# Supplementary material for: A dynamic single cell-based framework for digital twins to prioritize disease genes and drug targets
Source: Genome Med. 2022 May 6;14:48. doi: 10.1186/s13073-022-01048-4 (PMC9074288; doi:10.1186/s13073-022-01048-4)
Supplement: Supplementary file 1 — Additional file 1. Information about participants in the scRNA-seq SAR analyses. [file 13073_2022_1048_MOESM1_ESM.xlsx]

## Sheet: Sheet1
Individual	Age	Disease group	Single-cell analysis	Supernatant	Serum	Blocking experiments
HC2	30	Healthy control	x
HC5	39	Healthy control	x	x	x
HC7	24	Healthy control	x
HC8	30	Healthy control	x
HC9	38	Healthy control		x
HC10	29	Healthy control		x
HC11	31	Healthy control			x
HC12	25	Healthy control			x
HC13	34	Healthy control		x
HC14	21	Healthy control		x
HC15	23	Healthy control		x
HC16	21	Healthy control			x
HC17	36	Healthy control			x
HC18	24	Healthy control			x
P1	32	Patient	x	x	x
P2	23	Patient	x	x	x
P3	24	Patient	x	x	x
P4	28	Patient		x	x
P5	32	Patient		x	x
P6	30	Patient		x	x
P7	23	Patient		x	x
P10	28	Patient		x	x
P11	30	Patient				x
P12	29	Patient				x
P13	59	Patient				x
P14	39	Patient				x
P15	27	Patient				x
P16	26	Patient				x
P17	58	Patient				x
P18	57	Patient				x
