# Supplementary material for: A dynamic single cell-based framework for digital twins to prioritize disease genes and drug targets
Source: Genome Med. 2022 May 6;14:48. doi: 10.1186/s13073-022-01048-4 (PMC9074288; doi:10.1186/s13073-022-01048-4)
Supplement: Supplementary file 2 — Additional file 2. References used for cell type identification using RCA. [file 13073_2022_1048_MOESM2_ESM.xlsx]

## Sheet: MonvsDCvsBvsTNK_ HG_U133A-GNF1H
ENTREZ	BCells	Dendritic	Monocytes	TNK
65108	2.73325	2.07985	2.09746	1.93784
6282	2.04241	2.55741	3.17992	2.20432
5476	1.9454	2.31792	3.0339	2.40546
2806	2.17291	1.61039	1.41867	1.54375
1509	1.33372	1.64117	2.41546	1.71879
4953	3.13326	2.75107	1.8454	2.03904
1718	1.4741	0.756394	0.774434	0.958684
6281	2.82505	3.29736	3.79812	3.20177
1912	1.16655	1.3505	1.84645	1.22288
3959	0.865237	0.756934	0.920903	1.47168
6386	1.86736	2.29943	2.91109	2.15897
5538	2.23534	2.48564	2.99799	2.34468
6184	2.11356	2.66253	2.11574	2.03318
301	1.38364	2.1694	3.2705	2.62457
23646	1.2945	1.45821	1.88987	1.30565
8140	2.18118	2.89681	1.00785	1.1294
8804	1.6699	1.83613	2.75931	1.51976
5111	2.69069	1.81892	1.77379	1.86268
5358	0.820851	1.3426	0.823841	0.806674
6897	2.34051	1.63801	1.7151	1.60212
327	2.28424	1.72224	1.53752	1.7907
2026	2.19822	0.664391	0.605225	1.73377
1471	1.48344	2.96601	3.21463	1.70122
79073	2.09768	2.61292	1.88403	2.11694
7345	2.31013	0.899855	0.660795	0.701427
10437	2.6361	2.82965	3.67034	2.1815
1266	1.67554	0.642877	0.651358	0.680748
6888	2.43771	2.56333	3.16755	2.11665
5768	1.51749	1.84607	2.41365	1.73561
4172	2.59916	2.05149	1.43288	2.00208
4830	2.61236	1.9834	1.53979	1.50621
7076	1.67961	1.76902	2.45272	1.71694
4605	2.25631	1.88159	1.39332	1.49746
7283	2.3008	1.5069	0.956335	1.00302
6446	1.21479	2.69619	3.18104	1.21022
929	0.773198	2.38836	3.35515	0.732188
79022	1.55686	0.836419	0.552603	1.05239
3852	0.569824	2.37767	0.571854	0.579453
994	2.09665	1.84296	0.952044	2.8582
10447	2.22697	1.75141	1.25585	1.65649
3615	2.81692	2.11396	1.93651	2.19352
1163	2.30415	1.53988	1.03873	1.14054
4175	2.34251	1.58827	1.00771	1.37758
2052	0.819348	0.735513	1.44293	0.789176
230	2.20257	0.784469	0.760782	1.33265
9414	1.66615	1.16682	1.11267	0.780428
706	1.92767	2.25339	3.32558	2.00208
4171	2.31829	1.51747	0.66062	1.16955
645	1.64529	1.49554	2.42108	0.929736
9415	2.06881	1.30516	1.26114	1.36977
3703	1.37702	1.93565	1.06797	1.10008
5347	1.69155	0.500479	0.493189	0.487939
1019	2.52374	1.74928	1.54501	1.65206
9129	1.67961	1.5066	1.38687	2.1098
5176	0.920921	3.13244	1.13435	0.90335
4522	2.25255	1.46589	1.24523	1.34249
7374	1.89442	1.1372	1.24371	1.35912
7083	1.66228	0.840634	0.758798	0.759897
2171	2.62277	1.91627	1.34077	1.23948
5997	2.26694	3.24324	3.70447	2.67138
23761	1.39857	1.31011	2.02353	1.34486
102465666	1.39857	1.31011	2.02353	1.34486
11098	1.0541	0.982875	1.08047	1.73111
8727	1.54686	0.908394	0.930463	0.928947
9249	1.34537	1.23802	1.12427	1.99086
2305	1.44409	0.488226	0.435751	0.442722
3661	2.08204	2.01003	1.9236	2.55147
9133	2.19159	1.08086	0.975406	0.975875
790	1.54893	0.824996	0.559801	1.10694
11142	2.26066	1.44955	0.929767	0.961706
2634	1.19084	1.57702	2.20151	2.58396
23224	1.39774	1.28638	1.06387	2.56262
5019	2.07687	1.29337	0.869807	1.70859
10043	0.542824	1.0256	1.40191	0.688965
2548	0.680933	1.40167	1.92647	0.842555
6894	1.53474	2.25695	1.13596	1.87084
196	1.11873	1.33801	1.97413	1.17607
6692	0.977811	0.958417	1.61356	0.942975
2517	1.10925	1.54071	2.28771	1.06107
5106	1.81178	1.00966	1.33929	0.99621
3251	2.51795	2.01911	2.00955	1.96466
991	2.32068	0.636	0.60521	0.601823
290	1.00218	1.02227	2.02084	1.06726
1429	2.07866	1.4186	1.1001	1.47352
11065	2.27404	1.38155	1.29767	1.35959
4354	1.43793	1.79718	2.53373	1.45618
5836	0.802288	0.830955	1.90251	0.816674
4055	1.73523	1.85837	2.36988	1.82285
10535	1.36752	0.689516	0.705071	0.734381
5796	1.58629	0.550124	0.549689	0.590453
4814	0.728331	0.74953	1.60641	0.764161
9138	1.76412	1.94052	1.96928	2.80464
100505585	1.76412	1.94052	1.96928	2.80464
51363	1.41709	2.11799	2.64062	1.49217
1436	0.679483	1.80373	2.33948	1.27844
3613	0.8267	1.9246	2.3164	0.82232
10615	1.68073	0.877865	0.857881	0.846389
7077	1.15773	1.48578	2.5005	1.21287
2592	1.17754	1.39129	1.25616	1.83205
3566	2.50056	1.30264	1.37849	1.40698
3965	2.02705	2.03854	2.57972	1.83706
10263	1.95064	2.55105	2.0276	2.01531
7094	1.65799	1.54206	2.27509	1.57413
2162	0.754259	0.994949	1.92813	0.62411
5932	1.98458	1.46723	1.26358	1.00852
2146	1.83344	1.12024	0.896892	0.951554
4085	1.91196	1.09722	1.00491	0.987809
409	1.49319	2.02873	2.6959	2.27787
8624	1.98199	1.43297	1.42799	1.32519
6304	2.53549	2.59956	2.43114	3.28273
4753	1.02839	0.879488	0.743091	2.90273
51439	1.23762	1.43515	1.33919	2.10712
1969	0.898181	2.13097	0.901096	0.899515
7133	1.59549	2.09313	2.90846	2.2244
4215	1.15151	1.27249	1.97777	1.33904
10507	1.86136	2.15242	2.35164	3.06554
6280	1.04294	2.92383	3.99391	1.05243
9232	2.48758	1.81013	0.652472	1.05116
26	1.39806	0.818065	0.824285	0.811059
2212	0.928438	1.57835	2.69571	0.989569
4783	0.927761	1.63184	2.3726	1.854
7739	0.933061	1.22425	1.6597	0.888431
1441	0.569824	1.2298	2.49342	0.570137
23607	1.69232	2.23778	0.899015	1.2853
5423	1.5254	2.15854	1.66801	1.48787
9873	1.96536	2.28259	1.39848	1.15318
3162	0.59884	0.989984	2.04704	1.45062
8694	0.730533	1.03888	1.50383	0.80802
4925	1.66037	2.74002	1.553	2.33871
1687	2.33442	0.674075	0.767198	0.696272
3993	0.893721	1.05718	0.912095	1.73257
3707	1.18711	1.07547	1.15094	2.12473
701	2.15046	1.06533	0.73591	0.723371
9787	1.95366	0.719924	0.700423	0.680843
25801	1.49138	1.61423	2.60863	1.15543
9936	0.822116	2.356	2.75972	1.10288
100526664	0.822116	2.356	2.75972	1.10288
115416	1.97385	0.633813	0.630777	0.628887
9235	2.31363	1.1752	1.15147	3.03525
10954	1.66168	2.20211	1.61366	1.4665
102465667	1.66168	2.20211	1.61366	1.4665
1774	1.11242	1.47322	1.89987	1.25275
9435	1.42923	1.38985	1.4411	2.28882
4907	2.03419	1.04634	1.21818	1.42821
22846	0.603046	1.36027	0.885665	0.671029
10868	0.904833	0.939008	0.706238	1.74987
8226	2.24599	1.30525	1.81687	1.06205
1593	1.2059	1.18879	2.08668	1.22466
2530	1.83733	1.34586	1.13063	1.22034
2214	0.689617	1.17562	2.25266	2.74083
5984	2.04222	1.19694	0.780806	1.46958
11130	2.23621	1.28057	0.583308	0.594844
9319	1.47662	0.990596	0.960767	0.950693
23474	1.42276	1.5223	2.19067	1.56185
1050	1.11405	1.47848	2.40445	1.3409
23475	1.60478	0.714125	0.59428	0.585033
3394	2.8355	3.64676	2.60688	1.96684
5920	2.03996	1.77679	2.32513	2.93228
8459	0.862756	1.6134	1.32804	2.10226
4900	1.77595	1.57129	2.95506	1.16447
6604	0.681151	0.652444	1.7141	0.680993
7305	1.30967	3.40912	4.06635	3.176
8318	1.26494	0.612332	0.610657	0.609875
10403	1.51846	0.983189	1.00328	1.00247
3614	1.55899	1.39457	2.02576	1.4174
1164	2.64462	2.07854	0.919227	1.12358
1371	1.71802	0.961084	1.03045	1.12925
241	2.37427	3.19622	2.30289	2.42522
1318	0.829902	1.17109	2.11073	0.917681
10981	0.749233	1.22743	1.98489	0.7419
10926	1.69931	1.07796	0.754911	0.994008
4005	1.64579	2.319	2.96771	1.66934
4316	1.34103	0.639764	0.646108	0.641622
9920	0.70121	0.872545	1.35011	0.821481
29957	0.943823	1.19031	1.80681	1.04841
6286	0.763082	0.764533	1.85549	0.770643
8536	0.83914	0.963446	1.72378	0.906977
2946	1.68691	2.33561	1.28826	1.92457
10964	1.86734	1.4295	0.775428	0.682806
9308	2.438	2.01143	1.59868	1.5114
3832	1.77812	0.810066	0.783912	0.797558
5287	1.95639	1.07146	0.912933	1.30021
29902	1.57372	1.0159	1.07391	1.0418
9764	0.821958	1.73463	2.35263	1.39356
8438	1.30433	0.728677	0.701872	0.738654
55856	1.75727	1.07243	1.03313	1.05848
9056	1.28682	1.42227	2.74767	1.0536
1806	0.994387	1.23508	2.31882	1.33796
8910	1.38227	0.561278	0.566548	0.606194
7049	0.997001	1.04525	0.968071	2.34965
3437	1.49611	0.769732	0.791625	0.748885
5743	0.820272	1.4036	1.79475	0.828865
1102	1.18483	1.1423	2.31016	1.58988
3590	0.766148	1.25244	0.718181	2.02668
4118	0.978619	0.893847	0.908112	2.40342
4092	0.687462	0.69458	0.678624	1.331
9737	0.687696	0.609734	0.678624	1.78439
1844	1.77973	2.11581	1.58551	3.02237
9254	1.02903	1.06636	1.10396	1.91454
7272	1.40457	0.711388	0.692093	0.694256
9833	1.89041	0.992132	0.891659	0.915168
10875	0.96359	2.51051	3.23083	1.87213
5422	1.40457	0.802015	0.74436	0.770043
7097	0.718994	1.52104	2.56255	0.901664
8406	0.873281	1.61486	0.867628	0.941764
4332	1.63826	2.77294	3.53181	1.64794
1475	0.737408	2.26452	3.22634	1.03842
5002	0.704335	1.05197	1.48648	0.876867
1062	1.29501	0.572218	0.577603	0.575651
973	3.06665	2.23563	0.935437	1.34247
5557	1.68173	1.01235	0.594405	1.18412
10903	0.551079	0.72459	1.59311	0.546838
6348	1.7343	2.43905	1.85296	1.81027
6349	1.7343	2.43905	1.85296	1.81027
414062	1.7343	2.43905	1.85296	1.81027
3336	2.5662	1.94061	1.87574	2.15557
1439	1.39816	2.63636	2.06769	0.827438
5775	1.29843	1.16751	0.758002	2.70477
25797	0.875591	0.918185	2.40839	0.894461
9020	1.3494	0.912729	0.583308	0.747383
5971	1.49927	0.883782	0.879513	0.669614
8843	0.6436	1.68482	1.25888	1.06796
5157	1.26362	0.689339	0.687354	0.683911
2219	0.694312	2.93825	3.66655	1.05654
9997	1.17241	2.07714	2.40788	0.900233
5450	3.12681	2.72609	0.94591	1.46912
3560	1.9446	1.07553	0.754911	2.88311
974	2.78767	1.53433	1.32127	1.31098
6688	0.845965	1.31752	2.06879	0.788828
580	1.72849	0.999432	0.823776	1.05678
2769	1.0843	2.24543	1.88301	0.96775
1675	0.752169	1.44036	2.62781	1.37235
38	2.37482	1.75449	1.90899	1.613
2242	0.749299	1.39636	1.73778	0.76291
590	1.42446	0.833361	0.848784	0.832394
79629	0.958394	0.801178	1.63107	1.06941
916	0.457219	0.593745	0.450341	2.38025
3001	0.756237	1.35839	0.755117	3.03065
2690	2.15718	0.792431	0.824285	0.801226
26872	1.55601	0.843916	0.863424	0.841055
22824	1.31696	0.606021	0.615484	0.619132
1380	2.12982	0.64962	0.620686	0.627284
1776	0.98416	2.54471	0.858394	0.909375
366	0.578214	0.561278	2.09982	0.548731
10125	1.94688	1.46369	0.762246	2.81644
978	0.600561	0.606021	2.2002	0.589141
313	0.825084	1.73982	2.58172	1.99745
3112	2.52817	1.28551	0.566548	0.738241
952	0.989934	2.11503	0.787941	1.52974
683	0.651668	1.103	2.14405	0.65798
641	1.43673	0.744793	0.678624	0.937365
925	0.868205	0.842446	0.896478	2.74522
638	0.554577	1.50454	0.550194	0.553443
912	1.42605	1.90182	2.81693	0.896898
8631	1.75154	0.674898	0.650103	2.11768
3575	0.663113	1.03876	0.651537	3.19226
25780	1.59456	0.793018	0.772897	0.757075
8685	0.648983	0.639764	1.19949	0.644018
22914	1.07921	1.26308	1.00829	3.16741
100528032	1.07921	1.26308	1.00829	3.16741
9172	0.826912	0.738317	0.713732	2.89217
914	1.16168	1.8154	1.23521	2.98116
8876	0.850676	0.874921	2.06102	0.859014
2620	1.43153	0.826553	0.874271	0.844119
6689	2.31004	2.72317	0.625944	0.610087
6283	0.810773	2.04856	3.2819	0.802621
7704	0.91639	0.827903	1.03513	1.61904
10537	2.40109	0.669636	0.696346	0.679038
5427	1.20546	0.618316	0.615484	0.615454
6508	0.794511	1.40357	0.778583	0.789547
8875	1.4204	1.6989	2.94108	1.4241
3101	0.63687	1.62484	2.79943	1.3467
9363	1.29858	0.658905	0.696346	0.759432
7644	2.2499	1.70462	1.34532	2.63274
9837	1.80156	1.08984	0.780428	0.770695
6036	0.92617	1.58825	2.24554	0.921979
6775	0.677705	0.790857	0.701038	2.50485
945	1.1275	1.5258	2.31127	0.997368
433	0.59116	0.635187	1.87805	0.579367
3563	1.11555	2.61023	1.18399	1.1128
939	1.41105	1.84353	0.8151	2.78223
154	0.688	1.10196	1.29046	1.75792
6504	1.81593	0.699857	0.561091	1.20107
7941	0.783292	0.777904	1.66677	0.787274
5624	0.56975	1.11209	0.566548	0.568218
4145	0.818861	0.867637	0.786632	2.11311
866	1.11206	0.52778	0.52142	0.520888
9928	1.86246	0.857127	0.890954	0.859881
2352	1.17021	1.1763	2.56852	1.12039
5199	0.665172	2.0431	2.70431	0.839436
5196	1.67871	1.57616	2.44698	0.681862
930	2.63386	1.36454	0.665218	0.666049
10261	0.940086	1.65646	2.50337	1.064
970	2.04937	1.01667	1.03284	1.0433
9447	1.47276	0.7749	0.82003	0.735668
6862	1.49713	0.834464	0.889493	0.879714
23643	1.33955	2.02958	2.33771	0.90023
8809	0.793073	1.91736	0.791056	1.44581
5732	0.923217	0.948002	1.84179	2.23449
9582	2.14885	1.54798	0.998251	0.970193
9934	1.90602	2.73386	0.839064	0.851528
608	1.96181	2.32823	0.59428	0.871543
57136	1.98006	2.31293	2.26897	2.9285
3003	0.99081	1.6974	0.800758	2.98714
2322	0.654021	1.80419	0.66062	0.657161
22797	0.777045	1.52674	1.96592	0.761541
432	0.813932	0.856097	2.25845	0.826326
10225	0.82335	0.839974	0.839412	1.93587
3741	0.74859	1.4792	0.751404	0.744534
3822	0.989864	1.13857	1.04934	2.62843
3821	0.989864	1.13857	1.04934	2.62843
917	0.634929	0.864032	0.625944	2.04439
7294	0.646756	0.633181	0.646108	2.07264
11026	0.658208	0.932536	2.77583	0.756084
8712	2.10307	0.659676	0.66062	0.661607
56253	0.823114	0.838742	1.04934	1.70956
4049	1.72255	0.664391	0.654417	0.710968
1235	2.17197	0.995548	1.08651	1.1526
8807	0.700546	0.86388	0.70051	2.49096
2015	0.96759	0.572218	1.63236	0.836168
5597	2.58568	1.9448	1.79459	1.74587
10871	0.636157	1.02777	1.58191	0.687743
4100	1.85795	0.582599	0.583308	0.58545
9047	0.643656	0.628128	0.632391	1.49689
3004	0.821819	0.852949	0.808621	2.08376
3904	0.841092	0.911203	0.874732	2.07191
7132	1.34727	1.9632	2.55459	1.95184
29909	0.611782	0.676057	0.615484	1.90672
29760	2.70981	2.92298	0.936531	0.87143
22981	1.55697	0.577325	0.60521	0.610753
3823	0.868982	0.877587	0.911763	2.08475
54900	1.04631	0.95598	0.959597	1.59049
54941	1.3067	1.0514	1.19135	2.14363
2232	1.32038	0.727731	0.728607	0.750937
51754	0.481062	1.87659	0.918922	0.472747
11126	0.785067	0.782041	0.809043	2.37608
6367	1.85466	0.71611	0.696346	0.744612
3055	1.70842	2.42184	3.10458	1.9018
863	1.45891	2.33256	1.41549	0.605521
150094	1.53356	2.4943	1.28776	1.31479
81576	1.47314	1.70257	1.68681	2.24301
6916	0.674363	1.33384	2.09021	0.956737
54504	0.998863	2.37814	2.92466	1.26631
2821	2.82355	2.24595	2.32005	2.27997
6482	1.15172	1.14883	0.996718	1.67643
9402	0.839006	0.848242	0.836743	1.45015
3665	2.01827	3.1819	2.23152	1.73925
2268	2.19862	2.26374	3.01974	2.29225
276	0.969543	1.00731	1.09036	1.67857
277	0.969543	1.00731	1.09036	1.67857
278	0.969543	1.00731	1.09036	1.67857
279	0.969543	1.00731	1.09036	1.67857
280	0.969543	1.00731	1.09036	1.67857
648740	0.969543	1.00731	1.09036	1.67857
79168	0.551677	1.45595	2.35765	0.707578
142	2.71058	2.14383	1.76013	2.25939
9124	2.90322	1.72841	1.19617	1.42064
2617	2.95119	2.32567	2.29091	2.24804
471	2.7192	2.08308	1.5129	2.09537
900	2.98287	2.3348	2.19947	2.58668
2805	2.15245	1.57307	1.12059	1.23816
304	0.738536	0.979635	1.40458	0.752747
23344	2.15456	2.22823	1.91844	2.6979
1267	1.81356	2.50386	1.92797	1.68014
5447	1.1344	1.05454	1.77041	1.21797
3958	1.46773	2.57538	3.27773	2.04935
5860	1.37342	1.88525	1.30162	1.13799
6307	2.19245	1.39335	1.0316	1.2985
8644	0.929256	1.14794	0.751404	2.20159
84617	1.34589	2.19288	1.44628	1.02581
5292	1.29657	1.32894	1.00604	2.27515
7936	2.38954	1.75143	1.93491	1.79362
100302242	2.38954	1.75143	1.93491	1.79362
8408	0.673422	1.42497	0.892743	0.677373
6813	1.50862	1.83204	2.34168	1.63149
3006	2.12875	1.52688	1.1197	1.07831
9532	1.36633	0.837219	0.844939	0.844287
57819	2.0812	1.44918	1.46096	1.52026
1847	1.68157	2.84534	1.09519	1.20799
9212	1.95656	0.876539	0.818036	0.808954
58473	0.945239	0.898532	0.934699	1.57141
6119	2.26715	1.71138	1.50135	1.67508
7263	1.08056	1.22184	1.7408	0.911894
1070	2.04614	1.48282	1.4735	1.58909
54453	1.00519	1.0789	1.96264	1.03412
2203	0.561828	1.39298	2.24123	0.911216
1033	1.82032	0.812182	0.742745	0.724171
2920	0.91648	1.90689	0.975941	0.902771
11240	1.01165	1.01708	2.14037	1.01911
969	2.52531	1.7565	0.814968	2.81455
7371	1.82923	1.43659	0.692093	0.783533
100500832	1.82923	1.43659	0.692093	0.783533
81620	1.50802	0.659676	0.646108	0.652618
23401	0.737899	1.18622	2.32001	1.13458
719	0.809469	0.891366	1.8412	1.05599
55526	1.53996	1.9254	1.06554	0.997631
9242	1.2901	0.746289	0.747747	0.745569
4778	0.605753	0.62413	2.40976	0.609805
4102	2.42218	0.623426	0.646108	0.645802
4688	1.6904	2.54947	3.19627	1.48823
919	0.658404	1.01315	0.674793	3.1774
22974	1.88628	0.655223	0.625462	0.633402
5376	0.742472	1.6388	0.768892	0.637557
8530	0.737815	0.814391	0.795505	2.76905
11006	0.973793	1.93288	1.59094	0.977332
3002	0.750276	3.18367	1.17736	2.63782
7100	0.727107	0.77351	1.89379	0.751586
7096	0.955461	1.218	1.94454	1.0808
3687	0.671999	0.946734	1.58125	1.07771
8676	0.73415	0.958675	1.95484	0.723519
2841	2.20686	1.29294	0.620686	1.83978
10219	0.52064	0.52778	0.52142	1.98943
4109	1.63234	0.644685	0.66062	0.657559
23547	1.98096	3.41226	2.1707	1.84097
2999	0.798758	0.928038	0.805196	2.50767
4111	1.7478	0.64962	0.646108	0.645867
166647	1.40801	0.782947	0.828398	0.786676
330	2.70331	0.952112	0.942501	1.38763
5802	0.680881	1.24409	0.678624	0.680285
200315	0.911161	1.32928	2.18301	1.07436
100913187	0.911161	1.32928	2.18301	1.07436
5213	2.1812	1.10861	1.03559	1.17723
84809	1.35667	1.30666	1.05063	1.92376
10962	1.8487	0.872645	0.883629	1.31692
9051	1.15984	1.50894	2.35505	2.01659
1022	1.78073	0.956799	1.31543	1.04587
3702	0.750265	0.762544	0.732976	2.77122
3813	0.56209	0.561278	0.571854	1.39977
102465871	3.41649	4.08195	1.45392	2.94309
102466889	3.41649	4.08195	1.45392	2.94309
84525	2.01988	0.857778	0.891659	2.78296
2205	0.812818	2.92309	2.24199	0.7987
25777	2.24025	2.1505	2.27667	2.86095
23107	2.36553	1.65693	1.45494	1.65718
216	0.799218	0.994724	1.96088	0.772997
64764	1.74931	2.22485	1.4257	1.64425
399665	2.21699	1.59234	1.5748	2.85848
1051	2.31555	2.67184	3.44717	2.69901
10498	2.02837	1.39168	1.58941	1.35303
3512	2.38431	2.79941	1.38998	1.74858
10184	1.39522	2.15392	1.50242	1.05914
26472	2.57309	3.20499	2.02879	1.8081
192683	0.954626	2.05741	0.937237	0.952642
4833	2.36999	1.74992	1.50523	1.65953
57476	1.37499	2.19329	1.49135	1.47514
137886	1.13861	1.13472	1.74788	1.17373
23397	1.28638	0.593871	0.588908	0.588839
130872	1.16512	1.68888	1.14187	2.26961
138151	0.683088	0.752081	1.79503	0.941895
23189	0.939494	1.38482	0.615484	0.673836
2882	1.21248	1.78209	0.656068	1.24714
6091	1.43405	0.888441	0.931916	0.928874
9881	0.937939	0.738362	0.74436	1.63184
5198	1.87159	1.08837	1.00681	1.23893
27235	1.68165	1.57065	2.23939	1.25575
23209	0.542824	0.544368	0.555084	1.49481
3683	1.60296	1.84272	2.0496	2.57274
23398	1.62716	1.66243	1.26835	2.25062
50486	1.12745	1.40528	2.12731	1.13863
915	0.661058	1.40336	0.66957	3.09435
155066	1.62701	1.27617	1.35529	2.29428
11339	1.43291	0.685233	0.678573	0.671432
116984	1.12599	1.39693	1.08586	1.97659
10924	0.953107	0.950013	1.55886	1.00843
23616	0.664578	0.633813	1.39381	0.855862
54665	1.31388	1.08166	0.957071	1.85457
150759	1.22979	1.2158	1.33826	1.81174
6398	0.772647	1.63695	2.3446	1.21608
643699	2.10463	2.45951	2.26602	2.92715
92822	0.823193	0.959373	0.768125	1.43255
4603	0.959245	0.966355	0.963452	2.62694
4818	0.797565	1.58762	1.49424	3.34229
23316	0.815416	2.25282	0.827233	0.795919
4069	1.9406	3.32898	3.73933	2.30602
7535	0.682992	0.77058	0.687861	2.62147
9046	1.04122	1.41446	2.59008	2.13814
93594	1.02692	0.908987	0.891049	1.54098
246126	0.918554	1.08688	1.1679	1.74609
5473	2.40677	2.24939	2.84331	1.09176
2717	1.06231	1.23651	1.66973	1.06602
8833	2.25496	1.69276	1.72298	1.76039
3142	0.685373	0.671402	1.50621	0.641194
2113	0.819605	0.806296	0.713732	1.46542
1521	0.646846	0.861977	0.66062	2.87976
3820	0.616723	0.951754	0.615917	3.0829
6846	0.809913	0.87009	0.851745	2.39523
27334	1.69255	0.965367	0.956955	1.06652
5551	0.917063	1.54697	1.03322	3.59977
4104	1.43789	0.741796	0.768955	0.765356
100533997	1.43789	0.741796	0.768955	0.765356
10781	1.90841	2.25399	1.85089	2.66138
891	1.90952	0.675692	0.640216	0.623156
84898	0.793683	0.839831	1.40222	0.84047
375035	0.609006	1.42883	0.630373	0.699849
653316	0.936442	0.911082	0.990161	1.47464
30968	2.15597	1.68523	1.17938	1.28988
101929272	1.83485	1.06238	1.06069	0.954857
971	2.27755	1.13246	0.912707	0.975667
28516	0.810653	0.818524	0.827233	2.66632
28902	2.07052	2.74873	0.818205	1.18924
115653	0.523347	0.533037	0.533253	1.07273
100132417	0.777086	1.12532	2.1425	0.790684
84823	1.48912	0.877473	0.787941	0.802057
50852	1.10475	0.964645	0.964116	2.15153
9709	2.77843	3.41975	2.76676	2.3626
100423062	1.77387	2.33195	0.899015	1.25257
29927	1.85571	2.50656	1.94607	1.84046
51155	2.70868	1.91669	2.09533	1.92685
51280	0.867218	0.741147	1.49588	0.917211
5832	2.30047	1.49224	0.982875	1.69985
51466	2.25435	1.53728	1.57206	2.95484
25825	1.82288	0.645495	0.651537	0.633291
4282	3.07226	2.53312	1.95604	2.56567
53826	0.58898	0.682781	1.87274	0.589141
1829	1.68101	0.947013	0.964116	0.939273
28977	2.03013	1.41332	1.33837	1.45632
51070	1.9382	2.21341	2.01941	3.01917
8649	1.6548	1.75034	2.24386	1.6136
51734	1.50058	1.81197	2.76728	1.34132
27075	2.84051	3.26064	1.53759	1.34838
58472	2.01011	2.0485	2.81338	1.66486
9055	2.23301	1.05946	0.665112	0.684119
29088	2.11222	1.56406	1.65114	1.2446
54502	1.53671	1.77615	2.23319	0.890518
64943	1.64343	1.0663	0.650697	0.650425
29099	1.21756	1.39987	2.13612	1.23848
56654	1.11465	1.06175	1.07764	1.70176
55326	2.10044	1.59891	1.32194	1.3338
55852	1.32311	2.15078	1.40528	1.32058
55081	2.49818	1.29843	1.22527	1.30717
51073	1.89193	1.15049	1.19627	1.14979
55723	1.63533	0.56633	0.566548	0.597175
57761	1.88274	0.671402	0.650103	0.973598
64787	0.540342	1.26597	0.544332	0.542774
2872	3.41589	2.82934	2.83338	2.94912
60673	1.41129	2.00307	1.39368	1.24477
59342	2.11599	2.10445	2.80458	1.68709
60485	1.48658	0.77351	0.780428	0.766192
55851	1.25525	1.9039	1.43289	1.3236
26520	2.07246	1.5147	1.40477	1.51937
55365	1.30682	1.49754	2.98744	1.46758
55055	1.54062	0.951271	0.758798	1.03131
51053	2.25031	1.05307	0.934498	0.937052
24137	1.36904	0.561278	0.556268	0.560554
64400	1.23861	1.05768	1.27165	1.97744
79641	1.22159	1.39634	1.85465	1.18976
55120	1.90587	1.3366	1.14123	1.10287
55038	1.55456	1.10664	0.872355	0.886496
50865	1.42328	1.86436	2.21125	1.3211
79887	0.830208	2.46086	3.17126	0.882102
65981	1.37822	1.27593	1.1025	2.22894
54442	1.79171	2.49314	1.67782	1.39483
50650	1.40852	1.20277	1.75993	2.46027
54914	1.50337	0.81242	0.751404	0.825823
29923	1.50812	1.02454	0.888712	0.966524
55759	1.77476	1.27072	1.15046	1.14555
55201	1.43606	1.38909	2.00817	1.29576
55165	1.86397	0.737527	0.704682	0.689709
55268	1.24823	1.23988	0.966328	1.96793
56954	1.71936	1.20619	1.15537	1.22317
54148	1.99618	1.35343	1.02941	1.13074
9935	0.700491	2.04334	2.74587	1.76578
51514	2.06877	0.949445	0.909459	0.883532
10161	0.879244	1.30678	2.01023	1.45888
55847	1.96858	1.37934	1.35828	1.37098
51696	2.20426	2.18637	2.05496	2.72857
55625	1.61171	2.19721	2.54937	1.7852
23400	1.22389	2.42557	1.65601	1.3506
55313	0.978667	1.07052	1.81359	0.965327
55196	2.14333	1.72731	2.09526	2.72672
54802	1.33856	1.91194	1.25733	1.15674
79023	1.76827	1.19224	0.967174	1.074
51299	1.65185	0.914806	0.94591	0.926954
10417	1.1513	2.0391	0.881787	3.19853
100130872	1.1513	2.0391	0.881787	3.19853
8291	1.0028	1.23792	1.96794	1.22158
10533	0.697728	0.731387	1.22166	0.605098
58488	0.838241	0.904407	1.70658	1.01642
56667	1.65039	0.940369	0.997637	0.979788
28984	0.85478	1.65857	1.18414	2.54042
79019	2.06228	0.746289	0.641584	0.801681
10112	1.88872	0.756934	0.73591	0.718778
29940	1.39112	1.59812	2.19983	0.97581
64757	1.30871	1.3213	1.97974	1.20694
54997	1.0222	0.953584	1.862	1.16423
79682	2.31298	1.35806	1.20472	1.12587
81831	1.36079	0.75715	0.85018	0.740363
51318	1.76236	1.14983	1.25132	0.779144
54664	1.17388	1.16497	0.932428	1.67336
55344	2.3036	1.37007	1.40669	1.73463
55084	1.27191	0.668883	0.678573	0.688678
56521	1.33237	0.828178	0.776286	0.779899
80206	1.94946	0.521365	0.513891	0.510343
54517	1.3646	0.538605	0.538801	0.549707
29988	0.857756	1.82025	0.852516	0.85703
29844	0.836307	1.52506	0.7746	1.03853
54069	1.44663	0.868765	0.787941	0.933299
55765	1.66837	0.750429	0.765285	0.761171
64342	1.01918	1.08522	1.57668	0.927365
59338	1.05048	0.69458	0.650103	1.82576
23596	2.09475	2.62936	2.04637	0.980948
79668	1.40566	1.47814	1.70564	2.17532
55022	0.832908	0.90621	1.75115	0.841807
51735	1.75313	1.51542	1.32306	2.36215
57161	0.918394	1.09191	1.52381	0.912354
54913	0.676765	1.20426	0.704158	0.672741
54981	1.2516	1.3443	1.28089	2.16654
55872	1.82401	0.782041	0.784115	0.788842
26207	1.28614	1.1994	1.59417	2.34312
51411	1.40936	1.8963	2.20654	2.60707
253461	1.65917	1.8456	1.60018	2.28374
79094	1.34026	0.733261	0.729126	0.723701
80310	0.545274	0.544368	0.544332	1.31553
56992	1.27106	0.599306	0.630662	0.618642
79652	0.973515	1.17519	0.95514	2.39972
55640	0.67019	0.677861	1.21212	0.69124
55803	0.717566	1.06252	1.99389	0.845668
80162	1.50092	1.36153	1.11848	2.88139
56475	1.09288	0.56633	0.549533	0.610148
10855	0.617103	0.633813	1.67811	0.619018
23682	0.681293	1.47108	0.669861	0.726752
10148	2.08244	0.714554	0.692093	0.721825
54210	0.854673	1.05575	2.27913	0.919907
29123	1.24843	1.32472	1.24048	1.81825
100132341	1.14731	0.903676	0.52142	1.65821
55654	1.2467	1.5159	2.04184	1.36451
24141	0.457349	2.56123	0.450341	0.457033
404093	0.810152	1.85688	1.00709	0.804512
51319	1.43326	0.84888	0.923397	0.942529
55841	1.8205	0.988549	1.06331	1.39504
64919	0.827155	0.845389	0.848784	2.78385
9022	0.735212	2.85851	0.722024	2.58349
10313	1.76023	2.1369	2.66366	1.80025
79156	0.784864	0.774164	0.772897	1.46296
51365	1.83043	0.782163	0.768955	0.773444
54892	1.68235	1.12497	0.95856	0.981517
4815	0.909413	0.937316	1.83675	0.773451
54863	1.20881	1.00331	1.89108	1.25294
55647	1.0697	1.09224	1.89017	1.06144
55686	1.26465	1.63266	0.687354	0.930581
64231	0.526571	2.68664	3.05502	0.529333
55024	2.73785	1.60006	0.80184	0.846898
79656	1.30183	0.733033	0.697202	0.707336
79713	1.17159	2.188	1.79942	1.47434
55512	0.743581	1.52406	0.748133	0.75802
55799	0.835389	1.67397	2.12009	0.861604
10998	1.30543	0.560905	0.544332	0.546838
10734	1.93693	0.737572	0.71286	0.745462
474344	1.67708	1.14456	2.29026	2.76106
1894	1.52374	0.867235	0.914385	0.883196
56935	0.603999	1.72967	2.23694	0.769302
79037	1.99852	1.26954	0.728607	2.4448
9617	1.25941	1.27176	0.992289	1.87276
114327	0.725955	1.2654	0.713732	0.698303
80063	1.18168	1.04286	0.950269	1.69789
10023	1.17307	1.01018	2.1651	1.30862
53346	0.706329	0.746289	1.57818	0.90237
259266	1.98907	0.894532	0.751404	0.752194
4054	1.31686	1.56151	1.16057	2.53411
79733	1.43224	0.833361	0.876556	0.8465
53829	0.578149	0.938668	2.37377	0.586453
79828	1.37047	0.815449	0.817783	0.824725
23678	0.870389	1.00307	1.4922	0.950583
100533105	0.870389	1.00307	1.4922	0.950583
26228	2.41609	1.1076	0.720559	0.876725
64127	0.677297	0.811545	1.81343	0.710904
29802	2.55014	0.693232	0.80592	0.691863
3070	1.46218	0.817361	0.780162	0.797237
728	1.02495	1.29317	2.66545	1.34961
56000	2.11601	0.801889	0.864597	0.81752
27033	1.36438	0.51457	0.519018	0.495619
54937	2.05609	0.719924	0.751185	0.74923
100526761	2.05609	0.719924	0.751185	0.74923
29121	1.46975	1.25954	0.925914	1.92136
51284	1.07715	2.26339	1.16261	0.727037
64170	0.566949	0.925174	1.52196	0.65211
728489	0.566949	0.925174	1.52196	0.65211
55146	0.960324	1.51497	0.588908	0.652004
10858	0.665678	1.2787	0.660553	0.666342
56996	1.18775	1.4486	1.97527	1.4344
27436	1.04514	1.16759	0.723355	1.6516
53347	0.628911	0.623426	0.630662	1.837
55423	0.694057	0.696657	0.69621	1.60896
54828	1.7544	1.12666	1.20985	1.23988
28959	0.760793	1.75114	2.87191	0.778918
29125	0.751212	1.35311	1.88818	2.4799
2826	1.5216	0.916529	0.824285	0.837344
56729	0.537828	0.538605	1.47337	0.571231
387751	1.20262	0.837228	0.854315	1.72245
51348	0.732022	0.733261	0.746544	2.65493
55388	1.15987	0.659676	0.656068	0.647514
56938	1.7333	0.571507	0.577603	0.569639
55657	1.6751	1.64382	1.49526	2.29323
30009	1.20509	1.18562	1.23668	2.60002
51154	1.51901	1.06851	0.847138	0.941928
54207	0.924503	1.98477	0.905344	0.924438
51311	0.635829	0.943289	1.71352	0.642896
23590	1.34835	0.779855	0.729126	0.70529
29968	2.05747	0.794545	0.72381	0.759847
57730	1.08716	1.31264	1.04045	2.52343
29990	1.86802	1.7779	1.59611	2.49118
101752399	1.86802	1.7779	1.59611	2.49118
102466747	1.86802	1.7779	1.59611	2.49118
81671	2.06527	1.90663	2.49937	1.74783
406991	2.06527	1.90663	2.49937	1.74783
81618	2.23539	3.34391	1.34953	1.79485
7099	0.724916	0.737572	1.49398	0.715117
79961	2.40996	1.49928	1.10598	3.00572
157574	1.59709	0.784571	0.675393	0.697524
27141	1.13228	1.01926	1.6419	1.07437
54441	0.813989	0.821288	0.805196	1.34916
442578	0.813989	0.821288	0.805196	1.34916
6343	0.748672	1.98071	0.765285	0.765508
80896	0.606517	0.62413	1.40225	0.609805
1154	0.621055	0.610188	0.620686	1.25238
60468	1.75147	0.655223	0.66961	1.31489
79368	2.11331	1.10829	0.66961	0.672723
81558	2.17847	2.01612	1.75152	2.64968
81567	2.89842	3.45235	1.88556	2.31111
100526836	2.89842	3.45235	1.88556	2.31111
81926	2.57615	2.69845	2.59769	3.41842
53637	0.643523	0.639764	0.651537	1.78086
81669	0.776709	1.25511	0.66961	1.63586
83461	1.64358	0.820832	0.779353	0.810512
55143	1.61056	0.680238	0.66062	0.665796
51659	2.07925	0.933608	0.921672	0.907053
83716	1.09449	1.14111	2.44577	1.12274
54478	1.22849	0.688051	0.700423	0.707727
55769	1.23207	1.30353	1.29263	1.87788
55160	1.54691	1.53889	2.12036	1.51497
29108	1.77134	2.50352	2.82255	1.7001
29980	1.57563	0.975588	1.0677	1.03836
64581	0.906917	2.04434	2.68579	1.27454
54737	1.52073	1.18586	1.46065	2.01112
404636	1.25213	1.67796	2.37546	1.71178
55855	1.25213	1.67796	2.37546	1.71178
80305	0.82507	1.39838	0.846567	0.888314
5791	1.47505	2.85473	2.47763	1.78393
414189	1.49053	1.52611	1.46944	2.13872
203197	1.27783	1.80853	1.13254	0.864468
728855	2.00078	1.64996	1.94215	2.93249
57234	2.00078	1.64996	1.94215	2.93249
29127	1.92569	0.891358	0.883968	0.871836
55357	0.871692	0.886819	1.62557	0.94431
63875	2.00147	1.12933	1.17487	1.12995
23677	0.538846	1.72566	0.903776	0.771531

## Sheet: CD4vsCD8vsNK_PMID-31358043
ENTREZ	CD4	CD8	NK
50511	1.23917	1.30153	1.606
30848	1.83379	2.14031	1.37772
54438	1.55985	1.8333	2.9852
101059918	2.00749	2.21953	2.86166
54836	1.74912	1.57574	2.46664
54979	1.56165	2.09093	2.39781
158248	2.14544	2.52289	2.17089
360	3.02549	2.49986	1.53096
2769	1.82494	1.44832	1.37549
9495	1.01466	1.38399	2.24706
51523	2.59633	2.88304	3.98458
3620	2.2525	1.63174	1.52422
79899	1.85749	2.31799	2.72064
154	2.72562	3.29938	3.61801
7746	1.47398	1.73917	2.07349
7106	2.07671	2.22493	2.62029
356	1.47017	1.90173	2.80975
101927588	1.17428	2.1206	1.12387
23236	1.5905	1.67432	2.0613
115557	1.056	1.0842	1.54961
4643	1.49128	1.38512	2.47344
719	2.82012	3.13258	2.818
10417	2.02989	2.54132	3.28697
100996255	2.55972	2.70277	3.15681
122402	1.43352	1.42617	1.7605
2150	1.72954	1.42063	1.07108
5664	2.22657	2.52109	3.04856
1627	2.42372	3.23251	2.26469
113540	1.95859	2.0019	2.30249
5829	2.65093	2.69741	3.10887
4818	3.50779	4.57956	5.22744
3162	2.41625	2.29249	3.03416
3383	1.95002	2.09349	2.53958
79173	1.78932	1.94558	2.56314
3823	1.16663	2.71622	3.41728
9379	1.21877	1.21713	1.9983
27036	1.28339	1.49099	2.92803
100130872	1.50961	1.72302	2.25405
576	1.87238	1.7796	2.46093
4084	2.56632	2.57786	2.92689
100128325	1.66414	1.28769	1.14367
285972	1.12596	1.16476	1.57296
57685	1.23825	1.88618	1.46602
22807	2.07098	2.15022	2.51507
8787	1.61658	2.22442	2.56416
56342	2.17937	2.86228	2.14311
3684	2.12406	2.93336	3.79696
51440	2.04087	1.58637	0.90066
729296	1.21936	1.21194	1.86676
5473	1.23412	3.25167	2.85976
337876	0.781411	0.87034	1.25646
7421	1.89979	1.36094	1.53001
9145	1.64566	2.03011	2.60697
5787	0.93344	0.936134	1.45157
5327	1.17995	0.841016	0.858639
3485	1.65792	1.7864	2.11413
139886	1.37743	1.60656	2.09745
116987	1.65981	1.84302	2.14828
631	1.95002	2.30815	2.89554
80781	3.55972	3.24215	2.77871
2887	2.10281	1.42612	1.11787
286256	1.30037	1.31723	1.62482
339789	1.34869	1.41881	2.16097
11145	2.95905	3.5756	3.91554
2519	1.98503	1.94329	2.30834
283385	2.41532	2.09091	1.96651
91975	1.33078	1.3455	1.80167
64785	1.97558	1.88537	2.30407
10144	2.38704	1.59596	1.88332
11033	2.38943	2.84418	3.23594
158584	2.6547	2.15116	1.09921
155368	1.60802	1.29784	1.06761
126295	1.57866	1.53591	1.88683
89853	1.99764	2.45398	1.65282
4345	1.49943	1.13649	0.951297
7204	1.8473	1.68773	2.62206
8807	2.83034	3.00697	4.32561
2982	1.3408	1.10054	1.95729
6364	3.42775	1.10647	0.817562
285761	1.25591	1.3586	1.67717
59277	1.76146	1.38405	0.843792
23639	1.68005	1.62722	1.99373
29970	1.49352	0.829114	1.11179
10663	2.02992	2.386	1.88068
80005	1.16111	1.2352	1.90496
387763	1.48614	1.47545	1.98785
83935	0.8049	1.00844	1.77489
890	1.50337	1.12747	1.17111
6850	2.08735	1.74977	3.41073
4067	2.37064	2.70078	3.78809
3001	3.71585	4.47827	4.92019
102724462	1.18618	1.32422	1.71542
10079	1.2968	1.53565	2.48485
113	3.06076	3.1187	3.4516
100129455	1.67704	2.12567	1.67387
388419	1.06353	1.68186	2.02705
151963	2.12733	1.46339	1.10514
100507336	0.970262	1.32479	0.796217
9788	2.07715	2.00711	2.41516
283796	1.74372	1.8476	2.17997
116211	0.911218	1.13107	1.59765
2900	0.957919	1.0155	1.8293
7040	3.19202	3.14006	3.50488
347487	0.891392	1.27513	0.851491
30061	2.99257	2.35918	1.68198
117144	1.12902	1.26073	3.0145
56895	2.15988	2.25689	2.71947
931	1.36837	2.02179	1.39716
54869	1.62356	1.65662	2.06943
729420	1.01972	2.83411	2.49769
23026	1.18825	0.873298	0.716991
55106	1.56529	1.63179	2.07977
28996	1.8205	1.68803	2.40288
5817	1.0864	1.07195	1.3886
3310	1.57909	1.7326	2.44274
84057	1.66676	1.11114	1.31989
78989	1.17804	1.15641	1.49298
3714	1.20638	1.16483	1.6685
1123	2.03632	1.71954	1.20882
3965	2.34182	1.94147	2.72426
100131997	1.21562	1.28686	1.59187
131831	0.96643	0.962934	1.2739
83892	2.15708	2.12827	2.87199
1595	2.48945	2.52347	2.86601
26821	1.67571	1.28913	1.08627
2214	2.15267	3.40727	4.47637
4884	1.30033	1.17766	1.76662
84814	1.17466	1.16586	1.50782
4066	1.95646	1.52815	1.45227
53637	1.98572	2.85265	3.62746
8910	1.27755	2.03185	1.15905
7365	1.56695	2.1803	1.6318
57705	1.97367	1.47618	1.65193
1240	1.3862	2.25343	3.07998
8809	2.05516	2.05434	2.68489
25927	1.2858	0.96998	0.835994
8635	2.93103	2.5402	2.48486
155006	0.949868	0.969049	1.35228
23366	0.843538	0.798201	1.16101
100996324	1.62757	1.76379	2.25614
26053	1.89697	1.9788	2.34331
23493	0.926061	0.99234	1.32746
3993	2.82844	3.12071	3.60263
254896	1.44564	1.28254	2.12854
9760	1.99525	2.17934	2.53389
100463488	1.76249	2.19958	1.88982
3352	0.933229	2.23896	0.887939
9896	1.89083	1.88285	2.2328
57605	2.10181	1.90207	2.50459
286	1.96733	1.38496	1.1961
27035	1.36697	1.04669	1.05271
51308	1.54302	1.6553	1.97099
2812	2.52273	3.20353	2.77098
55502	2.28485	2.32365	2.92684
91584	1.12598	1.1117	1.48405
4851	2.1583	2.15432	2.60322
613227	0.807551	0.889573	1.25451
317760	1.38372	4.40995	1.26163
118429	2.60604	2.27053	1.8238
100130155	1.8136	2.12156	1.75613
151525	2.22227	2.40844	2.75763
59344	1.29351	3.45001	1.23395
220359	1.15722	1.04179	1.49258
64423	2.68446	2.35705	1.95215
4603	2.56334	2.98259	3.3033
28514	1.6282	1.89405	2.53592
4026	1.5887	1.60552	1.93513
4837	1.18411	1.14837	1.94301
115352	1.97972	2.56335	2.89322
11130	2.10881	1.73902	1.7439
81563	1.5442	2.44788	3.04067
4258	2.54689	2.07051	2.8802
140766	0.947577	0.97002	1.80138
91133	0.977504	0.967273	1.67787
57593	1.96441	2.17693	2.59828
5801	0.953972	0.920952	1.40236
80119	1.62606	2.15972	2.65989
57497	1.43139	1.42569	1.96433
100128420	2.93337	2.62447	1.81448
9839	1.55146	2.44806	2.89735
89766	1.031	1.39997	1.00665
85414	1.75771	1.30221	1.3021
2517	2.24514	2.24876	2.59655
100996405	1.39811	2.91187	1.28369
9625	1.7859	1.67563	2.21817
8857	2.94952	3.54768	2.62263
9454	2.25747	1.95307	1.69988
348738	1.40893	1.4634	1.90466
389643	1.78844	2.15764	1.81073
7226	1.63776	1.72896	2.51651
83888	2.04875	3.40609	4.28055
27306	1.74963	1.02256	1.05467
3805	1.25709	1.89011	2.89989
8417	1.80727	1.83921	2.1831
79172	1.55597	1.57465	1.88702
100506443	1.23394	1.29312	1.60445
5208	1.64557	1.62854	2.04364
54360	1.91678	1.06618	2.56253
55304	1.12678	1.07793	1.56467
1306	0.893455	0.984779	1.4127
5552	3.91177	4.11627	4.42232
121260	2.22046	2.58041	3.14565
57646	1.2891	1.66314	2.05061
100131000	2.00349	2.30641	1.82015
152687	1.9105	2.10934	2.7255
55220	1.24599	0.838072	0.91327
101928483	1.57749	1.60224	1.94092
3949	2.71449	2.56939	3.2186
3757	1.85981	1.52249	1.1248
353345	0.833451	1.08395	1.69437
80201	2.34826	1.99427	1.43975
1359	1.90124	1.2557	1.10381
338596	0.958197	1.08392	1.58636
3628	1.59297	1.5647	2.08297
3394	2.61645	1.94297	3.05464
7056	2.17617	1.107	1.83724
7049	2.33588	2.76626	3.124
642280	1.15684	1.3405	1.94869
154661	1.20786	1.56636	1.26315
29950	3.36128	3.63485	3.99479
26030	3.61675	3.56185	4.24338
57823	3.53855	3.76749	4.11216
643719	2.25051	1.51849	1.53891
3987	3.08357	2.67942	2.62711
4139	0.896877	1.30133	0.772815
6764	0.962684	0.999926	1.46693
8989	0.871382	1.28306	0.948331
6368	0.787818	1.02343	1.38807
2705	1.50614	1.08905	1.05792
55607	1.00982	0.972299	1.90739
51148	1.59318	1.76148	2.17393
282618	1.46037	1.60114	1.99912
692206	2.19827	1.8637	1.54719
11031	2.04504	1.8093	2.45726
56924	1.30359	1.70409	2.30889
27350	2.77934	2.85099	3.18613
1518	1.70959	1.09888	0.851491
388662	1.7171	2.0944	1.43621
100128378	0.966308	1.00571	2.38722
5225	1.39451	2.35015	1.36061
6484	1.42546	1.52459	2.02219
3689	3.20811	3.32288	3.80839
5051	1.89633	2.11496	2.52992
100132463	1.36179	1.48134	1.78755
102800310	0.987245	1.30892	0.86389
146857	2.57567	2.71338	3.11678
2624	1.52772	1.14656	1.21431
554236	1.0571	1.56501	1.24406
4897	1.39501	2.05885	1.12865
493	2.32055	2.35169	2.66649
285629	1.15159	1.60716	1.23682
3559	2.43164	1.56655	1.43399
163747	1.43075	1.577	1.9287
400512	1.75233	1.18088	1.06323
7153	1.58538	1.11033	1.26856
55190	0.979252	1.18043	1.55356
400966	1.98013	1.67067	1.15126
50852	3.44396	3.1193	1.72915
101927902	1.88805	1.91902	2.28502
100131662	2.66718	2.32777	1.38258
1234	2.87416	3.25106	2.36139
6375	1.81569	3.12799	3.73223
54103	2.30592	2.62838	3.26785
8530	2.57755	3.39572	3.82349
3067	2.17302	1.67764	1.69735
3821	1.33396	2.85429	3.73845
8900	0.949995	1.03297	2.31035
2051	2.85553	2.37148	1.81479
5594	2.80708	2.99507	3.37369
8672	2.05284	2.25558	2.58826
10312	3.65457	3.65974	4.08565
140838	1.28961	1.338	1.75517
117178	1.49561	1.6147	1.99798
3687	1.66691	1.76526	3.10599
79901	1.44843	1.38743	2.52708
10253	1.37231	1.43482	2.1568
80723	0.854901	1.27045	0.772624
5957	0.953229	1.03195	1.41198
283420	1.88332	0.960465	1.09699
55790	2.9687	2.474	2.40869
94	1.25558	0.784488	0.944062
2986	0.847974	1.48235	0.946874
100507540	1.13231	1.15493	2.1274
9103	1.57726	1.77815	2.48169
8728	2.53293	1.90941	1.40192
114991	1.43026	1.47751	1.93144
1258	1.70945	2.08582	1.6875
63971	1.00171	0.95221	1.62308
2175	1.42519	1.42893	1.94969
400668	2.89726	1.69715	3.23626
1776	2.38931	0.979963	1.53945
3824	1.40273	3.26883	3.78392
84466	0.860199	1.24727	0.83725
1958	1.73396	2.10631	2.45901
9435	2.19696	2.00829	3.82965
158295	0.853952	1.47564	2.91225
147686	2.19431	2.31712	2.73199
653125	1.11822	1.15666	1.54578
83699	1.11479	1.69852	1.05842
10267	1.70292	1.70299	3.48647
9510	0.979698	1.22297	2.25177
89822	1.05226	0.870137	1.55573
134429	1.52343	1.69324	2.09305
5796	1.08768	1.43336	0.988302
9287	1.95712	2.26873	1.71822
3490	2.21872	1.62937	4.0617
8745	1.84271	1.15681	1.03293
3219	1.23667	1.57449	1.25802
9805	1.72423	1.79643	2.32395
92126	1.39329	1.91832	0.985485
83890	0.902113	0.928588	1.61033
7732	1.80459	1.86719	2.30209
2791	1.06918	2.72424	2.40832
100820829	1.442	1.05162	0.947645
2355	2.49608	2.78684	3.29917
100996695	1.18254	1.18794	1.55517
83999	1.05539	1.49749	1.08722
102725453	1.06664	1.8817	1.25047
8519	4.65435	4.65087	5.0154
4864	2.28048	2.52739	2.87633
2064	1.80875	1.93956	2.5032
23475	1.89926	1.86348	2.27903
5783	2.1134	1.03693	0.882812
9215	1.34522	1.33238	1.87851
441432	1.02433	1.01742	1.35321
80326	2.02608	1.55789	1.18815
101927171	1.58946	1.93753	1.42794
145814	1.36045	3.21224	1.42639
23151	2.42066	2.3083	2.93438
10990	3.84884	0.939852	0.857813
8436	1.04471	2.32953	1.95765
23180	3.27713	3.28906	3.71785
91107	2.93996	2.56884	2.23569
440131	1.8651	1.41353	1.19954
136263	1.00922	4.73855	1.11017
100288911	1.03511	1.15808	1.63541
23764	2.42643	2.63431	3.24435
7544	1.28302	1.32759	1.83036
79414	2.5392	3.3683	2.16584
968	1.66773	3.54329	1.97764
25822	1.68545	2.77397	1.75999
27319	1.15285	0.835767	0.745852
81027	1.00038	2.04628	1.71289
51311	1.02796	1.05134	1.37461
388591	1.9079	1.47635	1.29209
10947	2.8825	2.40598	2.32143
79834	1.80334	1.91623	2.51865
152789	2.46273	2.76667	2.22472
10748	1.44843	2.01624	1.35293
4648	1.07429	1.52986	1.04943
11332	2.49519	2.38244	2.87465
5159	0.795946	1.53391	2.78536
9811	1.74723	1.79924	2.15763
124930	1.74303	2.25784	1.78303
100129648	1.31204	1.3491	4.71803
100289124	1.08082	1.27468	1.74477
100507002	1.22663	1.43887	2.12702
1521	2.83383	3.52625	3.9672
2950	4.17875	4.28245	4.76753
51209	1.26284	1.85946	1.35328
55113	3.48333	3.49559	3.82249
4741	1.58706	1.13878	1.1074
10316	1.80911	2.6284	3.74443
3812	1.9484	2.3636	3.00235
5141	2.07407	2.16665	2.47129
788	2.36199	2.41099	2.8573
3606	1.50405	1.02726	2.17375
100505881	1.01407	1.46875	0.879489
760	1.43519	2.25672	1.947
440200	3.94274	0.9617	0.971834
81839	2.26569	2.33816	3.00502
89958	1.42035	1.73237	1.39918
340198	4.05309	4.0432	4.40947
54221	1.78767	2.0908	0.983032
57167	1.29168	1.24464	1.85963
387357	3.11632	3.41731	1.35712
3809	1.14718	1.9419	2.95891
126695	2.65575	1.74882	1.20331
1453	2.60416	2.67081	2.97341
9258	1.91927	1.55506	1.55829
84329	2.29091	2.26057	2.68489
9473	2.8337	2.74487	3.45181
6362	0.928535	1.19942	1.50348
1305	0.886156	0.960516	2.69791
677800	2.80214	2.46023	2.45297
55784	1.53668	1.86603	2.67447
84189	0.930919	1.31757	1.00274
3090	1.39291	1.42089	2.05764
4773	2.0724	2.19211	2.59602
102724921	0.81315	1.41228	0.822534
60681	1.02206	1.11964	1.93114
100129385	0.740643	0.870492	1.17412
92249	2.07344	2.06672	2.49082
57085	2.25042	2.37923	2.84486
84939	2.12015	2.93724	2.27325
64864	2.80825	3.54536	2.73417
101929765	0.996407	3.17732	0.870949
10529	0.915876	1.32743	0.874004
102723882	1.08918	3.28976	1.10064
102724794	0.952336	0.787819	1.36324
4684	0.941992	1.56256	2.67841
79650	2.67462	2.69918	3.01869
83667	1.93048	2.07354	2.4734
83742	2.54953	2.23318	2.15401
144124	1.7046	2.09726	1.64979
284232	1.47677	1.66697	1.96798
83998	1.10454	1.49597	0.878988
8648	2.31793	2.33102	2.63109
720	1.16934	3.44813	1.08006
3848	2.43951	2.09403	1.25548
3635	3.92212	3.88967	4.24951
8470	0.964717	0.924538	1.39472
89838	1.28477	1.48126	2.14197
166647	1.61906	1.51551	2.19607
118788	1.17326	1.68435	2.30709
131669	0.989047	0.935479	1.33175
259283	2.27925	1.93743	0.829448
51316	2.56661	2.58252	2.90825
54331	2.97548	3.07686	3.43411
101928612	1.35757	1.03839	1.01412
5351	1.2735	1.42618	2.12951
3092	1.59554	1.82123	2.20061
2059	1.95752	1.60412	1.35066
79890	3.04455	2.99076	3.40598
727944	0.99532	1.47257	0.993586
41	1.66332	2.27263	0.993145
7305	3.13563	3.69509	5.03946
9592	4.65333	4.65244	5.02079
90	2.36318	2.00373	1.58073
29851	3.40001	3.01188	1.70564
3363	2.03068	1.70851	1.71059
598	1.93741	1.90676	2.26675
122416	2.21801	2.23659	2.91376
9256	2.56449	2.8636	3.62429
55299	2.9058	3.3034	2.94419
10263	3.79079	3.76773	4.23985
3482	2.7072	2.69433	3.20613
7484	1.16478	1.58594	1.07022
79870	1.58721	1.47563	2.09402
55711	1.62	1.31318	1.2214
105	1.39794	1.22925	1.81426
79722	2.65927	1.15874	0.960711
79140	2.23367	2.23183	2.77311
22898	2.28075	2.33504	2.92692
94120	2.6721	2.84453	3.34248
130367	1.78342	1.45291	0.890875
101928596	0.874663	1.24548	0.904059
11065	2.07511	1.43083	1.68454
29923	1.77112	1.87953	2.37708
286087	1.62825	1.67414	2.78138
56967	2.174	1.70318	1.08452
101929531	2.98861	3.60977	3.1427
1535	3.8211	3.936	4.29721
3889	0.988748	1.09335	1.62232
414	1.59511	1.70532	2.04227
23433	2.12836	2.31378	2.64347
1514	2.43735	2.13605	2.06707
692111	3.13684	2.74859	2.50367
125875	1.21448	1.5736	2.09867
92211	0.914918	1.27011	1.64983
9858	1.30676	1.08391	1.6331
5874	1.55686	1.7685	2.38478
163175	1.27197	2.46638	2.07812
283571	1.07114	1.23167	1.59719
54055	1.39995	1.72053	2.45353
102724248	1.62499	1.69908	1.99927
56156	1.56674	1.91368	1.49508
351	2.42553	2.0327	1.81425
26524	1.63866	1.8496	2.39581
348093	0.94199	0.997944	1.91145
57761	3.08362	3.02714	3.38856
50810	1.91405	2.06393	2.48857
494470	0.962996	0.962811	1.87785
2946	2.19112	2.03891	2.54788
285679	1.50449	0.958477	0.969414
23127	0.963012	1.26032	1.72952
23166	1.0374	1.08895	1.43859
165679	1.19885	1.22468	1.69049
53346	1.26226	1.37551	2.05295
54434	1.86326	1.89883	2.36487
100505817	0.784153	1.73745	0.836427
5336	1.62385	2.22649	3.12341
93979	1.99782	2.48471	1.13755
334	3.11295	3.08162	3.50624
2000	3.4565	3.44434	3.79746
100508046	0.814192	1.65604	1.00415
120939	0.996435	1.71668	0.980437
3595	1.80221	1.45047	2.59794
285456	1.3943	1.0389	0.998284
925	1.75677	4.14179	3.21771
5908	3.74862	3.91087	4.21409
8784	2.35598	1.72813	2.89495
5212	1.0376	1.14326	1.63488
54790	2.16859	2.20788	2.51678
349136	2.87047	2.42573	1.57117
9394	2.62065	2.62977	3.05818
55177	2.72021	2.79141	3.24157
8459	2.97687	3.57425	3.91465
10911	1.79833	2.07725	2.55275
85453	1.64658	1.52886	1.96379
8208	2.48222	2.32412	2.85299
388325	1.30219	1.2155	1.63414
7096	2.36536	2.20208	2.73131
84700	1.01466	1.50847	1.06591
165186	1.69425	2.2348	2.74959
8740	2.09533	2.3501	2.678
284119	3.70624	3.3673	3.23732
140739	2.7813	2.71825	3.30444
259197	2.83711	3.28167	3.7943
100507639	1.13118	1.57306	1.11882
7046	1.87705	2.07936	2.38693
374654	1.04506	0.974001	1.39077
705	2.1373	2.04505	2.51071
148979	1.57668	2.05843	1.58704
150135	0.916914	1.88903	0.938616
2272	2.82888	2.2802	1.80067
27231	0.99635	1.92451	1.00861
8972	0.896271	0.949068	1.74749
79956	1.94444	1.97778	2.48841
653390	1.878	1.79518	2.39639
729879	1.5387	1.22488	1.1507
503569	1.62491	1.29344	0.907571
3386	2.21507	1.82502	1.76776
390213	1.81127	1.92381	2.30874
7704	2.78893	2.41357	3.40467
400794	0.813673	1.20637	0.870949
54796	0.891636	1.11428	2.23635
57048	3.0928	2.7317	2.53152
440446	0.894864	1.64346	0.910499
100873924	1.0252	1.80819	1.01417
5551	2.2924	3.02514	4.00002
9315	1.84836	1.69234	2.15737
57159	1.61608	1.77082	2.16822
5196	1.60719	3.52681	3.13706
2268	2.90751	3.87834	4.74371
58488	2.18101	2.22922	2.75858
339929	1.18679	1.08208	1.68869
7535	3.5993	3.60685	3.9756
3437	1.77295	1.55774	2.24287
56915	2.39653	2.07142	2.07183
161003	0.942055	1.67331	0.892045
8793	2.77028	2.40099	1.49303
84193	1.81278	1.75982	2.18672
57292	1.10747	1.74795	2.86547
286442	1.5577	0.988376	0.964877
1488	1.83891	2.15193	2.99089
3908	1.52901	1.23845	1.96897
6276	2.60373	2.90941	2.17135
79633	1.03108	1.0443	1.75378
29094	1.46573	2.1209	1.8094
101927334	1.81395	2.32253	3.03958
284367	1.81321	2.62182	3.10382
29799	2.0801	2.47983	3.07334
1326	2.28402	2.89486	3.62916
129804	2.16438	1.24426	1.09897
8941	1.88963	2.198	1.67294
63027	2.01938	1.66484	1.42443
84570	1.0926	1.41418	1.04912
441728	1.26289	1.79767	1.41996
58513	2.38085	2.35594	2.72319
4118	4.45692	3.96778	2.17082
9705	1.1721	1.89767	1.59155
1512	3.2936	2.89304	2.85272
3820	4.15432	3.92651	4.59799
162966	1.97784	2.24388	2.62033
23150	2.28869	1.76614	1.95236
254173	1.1509	0.983032	1.45712
8313	2.65152	2.27278	1.64474
3487	1.3127	1.18526	1.66274
285489	1.24351	1.39242	2.10485
3656	2.1575	2.18563	2.77146
55646	3.40607	3.78208	3.42632
4739	1.52218	1.57005	1.91063
8277	2.92713	3.13358	3.85359
51101	1.82739	1.42963	1.37781
285181	0.843862	1.25141	0.939527
6650	2.94852	2.92111	3.46455
79180	3.50007	3.85171	4.62434
55509	2.38543	1.7676	2.07155
101929210	0.963734	1.4805	1.05584
7473	1.18743	1.04138	2.18224
64601	3.00801	3.10827	3.41861
101927482	2.52392	2.00068	0.904202
79990	1.89078	1.51243	1.52803
284541	1.04353	1.5702	1.01663
196740	0.992821	1.08893	1.49385
55793	2.95723	2.57158	2.58433
8543	2.57703	2.69246	3.05072
100128226	0.957792	1.07893	1.77228
338773	2.0307	1.65701	1.61515
79158	2.71198	2.91881	3.48703
2199	1.39702	2.2425	1.88994
374	2.58065	2.68073	3.4809
9462	0.916571	1.76375	0.860204
353189	1.28429	1.56832	1.97741
129049	1.06662	1.09771	1.46824
10437	3.01973	3.06809	3.49512
6925	2.02155	1.8599	2.85817
9609	1.90032	1.98195	2.28711
196500	2.02395	1.72087	0.937703
283352	1.28955	1.3129	1.62902
8302	1.60811	3.54722	3.93258
10803	2.06307	1.74057	0.982208
23321	1.76376	1.10399	1.07491
3570	2.62893	2.12386	1.37209
5730	2.6611	2.92449	3.63547
8996	2.54618	2.21739	1.92409
3073	2.9785	3.00808	3.32975
5409	1.41335	1.62098	2.05209
8935	2.62838	2.81312	3.24822
102724810	0.741002	0.788371	1.08914
10231	1.30526	1.67555	1.14747
619426	2.17443	2.3885	3.1941
284	1.58313	1.06819	1.10656
131583	1.45975	1.32353	2.11552
80258	1.39924	1.42036	1.82512
10223	3.2265	2.70703	2.48402
27122	1.20183	1.85227	1.08946
4747	2.92011	1.74361	0.988292
55679	2.69549	2.17694	1.22791
440482	1.94956	2.31399	2.79986
101928152	3.44142	2.98277	1.70683
10745	1.84103	1.85797	2.29498
1393	1.35913	0.979812	1.03376
20	1.80058	1.89073	2.23091
5450	2.59047	1.8798	1.50689
101927015	1.96533	2.26949	1.72873
100507472	1.08034	1.08264	2.02709
2799	3.41096	3.39365	3.77207
3903	2.8238	2.91253	3.33522
6505	1.36504	0.909734	0.8865
4907	1.79352	2.20893	1.03714
401124	1.01065	1.61168	2.19652
79698	1.03085	0.976133	2.45926
2707	1.31551	0.972196	0.926865
1508	3.20702	2.6368	2.62615
162979	1.73977	1.66747	2.08888
3659	2.97542	3.10305	3.42551
353238	1.45812	1.84892	2.3499
284233	1.25435	1.44032	1.97809
3579	1.11149	1.65273	2.82097
7694	1.35406	1.31672	1.72026
25818	1.97486	1.16253	1.13532
120224	2.52687	1.67137	0.909665
4000	2.90285	2.44426	2.43171
5045	1.85167	1.82985	2.36662
11213	1.2463	1.18032	1.6899
79661	2.74811	2.84617	3.67839
51226	1.31138	1.62267	2.3776
285016	1.07606	1.28025	2.44431
81926	3.35936	3.47911	3.9229
151011	2.17505	1.44665	1.11523
3003	3.73865	4.39975	3.71093
3927	3.2042	3.26283	3.60266
101928243	1.28565	1.63236	1.10591
6452	1.61599	1.81345	2.11856
29995	1.79613	1.18996	1.21583
23682	1.19603	1.48744	2.03838
9560	1.8543	2.84823	3.4393
23564	2.86561	2.6809	3.18741
114879	1.80738	2.61599	3.37312
7434	1.18081	1.31006	1.63702
9945	1.72746	2.21388	1.33119
919	2.77938	2.77767	3.18433
84954	2.52524	2.31355	2.82894
57162	3.48389	3.15778	2.79459
414152	1.79718	1.35871	1.23425
7088	1.50043	1.53323	2.27036
163059	1.5955	1.41318	1.97938
51744	1.75744	2.6061	3.2041
1448	1.3118	0.834941	0.757669
51339	2.46136	1.4415	1.24326
952	2.15004	1.72274	3.28018
101928792	0.924254	1.97441	0.883774
10863	1.41162	1.4161	2.07163
10871	1.91656	2.22852	2.95483
3716	2.88202	2.89629	3.2459
100507006	1.64893	1.04775	1.04127
54587	1.23459	1.68792	0.999532
64097	1.31828	1.83218	2.29863
7525	1.99914	2.19185	2.8097
3004	3.60566	3.98269	4.31334
692086	2.89425	2.57252	2.35759
51299	1.06416	1.47008	0.962934
64593	0.827434	1.30622	0.792768
79931	1.18359	1.73107	1.10041
9079	1.03166	1.00649	1.85662
23630	1.4982	1.51488	1.95071
400804	1.93485	2.24028	1.72598
85417	1.28853	1.39866	2.14091
10913	1.8186	1.43015	0.848826
3811	1.3385	2.26953	3.35315
3290	1.90627	1.01335	0.873075
93010	1.93788	1.95536	2.41265
56124	1.32722	1.01126	1.01575
645638	2.13946	1.18249	1.7845
149628	2.4636	2.60786	2.93275
79760	2.68362	2.85668	3.20937
90007	3.31055	3.62878	4.02188
8644	2.54488	2.35699	4.01371
414062	1.24178	1.81416	3.04337
57562	1.14968	1.13354	1.55957
50943	1.93797	1.16684	1.02053
100653133	2.82593	2.90201	3.22594
22986	1.60499	1.27389	1.0846
101927117	1.65094	2.0821	1.70235
402778	1.63641	1.48991	1.98929
10421	2.34387	2.32236	2.6457
51571	3.37093	3.53049	3.85587
10221	2.85378	2.31295	2.2863
83992	0.985787	1.58831	0.873983
5199	3.49324	2.98891	3.10136
51364	1.72132	1.88446	2.27476
55510	1.88485	2.34889	2.00909
101060038	1.40317	3.81937	2.04846
3131	2.10693	1.08928	0.893066
9540	1.61816	1.34793	2.01277
6238	2.37428	2.34043	2.83603
114801	2.02735	1.68921	1.68253
64411	2.25334	2.28094	2.81482
2934	2.19085	2.05884	3.24943
25840	2.52194	2.9128	3.51054
79895	1.29364	1.06402	2.37972
134083	1.20973	1.52812	1.14567
3207	1.06152	3.80171	0.921749
101927497	1.79447	1.22244	1.21738
7584	1.26357	1.41692	1.911
23218	2.07827	2.1104	2.49041
55356	1.33217	1.52241	1.9572
388886	1.18002	1.15026	2.26529
9729	2.23657	1.73632	0.985728
3902	2.8498	3.50839	2.12128
6586	1.82655	1.48637	2.17185
219790	1.66805	1.11727	0.960633
463	1.63921	1.5788	2.06237
3860	1.16021	1.12118	1.87111
143686	2.26271	1.95976	1.33238
83854	1.86464	1.94151	2.36527
4983	0.805386	0.769943	1.2197
11018	2.10939	2.16145	2.61698
79815	1.18636	1.12242	1.68898
2619	1.44221	1.50153	1.92158
10371	2.11069	1.02482	0.950565
7402	2.3323	2.42473	2.82025
553158	1.60346	1.74133	2.24022
2034	1.66944	1.69001	2.21004
286122	1.84417	2.03064	2.33449
6035	1.9785	1.99549	2.32811
100507747	3.10522	3.41052	3.07239
9342	1.77573	1.69768	2.0765
101929422	0.9276	0.962564	1.63436
22933	2.45673	2.49119	2.8726
59352	2.0193	2.92779	3.41594
53842	0.991533	1.22502	1.5668
80301	2.75015	2.76826	3.23145
1493	2.84144	2.18215	1.22945
257240	2.1978	1.83994	1.30684
374946	1.54804	1.92801	2.32389
9826	2.00159	1.5032	1.10314
6510	1.64008	1.43648	1.94442
1109	1.04983	0.960104	1.60122
112574	2.07048	2.16735	2.51217
91947	1.91205	1.8958	2.34692
50859	0.89989	2.24994	1.13949
93594	1.9572	2.02646	2.54788
100874126	1.65883	1.03066	1.01983
339302	2.25345	0.824902	0.807668
1846	2.73995	2.34984	1.96044
246734	1.99564	1.37632	1.11061
150590	2.69874	1.82141	1.60971
646241	0.838044	0.867537	1.18438
92999	2.03899	1.78498	2.41716
3872	1.75934	1.16338	1.12455
55750	2.25383	2.32091	2.72304
390326	0.877146	1.22343	0.911676
55969	3.61696	3.81495	4.30012
153684	2.72182	3.17429	2.85524
4613	1.45013	0.805519	0.899521
2535	1.47096	1.35747	1.77966
1397	2.82326	2.32417	1.5274
374443	2.96907	3.04932	3.36457
7462	3.34882	3.41445	4.10865
920	3.09386	2.32834	2.32873
100287482	2.01781	2.35306	2.66735
8131	3.2028	3.25859	3.59255
9114	2.32762	2.3276	2.65553
9037	2.35572	1.69896	1.36329
100132285	1.40267	2.67837	3.68755
387509	0.869998	1.21713	1.63052
100133299	1.04809	1.14214	1.66972
3803	1.17075	2.06468	3.09681
10343	1.03903	1.20858	1.71788
166824	2.1567	3.34486	2.21098
58499	2.16111	1.80039	1.41523
83930	2.50172	2.63602	2.97884
57136	2.32333	2.74253	3.29097
81698	1.31067	1.60745	1.96147
728882	1.06692	1.07509	1.4617
100	3.83798	3.88343	4.19435
4703	1.18749	1.18226	1.57074
3808	1.02658	1.73494	2.6858
383	1.53284	0.994688	0.995834
5097	1.60057	1.74527	2.42396
81030	2.65065	2.729	3.05231
92565	1.64034	1.31956	1.09491
23022	1.24398	1.66177	2.16853
22836	1.28965	1.22777	2.44813
9746	2.78618	2.94359	3.30075
170712	0.881105	1.19112	0.788003
10451	2.65815	3.16814	3.68178
23354	2.60587	3.0609	2.42041
7345	1.58698	0.889135	0.896231
442245	1.72574	1.61701	2.03417
441376	1.25722	1.06708	1.83835
8600	1.21346	0.918758	1.59478
100506810	1.63285	1.32778	1.23678
4793	2.30017	2.3522	2.65277
8733	3.18814	3.20989	3.55149
221895	2.33335	2.74839	3.17561
1154	2.82555	2.49908	1.91118
1075	2.56944	2.70034	3.04131
81553	1.58407	2.55592	3.05146
84249	0.958352	1.16524	1.50446
11330	1.46228	1.56693	2.11885
56920	1.55458	1.06988	1.11061
7476	2.4057	1.75378	0.914924
285533	1.96765	1.1449	0.984206
79683	1.96686	2.18194	2.55917
153163	0.842239	1.11454	1.43904
976	4.22889	4.24903	4.64371
10410	4.4455	4.45715	4.86516
100505501	2.03524	2.15222	2.54696
401665	0.998284	0.994292	1.41636
53844	1.53684	2.05771	1.06245
353332	1.09599	1.06196	1.39744
421	1.27773	1.28689	2.28436
126259	3.70163	3.60141	4.13632
4357	2.7712	2.81782	3.3912
57699	2.16183	2.50275	2.1513
125206	1.11652	1.49856	1.13627
123688	2.17765	1.87362	1.29464
6097	3.29153	2.67132	1.73655
643	2.63853	2.07478	1.59502
59339	3.78436	3.82952	4.13954
101927879	1.77361	0.889719	0.920257
100132163	1.23701	1.1659	1.68853
55897	1.6318	1.83783	2.31641
56907	1.47452	1.62358	1.93584
80350	1.26232	1.29717	1.74097
387923	1.31196	1.46934	1.90787
114796	2.21358	3.18158	2.12624
10447	2.22368	2.284	2.67559
57150	2.09267	3.99775	1.95245
10609	2.71328	2.80352	3.15277
51162	1.9098	1.48964	1.45963
10753	1.07472	1.02107	1.39807
10578	2.26086	3.44435	4.24515
4121	2.49627	2.725	3.07099
102724046	1.33184	1.02669	0.993719
5739	2.30756	1.69704	1.6214
79007	1.717	1.25739	0.952588
91380	2.65718	2.33176	1.86358
138948	2.95948	2.26268	2.09925
116236	2.36661	2.39613	2.77785
146330	3.66328	3.2148	1.63923
5168	1.526	1.20407	1.14377
8821	2.39716	1.98625	1.37442
100506775	1.75618	1.8668	2.21501
7262	2.10646	1.771	1.69095
100129617	1.30468	1.34105	1.66838
433	1.75541	1.73798	2.15442
160364	1.01115	1.16916	1.59802
1475	1.65065	1.7499	2.18207
400555	1.55433	1.67877	2.40104
160	2.04893	1.91485	2.44017
84501	1.21751	1.25018	1.95496
27189	1.58741	1.98872	2.37771
10850	1.48277	1.12244	1.16443
141	1.98965	1.82936	2.35201
503645	1.59389	1.49777	2.03546
91404	1.15575	1.08667	1.52076
4254	0.857499	0.817562	1.27197
10815	1.62822	1.20966	0.986546
25759	1.19896	1.6286	1.13415
147040	2.15451	2.117	2.582
256297	1.00827	1.56126	0.942507
55062	2.42457	2.72375	3.31085
9046	2.94315	2.84573	3.30484
101927133	1.16599	0.865588	0.80259
79651	3.234	3.62968	3.98975
54863	1.82154	1.57388	2.56049
926	1.83777	4.28972	2.26876
27180	1.28328	1.35006	1.81494
26469	3.09639	3.06469	3.43549
3203	1.34837	1.07672	1.72543
400236	1.67787	1.91174	2.45176
391365	0.874978	1.47259	1.13867
83871	2.32147	1.96026	1.63955
3355	1.35398	1.0277	0.998625
100507195	1.25501	1.95687	2.67135
8419	2.09462	1.43908	0.905608
666	1.86523	1.91976	2.89134
1145	1.65978	1.71634	2.12307
11251	1.68907	1.36622	1.12092
307	2.63778	2.77275	3.19426
115548	1.589	1.77542	2.2051
9021	3.5233	3.21671	2.5164
11098	1.33076	2.55127	3.40817
127254	0.837825	0.893927	1.4613
2793	1.77718	2.32924	2.85598
6079	2.76742	2.27005	2.12711
3990	1.81255	2.09541	2.61624
55240	1.2212	1.2628	1.68013
940	3.09828	2.7939	1.429
101927344	1.3516	0.858597	1.03171
9022	2.52136	3.19201	4.42976
255626	1.28369	0.935872	0.915612
57458	1.8623	2.2892	2.59895
100874282	0.722978	1.11384	0.697806
26040	1.39093	1.94259	2.41112
4353	1.7506	1.0389	1.09536
51280	1.21252	1.51388	2.28175
3010	1.34436	0.997603	0.868047
9415	2.59815	2.77998	3.30413
669	2.81261	2.95539	3.41074
57124	1.77612	2.79699	1.21307
63924	2.37389	2.98837	2.62938
252952	1.01236	1.34895	0.996236
203111	1.35563	1.01093	0.814714
196403	1.76888	1.80931	2.15432
101927381	1.86308	1.9261	2.23653
7314	4.62705	4.68428	5.01161
101930611	1.59593	2.19794	1.38061
1286	1.29786	1.20085	1.92249
6004	1.96708	1.41319	1.31157
3936	4.5285	4.56124	4.90817
84131	2.49102	2.86877	3.41329
1260	1.44868	0.986079	0.79295
4168	1.18215	1.38925	1.83469
259307	2.65422	2.20959	1.69448
79616	1.02525	1.09417	2.73681
7164	1.27051	1.01058	1.74492
114569	1.38693	0.91835	0.917394
1230	1.29978	1.84637	2.33509
9302	4.09291	3.70878	3.31604
345630	1.73158	2.73816	1.5783
5148	2.44272	2.65726	3.59887
2149	2.14821	2.75221	3.07772
400661	1.88752	1.24651	1.27789
7075	1.09651	0.925256	2.17118
101928077	1.12463	1.31142	1.86304
100134317	2.1081	2.14852	2.71935
339988	2.36233	2.44617	2.83618
127943	1.76946	2.07945	2.57545
441116	1.51367	1.20633	1.18103
7461	1.54185	1.53333	1.84199
23108	1.49558	1.60462	2.06403
51314	1.63987	2.58763	3.4031
166336	0.86728	0.82676	1.42964
51225	2.57166	3.02338	3.50211
101060810	2.42574	2.43679	2.74437
654346	4.0246	3.53915	4.64178
80346	2.47843	2.46178	2.79604
246100	2.47762	2.83344	1.56004
2203	2.60237	2.55356	3.02516
260425	1.95423	1.58681	1.08274
326	2.32275	1.80562	1.58033
3832	2.03313	1.67857	1.71284
158067	1.40748	1.34035	1.72993
55501	3.39617	3.65275	4.13157
128602	1.82136	0.991648	1.15838
79720	3.12768	3.21163	3.64513
29118	1.22562	1.63533	1.10877
100846978	1.27323	0.849585	0.911457
6272	1.32932	1.39034	1.79847
54206	1.84512	4.67007	2.25799
377677	1.54888	1.68989	2.22657
5118	1.99092	2.0888	2.40365
5998	2.02311	2.18679	2.65909
84898	1.50181	1.38284	2.15856
10581	4.11471	4.18494	4.61362
102724475	1.33731	1.28595	1.63968
100423062	1.73544	2.45237	2.1395
79071	1.49725	1.55575	2.18074
101928521	1.75183	2.36427	2.80418
677811	2.56841	2.26738	2.09296
64778	2.13457	2.16051	2.75786
83937	1.40569	1.59454	2.69539
5360	1.56343	1.4282	2.21067
102725057	1.31188	1.4392	2.04399
55603	2.19451	2.33547	2.91773
283638	2.79904	2.48156	1.96956
51348	1.49067	2.94826	3.99826
2826	3.16336	2.57183	2.34384
27087	1.61232	2.577	3.30383
100128727	1.39103	1.0336	0.802321
4883	1.54693	0.828058	0.908164
100507520	1.78952	1.77126	2.7217
1363	1.37804	0.964655	0.995036
389	2.9198	3.04554	3.72029
79992	2.20315	2.37667	2.79611
677781	3.16879	2.69503	2.66825
80223	2.67662	2.42367	2.98885
7263	2.55627	2.43836	3.13153
399972	1.75562	1.81945	2.39203
101929625	1.50788	0.928368	0.995313
79603	2.29477	2.12697	2.7417
257101	2.43002	3.79856	3.27159
57332	1.42235	1.47975	1.84067
6981	1.28998	1.81795	2.43116
26805	2.42459	2.11056	2.0329
284018	1.32208	1.44011	2.06698
9172	2.51289	2.37051	4.20426
2765	1.60197	1.92967	1.57815
84937	1.97342	1.33406	1.51579
81	2.85026	2.78506	3.31939
27065	3.0857	3.3963	2.5892
441208	1.37101	1.48411	1.86063
139189	0.88118	1.13124	1.98841
729678	2.39761	2.73945	2.24609
26767	1.24599	1.27021	1.72939
164118	1.88816	2.95599	2.19455
152007	3.49399	3.43804	3.88457
79152	1.39388	0.895656	0.858127
435	2.54553	2.5113	3.05223
100128668	1.02155	1.12805	1.47453
6624	2.47846	1.69673	2.00705
2213	1.3763	1.50875	2.01644
79047	1.70693	1.11036	0.978002
8531	2.15198	3.1122	2.06915
57595	1.78298	1.96635	2.48327
26775	3.11976	2.572	2.44758
338382	1.68035	0.971411	1.08367
57111	1.66036	1.23724	1.04588
1718	1.91852	1.65917	2.45976
27134	1.87573	1.56528	1.249
2650	1.3655	1.33127	1.78716
138311	1.96194	1.54872	1.54079
64420	2.55997	2.89418	3.41578
23753	4.15747	4.16513	4.51085
9254	1.89508	2.6409	3.00749
10333	1.24863	1.2321	1.67857
2207	2.03183	2.12448	3.12146
102724420	1.50786	1.82589	2.2315
23129	2.75752	3.00586	3.31777
7098	1.59262	1.85448	2.16818
3580	1.06722	2.05565	1.70845
147646	1.48761	1.52622	2.13926
121268	3.04579	3.18411	3.53918
2242	1.9155	1.43341	3.06661
619499	2.92213	2.50109	2.28534
864	4.18012	4.43505	4.84508
4016	2.03263	1.65726	1.15472
728279	1.35451	0.894648	0.903494
151742	1.04512	1.09554	1.97344
100509780	1.43361	1.07204	0.996806
10276	2.52914	1.95646	2.19553
157506	1.81564	1.85669	2.15767
391267	1.7803	2.07328	2.62572
5782	2.92824	3.25992	4.07069
57596	2.35956	1.73097	1.59466
390535	2.32965	2.47695	2.87635
254050	1.0389	1.09235	2.20693
2330	1.38968	1.43467	1.82183
55911	3.14575	3.11147	3.71052
101928891	1.50132	1.31103	1.84066
80310	0.969656	1.80542	2.26833
4900	1.68828	2.98011	2.60441
1421	1.63171	1.1327	1.21576
1191	1.95282	2.34654	1.84287
57333	1.80613	1.45275	1.35722
196051	1.14835	1.8451	1.03349
57798	2.53916	4.61998	2.72156
132320	2.28214	2.25578	3.12198
56999	0.903353	4.3771	0.983854
29993	2.70512	2.84341	3.45384
3489	1.30583	1.85698	1.06708
347516	1.35518	1.0096	0.969656
9982	1.07331	1.27239	1.73214
80854	2.22169	1.77761	1.33053
81615	1.20782	1.12662	1.66736
25893	1.74634	3.24009	2.02905
3200	1.19661	1.07628	1.53274
9121	3.21312	2.7939	2.88044
2539	2.38844	2.49641	3.04833
1050	2.03154	2.21977	2.65565
84752	1.9621	1.56353	1.30085
2549	0.926731	0.767632	1.43205
390077	1.79073	0.946107	0.898237
645191	1.38785	1.52999	1.85568
2975	1.90247	2.02536	2.39019
26538	2.9409	3.90842	4.48373
4018	1.51756	1.63795	1.97168
1139	1.3302	1.17593	1.6814
2137	3.19897	3.22415	3.58042
2591	1.27293	1.68655	2.24713
100506413	1.26319	0.784488	0.913408
6916	1.92949	1.68761	2.7361
57156	2.08469	2.43125	1.91333
7094	2.94493	2.1621	2.34676
599	1.91607	1.95938	2.76245
3002	2.66537	4.20808	5.24263
57801	2.55053	1.94431	3.23441
2581	2.51145	2.6163	3.01376
1848	2.18478	2.4355	3.03009
90668	1.6253	1.67272	2.31753
256356	1.51827	1.85582	2.43167
257144	2.35648	1.96066	1.31064
7621	1.45189	1.57944	1.91519
102723621	1.74855	1.9948	2.32824
126364	1.77111	1.66097	2.17856
55742	1.33499	1.00672	0.827265
23670	2.37567	2.4084	2.86019
221188	1.39748	1.84213	2.53679
8110	1.17254	1.28438	1.63488
23221	2.07624	2.15797	2.67187
84830	2.29202	1.47034	1.05443
10123	4.32648	4.31372	4.68528
3577	1.26119	1.29418	2.25221
9517	1.95814	1.8856	2.30222
26271	2.09809	2.08457	2.44825
90011	1.07747	1.19951	1.58537
100499467	1.44925	1.12747	1.11588
222699	0.938225	0.921749	1.24348
200316	2.38232	2.40887	2.71
284756	1.36839	1.18151	1.83565
55808	2.25593	1.09253	0.842645
57493	2.89421	2.94323	3.35577
25960	1.2271	1.22028	2.04529
255231	2.34778	2.81732	1.81034
171558	1.18761	2.50311	2.1059
9289	3.00878	4.2185	5.0269
8115	1.64902	2.5953	2.22186
79632	1.87446	1.49317	1.02727
6692	1.73135	1.28788	1.33534
199834	1.14531	1.61939	1.07084
171483	0.904799	2.21694	1.00224
100286922	1.36469	0.786711	0.804278
10750	2.38506	2.08174	1.71787
100874164	1.44205	1.7735	2.4421
8553	2.88735	2.92343	3.36131
8717	4.36521	4.04252	3.71781
408	1.86145	1.87533	2.52038
10544	1.91104	2.30202	2.62404
84179	1.70263	1.68471	2.64474
133308	2.97116	1.66577	1.47545
100506835	1.30059	0.94877	0.989997
390502	1.32506	1.97772	1.13846
80055	1.54818	2.43087	1.23801
9865	1.1819	1.10256	1.54609
128553	2.51252	1.29055	0.812367
4081	2.25269	0.887673	1.08766
163859	2.66159	3.95212	2.83368
23181	2.03677	2.2811	2.60173
57161	2.5847	2.47174	2.91729
29842	1.07127	1.49318	1.0597
90139	3.03029	2.40317	1.74037
147798	1.76646	1.83028	2.30915
9437	1.23505	1.64054	2.77227
928	1.47365	1.87568	1.45767
7779	2.16825	2.26672	2.62958
3433	1.93309	2.03833	2.52846
100505494	2.07711	2.07485	2.42215
55336	2.61314	2.25791	2.21679
127435	0.965574	0.953974	1.33979
4214	3.9032	3.50409	3.33032
55355	1.88391	3.72771	1.70509
6120	2.07333	2.1788	2.4997
8826	3.86146	3.92883	4.35432
101927942	1.87437	0.973039	1.02876
83592	1.5691	1.13291	1.09075
10783	1.66208	1.66913	1.99708
132671	0.989684	4.10576	0.899593
6498	1.55824	1.63204	2.01906
6299	1.0443	0.725322	0.726772
84868	1.77363	1.59322	2.91518
3904	2.61789	3.04392	3.74031
401563	1.63339	1.66364	2.20561
4092	2.66773	2.68533	3.06313
57580	3.98637	4.02033	4.34124
259236	2.26354	1.72536	1.18073
1016	1.00235	1.40362	1.01038
23643	2.77777	2.37214	2.01432
726	2.55247	2.84298	3.33241
6242	1.15058	1.3854	2.04777
10817	1.65337	1.18069	1.25382
117157	1.46975	1.8825	4.17099
219654	1.42259	1.36646	1.7323
642273	1.40272	1.2428	1.84647
112399	1.40707	1.02567	1.06945
60675	1.77108	2.53193	1.27209
169355	1.38743	0.883552	0.918486
54440	3.21107	3.32169	3.63654
4689	2.47311	1.79671	1.75931
2779	0.985143	1.45571	1.00638
201164	2.65648	2.29242	1.67348
101930159	2.48552	2.17843	1.63453
158038	1.00722	1.3946	2.97492
80177	1.1986	3.8667	0.924584
84941	2.59296	2.73059	3.51828
85358	1.32243	1.00437	1.01043
203328	4.16763	3.82462	2.38237
6474	1.10745	1.41029	1.06611
3892	1.6535	1.77055	3.18009
2153	2.07383	1.17434	1.07794
2861	0.820137	1.25059	0.782066
285349	1.15799	1.25065	1.87368
182	0.932978	0.93561	1.64121
643802	2.09111	2.16079	2.56443
139065	1.18609	1.78781	1.47253
3128	1.96703	1.35243	1.43544
401027	1.52207	1.11955	1.06235
728047	1.62923	1.87107	2.86231
7177	1.25783	0.897235	0.851332
430	2.36438	3.12801	3.73461
27141	2.36505	2.33539	2.76998
56253	1.84707	3.00058	2.2661
101929626	0.898451	1.03896	1.3438
4542	3.69827	3.83738	4.34873
29946	2.03869	2.25671	2.75651
7294	3.00455	3.01996	3.41431
1622	3.93837	3.96642	4.35892
100131176	3.14437	2.80432	1.90427
27160	1.23107	1.29892	1.85138
4208	1.89914	1.6822	2.368
2694	0.945658	0.971834	1.51217
401081	1.05837	1.52001	1.16431
57597	1.35419	1.04983	1.90652
84735	1.11206	1.14352	1.58235
4283	1.22869	5.05071	1.11575
100506765	0.874286	1.2794	0.93705
9531	2.47592	2.11889	1.65133
161835	1.49088	1.56244	1.87608
2615	1.49897	1.04394	1.01652
100128697	1.21888	1.27872	1.61505
91768	1.59613	1.08905	2.38185
79156	2.20045	2.12423	2.86125
2275	1.93904	2.00178	2.71153
1237	1.66463	1.22542	1.00739
650	0.82524	0.652679	1.55166
9332	1.60957	1.76994	2.09342
23603	1.901	1.86255	2.21172
11013	0.986662	0.942119	1.41854
84627	2.00198	2.08995	2.71702
9787	1.68228	1.01521	1.26413
90987	3.54577	2.21008	2.11413
100506686	2.45561	1.62516	1.67044
402635	3.44306	1.2051	1.34689
199221	0.912788	1.37353	0.869918
11076	2.40266	1.91137	1.53783
80725	1.16777	1.9871	1.16073
100507140	0.893782	1.26246	0.917257
10787	1.54178	1.42725	1.84897
5341	2.42596	2.99636	3.42185
3087	1.47695	1.33737	1.97984
100505806	1.41902	0.977877	0.904311
100507634	1.19261	1.64864	1.22007
60312	1.74835	1.37029	1.36862
64282	1.60031	1.57102	1.94751
9301	3.15081	2.54489	2.19579
130106	0.928934	1.34915	0.951198
3214	1.95493	2.0233	2.61859
7391	1.6113	1.57442	2.00923
154214	1.04725	0.858988	1.60132
26578	3.35006	3.36172	3.7544
5346	0.949233	0.91835	1.25599
151176	1.15098	1.14596	1.50589
6512	1.61261	2.07787	2.52852
93661	0.875718	1.27269	0.846044
130612	1.27351	1.23223	1.69187
6821	1.32852	1.06265	1.71756
100129083	1.39119	1.50677	2.29987
10261	1.45954	1.44265	1.7983
8292	2.06172	2.00231	2.97606
401190	1.00811	1.71731	1.0001
259173	2.30183	1.87349	1.92924
11314	2.44549	2.9242	3.5973
222659	0.940643	0.899521	1.37212
26064	1.31481	1.83907	1.42753
400084	0.819623	1.30549	0.840201
10418	1.96891	1.65822	0.873983
9200	1.91195	1.24833	1.51305
100500773	0.871558	1.6266	0.982208
4145	2.62614	3.15477	3.74038
387849	1.21679	1.577	0.946107
6236	1.21422	1.15626	1.7094
5454	0.859887	2.04126	0.962811
643659	0.86327	1.51856	0.841506
959	3.77641	2.54539	1.61065
4158	1.07424	1.69382	1.08627
100874173	0.999871	1.70766	0.98209
101929547	1.10528	0.976037	1.8312
55020	1.77291	2.57452	3.49979
150992	0.7516	1.54887	0.740748
4783	2.95406	3.2737	3.75831
5626	1.51607	1.4927	1.84643
7286	2.58516	2.20684	2.07599
84302	1.73346	0.918077	0.972798
3005	1.97857	1.39601	1.43916
8522	1.28671	1.52625	2.27931
26270	2.31695	2.18539	2.80762
943	1.83178	1.43295	1.51393
140885	1.60813	1.5188	1.91547
79630	3.25566	2.88215	2.6304
54490	0.973129	1.3629	0.986079
1803	3.29306	2.90846	1.81727
6641	1.89168	2.13576	2.43857
144776	1.15974	1.19594	1.5151
3984	2.38011	2.59535	3.06773
339448	3.24593	3.37251	3.76741
4499	1.92467	2.23149	1.27082
26575	0.826928	1.0795	1.48442
114599	3.12573	2.52738	2.2401
401944	1.45545	1.07271	2.1589
5340	1.14793	1.19178	1.65929
81831	1.7404	1.32618	1.16073
9249	3.39381	3.34653	3.74104
286083	0.931193	1.31169	0.69724
3248	1.77126	3.60529	1.51448
84152	0.929068	3.68642	0.998852
23556	1.37	3.60096	1.37732
51384	0.79739	3.26897	0.882368
6425	1.00949	1.51467	0.971713
54557	3.21269	3.65292	2.26394
7158	2.49064	3.62531	2.34726
348807	0.911124	0.985026	1.30781
23495	0.899379	1.65965	0.727817
1233	1.98822	1.5374	0.990147
10874	1.51278	1.1114	1.07992
100128885	1.48124	0.895871	1.0795
26022	1.38652	1.03066	1.01717
730005	1.07433	1.48042	1.08914
101927914	1.43583	1.04261	1.0075
100874322	1.39497	0.977231	1.02439
254042	1.89563	1.97621	4.4358
10062	2.43093	2.28276	2.92922
124221	1.36599	2.482	3.25652
55512	2.24859	2.29878	2.63819
2212	1.579	1.9987	2.79993
2737	1.12488	1.17321	1.90289
9133	2.25453	1.41484	1.70126
5699	4.46442	4.43221	4.78953
79887	2.07051	2.15019	2.53456
22918	1.49112	1.31389	1.79913
330	3.32703	2.93858	2.35571
3992	1.92168	1.95582	2.52188
81794	3.13428	3.47728	3.84605
4669	2.78555	2.86674	3.21012
80820	2.38016	1.81984	1.28633
65975	0.995893	1.42356	1.08427
1036	1.67542	0.994292	0.779639
7371	1.92314	1.95831	2.50813
2627	0.98206	1.42452	1.11748
6348	1.87449	3.09093	4.30917
9123	3.18848	3.0695	3.73341
10256	2.32398	1.96242	1.60153
8435	1.96261	2.37956	1.26119
1601	1.32667	1.62049	3.06665
1880	3.94254	3.38033	2.95054
3563	1.62963	1.58619	2.00575
23209	2.13617	2.34985	3.91617
400359	1.2926	0.961639	0.893059
23217	1.56116	1.67574	2.39989
5334	2.30761	1.75997	1.10122
55361	2.27945	2.42103	2.76192
55568	2.43564	2.62046	2.94642
51330	1.56796	1.59135	1.91976
10462	1.97307	1.40892	2.35603
392309	1.41553	0.868201	1.00421
643036	1.15205	1.23283	1.70879
152189	2.79988	2.09207	1.59805
7127	2.46521	2.45841	2.8267
2244	1.2877	0.810621	0.896805
387104	2.20157	1.65215	0.791307
5791	2.17386	2.28213	2.72116
167681	1.11332	1.42497	0.956356
90134	1.30167	0.822526	0.818937
2628	1.32352	1.55075	1.89962
128488	1.45052	0.997603	0.946619
10004	2.14607	1.90261	2.51328
10570	2.61788	2.25642	2.25445
101928123	1.57283	1.06877	1.02268
10917	1.4316	1.03579	0.985845
8536	1.38763	1.07728	1.68855
124739	0.950248	1.08637	2.0796
202559	0.904975	1.33958	0.885323
101929614	0.925659	0.889281	1.71336
65124	1.97086	1.48106	1.36305
3560	3.51905	3.86788	4.82869
773	1.65431	1.65621	2.20161
26499	1.788	1.24628	0.925927
313	1.98617	2.69629	3.21251
8544	1.61089	1.1294	1.12459
5800	1.54951	1.13249	1.02338
9638	1.42729	2.16639	2.99327
11126	1.11402	1.95063	2.45649
121130	1.46801	3.95817	1.52012
2676	1.65344	2.38433	2.88596
390260	3.30637	0.97854	0.895943
9047	2.7672	2.99282	3.39943
10172	2.63073	2.60214	2.97227
5445	2.11765	2.34995	2.78041
619571	2.43019	1.98724	1.92133
202500	3.26213	1.74641	1.80736
284207	2.83756	3.35326	4.25775
51704	1.66178	1.23894	1.3227
7029	2.53211	2.64395	3.21982
10875	1.75025	1.67917	2.13138
25829	3.50222	3.39851	3.88116
344752	1.29289	1.69761	0.849096
80824	2.09344	1.67102	1.27417
151174	2.24466	2.30839	2.7745
220906	1.0458	1.5041	1.07662
140862	2.4212	1.66496	1.08692
5270	1.60011	1.50786	1.94133
729696	1.26916	1.42071	1.73652
29988	1.80683	1.9121	2.4096
56905	2.72721	2.61226	3.14393
5617	0.88536	1.36617	0.755689
345456	1.09617	1.53239	1.10683
3982	1.19379	1.67337	3.06747
5174	1.01782	1.24258	1.8143
85450	3.21508	3.41117	3.87473
7136	1.56064	1.48802	2.00305
1907	1.19592	1.34113	1.66546
113675	1.86138	1.3905	2.27074
64506	1.27973	1.70078	0.903988
644189	2.18828	2.19581	2.51567
103352539	1.20966	1.84506	1.49506
145258	1.35779	1.86722	2.20751
100287559	1.29873	0.998682	0.986196
388559	1.08599	1.06577	1.40866
10924	1.06732	1.11166	1.57153
284805	0.87353	1.27836	0.938095
3732	3.29484	2.88593	2.15798
100287177	2.02536	2.17969	2.552
1509	2.81802	2.83905	3.45411
144423	1.01357	1.3323	1.70421
23286	1.51166	1.07794	1.0759
102725284	1.96815	2.28866	1.97175
3690	0.955355	2.11701	1.71781
338811	1.53616	1.17153	1.02589
6588	0.939592	1.48117	1.00739
30009	2.85073	3.54189	4.12112
1524	2.39584	3.36074	4.30856
58504	2.0692	1.23776	1.45619
2567	1.31687	0.866666	0.849256
81616	1.1586	1.23789	1.69065
699	1.67253	1.28869	1.32661
115273	1.10738	1.01258	1.42639
8510	1.9334	2.57337	3.33623
3213	1.21346	1.26738	1.62837
8792	1.41155	1.07936	2.15577
128872	1.9946	1.63636	1.63994
475	2.84526	2.77126	3.17048
5729	1.93375	2.5609	3.29742
100131829	1.87309	2.07049	2.38617
147968	2.03961	2.23377	2.72456
84282	2.57816	2.55292	3.0546
340547	2.43872	2.09405	1.20248
10982	3.21849	3.25823	3.58784
64388	2.48172	1.43077	1.63823
8800	1.5129	1.53139	1.8656
55080	2.46415	2.50163	2.81277
1870	2.91509	2.25491	2.36816
9231	1.338	1.91773	2.65028
152641	1.12263	1.14958	1.45203
1203	2.27023	1.96596	1.64059
284021	1.19661	1.14684	1.49669
101	4.1953	4.1711	4.82202
4050	4.63433	4.18459	3.21105
57026	2.00663	1.95044	2.3955
4070	1.4983	1.03548	1.00235
23232	1.17149	1.04343	1.58815
389641	1.71393	1.29965	1.17933
100130507	0.998057	1.3951	0.942765
401044	1.09376	1.63344	0.968685
390431	1.02461	1.36231	0.957854
924	3.1954	3.2392	3.7483
3459	2.94148	3.15967	3.55395
403340	1.82546	1.82183	2.72963
4597	2.39622	2.3991	3.01907
10331	1.70258	1.30218	1.25501
9926	3.02522	3.11385	3.41962
221476	3.41219	2.73524	2.5266
967	3.63192	3.91152	4.46662
27333	1.19399	1.33872	2.13646
94161	3.2978	2.78666	2.48386
7074	3.55154	2.55063	2.64324
91373	1.7907	2.1362	1.81105
55655	1.90789	2.02803	2.47541
57165	1.68815	2.03546	1.62886
57616	1.44768	1.53021	2.01803
79888	2.0538	2.36926	2.89032

## Sheet: CD4subsets_PMID-31358043
ENTREZ	NT	Th1	Th17	Th2	Treg
3553	2.30351	1.08088	1.07351	1.094	1.09762
51523	3.38716	2.19571	2.07687	2.11926	2.51051
4005	3.33998	1.44635	1.20248	1.52344	1.14532
2205	2.76779	1.74965	1.07892	1.34669	1.08912
366	2.26115	0.874794	0.90935	0.961487	0.879297
56729	2.67256	1.54984	1.5819	1.79187	1.30979
4818	4.44649	3.79435	2.07223	2.58828	2.13099
3162	3.67661	2.30497	1.71421	2.02527	2.03113
3823	2.60951	1.10059	0.942378	1.02865	1.08849
1178	2.78688	1.14685	1.08506	1.90355	1.00525
5473	2.58338	0.952797	0.956096	1.58408	1.07851
8807	3.31236	2.86563	2.24885	1.96078	2.03122
6364	0.968685	0.974481	2.02547	0.945979	1.40733
3047	2.61801	1.46543	1.45211	1.58381	1.42902
6850	2.98572	1.3049	1.06727	1.28217	1.10635
4067	3.61097	1.77975	1.2014	1.52452	1.14056
117144	2.17504	0.945851	0.846527	0.979608	0.900091
1436	4.01224	1.47243	1.32367	2.00964	1.14155
2214	4.04849	1.78364	1.23884	1.75402	1.14498
53637	2.89581	2.33766	1.00248	1.12176	1.02794
1240	2.33882	1.71445	0.94154	0.982128	1.26262
3101	2.36397	1.02716	1.01988	1.01412	0.917257
3352	0.882584	1.01515	0.82199	0.922306	2.02205
3604	1.36081	1.15901	1.06974	1.30065	2.30752
2812	3.08914	1.66093	1.60894	1.9245	1.64573
122953	2.80882	1.54304	1.36857	1.58214	1.6064
81563	2.24852	1.88845	0.998337	1.06765	1.04732
85414	2.3799	1.13304	1.11341	1.23959	1.14425
1536	3.19926	1.26231	1.24906	1.6115	1.21864
83888	3.37255	2.75718	1.11964	1.2853	1.25536
27306	2.23471	1.03111	1.19357	1.75277	1.17985
54360	2.24069	0.937955	0.930687	0.924594	0.957954
4055	2.12794	1.05703	1.07898	1.11044	1.02918
6279	4.4604	1.33348	2.18744	2.62592	1.10068
51313	2.27609	0.901796	0.83461	0.996236	0.840201
1359	2.38483	1.00123	1.07472	1.15547	1.10842
3043	2.73609	1.63617	1.57992	1.5561	1.43604
3394	2.89081	1.98094	1.15531	1.38246	1.45733
7056	2.17163	1.21939	1.01126	1.06294	0.990031
57823	3.38145	3.01557	1.3214	2.0553	1.32377
149998	0.956356	3.35177	1.02981	1.09116	1.09208
11031	2.84587	1.36437	1.08161	1.28136	1.35248
10981	2.10915	0.909247	0.932318	0.936265	1.00392
9834	2.26568	1.05821	1.10194	1.03049	1.0731
653361	2.85827	1.85665	1.7443	1.83293	1.79623
200315	2.29957	0.911333	0.787081	1.13969	0.849736
1545	2.10641	0.909815	0.97472	1.15264	0.984282
400512	1.71892	1.29949	1.18054	2.43133	1.30513
438	1.57778	2.2188	1.57009	1.68966	3.21198
6375	2.90999	2.27865	1.07841	1.5473	1.22515
3067	3.10014	1.29559	1.2822	1.31252	1.22388
3821	2.80003	1.28589	1.051	1.30895	1.16659
8685	2.28778	0.95284	1.0595	1.07476	1.0678
3687	2.55503	1.19962	1.09996	1.15169	1.13014
9103	2.7937	1.06392	0.999984	1.19345	0.999192
400668	3.37329	1.30468	1.19276	1.17233	1.13241
3824	2.90741	1.69955	1.34107	1.06058	0.95944
9435	3.19009	1.54377	1.86792	2.13911	2.20847
3490	3.26603	1.23566	1.00168	1.17983	0.9649
2791	2.26304	0.863584	0.891309	1.27069	0.874036
654816	2.38533	0.999871	1.06216	1.01912	0.960216
5783	1.36275	1.08978	2.77417	1.60717	1.59822
143903	1.63378	1.25217	1.36787	1.31652	2.47702
23151	4.18044	2.39116	2.27736	2.47529	2.58686
968	2.94929	1.27039	1.23773	1.4064	1.30614
51311	1.94017	0.80481	0.850375	0.845159	0.774529
51760	1.97785	0.95347	0.86327	0.916572	0.875493
150350	2.2341	0.950188	1.26346	1.00856	1.01062
126789	3.03069	4.31612	3.00535	2.97749	2.91473
5175	2.95935	1.77779	1.18878	1.62616	1.84616
10316	2.90408	1.71634	1.58233	1.68033	1.74688
100132146	0.964287	0.857656	2.23529	0.924045	0.784487
10859	2.89216	1.44468	0.951452	1.09744	1.03076
2219	4.04223	1.43604	1.73373	2.21137	1.30884
5029	2.17781	0.969778	1.08227	0.987769	0.922696
7472	0.81132	0.881626	1.90474	0.687481	0.840528
50486	3.03735	1.55809	1.81377	1.56817	1.10753
728	2.91568	1.08849	1.02074	1.2315	1.07529
3848	2.25805	2.59191	1.99393	3.8118	2.34139
255809	2.38245	1.20686	1.05114	1.23704	1.1262
7305	4.51693	2.60915	2.18756	2.5385	2.05382
1441	3.23972	1.85747	1.8166	1.89984	1.68623
4082	2.65893	0.947896	0.73056	1.22444	0.966858
729085	0.964371	0.954106	0.991475	2.0915	1.03295
9935	3.43867	1.55075	1.54204	1.79453	1.422
165679	1.25319	1.22542	2.52328	1.1611	1.19869
5336	2.53603	1.25863	1.13317	1.16881	1.14733
139285	1.61899	1.59792	2.79477	1.55208	1.54148
102724113	1.14741	1.12763	1.0315	4.42282	1.1626
3055	2.80695	1.19583	1.50877	1.22441	1.09879
401994	2.74747	1.02823	1.32836	0.917804	1.26462
100873924	0.956356	1.047	1.00021	0.930464	2.44994
9543	3.03313	1.16725	0.930464	1.12365	1.25896
948	2.61883	0.955912	0.917116	1.30336	0.882579
5196	3.01827	1.24432	1.33771	1.88769	1.34775
2268	4.21287	2.92721	1.70098	2.18532	1.68528
2206	2.10186	1.06897	0.970005	1.02811	1.06308
55160	2.3016	1.08764	0.99131	1.10962	0.970264
146562	1.00661	2.30783	1.10505	1.06216	1.17668
100506564	1.23643	2.64295	1.27643	1.36716	1.31714
2357	3.26363	1.66938	1.70002	1.83529	1.52298
10437	4.1199	2.46388	2.25187	2.54903	2.33801
6925	2.82103	1.40299	1.23183	1.29467	1.46149
3040	3.97922	1.73557	1.75701	1.69109	1.54306
8302	3.04429	1.44999	1.09015	1.38678	1.30937
7508	2.61672	2.72322	2.74175	2.74232	4.46471
6590	2.00072	0.938356	0.949804	1.02791	0.904904
284013	2.50919	1.19511	1.22984	1.24973	1.06019
84727	3.34085	3.28414	3.31776	3.2728	4.4218
671	2.0834	0.818347	0.928275	0.801669	0.965489
3579	2.10616	1.09978	1.15452	1.00032	1.06489
1408	3.11832	3.13528	3.11119	3.17582	4.43369
25797	2.0976	1.05561	0.933707	1.21617	0.890068
284415	3.01101	1.04806	0.979608	1.2122	0.999645
27233	1.05399	1.06292	1.02887	1.08625	2.17404
100506585	2.2924	1.22529	1.08441	1.29303	1.16097
92747	0.871406	0.982326	4.16566	0.875191	0.893349
102723894	1.782	1.19323	4.00172	1.13208	1.10443
7099	2.03727	0.892258	0.946845	1.00638	0.926259
9196	1.72847	3.84811	1.81784	1.87013	1.81213
51744	2.53044	1.65322	1.31216	1.38037	1.22164
360226	0.816183	1.27719	3.19015	0.994865	1.06196
79168	2.66465	1.52593	1.7071	1.65807	1.35922
2042	0.824845	1.00397	2.00793	0.905634	0.87112
5023	2.38317	1.11705	1.06684	1.13944	1.12118
51338	2.46366	0.927801	0.949169	0.958664	0.883849
11027	2.46178	1.13796	1.23972	1.19554	1.09897
3811	2.48363	1.51822	1.08655	1.35049	1.17533
84617	2.34825	1.18555	1.18835	1.06587	0.985962
3290	1.07605	1.41187	2.57497	1.82	1.38185
1511	3.39432	1.33159	1.21966	1.33311	1.2652
22914	2.57695	1.5161	0.814279	1.07252	1.07089
414062	2.31613	1.24067	1.16736	1.21128	1.20467
50943	1.39288	1.39062	1.82045	1.72277	2.934
115749	1.22663	1.36332	2.4357	1.45607	1.34651
3131	1.56243	1.48729	2.77448	1.63872	1.88347
25840	3.23847	1.90637	1.97245	2.25373	3.26423
6750	1.05043	1.15229	4.55803	1.04912	1.1222
2526	4.11635	2.21614	2.22265	2.29972	2.23427
90507	2.87139	2.73148	4.60698	2.65747	2.74724
566	2.7672	1.7151	1.74866	1.63781	1.44152
3626	1.3841	1.6417	4.54548	1.51531	1.50944
8714	1.92458	0.718606	0.895935	0.94778	0.798827
57608	0.958847	0.811021	2.44489	0.982921	0.892255
23547	2.7852	1.46298	1.48696	1.57549	1.33875
100128055	1.30317	1.56139	4.56674	1.47742	1.39933
100126793	2.62417	4.33631	2.5821	2.65347	2.69616
64231	2.36109	1.24496	1.07442	1.45555	0.920176
84106	3.57863	2.30352	2.29086	2.37013	2.24931
102724332	4.1817	1.36904	1.15893	1.77378	1.11671
1668	5.12614	1.79303	1.10265	1.99602	1.01258
389792	2.34507	3.43765	2.24156	2.24841	2.27602
9037	1.6675	1.75235	2.43793	3.2107	1.60504
100132285	2.92198	1.52716	1.26224	1.49874	1.21348
3803	2.23834	1.20931	0.986662	1.10408	0.967955
89874	2.10613	0.841945	0.853899	0.868271	0.859058
1805	1.71007	1.89264	4.42334	1.84763	1.77238
383	1.71473	1.14811	1.24143	1.43616	2.47237
199675	2.45438	1.26912	1.12535	1.28257	1.21672
51673	2.36824	1.19417	1.30381	1.14813	1.11645
116448	2.71931	0.929267	0.971592	1.24464	1.07851
55600	2.14975	0.862495	0.938486	1.07595	0.871409
102725309	0.880436	0.89436	1.08114	0.969353	2.52741
81553	2.74687	1.81683	1.11079	1.14942	1.02525
285533	2.2212	1.33101	1.31378	1.22723	2.48764
100133941	2.78182	1.1228	0.995379	1.18805	0.970625
6097	2.08648	1.7746	3.66537	1.6989	2.95997
10288	3.47377	1.05479	1.01543	1.53186	0.917394
10578	3.32739	2.9152	1.63559	1.66191	1.54782
433	2.51566	1.3713	1.35625	1.43631	1.29066
160364	1.92226	0.856241	1.15775	0.919372	0.7991
1475	2.7488	1.1718	1.07652	1.20952	1.22851
10008	2.20882	0.799283	0.800535	0.844752	0.808693
100506115	2.26719	1.06567	1.06157	1.10399	0.969414
8843	2.63433	1.16512	1.14434	1.16932	1.09951
11251	1.80263	1.22764	1.26178	2.29441	1.22164
11098	2.56385	1.84092	0.968806	1.07453	0.992224
343413	3.00782	2.71217	1.48761	1.74932	1.36247
9022	3.69434	2.63766	2.28513	2.01586	1.93456
4353	2.95384	1.07652	1.12738	1.18966	1.33096
4057	2.75267	0.949804	0.958974	0.828945	0.836756
259307	1.93352	1.79974	3.00211	1.71131	1.60317
51314	2.482	1.91724	1.06674	1.13598	1.17001
929	3.92562	1.86803	2.02544	2.22659	1.7193
6272	2.27743	0.918623	1.0128	1.01972	0.91794
406938	1.44309	1.43048	1.5327	1.72468	2.6779
146956	3.00268	1.53317	1.42787	1.50298	1.73884
55959	3.34178	1.77973	1.36349	1.67415	1.36569
84898	2.27127	0.963672	1.5663	0.975078	0.853873
100423062	3.96774	1.11297	1.12024	1.4232	1.10014
51348	3.02391	1.82975	1.15013	1.4052	1.19425
219972	2.69539	1.17428	1.00755	1.24204	1.03368
200772	2.49791	1.10924	1.14841	1.13047	1.17786
5836	2.60996	0.948787	0.926329	1.08063	0.983267
150372	2.80639	1.02407	0.943281	1.13011	0.877297
3580	2.14703	0.894071	0.877146	1.12006	0.785044
2242	2.66602	1.30446	1.43988	1.09744	1.06402
1675	3.96245	2.39598	2.65667	2.62295	2.42622
2999	4.33205	4.21722	1.96302	2.80231	2.28916
100293612	1.22522	1.18333	2.39978	1.24759	1.30111
387332	0.926329	0.773387	3.2933	0.839713	1.09708
84865	2.55764	2.3569	3.678	2.37029	2.55528
1135	1.08002	0.98806	3.55769	1.12776	1.28846
6280	3.7608	1.44715	1.72417	1.98084	1.04097
4332	3.01048	1.46391	1.05673	1.60333	1.14741
4900	2.81113	1.33953	1.46292	1.55696	1.46185
1088	2.71964	0.951072	0.89161	0.822015	0.96698
50509	1.3362	1.11671	2.50188	1.01477	1.96484
8794	2.25011	0.967224	0.930198	1.02139	0.91753
6991	3.21881	1.77289	1.79887	1.69799	1.81577
26538	3.74767	3.19906	2.62089	2.58966	2.47189
3002	4.46916	2.90843	1.76721	2.06839	1.89633
57801	3.4942	2.23328	2.39441	2.40763	2.14988
3045	4.10642	1.86578	1.87551	1.7661	1.63097
126364	3.14872	1.171	1.22123	1.30764	1.22448
55314	1.23474	0.916983	0.905608	0.873681	2.13251
171558	2.57677	1.29037	0.997716	1.38701	1.1515
9289	4.24237	3.50915	1.65306	1.93149	1.86136
8115	3.09166	1.5094	1.3922	1.54664	1.42281
695	2.50692	1.27192	1.16088	1.25044	1.09763
5367	1.03818	1.28218	1.18522	1.50923	2.37349
10335	2.03494	0.895943	0.96759	0.965758	0.800714
4257	2.45639	1.06645	1.1432	1.14721	1.06577
3122	3.6497	2.45978	2.47121	2.57024	3.17162
6036	2.56859	0.878053	0.917311	0.94198	0.867853
9056	3.09144	1.1515	1.18229	1.41108	1.26526
1593	2.78747	1.23389	1.27245	1.4229	1.14829
79623	1.61591	1.19497	1.15783	1.1039	2.60962
1543	1.22292	1.30789	2.58857	1.1972	1.24044
6037	2.43251	0.936658	0.934953	0.959844	0.917257
117157	3.38397	1.02748	1.01104	1.15602	1.13116
4778	3.01706	1.16007	1.13804	1.34056	1.10086
2525	0.92539	1.02567	2.31805	1.0046	0.876095
1028	3.81211	2.3882	2.35377	2.3891	2.58928
7177	2.25623	0.894648	0.883552	0.89248	0.9274
430	3.12381	2.46943	1.89838	1.79398	1.93013
768206	1.45682	1.39521	1.56884	3.57032	1.54608
391059	1.09308	1.08534	1.09116	3.63876	1.19047
1761	1.389	1.36197	1.46993	3.80603	1.23309
353514	2.24463	1.03381	1.11289	1.02833	1.05861
4208	2.60355	1.25883	1.11236	1.20063	1.11601
1669	3.59342	0.811146	0.878646	0.95829	0.95548
83639	3.81084	1.59051	1.60574	1.59928	1.59041
820	2.75743	0.961947	0.814972	0.936919	0.75688
400566	1.82528	4.1911	1.53184	1.55693	1.57415
127294	2.1037	0.861096	1.01181	0.969049	0.981382
56603	2.82203	0.897879	0.870949	0.938225	0.936134
390648	3.36064	0.943281	0.919304	0.873075	1.0421
10409	2.87262	1.73934	1.65625	1.563	2.33256
9332	2.71547	1.06684	1.48946	1.25827	1.0216
100271846	0.883108	0.861407	2.24917	0.808517	0.864354
56652	1.92398	1.86227	4.67129	1.79128	1.72549
102724429	1.19192	1.18289	4.8543	1.17811	1.37284
23654	2.4441	1.18655	1.17972	1.25466	1.42517
101929371	0.90617	0.944568	2.02043	0.936789	1.05802
102724422	1.22184	1.25504	4.55282	1.2826	1.35755
225	1.45812	1.58254	4.56532	1.59985	1.68009
151188	2.66712	2.80312	4.63047	2.86466	2.8243
51296	2.92135	1.73726	1.21864	1.40877	1.22777
101929651	1.02187	0.906029	2.23156	1.19229	0.952588
5341	2.95116	2.4292	1.65578	1.90425	1.58761
3087	2.14292	0.976276	0.987129	0.781887	0.897951
6283	3.38712	1.11001	1.35308	1.69995	0.923562
3512	2.93871	1.72305	1.66359	1.60965	1.5275
1462	2.91117	1.44784	2.04511	1.61421	1.56573
100506655	1.01225	0.960835	2.51258	1.01836	0.894936
3934	2.06837	1.40087	0.97123	0.868966	1.02695
266553	0.858754	0.861874	2.08631	0.891175	0.835271
23563	1.56147	1.62037	2.65873	1.55051	1.57604
6688	3.21354	1.57342	1.49258	1.67525	1.46874
101927694	1.06098	1.01663	2.52032	1.11817	1.02621
185	0.923978	0.923101	2.01123	0.840038	0.785786
1991	2.69901	0.990263	1.48561	1.0163	0.958228
3340	2.39953	1.48865	1.38314	1.34615	1.08469
91662	2.20009	0.871102	0.992685	1.54577	0.896805
140885	2.4342	1.24245	1.16628	1.29413	1.16454
399881	2.15838	0.756484	1.47978	0.806226	0.956106
28959	2.58711	1.2607	1.16323	1.31304	1.19827
11025	3.7014	2.2466	2.80475	2.63643	1.78974
58475	3.10823	1.43817	1.45157	1.57196	1.47617
124221	2.35281	1.44786	1.08729	1.29346	1.22468
2212	2.67659	1.4297	1.37985	1.51641	1.3402
79887	3.2045	1.33093	1.6417	1.5727	1.16454
1036	0.958601	1.30125	1.10612	2.17755	1.11697
6348	3.52685	1.64012	1.28688	1.71655	1.16555
683	2.38922	1.29887	1.36236	1.3708	1.35413
1601	2.37348	1.10256	0.889427	0.952904	0.949296
23209	3.22562	1.60098	1.02322	1.33495	1.17879
54143	0.969656	1.05084	2.04019	0.926463	0.971592
390327	0.820137	0.884291	2.10983	0.79222	0.796943
30817	2.57969	1.11558	1.12906	1.3874	1.02311
7127	3.44039	1.46593	1.29269	1.71807	1.09762
284576	0.887233	0.966002	2.07057	0.879392	0.943152
146722	2.33261	0.896518	1.02981	1.03631	0.892335
102725394	1.80454	1.02418	2.24847	1.17502	0.975918
128488	0.965758	1.07338	2.46299	1.16582	0.940306
313	2.65759	1.61673	1.55747	1.89224	1.27185
863	2.53983	1.32081	1.21541	1.22475	1.2185
9638	2.03052	1.34385	0.958477	0.915062	1.01619
89790	2.47741	0.994063	1.00392	1.07804	1.07414
217	2.51168	1.50099	1.42256	1.46341	1.42354
11026	2.62751	1.22957	1.26206	1.3324	1.1909
613126	2.60143	0.746054	0.842483	1.01782	0.896948
64328	2.20965	2.28364	2.2145	3.38706	2.32956
1473	2.8652	1.46337	1.12948	1.36366	1.1055
222696	0.947896	0.922426	0.87034	0.919849	1.98054
22808	2.10693	0.892045	0.914236	1.02407	2.12246
116362	2.41514	0.970625	0.96318	1.14458	0.939527
144423	2.137	0.988176	1.00213	1.01082	0.915474
54504	2.50631	1.26443	1.01126	1.24011	1.17939
1524	3.68727	2.82854	1.48971	1.90381	1.77331
387695	0.866973	3.23641	0.972437	0.860004	0.899521
57644	1.81336	3.30817	1.62214	1.60247	1.69977
222662	1.37394	3.72516	1.48165	1.4478	1.42892
55803	2.7691	1.55755	1.45321	1.63192	1.38302
8876	2.17186	0.845399	0.771479	0.860784	0.810621
