# Supplementary material for: A dynamic single cell-based framework for digital twins to prioritize disease genes and drug targets
Source: Genome Med. 2022 May 6;14:48. doi: 10.1186/s13073-022-01048-4 (PMC9074288; doi:10.1186/s13073-022-01048-4)
Supplement: Supplementary file 4 — Additional file 4. Number of cells captured after filtering of the data, and quality parameters (number of reads and transcripts), for healthy controls and allergic patients, respectively. [file 13073_2022_1048_MOESM4_ESM.xlsx]

## Sheet: Blad1
Group	total number of cells	mean number of genes per cell	max number of genes per cell	mean number of UMIs per cell	max number of UMIs per cell
Allergic patients	14122	512.687	4252	840.773	12339
Healthy controls	20775	458.3	4885	772.631	15934
