# Supplementary material for: A dynamic single cell-based framework for digital twins to prioritize disease genes and drug targets
Source: Genome Med. 2022 May 6;14:48. doi: 10.1186/s13073-022-01048-4 (PMC9074288; doi:10.1186/s13073-022-01048-4)
Supplement: Supplementary file 5 — Additional file 5. Significant pathways enriched in the scRNA-seq SAR data, in different cell types and at different time points. [file 13073_2022_1048_MOESM5_ESM.zip]

Archive with 7 entries (7 files):
- Pathway _1D.xlsx
- Pathway_0h.xlsx
- Pathway_12h.xlsx
- Pathway_2D.xlsx
- Pathway_3D.xlsx
- Pathway_5D.xlsx
- Pathway_7D.xlsx
