# Supplementary material for: A dynamic single cell-based framework for digital twins to prioritize disease genes and drug targets
Source: Genome Med. 2022 May 6;14:48. doi: 10.1186/s13073-022-01048-4 (PMC9074288; doi:10.1186/s13073-022-01048-4)
Supplement: Supplementary file 5 — Additional file 5. Significant pathways enriched in the scRNA-seq SAR data, in different cell types and at different time points. [file 13073_2022_1048_MOESM5_ESM.zip › Pathway _1D.xlsx]

## Sheet: B_1D
Ingenuity Canonical Pathways	-log(p-value)	z-score	Molecules
Role of NFAT in Cardiac Hypertrophy	2.73	5.857	AKT2,AKT3,CALM1 (includes others),CAMK1D,CAMK2D,CAMK4,CHP1,CSNK1A1,EP300,GNAI3,GNAS,GNB1L,GNB2,GNB4,GRB2,GSK3B,HDAC1,HDAC2,HDAC5,HDAC8,HDAC9,IL6ST,ITPR1,ITPR2,KRAS,LIF,MAP2K1,MAP2K2,MAP2K7,MAP3K1,MAP3K7,MAPK1,MAPK8,MAPK9,MEF2A,MEF2C,MEF2D,NRAS,PDIA3,PLCL2,PPP3CA,PPP3CB,PPP3CC,PPP3R1,PRKACB,PRKAG1,PRKAG2,PRKAR1A,PRKAR1B,PRKAR2A,PRKAR2B,PRKCB,PRKCD,PRKCH,PRKCQ,PRKD3,RASD1,RCAN3,TGFB1
GNRH Signaling	1.59	5.466	ATF2,ATF4,CALM1 (includes others),CAMK2D,CAMK4,CREB1,CREBBP,EGR1,FOS,GNAI3,GNAS,GRB2,ITPR1,ITPR2,JUN,KRAS,MAP2K1,MAP2K2,MAP2K7,MAP3K1,MAP3K12,MAP3K13,MAP3K2,MAP3K5,MAP3K7,MAP3K8,MAPK1,MAPK8,MAPK9,NFKB1,NRAS,PRKACB,PRKAG1,PRKAG2,PRKAR1A,PRKAR1B,PRKAR2A,PRKAR2B,PRKCB,PRKCD,PRKCH,PRKCQ,PRKD3,RASD1
Synaptic Long Term Potentiation	2.83	5.425	ATF2,ATF4,CALM1 (includes others),CAMK2D,CAMK4,CHP1,CREB1,CREBBP,EP300,GRINA,ITPR1,ITPR2,KRAS,MAP2K1,MAP2K2,MAPK1,NRAS,PDIA3,PLCL2,PPP1CA,PPP1R12A,PPP1R14B,PPP3CA,PPP3CB,PPP3CC,PPP3R1,PRKACB,PRKAG1,PRKAG2,PRKAR1A,PRKAR1B,PRKAR2A,PRKAR2B,PRKCB,PRKCD,PRKCH,PRKCQ,PRKD3,RASD1
Cardiac Hypertrophy Signaling (Enhanced)	2.16	5.339	AKAP13,AKT2,AKT3,ATF2,ATF6,CALM1 (includes others),CAMK2D,CAMK4,CD70,CHP1,CSF2,CSF2RB,CTNNB1,DIAPH1,DVL1,DVL2,EIF2B1,EIF2B2,EIF2B3,EIF2B4,EIF4E,EIF4EBP1,EP300,FZD8,GNA12,GNAI3,GNAS,GSK3B,HDAC1,HDAC2,HDAC5,HDAC8,HDAC9,HSPB1,IKBKE,IL10RA,IL10RB,IL17RB,IL18,IL21R,IL6R,IL6ST,IL7R,ITGA4,ITGA5,ITGB1,ITPR1,ITPR2,JAK2,JUN,KRAS,LIF,LTA,LTB,MAP2K1,MAP2K2,MAP2K7,MAP3K1,MAP3K12,MAP3K13,MAP3K2,MAP3K5,MAP3K7,M…
Phospholipase C Signaling	3.83	5.338	ARHGEF1,ARHGEF3,ATF2,ATF4,CALM1 (includes others),CAMK4,CD247,CD3D,CD3E,CD3G,CD79A,CD79B,CHP1,CREB1,CREBBP,EP300,FCER1G,FNBP1,FYN,GNAS,GNB1L,GNB2,GNB4,GRB2,HDAC1,HDAC2,HDAC5,HDAC8,HDAC9,ITGA4,ITGA5,ITGB1,ITK,ITPR1,ITPR2,KRAS,LCK,LCP2,LYN,MAP2K1,MAP2K2,MAPK1,MARCKS,MEF2A,MEF2C,MEF2D,MPRIP,MYL12A,MYL12B,MYL6,MYL6B,NFATC3,NFKB1,NRAS,PEBP1,PPP1R12A,PPP3CA,PPP3CB,PPP3CC,PPP3R1,PRKCB,PRKCD,PRKCH,PRKCQ,…
Reelin Signaling in Neurons	1.93	5.333	ACTR2,ACTR3,AKT2,AKT3,ARHGEF1,ARHGEF3,ARPC1B,ARPC2,ARPC3,ARPC4,ARPC5,CAMK2D,CFL1,CRK,FYN,GRINA,GSK3B,HCK,ITGA4,ITGA5,ITGA6,ITGAL,ITGB1,ITGB2,LCK,LRP8,LYN,MAP2K1,MAP2K2,MAP2K7,MAP4K1,MAPK1,MAPK8,MAPK9,RAPGEF1,RHOA
Opioid Signaling Pathway	2.2	5.25	AKT2,AKT3,AP1B1,AP1G2,AP2A2,AP2B1,AP2M1,ATF2,ATF4,CALM1 (includes others),CAMK1D,CAMK2D,CAMK4,CDKN1B,CLTC,CREB1,CREBBP,CTNNB1,EP300,FOS,FOSB,FYN,GNAI3,GNAS,GRINA,GRK2,GRK3,GSK3B,HCK,ITPR1,ITPR2,KRAS,LCK,LYN,MAP2K1,MAP2K2,MAP2K7,MAPK1,MAPK6,MYC,NFKB1,NFKBIA,NRAS,PPP3CA,PPP3CB,PPP3CC,PPP3R1,PRKACB,PRKAG1,PRKAG2,PRKAR1A,PRKAR1B,PRKAR2A,PRKAR2B,PRKCB,PRKCD,PRKCH,PRKCQ,PRKD3,RASD1,RGS10,RGS3,RPS6KB2,S…
CD28 Signaling in T Helper Cells	11.8	5.246	ACTR2,ACTR3,AKT2,AKT3,ARPC1B,ARPC2,ARPC3,ARPC4,ARPC5,BCL10,CALM1 (includes others),CAMK4,CD247,CD3D,CD3E,CD3G,CHP1,CSK,FCER1G,FOS,FYN,GRB2,HLA-A,HLA-B,HLA-DMA,HLA-DMB,HLA-DQA1,HLA-DQB1,HLA-DRA,HLA-DRB1,IKBKE,ITK,ITPR1,ITPR2,JUN,LCK,LCP2,MALT1,MAP2K1,MAP2K2,MAP3K1,MAPK8,MAPK9,NFATC3,NFKB1,NFKBIA,PPP3CA,PPP3CB,PPP3CC,PPP3R1,PRKCQ,PTPN6,PTPRC,SYK,WAS,ZAP70
RANK Signaling in Osteoclasts	4	5.209	AKT2,AKT3,CALM1 (includes others),CAMK4,CBL,CHP1,FOS,GSN,IKBKE,JUN,MAP2K1,MAP2K2,MAP2K7,MAP3K1,MAP3K12,MAP3K13,MAP3K2,MAP3K5,MAP3K7,MAP3K8,MAPK1,MAPK8,MAPK9,NFKB1,NFKBIA,PPP3CA,PPP3CB,PPP3CC,PPP3R1,TAB2,TRAF2,TRAF5
HGF Signaling	3.14	5.209	AKT2,AKT3,ATF2,ELF1,ELF2,ELK3,ETS1,FOS,GRB2,ITGA4,ITGA5,ITGB1,JUN,KRAS,MAP2K1,MAP2K2,MAP2K7,MAP3K1,MAP3K12,MAP3K13,MAP3K2,MAP3K5,MAP3K7,MAP3K8,MAPK1,MAPK8,MAPK9,NRAS,PRKCB,PRKCD,PRKCH,PRKCQ,PRKD3,RAPGEF1,RASD1,STAT3
NRF2-mediated Oxidative Stress Response	8.18	5.105	ACTG1,ATF4,CAT,CBR1,CCT7,CLPP,CREBBP,DNAJA1,DNAJA3,DNAJB1,DNAJB14,DNAJB2,DNAJB6,DNAJB9,DNAJC11,DNAJC19,DNAJC3,DNAJC7,DNAJC8,DNAJC9,EP300,ERP29,FKBP5,FOS,FTH1,FTL,GSK3B,GSR,GSTK1,GSTP1,HERPUD1,JUN,JUNB,JUND,KEAP1,KRAS,MAF,MAFF,MAFG,MAP2K1,MAP2K2,MAP2K7,MAP3K1,MAP3K5,MAP3K7,MAPK1,MAPK8,MAPK9,MGST3,NFE2L2,NRAS,PMF1/PMF1-BGLAP,PRDX1,PRKCB,PRKCD,PRKCH,PRKCQ,PRKD3,RASD1,RBX1,SOD1,SQSTM1,STIP1,TXN,TXNRD…
Systemic Lupus Erythematosus In B Cell Signaling Pathway	5.24	5.08	AKT2,AKT3,BCL10,BCL2L11,CALM1 (includes others),CAMK4,CBL,CCND2,CCND3,CD19,CD40,CD70,CD79A,CD79B,CHP1,CSF2,CSK,CTNNB1,FOS,FOXO1,FYN,GRB2,GSK3B,HCK,IGHA1,IL18,IL6R,IL6ST,INPP5B,INPP5D,IRAK1,IRAK4,IRF3,IRF7,ISG15,ISG20,JAK1,JAK2,JUN,KRAS,LCK,LIF,LTA,LTB,LYN,MALT1,MAP2K1,MAP2K2,MAP3K7,MAP4K4,MAPK1,MCL1,MYC,NFATC3,NFKB1,NRAS,PAG1,PIK3AP1,PPP3CA,PPP3CB,PPP3CC,PPP3R1,PRKCB,PRKCD,PRKCH,PRKCQ,PRKD3,PTPN6…
Dopamine-DARPP32 Feedback in cAMP Signaling	1.68	5.06	ATF2,ATF4,CALM1 (includes others),CAMK4,CHP1,CREB1,CREBBP,CREM,CSNK1A1,CSNK1D,CSNK1E,CSNK1G1,CSNK1G2,CSNK1G3,GNAI3,GNAS,GRINA,ITPR1,ITPR2,PDIA3,PLCL2,PPP1CA,PPP1R12A,PPP1R14B,PPP2R5A,PPP2R5E,PPP3CA,PPP3CB,PPP3CC,PPP3R1,PRKACB,PRKAG1,PRKAG2,PRKAR1A,PRKAR1B,PRKAR2A,PRKAR2B,PRKCB,PRKCD,PRKCH,PRKCQ,PRKD3
14-3-3-mediated Signaling	3.76	5.048	AKT2,AKT3,CBL,CDKN1B,FOS,FOXO1,GRB2,GSK3B,JUN,KRAS,MAP2K1,MAP2K2,MAP3K5,MAPK1,MAPK8,MAPK9,NRAS,PDCD6IP,PDIA3,PLCL2,PRKCB,PRKCD,PRKCH,PRKCQ,PRKD3,RASD1,TNF,TNFRSF1A,TRAF2,TSC2,TUBA1A,TUBA1B,TUBA1C,TUBA4A,TUBB2A,VIM,YWHAB,YWHAE,YWHAG,YWHAH,YWHAQ,YWHAZ
NF-κB Signaling	3.04	5	AKT2,AKT3,BCL10,CASP8,CD40,CREBBP,CSNK2A1,CSNK2A2,CSNK2B,EIF2AK2,EP300,FCER1G,GSK3B,HDAC1,HDAC2,IL18,IRAK1,IRAK3,IRAK4,KRAS,LCK,LTA,MALT1,MAP2K7,MAP3K1,MAP3K7,MAP3K8,MAP4K4,MAPK8,NFKB1,NFKBIA,NRAS,PRKACB,PRKCB,PRKCQ,RASD1,SIGIRR,TAB2,TANK,TDP2,TGFBR3,TNF,TNFAIP3,TNFRSF1A,TNFRSF1B,TNIP1,TRAF2,TRAF3,TRAF5,UBE2N,UBE2V1,ZAP70
Renin-Angiotensin Signaling	1.83	4.849	ATF2,CCL5,FOS,GRB2,ITPR1,ITPR2,JAK2,JUN,KRAS,MAP2K1,MAP2K2,MAP3K1,MAPK1,MAPK8,MAPK9,NFKB1,NRAS,PRKACB,PRKAG1,PRKAG2,PRKAR1A,PRKAR1B,PRKAR2A,PRKAR2B,PRKCB,PRKCD,PRKCH,PRKCQ,PRKD3,PTPN6,RASD1,STAT3,TNF
Pyridoxal 5'-phosphate Salvage Pathway	2.08	4.583	AKT2,CSNK1A1,CSNK1D,DYRK1A,EIF2AK2,IRAK1,MAP2K1,MAP2K2,MAP3K8,MAPK1,MAPK6,MAPK8,MAPK9,PNPO,PRKAA1,PRKCD,PRKCH,PRKCQ,PRKX,PRPF4B,TTK
BMP signaling pathway	2.15	4.491	ATF2,CAMK4,CREB1,CREBBP,GRB2,JUN,KRAS,MAP2K1,MAP2K2,MAP3K7,MAPK1,MAPK8,MAPK9,NFKB1,NRAS,PRKACB,PRKAG1,PRKAG2,PRKAR1A,PRKAR1B,PRKAR2A,PRKAR2B,RASD1,SMAD4,SMAD7,ZNF423
P2Y Purigenic Receptor Signaling Pathway	1.59	4.382	AKT2,AKT3,ATF2,ATF4,CREB1,CREBBP,FOS,GNAI3,GNB1L,GNB2,GNB4,JUN,KRAS,MAP2K1,MAP2K2,MAPK1,MYC,NFKB1,NRAS,PDIA3,PLCL2,PRKACB,PRKAG1,PRKAG2,PRKAR1A,PRKAR1B,PRKAR2A,PRKAR2B,PRKCB,PRKCD,PRKCH,PRKCQ,PRKD3,RASD1
Fcγ Receptor-mediated Phagocytosis in Macrophages and Monocytes	3.64	4.352	ACTG1,ACTR2,ACTR3,AKT2,AKT3,ARPC1B,ARPC2,ARPC3,ARPC4,ARPC5,CBL,CRK,CSF2,EZR,FYN,HCK,INPP5D,LCP2,LYN,MAPK1,PRKCB,PRKCD,PRKCH,PRKCQ,PRKD3,RAB11A,RAB11B,RPS6KB2,SYK,TLN1,VASP,VAV3,WAS
Protein Kinase A Signaling	3.94	4.333	ADD3,AKAP10,AKAP11,AKAP13,AKAP8,AKAP9,ANAPC5,ANAPC7,ATF2,ATF4,CALM1 (includes others),CAMK2D,CAMK4,CDC16,CHP1,CREB1,CREBBP,CREM,CTNNB1,DUSP10,DUSP12,DUSP16,DUSP18,DUSP4,EBI3,FLNA,GNAI3,GNAS,GNB1L,GNB2,GNB4,GSK3B,H1-1,H1-10,H1-2,H1-3,H1-4,H1-5,H3-3A/H3-3B,ITPR1,ITPR2,KDELR1,LEF1,MAP2K1,MAP2K2,MAP3K1,MAPK1,MPPE1,MTMR3,MYL12A,MYL12B,MYL6,MYL6B,NFATC3,NFKB1,NFKBIA,PALM2AKAP2,PDE3B,PDE4B,PDE6D,PDE7A,P…
B Cell Receptor Signaling	8.04	4.318	AKT2,AKT3,APBB1IP,ATF2,ATF4,BCL10,CALM1 (includes others),CAMK2D,CAMK4,CD19,CD79A,CD79B,CFL1,CFL2,CREB1,CREBBP,CSK,DAPP1,EBF1,EGR1,ETS1,FOXO1,GRB2,GSK3B,IGHA1,IKBKE,INPP5B,INPP5D,JUN,KRAS,LYN,MALT1,MAP2K1,MAP2K2,MAP2K7,MAP3K1,MAP3K12,MAP3K13,MAP3K2,MAP3K5,MAP3K7,MAP3K8,MAPK1,MAPK8,MAPK9,MEF2C,NFATC3,NFKB1,NFKBIA,NRAS,PAG1,PAX5,PIK3AP1,PPP3CA,PPP3CB,PPP3CC,PPP3R1,PRKCB,PRKCQ,PTPN6,PTPRC,RASD1,RASS…
Salvage Pathways of Pyrimidine Ribonucleotides	1.4	4.315	AICDA,AK9,AKT2,CSNK1A1,CSNK1D,DYRK1A,EIF2AK2,IRAK1,MAP2K1,MAP2K2,MAP3K8,MAPK1,MAPK6,MAPK8,MAPK9,NME2,NME4,PRKAA1,PRKCD,PRKCH,PRKCQ,PRKX,PRPF4B,TTK,UCK2,UPP1
NGF Signaling	1.82	4.271	AKT2,AKT3,ATF2,ATF4,CREB1,CREBBP,CRK,GRB2,IKBKE,KRAS,MAP2K1,MAP2K2,MAP3K1,MAP3K12,MAP3K13,MAP3K2,MAP3K5,MAP3K7,MAP3K8,MAPK1,MAPK8,MAPK9,NFKB1,NRAS,PRKCD,RASD1,RHOA,ROCK1,RPS6KB2,RPS6KC1,TP53,TRAF4
Cardiac Hypertrophy Signaling	4	4.25	ADSS2,ATF2,CALM1 (includes others),CAMK4,CHP1,CREB1,CREBBP,EIF2B1,EIF2B2,EIF2B3,EIF2B4,EIF4E,EP300,FNBP1,GNA12,GNAI3,GNAS,GNB1L,GNB2,GNB4,GRB2,GSK3B,HSPB1,IL6R,JUN,KRAS,MAP2K1,MAP2K2,MAP2K7,MAP3K1,MAP3K12,MAP3K13,MAP3K2,MAP3K5,MAP3K7,MAP3K8,MAPK1,MAPK8,MAPK9,MAPKAPK2,MAPKAPK3,MEF2A,MEF2C,MEF2D,MYL12A,MYL12B,MYL6,MYL6B,NRAS,PDIA3,PLCL2,PPP3CA,PPP3CB,PPP3CC,PPP3R1,PRKACB,PRKAG1,PRKAG2,PRKAR1A,PRKAR…
Integrin Signaling	2.38	4.243	ACTG1,ACTR2,ACTR3,AKT2,AKT3,ARHGAP5,ARPC1B,ARPC2,ARPC3,ARPC4,ARPC5,ASAP1,CAPN10,CAPN2,CAPNS1,CRK,FNBP1,FYN,GRB2,GSK3B,GSN,ILKAP,ITGA4,ITGA5,ITGA6,ITGAE,ITGAL,ITGAX,ITGB1,ITGB2,KRAS,LIMS1,MAP2K1,MAP2K2,MAPK1,MAPK8,MPRIP,MYL12A,MYL12B,NRAS,PPP1R12A,RAPGEF1,RASD1,RHOA,RHOF,RHOH,RHOT2,ROCK1,TLN1,TSPAN3,TTN,VASP,VCL,WAS,WIPF1,ZYX
fMLP Signaling in Neutrophils	2.75	4.243	ACTR2,ACTR3,ARPC1B,ARPC2,ARPC3,ARPC4,ARPC5,CALM1 (includes others),CAMK4,CHP1,GNAI3,GNAS,GNB1L,GNB2,GNB4,ITPR1,ITPR2,KRAS,MAP2K1,MAP2K2,MAPK1,NFATC3,NFKB1,NFKBIA,NRAS,PPP3CA,PPP3CB,PPP3CC,PPP3R1,PRKCB,PRKCD,PRKCH,PRKCQ,PRKD3,RASD1,WAS
Senescence Pathway	4.52	4.217	AKT2,AKT3,ANAPC5,ANAPC7,CALM1 (includes others),CAMK4,CAPN10,CAPN2,CAPNS1,CAT,CCNB1,CCNB2,CDC16,CDKN1B,CHP1,CREBBP,DHCR24,DLAT,DMTF1,E2F2,E2F4,E2F5,E2F8,EIF4E,EIF4EBP1,ELF1,ELF2,ELK3,EP300,ETS1,GADD45A,GADD45B,GADD45G,HBP1,IKBKE,ING1,IRF3,ITPR2,ITSN2,JUN,KAT2B,KRAS,MAP2K1,MAP2K2,MAP2K7,MAP3K7,MAPK1,MAPK6,MAPKAPK2,MAPKAPK3,MDM2,NFATC3,NFKB1,NRAS,PARP1,PDHA1,PDHB,PDHX,PHF1,PHF19,PPP1CA,PPP2R5A,PPP2…
PDGF Signaling	1.94	4.2	CRK,CSNK2A1,CSNK2A2,CSNK2B,EIF2AK2,FOS,GRB2,INPP5B,INPP5D,JAK1,JAK2,JAK3,JUN,KRAS,MAP2K1,MAP2K2,MAP3K1,MAPK1,MAPK8,MYC,NRAS,PRKCB,RASD1,SRF,STAT3,SYNJ1
IL-3 Signaling	3.56	4.158	AKT2,AKT3,CHP1,CSF2RB,FOS,FOXO1,GRB2,INPP5D,JAK1,JAK2,JUN,KRAS,MAP2K1,MAP2K2,MAPK1,NRAS,PPP3CA,PPP3CB,PPP3CC,PPP3R1,PRKCB,PRKCD,PRKCH,PRKCQ,PRKD3,PTPN6,RAPGEF1,RASD1,STAT3
Apelin Endothelial Signaling Pathway	1.76	4.131	AKT2,AKT3,CALM1 (includes others),CAMK4,FOS,GNAI3,GNAS,HDAC5,HIF1A,JUN,KRAS,MAP2K1,MAP2K2,MAPK1,MAPK8,MAPK9,MEF2A,MEF2C,MEF2D,NFKB1,NRAS,PRKAA1,PRKAB1,PRKAG1,PRKAG2,PRKCB,PRKCD,PRKCH,PRKCQ,PRKD3,RASD1,RPS6KB2
Nitric Oxide Signaling in the Cardiovascular System	1.69	4.041	AKT2,AKT3,CALM1 (includes others),CAMK4,HSP90AA1,HSP90AB1,HSP90B1,ITPR1,ITPR2,MAP2K1,MAP2K2,MAPK1,PDE3B,PRKAA1,PRKACB,PRKAG1,PRKAG2,PRKAR1A,PRKAR1B,PRKAR2A,PRKAR2B,PRKCB,PRKCD,PRKCH,PRKCQ,PRKD3,VEGFB
PI3K Signaling in B Lymphocytes	5.91	4.025	AKT2,AKT3,ATF2,ATF4,ATF5,ATF6,BCL10,CALM1 (includes others),CAMK2D,CAMK4,CBL,CD19,CD40,CD79A,CD79B,CD81,CHP1,CREB1,DAPP1,FOS,FYN,IKBKE,INPP5D,ITPR1,ITPR2,JUN,KRAS,LYN,MALT1,MAP2K1,MAP2K2,MAPK1,NFATC3,NFKB1,NFKBIA,NRAS,PDIA3,PIK3AP1,PLCL2,PLEKHA2,PLEKHA4,PPP3CA,PPP3CB,PPP3CC,PPP3R1,PRKCB,PTPRC,RASD1,SYK,VAV3
p70S6K Signaling	1.49	3.922	AKT2,AKT3,BCAP31,CD19,CD79A,CD79B,EEF2,GNAI3,GRB2,JAK1,KRAS,LYN,MAP2K1,MAP2K2,MAPK1,NRAS,PDIA3,PLCL2,PPP2R5A,PPP2R5E,PRKCB,PRKCD,PRKCH,PRKCQ,PRKD3,RASD1,RPS6,SYK,YWHAB,YWHAE,YWHAG,YWHAH,YWHAQ,YWHAZ
IL-8 Signaling	1.3	3.904	AKT2,AKT3,CCND2,CCND3,CSTB,EIF4EBP1,FNBP1,FOS,GNA12,GNAI3,GNAS,GNB1L,GNB2,GNB4,IKBKE,IQGAP1,IRAK1,IRAK3,IRAK4,ITGAX,ITGB2,JUN,KRAS,LASP1,MAP2K1,MAP2K2,MAP4K4,MAPK1,MAPK8,MAPK9,MMP9,MYL12B,NFKB1,NRAS,PRKCB,PRKCD,PRKCH,PRKCQ,PRKD3,RAB11FIP2,RASD1,RHOA,RHOF,RHOH,RHOT2,ROCK1,VASP,VEGFB
Cholecystokinin/Gastrin-mediated Signaling	1.83	3.889	ATF2,CREM,FNBP1,FOS,GNA12,GRB2,IL18,ITPR1,ITPR2,JUN,KRAS,MAP2K1,MAP2K2,MAPK1,MAPK8,MAPK9,MEF2A,MEF2C,MEF2D,NRAS,PRKCB,PRKCD,PRKCH,PRKCQ,PRKD3,RASD1,RHOA,RHOF,RHOH,RHOT2,ROCK1,SRF,TNF
Aldosterone Signaling in Epithelial Cells	1.92	3.873	AHCY,DNAJA1,DNAJB1,DNAJB14,DNAJB2,DNAJB6,DNAJB9,DNAJC11,DNAJC19,DNAJC2,DNAJC24,DNAJC3,DNAJC7,DNAJC8,DNAJC9,HSCB,HSP90AA1,HSP90AB1,HSP90B1,HSPA13,HSPA14,HSPA1A/HSPA1B,HSPA4,HSPA8,HSPB1,HSPB11,HSPH1,ITPR1,ITPR2,KRAS,MAP2K1,MAP2K2,MAPK1,NR3C2,PDIA3,PLCL2,PRKCB,PRKCD,PRKCH,PRKCQ,PRKD3,TRAP1
UVC-Induced MAPK Signaling	1.52	3.873	FOS,JUN,KRAS,MAP2K1,MAP2K2,MAPK1,MAPK8,MAPK9,NRAS,PRKCB,PRKCD,PRKCH,PRKCQ,PRKD3,RASD1,TP53
TGF-β Signaling	1.35	3.838	CREBBP,EP300,FOS,GRB2,HDAC1,IRF7,JUN,KRAS,MAP2K1,MAP2K2,MAP3K7,MAP4K1,MAPK1,MAPK8,MAPK9,NRAS,RASD1,RNF111,RUNX3,SMAD2,SMAD4,SMAD7,TFE3,TGFB1,TGIF1,ZNF423
Hepatic Fibrosis Signaling Pathway	2.84	3.837	AKT2,AKT3,ATF2,ATF4,BRD4,CALM1 (includes others),CAMK4,CASP3,CCDC88A,CCL5,CD40,CDKN1B,CREB1,CREBBP,CTNNB1,DVL1,DVL2,FNBP1,FOS,FOXO1,FTH1,FTL,FZD8,GNAI3,GSK3B,HIF1A,IKBKE,IL18,IRAK1,IRAK3,IRAK4,ITGA4,ITGA5,ITGB1,JAK1,JAK2,JUN,KLF9,KRAS,LEF1,MAP2K1,MAP2K2,MAP2K7,MAP3K7,MAPK1,MAPK8,MAPK9,MYC,MYL12A,MYL12B,MYL6,MYL6B,NFKB1,NFKBIA,NRAS,PDCD4,PRKACB,PRKAG1,PRKAG2,PRKAR1A,PRKAR1B,PRKAR2A,PRKAR2B,PRKCB,P…
ERK5 Signaling	3.53	3.8	ATF2,ATF4,CREB1,CREBBP,ELK4,FOS,GNA12,IL6ST,KRAS,LIF,MAP3K2,MAP3K8,MEF2A,MEF2C,MEF2D,MYC,NRAS,RASD1,RPS6KB2,RPS6KC1,SH2D2A,YWHAB,YWHAE,YWHAG,YWHAH,YWHAQ,YWHAZ
NF-κB Activation by Viruses	2.23	3.8	AKT2,AKT3,CXCR5,EIF2AK2,IKBKE,ITGA4,ITGA5,ITGA6,ITGAL,ITGB1,ITGB2,KRAS,LCK,MAP3K1,MAPK1,NFKB1,NFKBIA,NRAS,PRKCB,PRKCD,PRKCH,PRKCQ,PRKD3,RASD1,TBP,TRAF2
IL-1 Signaling	2.77	3.8	ECSIT,FOS,GNA12,GNAI3,GNAS,GNB1L,GNB2,GNB4,IKBKE,IRAK1,IRAK3,IRAK4,JUN,MAP2K7,MAP3K1,MAP3K7,MAPK1,MAPK8,MAPK9,NFKB1,NFKBIA,PRKACB,PRKAG1,PRKAG2,PRKAR1A,PRKAR1B,PRKAR2A,PRKAR2B,TAB2,TOLLIP
IGF-1 Signaling	3.67	3.78	AKT2,AKT3,CSNK2A1,CSNK2A2,CSNK2B,FOS,FOXO1,GRB2,JAK1,JAK2,JUN,KRAS,MAP2K1,MAP2K2,MAPK1,MAPK8,NRAS,PRKACB,PRKAG1,PRKAG2,PRKAR1A,PRKAR1B,PRKAR2A,PRKAR2B,RASD1,RPS6KB2,SOCS3,SOCS4,SRF,STAT3,YWHAB,YWHAE,YWHAG,YWHAH,YWHAQ,YWHAZ
ERK/MAPK Signaling	2.18	3.727	ATF2,ATF4,CREB1,CREBBP,CRK,DUSP4,EIF4E,EIF4EBP1,ELF1,ELF2,ELK3,ETS1,FOS,FYN,GRB2,H3-3A/H3-3B,HSPB1,ITGA4,ITGA5,ITGB1,KRAS,MAP2K1,MAP2K2,MAPK1,MKNK2,MYC,NRAS,PPP1CA,PPP1R12A,PPP1R14B,PPP2R5A,PPP2R5E,PRKACB,PRKAG1,PRKAG2,PRKAR1A,PRKAR1B,PRKAR2A,PRKAR2B,PRKCB,PRKCD,RAPGEF1,RASD1,SRF,STAT3,TLN1,VRK2,YWHAB,YWHAG,YWHAH,YWHAQ,YWHAZ
Ephrin Receptor Signaling	2.02	3.727	ABI1,ACTR2,ACTR3,AKT2,AKT3,ARPC1B,ARPC2,ARPC3,ARPC4,ARPC5,ATF2,ATF4,CFL1,CFL2,CREB1,CREBBP,CRK,CXCR4,FYN,GNA12,GNAI3,GNAS,GNB1L,GNB2,GNB4,GRB2,GRINA,ITGA4,ITGA5,ITGB1,JAK2,KRAS,MAP2K1,MAP2K2,MAP4K4,MAPK1,NRAS,RAPGEF1,RASD1,RGS3,RHOA,ROCK1,SDCBP,SH2D3C,STAT3,VEGFB,WAS,WIPF1
LPS-stimulated MAPK Signaling	1.4	3.71	ATF2,CREB1,FOS,IKBKE,JUN,KRAS,MAP2K1,MAP2K2,MAP3K5,MAP3K7,MAPK1,MAPK8,MAPK9,NFKB1,NFKBIA,NRAS,PRKCB,PRKCD,PRKCH,PRKCQ,PRKD3,RASD1,SRF
Rac Signaling	1.69	3.651	ACTR2,ACTR3,ARFIP2,ARPC1B,ARPC2,ARPC3,ARPC4,ARPC5,BRK1,CD44,CFL1,CFL2,CYFIP2,ELK4,IQGAP1,IQGAP2,ITGA4,ITGA5,ITGB1,JUN,KRAS,MAP2K1,MAP2K2,MAP2K7,MAP3K1,MAPK1,MAPK8,NFKB1,NRAS,RASD1,RHOA
p38 MAPK Signaling	2.02	3.651	ATF2,ATF4,CREB1,CREBBP,DAXX,DDIT3,DUSP10,H3-3A/H3-3B,HSPB1,IL18,IRAK1,IRAK3,IRAK4,MAP3K5,MAP3K7,MAP4K1,MAPKAPK2,MAPKAPK3,MAX,MEF2A,MEF2C,MEF2D,MKNK2,MYC,RPS6KB2,RPS6KC1,SRF,TAB2,TGFB1,TNF,TNFRSF1A,TNFRSF1B,TP53,TRAF2
tRNA Charging	3.45	3.638	CARS1,CARS2,DARS1,EPRS1,FARSB,HARS1,IARS2,KARS1,MARS1,NARS2,RARS2,TARS1,TARS2,VARS,VARS2,WARS1,YARS1
IL-2 Signaling	1.68	3.606	AKT2,AKT3,CSNK2A1,CSNK2A2,CSNK2B,FOS,GRB2,JAK1,JAK3,JUN,KRAS,LCK,MAP2K1,MAP2K2,MAPK1,MAPK8,NRAS,RASD1,SYK
Cell Cycle Control of Chromosomal Replication	2.47	3.578	CDK10,CDK11A,DBF4,LIG1,MCM2,MCM3,MCM4,MCM5,MCM6,MCM7,ORC2,ORC3,ORC4,ORC5,ORC6,POLA2,PRIM1,RPA2,TOP2A,TOP2B
Induction of Apoptosis by HIV1	3.69	3.545	APAF1,BBC3,CASP3,CASP8,CXCR4,CYCS,DAXX,DFFA,HTRA2,IKBKE,MAP2K7,MAP3K5,MAPK8,MAPK9,NFKB1,NFKBIA,SLC25A3,SLC25A5,TNF,TNFRSF1A,TNFRSF1B,TP53,TRAF1,TRAF2
Melatonin Signaling	2.24	3.545	CALM1 (includes others),CAMK2D,CAMK4,GNAI3,MAP2K1,MAP2K2,MAP2K7,MAPK1,PDIA3,PLCL2,PRKACB,PRKAG1,PRKAG2,PRKAR1A,PRKAR1B,PRKAR2A,PRKAR2B,PRKCB,PRKCD,PRKCH,PRKCQ,PRKD3,RORA
SAPK/JNK Signaling	2.03	3.528	ATF2,CRK,DAXX,DUSP10,DUSP4,FCER1G,GADD45A,GNA12,GRB2,JUN,KRAS,LCK,MAP2K7,MAP3K1,MAP3K12,MAP3K13,MAP3K2,MAP3K5,MAP3K7,MAP4K1,MAP4K4,MAP4K5,MAPK8,MAPK9,NFATC3,NRAS,RASD1,SH2D2A,TP53,TRAF2
PFKFB4 Signaling Pathway	3.75	3.441	ATF2,ATF4,CREB1,CREBBP,GNAS,MAP2K1,MAP2K2,MAP2K7,MAPK1,NCOA3,PRKACB,PRKAG1,PRKAG2,PRKAR1A,PRKAR1B,PRKAR2A,PRKAR2B,TGFB1,TKT,TP53
Role of NFAT in Regulation of the Immune Response	7.68	3.414	AKT2,AKT3,ATF2,CALM1 (includes others),CAMK4,CD247,CD3D,CD3E,CD3G,CD79A,CD79B,CHP1,CSNK1A1,CSNK1D,CSNK1E,CSNK1G1,CSNK1G2,CSNK1G3,FCER1G,FOS,FYN,GNA12,GNAI3,GNAS,GNB1L,GNB2,GNB4,GRB2,GSK3B,HLA-A,HLA-B,HLA-DMA,HLA-DMB,HLA-DQA1,HLA-DQB1,HLA-DRA,HLA-DRB1,IKBKE,ITK,ITPR1,ITPR2,JUN,KRAS,LCK,LCP2,LYN,MAP2K1,MAP2K2,MAPK1,MEF2A,MEF2C,MEF2D,NFATC3,NFKB1,NFKBIA,NRAS,PPP3CA,PPP3CB,PPP3CC,PPP3R1,PRKCQ,RASD1,R…
Cdc42 Signaling	8.81	3.333	ACTR2,ACTR3,ARPC1B,ARPC2,ARPC3,ARPC4,ARPC5,ATF2,B2M,CD247,CD3D,CD3E,CD3G,CFL1,CFL2,DIAPH1,EXOC1,EXOC2,EXOC3,EXOC4,EXOC8,FCER1G,FOS,GSK3B,HLA-A,HLA-B,HLA-C,HLA-DMA,HLA-DMB,HLA-DPA1,HLA-DQA1,HLA-DQB1,HLA-DQB2,HLA-DRA,HLA-DRB1,HLA-E,HLA-F,IQGAP1,IQGAP2,ITGA4,ITGA5,ITGB1,ITK,JUN,MAPK1,MAPK8,MAPK9,MPRIP,MYL12A,MYL12B,MYL6,MYL6B,PPP1R12A,WAS,WIPF1
GM-CSF Signaling	2.24	3.3	AKT2,AKT3,CAMK2D,CSF2,CSF2RB,ETS1,GRB2,HCK,JAK2,KRAS,LYN,MAP2K1,MAP2K2,MAPK1,NRAS,PPP3CA,PPP3CB,PPP3CC,PPP3R1,PRKCB,RACK1,RASD1,STAT3
EGF Signaling	1.84	3.3	AKT2,AKT3,CSNK2A1,CSNK2A2,CSNK2B,FOS,GRB2,ITPR1,ITPR2,JAK1,JUN,MAP2K1,MAP2K7,MAP3K1,MAPK1,MAPK8,SRF,STAT3
Activation of IRF by Cytosolic Pattern Recognition Receptors	1.39	3.3	ATF2,CD40,CREBBP,DDX58,IKBKE,IRF3,IRF7,ISG15,JUN,LTA,MAPK8,MAPK9,NFKB1,NFKBIA,SIKE1,TANK,TNF,TRAF3
Type I Diabetes Mellitus Signaling	5.3	3.286	APAF1,CASP3,CASP8,CD247,CD3D,CD3E,CD3G,CYCS,FCER1G,HLA-A,HLA-B,HLA-C,HLA-DMA,HLA-DMB,HLA-DQA1,HLA-DQB1,HLA-DRA,HLA-DRB1,HLA-E,HLA-F,IKBKE,IRAK1,IRF1,JAK1,JAK2,LTA,MAP2K7,MAP3K5,MAP3K7,MAPK1,MAPK8,MAPK9,NFKB1,NFKBIA,PIAS1,SOCS3,SOCS4,TNF,TNFRSF1A,TNFRSF1B,TRAF2
Death Receptor Signaling	5.69	3.212	ACIN1,ACTG1,APAF1,ARHGDIB,CASP10,CASP2,CASP3,CASP6,CASP7,CASP8,CFLAR,CYCS,DAXX,DFFA,HSPB1,HTRA2,IKBKE,LMNA,MAP2K7,MAP3K5,MAP4K4,MAPK8,NFKB1,NFKBIA,PARP1,PARP14,PARP4,PARP6,PARP8,ROCK1,TANK,TNF,TNFRSF1A,TNFRSF1B,TNFRSF25,TNKS2,TRAF2
Neuregulin Signaling	2.23	3.13	ADAM17,AKT2,AKT3,AREG,CDKN1B,CRK,ERBIN,EREG,GRB2,HSP90AA1,HSP90AB1,HSP90B1,ITGA4,ITGA5,ITGB1,KRAS,MAP2K1,MAP2K2,MAPK1,MYC,NRAS,PRKCB,PRKCD,PRKCH,PRKCQ,PRKD3,RASD1,RPS6,RPS6KB2
CD40 Signaling	3.2	3.128	CD40,FOS,IKBKE,JAK3,JUN,LTA,MAP2K1,MAP2K2,MAP2K7,MAP3K7,MAPK1,MAPK8,MAPK9,MAPKAPK2,NFKB1,NFKBIA,PTGS1,STAT3,TANK,TNFAIP3,TRAF1,TRAF2,TRAF3,TRAF5
Inhibition of Angiogenesis by TSP1	2.31	3.051	AKT2,AKT3,CASP3,CD47,FYN,JUN,MAPK1,MAPK8,MAPK9,MMP9,TGFB1,THBS1,TP53
Renal Cell Carcinoma Signaling	2.55	3.051	AKT2,AKT3,CREBBP,CRK,ELOB,ELOC,EP300,ETS1,FOS,GRB2,HIF1A,JUN,KRAS,MAP2K1,MAP2K2,MAPK1,NRAS,RAPGEF1,RASD1,RBX1,RPS27A,TGFB1,UBA52,UBB,UBC,VHL
Androgen Signaling	5.04	3	CALM1 (includes others),CALR,CAMK4,CCNH,CREBBP,DNAJB1,EP300,ERCC3,GNA12,GNAI3,GNAS,GNB1L,GNB2,GNB4,GTF2A1,GTF2B,GTF2E2,GTF2F1,GTF2H1,GTF2H2,GTF2H3,HSP90AA1,HSPA4,JUN,KAT2B,KAT7,MAPK1,MNAT1,NCOA2,NCOA4,NFKB1,POLR2B,POLR2J2/POLR2J3,POLR2L,PRKACB,PRKAG1,PRKAG2,PRKAR1A,PRKAR1B,PRKAR2A,PRKAR2B,PRKCB,PRKCD,PRKCH,PRKCQ,PRKD3,TAF2,TBP
nNOS Signaling in Neurons	2.35	3	CALM1 (includes others),CAMK4,CAPN10,CAPN2,CAPNS1,CHP1,GRINA,PPP3CA,PPP3CB,PPP3CC,PPP3R1,PRKCB,PRKCD,PRKCH,PRKCQ,PRKD3,RASD1
Lymphotoxin β Receptor Signaling	2.02	3	AKT2,AKT3,APAF1,CASP3,CREBBP,CYCS,EP300,IKBKE,LTA,LTB,MAPK1,NFKB1,NFKBIA,TRAF1,TRAF2,TRAF3,TRAF4,TRAF5
α-Adrenergic Signaling	1.75	3	CALM1 (includes others),CAMK4,GNAI3,GNAS,GNB1L,GNB2,GNB4,ITPR1,ITPR2,KRAS,MAP2K1,MAP2K2,MAPK1,NRAS,PRKACB,PRKAG1,PRKAG2,PRKAR1A,PRKAR1B,PRKAR2A,PRKAR2B,PRKCB,PRKCD,PRKCH,PRKCQ,PRKD3,RASD1
Actin Nucleation by ARP-WASP Complex	2.95	2.985	ACTR2,ACTR3,ARPC1B,ARPC2,ARPC3,ARPC4,ARPC5,FNBP1,GNA12,GRB2,ITGA4,ITGA5,ITGB1,KRAS,NRAS,PPP1R12A,RASD1,RHOA,RHOF,RHOH,RHOT2,ROCK1,VASP,WAS,WIPF1
TREM1 Signaling	1.92	2.985	AKT2,AKT3,CASP1,CASP5,CD40,CD83,CSF2,CXCL3,GRB2,IL18,IRAK1,ITGA5,ITGAX,ITGB1,JAK2,LAT2,MAPK1,NFKB1,SIGIRR,STAT3,TNF,TYROBP
CXCR4 Signaling	1.3	2.959	AKT2,AKT3,CRK,CXCR4,EGR1,ELMO1,ELMO2,FNBP1,FOS,GNA12,GNAI3,GNAS,GNB1L,GNB2,GNB4,ITPR1,ITPR2,JUN,KRAS,LYN,MAP2K1,MAP2K2,MAPK1,MAPK8,MAPK9,MYL12A,MYL12B,MYL6,MYL6B,NRAS,PRKCB,PRKCD,PRKCH,PRKCQ,PRKD3,RASD1,RHOA,RHOF,RHOH,RHOT2,ROCK1
Inhibition of ARE-Mediated mRNA Degradation Pathway	8.87	2.941	AGO1,AKT2,AKT3,CD70,CNOT1,CNOT10,CNOT11,CNOT2,CNOT9,DCP1A,DDX6,DIS3L,EXOSC1,EXOSC3,EXOSC4,EXOSC6,EXOSC7,EXOSC8,LTA,LTB,MAP3K7,MAPK1,MAPK6,MAPKAPK2,PABPN1,PAPOLA,PAPOLG,PPP2R5A,PPP2R5E,PRKACB,PRKAG1,PRKAG2,PRKAR1A,PRKAR1B,PRKAR2A,PRKAR2B,PSME1,PSME2,PSME4,TIA1,TNF,TNFRSF1A,TNFRSF1B,XRN1,YWHAB,YWHAE,YWHAG,YWHAH,YWHAQ,YWHAZ,ZFP36,ZFP36L1,ZFP36L2
Sirtuin Signaling Pathway	12.3	2.926	ATG12,ATG13,ATG4A,ATG4B,ATG7,ATP5F1A,ATP5F1B,ATP5F1E,ATP5PB,ATP5PF,BCL2L11,CPT1A,CRTC2,FOXO1,G6PD,GABARAP,GABARAPL1,GABARAPL2,GABPA,GABPB1,GABPB2,GADD45A,GADD45B,GADD45G,GLS,GLUD1,GLUD2,GSK3B,H1-1,H1-10,H1-2,H1-3,H1-4,H1-5,H3-3A/H3-3B,HIF1A,JUN,KAT2A,LDHA,LDHB,MAPK1,MAPK6,MYC,NAMPT,NDUFA1,NDUFA10,NDUFA11,NDUFA12,NDUFA13,NDUFA3,NDUFA4,NDUFA9,NDUFAF1,NDUFAF2,NDUFB10,NDUFB11,NDUFS4,NDUFS7,NFE2L2,NFK…
RAN Signaling	5.15	2.887	CSE1L,IPO5,KPNA1,KPNA2,KPNA3,KPNA4,KPNA5,KPNA6,KPNB1,RAN,TNPO1,XPO1
4-1BB Signaling in T Lymphocytes	2.31	2.887	ATF2,IKBKE,JUN,MAP2K1,MAP2K2,MAP3K5,MAPK1,MAPK8,MAPK9,NFKB1,NFKBIA,TRAF1,TRAF2
CD27 Signaling in Lymphocytes	6.1	2.858	APAF1,CASP3,CASP8,CD27,CD70,CYCS,FOS,IKBKE,JUN,MAP2K1,MAP2K2,MAP2K7,MAP3K1,MAP3K12,MAP3K13,MAP3K2,MAP3K5,MAP3K7,MAP3K8,MAPK8,MAPK9,NFKB1,NFKBIA,SIVA1,TRAF2,TRAF5
April Mediated Signaling	2.32	2.84	FOS,IKBKE,JUN,MAP2K7,MAP3K1,MAPK1,MAPK8,MAPK9,NFATC3,NFKB1,NFKBIA,TRAF1,TRAF2,TRAF3,TRAF5
Crosstalk between Dendritic Cells and Natural Killer Cells	1.49	2.84	ACTG1,CAMK2D,CCR7,CD40,CD69,CD83,CSF2,CSF2RB,HLA-A,HLA-B,HLA-C,HLA-DRA,HLA-DRB1,HLA-E,HLA-F,IL18,ITGAL,KLRD1,LTA,LTB,NFKB1,TLN1,TNF,TNFRSF1B,TYROBP
Prolactin Signaling	2.31	2.837	CREBBP,EP300,FOS,FYN,GRB2,IRF1,JAK2,JUN,KRAS,MAP2K1,MAP2K2,MAPK1,MYC,NMI,NR3C1,NRAS,PRKCB,PRKCD,PRKCH,PRKCQ,PRKD3,RASD1,SOCS3,SOCS4,STAT3,TCF7
PKCθ Signaling in T Lymphocytes	3.14	2.832	BCL10,CAMK2D,CD247,CD3D,CD3E,CD3G,CHP1,FCER1G,FOS,FYN,GRB2,HLA-A,HLA-B,HLA-DMA,HLA-DMB,HLA-DQA1,HLA-DQB1,HLA-DRA,HLA-DRB1,IKBKE,JUN,KRAS,LCK,LCP2,MALT1,MAP3K1,MAP3K12,MAP3K13,MAP3K2,MAP3K5,MAP3K7,MAP3K8,MAPK1,MAPK8,NFATC3,NFKB1,NFKBIA,NRAS,PPP3CA,PPP3CB,PPP3CC,PPP3R1,PRKCQ,RASD1,VAV3,ZAP70
Colorectal Cancer Metastasis Signaling	1.77	2.828	AKT2,AKT3,APPL1,CASP3,CTNNB1,DVL1,E2F4,FNBP1,FOS,FZD8,GNAS,GNB1L,GNB2,GNB4,GRB2,GRK2,GRK3,GSK3B,IL6R,IL6ST,JAK1,JAK2,JAK3,JUN,KRAS,LEF1,MAP2K1,MAP2K2,MAPK1,MAPK8,MAPK9,MLH1,MMP9,MSH6,MYC,NFKB1,NRAS,PRKACB,PRKAG1,PRKAG2,PRKAR1A,PRKAR1B,PRKAR2A,PRKAR2B,PTGER4,RASD1,RHOA,RHOF,RHOH,RHOT2,SMAD2,SMAD4,STAT3,TCF3,TCF4,TCF7,TGFB1,TNF,TNFRSF1A,TP53,VEGFB,WNT10A
Pancreatic Adenocarcinoma Signaling	1.62	2.683	AKT2,AKT3,CDKN1B,E2F2,E2F4,E2F5,E2F8,GRB2,JAK1,JAK2,JAK3,KRAS,MAP2K1,MAP2K2,MAPK1,MAPK8,MAPK9,MDM2,MMP9,NFKB1,RALBP1,RB1,SIN3A,SMAD2,SMAD4,STAT3,TFDP1,TGFB1,TP53,VEGFB
OX40 Signaling Pathway	6.74	2.673	B2M,CD247,CD3D,CD3E,CD3G,FCER1G,HLA-A,HLA-B,HLA-C,HLA-DMA,HLA-DMB,HLA-DPA1,HLA-DQA1,HLA-DQB1,HLA-DQB2,HLA-DRA,HLA-DRB1,HLA-E,HLA-F,JUN,MAPK8,MAPK9,NFKB1,NFKBIA,TNFRSF4,TRAF2,TRAF3,TRAF5
B Cell Activating Factor Signaling	2.52	2.673	FOS,IKBKE,JUN,MAP2K7,MAP3K1,MAPK1,MAPK8,MAPK9,NFATC3,NFKB1,NFKBIA,TNFRSF13C,TRAF1,TRAF2,TRAF3,TRAF5
iNOS Signaling	2.59	2.673	CALM1 (includes others),CAMK4,CREBBP,FOS,IKBKE,IRAK1,IRAK3,IRAK4,IRF1,JAK1,JAK2,JAK3,JUN,LY96,MAPK1,NFKB1,NFKBIA
Calcium-induced T Lymphocyte Apoptosis	9.67	2.556	CALM1 (includes others),CAMK4,CAPN2,CD247,CD3D,CD3E,CD3G,CHP1,EP300,FCER1G,HDAC1,HDAC2,HLA-A,HLA-B,HLA-DMA,HLA-DMB,HLA-DQA1,HLA-DQB1,HLA-DRA,HLA-DRB1,ITPR1,ITPR2,LCK,MEF2D,PPP3CA,PPP3CB,PPP3CC,PPP3R1,PRKCB,PRKCD,PRKCH,PRKCQ,PRKD3,ZAP70
Regulation of eIF4 and p70S6K Signaling	17.4	2.496	AGO1,AKT2,AKT3,EIF1,EIF1AX,EIF1AY,EIF2B1,EIF2B2,EIF2B3,EIF2B4,EIF2S1,EIF2S2,EIF2S3,EIF3A,EIF3D,EIF3E,EIF3F,EIF3G,EIF3H,EIF3K,EIF3L,EIF3M,EIF4A1,EIF4A2,EIF4A3,EIF4E,EIF4EBP1,EIF4EBP2,EIF4G1,EIF4G2,EIF4G3,FAU,GRB2,ITGA4,ITGA5,ITGB1,KRAS,MAP2K1,MAP2K2,MAPK1,NRAS,PABPC1,PAIP2,PPP2R5A,PPP2R5E,RASD1,RPS10,RPS11,RPS12,RPS13,RPS14,RPS15,RPS15A,RPS16,RPS17,RPS18,RPS19,RPS2,RPS20,RPS21,RPS23,RPS24,RPS25,RP…
Small Cell Lung Cancer Signaling	1.56	2.496	AKT2,AKT3,APAF1,CCNE2,CDKN1B,CYCS,FHIT,IKBKE,MAX,MYC,NFKB1,NFKBIA,RB1,SIN3A,TFDP1,TP53,TRAF1,TRAF2,TRAF3,TRAF4,TRAF5
Systemic Lupus Erythematosus In T Cell Signaling Pathway	7.35	-2.492	AKT2,AKT3,ATF2,ATF4,B2M,CAMK4,CASP1,CASP10,CASP2,CASP3,CASP4,CASP5,CASP6,CASP7,CASP8,CBL,CD247,CD3D,CD3E,CD3G,CD44,CD70,CHP1,CREB1,CREBBP,CREM,ELF1,EZR,FCER1G,FNBP1,FOS,GADD45A,GNA12,GNAI3,GNB1L,GRB2,HLA-A,HLA-B,HLA-C,HLA-DMA,HLA-DMB,HLA-DPA1,HLA-DQA1,HLA-DQB1,HLA-DQB2,HLA-DRA,HLA-DRB1,HLA-E,HLA-F,IRF4,ITGAL,ITPR1,JUN,KRAS,MAP2K1,MAP2K2,MAP2K7,MAPK1,MLST8,MSN,NRAS,PPP2R5A,PPP2R5E,PPP3CA,PPP3CB,PP…
NER Pathway	5.05	2.475	CCNH,COPS4,COPS7A,COPS8,CUL4A,DDB1,DDB2,EP300,ERCC3,ERCC6,GPS1,GTF2H1,GTF2H2,GTF2H3,H3-3A/H3-3B,LIG1,LIG3,MNAT1,NEDD8,POLA2,POLD3,POLD4,POLE3,POLE4,POLR2B,POLR2J2/POLR2J3,POLR2L,PRIM1,RBX1,RNF111,RPA2,TCEA1,TOP2A,TOP2B,UBE2I,UBE2N,USP7,XPA,XPC
PI3K/AKT Signaling	4.47	2.469	AKT2,AKT3,CDC37,CDKN1B,CSF2RB,CTNNB1,EIF4E,EIF4EBP1,FOXO1,GRB2,GSK3B,HSP90AA1,HSP90AB1,HSP90B1,IKBKE,IL10RA,IL10RB,IL17RB,IL21R,IL6R,IL6ST,IL7R,INPP5B,INPP5D,ITGA4,ITGA5,ITGB1,JAK1,JAK2,JAK3,KRAS,LIMS1,MAP2K1,MAP2K2,MAP3K5,MAP3K8,MAPK1,MCL1,MDM2,NFKB1,NFKBIA,NRAS,PPP2R5A,PPP2R5E,RASD1,RPS6KB2,SYNJ1,THEM4,TP53,TSC2,YWHAB,YWHAE,YWHAG,YWHAH,YWHAQ,YWHAZ
IL-17A Signaling in Gastric Cells	1.39	2.449	CCL5,CXCL10,FOS,JUN,MAPK1,MAPK8,MAPK9,NFKB1,TNF
Th2 Pathway	1.67	2.4	APH1A,CD247,CD3D,CD3E,CD3G,CD40,CHD4,CXCR4,GRB2,HLA-A,HLA-B,HLA-DMA,HLA-DMB,HLA-DPA1,HLA-DQA1,HLA-DQB1,HLA-DQB2,HLA-DRA,HLA-DRB1,IKZF1,IL17RB,ITGB2,JAK1,JAK2,JAK3,JUN,MAF,NFKB1,PRKCQ,PSENEN,RUNX3,S1PR1,SOCS3,TGFB1,TGFBR3,TNFRSF4
TNFR1 Signaling	2.97	2.357	APAF1,CASP2,CASP3,CASP6,CASP7,CASP8,CYCS,FOS,IKBKE,JUN,MAP3K1,MAPK8,NFKB1,NFKBIA,TANK,TNF,TNFAIP3,TNFRSF1A,TRAF2
Wnt/β-catenin Signaling	1.41	2.335	AKT2,AKT3,APPL1,CD44,CREBBP,CSNK1A1,CSNK1D,CSNK1E,CSNK1G1,CSNK1G2,CSNK1G3,CSNK2A1,CSNK2A2,CSNK2B,CTNNB1,DVL1,DVL2,EP300,FZD8,GSK3B,HDAC1,JUN,LEF1,MAP3K7,MAP4K1,MDM2,MYC,PPP2R5A,PPP2R5E,RPS27A,RUVBL2,TCF3,TCF4,TCF7,TGFB1,TGFBR3,TLE3,TLE4,TP53,UBA52,UBB,UBC,WNT10A
Apelin Muscle Signaling Pathway	2.25	2.333	AKT2,AKT3,GNAS,NRF1,PRKAA1,PRKAB1,PRKAG1,PRKAG2,TFAM
Tryptophan Degradation III (Eukaryotic)	1.63	2.333	ACAT2,AFMID,HADHA,HADHB,HSD17B10,HSD17B8,IDO1,KYNU,PARK7
Fatty Acid β-oxidation I	2.11	2.309	ACAA1,ACADM,ECHS1,ECI1,ECI2,HADHA,HADHB,HSD17B10,HSD17B8,IVD,SCP2,SLC27A1
Mouse Embryonic Stem Cell Pluripotency	1.97	2.268	AKT2,AKT3,CREBBP,CTNNB1,DVL1,DVL2,FZD8,GRB2,GSK3B,ID3,IL6ST,JAK1,JAK2,JAK3,KRAS,LEF1,LIF,MAP2K1,MAP2K2,MAP3K7,MAPK1,MYC,NRAS,RASD1,SMAD4,STAT3,TCF3,TCF4,TCF7,TP53
EIF2 Signaling	40.7	-2.255	AGO1,AKT2,AKT3,ATF4,ATF5,CDK11A,DDIT3,EIF1,EIF1AX,EIF1AY,EIF2AK1,EIF2AK2,EIF2B1,EIF2B2,EIF2B3,EIF2B4,EIF2S1,EIF2S2,EIF2S3,EIF3A,EIF3D,EIF3E,EIF3F,EIF3G,EIF3H,EIF3K,EIF3L,EIF3M,EIF4A1,EIF4A2,EIF4A3,EIF4E,EIF4G1,EIF4G2,EIF4G3,EIF5,EIF5B,FAU,GRB2,GSK3B,HNRNPA1,KRAS,MAP2K1,MAP2K2,MAPK1,MYC,NRAS,PABPC1,PPP1CA,PPP1R15A,PTBP1,RASD1,RPL10,RPL10A,RPL11,RPL12,RPL13,RPL13A,RPL14,RPL15,RPL17,RPL18,RPL18A,RPL…	B_1D
PPAR Signaling	2.31	-2.191	AIP,CITED2,CREBBP,EP300,FOS,GRB2,HSP90AA1,HSP90AB1,HSP90B1,IKBKE,IL18,JUN,KRAS,MAP2K1,MAP2K2,MAP3K7,MAP4K4,MAPK1,MED1,NCOR1,NCOR2,NFKB1,NFKBIA,NRAS,NRIP1,RASD1,SRA1,TNF,TNFRSF1A,TNFRSF1B,TRAF2
Endoplasmic Reticulum Stress Pathway	5.48	2.138	ATF4,ATF6,CALR,CASP3,CASP7,DDIT3,DNAJC3,EIF2S1,HSP90B1,MAP3K5,MAPK8,TAOK3,TRAF2,XBP1
Methionine Degradation I (to Homocysteine)	3.34	2.111	AHCY,AHCYL1,EEF1AKMT1,EHMT1,MAT2A,MAT2B,MGMT,NSUN4,PRMT1,PRMT5,SUV39H2
Cysteine Biosynthesis III (mammalia)	2.89	2.111	AHCY,AHCYL1,EEF1AKMT1,EHMT1,MAT2A,MAT2B,MGMT,NSUN4,PRMT1,PRMT5,SUV39H2
Cyclins and Cell Cycle Regulation	3.08	2.065	CCNA2,CCNB1,CCNB2,CCND2,CCND3,CCNE2,CCNH,CDKN1B,E2F2,E2F4,E2F5,E2F8,FBXL5,GSK3B,HDAC1,HDAC2,HDAC5,HDAC8,HDAC9,PPP2R5A,PPP2R5E,RB1,SIN3A,SKP1,TFDP1,TGFB1,TP53,WEE1
Aryl Hydrocarbon Receptor Signaling	2.38	2.058	AHR,AIP,ALDH2,APAF1,CCNA2,CCND2,CCND3,CCNE2,CDKN1B,DHFR,EP300,FOS,GSTK1,GSTP1,HSP90AA1,HSP90AB1,HSP90B1,HSPB1,JUN,MAPK1,MAPK8,MCM7,MDM2,MED1,MGST3,MYC,NCOA2,NCOA3,NCOR2,NEDD8,NFE2L2,NFKB1,NRIP1,PTGES3,RB1,RBL1,TFDP1,TGFB1,TNF,TP53
Endocannabinoid Developing Neuron Pathway	1.71	2.041	AKT2,AKT3,ATF2,ATF4,CDKN1B,CREB1,CREBBP,CTNNB1,GNAI3,GNB1L,GSK3B,KRAS,MAP2K1,MAP2K2,MAP2K7,MAPK1,MAPK6,MAPK8,MAPK9,MGLL,MLST8,NRAS,PRKACB,PRKAG1,PRKAG2,PRKAR1A,PRKAR1B,PRKAR2A,PRKAR2B,RASD1,RHOA,STAT3
Regulation of Actin-based Motility by Rho	1.8	2.041	ACTR2,ACTR3,ARPC1B,ARPC2,ARPC3,ARPC4,ARPC5,CFL1,FNBP1,GSN,ITGA4,ITGA5,ITGB1,MPRIP,MYL12A,MYL12B,MYL6,MYL6B,PPP1R12A,RHOA,RHOF,RHOH,RHOT2,ROCK1,WAS,WIPF1

## Sheet: CD8_1D
Ingenuity Canonical Pathways	-log(p-value)	z-score	Molecules
CD28 Signaling in T Helper Cells	11.4	6.062	ACTR2,ACTR3,AKT1,AKT2,AKT3,ARPC1B,ARPC2,ARPC3,ARPC4,ARPC5,BCL10,CALM1 (includes others),CAMK4,CD247,CD28,CD3D,CD3E,CD3G,CD4,CD86,CHP1,CSK,FOS,FYN,GRB2,HLA-A,HLA-B,HLA-DQB1,IKBKE,ITK,ITPR1,ITPR2,JUN,LCK,LCP2,MALT1,MAP2K1,MAP2K2,MAP3K1,MAPK8,MAPK9,NFAT5,NFATC3,NFKB1,NFKBIA,PIK3CA,PPP3CA,PPP3CB,PPP3CC,PPP3R1,PRKCQ,PTPN6,SYK,VAV1,WAS,ZAP70
Cardiac Hypertrophy Signaling (Enhanced)	2.18	5.927	ACVR2A,ADRB2,AKAP13,AKT1,AKT2,AKT3,APEX1,ATF2,ATF6,CALM1 (includes others),CAMK2D,CAMK2G,CAMK4,CD70,CHP1,CSF2RB,CTNNB1,DIAPH1,DIAPH2,DVL3,EIF2B1,EIF2B3,EIF2B4,EIF2B5,EIF4E,EIF4EBP1,EP300,GNAS,GNB1,GNG11,GSK3B,HDAC1,HDAC2,HDAC5,HDAC6,HDAC7,HSPB1,IKBKE,IL17RA,IL21R,IL2RG,IL6ST,IL7R,ITGA4,ITGB1,ITPR1,ITPR2,JAK2,JUN,KRAS,LTA,LTB,MAP2K1,MAP2K2,MAP2K7,MAP3K1,MAP3K11,MAP3K12,MAP3K13,MAP3K14,MAP3K2,MAP3K…
HGF Signaling	5.58	5.84	AKT1,AKT2,AKT3,ATF2,CRKL,ELF1,ELF2,ELK3,ETS1,FOS,GRB2,ITGA4,ITGB1,JUN,KRAS,MAP2K1,MAP2K2,MAP2K7,MAP3K1,MAP3K11,MAP3K12,MAP3K13,MAP3K14,MAP3K2,MAP3K3,MAP3K4,MAP3K5,MAP3K7,MAP3K8,MAPK1,MAPK8,MAPK9,NRAS,PIK3CA,PRKCA,PRKCB,PRKCH,PRKCI,PRKCQ,PRKD3,RAP1B,RAPGEF1,RASD1
NRF2-mediated Oxidative Stress Response	9.5	5.657	ACTG1,AKT1,ATF4,CAT,CBR1,CCT7,CLPP,CREBBP,DNAJA1,DNAJB1,DNAJB14,DNAJB6,DNAJB9,DNAJC19,DNAJC3,DNAJC7,DNAJC8,DNAJC9,EP300,ERP29,FKBP5,FOS,FTH1,FTL,GCLC,GCLM,GSK3B,GSR,GSTK1,GSTP1,HERPUD1,JUN,JUNB,JUND,KRAS,MAF,MAFF,MAFG,MAP2K1,MAP2K2,MAP2K7,MAP3K1,MAP3K5,MAP3K7,MAPK1,MAPK8,MAPK9,MGST3,NFE2L2,NQO2,NRAS,PIK3CA,PMF1/PMF1-BGLAP,PRKCA,PRKCB,PRKCH,PRKCI,PRKCQ,PRKD3,RAP1B,RASD1,RBX1,SLC35A2,SOD1,SOD2,SQST…
NF-κB Signaling	3.11	5.657	AKT1,AKT2,AKT3,BCL10,CASP8,CD40,CREBBP,CSNK2A1,CSNK2A2,CSNK2B,EIF2AK2,EP300,GSK3B,HDAC1,HDAC2,IRAK1,IRAK4,KRAS,LCK,LTA,MALT1,MAP2K7,MAP3K1,MAP3K14,MAP3K3,MAP3K7,MAP3K8,MAPK8,NFKB1,NFKBIA,NRAS,PELI1,PIK3CA,PRKACB,PRKCB,PRKCQ,RAP1B,RASD1,SIGIRR,TAB2,TANK,TDP2,TGFBR1,TGFBR2,TGFBR3,TNF,TNFAIP3,TNFRSF1B,TRAF3,TRAF5,UBE2N,UBE2V1,ZAP70
Reelin Signaling in Neurons	4.41	5.516	ACTR2,ACTR3,AFDN,AKT1,AKT2,AKT3,ARHGEF1,ARHGEF3,ARHGEF9,ARPC1B,ARPC2,ARPC3,ARPC4,ARPC5,CAMK2D,CAMK2G,CFL1,CRK,CRKL,FYN,GRINA,GSK3B,ITGA4,ITGA6,ITGAL,ITGB1,ITGB2,LCK,LYN,MAP2K1,MAP2K2,MAP2K7,MAP3K11,MAP4K1,MAPK1,MAPK8,MAPK8IP3,MAPK9,NDEL1,PAFAH1B1,PDK1,PIK3CA,RAP1B,RAPGEF1,RHOA
Senescence Pathway	6.43	5.468	ACVR2A,AKT1,AKT2,AKT3,ASXL1,CALM1 (includes others),CAMK4,CAPN2,CAPNS1,CAT,CDC16,CDC25B,CHP1,CREBBP,DMTF1,E2F3,E2F5,EED,EIF4E,EIF4EBP1,ELF1,ELF2,ELK3,EP300,ETS1,GADD45A,GADD45B,GADD45G,HBP1,HIPK2,IKBKE,ING1,IRF3,ITPR2,ITSN2,JUN,KAT2B,KRAS,MAP2K1,MAP2K2,MAP2K7,MAP3K7,MAPK1,MAPK6,MAPKAPK2,MAPKAPK3,MDM2,NFAT5,NFATC3,NFKB1,NRAS,PARP1,PDHA1,PDHB,PDHX,PDK1,PHF1,PHF19,PIK3CA,PPP1CA,PPP2R1A,PPP2R5A,PPP2R…
Role of NFAT in Cardiac Hypertrophy	3.46	5.443	AKT1,AKT2,AKT3,CALM1 (includes others),CAMK1D,CAMK2D,CAMK2G,CAMK4,CHP1,CSNK1A1,EP300,GNAS,GNB1,GNB4,GNB5,GNG11,GRB2,GSK3B,HDAC1,HDAC2,HDAC5,HDAC6,HDAC7,IL6ST,ITPR1,ITPR2,KRAS,MAP2K1,MAP2K2,MAP2K7,MAP3K1,MAP3K7,MAPK1,MAPK8,MAPK9,MEF2A,MEF2C,MEF2D,NRAS,PDIA3,PIK3CA,PLCL2,PPP3CA,PPP3CB,PPP3CC,PPP3R1,PRKACB,PRKAG1,PRKAG2,PRKAR1A,PRKAR2A,PRKCA,PRKCB,PRKCH,PRKCI,PRKCQ,PRKD3,RAP1B,RASD1,RCAN3,TGFB1,TGFB…
B Cell Receptor Signaling	10.8	5.259	AKT1,AKT2,AKT3,APBB1IP,ATF2,ATF4,BCL10,CALM1 (includes others),CAMK2D,CAMK2G,CAMK4,CD22,CD79A,CD79B,CFL1,CREB1,CREBBP,CSK,DAPP1,EGR1,ETS1,FOXO1,GRB2,GSK3B,IGHG1,IGHG2,IGHG3,IKBKE,INPP5B,INPP5D,INPP5K,JUN,KRAS,LYN,MALT1,MAP2K1,MAP2K2,MAP2K7,MAP3K1,MAP3K11,MAP3K12,MAP3K13,MAP3K14,MAP3K2,MAP3K3,MAP3K4,MAP3K5,MAP3K7,MAP3K8,MAPK1,MAPK8,MAPK9,MEF2C,NFAT5,NFATC3,NFKB1,NFKBIA,NRAS,PAG1,PIK3AP1,PIK3CA,PPP…
GNRH Signaling	2.97	5.196	ATF2,ATF4,CALM1 (includes others),CAMK2D,CAMK2G,CAMK4,CREB1,CREBBP,EGR1,FOS,GNAS,GNB1,GNG11,GRB2,ITPR1,ITPR2,JUN,KRAS,MAP2K1,MAP2K2,MAP2K7,MAP3K1,MAP3K11,MAP3K12,MAP3K13,MAP3K14,MAP3K2,MAP3K3,MAP3K4,MAP3K5,MAP3K7,MAP3K8,MAPK1,MAPK8,MAPK9,NFKB1,NRAS,PAK2,PRKACB,PRKAG1,PRKAG2,PRKAR1A,PRKAR2A,PRKCA,PRKCB,PRKCH,PRKCI,PRKCQ,PRKD3,RAP1B,RASD1
RANK Signaling in Osteoclasts	7.1	5.191	AKT1,AKT2,AKT3,BIRC2,BIRC3,CALM1 (includes others),CAMK4,CBL,CHP1,FOS,GSN,IKBKE,JUN,MAP2K1,MAP2K2,MAP2K7,MAP3K1,MAP3K11,MAP3K12,MAP3K13,MAP3K14,MAP3K2,MAP3K3,MAP3K4,MAP3K5,MAP3K7,MAP3K8,MAPK1,MAPK8,MAPK9,NFKB1,NFKBIA,PIK3CA,PPP3CA,PPP3CB,PPP3CC,PPP3R1,TAB2,TRAF5
Synaptic Long Term Potentiation	2.96	5.191	ATF2,ATF4,CALM1 (includes others),CAMK2D,CAMK2G,CAMK4,CHP1,CREB1,CREBBP,EP300,GRINA,ITPR1,ITPR2,KRAS,MAP2K1,MAP2K2,MAPK1,NRAS,PDIA3,PLCL2,PPP1CA,PPP1CC,PPP1R14B,PPP3CA,PPP3CB,PPP3CC,PPP3R1,PRKACB,PRKAG1,PRKAG2,PRKAR1A,PRKAR2A,PRKCA,PRKCB,PRKCH,PRKCI,PRKCQ,PRKD3,RAP1B,RASD1
Phospholipase C Signaling	6.67	5.177	AHNAK,ARHGEF1,ARHGEF3,ARHGEF9,ATF2,ATF4,CALM1 (includes others),CAMK4,CD247,CD3D,CD3E,CD3G,CD79A,CD79B,CHP1,CREB1,CREBBP,EP300,FNBP1,FYN,GNAS,GNB1,GNB4,GNB5,GNG11,GRB2,HDAC1,HDAC2,HDAC5,HDAC6,HDAC7,IGHG1,IGHG2,IGHG3,ITGA4,ITGB1,ITK,ITPR1,ITPR2,KRAS,LCK,LCP2,LYN,MAP2K1,MAP2K2,MAPK1,MARCKS,MEF2A,MEF2C,MEF2D,MPRIP,MYL12A,MYL12B,MYL6,MYL6B,NFAT5,NFATC3,NFKB1,NRAS,PEBP1,PLA2G12A,PLD3,PPP3CA,PPP3CB,PPP…
Systemic Lupus Erythematosus In B Cell Signaling Pathway	5.77	5.098	AKT1,AKT2,AKT3,BCL10,BCL2L11,CALM1 (includes others),CAMK4,CBL,CCND2,CCND3,CD22,CD40,CD5,CD70,CD79A,CD79B,CHP1,CSK,CTNNB1,FOS,FOXO1,FYN,GRB2,GSK3B,IGHG1,IL6ST,INPP5B,INPP5D,INPP5K,IRAK1,IRAK4,IRF3,IRF7,ISG15,ISG20,JAK1,JAK2,JUN,KRAS,LCK,LTA,LTB,LYN,MALT1,MAP2K1,MAP2K2,MAP3K14,MAP3K7,MAPK1,MCL1,MYC,NFAT5,NFATC3,NFKB1,NRAS,PAG1,PIK3AP1,PIK3CA,PLAAT4,PPP3CA,PPP3CB,PPP3CC,PPP3R1,PRKCA,PRKCB,PRKCH,PRK…
Role of NFAT in Regulation of the Immune Response	6.59	4.989	AKT1,AKT2,AKT3,ATF2,CALM1 (includes others),CAMK4,CD247,CD28,CD3D,CD3E,CD3G,CD4,CD79A,CD79B,CD86,CHP1,CSNK1A1,CSNK1D,CSNK1G2,CSNK1G3,FOS,FYN,GNAS,GNB1,GNB4,GNB5,GNG11,GRB2,GSK3B,HLA-A,HLA-B,HLA-DQB1,IKBKE,ITK,ITPR1,ITPR2,JUN,KRAS,LCK,LCP2,LYN,MAP2K1,MAP2K2,MAPK1,MEF2A,MEF2C,MEF2D,NFAT5,NFATC3,NFKB1,NFKBIA,NRAS,PIK3CA,PPP3CA,PPP3CB,PPP3CC,PPP3R1,PRKCQ,RAP1B,RASD1,RCAN3,SYK,XPO1,ZAP70
PKCθ Signaling in T Lymphocytes	4.8	4.901	BCL10,CAMK2D,CAMK2G,CD247,CD28,CD3D,CD3E,CD3G,CD4,CD86,CHP1,FOS,FYN,GRB2,HLA-A,HLA-B,HLA-DQB1,IKBKE,JUN,KRAS,LCK,LCP2,MALT1,MAP3K1,MAP3K11,MAP3K12,MAP3K13,MAP3K14,MAP3K2,MAP3K3,MAP3K4,MAP3K5,MAP3K7,MAP3K8,MAPK1,MAPK8,NFAT5,NFATC3,NFKB1,NFKBIA,NRAS,PIK3CA,PPP3CA,PPP3CB,PPP3CC,PPP3R1,PRKCQ,RAC2,RAP1B,RASD1,VAV1,ZAP70
PI3K Signaling in B Lymphocytes	7.8	4.808	AKT1,AKT2,AKT3,ATF2,ATF4,ATF5,ATF6,ATF6B,BCL10,CALM1 (includes others),CAMK2D,CAMK2G,CAMK4,CBL,CD40,CD79A,CD79B,CD81,CHP1,CREB1,DAPP1,FOS,FYN,IKBKE,INPP5D,ITPR1,ITPR2,JUN,KRAS,LYN,MALT1,MAP2K1,MAP2K2,MAPK1,NFAT5,NFATC3,NFKB1,NFKBIA,NRAS,PDIA3,PIK3AP1,PIK3CA,PLCL2,PLEKHA1,PLEKHA2,PPP3CA,PPP3CB,PPP3CC,PPP3R1,PRKCB,PRKCI,RAP1B,RASD1,SYK,VAV1
Fcγ Receptor-mediated Phagocytosis in Macrophages and Monocytes	3.86	4.802	ACTG1,ACTR2,ACTR3,AKT1,AKT2,AKT3,ARF6,ARPC1B,ARPC2,ARPC3,ARPC4,ARPC5,CBL,CRK,EZR,FYN,INPP5D,LCP2,LYN,MAPK1,PLD3,PRKCA,PRKCB,PRKCH,PRKCI,PRKCQ,PRKD3,RAB11B,RAC2,SYK,TLN1,VASP,VAV1,WAS
14-3-3-mediated Signaling	3.91	4.802	AKT1,AKT2,AKT3,BAX,CBL,FOS,FOXO1,GRB2,GSK3B,JUN,KRAS,MAP2K1,MAP2K2,MAP3K5,MAPK1,MAPK8,MAPK9,NRAS,PDCD6IP,PDIA3,PIK3CA,PLCL2,PRKCA,PRKCB,PRKCH,PRKCI,PRKCQ,PRKD3,RAP1B,RASD1,TNF,TSC1,TUBA1A,TUBA1B,TUBA4A,TUBB2A,VIM,YWHAB,YWHAE,YWHAG,YWHAH,YWHAQ,YWHAZ
Opioid Signaling Pathway	3.01	4.677	AKT1,AKT2,AKT3,AP1B1,AP1G2,AP2A1,AP2A2,AP2B1,AP2M1,ARRB2,ATF2,ATF4,CALM1 (includes others),CAMK1D,CAMK2D,CAMK2G,CAMK4,CLTB,CREB1,CREBBP,CTNNB1,EP300,FOS,FOSB,FYN,GNAS,GNB1,GNG11,GRINA,GRK2,GRK3,GRK5,GRK6,GSK3B,ITPR1,ITPR2,KRAS,LCK,LYN,MAP2K1,MAP2K2,MAP2K7,MAPK1,MAPK6,MYC,NFKB1,NFKBIA,NRAS,PDK1,PPP3CA,PPP3CB,PPP3CC,PPP3R1,PRKACB,PRKAG1,PRKAG2,PRKAR1A,PRKAR2A,PRKCA,PRKCB,PRKCH,PRKCI,PRKCQ,PRKD3,RAC…
Cardiac Hypertrophy Signaling	5.68	4.628	ADRB2,ADSS2,AKT1,ATF2,CALM1 (includes others),CAMK4,CHP1,CREB1,CREBBP,EIF2B1,EIF2B3,EIF2B4,EIF2B5,EIF4E,EP300,FNBP1,GNAS,GNB1,GNB4,GNB5,GNG11,GRB2,GSK3B,HSPB1,JUN,KRAS,MAP2K1,MAP2K2,MAP2K7,MAP3K1,MAP3K11,MAP3K12,MAP3K13,MAP3K14,MAP3K2,MAP3K3,MAP3K4,MAP3K5,MAP3K7,MAP3K8,MAPK1,MAPK8,MAPK9,MAPKAPK2,MAPKAPK3,MEF2A,MEF2C,MEF2D,MYL12A,MYL12B,MYL6,MYL6B,NRAS,PDIA3,PIK3CA,PLCL2,PPP3CA,PPP3CB,PPP3CC,PPP3R…
IL-3 Signaling	5.15	4.596	AKT1,AKT2,AKT3,CHP1,CRKL,CSF2RB,FOS,FOXO1,GRB2,INPP5D,JAK1,JAK2,JUN,KRAS,MAP2K1,MAP2K2,MAPK1,NRAS,PIK3CA,PPP3CA,PPP3CB,PPP3CC,PPP3R1,PRKCA,PRKCB,PRKCH,PRKCI,PRKCQ,PRKD3,PTPN6,RAP1B,RAPGEF1,RASD1
Production of Nitric Oxide and Reactive Oxygen Species in Macrophages	3.85	4.533	AKT1,AKT2,AKT3,CAT,CREBBP,CYBA,FNBP1,FOS,IKBKE,IRF1,JAK1,JAK2,JAK3,JUN,LYZ,MAP2K1,MAP2K7,MAP3K1,MAP3K11,MAP3K12,MAP3K13,MAP3K14,MAP3K2,MAP3K3,MAP3K4,MAP3K5,MAP3K7,MAP3K8,MAPK1,MAPK8,MAPK9,NFKB1,NFKBIA,PIK3CA,PPP1CA,PPP1CC,PPP1R14B,PPP2R1A,PPP2R5A,PPP2R5E,PRKCA,PRKCB,PRKCH,PRKCI,PRKCQ,PRKD3,PTPN6,RAC2,RAP1B,RHOA,RHOF,RHOG,RHOH,RHOT2,RND1,TNF,TNFRSF1B,TYK2
Hepatic Fibrosis Signaling Pathway	2.11	4.508	ACVR2A,AKT1,AKT2,AKT3,ATF2,ATF4,CALM1 (includes others),CAMK4,CASP3,CCDC88A,CCL5,CD40,CREB1,CREBBP,CTNNB1,DVL3,FNBP1,FOS,FOXO1,FTH1,FTL,GSK3B,HIF1A,IKBKE,IL17RA,IRAK1,IRAK4,ITGA4,ITGB1,JAK1,JAK2,JUN,KRAS,LEF1,MAP2K1,MAP2K2,MAP2K7,MAP3K7,MAPK1,MAPK8,MAPK9,MYC,MYL12A,MYL12B,MYL6,MYL6B,NFKB1,NFKBIA,NRAS,PDCD4,PDK1,PIK3CA,PRKACB,PRKAG1,PRKAG2,PRKAR1A,PRKAR2A,PRKCA,PRKCB,PRKCH,PRKCI,PRKCQ,PRKD3,RAC2,R…
Apelin Endothelial Signaling Pathway	2.4	4.459	AKT1,AKT2,AKT3,CALM1 (includes others),CAMK4,FOS,GNAS,HDAC5,HIF1A,JUN,KRAS,MAP2K1,MAP2K2,MAPK1,MAPK8,MAPK9,MEF2A,MEF2C,MEF2D,NFKB1,NRAS,PIK3CA,PRKAA1,PRKAB2,PRKAG1,PRKAG2,PRKCA,PRKCB,PRKCH,PRKCI,PRKCQ,PRKD3,RAP1B,RASD1,SMAD3
Protein Kinase A Signaling	3.43	4.447	ACP1,ADD3,AKAP10,AKAP11,AKAP13,AKAP9,APEX1,ATF2,ATF4,CALM1 (includes others),CAMK2D,CAMK2G,CAMK4,CDC16,CDC25B,CHP1,CREB1,CREBBP,CREM,CTNNB1,DUSP10,DUSP16,DUSP18,FLNA,GNAS,GNB1,GNB4,GNB5,GNG11,GSK3B,GYS1,H1-0,H1-10,H1-2,H1-3,H1-4,H3-3A/H3-3B,ITPR1,ITPR2,KDELR1,LEF1,MAP2K1,MAP2K2,MAP3K1,MAPK1,MTMR3,MYL12A,MYL12B,MYL6,MYL6B,NFAT5,NFATC3,NFKB1,NFKBIA,PDE3B,PDE4A,PDE6B,PDE6D,PDE7A,PDE8A,PDIA3,PGP,PLCL…
EGF Signaling	2.11	4.359	AKT1,AKT2,AKT3,CSNK2A1,CSNK2A2,CSNK2B,FOS,GRB2,ITPR1,ITPR2,JAK1,JUN,MAP2K1,MAP2K7,MAP3K1,MAPK1,MAPK8,PIK3CA,PRKCA
Renin-Angiotensin Signaling	1.95	4.352	ATF2,CCL5,FOS,GRB2,ITPR1,ITPR2,JAK2,JUN,KRAS,MAP2K1,MAP2K2,MAP3K1,MAPK1,MAPK8,MAPK9,NFKB1,NRAS,PAK2,PIK3CA,PRKACB,PRKAG1,PRKAG2,PRKAR1A,PRKAR2A,PRKCA,PRKCB,PRKCH,PRKCI,PRKCQ,PRKD3,PTPN6,RAP1B,RASD1,TNF
PDGF Signaling	3.09	4.271	ACP1,CRK,CRKL,CSNK2A1,CSNK2A2,CSNK2B,EIF2AK2,FOS,GRB2,INPP5B,INPP5D,INPP5K,JAK1,JAK2,JAK3,JUN,KRAS,MAP2K1,MAP2K2,MAP3K1,MAPK1,MAPK8,MYC,NRAS,PIK3CA,PRKCA,PRKCB,RAP1B,RASD1,TYK2
Glioma Signaling	1.47	4.264	AKT1,AKT2,AKT3,CALM1 (includes others),CAMK1D,CAMK2D,CAMK2G,CAMK4,E2F3,E2F5,GRB2,IDH3B,KRAS,MAP2K1,MAP2K2,MAPK1,MDM2,NRAS,PA2G4,PIK3CA,PRKCA,PRKCB,PRKCH,PRKCI,PRKCQ,PRKD3,RAP1B,RASD1,RBL2,TP53
UVB-Induced MAPK Signaling	2.41	4.243	AKT1,EIF4E,EIF4EBP1,FOS,H3-3A/H3-3B,JUN,MAP2K1,MAPK1,MAPK8,MAPK9,PIK3CA,PRKCA,PRKCB,PRKCH,PRKCI,PRKCQ,PRKD3,RPS6KA5,TP53
LPS-stimulated MAPK Signaling	2.43	4.2	ATF2,CD14,CREB1,FOS,IKBKE,JUN,KRAS,MAP2K1,MAP2K2,MAP3K14,MAP3K5,MAP3K7,MAPK1,MAPK8,MAPK9,NFKB1,NFKBIA,NRAS,PIK3CA,PRKCA,PRKCB,PRKCH,PRKCI,PRKCQ,PRKD3,RAP1B,RASD1
Salvage Pathways of Pyrimidine Ribonucleotides	1.31	4.2	ACVR2A,AKT2,CSNK1A1,CSNK1D,DYRK1A,EIF2AK2,GRK5,GRK6,IRAK1,LIMK2,MAP2K1,MAP2K2,MAP3K8,MAPK1,MAPK6,MAPK8,MAPK9,NME4,PAK2,PIM1,PRKAA1,PRKCH,PRKCQ,PRKX,PRPF4B,UPP1
Nitric Oxide Signaling in the Cardiovascular System	1.85	4.158	AKT1,AKT2,AKT3,CALM1 (includes others),CAMK4,HSP90AA1,HSP90AB1,HSP90B1,ITPR1,ITPR2,MAP2K1,MAP2K2,MAPK1,PDE3B,PIK3CA,PRKAA1,PRKACB,PRKAG1,PRKAG2,PRKAR1A,PRKAR2A,PRKCA,PRKCB,PRKCH,PRKCI,PRKCQ,PRKD3,VEGFB
fMLP Signaling in Neutrophils	3.88	4.11	ACTR2,ACTR3,ARPC1B,ARPC2,ARPC3,ARPC4,ARPC5,CALM1 (includes others),CAMK4,CHP1,GNAS,GNB1,GNB4,GNB5,GNG11,ITPR1,ITPR2,KRAS,MAP2K1,MAP2K2,MAPK1,NFAT5,NFATC3,NFKB1,NFKBIA,NRAS,PIK3CA,PPP3CA,PPP3CB,PPP3CC,PPP3R1,PRKCA,PRKCB,PRKCH,PRKCI,PRKCQ,PRKD3,RAP1B,RASD1,WAS
Calcium-induced T Lymphocyte Apoptosis	6.76	4.041	CALM1 (includes others),CAMK4,CAPN2,CD247,CD3D,CD3E,CD3G,CD4,CHP1,EP300,HDAC1,HDAC2,HLA-A,HLA-B,HLA-DQB1,ITPR1,ITPR2,LCK,MEF2D,PPP3CA,PPP3CB,PPP3CC,PPP3R1,PRKCA,PRKCB,PRKCH,PRKCI,PRKCQ,PRKD3,ZAP70
IGF-1 Signaling	3.17	4.041	AKT1,AKT2,AKT3,CSNK2A1,CSNK2A2,CSNK2B,FOS,FOXO1,GRB2,JAK1,JAK2,JUN,KRAS,MAP2K1,MAP2K2,MAPK1,MAPK8,NRAS,PIK3CA,PRKACB,PRKAG1,PRKAG2,PRKAR1A,PRKAR2A,PRKCI,RAP1B,RASD1,SOCS3,SOCS4,YWHAB,YWHAE,YWHAG,YWHAH,YWHAQ,YWHAZ
Ephrin Receptor Signaling	2.28	4.025	ABI1,ACP1,ACTR2,ACTR3,AKT1,AKT2,AKT3,ARPC1B,ARPC2,ARPC3,ARPC4,ARPC5,ATF2,ATF4,CFL1,CREB1,CREBBP,CRK,CRKL,CXCR4,EFNA2,EPHB6,FYN,GNAS,GNB1,GNB4,GNB5,GNG11,GRB2,GRINA,ITGA4,ITGB1,JAK2,KRAS,LIMK2,MAP2K1,MAP2K2,MAP3K14,MAPK1,NRAS,PAK2,RAC2,RAP1B,RAPGEF1,RASD1,RHOA,SH2D3C,VEGFB,WAS,WIPF1
p70S6K Signaling	2.28	4.017	AKT1,AKT2,AKT3,BCAP31,CD79A,CD79B,EEF2,GRB2,IL2RG,JAK1,KRAS,LYN,MAP2K1,MAP2K2,MAPK1,NRAS,PDIA3,PIK3CA,PLCL2,PPP2R1A,PPP2R5A,PPP2R5E,PRKCA,PRKCB,PRKCH,PRKCI,PRKCQ,PRKD3,RAP1B,RASD1,RPS6,SYK,YWHAB,YWHAE,YWHAG,YWHAH,YWHAQ,YWHAZ
Fc Epsilon RI Signaling	1.5	4.017	AKT1,AKT2,AKT3,FYN,GRB2,INPP5B,INPP5D,INPP5K,KRAS,LCP2,LYN,MAP2K1,MAP2K2,MAP2K7,MAPK1,MAPK8,MAPK9,NRAS,PIK3CA,PLA2G12A,PRKCA,PRKCB,PRKCH,PRKCI,PRKCQ,PRKD3,RAC2,RAP1B,RASD1,SYK,TNF,VAV1
NGF Signaling	3.06	4	AKT1,AKT2,AKT3,ATF2,ATF4,BAX,CREB1,CREBBP,CRK,GRB2,IKBKE,KRAS,MAP2K1,MAP2K2,MAP3K1,MAP3K11,MAP3K12,MAP3K13,MAP3K14,MAP3K2,MAP3K3,MAP3K4,MAP3K5,MAP3K7,MAP3K8,MAPK1,MAPK8,MAPK9,NFKB1,NRAS,PIK3CA,RAP1B,RASD1,RHOA,RHOG,RPS6KA5,TP53
Pyridoxal 5'-phosphate Salvage Pathway	3.08	3.962	ACVR2A,AKT2,CSNK1A1,CSNK1D,DYRK1A,EIF2AK2,GRK5,GRK6,IRAK1,LIMK2,MAP2K1,MAP2K2,MAP3K8,MAPK1,MAPK6,MAPK8,MAPK9,PAK2,PIM1,PRKAA1,PRKCH,PRKCQ,PRKX,PRPF4B
NF-κB Activation by Viruses	3.49	3.9	AKT1,AKT2,AKT3,CD4,EIF2AK2,IKBKE,ITGA4,ITGA6,ITGAL,ITGB1,ITGB2,KRAS,LCK,MAP3K1,MAP3K14,MAPK1,NFKB1,NFKBIA,NRAS,PIK3CA,PRKCA,PRKCB,PRKCH,PRKCI,PRKCQ,PRKD3,RAP1B,RASD1,TBP,TNFRSF14
p38 MAPK Signaling	1.45	3.9	ATF2,ATF4,CDC25B,CREB1,CREBBP,DAXX,DDIT3,DUSP10,H3-3A/H3-3B,HSPB1,IRAK1,IRAK4,MAP3K5,MAP3K7,MAP4K1,MAPKAPK2,MAPKAPK3,MAX,MEF2A,MEF2C,MEF2D,MKNK2,MYC,PLA2G12A,RPS6KA5,TAB2,TGFB1,TGFBR1,TGFBR2,TNF,TNFRSF1B,TP53
TGF-β Signaling	3.2	3.9	ACVR2A,CREBBP,EP300,FOS,GRB2,HDAC1,IRF7,JUN,KRAS,MAP2K1,MAP2K2,MAP3K7,MAP4K1,MAPK1,MAPK8,MAPK9,NRAS,PIAS4,PMEPA1,RAP1B,RASD1,RNF111,RUNX3,SMAD2,SMAD3,SMAD4,SMAD5,SMAD7,TGFB1,TGFBR1,TGFBR2,TGIF1,ZNF423
IL-17A Signaling in Airway Cells	1.68	3.9	AKT1,AKT2,AKT3,CXCL3,GSK3B,IKBKE,IL17RA,JAK1,JAK2,JAK3,MAP2K1,MAP2K2,MAP3K7,MAPK1,MAPK8,MAPK9,NFKB1,NFKBIA,PIK3CA,TYK2
Rac Signaling	3.23	3.888	ABI2,ACTR2,ACTR3,ARPC1B,ARPC2,ARPC3,ARPC4,ARPC5,BRK1,CD44,CFL1,CYFIP1,CYFIP2,ELK4,IQGAP2,ITGA4,ITGB1,JUN,KRAS,LIMK2,MAP2K1,MAP2K2,MAP2K7,MAP3K1,MAP3K11,MAPK1,MAPK8,NFKB1,NRAS,PAK2,PIK3CA,PIKFYVE,PRKCI,RAP1B,RASD1,RHOA,TIAM1
IL-8 Signaling	2.66	3.857	AKT1,AKT2,AKT3,ARRB2,BAX,CCND2,CCND3,CSTB,EIF4EBP1,FNBP1,FOS,GNAS,GNB1,GNB4,GNB5,GNG11,IKBKE,IRAK1,IRAK4,ITGAM,ITGAX,ITGB2,JUN,KRAS,LASP1,LIMK2,MAP2K1,MAP2K2,MAPK1,MAPK8,MAPK9,MMP9,MYL12B,NFKB1,NRAS,PAK2,PIK3CA,PLD3,PRKCA,PRKCB,PRKCH,PRKCI,PRKCQ,PRKD3,RAB11FIP2,RAC2,RAP1B,RASD1,RHOA,RHOF,RHOG,RHOH,RHOT2,RND1,VASP,VEGFB
Pancreatic Adenocarcinoma Signaling	1.75	3.838	AKT1,AKT2,AKT3,E2F3,E2F5,GRB2,JAK1,JAK2,JAK3,KRAS,MAP2K1,MAP2K2,MAPK1,MAPK8,MAPK9,MDM2,MMP9,NFKB1,PA2G4,PIK3CA,PLD3,RALBP1,SMAD2,SMAD3,SMAD4,TGFB1,TGFBR1,TGFBR2,TP53,TYK2,VEGFB
BMP signaling pathway	2.35	3.8	ATF2,CAMK4,CREB1,CREBBP,GRB2,JUN,KRAS,MAP2K1,MAP2K2,MAP3K7,MAPK1,MAPK8,MAPK9,NFKB1,NOG,NRAS,PRKACB,PRKAG1,PRKAG2,PRKAR1A,PRKAR2A,RAP1B,RASD1,SMAD4,SMAD5,SMAD7,ZNF423
Death Receptor Signaling	5.04	3.773	ACIN1,ACTG1,APAF1,ARHGDIB,BIRC2,BIRC3,CASP10,CASP2,CASP3,CASP6,CASP8,CFLAR,CYCS,DAXX,DFFA,HSPB1,HTRA2,IKBKE,LMNA,MAP2K7,MAP3K14,MAP3K5,MAPK8,NFKB1,NFKBIA,PARP1,PARP11,PARP14,PARP2,PARP4,PARP8,TANK,TNF,TNFRSF1B,TNFRSF25,TNKS2
Cholecystokinin/Gastrin-mediated Signaling	1.95	3.772	ATF2,CREM,FNBP1,FOS,GRB2,ITPR1,ITPR2,JUN,KRAS,MAP2K1,MAP2K2,MAPK1,MAPK8,MAPK9,MEF2A,MEF2C,MEF2D,NRAS,PRKCA,PRKCB,PRKCH,PRKCI,PRKCQ,PRKD3,RAC2,RAP1B,RASD1,RHOA,RHOF,RHOG,RHOH,RHOT2,RND1,TNF
ERK/MAPK Signaling	2.65	3.753	ATF2,ATF4,CREB1,CREBBP,CRK,CRKL,EIF4E,EIF4EBP1,ELF1,ELF2,ELK3,ETS1,FOS,FYN,GRB2,H3-3A/H3-3B,HSPB1,ITGA4,ITGB1,KRAS,MAP2K1,MAP2K2,MAPK1,MKNK2,MYC,NRAS,PAK2,PIK3CA,PLA2G12A,PPP1CA,PPP1CC,PPP1R14B,PPP2R1A,PPP2R5A,PPP2R5E,PRKACB,PRKAG1,PRKAG2,PRKAR1A,PRKAR2A,PRKCA,PRKCB,PRKCI,RAC2,RAP1B,RAPGEF1,RASD1,RPS6KA5,TLN1,VRK2,YWHAB,YWHAG,YWHAH,YWHAQ,YWHAZ
Melatonin Signaling	1.83	3.71	CALM1 (includes others),CAMK2D,CAMK2G,CAMK4,MAP2K1,MAP2K2,MAP2K7,MAPK1,PDIA3,PLCL2,PRKACB,PRKAG1,PRKAG2,PRKAR1A,PRKAR2A,PRKCA,PRKCB,PRKCH,PRKCI,PRKCQ,PRKD3,SLC2A4
Cdc42 Signaling	6.24	3.667	ACTR2,ACTR3,ARPC1B,ARPC2,ARPC3,ARPC4,ARPC5,ATF2,B2M,CD247,CD3D,CD3E,CD3G,CFL1,DIAPH1,EXOC1,EXOC3,EXOC4,EXOC6,EXOC8,FGD3,FOS,GSK3B,HLA-A,HLA-B,HLA-C,HLA-DQA2,HLA-DQB1,HLA-E,HLA-F,IQGAP2,ITGA4,ITGB1,ITK,JUN,LIMK2,MAP3K11,MAPK1,MAPK8,MAPK9,MPRIP,MYL12A,MYL12B,MYL6,MYL6B,PAK2,PRKCI,VAV1,WAS,WIPF1
P2Y Purigenic Receptor Signaling Pathway	1.91	3.656	AKT1,AKT2,AKT3,ATF2,ATF4,CREB1,CREBBP,FOS,GNB1,GNB4,GNB5,GNG11,JUN,KRAS,MAP2K1,MAP2K2,MAPK1,MYC,NFKB1,NRAS,PDIA3,PIK3CA,PLCL2,PRKACB,PRKAG1,PRKAG2,PRKAR1A,PRKAR2A,PRKCA,PRKCB,PRKCH,PRKCI,PRKCQ,PRKD3,RAP1B,RASD1
Inhibition of Angiogenesis by TSP1	4.52	3.638	AKT1,AKT2,AKT3,CASP3,CD36,CD47,FYN,JUN,MAPK1,MAPK8,MAPK9,MMP9,TGFB1,TGFBR1,TGFBR2,THBS1,TP53
Aldosterone Signaling in Epithelial Cells	2.96	3.638	AHCY,DNAJA1,DNAJB1,DNAJB14,DNAJB6,DNAJB9,DNAJC19,DNAJC2,DNAJC24,DNAJC25,DNAJC3,DNAJC7,DNAJC8,DNAJC9,HSCB,HSP90AA1,HSP90AB1,HSP90B1,HSPA13,HSPA14,HSPA1A/HSPA1B,HSPA6,HSPA8,HSPA9,HSPB1,HSPB11,HSPE1,HSPH1,ITPR1,ITPR2,KRAS,MAP2K1,MAP2K2,MAPK1,PDIA3,PIK3CA,PIKFYVE,PLCL2,PRKCA,PRKCB,PRKCH,PRKCI,PRKCQ,PRKD3,SACS,SASS6,TRAP1
UVC-Induced MAPK Signaling	2.13	3.638	FOS,JUN,KRAS,MAP2K1,MAP2K2,MAPK1,MAPK8,MAPK9,NRAS,PRKCA,PRKCB,PRKCH,PRKCI,PRKCQ,PRKD3,RAP1B,RASD1,TP53
GM-CSF Signaling	3.22	3.578	AKT1,AKT2,AKT3,CAMK2D,CAMK2G,CSF2RB,ETS1,GRB2,JAK2,KRAS,LYN,MAP2K1,MAP2K2,MAPK1,NRAS,PIK3CA,PIM1,PPP3CA,PPP3CB,PPP3CC,PPP3R1,PRKCB,RACK1,RAP1B,RASD1,RUNX1
CD40 Signaling	2.69	3.545	CD40,FOS,IKBKE,JAK3,JUN,LTA,MAP2K1,MAP2K2,MAP2K7,MAP3K14,MAP3K7,MAPK1,MAPK8,MAPK9,MAPKAPK2,NFKB1,NFKBIA,PIK3CA,TANK,TNFAIP3,TRAF1,TRAF3,TRAF5
Chemokine Signaling	1.9	3.545	CALM1 (includes others),CAMK1D,CAMK2D,CAMK2G,CAMK4,CCL13,CCL5,CFL1,CXCR4,FOS,JUN,KRAS,LIMK2,MAP2K1,MAP2K2,MAPK1,MAPK8,MPRIP,NRAS,PRKCA,PRKCB,RAP1B,RASD1,RHOA
Induction of Apoptosis by HIV1	5.03	3.53	APAF1,BAX,BBC3,BIRC2,BIRC3,CASP3,CASP8,CXCR4,CYCS,DAXX,DFFA,HTRA2,IKBKE,MAP2K7,MAP3K14,MAP3K5,MAPK8,MAPK9,NFKB1,NFKBIA,SLC25A3,SLC25A4,SLC25A5,TNF,TNFRSF1B,TP53,TRAF1
ErbB4 Signaling	1.54	3.5	ADAM17,AKT1,APH1A,GRB2,KRAS,MAP2K1,MAP2K2,MAPK1,NRAS,PIK3CA,PRKCA,PRKCB,PRKCH,PRKCI,PRKCQ,PRKD3,PSEN1,PSENEN,RAP1B,RASD1
Integrin Signaling	4.99	3.457	ACTG1,ACTN1,ACTR2,ACTR3,AKT1,AKT2,AKT3,ARF6,ARHGAP26,ARPC1B,ARPC2,ARPC3,ARPC4,ARPC5,ASAP1,CAPN2,CAPNS1,CRK,CRKL,FNBP1,FYN,GRB2,GSK3B,GSN,ILKAP,ITGA4,ITGA6,ITGAE,ITGAL,ITGAM,ITGAX,ITGB1,ITGB2,ITGB7,KRAS,LIMS1,MAP2K1,MAP2K2,MAP3K11,MAPK1,MAPK8,MPRIP,MYL12A,MYL12B,NRAS,PAK2,PFN1,PIK3CA,PIKFYVE,RAC2,RAP1B,RAPGEF1,RASD1,RHOA,RHOF,RHOG,RHOH,RHOT2,RND1,TLN1,TSPAN3,TTN,VASP,VCL,WAS,WIPF1,ZYX
ERK5 Signaling	3.39	3.4	AKT1,ATF2,ATF4,CREB1,CREBBP,ELK4,FOS,IL6ST,KRAS,MAP3K2,MAP3K3,MAP3K8,MEF2A,MEF2C,MEF2D,MYC,NRAS,RAP1B,RASD1,RPS6KA5,SH2D2A,YWHAB,YWHAE,YWHAG,YWHAH,YWHAQ,YWHAZ
PFKFB4 Signaling Pathway	3.14	3.3	ATF2,ATF4,CREB1,CREBBP,GNAS,MAP2K1,MAP2K2,MAP2K7,MAPK1,NCOA3,PRKACB,PRKAG1,PRKAG2,PRKAR1A,PRKAR2A,RPS6KA5,TGFB1,TKT,TP53
Activation of IRF by Cytosolic Pattern Recognition Receptors	1.33	3.3	ATF2,CD40,CREBBP,DDX58,IKBKE,IRF3,IRF7,ISG15,JUN,LTA,MAPK8,MAPK9,NFKB1,NFKBIA,SIKE1,TANK,TNF,TRAF3
Thrombopoietin Signaling	1.46	3.3	FOS,GRB2,JAK2,JUN,KRAS,MAP2K1,MAP2K2,MAPK1,MYC,NRAS,PIK3CA,PRKCA,PRKCB,PRKCH,PRKCI,PRKCQ,PRKD3,RAP1B,RASD1
IL-1 Signaling	1.3	3.273	FOS,GNAS,GNB1,GNB4,GNB5,GNG11,IKBKE,IRAK1,IRAK4,JUN,MAP2K7,MAP3K1,MAP3K14,MAP3K7,MAPK1,MAPK8,MAPK9,NFKB1,NFKBIA,PRKACB,PRKAG1,PRKAG2,PRKAR1A,PRKAR2A,TAB2
PEDF Signaling	1.32	3.273	AKT1,AKT2,AKT3,CASP8,CFLAR,IKBKE,KRAS,MAPK1,NFKB1,NFKBIA,NRAS,PIK3CA,PNPLA2,RAP1B,RASD1,RHOA,SOD2,TCF12,TCF4,TCF7,TP53,WASF2,ZEB1
CD27 Signaling in Lymphocytes	7.94	3.272	APAF1,CASP3,CASP8,CD27,CD70,CYCS,FOS,IKBKE,JUN,MAP2K1,MAP2K2,MAP2K7,MAP3K1,MAP3K11,MAP3K12,MAP3K13,MAP3K14,MAP3K2,MAP3K3,MAP3K4,MAP3K5,MAP3K7,MAP3K8,MAPK8,MAPK9,NFKB1,NFKBIA,SIVA1,TRAF5
Type I Diabetes Mellitus Signaling	3.24	3.272	APAF1,CASP3,CASP8,CD247,CD28,CD3D,CD3E,CD3G,CD86,CYCS,HLA-A,HLA-B,HLA-C,HLA-DQB1,HLA-E,HLA-F,IKBKE,IRAK1,IRF1,JAK1,JAK2,LTA,MAP2K7,MAP3K14,MAP3K5,MAP3K7,MAPK1,MAPK8,MAPK9,NFKB1,NFKBIA,PRF1,SOCS3,SOCS4,TNF,TNFRSF1B
Lymphotoxin β Receptor Signaling	2.7	3.153	AKT1,AKT2,AKT3,APAF1,BIRC2,CASP3,CREBBP,CYCS,EP300,IKBKE,LTA,LTB,MAP3K14,MAPK1,NFKB1,NFKBIA,PIK3CA,TRAF1,TRAF3,TRAF5
Crosstalk between Dendritic Cells and Natural Killer Cells	1.64	3.153	ACTG1,CAMK2D,CAMK2G,CCR7,CD28,CD40,CD69,CD86,CSF2RB,HLA-A,HLA-B,HLA-C,HLA-E,HLA-F,IL2RG,ITGAL,KLRD1,LTA,LTB,NCR3,NFKB1,PRF1,TLN1,TNF,TNFRSF1B,TYROBP
IL-2 Signaling	3.01	3.153	AKT1,AKT2,AKT3,CSNK2A1,CSNK2A2,CSNK2B,FOS,GRB2,IL2RG,JAK1,JAK3,JUN,KRAS,LCK,MAP2K1,MAP2K2,MAPK1,MAPK8,NRAS,PIK3CA,RAP1B,RASD1,SYK
α-Adrenergic Signaling	1.91	3.153	CALM1 (includes others),CAMK4,GNAS,GNB1,GNB4,GNB5,GNG11,GYS1,ITPR1,ITPR2,KRAS,MAP2K1,MAP2K2,MAPK1,NRAS,PRKACB,PRKAG1,PRKAG2,PRKAR1A,PRKAR2A,PRKCA,PRKCB,PRKCH,PRKCI,PRKCQ,PRKD3,RAP1B,RASD1
Prolactin Signaling	2.85	3.128	CREBBP,EP300,FOS,FYN,GRB2,IRF1,JAK2,JUN,KRAS,MAP2K1,MAP2K2,MAPK1,MYC,NMI,NR3C1,NRAS,PIK3CA,PRKCA,PRKCB,PRKCH,PRKCI,PRKCQ,PRKD3,RAP1B,RASD1,SOCS3,SOCS4,TCF7
SAPK/JNK Signaling	3.8	3.087	ATF2,CRK,CRKL,DAXX,DUSP10,GADD45A,GNB1,GNG11,GRB2,HNRNPK,JUN,KRAS,LCK,MAP2K7,MAP3K1,MAP3K11,MAP3K12,MAP3K13,MAP3K2,MAP3K3,MAP3K4,MAP3K5,MAP3K7,MAP4K1,MAP4K5,MAPK8,MAPK8IP3,MAPK9,NFATC3,NRAS,PIK3CA,RAC2,RAP1B,RASD1,SH2D2A,TP53
iCOS-iCOSL Signaling in T Helper Cells	6.55	3.087	AKT1,AKT2,AKT3,CALM1 (includes others),CAMK2D,CAMK2G,CAMK4,CD247,CD28,CD3D,CD3E,CD3G,CD4,CD40,CD86,CHP1,CSK,GRB2,HLA-A,HLA-B,HLA-DQB1,IKBKE,IL2RG,INPP5D,ITK,ITPR1,ITPR2,LCK,LCP2,NFAT5,NFATC3,NFKB1,NFKBIA,PIK3CA,PLEKHA1,PLEKHA2,PPP3CA,PPP3CB,PPP3CC,PPP3R1,PRKCQ,TRAT1,VAV1,ZAP70
HOTAIR Regulatory Pathway	1.32	3.042	AEBP2,AGO1,AGO2,AKT1,AKT2,AKT3,CD44,CREBBP,CTNNB1,DZIP3,EED,ELAVL1,EP300,H3-3A/H3-3B,HDAC1,HDAC2,IRF1,JARID2,KDM1A,KMT2A,KMT2C,LEF1,MDM2,MMP9,MTF2,MYC,NFKB1,NFKBIA,PIK3CA,RBM38,RCOR1,SETDB1,SNUPN,STK38,TCF3,TCF4,TCF7,TGFB1,VIM,YY1
Gαq Signaling	2.33	3.042	AKT1,AKT2,AKT3,CALM1 (includes others),CAMK4,CHP1,CSK,FNBP1,GNAS,GNB1,GNB4,GNB5,GNG11,GRK2,GSK3B,GYS1,IKBKE,ITPR1,ITPR2,MAP2K1,MAP2K2,MAPK1,NFATC3,NFKB1,NFKBIA,PIK3CA,PLD3,PPP3CA,PPP3CB,PPP3CC,PPP3R1,PRKCA,PRKCB,PRKCH,PRKCI,PRKCQ,PRKD3,RAC2,RHOA,RHOF,RHOG,RHOH,RHOT2,RND1
nNOS Signaling in Neurons	2.27	3	CALM1 (includes others),CAMK4,CAPN2,CAPNS1,CHP1,GRINA,PPP3CA,PPP3CB,PPP3CC,PPP3R1,PRKCA,PRKCB,PRKCH,PRKCI,PRKCQ,PRKD3,RASD1
April Mediated Signaling	2.69	3	FOS,IKBKE,JUN,MAP2K7,MAP3K1,MAP3K14,MAPK1,MAPK8,MAPK9,NFAT5,NFATC3,NFKB1,NFKBIA,TRAF1,TRAF3,TRAF5
Neuregulin Signaling	2.72	2.985	ADAM17,AKT1,AKT2,AKT3,CRK,CRKL,ERBIN,EREG,GRB2,HSP90AA1,HSP90AB1,HSP90B1,ITGA4,ITGB1,KRAS,MAP2K1,MAP2K2,MAPK1,MATK,MYC,NRAS,PRKCA,PRKCB,PRKCH,PRKCI,PRKCQ,PRKD3,PSEN1,RAP1B,RASD1,RPS6
Neuroinflammation Signaling Pathway	1.34	2.954	ACVR2A,AKT1,AKT2,AKT3,APH1A,ATF2,ATF4,B2M,BIRC2,BIRC3,CASP1,CASP3,CASP8,CCL5,CD40,CD86,CFLAR,CHP1,CREB1,CREBBP,CTNNB1,CXCL10,FOS,GLS,GLUL,GRINA,GSK3B,HLA-A,HLA-B,HLA-C,HLA-DQB1,HLA-E,HLA-F,HMGB1,IKBKE,IRAK1,IRAK4,IRF3,IRF7,JAK1,JAK2,JAK3,JUN,MAPK1,MAPK6,MAPK8,MAPK9,MMP9,NFAT5,NFATC3,NFE2L2,NFKB1,PIK3CA,PLA2G12A,PPP3CA,PPP3CB,PPP3CC,PPP3R1,PSEN1,PSENEN,SOD2,SYK,TGFB1,TGFBR1,TGFBR2,TGFBR3,TNF,TRAF3…
Inhibition of ARE-Mediated mRNA Degradation Pathway	7.6	2.887	AGO1,AGO2,AKT1,AKT2,AKT3,CD70,CNOT1,CNOT2,CNOT9,DCP1A,DDX6,DIS3L,EXOSC1,EXOSC3,EXOSC4,EXOSC5,EXOSC6,EXOSC8,LTA,LTB,MAP3K7,MAPK1,MAPK6,MAPKAPK2,PABPN1,PAPOLA,PAPOLG,PPP2R1A,PPP2R5A,PPP2R5E,PRKACB,PRKAG1,PRKAG2,PRKAR1A,PRKAR2A,PSME1,PSME2,PSME4,PSMF1,TIA1,TNF,TNFRSF1B,YWHAB,YWHAE,YWHAG,YWHAH,YWHAQ,YWHAZ,ZFP36,ZFP36L1,ZFP36L2
RAN Signaling	5.07	2.887	CSE1L,IPO5,KPNA1,KPNA2,KPNA3,KPNA4,KPNA5,KPNA6,KPNB1,RAN,TNPO1,XPO1
4-1BB Signaling in T Lymphocytes	2.24	2.887	ATF2,IKBKE,JUN,MAP2K1,MAP2K2,MAP3K14,MAP3K5,MAPK1,MAPK8,MAPK9,NFKB1,NFKBIA,TRAF1
Th1 Pathway	1.95	2.887	APH1A,CD247,CD28,CD3D,CD3E,CD3G,CD4,CD40,CD86,CD8A,GRB2,HLA-A,HLA-B,HLA-DQA2,HLA-DQB1,IRF1,ITGB2,JAK1,JAK2,JAK3,KLRC1,KLRD1,LGALS9,LTA,NFATC3,NFKB1,PIK3CA,PRKCQ,PSEN1,PSENEN,RUNX3,SOCS3,TYK2,VAV1
Actin Cytoskeleton Signaling	2.65	2.885	ABI2,ACTG1,ACTN1,ACTR2,ACTR3,ARHGAP35,ARHGEF1,ARPC1B,ARPC2,ARPC3,ARPC4,ARPC5,BRK1,CD14,CFL1,CRK,CRKL,CSK,CYFIP1,CYFIP2,DIAPH1,DIAPH2,EZR,FGD3,FLNA,GRB2,GSN,IQGAP2,ITGA4,ITGB1,KRAS,LIMK2,MAP2K1,MAP2K2,MAPK1,MATK,MPRIP,MSN,MYL12A,MYL12B,MYL6,MYL6B,NCKAP1L,NRAS,PAK2,PFN1,PIK3CA,RAC2,RAP1B,RASD1,RHOA,TIAM1,TLN1,TMSB10/TMSB4X,TMSB4Y,TTN,VAV1,VCL,WAS,WASF2
Tec Kinase Signaling	1.52	2.874	ACTG1,FNBP1,FOS,FYN,GNAS,GNB1,GNB4,GNB5,GNG11,GTF2I,ITGA4,ITGB1,ITK,JAK1,JAK2,JAK3,LCK,LYN,MAPK8,MAPK9,NFKB1,PAK2,PIK3CA,PRKCA,PRKCB,PRKCH,PRKCI,PRKCQ,PRKD3,RAC2,RHOA,RHOF,RHOG,RHOH,RHOT2,RND1,TNF,TNFRSF25,TXK,TYK2,VAV1,WAS
CXCR4 Signaling	2.36	2.846	AKT1,AKT2,AKT3,CD4,CRK,CXCR4,EGR1,ELMO1,FNBP1,FOS,GNAS,GNB1,GNB4,GNB5,GNG11,ITPR1,ITPR2,JUN,KRAS,LYN,MAP2K1,MAP2K2,MAPK1,MAPK8,MAPK9,MYL12A,MYL12B,MYL6,MYL6B,NRAS,PAK2,PIK3CA,PRKCA,PRKCB,PRKCH,PRKCI,PRKCQ,PRKD3,RAC2,RAP1B,RASD1,RHOA,RHOF,RHOG,RHOH,RHOT2,RND1
B Cell Activating Factor Signaling	2.89	2.84	FOS,IKBKE,JUN,MAP2K7,MAP3K1,MAP3K14,MAPK1,MAPK8,MAPK9,NFAT5,NFATC3,NFKB1,NFKBIA,TNFRSF13C,TRAF1,TRAF3,TRAF5
iNOS Signaling	2.95	2.84	CALM1 (includes others),CAMK4,CD14,CREBBP,FOS,IKBKE,IRAK1,IRAK4,IRF1,JAK1,JAK2,JAK3,JUN,LY96,MAPK1,NFKB1,NFKBIA,TYK2
PI3K/AKT Signaling	4.54	2.832	AKT1,AKT2,AKT3,CDC37,CSF2RB,CTNNB1,EIF4E,EIF4EBP1,FOXO1,GRB2,GSK3B,GYS1,HSP90AA1,HSP90AB1,HSP90B1,IKBKE,IL17RA,IL21R,IL2RG,IL6ST,IL7R,INPP5B,INPP5D,INPP5K,ITGA4,ITGB1,JAK1,JAK2,JAK3,KRAS,LIMS1,MAP2K1,MAP2K2,MAP3K5,MAP3K8,MAPK1,MCL1,MDM2,NFKB1,NFKBIA,NRAS,PIK3CA,PPP2R1A,PPP2R5A,PPP2R5E,RAP1B,RASD1,THEM4,TP53,TSC1,TYK2,YWHAB,YWHAE,YWHAG,YWHAH,YWHAQ,YWHAZ
tRNA Charging	3.9	2.828	CARS1,CARS2,DARS1,DARS2,EPRS1,FARSB,HARS1,IARS2,KARS1,LARS1,MARS1,RARS2,SARS1,TARS1,TARS2,TARS3,WARS1,YARS1
Remodeling of Epithelial Adherens Junctions	1.54	2.714	ACTG1,ACTN1,ACTR2,ACTR3,ARF6,ARPC1B,ARPC2,ARPC3,ARPC4,ARPC5,CTNNB1,DNM1L,HGS,RAB7A,TUBA1A,TUBA1B,TUBA4A,TUBB2A,VCL,ZYX
Apelin Muscle Signaling Pathway	3.53	2.714	AKT1,AKT2,AKT3,GNAS,NRF1,PRKAA1,PRKAB2,PRKAG1,PRKAG2,SLC2A4,TFAM
Renal Cell Carcinoma Signaling	4.36	2.668	AKT1,AKT2,AKT3,CREBBP,CRK,ELOB,ELOC,EP300,ETS1,FH,FOS,GRB2,HIF1A,JUN,KRAS,MAP2K1,MAP2K2,MAPK1,NRAS,PAK2,PIK3CA,RAP1B,RAPGEF1,RASD1,RBX1,RPS27A,TGFB1,UBA52,UBB,UBC,VHL
Leukocyte Extravasation Signaling	1.44	2.654	ACTG1,ACTN1,AFDN,ARHGAP12,ARHGAP35,CD44,CRK,CRKL,CTNNB1,CXCR4,CYBA,EZR,ITGA4,ITGA6,ITGAL,ITGAM,ITGB1,ITGB2,ITK,MAP2K2,MAP3K4,MAPK1,MAPK8,MAPK9,MMP9,MSN,MYL6,PECAM1,PIK3CA,PRKCA,PRKCB,PRKCH,PRKCI,PRKCQ,PRKD3,RAC2,RAP1B,RASGRP1,RASSF5,RHOA,RHOH,SELPLG,TIMP1,TXK,VASP,VAV1,VCL,WAS,WIPF1
IL-17A Signaling in Gastric Cells	1.78	2.646	CCL5,CXCL10,FOS,IL17RA,JUN,MAPK1,MAPK8,MAPK9,NFKB1,TNF
Signaling by Rho Family GTPases	1.63	2.61	ACTG1,ACTR2,ACTR3,ARHGEF1,ARHGEF3,ARHGEF9,ARPC1B,ARPC2,ARPC3,ARPC4,ARPC5,CFL1,CYFIP1,EZR,FNBP1,FOS,GNAS,GNB1,GNB4,GNB5,GNG11,ITGA4,ITGB1,JUN,LIMK2,MAP2K1,MAP2K2,MAP2K7,MAP3K11,MAP3K12,MAPK1,MAPK8,MAPK9,MSN,MYL12A,MYL12B,MYL6,MYL6B,NFKB1,PAK2,PIK3CA,PIKFYVE,PPP1R12C,PRKCI,RAC2,RHOA,RHOF,RHOG,RHOH,RHOT2,RND1,SEPTIN1,SEPTIN11,SEPTIN2,SEPTIN6,SEPTIN7,SEPTIN9,STMN1,VIM,WAS,WIPF1
Androgen Signaling	4.81	2.6	CALM1 (includes others),CALR,CAMK4,CCNH,CREBBP,DNAJB1,EP300,ERCC3,GNAS,GNB1,GNB4,GNB5,GNG11,GTF2A1,GTF2B,GTF2E2,GTF2F1,GTF2H1,GTF2H2,GTF2H3,HSP90AA1,JUN,KAT2B,KAT7,MAPK1,MNAT1,NCOA2,NCOA4,NFKB1,POLR2C,POLR2G,POLR2J,POLR2J2/POLR2J3,POLR2L,PRKACB,PRKAG1,PRKAG2,PRKAR1A,PRKAR2A,PRKCA,PRKCB,PRKCH,PRKCI,PRKCQ,PRKD3,SMAD3,TAF2,TBP
Colorectal Cancer Metastasis Signaling	1.94	2.598	AKT1,AKT2,AKT3,APPL1,BAX,CASP3,CTNNB1,FNBP1,FOS,GNAS,GNB1,GNB4,GNB5,GNG11,GRB2,GRK2,GRK3,GSK3B,IL6ST,JAK1,JAK2,JAK3,JUN,KRAS,LEF1,MAP2K1,MAP2K2,MAPK1,MAPK8,MAPK9,MLH1,MMP9,MSH6,MYC,NFKB1,NRAS,PIK3CA,PRKACB,PRKAG1,PRKAG2,PRKAR1A,PRKAR2A,RAC2,RAP1B,RASD1,RHOA,RHOF,RHOG,RHOH,RHOT2,RND1,SMAD2,SMAD3,SMAD4,TCF3,TCF4,TCF7,TGFB1,TGFBR1,TGFBR2,TNF,TP53,TYK2,VEGFB
Th2 Pathway	2.48	2.556	ACVR2A,APH1A,CD247,CD28,CD3D,CD3E,CD3G,CD4,CD40,CD86,CHD4,CXCR4,GRB2,HLA-A,HLA-B,HLA-DQA2,HLA-DQB1,IKZF1,IL2RG,ITGB2,JAK1,JAK2,JAK3,JUN,MAF,NFKB1,PIK3CA,PRKCQ,PSEN1,PSENEN,RUNX3,S1PR1,SOCS3,TGFB1,TGFBR1,TGFBR2,TGFBR3,TNFRSF4,TYK2,VAV1
Sirtuin Signaling Pathway	10.2	2.524	AGTRAP,AKT1,APEX1,ATG12,ATG14,ATG16L1,ATG4B,ATP5F1A,ATP5F1B,ATP5F1E,BAX,BCL2L11,BPGM,CPT1A,FOXO1,GABARAP,GABARAPL1,GABARAPL2,GABPA,GABPB1,GABPB2,GADD45A,GADD45B,GADD45G,GLS,GLUD1,GSK3B,H1-0,H1-10,H1-2,H1-3,H1-4,H3-3A/H3-3B,HIF1A,JUN,KAT2A,LDHA,LDHB,MAPK1,MAPK6,MYC,NAMPT,NDUFA1,NDUFA11,NDUFA12,NDUFA13,NDUFA3,NDUFA4,NDUFB1,NDUFB11,NDUFB3,NDUFB4,NDUFB6,NDUFB8,NDUFB9,NDUFS4,NDUFS5,NDUFS7,NFE2L2,NFKB1…
Regulation of eIF4 and p70S6K Signaling	19.7	2.5	AGO1,AGO2,AKT1,AKT2,AKT3,EIF1,EIF1AX,EIF1AY,EIF2B1,EIF2B3,EIF2B4,EIF2B5,EIF2S1,EIF2S2,EIF2S3,EIF3D,EIF3E,EIF3F,EIF3H,EIF3I,EIF3J,EIF3K,EIF3L,EIF3M,EIF4A1,EIF4A2,EIF4A3,EIF4E,EIF4EBP1,EIF4EBP2,EIF4G1,EIF4G2,FAU,GRB2,ITGA4,ITGB1,KRAS,MAP2K1,MAP2K2,MAPK1,NRAS,PABPC1,PAIP2,PIK3CA,PPP2R1A,PPP2R5A,PPP2R5E,RAP1B,RASD1,RPS10,RPS11,RPS12,RPS13,RPS14,RPS15,RPS15A,RPS16,RPS17,RPS18,RPS19,RPS2,RPS20,RPS21,RP…
OX40 Signaling Pathway	2.88	2.496	B2M,CD247,CD3D,CD3E,CD3G,CD4,HLA-A,HLA-B,HLA-C,HLA-DQA2,HLA-DQB1,HLA-E,HLA-F,JUN,MAPK8,MAPK9,NFKB1,NFKBIA,TNFRSF4,TRAF3,TRAF5
Endometrial Cancer Signaling	1.39	2.496	AKT1,AKT2,AKT3,CTNNB1,GRB2,GSK3B,KRAS,LEF1,MAP2K1,MAP2K2,MAPK1,MLH1,MYC,NRAS,PIK3CA,RAP1B,RASD1,TP53
IL-6 Signaling	1.53	2.475	AKT1,AKT2,AKT3,CD14,CSNK2A1,CSNK2A2,CSNK2B,FOS,GRB2,HSPB1,IKBKE,IL6ST,JAK2,JUN,KRAS,MAP2K1,MAP2K2,MAP2K7,MAP3K14,MAP3K7,MAPK1,MAPK8,MAPK9,MAPKAPK2,MCL1,NFKB1,NFKBIA,NRAS,PIK3CA,RAP1B,RASD1,SOCS3,TNF,TNFRSF1B
Mouse Embryonic Stem Cell Pluripotency	2.12	2.414	AKT1,AKT2,AKT3,CREBBP,CTNNB1,DVL3,GRB2,GSK3B,ID3,IL6ST,JAK1,JAK2,JAK3,KRAS,LEF1,MAP2K1,MAP2K2,MAP3K7,MAPK1,MYC,NRAS,PIK3CA,RAP1B,RASD1,SMAD4,SMAD5,TCF3,TCF4,TCF7,TP53,TYK2
EIF2 Signaling	46.1	-2.393	AGO1,AGO2,AKT1,AKT2,AKT3,ATF4,ATF5,CDK11A,DDIT3,EIF1,EIF1AX,EIF1AY,EIF2AK1,EIF2AK2,EIF2B1,EIF2B3,EIF2B4,EIF2B5,EIF2S1,EIF2S2,EIF2S3,EIF3D,EIF3E,EIF3F,EIF3H,EIF3I,EIF3J,EIF3K,EIF3L,EIF3M,EIF4A1,EIF4A2,EIF4A3,EIF4E,EIF4G1,EIF4G2,EIF5,EIF5B,FAU,GRB2,GSK3B,HNRNPA1,KRAS,MAP2K1,MAP2K2,MAPK1,MYC,NRAS,PABPC1,PIK3CA,PPP1CA,PPP1CC,PPP1R15A,PTBP1,RAP1B,RASD1,RPL10,RPL10A,RPL11,RPL12,RPL13,RPL13A,RPL14,RPL15…	CD8_1D
IL-22 Signaling	1.46	2.333	AKT1,AKT2,AKT3,JAK1,MAPK1,MAPK8,MAPK9,SOCS3,TYK2
JAK/Stat Signaling	1.69	2.294	AKT1,AKT2,AKT3,FOS,GRB2,JAK1,JAK2,JAK3,JUN,KRAS,MAP2K1,MAP2K2,MAPK1,NFKB1,NRAS,PIAS2,PIAS4,PIK3CA,PTPN6,RAP1B,RASD1,SOCS3,SOCS4,TYK2
Toll-like Receptor Signaling	1.76	2.138	CD14,EIF2AK2,FOS,IRAK1,IRAK4,JUN,LY96,MAP3K1,MAP3K14,MAP3K7,MAPK1,MAPK8,NFKB1,NFKBIA,RPS27A,SIGIRR,TAB2,TNF,TNFAIP3,TRAF1,UBA52,UBB,UBC
Cytotoxic T Lymphocyte-mediated Apoptosis of Target Cells	4.3	2.111	APAF1,B2M,CASP3,CASP6,CASP8,CD247,CD3D,CD3E,CD3G,CYCS,DFFA,HLA-A,HLA-B,HLA-C,HLA-E,HLA-F,PRF1
TNFR1 Signaling	3.34	2.065	APAF1,BIRC2,BIRC3,CASP2,CASP3,CASP6,CASP8,CYCS,FOS,IKBKE,JUN,MAP3K1,MAP3K14,MAPK8,NFKB1,NFKBIA,PAK2,TANK,TNF,TNFAIP3
Wnt/β-catenin Signaling	2.04	2.058	ACVR2A,AKT1,AKT2,AKT3,APPL1,AXIN2,CD44,CREBBP,CSNK1A1,CSNK1D,CSNK1G2,CSNK1G3,CSNK2A1,CSNK2A2,CSNK2B,CTNNB1,DVL3,EP300,GSK3B,HDAC1,JUN,LEF1,MAP3K7,MAP4K1,MARK2,MDM2,MYC,PPARD,PPP2R1A,PPP2R5A,PPP2R5E,RPS27A,RUVBL2,TCF3,TCF4,TCF7,TGFB1,TGFBR1,TGFBR2,TGFBR3,TLE1,TLE3,TLE4,TP53,UBA52,UBB,UBC
FAT10 Cancer Signaling Pathway	5.96	2.041	ACVR2A,AKT1,AKT2,AKT3,CTNNB1,CXCR4,EEF1A1,GSK3B,IKBKE,MAD2L1,MAD2L2,NFKB1,NFKBIA,SMAD2,SMAD3,SMAD4,TCF4,TGFB1,TGFBR1,TGFBR2,TGFBR3,TNF,TNFRSF1B,TP53

## Sheet: Dendritic_1D
Ingenuity Canonical Pathways	-log(p-value)	z-score	Molecules
NRF2-mediated Oxidative Stress Response	8.67	4.938	ABCC4,ACTG1,ATF4,CAT,CCT7,CLPP,CREBBP,DNAJA1,DNAJA2,DNAJA4,DNAJB1,DNAJB14,DNAJB4,DNAJB6,DNAJB9,DNAJC19,DNAJC21,DNAJC3,DNAJC7,DNAJC8,DNAJC9,EP300,ERP29,FMO1,FOS,FTH1,FTL,GSK3B,GSTK1,GSTP1,HERPUD1,HMOX1,JUN,JUNB,JUND,KRAS,MAF,MAFF,MAFG,MAP2K1,MAP2K7,MAP3K1,MAP3K5,MAP3K7,MAPK1,MAPK8,MGST3,NFE2L2,NQO2,NRAS,PIK3C2B,PIK3CA,PIK3CB,PIK3CG,PIK3R1,PRKCB,PRKCD,PRKCH,PRKD3,RASD1,RBX1,SOD1,SQSTM1,STIP1,TXN,TX…
Phospholipase C Signaling	6.78	4.936	ADCY4,ARHGEF1,ARHGEF2,ARHGEF3,ATF2,ATF4,BLNK,CALM1 (includes others),CAMK4,CD247,CD3D,CD3E,CD3G,CD79A,CD79B,CDC42,CHP1,CREB1,CREBBP,EP300,FNBP1,FYN,GNA13,GNAS,GNB5,GNG2,GRAP2,GRB2,HDAC1,HDAC2,HDAC5,HDAC6,HDAC8,HMOX1,IGHG2,ITGA4,ITGA5,ITGB1,ITK,ITPR2,KRAS,LCK,LCP2,LYN,MAP2K1,MAPK1,MARCKS,MEF2A,MEF2C,MEF2D,MPRIP,MYL12A,MYL12B,MYL6,MYL6B,MYLPF,NFAT5,NFKB1,NRAS,PEBP1,PLA2G12A,PLCB2,PLCG1,PLCG2,PLD3,P…
RANK Signaling in Osteoclasts	4.03	4.849	CALM1 (includes others),CAMK4,CHP1,FOS,GSN,IKBKE,JUN,MAP2K1,MAP2K7,MAP3K1,MAP3K12,MAP3K13,MAP3K14,MAP3K2,MAP3K5,MAP3K7,MAP3K8,MAPK1,MAPK8,NFKB1,NFKBIA,PIK3C2B,PIK3CA,PIK3CB,PIK3CG,PIK3R1,PPP3CA,PPP3CC,PPP3R1,TAB2,TRAF5,TRAF6
Cardiac Hypertrophy Signaling (Enhanced)	1.59	4.587	ADCY4,AKAP13,ATF2,CALM1 (includes others),CAMK2G,CAMK4,CD70,CHP1,CSF2RB,CTNNB1,DIAPH1,DIAPH2,EIF2B1,EIF2B3,EIF2B4,EIF4E,EIF4EBP1,EP300,FICD,GNA13,GNAI3,GNAS,GNG2,GSK3A,GSK3B,HDAC1,HDAC2,HDAC5,HDAC6,HDAC8,HSPB1,IFNG,IKBKE,IL10RA,IL11RA,IL18,IL1B,IL6R,IL6ST,IL7R,ITGA4,ITGA5,ITGB1,ITPR2,JUN,KRAS,LTA,LTB,MAP2K1,MAP2K7,MAP3K1,MAP3K12,MAP3K13,MAP3K14,MAP3K2,MAP3K5,MAP3K7,MAP3K8,MAPK1,MAPK8,MAPKAPK2,MEF…
Systemic Lupus Erythematosus In B Cell Signaling Pathway	5.9	4.583	BCL10,BCL2L11,BLNK,CALM1 (includes others),CAMK4,CCND1,CCND2,CD40,CD70,CD72,CD79A,CD79B,CHP1,CSK,CTNNB1,FOS,FOXO1,FOXO3,FYN,GRB2,GSK3B,HCK,IFNG,IFNGR1,IFNGR2,IL18,IL1B,IL6R,IL6ST,IRAK1,IRAK4,IRF3,IRF7,ISG15,ISG20,JAK1,JUN,KRAS,LCK,LTA,LTB,LYN,MAP2K1,MAP3K14,MAP3K7,MAP4K4,MAPK1,MCL1,NFAT5,NFKB1,NRAS,PAG1,PIK3AP1,PIK3C2B,PIK3CA,PIK3CB,PIK3CG,PIK3R1,PIM2,PLCG2,PPP3CA,PPP3CC,PPP3R1,PRKCB,PRKCD,PRKCH,…
HGF Signaling	5	4.439	ATF2,CCND1,CDC42,CDKN1A,ELF1,ELF2,ETS1,FOS,GRB2,ITGA4,ITGA5,ITGB1,JUN,KRAS,MAP2K1,MAP2K7,MAP3K1,MAP3K12,MAP3K13,MAP3K14,MAP3K2,MAP3K5,MAP3K7,MAP3K8,MAPK1,MAPK8,NRAS,PIK3C2B,PIK3CA,PIK3CB,PIK3CG,PIK3R1,PLCG1,PLCG2,PRKCB,PRKCD,PRKCH,PRKD3,RAC1,RAPGEF1,RASD1
NF-κB Signaling	6.58	4.389	ARAF,AZI2,BCL10,CASP8,CD40,CREBBP,CSNK2A1,CSNK2A2,EIF2AK2,EP300,FADD,GSK3B,HDAC1,HDAC2,IL18,IL1B,IL1RN,INSR,IRAK1,IRAK3,IRAK4,KRAS,LCK,LTA,MAP2K7,MAP3K1,MAP3K14,MAP3K7,MAP3K8,MAP4K4,MAPK8,NFKB1,NFKBIA,NRAS,PELI1,PIK3C2B,PIK3CA,PIK3CB,PIK3CG,PIK3R1,PLCG2,PRKACB,PRKCB,RASD1,TAB2,TANK,TDP2,TGFBR1,TGFBR2,TGFBR3,TLR4,TLR6,TNF,TNFAIP3,TNFRSF1A,TNFRSF1B,TNIP1,TRADD,TRAF5,TRAF6,UBE2N,UBE2V1,ZAP70
BMP signaling pathway	1.61	4.264	ATF2,BMP8B,CAMK4,CREB1,CREBBP,GRB2,JUN,KRAS,MAP2K1,MAP3K7,MAPK1,MAPK8,NFKB1,NOG,NRAS,PRKACB,PRKAG1,PRKAG2,PRKAR1A,RASD1,RUNX2,SMAD4,SMAD5,ZNF423
TGF-β Signaling	1.85	4.2	CDC42,CREBBP,EP300,FOS,GRB2,HDAC1,IRF7,JUN,KRAS,MAP2K1,MAP3K7,MAP4K1,MAPK1,MAPK8,NRAS,PMEPA1,RASD1,RUNX2,RUNX3,SKI,SMAD4,SMAD5,TGFB1,TGFBR1,TGFBR2,TRAF6,VDR,ZNF423
B Cell Receptor Signaling	6.93	4.131	APBB1IP,ATF2,ATF4,BCL10,BLNK,CALM1 (includes others),CAMK2G,CAMK4,CD79A,CD79B,CDC42,CFL1,CREB1,CREBBP,CSK,DAPP1,EBF1,EGR1,ETS1,FOXO1,GRB2,GSK3A,GSK3B,IGHG2,IKBKE,JUN,KRAS,LYN,MAP2K1,MAP2K7,MAP3K1,MAP3K12,MAP3K13,MAP3K14,MAP3K2,MAP3K5,MAP3K7,MAP3K8,MAPK1,MAPK8,MEF2C,NFAT5,NFKB1,NFKBIA,NRAS,PAG1,PIK3AP1,PIK3C2B,PIK3CA,PIK3CB,PIK3CG,PIK3R1,PLCG2,POU2F2,PPP3CA,PPP3CC,PPP3R1,PRKCB,PTPN6,PTPRC,RAC1,RAS…
CD28 Signaling in T Helper Cells	9.54	4.117	ACTR2,ACTR3,ARPC1B,ARPC2,ARPC3,ARPC4,ARPC5,BCL10,CALM1 (includes others),CAMK4,CD247,CD3D,CD3E,CD3G,CD86,CDC42,CHP1,CSK,FOS,FYN,GRAP2,GRB2,HLA-A,HLA-B,HLA-DQB1,HLA-DRA,IKBKE,ITK,ITPR2,JUN,LCK,LCP2,MAP2K1,MAP3K1,MAPK8,NFAT5,NFKB1,NFKBIA,PIK3C2B,PIK3CA,PIK3CB,PIK3CG,PIK3R1,PLCG1,PPP3CA,PPP3CC,PPP3R1,PTPN6,PTPRC,RAC1,SYK,ZAP70
Reelin Signaling in Neurons	4.31	4.117	ACTR2,ACTR3,APBB1,APP,ARHGEF1,ARHGEF2,ARHGEF3,ARPC1B,ARPC2,ARPC3,ARPC4,ARPC5,CAMK2G,CDC42,CFL1,FYN,GSK3B,HCK,ITGA4,ITGA5,ITGA6,ITGAL,ITGB1,ITGB2,LCK,LIMK1,LYN,MAP2K1,MAP2K7,MAP4K1,MAPK1,MAPK8,NDEL1,PAFAH1B1,PDK1,PDK3,PIK3C2B,PIK3CA,PIK3CB,PIK3CG,PIK3R1,RAC1,RAPGEF1,RHOA
Synaptic Long Term Potentiation	1.83	4.004	ATF2,ATF4,CALM1 (includes others),CAMK2G,CAMK4,CHP1,CREB1,CREBBP,EP300,ITPR2,KRAS,MAP2K1,MAPK1,NRAS,PDIA3,PLCB2,PLCG1,PLCG2,PLCL1,PLCL2,PPP1CC,PPP1R11,PPP1R12A,PPP3CA,PPP3CC,PPP3R1,PRKACB,PRKAG1,PRKAG2,PRKAR1A,PRKCB,PRKCD,PRKCH,PRKD3,RASD1
p38 MAPK Signaling	4.18	4	ATF2,ATF4,CREB1,CREBBP,DAXX,DDIT3,DUSP1,DUSP10,FADD,H3-3A/H3-3B,HMGN1,HSPB1,IL18,IL1B,IL1RN,IRAK1,IRAK3,IRAK4,MAP3K5,MAP3K7,MAP4K1,MAPKAPK2,MAX,MEF2A,MEF2C,MEF2D,MKNK1,MKNK2,PLA2G12A,RPS6KC1,STAT1,TAB2,TGFB1,TGFBR1,TGFBR2,TNF,TNFRSF1A,TNFRSF1B,TP53,TRADD,TRAF6
Role of NFAT in Cardiac Hypertrophy	2.55	3.96	ADCY4,CALM1 (includes others),CAMK2G,CAMK4,CHP1,CSNK1A1,EP300,GNAI3,GNAS,GNB5,GNG2,GRB2,GSK3B,HDAC1,HDAC2,HDAC5,HDAC6,HDAC8,IL6ST,ITPR2,KRAS,MAP2K1,MAP2K7,MAP3K1,MAP3K7,MAPK1,MAPK8,MEF2A,MEF2C,MEF2D,NRAS,PDIA3,PIK3C2B,PIK3CA,PIK3CB,PIK3CG,PIK3R1,PLCB2,PLCG1,PLCG2,PLCL1,PLCL2,PPP3CA,PPP3CC,PPP3R1,PRKACB,PRKAG1,PRKAG2,PRKAR1A,PRKCB,PRKCD,PRKCH,PRKD3,RASD1,RCAN3,TGFB1,TGFBR1,TGFBR2
PI3K Signaling in B Lymphocytes	7.7	3.938	ATF2,ATF3,ATF4,ATF5,ATF6B,BCL10,BLNK,CALM1 (includes others),CAMK2G,CAMK4,CD40,CD79A,CD79B,CD81,CHP1,CREB1,DAPP1,FOS,FOXO3,FYN,IKBKE,ITPR2,JUN,KRAS,LYN,MAP2K1,MAPK1,NFAT5,NFKB1,NFKBIA,NRAS,PDIA3,PIK3AP1,PIK3CA,PIK3CB,PIK3CG,PIK3R1,PLCB2,PLCG1,PLCG2,PLCL1,PLCL2,PLEKHA1,PLEKHA2,PLEKHA4,PPP3CA,PPP3CC,PPP3R1,PRKCB,PTPRC,RAC1,RASD1,SYK,TLR4
PKCθ Signaling in T Lymphocytes	3.76	3.938	BCL10,CAMK2G,CD247,CD3D,CD3E,CD3G,CD86,CHP1,FOS,FYN,GRAP2,GRB2,HLA-A,HLA-B,HLA-DQB1,HLA-DRA,IKBKE,JUN,KRAS,LCK,LCP2,MAP3K1,MAP3K12,MAP3K13,MAP3K14,MAP3K2,MAP3K5,MAP3K7,MAP3K8,MAPK1,MAPK8,NFAT5,NFKB1,NFKBIA,NRAS,PIK3C2B,PIK3CA,PIK3CB,PIK3CG,PIK3R1,PLCG1,PLCG2,PPP3CA,PPP3CC,PPP3R1,RAC1,RASD1,ZAP70
Opioid Signaling Pathway	1.41	3.91	ADCY4,AP1B1,AP2A2,AP2B1,ARRB2,ATF2,ATF4,CALM1 (includes others),CAMK2G,CAMK4,CDC42,CREB1,CREBBP,CTNNB1,EP300,FOS,FOSB,FYN,GNAI3,GNAO1,GNAS,GNG2,GRK2,GRK3,GRK6,GSK3B,HCK,ITPR2,KRAS,LCK,LYN,MAP2K1,MAP2K7,MAPK1,MAPK6,NFKB1,NFKBIA,NRAS,OGFR,PDE1B,PDK1,PIK3CG,PPP3CA,PPP3CC,PPP3R1,PRKACB,PRKAG1,PRKAG2,PRKAR1A,PRKCB,PRKCD,PRKCH,PRKD3,RAC1,RASD1,RGS1,RGS10,RGS12,RGS3
Senescence Pathway	6.89	3.882	ARAF,ATF3,ATM,CALM1 (includes others),CAMK4,CAPN2,CAPN7,CAPNS1,CAT,CCNB1,CCND1,CDC16,CDC27,CDKN1A,CEBPB,CHP1,CREBBP,DLAT,DMTF1,E2F3,EED,EIF4E,EIF4EBP1,ELF1,ELF2,EP300,ETS1,EZH2,FOXO3,GADD45A,GADD45B,GADD45G,IKBKE,ING1,IRF3,ITPR2,ITSN2,JUN,KAT2B,KRAS,MAP2K1,MAP2K7,MAP3K7,MAPK1,MAPK6,MAPKAPK2,MDM2,NFAT5,NFKB1,NRAS,PARP1,PCGF1,PDHB,PDHX,PDK1,PDK3,PHF1,PHF19,PIK3C2B,PIK3CA,PIK3CB,PIK3CG,PIK3R1,PML,PP…
Cardiac Hypertrophy Signaling	6.08	3.825	ADCY4,ADSS2,ATF2,CALM1 (includes others),CAMK4,CDC42,CHP1,CREB1,CREBBP,EIF2B1,EIF2B3,EIF2B4,EIF4E,EP300,FNBP1,GNA13,GNAI3,GNAO1,GNAS,GNB5,GNG2,GRB2,GSK3B,HSPB1,IL6R,JUN,KRAS,MAP2K1,MAP2K7,MAP3K1,MAP3K12,MAP3K13,MAP3K14,MAP3K2,MAP3K5,MAP3K7,MAP3K8,MAPK1,MAPK8,MAPKAPK2,MEF2A,MEF2C,MEF2D,MYL12A,MYL12B,MYL6,MYL6B,MYLPF,NRAS,PDIA3,PIK3C2B,PIK3CA,PIK3CB,PIK3CG,PIK3R1,PLCB2,PLCG1,PLCG2,PLCL1,PLCL2,PPP3C…
Hepatic Fibrosis Signaling Pathway	3.09	3.796	ARAF,ATF2,ATF4,CALM1 (includes others),CAMK4,CASP3,CCDC88A,CCND1,CD40,CDC42,CEBPB,CREB1,CREBBP,CTNNB1,EZH2,FNBP1,FOS,FOXO1,FTH1,FTL,GNAI3,GSK3B,HIF1A,IKBKE,IL18,IL1B,IL1RN,IRAK1,IRAK3,IRAK4,ITGA4,ITGA5,ITGB1,JAK1,JUN,KLF9,KRAS,LEF1,MAP2K1,MAP2K7,MAP3K7,MAPK1,MAPK8,MYL12A,MYL12B,MYL6,MYL6B,MYLPF,NFKB1,NFKBIA,NRAS,PDCD4,PDK1,PIK3C2B,PIK3CA,PIK3CB,PIK3CG,PIK3R1,PLCG1,PLCG2,PRKACB,PRKAG1,PRKAG2,PRKAR…
Role of NFAT in Regulation of the Immune Response	7.35	3.775	ATF2,BLNK,CALM1 (includes others),CAMK4,CD247,CD3D,CD3E,CD3G,CD79A,CD79B,CD86,CHP1,CSNK1A1,CSNK1D,CSNK1E,CSNK1G2,FCER1A,FOS,FYN,GNA13,GNAI3,GNAO1,GNAS,GNB5,GNG2,GRB2,GSK3A,GSK3B,HLA-A,HLA-B,HLA-DQB1,HLA-DRA,IKBKE,ITK,ITPR2,JUN,KRAS,LCK,LCP2,LYN,MAP2K1,MAPK1,MEF2A,MEF2C,MEF2D,NFAT5,NFKB1,NFKBIA,NRAS,PIK3C2B,PIK3CA,PIK3CB,PIK3CG,PIK3R1,PLCB2,PLCG1,PLCG2,PPP3CA,PPP3CC,PPP3R1,RASD1,RCAN3,SYK,XPO1,ZAP…
Pyridoxal 5'-phosphate Salvage Pathway	2.1	3.71	ARAF,CSNK1A1,CSNK1D,EIF2AK2,GRK6,IRAK1,LIMK1,LIMK2,MAP2K1,MAP3K8,MAPK1,MAPK6,MAPK8,PAK2,PNPO,PRKAA1,PRKCD,PRKCH,PRKX,PRPF4B,SGK1
IL-1 Signaling	1.9	3.71	ADCY4,FOS,GNA13,GNAI3,GNAO1,GNAS,GNB5,GNG2,IKBKE,IRAK1,IRAK3,IRAK4,JUN,MAP2K7,MAP3K1,MAP3K14,MAP3K7,MAPK1,MAPK8,NFKB1,NFKBIA,PRKACB,PRKAG1,PRKAG2,PRKAR1A,TAB2,TRAF6
HOTAIR Regulatory Pathway	1.46	3.683	AEBP2,AGO4,CD44,CDKN1A,CREBBP,CTNNB1,EED,EP300,EZH2,H3-3A/H3-3B,HDAC1,HDAC2,HSF1,IRF1,KMT2A,KMT2C,LEF1,MDM2,MMP9,MTF2,NFKB1,NFKBIA,PIK3C2B,PIK3CA,PIK3CB,PIK3CG,PIK3R1,RBM38,RCOR1,REST,RHOC,STK38,SUZ12,TCF3,TCF4,TCF7,TGFB1,TLR4,VIM,YY1
Cholecystokinin/Gastrin-mediated Signaling	1.86	3.651	ATF2,CDC42,CREM,FNBP1,FOS,GNA13,GRB2,IL18,IL1B,IL1RN,ITPR2,JUN,KRAS,MAP2K1,MAPK1,MAPK8,MEF2A,MEF2C,MEF2D,NRAS,PLCB2,PRKCB,PRKCD,PRKCH,PRKD3,RAC1,RASD1,RHOA,RHOB,RHOC,RHOF,RHOH,TNF
Crosstalk between Dendritic Cells and Natural Killer Cells	1.51	3.638	ACTG1,CAMK2G,CCR7,CD40,CD69,CD86,CSF2RB,HLA-A,HLA-B,HLA-C,HLA-DRA,HLA-E,IFNG,IL18,ITGAL,KLRD1,LTA,LTB,NFKB1,PRF1,TLN1,TLR4,TNF,TNFRSF1B,TYROBP
April Mediated Signaling	1.54	3.606	FOS,IKBKE,JUN,MAP2K7,MAP3K1,MAP3K14,MAPK1,MAPK8,NFAT5,NFKB1,NFKBIA,TRAF5,TRAF6
Dopamine-DARPP32 Feedback in cAMP Signaling	2.13	3.592	ADCY4,ATF2,ATF4,CALM1 (includes others),CAMK4,CHP1,CREB1,CREBBP,CREM,CSNK1A1,CSNK1D,CSNK1E,CSNK1G2,GNAI3,GNAS,GUCY1A1,ITPR2,KCNJ2,PDIA3,PLCB2,PLCG1,PLCG2,PLCL1,PLCL2,PPP1CC,PPP1R11,PPP1R12A,PPP2CA,PPP2CB,PPP2R1B,PPP2R2A,PPP2R5A,PPP2R5E,PPP3CA,PPP3CC,PPP3R1,PRKACB,PRKAG1,PRKAG2,PRKAR1A,PRKCB,PRKCD,PRKCH,PRKD3
Induction of Apoptosis by HIV1	3.72	3.545	BBC3,CASP3,CASP8,CASP9,CXCR4,CYCS,DAXX,DFFA,FADD,IKBKE,MAP2K7,MAP3K14,MAP3K5,MAPK8,NFKB1,NFKBIA,SLC25A13,SLC25A4,SLC25A5,TNF,TNFRSF1A,TNFRSF1B,TP53,TRADD
Protein Kinase A Signaling	4.66	3.538	ADCY4,ADD3,AKAP1,AKAP10,AKAP11,AKAP13,AKAP9,ATF2,ATF4,CALM1 (includes others),CAMK2G,CAMK4,CDC16,CDC27,CHP1,CREB1,CREBBP,CREM,CTNNB1,DUSP1,DUSP10,DUSP11,DUSP16,DUSP18,EBI3,FICD,FLNA,GNA13,GNAI3,GNAS,GNB5,GNG2,GSK3A,GSK3B,H1-10,H1-2,H1-3,H1-4,H1-5,H3-3A/H3-3B,ITPR2,KDELR1,LEF1,MAP2K1,MAP3K1,MAPK1,MTMR3,MYL12A,MYL12B,MYL6,MYL6B,MYLPF,NFAT5,NFKB1,NFKBIA,PALM2AKAP2,PDE1B,PDE3B,PDE4D,PDE6B,PDE6D,PDE7A…
NF-κB Activation by Viruses	2.57	3.53	CXCR5,EIF2AK2,IKBKE,ITGA4,ITGA5,ITGA6,ITGAL,ITGB1,ITGB2,KRAS,LCK,MAP3K1,MAP3K14,MAPK1,NFKB1,NFKBIA,NRAS,PIK3C2B,PIK3CA,PIK3CB,PIK3CG,PIK3R1,PRKCB,PRKCD,PRKCH,PRKD3,RASD1
B Cell Activating Factor Signaling	1.72	3.464	FOS,IKBKE,JUN,MAP2K7,MAP3K1,MAP3K14,MAPK1,MAPK8,NFAT5,NFKB1,NFKBIA,TNFRSF13C,TRAF5,TRAF6
Production of Nitric Oxide and Reactive Oxygen Species in Macrophages	6.07	3.457	APOC1,CAT,CDC42,CLU,CREBBP,CYBA,FNBP1,FOS,IFNG,IFNGR1,IFNGR2,IKBKE,IRF1,JAK1,JAK3,JUN,LYZ,MAP2K1,MAP2K7,MAP3K1,MAP3K12,MAP3K13,MAP3K14,MAP3K2,MAP3K5,MAP3K7,MAP3K8,MAPK1,MAPK8,NCF4,NFKB1,NFKBIA,PIK3C2B,PIK3CA,PIK3CB,PIK3CG,PIK3R1,PLCG1,PLCG2,PPP1CC,PPP1R11,PPP1R12A,PPP2CA,PPP2CB,PPP2R1B,PPP2R2A,PPP2R5A,PPP2R5E,PRKCB,PRKCD,PRKCH,PRKD3,PTPN6,RAC1,RHOA,RHOB,RHOC,RHOF,RHOH,STAT1,TLR4,TNF,TNFRSF1A,TNFR…
Apelin Endothelial Signaling Pathway	2.57	3.43	ADCY4,CALM1 (includes others),CAMK4,FOS,GNA13,GNAI3,GNAO1,GNAS,HDAC5,HIF1A,JUN,KRAS,MAP2K1,MAPK1,MAPK8,MEF2A,MEF2C,MEF2D,NFKB1,NRAS,PIK3C2B,PIK3CA,PIK3CB,PIK3CG,PIK3R1,PLCB2,PRKAA1,PRKAB1,PRKAG1,PRKAG2,PRKCB,PRKCD,PRKCH,PRKD3,RASD1
Renin-Angiotensin Signaling	2.37	3.413	ADCY4,ATF2,FOS,GRB2,ITPR2,JUN,KRAS,MAP2K1,MAP3K1,MAPK1,MAPK8,NFKB1,NRAS,PAK2,PIK3C2B,PIK3CA,PIK3CB,PIK3CG,PIK3R1,PLCG1,PLCG2,PRKACB,PRKAG1,PRKAG2,PRKAR1A,PRKCB,PRKCD,PRKCH,PRKD3,PTGER2,PTPN6,RAC1,RASD1,STAT1,TNF
Rac Signaling	4.5	3.363	ABI2,ACTR2,ACTR3,ARPC1B,ARPC2,ARPC3,ARPC4,ARPC5,BRK1,CD44,CDC42,CFL1,ELK4,IQGAP1,IQGAP2,ITGA4,ITGA5,ITGB1,JUN,KRAS,LIMK1,LIMK2,MAP2K1,MAP2K7,MAP3K1,MAPK1,MAPK8,NFKB1,NRAS,PAK2,PIK3C2B,PIK3CA,PIK3CB,PIK3CG,PIK3R1,PIKFYVE,PIP4K2C,RAC1,RASD1,RHOA
fMLP Signaling in Neutrophils	3.41	3.333	ACTR2,ACTR3,ARPC1B,ARPC2,ARPC3,ARPC4,ARPC5,CALM1 (includes others),CAMK4,CDC42,CHP1,GNAI3,GNAS,GNB5,GNG2,ITPR2,KRAS,MAP2K1,MAPK1,NFAT5,NFKB1,NFKBIA,NRAS,PIK3C2B,PIK3CA,PIK3CB,PIK3CG,PIK3R1,PLCB2,PPP3CA,PPP3CC,PPP3R1,PRKCB,PRKCD,PRKCH,PRKD3,RAC1,RASD1
GNRH Signaling	1.62	3.28	ADCY4,ATF2,ATF4,CALM1 (includes others),CAMK2G,CAMK4,CDC42,CREB1,CREBBP,EGR1,FOS,GNAI3,GNAS,GNG2,GRB2,ITPR2,JUN,KRAS,MAP2K1,MAP2K7,MAP3K1,MAP3K12,MAP3K13,MAP3K14,MAP3K2,MAP3K5,MAP3K7,MAP3K8,MAPK1,MAPK8,NFKB1,NRAS,PAK2,PLCB2,PRKACB,PRKAG1,PRKAG2,PRKAR1A,PRKCB,PRKCD,PRKCH,PRKD3,RAC1,RASD1
CD40 Signaling	3.23	3.266	CD40,FOS,IKBKE,JAK3,JUN,LTA,MAP2K1,MAP2K7,MAP3K14,MAP3K7,MAPK1,MAPK8,MAPKAPK2,NFKB1,NFKBIA,PIK3C2B,PIK3CA,PIK3CB,PIK3CG,PIK3R1,TANK,TNFAIP3,TRAF5,TRAF6
PDGF Signaling	1.69	3.266	CSNK2A1,CSNK2A2,EIF2AK2,FOS,GRB2,JAK1,JAK3,JUN,KRAS,MAP2K1,MAP3K1,MAPK1,MAPK8,NRAS,PIK3C2B,PIK3CA,PIK3CB,PIK3CG,PIK3R1,PLCG1,PLCG2,PRKCB,RASD1,STAT1,SYNJ1
NGF Signaling	3.25	3.212	ATF2,ATF4,CDC42,CREB1,CREBBP,GRB2,IKBKE,KRAS,MAP2K1,MAP3K1,MAP3K12,MAP3K13,MAP3K14,MAP3K2,MAP3K5,MAP3K7,MAP3K8,MAPK1,MAPK8,NFKB1,NRAS,PIK3C2B,PIK3CA,PIK3CB,PIK3CG,PIK3R1,PLCG1,PLCG2,PRKCD,RAC1,RASD1,RHOA,RPS6KC1,SMPD2,TP53,TRAF4,TRAF6
Cdc42 Signaling	6.99	3.162	ACTR2,ACTR3,ARPC1B,ARPC2,ARPC3,ARPC4,ARPC5,ATF2,B2M,CD247,CD3D,CD3E,CD3G,CDC42,CDC42SE1,CFL1,CLIP1,DIAPH1,EXOC3,EXOC4,EXOC8,FGD3,FOS,GSK3B,HLA-A,HLA-B,HLA-C,HLA-DPB1,HLA-DQB1,HLA-DRA,HLA-E,IQGAP1,IQGAP2,ITGA4,ITGA5,ITGB1,ITK,JUN,LIMK1,LIMK2,MAPK1,MAPK8,MPRIP,MYL12A,MYL12B,MYL6,MYL6B,MYLPF,PAK2,PPP1R12A,WIPF1
UVB-Induced MAPK Signaling	2.14	3.153	EIF4E,EIF4EBP1,FOS,H3-3A/H3-3B,JUN,MAP2K1,MAPK1,MAPK8,PIK3C2B,PIK3CA,PIK3CB,PIK3CG,PIK3R1,PRKCB,PRKCD,PRKCH,PRKD3,TP53
Nitric Oxide Signaling in the Cardiovascular System	1.47	3.138	CALM1 (includes others),CAMK4,GUCY1A1,HSP90AA1,HSP90AB1,HSP90B1,ITPR2,MAP2K1,MAPK1,PDE1B,PDE3B,PIK3C2B,PIK3CA,PIK3CB,PIK3CG,PIK3R1,PRKAA1,PRKACB,PRKAG1,PRKAG2,PRKAR1A,PRKCB,PRKCD,PRKCH,PRKD3,VEGFB
Endothelin-1 Signaling	1.82	3.13	ADCY4,ARAF,CASP1,CASP10,CASP2,CASP3,CASP4,CASP6,CASP8,CASP9,ECE1,FOS,GNA13,GNAI3,GNAO1,GNAS,GRB2,GUCY1A1,HMOX1,ITPR2,JUN,KRAS,MAPK1,MAPK6,MAPK8,NRAS,PDIA3,PIK3C2B,PIK3CA,PIK3CB,PIK3CG,PIK3R1,PLA2G12A,PLAAT2,PLAAT3,PLCB2,PLCG1,PLCG2,PLCL1,PLCL2,PLD3,PNPLA8,PRKCB,PRKCD,PRKCH,PRKD3,PTGER2,RASD1
14-3-3-mediated Signaling	4.87	3.124	FOS,FOXO1,GRB2,GSK3A,GSK3B,JUN,KRAS,MAP2K1,MAP3K5,MAPK1,MAPK8,NRAS,PDIA3,PIK3C2B,PIK3CA,PIK3CB,PIK3CG,PIK3R1,PLCB2,PLCG1,PLCG2,PLCL1,PLCL2,PRKCB,PRKCD,PRKCH,PRKD3,RASD1,SRPK2,STK11,STRADA,TNF,TNFRSF1A,TP73,TSC1,TUBA1A,TUBA1B,TUBA4A,TUBG1,VIM,YWHAB,YWHAE,YWHAG,YWHAQ,YWHAZ
Inhibition of ARE-Mediated mRNA Degradation Pathway	7	3.063	AGO4,CD70,CNOT1,CNOT2,CNOT6,CNOT9,DCP1A,DDX6,EXOSC1,EXOSC4,EXOSC5,EXOSC8,EXOSC9,LTA,LTB,MAP3K7,MAPK1,MAPK6,MAPKAPK2,PABPN1,PAPOLA,PPP2CA,PPP2CB,PPP2R1B,PPP2R2A,PPP2R5A,PPP2R5E,PRKACB,PRKAG1,PRKAG2,PRKAR1A,PSME1,PSME2,PSME4,TIA1,TNF,TNFRSF1A,TNFRSF1B,TNFSF8,XRN1,YWHAB,YWHAE,YWHAG,YWHAQ,YWHAZ,ZFP36,ZFP36L1,ZFP36L2,ZNF331
Adrenomedullin signaling pathway	1.63	3.063	ADCY4,ARAF,CALM1 (includes others),CAMK4,CASP3,CEBPB,CRCP,CSK,FOS,GNAS,GRB2,GSK3A,GSK3B,GUCY1A1,HIF1A,IL18,IL1B,IL1RN,ITPR2,KRAS,LTA,MAP2K1,MAP2K7,MAPK1,MAPK6,MAPK8,MATK,MAX,NFKB1,NPR3,NRAS,PDIA3,PIK3C2B,PIK3CA,PIK3CB,PIK3CG,PIK3R1,PLCB2,PLCG1,PLCG2,PLCL1,PLCL2,PRKACB,PRKAG1,PRKAG2,PRKAR1A,RASD1,RXRB,TNF
tRNA Charging	1.63	3.051	DARS1,EPRS1,FARSA,FARSB,HARS1,IARS2,KARS1,MARS1,RARS2,SARS1,TARS1,TARS2,WARS1
ERK/MAPK Signaling	3.92	3.051	ARAF,ATF2,ATF4,CREB1,CREBBP,DUSP1,EIF4E,EIF4EBP1,ELF1,ELF2,ETS1,FOS,FYN,GRB2,H3-3A/H3-3B,HSPB1,ITGA4,ITGA5,ITGB1,KRAS,MAP2K1,MAPK1,MKNK1,MKNK2,NRAS,PAK2,PIK3C2B,PIK3CA,PIK3CB,PIK3CG,PIK3R1,PLA2G12A,PLCG1,PLCG2,PPP1CC,PPP1R11,PPP1R12A,PPP2CA,PPP2CB,PPP2R1B,PPP2R2A,PPP2R5A,PPP2R5E,PRKACB,PRKAG1,PRKAG2,PRKAR1A,PRKCB,PRKCD,RAC1,RAPGEF1,RASD1,STAT1,TLN1,VRK2,YWHAB,YWHAG,YWHAQ,YWHAZ
Inhibition of Angiogenesis by TSP1	2.83	3.051	CASP3,CD36,CD47,FYN,GUCY1A1,JUN,MAPK1,MAPK8,MMP9,TGFB1,TGFBR1,TGFBR2,THBS1,TP53
IL-3 Signaling	3.59	3.024	CHP1,CSF2RB,FOS,FOXO1,GRB2,JAK1,JUN,KRAS,MAP2K1,MAPK1,NRAS,PIK3C2B,PIK3CA,PIK3CB,PIK3CG,PIK3R1,PPP3CA,PPP3CC,PPP3R1,PRKCB,PRKCD,PRKCH,PRKD3,PTPN6,RAC1,RAPGEF1,RASD1,STAT1,STAT6
OX40 Signaling Pathway	1.54	3	B2M,CD247,CD3D,CD3E,CD3G,HLA-A,HLA-B,HLA-C,HLA-DPB1,HLA-DQB1,HLA-DRA,HLA-E,JUN,MAPK8,NFKB1,NFKBIA,TRAF5
PFKFB4 Signaling Pathway	2.37	3	ATF2,ATF4,CREB1,CREBBP,FBP1,GNAS,MAP2K1,MAP2K7,MAPK1,NCOA3,PRKACB,PRKAG1,PRKAG2,PRKAR1A,TGFB1,TKT,TP53
CD27 Signaling in Lymphocytes	4.94	2.985	CASP3,CASP8,CASP9,CD27,CD70,CYCS,FOS,IKBKE,JUN,MAP2K1,MAP2K7,MAP3K1,MAP3K12,MAP3K13,MAP3K14,MAP3K2,MAP3K5,MAP3K7,MAP3K8,MAPK8,NFKB1,NFKBIA,SIVA1,TRAF5
Actin Nucleation by ARP-WASP Complex	3.37	2.985	ACTR2,ACTR3,ARPC1B,ARPC2,ARPC3,ARPC4,ARPC5,CDC42,FNBP1,GRB2,ITGA4,ITGA5,ITGB1,KRAS,NCK1,NRAS,PPP1R12A,RAC1,RASD1,RHOA,RHOB,RHOC,RHOF,RHOH,VASP,WIPF1
Glioma Signaling	1.38	2.982	CALM1 (includes others),CAMK2G,CAMK4,CCND1,CDKN1A,E2F3,GRB2,IDH3G,KRAS,MAP2K1,MAPK1,MDM2,NRAS,PA2G4,PIK3C2B,PIK3CA,PIK3CB,PIK3CG,PIK3R1,PLCG1,PLCG2,PRKCB,PRKCD,PRKCH,PRKD3,RASD1,RBL1,TFDP1,TP53
P2Y Purigenic Receptor Signaling Pathway	1.83	2.959	ADCY4,ATF2,ATF4,CREB1,CREBBP,FOS,GNAI3,GNB5,GNG2,JUN,KRAS,MAP2K1,MAPK1,NFKB1,NRAS,PDIA3,PIK3C2B,PIK3CA,PIK3CB,PIK3CG,PIK3R1,PLCB2,PLCG1,PLCG2,PLCL1,PLCL2,PRKACB,PRKAG1,PRKAG2,PRKAR1A,PRKCB,PRKCD,PRKCH,PRKD3,RASD1
Thrombin Signaling	1.56	2.92	ADCY4,ARHGEF1,ARHGEF2,ARHGEF3,CAMK2G,CAMK4,CDC42,CREB1,FNBP1,GNA13,GNAI3,GNAO1,GNAS,GNB5,GNG2,GRB2,ITPR2,KRAS,MAP2K1,MAPK1,MPRIP,MYL12A,MYL12B,MYL6,MYL6B,MYLPF,NFKB1,NRAS,PDIA3,PIK3C2B,PIK3CA,PIK3CB,PIK3CG,PIK3R1,PLCB2,PLCG1,PLCG2,PLCL1,PLCL2,PPP1R12A,PRKCB,PRKCD,PRKCH,PRKD3,RAC1,RASD1,RHOA,RHOB,RHOC,RHOF,RHOH
Integrin Signaling	4.72	2.889	ACTG1,ACTR2,ACTR3,ARF1,ARHGAP5,ARPC1B,ARPC2,ARPC3,ARPC4,ARPC5,ASAP1,CAPN2,CAPN7,CAPNS1,CDC42,FNBP1,FYN,GRB2,GSK3B,GSN,ILKAP,ITGA4,ITGA5,ITGA6,ITGAE,ITGAL,ITGAX,ITGB1,ITGB2,ITGB7,KRAS,LIMS1,MAP2K1,MAPK1,MAPK8,MPRIP,MYL12A,MYL12B,NCK1,NEDD9,NRAS,PAK2,PFN1,PIK3C2B,PIK3CA,PIK3CB,PIK3CG,PIK3R1,PIKFYVE,PLCG1,PLCG2,PPP1R12A,RAC1,RAPGEF1,RASD1,RHOA,RHOB,RHOC,RHOF,RHOH,TLN1,TSPAN3,VASP,WIPF1,ZYX
LPS-stimulated MAPK Signaling	3.28	2.887	ATF2,CD14,CDC42,CREB1,FOS,IKBKE,JUN,KRAS,MAP2K1,MAP3K14,MAP3K5,MAP3K7,MAPK1,MAPK8,NFKB1,NFKBIA,NRAS,PIK3C2B,PIK3CA,PIK3CB,PIK3CG,PIK3R1,PRKCB,PRKCD,PRKCH,PRKD3,RAC1,RASD1,TLR4
ERK5 Signaling	2.78	2.858	ATF2,ATF4,CREB1,CREBBP,ELK4,FOS,FOXO3,GNA13,IL6ST,KRAS,MAP3K2,MAP3K8,MEF2A,MEF2C,MEF2D,NRAS,RASD1,RPS6KC1,SGK1,WNK1,YWHAB,YWHAE,YWHAG,YWHAQ,YWHAZ
Chemokine Signaling	2.33	2.858	CALM1 (includes others),CAMK2G,CAMK4,CCL13,CFL1,CXCR4,FOS,GNAI3,JUN,KRAS,LIMK1,LIMK2,MAP2K1,MAPK1,MAPK8,MPRIP,NRAS,PIK3CG,PLCB2,PLCG1,PLCG2,PPP1R12A,PRKCB,RASD1,RHOA
Death Receptor Signaling	8.35	2.846	ACIN1,ACTG1,ARHGDIB,CASP10,CASP2,CASP3,CASP6,CASP8,CASP9,CFLAR,CYCS,DAXX,DFFA,FADD,HSPB1,IKBKE,LIMK1,LMNA,MAP2K7,MAP3K14,MAP3K5,MAP4K4,MAPK8,NFKB1,NFKBIA,PARP1,PARP14,PARP15,PARP2,PARP4,PARP6,PARP8,SPTAN1,TANK,TNF,TNFRSF10B,TNFRSF1A,TNFRSF1B,TNFRSF25,TNKS,TNKS2,TRADD
IL-2 Signaling	2.02	2.84	CSNK2A1,CSNK2A2,FOS,GRB2,JAK1,JAK3,JUN,KRAS,LCK,MAP2K1,MAPK1,MAPK8,NRAS,PIK3C2B,PIK3CA,PIK3CB,PIK3CG,PIK3R1,RASD1,SYK
Lymphotoxin β Receptor Signaling	2.82	2.828	CASP3,CASP9,CREBBP,CYCS,EP300,IKBKE,LTA,LTB,MAP3K14,MAPK1,NFKB1,NFKBIA,PIK3C2B,PIK3CA,PIK3CB,PIK3CG,PIK3R1,TRAF4,TRAF5,TRAF6
Gαq Signaling	1.83	2.795	CALM1 (includes others),CAMK4,CDC42,CHP1,CSK,FNBP1,GNAS,GNB5,GNG2,GRK2,GSK3B,HMOX1,IKBKE,ITPR2,MAP2K1,MAPK1,NFKB1,NFKBIA,PIK3C2B,PIK3CA,PIK3CB,PIK3CG,PIK3R1,PLCB2,PLCG1,PLCG2,PLD3,PPP3CA,PPP3CC,PPP3R1,PRKCB,PRKCD,PRKCH,PRKD3,RAC1,RGS2,RHOA,RHOB,RHOC,RHOF,RHOH
Tec Kinase Signaling	3.61	2.777	ACTG1,CDC42,FADD,FCER1A,FNBP1,FOS,FYN,GNA13,GNAI3,GNAO1,GNAS,GNB5,GNG2,GTF2I,HCK,ITGA4,ITGA5,ITGB1,ITK,JAK1,JAK3,LCK,LYN,MAPK8,NFKB1,PAK2,PIK3C2B,PIK3CA,PIK3CB,PIK3CG,PIK3R1,PLCG1,PLCG2,PRKCB,PRKCD,PRKCH,PRKD3,RAC1,RHOA,RHOB,RHOC,RHOF,RHOH,STAT1,STAT6,TLR4,TNF,TNFRSF10B,TNFRSF25,TXK
Aryl Hydrocarbon Receptor Signaling	2.68	2.744	AHR,ALDH16A1,ALDH2,ATM,CCNA2,CCND1,CCND2,CCNE2,CDKN1A,CTSD,DHFR,EP300,FOS,GSTK1,GSTP1,HSP90AA1,HSP90AB1,HSP90B1,HSPB1,IL1B,JUN,MAPK1,MAPK8,MCM7,MDM2,MGST3,NCOA2,NCOA3,NFE2L2,NFKB1,NQO2,PTGES3,RARA,RBL1,RXRB,SMARCA4,TFDP1,TGFB1,TNF,TP53,TP73
Signaling by Rho Family GTPases	2.78	2.734	ACTG1,ACTR2,ACTR3,ARHGEF1,ARHGEF2,ARHGEF3,ARPC1B,ARPC2,ARPC3,ARPC4,ARPC5,CDC42,CFL1,CLIP1,EZR,FNBP1,FOS,GNA13,GNAI3,GNAO1,GNAS,GNB5,GNG2,IQGAP1,ITGA4,ITGA5,ITGB1,JUN,LIMK1,LIMK2,MAP2K1,MAP2K7,MAP3K12,MAPK1,MAPK8,MSN,MYL12A,MYL12B,MYL6,MYL6B,MYLPF,NFKB1,PAK2,PIK3C2B,PIK3CA,PIK3CB,PIK3CG,PIK3R1,PIKFYVE,PIP4K2C,PPP1R12A,RAC1,RHOA,RHOB,RHOC,RHOF,RHOH,SEPTIN1,SEPTIN11,SEPTIN6,SEPTIN7,SEPTIN9,SLC9A1,ST…
EIF2 Signaling	42.9	-2.717	AGO4,ATF3,ATF4,ATF5,CCND1,CDK11A,DDIT3,EIF1,EIF1AX,EIF1AY,EIF2A,EIF2AK1,EIF2AK2,EIF2B1,EIF2B3,EIF2B4,EIF2S1,EIF2S2,EIF2S3,EIF3A,EIF3D,EIF3E,EIF3H,EIF3K,EIF3L,EIF3M,EIF4A2,EIF4A3,EIF4E,EIF4G1,EIF4G2,EIF5,EIF5B,FAU,GRB2,GSK3B,HNRNPA1,INSR,KRAS,MAP2K1,MAPK1,NRAS,PABPC1,PIK3C2B,PIK3CA,PIK3CB,PIK3CG,PIK3R1,PPP1CC,PPP1R15A,RASD1,RPL10,RPL10A,RPL11,RPL12,RPL13,RPL13A,RPL14,RPL15,RPL17,RPL18,RPL18A,RPL19…	DEN_1D
IGF-1 Signaling	2.13	2.711	CASP9,CSNK2A1,CSNK2A2,FOS,FOXO1,FOXO3,GRB2,JAK1,JUN,KRAS,MAP2K1,MAPK1,MAPK8,NRAS,PIK3C2B,PIK3CA,PIK3CB,PIK3CG,PIK3R1,PRKACB,PRKAG1,PRKAG2,PRKAR1A,RASD1,SOCS3,SOCS4,YWHAB,YWHAE,YWHAG,YWHAQ,YWHAZ
Fcγ Receptor-mediated Phagocytosis in Macrophages and Monocytes	2.97	2.694	ACTG1,ACTR2,ACTR3,ARPC1B,ARPC2,ARPC3,ARPC4,ARPC5,CDC42,EZR,FYN,HCK,HMOX1,LCP2,LYN,MAPK1,NCK1,PIK3CG,PIK3R1,PLCG1,PLD3,PRKCB,PRKCD,PRKCH,PRKD3,RAB11B,RAC1,SYK,TLN1,VAMP3,VASP
GM-CSF Signaling	2.61	2.683	CAMK2G,CCND1,CSF2RB,ETS1,GRB2,HCK,KRAS,LYN,MAP2K1,MAPK1,NRAS,PIK3C2B,PIK3CA,PIK3CB,PIK3CG,PIK3R1,PPP3CA,PPP3CC,PPP3R1,PRKCB,RACK1,RASD1,RUNX1,STAT1
iNOS Signaling	5.94	2.683	CALM1 (includes others),CAMK4,CD14,CREBBP,FOS,IFNG,IFNGR1,IFNGR2,IKBKE,IRAK1,IRAK3,IRAK4,IRF1,JAK1,JAK3,JUN,LY96,MAPK1,NFKB1,NFKBIA,STAT1,TLR4,TRAF6
ErbB4 Signaling	1.64	2.668	APH1B,GRB2,KRAS,MAP2K1,MAPK1,NRAS,NRG4,PIK3C2B,PIK3CA,PIK3CB,PIK3CG,PIK3R1,PLCG1,PLCG2,PRKCB,PRKCD,PRKCH,PRKD3,PSENEN,RASD1
IL-8 Signaling	2.9	2.661	ARAF,ARRB2,CCND1,CCND2,CDC42,CSTB,EIF4EBP1,FNBP1,FOS,GNA13,GNAI3,GNAS,GNB5,GNG2,HMOX1,IKBKE,IQGAP1,IRAK1,IRAK3,IRAK4,ITGAX,ITGB2,JUN,KRAS,LIMK1,LIMK2,MAP2K1,MAP4K4,MAPK1,MAPK8,MMP9,MYL12B,NFKB1,NRAS,PAK2,PIK3C2B,PIK3CA,PIK3CB,PIK3CG,PIK3R1,PLCB2,PLD3,PRKCB,PRKCD,PRKCH,PRKD3,RAC1,RASD1,RHOA,RHOB,RHOC,RHOF,RHOH,TRAF6,VASP,VEGFB
nNOS Signaling in Neurons	1.3	2.646	CALM1 (includes others),CAMK4,CAPN2,CAPN7,CAPNS1,CHP1,PPP3CA,PPP3CC,PPP3R1,PRKCB,PRKCD,PRKCH,PRKD3,RASD1
Calcium-induced T Lymphocyte Apoptosis	5.79	2.6	CALM1 (includes others),CAMK4,CAPN2,CD247,CD3D,CD3E,CD3G,CHP1,EP300,HDAC1,HDAC2,HLA-A,HLA-B,HLA-DQB1,HLA-DRA,ITPR2,LCK,MEF2D,NR4A1,PLCG1,PPP3CA,PPP3CC,PPP3R1,PRKCB,PRKCD,PRKCH,PRKD3,ZAP70
Melanocyte Development and Pigmentation Signaling	1.47	2.6	ADCY4,ATF2,ATF4,CREB1,CREBBP,EP300,GNAS,GRB2,KRAS,MAP2K1,MAPK1,NRAS,PIK3C2B,PIK3CA,PIK3CB,PIK3CG,PIK3R1,PLCG1,PLCG2,PRKACB,PRKAG1,PRKAG2,PRKAR1A,PTPN6,RASD1,RPS6KC1
HMGB1 Signaling	2.01	2.596	CD70,CDC42,FNBP1,FOS,HMGB1,IFNG,IFNGR1,IFNGR2,IL18,IL1B,JUN,KAT2A,KAT2B,KAT6A,KAT6B,KAT7,KRAS,LTA,LTB,MAP2K1,MAP2K7,MAPK1,MAPK8,NFKB1,NRAS,PIK3C2B,PIK3CA,PIK3CB,PIK3CG,PIK3R1,RAC1,RASD1,RHOA,RHOB,RHOC,RHOF,RHOH,TGFB1,TLR4,TNF,TNFRSF1A,TNFRSF1B,TNFSF8
PI3K/AKT Signaling	4.52	2.592	CCND1,CDKN1A,CSF2RB,CTNNB1,EIF4E,EIF4EBP1,FOXO1,FOXO3,GRB2,GSK3A,GSK3B,HSP90AA1,HSP90AB1,HSP90B1,IKBKE,IL10RA,IL11RA,IL6R,IL6ST,IL7R,ITGA4,ITGA5,ITGB1,JAK1,JAK3,KRAS,LIMS1,MAP2K1,MAP3K5,MAP3K8,MAPK1,MCL1,MDM2,NFKB1,NFKBIA,NRAS,PIK3CA,PIK3CB,PIK3CG,PIK3R1,PPP2CA,PPP2CB,PPP2R1B,PPP2R2A,PPP2R5A,PPP2R5E,RASD1,SYNJ1,THEM4,TP53,TSC1,YWHAB,YWHAE,YWHAG,YWHAQ,YWHAZ
Androgen Signaling	2.28	2.558	CALM1 (includes others),CALR,CAMK4,CCND1,CREBBP,DNAJB1,EP300,ERCC2,ERCC3,GNA13,GNAI3,GNAO1,GNAS,GNB5,GNG2,GTF2A1,GTF2B,GTF2E1,GTF2E2,HSP90AA1,JUN,KAT2B,KAT7,MAPK1,MNAT1,NCOA2,NCOA4,NFKB1,POLR2J,POLR2J2/POLR2J3,POLR2K,PRKACB,PRKAG1,PRKAG2,PRKAR1A,PRKCB,PRKCD,PRKCH,PRKD3
Melatonin Signaling	2.26	2.558	ARAF,CALM1 (includes others),CAMK2G,CAMK4,GNAI3,GNAO1,MAP2K1,MAP2K7,MAPK1,PDIA3,PLCB2,PLCG1,PLCG2,PLCL1,PLCL2,PRKACB,PRKAG1,PRKAG2,PRKAR1A,PRKCB,PRKCD,PRKCH,PRKD3
PEDF Signaling	1.68	2.558	ARHGAP22,CASP8,CFLAR,IKBKE,KRAS,MAPK1,NFKB1,NFKBIA,NRAS,PIK3C2B,PIK3CA,PIK3CB,PIK3CG,PIK3R1,PNPLA2,RAC1,RASD1,RHOA,TCF12,TCF4,TCF7,TP53,WASF2,ZEB1
Toll-like Receptor Signaling	4.97	2.558	CD14,EIF2AK2,FOS,IL18,IL1B,IL1RN,IRAK1,IRAK3,IRAK4,JUN,LY96,MAP3K1,MAP3K14,MAP3K7,MAP4K4,MAPK1,MAPK8,NFKB1,NFKBIA,RPS27A,TAB2,TICAM1,TLR4,TLR6,TNF,TNFAIP3,TRAF4,TRAF6,UBA52,UBB,UBC
Type I Diabetes Mellitus Signaling	6.23	2.535	CASP3,CASP8,CASP9,CD247,CD3D,CD3E,CD3G,CD86,CYCS,FADD,GZMB,HLA-A,HLA-B,HLA-C,HLA-DQB1,HLA-DRA,HLA-E,IFNG,IFNGR1,IFNGR2,IKBKE,IL1B,IRAK1,IRF1,JAK1,LTA,MAP2K7,MAP3K14,MAP3K5,MAP3K7,MAPK1,MAPK8,NFKB1,NFKBIA,PRF1,SOCS3,SOCS4,STAT1,TNF,TNFRSF1A,TNFRSF1B,TRADD,TRAF6
RAN Signaling	3.41	2.53	CSE1L,IPO5,KPNA2,KPNA3,KPNA4,KPNA5,KPNB1,RAN,TNPO1,XPO1
Ephrin Receptor Signaling	1.31	2.53	ABI1,ACTR2,ACTR3,ARPC1B,ARPC2,ARPC3,ARPC4,ARPC5,ATF2,ATF4,CDC42,CFL1,CREB1,CREBBP,CXCR4,FYN,GNA13,GNAI3,GNAO1,GNAS,GNB5,GNG2,GRB2,ITGA4,ITGA5,ITGB1,KRAS,LIMK1,LIMK2,MAP2K1,MAP3K14,MAP4K4,MAPK1,NCK1,NRAS,PAK2,PIK3CG,RAC1,RAPGEF1,RASD1,RGS3,RHOA,VEGFB,WIPF1
EGF Signaling	2.22	2.524	CSNK2A1,CSNK2A2,FOS,GRB2,ITPR2,JAK1,JUN,MAP2K1,MAP2K7,MAP3K1,MAPK1,MAPK8,PIK3C2B,PIK3CA,PIK3CB,PIK3CG,PIK3R1,PLCG1,STAT1
Thrombopoietin Signaling	1.86	2.524	FOS,GRB2,JUN,KRAS,MAP2K1,MAPK1,NRAS,PIK3C2B,PIK3CA,PIK3CB,PIK3CG,PIK3R1,PLCG1,PLCG2,PRKCB,PRKCD,PRKCH,PRKD3,RASD1,STAT1
FAT10 Cancer Signaling Pathway	3.27	2.524	CTNNB1,CXCR4,EEF1A1,GSK3B,IFNG,IKBKE,MAD2L2,NFKB1,NFKBIA,SMAD4,TCF4,TGFB1,TGFBR1,TGFBR2,TGFBR3,TNF,TNFRSF1A,TNFRSF1B,TP53
Actin Cytoskeleton Signaling	3.37	2.517	ABI2,ACTG1,ACTR2,ACTR3,ARHGAP24,ARHGEF1,ARPC1B,ARPC2,ARPC3,ARPC4,ARPC5,BRK1,CD14,CDC42,CFL1,CSK,DIAPH1,DIAPH2,EZR,FGD3,FLNA,GNA13,GRB2,GSN,IQGAP1,IQGAP2,ITGA4,ITGA5,ITGB1,KRAS,LIMK1,LIMK2,MAP2K1,MAPK1,MATK,MPRIP,MSN,MYL12A,MYL12B,MYL6,MYL6B,MYLPF,NCKAP1L,NRAS,PAK2,PFN1,PIK3C2B,PIK3CA,PIK3CB,PIK3CG,PIK3R1,PPP1R12A,RAC1,RASD1,RHOA,SLC9A1,SSH2,TIAM2,TLN1,TMSB10/TMSB4X,TMSB4Y,WASF2
Estrogen-Dependent Breast Cancer Signaling	1.45	2.5	ATF2,ATF4,CCND1,CREB1,CREBBP,FOS,HSD17B10,HSD17B11,HSD17B12,HSD17B8,JUN,KRAS,MAPK1,NFKB1,NRAS,PIK3C2B,PIK3CA,PIK3CB,PIK3CG,PIK3R1,RASD1
Endoplasmic Reticulum Stress Pathway	4.63	2.496	ATF4,CALR,CASP3,CASP9,DDIT3,DNAJC3,EIF2S1,ERN1,HSP90B1,MAP3K5,MAPK8,TAOK3,XBP1
Osteoarthritis Pathway	1.75	2.48	ANXA2,ANXA5,ATF2,ATF4,CASP1,CASP10,CASP2,CASP3,CASP4,CASP6,CASP8,CASP9,CEBPB,CREB1,CREBBP,CTNNB1,DDIT4,EPAS1,FADD,FOXO3,HIF1A,HMGB1,IL1B,ITGA4,ITGA5,ITGB1,LEF1,MEF2C,MMP9,NAMPT,NFKB1,PRKAA1,PRKAB1,PRKAG1,PRKAG2,RAC1,RUNX2,S100A9,SDC4,SIRT1,SMAD4,SMAD5,TCF3,TCF4,TCF7,TGFB1,TGFBR1,TGFBR2,TLR4,TNF,TNFRSF1A,TNFRSF1B,VEGFB
Prolactin Signaling	3.77	2.449	CEBPB,CREBBP,EP300,FOS,FYN,GRB2,IRF1,JUN,KRAS,MAP2K1,MAPK1,NMI,NR3C1,NRAS,PIK3C2B,PIK3CA,PIK3CB,PIK3CG,PIK3R1,PLCG1,PLCG2,PRKCB,PRKCD,PRKCH,PRKD3,RASD1,SOCS3,SOCS4,STAT1,TCF7
PPAR Signaling	2.06	-2.414	CITED2,CREBBP,EP300,FOS,GRB2,HSP90AA1,HSP90AB1,HSP90B1,IKBKE,IL18,IL1B,IL1RN,INSR,JUN,KRAS,MAP2K1,MAP3K14,MAP3K7,MAP4K4,MAPK1,NCOR1,NFKB1,NFKBIA,NRAS,RASD1,SRA1,TNF,TNFRSF1A,TNFRSF1B,TRAF6
p70S6K Signaling	3.32	2.401	BCAP31,CD79A,CD79B,EEF2,GNAI3,GRB2,JAK1,KRAS,LYN,MAP2K1,MAPK1,NRAS,PDIA3,PIK3C2B,PIK3CA,PIK3CB,PIK3CG,PIK3R1,PLCB2,PLCG1,PLCG2,PLCL1,PLCL2,PPP2CA,PPP2CB,PPP2R1B,PPP2R2A,PPP2R5A,PPP2R5E,PRKCB,PRKCD,PRKCH,PRKD3,RASD1,RPS6,SYK,YWHAB,YWHAE,YWHAG,YWHAQ,YWHAZ
Neurotrophin/TRK Signaling	1.53	2.4	ATF2,ATF4,CDC42,CREB1,CREBBP,FOS,GRB2,JUN,KRAS,MAP2K1,MAP2K7,MAP3K5,MAPK1,MAPK8,NRAS,PIK3C2B,PIK3CA,PIK3CB,PIK3CG,PIK3R1,PLCG1,RASD1
PTEN Signaling	1.41	-2.335	BCL2L11,CASP3,CASP9,CCND1,CDC42,CDKN1A,CSNK2A1,CSNK2A2,FOXO1,FOXO3,GRB2,GSK3A,GSK3B,IKBKE,INSR,ITGA4,ITGA5,ITGB1,KRAS,MAP2K1,MAPK1,NFKB1,NRAS,PIK3CA,PIK3CB,PIK3CG,PIK3R1,RAC1,RASD1,SYNJ1,TGFBR1,TGFBR2,TGFBR3
Pentose Phosphate Pathway	1.53	2.236	G6PD,H6PD,RPIA,TALDO1,TKT
Colorectal Cancer Metastasis Signaling	1.98	2.219	ADCY4,APPL1,CASP3,CASP9,CCND1,CDC42,CTNNB1,FNBP1,FOS,GNAS,GNB5,GNG2,GRB2,GRK2,GRK3,GSK3B,IFNG,IFNGR1,IL6R,IL6ST,JAK1,JAK3,JUN,KRAS,LEF1,MAP2K1,MAPK1,MAPK8,MMP9,MSH6,NFKB1,NRAS,PIK3C2B,PIK3CA,PIK3CB,PIK3CG,PIK3R1,PRKACB,PRKAG1,PRKAG2,PRKAR1A,PTGER2,RAC1,RASD1,RHOA,RHOB,RHOC,RHOF,RHOH,SMAD4,STAT1,TCF3,TCF4,TCF7,TGFB1,TGFBR1,TGFBR2,TLR4,TLR6,TNF,TNFRSF1A,TP53,VEGFB
Cell Cycle: G1/S Checkpoint Regulation	4.31	-2.132	ATM,CCND1,CCND2,CCNE2,CDKN1A,E2F3,FBXL5,FOXO1,GNL3,GSK3B,HDAC1,HDAC2,HDAC5,HDAC6,HDAC8,MAX,MDM2,PA2G4,PAK1IP1,RBL1,RPL11,RPL5,SKP1,SMAD4,TFDP1,TGFB1,TP53
Acute Myeloid Leukemia Signaling	1.83	2.065	ARAF,CCND1,CSF2RB,EIF4EBP1,GRB2,IDH3G,KRAS,LEF1,MAP2K1,MAP2K7,MAPK1,NFKB1,NRAS,PIK3C2B,PIK3CA,PIK3CB,PIK3CG,PIK3R1,PIM2,PML,RARA,RASD1,RUNX1,TCF3,TCF4,TCF7
BAG2 Signaling Pathway	3.89	-2.065	ANXA2,ATXN3,CASP3,CDKN1A,CTSB,HSP90AA1,HSPA1A/HSPA1B,HSPA8,MAPK1,MAPKAPK2,MDM2,NFKB1,PSME1,PSME2,PSME4,SIRT3,STUB1,TP53,UBE2D1
ILK Signaling	3.05	2.064	ACTG1,ATF2,ATF4,CASP3,CCND1,CDC42,CFL1,CREB1,CREBBP,CTNNB1,FLNA,FNBP1,FOS,GSK3A,GSK3B,HIF1A,ILKAP,ITGB1,ITGB2,ITGB7,JUN,LEF1,LIMS1,MAPK1,MAPK8,MMP9,MYL6,MYL6B,NACA,NFKB1,PIK3C2B,PIK3CA,PIK3CB,PIK3CG,PIK3R1,PPP1R12A,PPP2CA,PPP2CB,PPP2R1B,PPP2R2A,PPP2R5A,PPP2R5E,RAC1,RHOA,RHOB,RHOC,RHOF,RHOH,TMSB10/TMSB4X,TMSB4Y,TNF,TNFRSF1A,VEGFB,VIM

## Sheet: Monocyte_1D
Ingenuity Canonical Pathways	-log(p-value)	z-score	Molecules
Protein Kinase A Signaling	3.26	4.904	ADD1,ADD3,AKAP10,AKAP11,AKAP13,AKAP9,ANAPC11,ATF2,ATF4,CALM1 (includes others),CAMK2D,CDC16,CHP1,CREB1,CREB3,CREBBP,CREM,CTNNB1,DUSP10,DUSP16,DUSP5,FLNA,GDE1,GNAI2,GNAQ,GNAS,GNB1,GNB2,GNB4,GNG5,GSK3B,H1-0,H1-10,H1-2,H1-3,H1-4,H1-5,H3-3A/H3-3B,ITPR1,ITPR2,KDELR1,KDELR2,MAP2K1,MAP2K2,MAP3K1,MAPK1,MYL12A,MYL12B,MYL6,MYL6B,NFAT5,NFKB1,NFKB2,NFKBIA,NFKBIE,PDE6D,PDE7A,PDE8A,PDIA3,PGP,PLCL2,PPP1CA,PPP1R…
NRF2-mediated Oxidative Stress Response	15.2	4.543	ACTG1,AKR1A1,AKT1,ATF4,BACH1,CAT,CBR1,CCT7,CLPP,CREBBP,DNAJA1,DNAJA2,DNAJA3,DNAJA4,DNAJB1,DNAJB11,DNAJB12,DNAJB14,DNAJB6,DNAJB9,DNAJC21,DNAJC3,DNAJC5,DNAJC7,DNAJC8,DNAJC9,EP300,ERP29,FKBP5,FOS,FTH1,FTL,GCLC,GCLM,GSK3B,GSR,GSTK1,GSTM3,GSTO1,GSTP1,HERPUD1,HMOX1,JUN,JUNB,JUND,KRAS,MAF,MAFF,MAFG,MAP2K1,MAP2K2,MAP2K3,MAP2K7,MAP3K1,MAP3K5,MAP3K7,MAPK1,MAPK14,MGST1,MGST2,MGST3,MRAS,NFE2L2,NQO2,NRAS,PIK3…
RANK Signaling in Osteoclasts	4.88	4.459	AKT1,AKT2,CALM1 (includes others),CBL,CHP1,FOS,GSN,IKBKE,JUN,MAP2K1,MAP2K2,MAP2K7,MAP3K1,MAP3K11,MAP3K12,MAP3K13,MAP3K14,MAP3K2,MAP3K3,MAP3K5,MAP3K7,MAP3K8,MAPK1,MAPK14,MITF,NFKB1,NFKB2,NFKBIA,NFKBIE,PIK3CB,PPP3CA,PPP3CB,PPP3R1,SRC,TAB2,TRAF5
CD28 Signaling in T Helper Cells	10.8	4.32	ACTR2,ACTR3,AKT1,AKT2,ARPC1B,ARPC2,ARPC3,ARPC4,ARPC5,BCL10,CALM1 (includes others),CD247,CD3D,CD3E,CD3G,CD4,CD86,CDC42,CHP1,CSK,FCER1G,FOS,FYN,GRB2,HLA-A,HLA-B,HLA-DMA,HLA-DMB,HLA-DQA1,HLA-DQB1,HLA-DRA,HLA-DRB1,IKBKE,ITPR1,ITPR2,JUN,LCK,LCP2,MALT1,MAP2K1,MAP2K2,MAP3K1,NFAT5,NFKB1,NFKB2,NFKBIA,NFKBIE,PDPK1,PIK3CB,PPP3CA,PPP3CB,PPP3R1,PTPRC,RAC1,SYK,WAS,ZAP70
Senescence Pathway	5.71	4.264	AKT1,AKT2,ANAPC11,BMPR2,CALM1 (includes others),CAPN1,CAPN2,CAPNS1,CAT,CDC16,CDK4,CDKN1A,CEBPB,CHP1,CREBBP,DLD,DMTF1,E2F3,E2F6,EIF4E,EIF4EBP1,ELF1,ELF2,ELF4,ELK3,EP300,FOXO3,GADD45A,GADD45B,GADD45G,HBP1,IKBKE,ING1,IRF3,ITPR2,ITSN2,JUN,KAT2B,KRAS,MAP2K1,MAP2K2,MAP2K3,MAP2K7,MAP3K7,MAPK1,MAPK14,MAPK6,MAPKAPK2,MAPKAPK3,MDM2,MRAS,NBN,NFAT5,NFKB1,NFKB2,NRAS,PARP1,PDHA1,PDHB,PDHX,PHF1,PIK3CB,PPP1CA,PPP…
Synaptic Long Term Potentiation	3.55	4.117	ATF2,ATF4,CALM1 (includes others),CAMK2D,CHP1,CREB1,CREB3,CREBBP,EP300,GNAQ,GRINA,ITPR1,ITPR2,KRAS,MAP2K1,MAP2K2,MAPK1,MRAS,NRAS,PDIA3,PLCL2,PPP1CA,PPP1R11,PPP1R12A,PPP1R14B,PPP3CA,PPP3CB,PPP3R1,PRKACA,PRKACB,PRKAG1,PRKAG2,PRKAR1A,PRKAR2A,PRKCB,PRKCD,PRKCH,PRKCI,PRKD3,RALB,RAP1B,RAP2B,RASD1,RPS6KA1
Role of NFAT in Cardiac Hypertrophy	3.62	4.106	AKT1,AKT2,CALM1 (includes others),CAMK1,CAMK1D,CAMK2D,CHP1,CSNK1A1,EP300,GNAI2,GNAQ,GNAS,GNB1,GNB2,GNB4,GNG5,GRB2,GSK3B,HDAC1,HDAC2,HDAC5,HDAC6,HDAC9,IL6ST,ITPR1,ITPR2,KRAS,MAP2K1,MAP2K2,MAP2K3,MAP2K7,MAP3K1,MAP3K7,MAPK1,MAPK14,MEF2A,MEF2C,MEF2D,MRAS,NRAS,PDIA3,PIK3CB,PLCL2,PPP3CA,PPP3CB,PPP3R1,PRKACA,PRKACB,PRKAG1,PRKAG2,PRKAR1A,PRKAR2A,PRKCB,PRKCD,PRKCH,PRKCI,PRKD3,RALB,RAP1B,RAP2B,RASD1,RCAN3,…
Cardiac Hypertrophy Signaling (Enhanced)	2.3	4.051	ACE,ADRB2,AKAP13,AKT1,AKT2,ATF2,ATF6,BMPR2,CALM1 (includes others),CAMK2D,CHP1,CSF2RB,CTNNB1,CYBB,DIAPH1,DIAPH2,EIF2B3,EIF2B4,EIF2B5,EIF4E,EIF4EBP1,EP300,GDE1,GNA12,GNAI2,GNAQ,GNAS,GNB1,GNG5,GSK3B,HDAC1,HDAC2,HDAC5,HDAC6,HDAC9,HSPB1,IFNAR1,IKBKE,IL10RA,IL10RB,IL17RA,IL1B,IL1R2,IL2RG,IL6R,IL6ST,IL7R,ITGA4,ITGB1,ITPR1,ITPR2,JAK2,JUN,KRAS,LTB,MAP2K1,MAP2K2,MAP2K3,MAP2K7,MAP3K1,MAP3K11,MAP3K12,MAP3K1…
NF-κB Signaling	7.35	3.939	AKT1,AKT2,AZI2,BCL10,BMPR2,CASP8,CD40,CREBBP,CSNK2A1,CSNK2A2,CSNK2B,EIF2AK2,EP300,FCER1G,GSK3B,HDAC1,HDAC2,IGF2R,IL1B,IL1R2,INSR,IRAK1,IRAK3,IRAK4,KRAS,LCK,LTBR,MALT1,MAP2K7,MAP3K1,MAP3K14,MAP3K3,MAP3K7,MAP3K8,MAP4K4,MRAS,NFKB1,NFKB2,NFKBIA,NFKBIE,NRAS,PELI1,PIK3CB,PRKACA,PRKACB,PRKCB,RALB,RAP1B,RAP2B,RASD1,SIGIRR,TAB2,TANK,TDP2,TGFBR1,TGFBR2,TLR2,TLR4,TLR8,TNF,TNFAIP3,TNFRSF1A,TNFRSF1B,TNFSF13B,…
Reelin Signaling in Neurons	4.02	3.92	ACTR2,ACTR3,AKT1,AKT2,APOE,ARHGEF1,ARHGEF11,ARHGEF2,ARHGEF3,ARPC1B,ARPC2,ARPC3,ARPC4,ARPC5,CAMK2D,CDC42,CFL1,CRK,FGR,FYN,GRINA,GSK3B,HCK,ITGA4,ITGA6,ITGAL,ITGB1,ITGB2,LCK,LIMK1,LYN,MAP2K1,MAP2K2,MAP2K3,MAP2K7,MAP3K11,MAP4K1,MAPK1,PAFAH1B1,PAFAH1B2,PIK3CB,RAC1,RAP1B,RAPGEF1,RHOA,SRC
GNRH Signaling	4.45	3.841	ATF2,ATF4,CALM1 (includes others),CAMK2D,CDC42,CREB1,CREB3,CREBBP,EGR1,FOS,GNAI2,GNAQ,GNAS,GNB1,GNG5,GRB2,ITPR1,ITPR2,JUN,KRAS,MAP2K1,MAP2K2,MAP2K3,MAP2K7,MAP3K1,MAP3K11,MAP3K12,MAP3K13,MAP3K14,MAP3K2,MAP3K3,MAP3K5,MAP3K7,MAP3K8,MAPK1,MAPK14,MRAS,NFKB1,NFKB2,NRAS,PAK2,PRKACA,PRKACB,PRKAG1,PRKAG2,PRKAR1A,PRKAR2A,PRKCB,PRKCD,PRKCH,PRKCI,PRKD3,RAC1,RALB,RAP1B,RAP2B,RASD1,SOS2,SRC
Dopamine-DARPP32 Feedback in cAMP Signaling	1.67	3.812	ATF2,ATF4,CALM1 (includes others),CAMKK2,CHP1,CREB1,CREB3,CREBBP,CREM,CSNK1A1,CSNK1D,CSNK1E,CSNK1G2,CSNK1G3,GNAI2,GNAQ,GNAS,GRINA,ITPR1,ITPR2,PDIA3,PLCL2,PPP1CA,PPP1R11,PPP1R12A,PPP1R14B,PPP2CA,PPP2R1A,PPP2R2A,PPP2R5A,PPP2R5E,PPP3CA,PPP3CB,PPP3R1,PRKACA,PRKACB,PRKAG1,PRKAG2,PRKAR1A,PRKAR2A,PRKCB,PRKCD,PRKCH,PRKCI,PRKD3
HGF Signaling	5.61	3.795	AKT1,AKT2,ATF2,CDC42,CDKN1A,ELF1,ELF2,ELF4,ELK3,FOS,GRB2,ITGA4,ITGB1,JUN,KRAS,MAP2K1,MAP2K2,MAP2K7,MAP3K1,MAP3K11,MAP3K12,MAP3K13,MAP3K14,MAP3K2,MAP3K3,MAP3K5,MAP3K7,MAP3K8,MAPK1,MRAS,NRAS,PIK3CB,PRKCB,PRKCD,PRKCH,PRKCI,PRKD3,RAC1,RALB,RAP1B,RAP2B,RAPGEF1,RASD1,SOS2,STAT3
p38 MAPK Signaling	3.62	3.781	ATF2,ATF4,CREB1,CREB3,CREBBP,DAXX,DDIT3,DUSP10,H3-3A/H3-3B,HSPB1,IL1B,IL1R2,IRAK1,IRAK3,IRAK4,MAP2K3,MAP3K5,MAP3K7,MAP4K1,MAPK14,MAPKAPK2,MAPKAPK3,MAX,MEF2A,MEF2C,MEF2D,MKNK1,MKNK2,RPS6KA1,RPS6KA2,RPS6KA5,RPS6KC1,STAT1,TAB2,TGFB1,TGFBR1,TGFBR2,TIFA,TNF,TNFRSF1A,TNFRSF1B,TP53
Phospholipase C Signaling	7.63	3.72	AHNAK,ARHGEF1,ARHGEF11,ARHGEF2,ARHGEF3,ARHGEF7,ATF2,ATF4,CALM1 (includes others),CD247,CD3D,CD3E,CD3G,CD79B,CDC42,CHP1,CREB1,CREB3,CREBBP,EP300,FCER1G,FCGR2B,FCGR2C,FNBP1,FYN,GNAQ,GNAS,GNB1,GNB2,GNB4,GNG5,GRB2,HDAC1,HDAC2,HDAC5,HDAC6,HDAC9,HMOX1,ITGA4,ITGB1,ITPR1,ITPR2,KRAS,LCK,LCP2,LYN,MAP2K1,MAP2K2,MAPK1,MARCKS,MEF2A,MEF2C,MEF2D,MRAS,MYL12A,MYL12B,MYL6,MYL6B,NFAT5,NFKB1,NFKB2,NRAS,PEBP1,PLD3,PP…
PFKFB4 Signaling Pathway	6.05	3.674	ATF2,ATF4,CREB1,CREB3,CREBBP,FBP1,GNAS,GPI,HK3,MAP2K1,MAP2K2,MAP2K3,MAP2K7,MAPK1,NCOA3,PRKACA,PRKACB,PRKAG1,PRKAG2,PRKAR1A,PRKAR2A,RPS6KA5,TGFB1,TKT,TP53
14-3-3-mediated Signaling	5.3	3.667	AKT1,AKT1S1,AKT2,BAX,CBL,FOS,FOXO1,GRB2,GSK3B,JUN,KRAS,MAP2K1,MAP2K2,MAP3K5,MAPK1,MRAS,NRAS,PDCD6IP,PDIA3,PIK3CB,PLCL2,PRKCB,PRKCD,PRKCH,PRKCI,PRKD3,RALB,RAP1B,RAP2B,RASD1,RPS6KA1,SRC,TNF,TNFRSF1A,TSC1,TUBA1A,TUBA1B,TUBA1C,TUBA4A,TUBB,TUBB2A,TUBB6,VIM,YWHAB,YWHAE,YWHAG,YWHAH,YWHAQ,YWHAZ
Cardiac Hypertrophy Signaling	7.33	3.623	ADRB2,ADSS2,AKT1,ATF2,CALM1 (includes others),CDC42,CHP1,CREB1,CREBBP,EIF2B3,EIF2B4,EIF2B5,EIF4E,EP300,FNBP1,GNA12,GNAI2,GNAQ,GNAS,GNB1,GNB2,GNB4,GNG5,GRB2,GSK3B,HSPB1,IL6R,JUN,KRAS,MAP2K1,MAP2K2,MAP2K3,MAP2K7,MAP3K1,MAP3K11,MAP3K12,MAP3K13,MAP3K14,MAP3K2,MAP3K3,MAP3K5,MAP3K7,MAP3K8,MAPK1,MAPK14,MAPKAPK2,MAPKAPK3,MEF2A,MEF2C,MEF2D,MRAS,MYL12A,MYL12B,MYL6,MYL6B,NRAS,PDIA3,PIK3CB,PLCL2,PPP3CA,PPP3C…
Systemic Lupus Erythematosus In T Cell Signaling Pathway	11	-3.579	AKT1,AKT1S1,AKT2,ATF2,ATF4,B2M,BCL6,CASP1,CASP10,CASP3,CASP4,CASP6,CASP8,CBL,CD247,CD3D,CD3E,CD3G,CD44,CD86,CDC42,CHP1,CREB1,CREB3,CREBBP,CREM,ELF1,EZR,FCER1G,FNBP1,FOS,GADD45A,GNA12,GNAI2,GRB2,HLA-A,HLA-B,HLA-C,HLA-DMA,HLA-DMB,HLA-DPA1,HLA-DPB1,HLA-DQA1,HLA-DQA2,HLA-DQB1,HLA-DRA,HLA-DRB1,HLA-E,HLA-F,IRF4,ITGAL,ITPR1,JUN,KRAS,MAP2K1,MAP2K2,MAP2K3,MAP2K7,MAPK1,MRAS,MSN,NRAS,ORAI1,PIK3CB,PPP2CA,PPP…
PI3K Signaling in B Lymphocytes	9.53	3.538	AKT1,AKT2,ATF2,ATF4,ATF5,ATF6,ATF6B,BCL10,CALM1 (includes others),CAMK2D,CBL,CD180,CD40,CD79B,CD81,CHP1,CREB1,DAPP1,FCGR2B,FOS,FOXO3,FYN,IKBKE,INPP5D,IRS2,ITPR1,ITPR2,JUN,KRAS,LYN,MALT1,MAP2K1,MAP2K2,MAPK1,MRAS,NFAT5,NFKB1,NFKB2,NFKBIA,NFKBIE,NRAS,PDIA3,PDPK1,PIK3AP1,PIK3CB,PLCL2,PLEKHA1,PLEKHA2,PPP3CA,PPP3CB,PPP3R1,PRKCB,PRKCI,PTPRC,RAC1,RALB,RAP1B,RAP2B,RASD1,SYK,TLR4
UVB-Induced MAPK Signaling	1.43	3.5	AKT1,EIF4E,EIF4EBP1,FOS,H3-3A/H3-3B,JUN,MAP2K1,MAPK1,MAPK14,PIK3CB,PRKCB,PRKCD,PRKCH,PRKCI,PRKD3,RPS6KA5,TP53
Inhibition of Angiogenesis by TSP1	3.52	3.5	AKT1,AKT2,CASP3,CD36,CD47,FYN,JUN,MAPK1,MAPK14,MMP9,TGFB1,TGFBR1,TGFBR2,THBS1,TP53,VEGFA
Melatonin Signaling	1.51	3.411	CALM1 (includes others),CAMK2D,GNAI2,GNAQ,MAP2K1,MAP2K2,MAP2K3,MAP2K7,MAPK1,PDIA3,PLCL2,PRKACA,PRKACB,PRKAG1,PRKAG2,PRKAR1A,PRKAR2A,PRKCB,PRKCD,PRKCH,PRKCI,PRKD3
IL-1 Signaling	3.49	3.272	FOS,GNA12,GNAI2,GNAQ,GNAS,GNB1,GNB2,GNB4,GNG5,IKBKE,IRAK1,IRAK3,IRAK4,JUN,MAP2K3,MAP2K7,MAP3K1,MAP3K14,MAP3K7,MAPK1,MAPK14,MRAS,NFKB1,NFKB2,NFKBIA,NFKBIE,PRKACA,PRKACB,PRKAG1,PRKAG2,PRKAR1A,PRKAR2A,TAB2,TOLLIP
TGF-β Signaling	4.46	3.182	BMPR2,CDC42,CREBBP,EP300,FOS,GRB2,HDAC1,INHBA,IRF7,JUN,KRAS,MAP2K1,MAP2K2,MAP2K3,MAP3K7,MAP4K1,MAPK1,MAPK14,MRAS,NRAS,PIAS4,RALB,RAP1B,RAP2B,RASD1,RUNX3,SMAD2,SMAD4,SMAD5,SMAD7,SOS2,TFE3,TGFB1,TGFBR1,TGFBR2,TGIF1,VDR,ZNF423
Pyridoxal 5'-phosphate Salvage Pathway	3.45	3.138	ADPGK,AKT2,CDK4,CSNK1A1,CSNK1D,DAPK1,DYRK1A,EIF2AK2,GRK6,IRAK1,LIMK1,MAP2K1,MAP2K2,MAP2K3,MAP3K8,MAPK1,MAPK6,PAK2,PDXK,PNPO,PRKAA1,PRKCD,PRKCH,PRKX,PRPF4B,SGK1
Synaptogenesis Signaling Pathway	2.36	3.092	ACTR2,ACTR3,AKT1,AKT2,AP1B1,AP2A1,AP2A2,AP2B1,AP2M1,AP2S1,APOE,ARHGEF7,ARPC1B,ARPC2,ARPC3,ARPC4,ARPC5,ATF2,ATF4,CALM1 (includes others),CAMK2D,CDC42,CFL1,CLASP2,CREB1,CREB3,CREBBP,CRK,CTNNB1,DNAJC5,EIF4EBP1,EIF4EBP2,EPHB2,EPHB6,FGR,FYN,GOSR2,GRB2,GRINA,GSK3B,HCK,HSPA8,ITPR1,ITSN2,KRAS,LCK,LIMK1,LRP1,LYN,MAPK1,MAPK14,MARCKS,MRAS,NAP1L1,NAPG,NRAS,NSF,PAFAH1B1,PIK3CB,PRKACA,PRKACB,PRKAG1,PRKAG2,PRKA…
Cdc42 Signaling	10.9	3.042	ACTR2,ACTR3,ARPC1B,ARPC2,ARPC3,ARPC4,ARPC5,ATF2,B2M,BAIAP2,CD247,CD3D,CD3E,CD3G,CDC42,CDC42BPA,CFL1,CLIP1,DIAPH1,EXOC1,EXOC2,EXOC3,EXOC4,EXOC5,EXOC6,EXOC8,FCER1G,FOS,GSK3B,HLA-A,HLA-B,HLA-C,HLA-DMA,HLA-DMB,HLA-DPA1,HLA-DPB1,HLA-DQA1,HLA-DQA2,HLA-DQB1,HLA-DRA,HLA-DRB1,HLA-E,HLA-F,IQGAP1,IQGAP2,ITGA4,ITGB1,JUN,LIMK1,MAP3K11,MAPK1,MAPK14,MYL12A,MYL12B,MYL6,MYL6B,PAK2,PPP1R12A,PRKCI,SRC,WAS,WIPF1
BMP signaling pathway	2.88	3.024	ATF2,BMPR2,CREB1,CREBBP,GRB2,JUN,KRAS,MAP2K1,MAP2K2,MAP3K7,MAPK1,MAPK14,MRAS,NFKB1,NFKB2,NRAS,PRKACA,PRKACB,PRKAG1,PRKAG2,PRKAR1A,PRKAR2A,RALB,RAP1B,RAP2B,RASD1,SMAD4,SMAD5,SMAD7,ZNF423
Opioid Signaling Pathway	5.3	2.944	AKT1,AKT2,AP1B1,AP2A1,AP2A2,AP2B1,AP2M1,AP2S1,ARRB2,ATF2,ATF4,CALM1 (includes others),CAMK1,CAMK1D,CAMK2D,CDC42,CLTA,CLTC,CREB1,CREB3,CREBBP,CTNNB1,EP300,FGR,FOS,FOSB,FYN,GNAI2,GNAS,GNB1,GNG5,GRINA,GRK2,GRK3,GRK6,GSK3B,HCK,ITPR1,ITPR2,KRAS,LCK,LYN,MAP2K1,MAP2K2,MAP2K3,MAP2K7,MAPK1,MAPK6,MRAS,NFKB1,NFKB2,NFKBIA,NRAS,OGFR,PPP3CA,PPP3CB,PPP3R1,PRKACA,PRKACB,PRKAG1,PRKAG2,PRKAR1A,PRKAR2A,PRKCB,PRKCD,…
P2Y Purigenic Receptor Signaling Pathway	2.67	2.92	AKT1,AKT2,ATF2,ATF4,CREB1,CREB3,CREBBP,FOS,GNAI2,GNAQ,GNB1,GNB2,GNB4,GNG5,JUN,KRAS,MAP2K1,MAP2K2,MAPK1,MRAS,NFKB1,NFKB2,NRAS,PDIA3,PIK3CB,PLCL2,PRKACA,PRKACB,PRKAG1,PRKAG2,PRKAR1A,PRKAR2A,PRKCB,PRKCD,PRKCH,PRKCI,PRKD3,RALB,RAP1B,RAP2B,RASD1
B Cell Receptor Signaling	9.32	2.869	AKT1,AKT2,APBB1IP,ATF2,ATF4,BCL10,BCL2A1,BCL2L1,BCL6,CALM1 (includes others),CAMK2D,CD79B,CDC42,CFL1,CREB1,CREB3,CREBBP,CSK,DAPP1,EGR1,FCGR2B,FCGR2C,FOXO1,GRB2,GSK3B,IKBKE,INPP5D,JUN,KRAS,LYN,MALT1,MAP2K1,MAP2K2,MAP2K3,MAP2K7,MAP3K1,MAP3K11,MAP3K12,MAP3K13,MAP3K14,MAP3K2,MAP3K3,MAP3K5,MAP3K7,MAP3K8,MAPK1,MAPK14,MEF2C,MRAS,NFAT5,NFKB1,NFKB2,NFKBIA,NFKBIE,NRAS,PAG1,PDPK1,PIK3AP1,PIK3CB,PPP3CA,PPP3C…
Integrin Signaling	6.82	2.869	ACTG1,ACTN1,ACTR2,ACTR3,AKT1,AKT2,ARF1,ARF3,ARF4,ARHGAP26,ARHGEF7,ARPC1B,ARPC2,ARPC3,ARPC4,ARPC5,ASAP1,CAPN1,CAPN2,CAPNS1,CDC42,CRK,FNBP1,FYN,GRB2,GSK3B,GSN,ILKAP,ITGA4,ITGA6,ITGAE,ITGAL,ITGAM,ITGAV,ITGAX,ITGB1,ITGB2,ITGB7,KRAS,LIMS1,MAP2K1,MAP2K2,MAP3K11,MAPK1,MRAS,MYL12A,MYL12B,NRAS,PAK2,PFN1,PIK3CB,PPP1R12A,RAC1,RAC2,RALB,RAP1B,RAP2B,RAPGEF1,RASD1,RHOA,RHOB,RHOF,RHOG,RHOQ,RHOU,ROCK1,SOS2,SRC,T…
ERK/MAPK Signaling	5.05	2.84	ATF2,ATF4,CREB1,CREB3,CREBBP,CRK,EIF4E,EIF4EBP1,ELF1,ELF2,ELF4,ELK3,FOS,FYN,GRB2,H3-3A/H3-3B,HSPB1,ITGA4,ITGB1,KRAS,MAP2K1,MAP2K2,MAPK1,MKNK1,MKNK2,MRAS,NRAS,PAK2,PIK3CB,PPP1CA,PPP1R11,PPP1R12A,PPP1R14B,PPP2CA,PPP2R1A,PPP2R2A,PPP2R5A,PPP2R5E,PRKACA,PRKACB,PRKAG1,PRKAG2,PRKAR1A,PRKAR2A,PRKCB,PRKCD,PRKCI,RAC1,RAC2,RALB,RAP1B,RAP2B,RAPGEF1,RASD1,RPS6KA1,RPS6KA5,SOS2,SRC,STAT1,STAT3,TLN1,VRK2,YWHAB,Y…
Inhibition of ARE-Mediated mRNA Degradation Pathway	7.52	2.828	AGO1,AGO2,AKT1,AKT2,CNOT1,CNOT2,CNOT9,DDX6,EXOSC1,EXOSC4,EXOSC6,EXOSC7,EXOSC8,LTB,MAP3K7,MAPK1,MAPK14,MAPK6,MAPKAPK2,PABPN1,PAPOLA,PPP2CA,PPP2R1A,PPP2R2A,PPP2R5A,PPP2R5E,PRKACA,PRKACB,PRKAG1,PRKAG2,PRKAR1A,PRKAR2A,PSME1,PSME2,PSME4,PSMF1,TIA1,TNF,TNFRSF1A,TNFRSF1B,TNFSF12,TNFSF13,TNFSF13B,TNFSF8,YWHAB,YWHAE,YWHAG,YWHAH,YWHAQ,YWHAZ,ZFP36,ZFP36L1,ZFP36L2
Lymphotoxin β Receptor Signaling	3.16	2.828	AKT1,AKT2,APAF1,BCL2L1,CASP3,CREBBP,CXCL1,CYCS,EP300,IKBKE,LTB,LTBR,MAP3K14,MAPK1,NFKB1,NFKB2,NFKBIA,PDPK1,PIK3CB,TRAF1,TRAF3,TRAF5
Fcγ Receptor-mediated Phagocytosis in Macrophages and Monocytes	5.26	2.722	ACTG1,ACTR2,ACTR3,AKT1,AKT2,ARPC1B,ARPC2,ARPC3,ARPC4,ARPC5,CBL,CDC42,CRK,EZR,FCGR3A/FCGR3B,FGR,FYN,HCK,HMOX1,INPP5D,LCP2,LYN,MAPK1,MYO5A,PLD3,PRKCB,PRKCD,PRKCH,PRKCI,PRKD3,RAB11B,RAC1,RAC2,SRC,SYK,TLN1,VAMP3,VASP,WAS
Renin-Angiotensin Signaling	4.05	2.722	ACE,ATF2,CCL2,FOS,GNAQ,GRB2,ITPR1,ITPR2,JAK2,JUN,KRAS,MAP2K1,MAP2K2,MAP3K1,MAPK1,MAPK14,MRAS,NFKB1,NFKB2,NRAS,PAK2,PIK3CB,PRKACA,PRKACB,PRKAG1,PRKAG2,PRKAR1A,PRKAR2A,PRKCB,PRKCD,PRKCH,PRKCI,PRKD3,PTGER2,RAC1,RALB,RAP1B,RAP2B,RASD1,SOS2,STAT1,STAT3,TNF
PDGF Signaling	3.28	2.694	CRK,CSNK2A1,CSNK2A2,CSNK2B,EIF2AK2,FOS,GRB2,INPP5D,JAK1,JAK2,JAK3,JUN,KRAS,MAP2K1,MAP2K2,MAP3K1,MAPK1,MRAS,NRAS,PDGFC,PIK3CB,PRKCB,RALB,RAP1B,RAP2B,RASD1,SOS2,SRC,STAT1,STAT3,SYNJ1,TYK2
IL-17A Signaling in Airway Cells	1.97	2.683	AKT1,AKT2,CXCL1,CXCL3,GSK3B,IKBKE,IL17RA,JAK1,JAK2,JAK3,MAP2K1,MAP2K2,MAP3K7,MAPK1,MAPK14,NFKB1,NFKB2,NFKBIA,NFKBIE,PIK3CB,STAT3,TYK2
April Mediated Signaling	2.84	2.668	FOS,IKBKE,JUN,MAP2K7,MAP3K1,MAP3K14,MAPK1,MAPK14,NFAT5,NFKB1,NFKB2,NFKBIA,NFKBIE,TNFSF13,TRAF1,TRAF3,TRAF5
Aldosterone Signaling in Epithelial Cells	2.84	2.668	DNAJA1,DNAJB1,DNAJB11,DNAJB12,DNAJB14,DNAJB6,DNAJB9,DNAJC2,DNAJC21,DNAJC24,DNAJC25,DNAJC3,DNAJC5,DNAJC7,DNAJC8,DNAJC9,HSCB,HSP90AA1,HSP90AB1,HSP90B1,HSPA14,HSPA1A/HSPA1B,HSPA4,HSPA5,HSPA8,HSPA9,HSPB1,HSPB11,HSPD1,HSPE1,HSPH1,ITPR1,ITPR2,KRAS,MAP2K1,MAP2K2,MAPK1,PDIA3,PDPK1,PIK3CB,PLCL2,PRKCB,PRKCD,PRKCH,PRKCI,PRKD3,SGK1,SOS2,TRAP1
nNOS Signaling in Neurons	1.3	2.646	CALM1 (includes others),CAPN1,CAPN2,CAPNS1,CHP1,GRINA,PPP3CA,PPP3CB,PPP3R1,PRKCB,PRKCD,PRKCH,PRKCI,PRKD3,RASD1
NF-κB Activation by Viruses	4.99	2.611	AKT1,AKT2,CCR5,CD4,EIF2AK2,IKBKE,ITGA4,ITGA6,ITGAL,ITGAV,ITGB1,ITGB2,KRAS,LCK,MAP3K1,MAP3K14,MAPK1,MRAS,NFKB1,NFKB2,NFKBIA,NFKBIE,NRAS,PIK3CB,PRKCB,PRKCD,PRKCH,PRKCI,PRKD3,RALB,RAP1B,RAP2B,RASD1,TBP,TNFRSF14
Neuregulin Signaling	2.86	2.6	ADAM17,AKT1,AKT2,CRK,ERBIN,EREG,GRB2,HSP90AA1,HSP90AB1,HSP90B1,ITGA4,ITGB1,KRAS,MAP2K1,MAP2K2,MAPK1,MRAS,NRAS,NRG1,PDPK1,PRKCB,PRKCD,PRKCH,PRKCI,PRKD3,PSEN1,RALB,RAP1B,RAP2B,RASD1,RPS6,SOS2,SRC
Death Receptor Signaling	4.79	2.535	ACIN1,ACTG1,APAF1,ARHGDIB,BID,CASP10,CASP3,CASP6,CASP8,CFLAR,CYCS,DAXX,DFFA,HSPB1,IKBKE,LIMK1,LMNA,MAP2K7,MAP3K14,MAP3K5,MAP4K4,NFKB1,NFKB2,NFKBIA,NFKBIE,PARP1,PARP11,PARP14,PARP4,PARP8,ROCK1,TANK,TNF,TNFRSF1A,TNFRSF1B,TNFSF12,TNKS2
Wnt/β-catenin Signaling	1.37	2.535	AKT1,AKT2,APPL1,BMPR2,CD44,CREBBP,CSNK1A1,CSNK1D,CSNK1E,CSNK1G2,CSNK1G3,CSNK2A1,CSNK2A2,CSNK2B,CTNNB1,EP300,GNAQ,GSK3B,HDAC1,JUN,LRP1,MAP3K7,MAP4K1,MARK2,MDM2,PIN1,PPP2CA,PPP2R1A,PPP2R2A,PPP2R5A,PPP2R5E,RPS27A,SRC,TCF3,TCF4,TCF7,TCF7L2,TGFB1,TGFBR1,TGFBR2,TLE3,TLE4,TP53,UBA52,UBB,UBC
UVC-Induced MAPK Signaling	2.57	2.524	FOS,JUN,KRAS,MAP2K1,MAP2K2,MAPK1,MAPK14,MRAS,NRAS,PRKCB,PRKCD,PRKCH,PRKCI,PRKD3,RALB,RAP1B,RAP2B,RASD1,SRC,TP53
RAN Signaling	5.74	2.496	CSE1L,IPO5,KPNA1,KPNA2,KPNA3,KPNA4,KPNA5,KPNA6,KPNB1,RAN,RANBP2,TNPO1,XPO1
LPS-stimulated MAPK Signaling	4.54	2.475	ATF2,CD14,CDC42,CREB1,FOS,IKBKE,JUN,KRAS,MAP2K1,MAP2K2,MAP2K3,MAP3K14,MAP3K5,MAP3K7,MAPK1,MAPK14,MRAS,NFKB1,NFKB2,NFKBIA,NFKBIE,NRAS,PIK3CB,PRKCB,PRKCD,PRKCH,PRKCI,PRKD3,RAC1,RALB,RAP1B,RAP2B,RASD1,TLR4
p70S6K Signaling	3.69	2.466	AKT1,AKT2,BCAP31,CD79B,EEF2,GNAI2,GNAQ,GRB2,IL2RG,JAK1,KRAS,LYN,MAP2K1,MAP2K2,MAPK1,MRAS,NRAS,PDIA3,PDPK1,PIK3CB,PLCL2,PPP2CA,PPP2R1A,PPP2R2A,PPP2R5A,PPP2R5E,PRKCB,PRKCD,PRKCH,PRKCI,PRKD3,RALB,RAP1B,RAP2B,RASD1,RPS6,SOS2,SRC,SYK,YWHAB,YWHAE,YWHAG,YWHAH,YWHAQ,YWHAZ
Induction of Apoptosis by HIV1	3.54	2.449	APAF1,BAX,BCL2L1,BID,CASP3,CASP8,CXCR4,CYCS,DAXX,DFFA,IKBKE,MAP2K7,MAP3K14,MAP3K5,NFKB1,NFKB2,NFKBIA,NFKBIE,SLC25A3,SLC25A5,TNF,TNFRSF1A,TNFRSF1B,TP53,TRAF1
Calcium-induced T Lymphocyte Apoptosis	8.63	2.414	CALM1 (includes others),CAPN2,CD247,CD3D,CD3E,CD3G,CD4,CHP1,EP300,FCER1G,HDAC1,HDAC2,HLA-A,HLA-B,HLA-DMA,HLA-DMB,HLA-DQA1,HLA-DQB1,HLA-DRA,HLA-DRB1,ITPR1,ITPR2,LCK,MEF2D,ORAI1,PPP3CA,PPP3CB,PPP3R1,PRKCB,PRKCD,PRKCH,PRKCI,PRKD3,ZAP70
IL-3 Signaling	5.43	2.401	AKT1,AKT2,CHP1,CSF2RB,FOS,FOXO1,GRB2,INPP5D,JAK1,JAK2,JUN,KRAS,MAP2K1,MAP2K2,MAPK1,MRAS,NRAS,PIK3CB,PPP3CA,PPP3CB,PPP3R1,PRKCB,PRKCD,PRKCH,PRKCI,PRKD3,RAC1,RALB,RAP1B,RAP2B,RAPGEF1,RASD1,STAT1,STAT3,STAT6
IGF-1 Signaling	5.53	2.401	AKT1,AKT2,CSNK2A1,CSNK2A2,CSNK2B,FOS,FOXO1,FOXO3,GRB2,IRS2,JAK1,JAK2,JUN,KRAS,MAP2K1,MAP2K2,MAPK1,MRAS,NRAS,PDPK1,PIK3CB,PRKACA,PRKACB,PRKAG1,PRKAG2,PRKAR1A,PRKAR2A,PRKCI,RALB,RAP1B,RAP2B,RASD1,SOCS3,SOCS4,SOCS5,SOS2,STAT3,YWHAB,YWHAE,YWHAG,YWHAH,YWHAQ,YWHAZ
EGF Signaling	2.5	2.4	AKT1,AKT2,CSNK2A1,CSNK2A2,CSNK2B,FOS,GRB2,ITPR1,ITPR2,JAK1,JUN,MAP2K1,MAP2K7,MAP3K1,MAPK1,MAPK14,PIK3CB,SOS2,SRC,STAT1,STAT3
ErbB4 Signaling	2.82	2.4	ADAM17,AKT1,APH1A,GRB2,KRAS,MAP2K1,MAP2K2,MAPK1,MRAS,NRAS,NRG1,PDPK1,PIK3CB,PRKCB,PRKCD,PRKCH,PRKCI,PRKD3,PSEN1,PSENEN,RALB,RAP1B,RAP2B,RASD1,SOS2
Sirtuin Signaling Pathway	18.9	2.36	ABCA1,AGTRAP,AKT1,ATG101,ATG12,ATG14,ATG2A,ATG3,ATG4A,ATG4B,ATG7,ATP5F1A,ATP5F1B,ATP5F1C,ATP5F1D,ATP5F1E,ATP5MC1,ATP5PF,BAX,BCL2L11,BECN1,CPT1A,CYC1,FOXO1,FOXO3,G6PD,GABARAP,GABARAPL1,GABARAPL2,GABPA,GABPB2,GADD45A,GADD45B,GADD45G,GLS,GLUD1,GSK3B,H1-0,H1-10,H1-2,H1-3,H1-4,H1-5,H3-3A/H3-3B,HIF1A,JUN,LDHA,LDHB,MAPK1,MAPK6,NAMPT,NBN,NDRG1,NDUFA1,NDUFA10,NDUFA11,NDUFA12,NDUFA13,NDUFA3,NDUFA4,NDUFA6,N…
NGF Signaling	6.97	2.359	AKT1,AKT2,ATF2,ATF4,BAX,CDC42,CREB1,CREB3,CREBBP,CRK,GRB2,IKBKE,KRAS,MAP2K1,MAP2K2,MAP3K1,MAP3K11,MAP3K12,MAP3K13,MAP3K14,MAP3K2,MAP3K3,MAP3K5,MAP3K7,MAP3K8,MAPK1,MRAS,NFKB1,NFKB2,NRAS,PDPK1,PIK3CB,PRKCD,RAC1,RALB,RAP1B,RAP2B,RASD1,RHOA,RHOG,ROCK1,ROCK2,RPS6KA1,RPS6KA2,RPS6KA5,RPS6KC1,SOS2,TP53,TRIO
Crosstalk between Dendritic Cells and Natural Killer Cells	2.06	2.357	ACTG1,CAMK2D,CD209,CD40,CD69,CD83,CD86,CSF2RB,HLA-A,HLA-B,HLA-C,HLA-DRA,HLA-DRB1,HLA-E,HLA-F,IL2RG,ITGAL,KLRD1,LTB,LTBR,NFKB1,NFKB2,PRF1,TLN1,TLR4,TNF,TNFRSF1B,TREM2,TYROBP
CD27 Signaling in Lymphocytes	7.25	2.353	APAF1,BCL2L1,BID,CASP3,CASP8,CYCS,FOS,IKBKE,JUN,MAP2K1,MAP2K2,MAP2K3,MAP2K7,MAP3K1,MAP3K11,MAP3K12,MAP3K13,MAP3K14,MAP3K2,MAP3K3,MAP3K5,MAP3K7,MAP3K8,NFKB1,NFKB2,NFKBIA,NFKBIE,SIVA1,TRAF5
CD40 Signaling	3.45	2.353	CD40,FOS,ICAM1,IKBKE,JAK3,JUN,MAP2K1,MAP2K2,MAP2K3,MAP2K7,MAP3K14,MAP3K7,MAPK1,MAPK14,MAPKAPK2,NFKB1,NFKB2,NFKBIA,NFKBIE,PIK3CB,STAT3,TANK,TNFAIP3,TRAF1,TRAF3,TRAF5
Androgen Signaling	5.07	2.353	CALM1 (includes others),CALR,CCNH,CREBBP,DNAJB1,EP300,ERCC3,GNA12,GNAI2,GNAQ,GNAS,GNB1,GNB2,GNB4,GNG5,GTF2A1,GTF2B,GTF2E2,GTF2F1,GTF2H1,GTF2H5,HSP90AA1,HSPA4,JUN,KAT2B,KAT7,MAPK1,MNAT1,MRAS,NCOA2,NCOA4,NFKB1,NFKB2,POLR2E,POLR2J,POLR2J2/POLR2J3,POLR2L,PRKACA,PRKACB,PRKAG1,PRKAG2,PRKAR1A,PRKAR2A,PRKCB,PRKCD,PRKCH,PRKCI,PRKD3,SRC,TAF2,TBP
PEDF Signaling	4.54	2.335	AKT1,AKT2,BCL2L1,CASP8,CFLAR,IKBKE,KRAS,MAPK1,MAPK14,MRAS,NFKB1,NFKB2,NFKBIA,NFKBIE,NRAS,PIK3CB,PNPLA2,RAC1,RALB,RAP1B,RAP2B,RASD1,RHOA,ROCK1,ROCK2,SERPINF1,SOD2,TCF12,TCF4,TCF7,TCF7L2,TP53,WASF2,ZEB1
Apelin Muscle Signaling Pathway	2	2.333	AKT1,AKT2,GNAS,MRAS,NRF1,PRKAA1,PRKAG1,PRKAG2,TFAM
Glutathione Redox Reactions I	1.53	2.333	CLIC2,GPX1,GPX4,GSR,GSTK1,GSTP1,MGST1,MGST2,MGST3
4-1BB Signaling in T Lymphocytes	2.45	2.309	ATF2,IKBKE,JUN,MAP2K1,MAP2K2,MAP3K14,MAP3K5,MAPK1,MAPK14,NFKB1,NFKB2,NFKBIA,NFKBIE,TRAF1
HOTAIR Regulatory Pathway	2.71	2.309	AEBP2,AGO1,AGO2,AKT1,AKT2,ATG3,ATG7,CD44,CDKN1A,CREBBP,CTNNB1,DZIP3,ELAVL1,EP300,H3-3A/H3-3B,HDAC1,HDAC2,ICAM1,IRF1,JARID2,KDM1A,KMT2A,KMT2C,LAMTOR5,MDM2,MMP12,MMP14,MMP19,MMP9,MTF2,NFKB1,NFKB2,NFKBIA,PIK3CB,RCOR1,REST,ROCK1,ROCK2,SNUPN,STAT3,STK38,TCF3,TCF4,TCF7,TCF7L2,TGFB1,TLR4,VIM,YY1
fMLP Signaling in Neutrophils	6.24	2.287	ACTR2,ACTR3,ARPC1B,ARPC2,ARPC3,ARPC4,ARPC5,CALM1 (includes others),CDC42,CHP1,CYBB,FPR1,FPR3,GNAI2,GNAS,GNB1,GNB2,GNB4,GNG5,ITPR1,ITPR2,KRAS,MAP2K1,MAP2K2,MAPK1,MRAS,NCF2,NFAT5,NFKB1,NFKB2,NFKBIA,NFKBIE,NRAS,PIK3CB,PPP3CA,PPP3CB,PPP3R1,PRKCB,PRKCD,PRKCH,PRKCI,PRKD3,RAC1,RALB,RAP1B,RAP2B,RASD1,WAS
Toll-like Receptor Signaling	4.61	2.236	CD14,EIF2AK2,FOS,IL1B,IRAK1,IRAK3,IRAK4,JUN,LY96,MAP2K3,MAP3K1,MAP3K14,MAP3K7,MAP4K4,MAPK1,MAPK14,NFKB1,NFKB2,NFKBIA,RPS27A,SIGIRR,TAB2,TLR2,TLR4,TLR8,TNF,TNFAIP3,TOLLIP,TRAF1,UBA52,UBB,UBC
Glioma Signaling	2.54	2.2	AKT1,AKT2,CALM1 (includes others),CAMK1,CAMK1D,CAMK2D,CDK4,CDKN1A,E2F3,E2F6,GRB2,IDH1,IDH3G,IGF2R,KRAS,MAP2K1,MAP2K2,MAPK1,MDM2,MRAS,NRAS,PA2G4,PDGFC,PIK3CB,PRKCB,PRKCD,PRKCH,PRKCI,PRKD3,RALB,RAP1B,RAP2B,RASD1,SOS2,TFDP1,TP53
Production of Nitric Oxide and Reactive Oxygen Species in Macrophages	8.27	2.151	AKT1,AKT2,APOC1,APOE,CAT,CDC42,CREBBP,CYBA,CYBB,FNBP1,FOS,IFNGR1,IFNGR2,IKBKE,IRF1,JAK1,JAK2,JAK3,JUN,LYZ,MAP2K1,MAP2K7,MAP3K1,MAP3K11,MAP3K12,MAP3K13,MAP3K14,MAP3K2,MAP3K3,MAP3K5,MAP3K7,MAP3K8,MAPK1,MAPK14,NCF2,NCF4,NFKB1,NFKB2,NFKBIA,NFKBIE,PIK3CB,PPP1CA,PPP1R11,PPP1R12A,PPP1R14B,PPP2CA,PPP2R1A,PPP2R2A,PPP2R5A,PPP2R5E,PRKCB,PRKCD,PRKCH,PRKCI,PRKD3,RAC1,RAC2,RAP1B,RHOA,RHOB,RHOF,RHOG,RHOQ,RHOU,S…
AMPK Signaling	1.9	2.143	ADRB2,AK2,AKT1,AKT1S1,AKT2,ARID1A,ATF2,ATF4,CAB39,CAMKK2,CDKN1A,CPT1A,CREB1,CREB3,CREBBP,EEF2,EIF4EBP1,ELAVL1,EP300,FOXO1,FOXO3,GNAS,ILKAP,INSR,IRS2,KAT2B,MAP2K3,MAP3K7,MAPK1,MAPK14,MRAS,PCK2,PDPK1,PFKFB3,PFKL,PIK3CB,PPM1F,PPM1K,PPP2CA,PPP2R1A,PPP2R2A,PPP2R5A,PPP2R5E,PRKAA1,PRKACA,PRKACB,PRKAG1,PRKAG2,PRKAR1A,PRKAR2A,RAB1A,RAB27A,RAB2A,RAB7A,RAB8A,SMARCD2,SRC,TBC1D1,TSC1
PKCθ Signaling in T Lymphocytes	5.68	2.138	BCL10,CAMK2D,CD247,CD3D,CD3E,CD3G,CD4,CD86,CHP1,FCER1G,FOS,FYN,GRB2,HLA-A,HLA-B,HLA-DMA,HLA-DMB,HLA-DQA1,HLA-DQB1,HLA-DRA,HLA-DRB1,IKBKE,JUN,KRAS,LCK,LCP2,MALT1,MAP3K1,MAP3K11,MAP3K12,MAP3K13,MAP3K14,MAP3K2,MAP3K3,MAP3K5,MAP3K7,MAP3K8,MAPK1,MRAS,NFAT5,NFKB1,NFKB2,NFKBIA,NFKBIE,NRAS,PIK3CB,PPP3CA,PPP3CB,PPP3R1,RAC1,RAC2,RALB,RAP1B,RAP2B,RASD1,SOS2,ZAP70
B Cell Activating Factor Signaling	2.56	2.138	FOS,IKBKE,JUN,MAP2K7,MAP3K1,MAP3K14,MAPK1,MAPK14,NFAT5,NFKB1,NFKB2,NFKBIA,NFKBIE,TNFSF13B,TRAF1,TRAF3,TRAF5
tRNA Charging	1.69	2.138	CARS1,DARS1,EPRS1,FARSB,GARS1,IARS2,KARS1,MARS1,NARS1,RARS2,SARS1,TARS1,TARS2,WARS1
EIF2 Signaling	36.9	-2.121	AGO1,AGO2,AKT1,AKT2,ATF4,ATF5,CDK11A,DDIT3,EIF1,EIF1AX,EIF1AY,EIF2AK1,EIF2AK2,EIF2B3,EIF2B4,EIF2B5,EIF2S1,EIF2S2,EIF2S3,EIF3A,EIF3E,EIF3F,EIF3H,EIF3I,EIF3J,EIF3K,EIF3L,EIF3M,EIF4A1,EIF4A2,EIF4A3,EIF4E,EIF4G1,EIF4G2,EIF4G3,EIF5,EIF5B,FAU,GRB2,GSK3B,HNRNPA1,HSPA5,INSR,KRAS,MAP2K1,MAP2K2,MAPK1,MRAS,NRAS,PABPC1,PDPK1,PIK3CB,PPP1CA,PPP1R15A,PTBP1,RALB,RAP1B,RAP2B,RASD1,RPL10,RPL11,RPL12,RPL13,RPL14,RP…	Monoctytesa_1D
Fc Epsilon RI Signaling	1.54	2.121	AKT1,AKT2,FCER1G,FYN,GRB2,INPP5D,KRAS,LCP2,LYN,MAP2K1,MAP2K2,MAP2K3,MAP2K7,MAPK1,MAPK14,MRAS,NRAS,PDPK1,PIK3CB,PRKCB,PRKCD,PRKCH,PRKCI,PRKD3,RAC1,RAC2,RALB,RAP1B,RAP2B,RASD1,SOS2,SYK,SYNJ1,TNF
Melanocyte Development and Pigmentation Signaling	2.86	2.121	ATF2,ATF4,CREB1,CREB3,CREBBP,CRK,EP300,GNAS,GRB2,KRAS,MAP2K1,MAP2K2,MAPK1,MITF,MRAS,NRAS,PIK3CB,PRKACA,PRKACB,PRKAG1,PRKAG2,PRKAR1A,PRKAR2A,RALB,RAP1B,RAP2B,RASD1,RPS6KA1,RPS6KA2,RPS6KA5,RPS6KC1,SOS2,SRC
Role of NFAT in Regulation of the Immune Response	10.3	2.109	AKT1,AKT2,ATF2,CALM1 (includes others),CD247,CD3D,CD3E,CD3G,CD4,CD79B,CD86,CHP1,CSNK1A1,CSNK1D,CSNK1E,CSNK1G2,CSNK1G3,FCER1G,FCGR2B,FCGR2C,FCGR3A/FCGR3B,FOS,FYN,GNA12,GNAI2,GNAQ,GNAS,GNB1,GNB2,GNB4,GNG5,GRB2,GSK3B,HLA-A,HLA-B,HLA-DMA,HLA-DMB,HLA-DQA1,HLA-DQB1,HLA-DRA,HLA-DRB1,IKBKE,ITPR1,ITPR2,JUN,KRAS,LCK,LCP2,LYN,MAP2K1,MAP2K2,MAPK1,MEF2A,MEF2C,MEF2D,MRAS,NFAT5,NFKB1,NFKB2,NFKBIA,NFKBIE,NRAS,OR…
Systemic Lupus Erythematosus In B Cell Signaling Pathway	9.6	2.09	AKT1,AKT2,BCL10,BCL2L1,BCL2L11,CALM1 (includes others),CBL,CCND2,CCND3,CD40,CD79B,CHP1,CSK,CTNNB1,FCGR2B,FCGR2C,FGR,FOS,FOXO1,FOXO3,FYN,GRB2,GSK3B,HCK,IFIH1,IFIT3,IFNAR1,IFNAR2,IFNGR1,IFNGR2,IL1B,IL6R,IL6ST,INPP5D,IRAK1,IRAK4,IRF3,IRF5,IRF7,ISG15,ISG20,JAK1,JAK2,JUN,KRAS,LCK,LILRB3,LILRB4,LTB,LYN,MALT1,MAP2K1,MAP2K2,MAP3K14,MAP3K7,MAP4K4,MAPK1,MCL1,MRAS,NFAT5,NFKB1,NFKB2,NRAS,PAG1,PDPK1,PIK3AP1,P…
PI3K/AKT Signaling	8.23	2.06	AKT1,AKT2,BCL2L1,CDC37,CDKN1A,CSF2RB,CTNNB1,EIF4E,EIF4EBP1,FOXO1,FOXO3,GRB2,GSK3B,HSP90AA1,HSP90AB1,HSP90B1,IFNAR1,IKBKE,IL10RA,IL10RB,IL17RA,IL1R2,IL2RG,IL6R,IL6ST,IL7R,INPP5D,ITGA4,ITGB1,JAK1,JAK2,JAK3,KRAS,LIMS1,MAP2K1,MAP2K2,MAP3K5,MAP3K8,MAPK1,MCL1,MDM2,MRAS,NFKB1,NFKB2,NFKBIA,NFKBIE,NRAS,PDPK1,PIK3CB,PPP2CA,PPP2R1A,PPP2R2A,PPP2R5A,PPP2R5E,RALB,RAP1B,RAP2B,RASD1,SOS2,SYNJ1,THEM4,TP53,TSC1,TY…
Apelin Endothelial Signaling Pathway	1.93	2.058	AKT1,AKT2,CALM1 (includes others),CCL2,FOS,GNAI2,GNAS,HDAC5,HIF1A,ICAM1,JUN,KRAS,MAP2K1,MAP2K2,MAPK1,MEF2A,MEF2C,MEF2D,MRAS,NFKB1,NFKB2,NRAS,PIK3CB,PRKAA1,PRKAG1,PRKAG2,PRKCB,PRKCD,PRKCH,PRKCI,PRKD3,RALB,RAP1B,RAP2B,RASD1
ErbB Signaling	2.05	2.043	AKT1,CDC42,EREG,FOS,FOXO1,GRB2,GSK3B,JUN,KRAS,MAP2K1,MAP2K2,MAP2K3,MAPK1,MAPK14,MRAS,NRAS,NRG1,PAK2,PDPK1,PIK3CB,PRKCB,PRKCD,PRKCH,PRKCI,PRKD3,RALB,RAP1B,RAP2B,RASD1,SOS2
Rac Signaling	4.69	2.03	ACTR2,ACTR3,ARPC1B,ARPC2,ARPC3,ARPC4,ARPC5,BAIAP2,BRK1,CD44,CDC42,CFL1,CYBB,CYFIP1,CYFIP2,ELK4,IQGAP1,IQGAP2,ITGA4,ITGB1,JUN,KRAS,LIMK1,MAP2K1,MAP2K2,MAP2K7,MAP3K1,MAP3K11,MAPK1,MRAS,NCF2,NFKB1,NFKB2,NRAS,PAK2,PIK3CB,PRKCI,RAC1,RALB,RAP1B,RAP2B,RASD1,RHOA
Cholecystokinin/Gastrin-mediated Signaling	4.78	2.03	ATF2,CDC42,CREM,FNBP1,FOS,GNA12,GNAQ,GRB2,IL1B,ITPR1,ITPR2,JUN,KRAS,MAP2K1,MAP2K2,MAP2K3,MAPK1,MAPK14,MEF2A,MEF2C,MEF2D,MRAS,NRAS,PRKCB,PRKCD,PRKCH,PRKCI,PRKD3,RAC1,RAC2,RALB,RAP1B,RAP2B,RASD1,RHOA,RHOB,RHOF,RHOG,RHOQ,RHOU,ROCK1,ROCK2,SOS2,SRC,TNF

## Sheet: NK_1D
Ingenuity Canonical Pathways	-log(p-value)	z-score	Molecules
EIF2 Signaling	91.9	-5.385	EIF1,FAU,RPL10,RPL11,RPL13,RPL15,RPL18,RPL19,RPL26,RPL27,RPL27A,RPL28,RPL29,RPL3,RPL30,RPL31,RPL32,RPL34,RPL35A,RPL36,RPL37,RPL37A,RPL38,RPL39,RPL4,RPL5,RPL7A,RPL8,RPLP1,RPLP2,RPS11,RPS12,RPS13,RPS14,RPS15A,RPS16,RPS19,RPS2,RPS21,RPS23,RPS24,RPS25,RPS27A,RPS28,RPS29,RPS3,RPS4X,RPS5,RPS6,RPS8,RPS9	NK_1D

## Sheet: NT_1D
Ingenuity Canonical Pathways	-log(p-value)	z-score	Molecules
CD28 Signaling in T Helper Cells	13.3	6.062	ACTR2,ACTR3,AKT1,AKT2,AKT3,ARPC1B,ARPC2,ARPC3,ARPC4,ARPC5,BCL10,CALM1 (includes others),CAMK4,CD247,CD28,CD3D,CD3E,CD3G,CD4,CD86,CHP1,CSK,FOS,FYN,GRAP2,GRB2,HLA-A,HLA-B,HLA-DQB1,HLA-DRA,HLA-DRB5,IKBKE,ITK,ITPR1,ITPR2,JUN,LCK,LCP2,MALT1,MAP2K1,MAP2K2,MAP3K1,MAPK8,MAPK9,NFAT5,NFKBIA,PDPK1,PIK3R1,PPP3CA,PPP3CB,PPP3CC,PPP3R1,PRKCQ,PTPN6,SYK,TRGV9,VAV1,WAS,ZAP70
Role of NFAT in Cardiac Hypertrophy	4.03	5.88	AKT1,AKT2,AKT3,CALM1 (includes others),CAMK1D,CAMK2D,CAMK2G,CAMK4,CHP1,CSNK1A1,EP300,GNAI2,GNAS,GNB5,GRB2,GSK3B,HDAC1,HDAC2,HDAC5,HDAC6,HDAC7,HDAC8,IL6ST,ITPR1,ITPR2,KRAS,MAP2K1,MAP2K2,MAP2K3,MAP2K7,MAP3K1,MAP3K7,MAPK1,MAPK14,MAPK8,MAPK9,MEF2A,MEF2C,MEF2D,NRAS,PDIA3,PIK3R1,PLCL2,PPP3CA,PPP3CB,PPP3CC,PPP3R1,PRKACA,PRKACB,PRKAG1,PRKAG2,PRKAR1A,PRKAR2A,PRKCA,PRKCB,PRKCH,PRKCI,PRKCQ,PRKD3,RAP1B,RASD1…
Cardiac Hypertrophy Signaling (Enhanced)	2.22	5.858	AKAP13,AKT1,AKT2,AKT3,APEX1,ATF2,ATF6,CALM1 (includes others),CAMK2D,CAMK2G,CAMK4,CD40LG,CHP1,CSF2RB,CTNNB1,DIAPH1,DIAPH2,DVL1,EIF2B1,EIF2B3,EIF2B4,EIF2B5,EIF4E,EIF4EBP1,EP300,GNAI2,GNAS,GSK3B,HDAC1,HDAC2,HDAC5,HDAC6,HDAC7,HDAC8,HSPB1,IKBKE,IL1B,IL2RG,IL6ST,IL7R,ITGA4,ITGA5,ITGB1,ITPR1,ITPR2,JAK2,JUN,KRAS,LTA,LTB,MAP2K1,MAP2K2,MAP2K3,MAP2K7,MAP3K1,MAP3K11,MAP3K12,MAP3K13,MAP3K14,MAP3K2,MAP3K3,MAP…
Phospholipase C Signaling	5.79	5.821	ARHGEF1,ARHGEF3,ARHGEF7,ARHGEF9,ATF2,ATF4,CALM1 (includes others),CAMK4,CD247,CD3D,CD3E,CD3G,CD79A,CD79B,CHP1,CREB1,CREBBP,EP300,FNBP1,FYN,GNAS,GNB5,GRAP2,GRB2,HDAC1,HDAC2,HDAC5,HDAC6,HDAC7,HDAC8,IGHG1,IGHG2,IGHG3,ITGA4,ITGA5,ITGB1,ITK,ITPR1,ITPR2,KRAS,LCK,LCP2,LYN,MAP2K1,MAP2K2,MAPK1,MARCKS,MEF2A,MEF2C,MEF2D,MPRIP,MYL12A,MYL12B,MYL6,MYL6B,NFAT5,NRAS,PEBP1,PLD3,PPP1R12A,PPP3CA,PPP3CB,PPP3CC,PPP3R…
B Cell Receptor Signaling	10.8	5.737	AKT1,AKT2,AKT3,APBB1IP,ATF2,ATF4,BCL10,CALM1 (includes others),CAMK2D,CAMK2G,CAMK4,CD19,CD79A,CD79B,CFL1,CREB1,CREBBP,CSK,DAPP1,EGR1,ETS1,FOXO1,GRB2,GSK3B,IGHG1,IGHG2,IGHG3,IKBKE,INPP5B,INPP5D,JUN,KRAS,LYN,MALT1,MAP2K1,MAP2K2,MAP2K3,MAP2K7,MAP3K1,MAP3K11,MAP3K12,MAP3K13,MAP3K14,MAP3K2,MAP3K3,MAP3K4,MAP3K5,MAP3K7,MAP3K8,MAPK1,MAPK14,MAPK8,MAPK9,MEF2C,NFAT5,NFKBIA,NRAS,PAG1,PDPK1,PIK3AP1,PIK3R1,PPP…
NF-κB Signaling	5.22	5.695	AKT1,AKT2,AKT3,BCL10,BTRC,CASP8,CD40,CD40LG,CREBBP,CSNK2A1,CSNK2A2,CSNK2B,EIF2AK2,EP300,GSK3B,HDAC1,HDAC2,IL1B,IRAK1,IRAK3,IRAK4,KRAS,LCK,LTA,MALT1,MAP2K7,MAP3K1,MAP3K14,MAP3K3,MAP3K7,MAP3K8,MAPK8,NFKBIA,NRAS,PELI1,PIK3R1,PRKACA,PRKACB,PRKCB,PRKCQ,RAP1B,RASD1,SIGIRR,TAB2,TANK,TDP2,TGFBR1,TGFBR2,TGFBR3,TNF,TNFAIP3,TNFRSF1A,TNFRSF1B,TNIP1,TRAF3,TRAF5,TRGV9,UBE2N,UBE2V1,ZAP70
GNRH Signaling	3.27	5.571	ATF2,ATF4,CALM1 (includes others),CAMK2D,CAMK2G,CAMK4,CREB1,CREBBP,EGR1,FOS,GNAI2,GNAS,GRB2,ITPR1,ITPR2,JUN,KRAS,MAP2K1,MAP2K2,MAP2K3,MAP2K7,MAP3K1,MAP3K11,MAP3K12,MAP3K13,MAP3K14,MAP3K2,MAP3K3,MAP3K4,MAP3K5,MAP3K7,MAP3K8,MAPK1,MAPK14,MAPK8,MAPK9,NRAS,PAK2,PRKACA,PRKACB,PRKAG1,PRKAG2,PRKAR1A,PRKAR2A,PRKCA,PRKCB,PRKCH,PRKCI,PRKCQ,PRKD3,RAP1B,RASD1
Reelin Signaling in Neurons	4.1	5.427	ACTR2,ACTR3,AKT1,AKT2,AKT3,ARHGEF1,ARHGEF3,ARHGEF9,ARPC1B,ARPC2,ARPC3,ARPC4,ARPC5,CAMK2D,CAMK2G,CFL1,CRKL,FYN,GRINA,GSK3B,ITGA4,ITGA5,ITGA6,ITGAL,ITGB1,ITGB2,LCK,LYN,MAP2K1,MAP2K2,MAP2K3,MAP2K7,MAP3K11,MAP4K1,MAPK1,MAPK8,MAPK8IP3,MAPK9,NDEL1,PDK1,PIK3R1,RAP1B,RAPGEF1,RHOA
Opioid Signaling Pathway	2.23	5.417	AKT1,AKT2,AKT3,AP1B1,AP1G2,AP2A1,AP2A2,AP2B1,AP2M1,ATF2,ATF4,CALM1 (includes others),CAMK1D,CAMK2D,CAMK2G,CAMK4,CREB1,CREBBP,CTNNB1,EP300,FOS,FOSB,FYN,GNAI2,GNAS,GRINA,GRK2,GRK3,GRK6,GSK3B,ITPR1,ITPR2,KRAS,LCK,LYN,MAP2K1,MAP2K2,MAP2K3,MAP2K7,MAPK1,MAPK6,MYC,NFKBIA,NRAS,PDK1,PPP3CA,PPP3CB,PPP3CC,PPP3R1,PRKACA,PRKACB,PRKAG1,PRKAG2,PRKAR1A,PRKAR2A,PRKCA,PRKCB,PRKCH,PRKCI,PRKCQ,PRKD3,RAP1B,RASD1,RGS1…
HGF Signaling	6.5	5.376	AKT1,AKT2,AKT3,ATF2,CRKL,ELF1,ELF2,ELK3,ETS1,FOS,GRB2,ITGA4,ITGA5,ITGB1,JUN,KRAS,MAP2K1,MAP2K2,MAP2K7,MAP3K1,MAP3K11,MAP3K12,MAP3K13,MAP3K14,MAP3K2,MAP3K3,MAP3K4,MAP3K5,MAP3K7,MAP3K8,MAPK1,MAPK8,MAPK9,NRAS,PIK3R1,PRKCA,PRKCB,PRKCH,PRKCI,PRKCQ,PRKD3,RAP1B,RAPGEF1,RASD1,STAT3
NRF2-mediated Oxidative Stress Response	11.4	5.357	ACTG1,AKT1,ATF4,CAT,CBR1,CCT7,CLPP,CREBBP,DNAJA1,DNAJA3,DNAJB1,DNAJB14,DNAJB6,DNAJB9,DNAJC19,DNAJC3,DNAJC7,DNAJC8,DNAJC9,EP300,ERP29,FKBP5,FOS,FTH1,FTL,GCLC,GCLM,GSK3B,GSR,GSTK1,GSTM3,GSTO1,GSTP1,HERPUD1,JUN,JUNB,JUND,KRAS,MAF,MAFF,MAP2K1,MAP2K2,MAP2K3,MAP2K7,MAP3K1,MAP3K5,MAP3K7,MAPK1,MAPK14,MAPK8,MAPK9,MGST3,NFE2L2,NRAS,PIK3R1,PMF1/PMF1-BGLAP,PPIB,PRDX1,PRKCA,PRKCB,PRKCH,PRKCI,PRKCQ,PRKD3,RAP1B…
Senescence Pathway	5.05	5.301	AKT1,AKT2,AKT3,CALM1 (includes others),CAMK4,CAPN1,CAPN2,CAPNS1,CAT,CDC16,CDK4,CHP1,CREBBP,DMTF1,E2F3,E2F4,E2F5,EIF4E,EIF4EBP1,ELF1,ELF2,ELK3,EP300,ETS1,FOXO3,GADD45A,GADD45B,GADD45G,HBP1,IKBKE,ING1,IRF3,ITPR2,ITSN2,JUN,KAT2B,KRAS,MAP2K1,MAP2K2,MAP2K3,MAP2K7,MAP3K7,MAPK1,MAPK14,MAPK6,MAPKAPK2,MDM2,NFAT5,NRAS,PARP1,PDHA1,PDHB,PDHX,PDK1,PHF1,PHF19,PIK3R1,PPP1CA,PPP2R2A,PPP2R5A,PPP2R5E,PPP3CA,PPP3CB…
Systemic Lupus Erythematosus In B Cell Signaling Pathway	5.54	5.237	AKT1,AKT2,AKT3,BCL10,BCL2L11,CALM1 (includes others),CAMK4,CBL,CCND2,CCND3,CD19,CD40,CD40LG,CD79A,CD79B,CHP1,CSK,CTNNB1,FOS,FOXO1,FOXO3,FYN,GRB2,GSK3B,IGHG1,IL1B,IL6ST,INPP5B,INPP5D,IRAK1,IRAK4,IRF3,IRF7,ISG15,ISG20,JAK1,JAK2,JUN,KRAS,LCK,LTA,LTB,LYN,MALT1,MAP2K1,MAP2K2,MAP3K14,MAP3K7,MAPK1,MCL1,MYC,NFAT5,NRAS,PAG1,PDPK1,PIK3AP1,PIK3R1,PPP3CA,PPP3CB,PPP3CC,PPP3R1,PRKCA,PRKCB,PRKCH,PRKCI,PRKCQ,PRK…
RANK Signaling in Osteoclasts	7.14	5.191	AKT1,AKT2,AKT3,BIRC2,BIRC3,CALM1 (includes others),CAMK4,CBL,CHP1,FOS,GSN,IKBKE,JUN,MAP2K1,MAP2K2,MAP2K7,MAP3K1,MAP3K11,MAP3K12,MAP3K13,MAP3K14,MAP3K2,MAP3K3,MAP3K4,MAP3K5,MAP3K7,MAP3K8,MAPK1,MAPK14,MAPK8,MAPK9,NFKBIA,PIK3R1,PPP3CA,PPP3CB,PPP3CC,PPP3R1,TAB2,TRAF5
Synaptic Long Term Potentiation	3.61	5.06	ATF2,ATF4,CALM1 (includes others),CAMK2D,CAMK2G,CAMK4,CHP1,CREB1,CREBBP,EP300,GRINA,ITPR1,ITPR2,KRAS,MAP2K1,MAP2K2,MAPK1,NRAS,PDIA3,PLCL2,PPP1CA,PPP1R11,PPP1R12A,PPP1R14B,PPP3CA,PPP3CB,PPP3CC,PPP3R1,PRKACA,PRKACB,PRKAG1,PRKAG2,PRKAR1A,PRKAR2A,PRKCA,PRKCB,PRKCH,PRKCI,PRKCQ,PRKD3,RAP1B,RASD1
PI3K Signaling in B Lymphocytes	8.32	5	AKT1,AKT2,AKT3,ATF2,ATF4,ATF6,ATF6B,BCL10,CALM1 (includes others),CAMK2D,CAMK2G,CAMK4,CBL,CD19,CD40,CD79A,CD79B,CD81,CHP1,CREB1,DAPP1,FOS,FOXO3,FYN,IKBKE,INPP5D,ITPR1,ITPR2,JUN,KRAS,LYN,MALT1,MAP2K1,MAP2K2,MAPK1,NFAT5,NFKBIA,NRAS,PDIA3,PDPK1,PIK3AP1,PIK3R1,PLCL2,PLEKHA1,PLEKHA2,PLEKHA4,PPP3CA,PPP3CB,PPP3CC,PPP3R1,PRKCB,PRKCI,RAP1B,RASD1,SYK,VAV1
PKCθ Signaling in T Lymphocytes	5.19	4.992	BCL10,CAMK2D,CAMK2G,CD247,CD28,CD3D,CD3E,CD3G,CD4,CD86,CHP1,FOS,FYN,GRAP2,GRB2,HLA-A,HLA-B,HLA-DQB1,HLA-DRA,HLA-DRB5,IKBKE,JUN,KRAS,LCK,LCP2,MALT1,MAP3K1,MAP3K11,MAP3K12,MAP3K13,MAP3K14,MAP3K2,MAP3K3,MAP3K4,MAP3K5,MAP3K7,MAP3K8,MAPK1,MAPK8,NFAT5,NFKBIA,NRAS,PIK3R1,PPP3CA,PPP3CB,PPP3CC,PPP3R1,PRKCQ,RAP1B,RASD1,TRGV9,VAV1,ZAP70
Role of NFAT in Regulation of the Immune Response	6.27	4.901	AKT1,AKT2,AKT3,ATF2,CALM1 (includes others),CAMK4,CD247,CD28,CD3D,CD3E,CD3G,CD4,CD79A,CD79B,CD86,CHP1,CSNK1A1,CSNK1D,CSNK1G2,CSNK1G3,FOS,FYN,GNAI2,GNAS,GNB5,GRB2,GSK3B,HLA-A,HLA-B,HLA-DQB1,HLA-DRA,HLA-DRB5,IKBKE,ITK,ITPR1,ITPR2,JUN,KRAS,LCK,LCP2,LYN,MAP2K1,MAP2K2,MAPK1,MEF2A,MEF2C,MEF2D,NFAT5,NFKBIA,NRAS,PIK3R1,PPP3CA,PPP3CB,PPP3CC,PPP3R1,PRKCQ,RAP1B,RASD1,RCAN3,SYK,TRGV9,XPO1,ZAP70
Cardiac Hypertrophy Signaling	4.85	4.866	ADSS2,AKT1,ATF2,CALM1 (includes others),CAMK4,CHP1,CREB1,CREBBP,EIF2B1,EIF2B3,EIF2B4,EIF2B5,EIF4E,EP300,FNBP1,GNAI2,GNAS,GNB5,GRB2,GSK3B,HSPB1,JUN,KRAS,MAP2K1,MAP2K2,MAP2K3,MAP2K7,MAP3K1,MAP3K11,MAP3K12,MAP3K13,MAP3K14,MAP3K2,MAP3K3,MAP3K4,MAP3K5,MAP3K7,MAP3K8,MAPK1,MAPK14,MAPK8,MAPK9,MAPKAPK2,MEF2A,MEF2C,MEF2D,MYL12A,MYL12B,MYL6,MYL6B,NRAS,PDIA3,PIK3R1,PLCL2,PPP3CA,PPP3CB,PPP3CC,PPP3R1,PRKACA,PR…
Dopamine-DARPP32 Feedback in cAMP Signaling	1.58	4.743	ATF2,ATF4,CALM1 (includes others),CAMK4,CHP1,CREB1,CREBBP,CREM,CSNK1A1,CSNK1D,CSNK1G2,CSNK1G3,GNAI2,GNAS,GRINA,ITPR1,ITPR2,PDIA3,PLCL2,PPP1CA,PPP1R11,PPP1R12A,PPP1R14B,PPP2R2A,PPP2R5A,PPP2R5E,PPP3CA,PPP3CB,PPP3CC,PPP3R1,PRKACA,PRKACB,PRKAG1,PRKAG2,PRKAR1A,PRKAR2A,PRKCA,PRKCB,PRKCH,PRKCI,PRKCQ,PRKD3
14-3-3-mediated Signaling	3.94	4.564	AKT1,AKT2,AKT3,CBL,FOS,FOXO1,GRB2,GSK3B,JUN,KRAS,MAP2K1,MAP2K2,MAP3K5,MAPK1,MAPK8,MAPK9,NRAS,PDCD6IP,PDIA3,PIK3R1,PLCL2,PRKCA,PRKCB,PRKCH,PRKCI,PRKCQ,PRKD3,RAP1B,RASD1,TNF,TNFRSF1A,TSC1,TUBA1A,TUBA1B,TUBA4A,TUBB2A,VIM,YWHAB,YWHAE,YWHAG,YWHAH,YWHAQ,YWHAZ
Production of Nitric Oxide and Reactive Oxygen Species in Macrophages	4.18	4.543	AKT1,AKT2,AKT3,APOC1,APOM,CAT,CREBBP,CYBA,FNBP1,FOS,IKBKE,IRF1,JAK1,JAK2,JAK3,JUN,LYZ,MAP2K1,MAP2K7,MAP3K1,MAP3K11,MAP3K12,MAP3K13,MAP3K14,MAP3K2,MAP3K3,MAP3K4,MAP3K5,MAP3K7,MAP3K8,MAPK1,MAPK14,MAPK8,MAPK9,NFKBIA,PIK3R1,PPP1CA,PPP1R11,PPP1R12A,PPP1R14B,PPP2R2A,PPP2R5A,PPP2R5E,PRKCA,PRKCB,PRKCH,PRKCI,PRKCQ,PRKD3,PTPN6,RAP1B,RHOA,RHOF,RHOG,RHOH,RHOT2,TNF,TNFRSF1A,TNFRSF1B
Fcγ Receptor-mediated Phagocytosis in Macrophages and Monocytes	2.82	4.49	ACTG1,ACTR2,ACTR3,AKT1,AKT2,AKT3,ARPC1B,ARPC2,ARPC3,ARPC4,ARPC5,CBL,EZR,FYN,INPP5D,LCP2,LYN,MAPK1,PIK3R1,PLD3,PRKCA,PRKCB,PRKCH,PRKCI,PRKCQ,PRKD3,SYK,TLN1,VASP,VAV1,WAS
Protein Kinase A Signaling	2.44	4.472	ADD3,AKAP10,AKAP11,AKAP13,AKAP9,APEX1,ATF2,ATF4,CALM1 (includes others),CAMK2D,CAMK2G,CAMK4,CDC16,CHP1,CREB1,CREBBP,CREM,CTNNB1,DUSP10,DUSP16,DUSP18,FLNA,GNAI2,GNAS,GNB5,GSK3B,H1-10,H1-2,H1-3,H1-4,H3-3A/H3-3B,ITPR1,ITPR2,KDELR1,LEF1,MAP2K1,MAP2K2,MAP3K1,MAPK1,MTMR3,MYL12A,MYL12B,MYL6,MYL6B,NFAT5,NFKBIA,PDE3B,PDE4D,PDE6D,PDE7A,PDE8A,PDIA3,PGP,PLCL2,PPP1CA,PPP1R11,PPP1R12A,PPP1R14B,PPP3CA,PPP3CB,PP…
fMLP Signaling in Neutrophils	2.64	4.459	ACTR2,ACTR3,ARPC1B,ARPC2,ARPC3,ARPC4,ARPC5,CALM1 (includes others),CAMK4,CHP1,GNAI2,GNAS,GNB5,ITPR1,ITPR2,KRAS,MAP2K1,MAP2K2,MAPK1,NFAT5,NFKBIA,NRAS,PIK3R1,PPP3CA,PPP3CB,PPP3CC,PPP3R1,PRKCA,PRKCB,PRKCH,PRKCI,PRKCQ,PRKD3,RAP1B,RASD1,WAS
Renin-Angiotensin Signaling	2.49	4.459	ATF2,CCL5,FOS,GRB2,ITPR1,ITPR2,JAK2,JUN,KRAS,MAP2K1,MAP2K2,MAP3K1,MAPK1,MAPK14,MAPK8,MAPK9,NRAS,PAK2,PIK3R1,PRKACA,PRKACB,PRKAG1,PRKAG2,PRKAR1A,PRKAR2A,PRKCA,PRKCB,PRKCH,PRKCI,PRKCQ,PRKD3,PTPN6,RAP1B,RASD1,STAT3,TNF
BMP signaling pathway	3.04	4.426	ATF2,CAMK4,CREB1,CREBBP,GRB2,JUN,KRAS,MAP2K1,MAP2K2,MAP3K7,MAPK1,MAPK14,MAPK8,MAPK9,NOG,NRAS,PRKACA,PRKACB,PRKAG1,PRKAG2,PRKAR1A,PRKAR2A,RAP1B,RASD1,RUNX2,SMAD4,SMAD5,SMAD7,ZNF423
TGF-β Signaling	3.23	4.382	CREBBP,EP300,FOS,GRB2,HDAC1,IRF7,JUN,KRAS,MAP2K1,MAP2K2,MAP2K3,MAP3K7,MAP4K1,MAPK1,MAPK14,MAPK8,MAPK9,NRAS,PMEPA1,RAP1B,RASD1,RNF111,RUNX2,RUNX3,SMAD2,SMAD4,SMAD5,SMAD7,TGFB1,TGFBR1,TGFBR2,TGIF1,ZNF423
Salvage Pathways of Pyrimidine Ribonucleotides	1.55	4.315	AKT2,CDADC1,CDK4,CMPK1,CSNK1A1,CSNK1D,DYRK1A,EIF2AK2,GRK6,IRAK1,LIMK2,MAP2K1,MAP2K2,MAP2K3,MAP3K8,MAPK1,MAPK6,MAPK8,MAPK9,PAK2,PIM1,PRKAA1,PRKCH,PRKCQ,PRKX,PRPF4B,UPP1
P2Y Purigenic Receptor Signaling Pathway	1.5	4.243	AKT1,AKT2,AKT3,ATF2,ATF4,CREB1,CREBBP,FOS,GNAI2,GNB5,JUN,KRAS,MAP2K1,MAP2K2,MAPK1,MYC,NRAS,PDIA3,PIK3R1,PLCL2,PRKACA,PRKACB,PRKAG1,PRKAG2,PRKAR1A,PRKAR2A,PRKCA,PRKCB,PRKCH,PRKCI,PRKCQ,PRKD3,RAP1B,RASD1
Hepatic Fibrosis Signaling Pathway	2.81	4.207	AKT1,AKT2,AKT3,ATF2,ATF4,CALM1 (includes others),CAMK4,CASP3,CCDC88A,CCL5,CD40,CD40LG,CREB1,CREBBP,CTNNB1,DVL1,FNBP1,FOS,FOXO1,FTH1,FTL,GNAI2,GSK3B,HIF1A,IKBKE,IL1B,IRAK1,IRAK3,IRAK4,ITGA4,ITGA5,ITGB1,JAK1,JAK2,JUN,KRAS,LEF1,MAP2K1,MAP2K2,MAP2K3,MAP2K7,MAP3K7,MAPK1,MAPK14,MAPK8,MAPK9,MYC,MYL12A,MYL12B,MYL6,MYL6B,NFKBIA,NRAS,PDCD4,PDK1,PIK3R1,PRKACA,PRKACB,PRKAG1,PRKAG2,PRKAR1A,PRKAR2A,PRKCA,PRKCB…
Induction of Apoptosis by HIV1	4.54	4.2	APAF1,BBC3,BIRC2,BIRC3,CASP3,CASP8,CXCR4,CYCS,DAXX,DFFA,HTRA2,IKBKE,MAP2K7,MAP3K14,MAP3K5,MAPK8,MAPK9,NFKBIA,SLC25A3,SLC25A4,SLC25A5,TNF,TNFRSF1A,TNFRSF1B,TP53,TRAF1
IL-1 Signaling	1.79	4.2	ECSIT,FOS,GNAI2,GNAS,GNB5,IKBKE,IRAK1,IRAK3,IRAK4,JUN,MAP2K3,MAP2K7,MAP3K1,MAP3K14,MAP3K7,MAPK1,MAPK14,MAPK8,MAPK9,NFKBIA,PRKACA,PRKACB,PRKAG1,PRKAG2,PRKAR1A,PRKAR2A,TAB2
Fc Epsilon RI Signaling	1.97	4.131	AKT1,AKT2,AKT3,FYN,GRAP2,GRB2,INPP5B,INPP5D,KRAS,LCP2,LYN,MAP2K1,MAP2K2,MAP2K3,MAP2K7,MAPK1,MAPK14,MAPK8,MAPK9,NRAS,PDPK1,PIK3R1,PRKCA,PRKCB,PRKCH,PRKCI,PRKCQ,PRKD3,RAP1B,RASD1,SYK,SYNJ2,TNF,VAV1
Rac Signaling	2.94	4.116	ABI2,ACTR2,ACTR3,ARPC1B,ARPC2,ARPC3,ARPC4,ARPC5,BRK1,CD44,CFL1,CYFIP2,ELK4,IQGAP2,ITGA4,ITGA5,ITGB1,JUN,KRAS,LIMK2,MAP2K1,MAP2K2,MAP2K7,MAP3K1,MAP3K11,MAPK1,MAPK8,NRAS,PAK2,PARD6A,PIK3R1,PRKCI,RAP1B,RASD1,RHOA,TIAM1
NGF Signaling	2.49	4.116	AKT1,AKT2,AKT3,ATF2,ATF4,CREB1,CREBBP,GRB2,IKBKE,KRAS,MAP2K1,MAP2K2,MAP3K1,MAP3K11,MAP3K12,MAP3K13,MAP3K14,MAP3K2,MAP3K3,MAP3K4,MAP3K5,MAP3K7,MAP3K8,MAPK1,MAPK8,MAPK9,NRAS,PDPK1,PIK3R1,RAP1B,RASD1,RHOA,RHOG,RPS6KA5,TP53
Pyridoxal 5'-phosphate Salvage Pathway	3.52	4.082	AKT2,CDK4,CSNK1A1,CSNK1D,DYRK1A,EIF2AK2,GRK6,IRAK1,LIMK2,MAP2K1,MAP2K2,MAP2K3,MAP3K8,MAPK1,MAPK6,MAPK8,MAPK9,PAK2,PIM1,PNPO,PRKAA1,PRKCH,PRKCQ,PRKX,PRPF4B
Cdc42 Signaling	10.6	4.012	ACTR2,ACTR3,ARPC1B,ARPC2,ARPC3,ARPC4,ARPC5,ATF2,B2M,CD247,CD3D,CD3E,CD3G,CDC42SE1,CFL1,CLIP1,DIAPH1,EXOC1,EXOC2,EXOC3,EXOC4,EXOC6,EXOC8,FGD3,FOS,GSK3B,HLA-A,HLA-B,HLA-C,HLA-DQB1,HLA-DRA,HLA-DRB5,HLA-E,HLA-F,IQGAP2,ITGA4,ITGA5,ITGB1,ITK,JUN,LIMK2,MAP3K11,MAPK1,MAPK14,MAPK8,MAPK9,MPRIP,MYL12A,MYL12B,MYL6,MYL6B,PAK2,PARD6A,PPP1R12A,PRKCI,TRGV9,VAV1,WAS,WIPF1
Ephrin Receptor Signaling	1.89	4.012	ABI1,ACTR2,ACTR3,AKT1,AKT2,AKT3,ARPC1B,ARPC2,ARPC3,ARPC4,ARPC5,ATF2,ATF4,CFL1,CREB1,CREBBP,CRKL,CXCR4,EFNA2,EPHA4,EPHB6,FYN,GNAI2,GNAS,GNB5,GRB2,GRINA,ITGA4,ITGA5,ITGB1,JAK2,KRAS,LIMK2,MAP2K1,MAP2K2,MAP3K14,MAPK1,NRAS,PAK2,RAP1B,RAPGEF1,RASD1,RHOA,SH2D3C,STAT3,VEGFB,WAS,WIPF1
IL-3 Signaling	5.66	4.004	AKT1,AKT2,AKT3,CHP1,CRKL,CSF2RB,FOS,FOXO1,GRB2,INPP5D,JAK1,JAK2,JUN,KRAS,MAP2K1,MAP2K2,MAPK1,NRAS,PIK3R1,PPP3CA,PPP3CB,PPP3CC,PPP3R1,PRKCA,PRKCB,PRKCH,PRKCI,PRKCQ,PRKD3,PTPN6,RAP1B,RAPGEF1,RASD1,STAT3
Apelin Endothelial Signaling Pathway	2.16	4.004	AKT1,AKT2,AKT3,CALM1 (includes others),CAMK4,FOS,GNAI2,GNAS,HDAC5,HIF1A,JUN,KRAS,MAP2K1,MAP2K2,MAPK1,MAPK8,MAPK9,MEF2A,MEF2C,MEF2D,NRAS,PIK3R1,PRKAA1,PRKAB1,PRKAG1,PRKAG2,PRKCA,PRKCB,PRKCH,PRKCI,PRKCQ,PRKD3,RAP1B,RASD1
Death Receptor Signaling	6	4	ACIN1,ACTG1,APAF1,ARHGDIB,BIRC2,BIRC3,CASP10,CASP2,CASP3,CASP6,CASP8,CFLAR,CYCS,DAXX,DFFA,HSPB1,HTRA2,IKBKE,LMNA,MAP2K7,MAP3K14,MAP3K5,MAPK8,NFKBIA,PARP1,PARP11,PARP14,PARP2,PARP4,PARP6,PARP8,TANK,TNF,TNFRSF1A,TNFRSF1B,TNFRSF25,TNFSF10,TNKS2
LPS-stimulated MAPK Signaling	2.78	3.922	ATF2,CD14,CREB1,FOS,IKBKE,JUN,KRAS,MAP2K1,MAP2K2,MAP2K3,MAP3K14,MAP3K5,MAP3K7,MAPK1,MAPK14,MAPK8,MAPK9,NFKBIA,NRAS,PIK3R1,PRKCA,PRKCB,PRKCH,PRKCI,PRKCQ,PRKD3,RAP1B,RASD1
Calcium-induced T Lymphocyte Apoptosis	8.77	3.9	CALM1 (includes others),CAMK4,CAPN2,CD247,CD3D,CD3E,CD3G,CD4,CHP1,EP300,HDAC1,HDAC2,HLA-A,HLA-B,HLA-DQB1,HLA-DRA,HLA-DRB5,ITPR1,ITPR2,LCK,MEF2D,PPP3CA,PPP3CB,PPP3CC,PPP3R1,PRKCA,PRKCB,PRKCH,PRKCI,PRKCQ,PRKD3,TRGV9,ZAP70
UVB-Induced MAPK Signaling	2.83	3.9	AKT1,EIF4E,EIF4EBP1,FOS,H3-3A/H3-3B,JUN,MAP2K1,MAPK1,MAPK14,MAPK8,MAPK9,PIK3R1,PRKCA,PRKCB,PRKCH,PRKCI,PRKCQ,PRKD3,RPS6KA5,TP53
NF-κB Activation by Viruses	3.51	3.9	AKT1,AKT2,AKT3,CD4,EIF2AK2,IKBKE,ITGA4,ITGA5,ITGA6,ITGAL,ITGB1,ITGB2,KRAS,LCK,MAP3K1,MAP3K14,MAPK1,NFKBIA,NRAS,PIK3R1,PRKCA,PRKCB,PRKCH,PRKCI,PRKCQ,PRKD3,RAP1B,RASD1,TBP,TNFRSF14
Nitric Oxide Signaling in the Cardiovascular System	2.14	3.9	AKT1,AKT2,AKT3,CALM1 (includes others),CAMK4,HSP90AA1,HSP90AB1,HSP90B1,ITPR1,ITPR2,MAP2K1,MAP2K2,MAPK1,PDE3B,PIK3R1,PRKAA1,PRKACA,PRKACB,PRKAG1,PRKAG2,PRKAR1A,PRKAR2A,PRKCA,PRKCB,PRKCH,PRKCI,PRKCQ,PRKD3,VEGFB
Cholecystokinin/Gastrin-mediated Signaling	2.49	3.888	ATF2,CREM,EPHA4,FNBP1,FOS,GRB2,IL1B,ITPR1,ITPR2,JUN,KRAS,MAP2K1,MAP2K2,MAP2K3,MAPK1,MAPK14,MAPK8,MAPK9,MEF2A,MEF2C,MEF2D,NRAS,PRKCA,PRKCB,PRKCH,PRKCI,PRKCQ,PRKD3,RAP1B,RASD1,RHOA,RHOF,RHOG,RHOH,RHOT2,TNF
April Mediated Signaling	2.26	3.873	FOS,IKBKE,JUN,MAP2K7,MAP3K1,MAP3K14,MAPK1,MAPK14,MAPK8,MAPK9,NFAT5,NFKBIA,TRAF1,TRAF3,TRAF5
Glioma Signaling	2.49	3.838	AKT1,AKT2,AKT3,CALM1 (includes others),CAMK1D,CAMK2D,CAMK2G,CAMK4,CDK4,CDKN2C,E2F3,E2F4,E2F5,GRB2,IDH3B,KRAS,MAP2K1,MAP2K2,MAPK1,MDM2,NRAS,PA2G4,PIK3R1,PRKCA,PRKCB,PRKCH,PRKCI,PRKCQ,PRKD3,RAP1B,RASD1,RBL2,TFDP1,TP53
Integrin Signaling	4.45	3.775	ACTG1,ACTN1,ACTR2,ACTR3,AKT1,AKT2,AKT3,ARHGAP26,ARHGEF7,ARPC1B,ARPC2,ARPC3,ARPC4,ARPC5,ASAP1,CAPN1,CAPN2,CAPNS1,CRKL,FNBP1,FYN,GRB2,GSK3B,GSN,ILKAP,ITGA4,ITGA5,ITGA6,ITGAE,ITGAL,ITGAX,ITGB1,ITGB2,ITGB7,KRAS,LIMS1,MAP2K1,MAP2K2,MAP3K11,MAPK1,MAPK8,MPRIP,MYL12A,MYL12B,NRAS,PAK2,PFN1,PIK3R1,PPP1R12A,RAP1B,RAPGEF1,RASD1,RHOA,RHOF,RHOG,RHOH,RHOT2,TLN1,TSPAN3,TTN,VASP,VCL,WAS,WIPF1,ZYX
Corticotropin Releasing Hormone Signaling	1.41	3.772	ARPC5,ATF2,ATF4,CALM1 (includes others),CAMK4,CREB1,CREBBP,FOS,GNAI2,GNAS,ITPR1,ITPR2,JUN,JUND,MAP2K1,MAP2K2,MAPK1,MAPK14,MEF2A,MEF2C,MEF2D,NPR3,PRKACA,PRKACB,PRKAG1,PRKAG2,PRKAR1A,PRKAR2A,PRKCA,PRKCB,PRKCH,PRKCI,PRKCQ,PRKD3,PTCH2,RAP1B,SLC39A7
Inhibition of Angiogenesis by TSP1	5.24	3.771	AKT1,AKT2,AKT3,CASP3,CD36,CD47,FYN,JUN,MAPK1,MAPK14,MAPK8,MAPK9,MMP9,TGFB1,TGFBR1,TGFBR2,THBS1,TP53
UVC-Induced MAPK Signaling	2.53	3.771	FOS,JUN,KRAS,MAP2K1,MAP2K2,MAPK1,MAPK14,MAPK8,MAPK9,NRAS,PRKCA,PRKCB,PRKCH,PRKCI,PRKCQ,PRKD3,RAP1B,RASD1,TP53
B Cell Activating Factor Signaling	2.45	3.742	FOS,IKBKE,JUN,MAP2K7,MAP3K1,MAP3K14,MAPK1,MAPK14,MAPK8,MAPK9,NFAT5,NFKBIA,TNFRSF13C,TRAF1,TRAF3,TRAF5
EGF Signaling	2.9	3.71	AKT1,AKT2,AKT3,CSNK2A1,CSNK2A2,CSNK2B,FOS,GRB2,ITPR1,ITPR2,JAK1,JUN,MAP2K1,MAP2K7,MAP3K1,MAPK1,MAPK14,MAPK8,PIK3R1,PRKCA,STAT3
Melatonin Signaling	2.49	3.674	CALM1 (includes others),CAMK2D,CAMK2G,CAMK4,GNAI2,MAP2K1,MAP2K2,MAP2K3,MAP2K7,MAPK1,PDIA3,PLCL2,PRKACA,PRKACB,PRKAG1,PRKAG2,PRKAR1A,PRKAR2A,PRKCA,PRKCB,PRKCH,PRKCI,PRKCQ,PRKD3
FGF Signaling	1.46	3.674	AKT1,AKT2,AKT3,ATF2,ATF4,CREB1,CREBBP,CRKL,FRS2,GRB2,ITPR1,MAP2K1,MAP2K3,MAP3K1,MAP3K5,MAPK1,MAPK14,MAPK8,MAPKAPK2,PIK3R1,PRKCA,PTPN6,RPS6KA5,STAT3
p70S6K Signaling	3.14	3.656	AKT1,AKT2,AKT3,BCAP31,CD19,CD79A,CD79B,EEF2,GNAI2,GRB2,IL2RG,JAK1,KRAS,LYN,MAP2K1,MAP2K2,MAPK1,NRAS,PDIA3,PDPK1,PIK3R1,PLCL2,PPP2R2A,PPP2R5A,PPP2R5E,PRKCA,PRKCB,PRKCH,PRKCI,PRKCQ,PRKD3,RAP1B,RASD1,RPS6,SYK,YWHAB,YWHAE,YWHAG,YWHAH,YWHAQ,YWHAZ
PFKFB4 Signaling Pathway	4.18	3.578	ATF2,ATF4,CREB1,CREBBP,GNAS,MAP2K1,MAP2K2,MAP2K3,MAP2K7,MAPK1,NCOA3,PRKACA,PRKACB,PRKAG1,PRKAG2,PRKAR1A,PRKAR2A,RPS6KA5,TGFB1,TKT,TP53
CD27 Signaling in Lymphocytes	7.27	3.53	APAF1,CASP3,CASP8,CD27,CYCS,FOS,IKBKE,JUN,MAP2K1,MAP2K2,MAP2K3,MAP2K7,MAP3K1,MAP3K11,MAP3K12,MAP3K13,MAP3K14,MAP3K2,MAP3K3,MAP3K4,MAP3K5,MAP3K7,MAP3K8,MAPK8,MAPK9,NFKBIA,SIVA1,TRAF5
CD40 Signaling	3.97	3.53	CD40,CD40LG,FOS,IKBKE,JAK3,JUN,LTA,MAP2K1,MAP2K2,MAP2K3,MAP2K7,MAP3K14,MAP3K7,MAPK1,MAPK14,MAPK8,MAPK9,MAPKAPK2,NFKBIA,PIK3R1,STAT3,TANK,TNFAIP3,TRAF1,TRAF3,TRAF5
Aldosterone Signaling in Epithelial Cells	2.02	3.5	DNAJA1,DNAJB1,DNAJB14,DNAJB6,DNAJB9,DNAJC19,DNAJC2,DNAJC24,DNAJC25,DNAJC3,DNAJC7,DNAJC8,DNAJC9,HSCB,HSP90AA1,HSP90AB1,HSP90B1,HSPA14,HSPA1A/HSPA1B,HSPA6,HSPA8,HSPB1,HSPB11,HSPE1,HSPH1,ITPR1,ITPR2,KRAS,MAP2K1,MAP2K2,MAPK1,PDIA3,PDPK1,PIK3R1,PLCL2,PRKCA,PRKCB,PRKCH,PRKCI,PRKCQ,PRKD3,SACS,TRAP1
4-1BB Signaling in T Lymphocytes	2.25	3.464	ATF2,IKBKE,JUN,MAP2K1,MAP2K2,MAP3K14,MAP3K5,MAPK1,MAPK14,MAPK8,MAPK9,NFKBIA,TRAF1
Sirtuin Signaling Pathway	13.1	3.444	AGTRAP,AKT1,APEX1,ATG101,ATG12,ATG13,ATG14,ATG2A,ATG2B,ATG4A,ATG4B,ATP5F1A,ATP5F1B,ATP5F1E,BCL2L11,BPGM,CPT1A,FOXO1,FOXO3,GABARAP,GABARAPL1,GABARAPL2,GABPA,GABPB1,GABPB2,GADD45A,GADD45B,GADD45G,GLS,GLUD1,GSK3B,H1-10,H1-2,H1-3,H1-4,H3-3A/H3-3B,HIF1A,JUN,KAT2A,LDHA,LDHB,MAPK1,MAPK6,MYC,NAMPT,NDUFA1,NDUFA11,NDUFA12,NDUFA13,NDUFA3,NDUFA4,NDUFAB1,NDUFAF2,NDUFB1,NDUFB11,NDUFB2,NDUFB4,NDUFB8,NDUFB9,NDUF…
p38 MAPK Signaling	2.43	3.43	ATF2,ATF4,CREB1,CREBBP,DAXX,DDIT3,DUSP10,H3-3A/H3-3B,HMGN1,HSPB1,IL1B,IRAK1,IRAK3,IRAK4,MAP2K3,MAP3K5,MAP3K7,MAP4K1,MAPK14,MAPKAPK2,MAX,MEF2A,MEF2C,MEF2D,MKNK2,MYC,RPS6KA5,TAB2,TGFB1,TGFBR1,TGFBR2,TIFA,TNF,TNFRSF1A,TNFRSF1B,TP53
Pancreatic Adenocarcinoma Signaling	2.02	3.411	AKT1,AKT2,AKT3,CDK4,E2F3,E2F4,E2F5,GRB2,JAK1,JAK2,JAK3,KRAS,MAP2K1,MAP2K2,MAPK1,MAPK8,MAPK9,MDM2,MMP9,PA2G4,PIK3R1,PLD3,RALBP1,SMAD2,SMAD4,STAT3,TFDP1,TGFB1,TGFBR1,TGFBR2,TP53,VEGFB
Chemokine Signaling	2.55	3.4	CALM1 (includes others),CAMK1D,CAMK2D,CAMK2G,CAMK4,CCL5,CFL1,CXCR4,FOS,GNAI2,JUN,KRAS,LIMK2,MAP2K1,MAP2K2,MAPK1,MAPK14,MAPK8,MPRIP,NRAS,PPP1R12A,PRKCA,PRKCB,RAP1B,RASD1,RHOA
iNOS Signaling	3.45	3.357	CALM1 (includes others),CAMK4,CD14,CREBBP,FOS,HMGA1,IKBKE,IRAK1,IRAK3,IRAK4,IRF1,JAK1,JAK2,JAK3,JUN,LY96,MAPK1,MAPK14,NFKBIA
PI3K/AKT Signaling	3.97	3.317	AKT1,AKT2,AKT3,CDC37,CSF2RB,CTNNB1,EIF4E,EIF4EBP1,FOXO1,FOXO3,GRB2,GSK3B,HSP90AA1,HSP90AB1,HSP90B1,IKBKE,IL2RG,IL6ST,IL7R,INPP5B,INPP5D,ITGA4,ITGA5,ITGB1,JAK1,JAK2,JAK3,KRAS,LIMS1,MAP2K1,MAP2K2,MAP3K5,MAP3K8,MAPK1,MCL1,MDM2,NFKBIA,NRAS,PDPK1,PIK3R1,PPP2R2A,PPP2R5A,PPP2R5E,RAP1B,RASD1,SYNJ2,THEM4,TP53,TSC1,YWHAB,YWHAE,YWHAG,YWHAH,YWHAQ,YWHAZ
Type I Diabetes Mellitus Signaling	6.45	3.307	APAF1,CASP3,CASP8,CD247,CD28,CD3D,CD3E,CD3G,CD86,CYCS,HLA-A,HLA-B,HLA-C,HLA-DQB1,HLA-DRA,HLA-DRB5,HLA-E,HLA-F,IKBKE,IL1B,IRAK1,IRF1,JAK1,JAK2,LTA,MAP2K3,MAP2K7,MAP3K14,MAP3K5,MAP3K7,MAPK1,MAPK14,MAPK8,MAPK9,NFKBIA,PRF1,SOCS2,SOCS3,SOCS4,SOCS5,TNF,TNFRSF1A,TNFRSF1B,TRGV9
IL-17A Signaling in Airway Cells	1.69	3.3	AKT1,AKT2,AKT3,CCL20,CXCL3,GSK3B,IKBKE,JAK1,JAK2,JAK3,MAP2K1,MAP2K2,MAP3K7,MAPK1,MAPK14,MAPK8,MAPK9,NFKBIA,PIK3R1,STAT3
ERK/MAPK Signaling	2.92	3.286	ATF2,ATF4,CREB1,CREBBP,CRKL,EIF4E,EIF4EBP1,ELF1,ELF2,ELK3,ETS1,FOS,FYN,GRB2,H3-3A/H3-3B,HSPB1,ITGA4,ITGA5,ITGB1,KRAS,MAP2K1,MAP2K2,MAPK1,MKNK2,MYC,NRAS,PAK2,PIK3R1,PPP1CA,PPP1R11,PPP1R12A,PPP1R14B,PPP2R2A,PPP2R5A,PPP2R5E,PRKACA,PRKACB,PRKAG1,PRKAG2,PRKAR1A,PRKAR2A,PRKCA,PRKCB,PRKCI,RAP1B,RAPGEF1,RASD1,RPS6KA5,STAT3,TLN1,VRK2,YWHAB,YWHAG,YWHAH,YWHAQ,YWHAZ
SAPK/JNK Signaling	2.5	3.286	ATF2,CRKL,DAXX,DUSP10,GADD45A,GRB2,HNRNPK,JUN,KRAS,LCK,MAP2K7,MAP3K1,MAP3K11,MAP3K12,MAP3K13,MAP3K2,MAP3K3,MAP3K4,MAP3K5,MAP3K7,MAP4K1,MAP4K5,MAPK8,MAPK8IP3,MAPK9,MINK1,NRAS,PIK3R1,RAP1B,RASD1,TP53,TRGV9
PTEN Signaling	1.3	-3.286	AKT1,AKT2,AKT3,BCL2L11,CASP3,CBL,CSNK2A1,CSNK2A2,CSNK2B,FOXO1,FOXO3,GRB2,GSK3B,IKBKE,INPP5B,INPP5D,ITGA4,ITGA5,ITGB1,KRAS,MAP2K1,MAP2K2,MAPK1,NRAS,PDPK1,PIK3R1,RAP1B,RASD1,SYNJ2,TGFBR1,TGFBR2,TGFBR3,YWHAH
TREM1 Signaling	1.56	3.273	AKT1,AKT2,AKT3,CASP1,CD40,CD86,CIITA,CXCL3,GRB2,IL1B,IRAK1,ITGA5,ITGAX,ITGB1,JAK2,LAT2,MAPK1,SIGIRR,STAT3,TNF,TYROBP
PDGF Signaling	2.44	3.272	CRKL,CSNK2A1,CSNK2A2,CSNK2B,EIF2AK2,FOS,GRB2,INPP5B,INPP5D,JAK1,JAK2,JAK3,JUN,KRAS,MAP2K1,MAP2K2,MAP3K1,MAPK1,MAPK8,MYC,NRAS,PIK3R1,PRKCA,PRKCB,RAP1B,RASD1,STAT3,SYNJ2
Androgen Signaling	3.51	3.266	CALM1 (includes others),CALR,CAMK4,CCNH,CREBBP,DNAJB1,EP300,ERCC3,GNAI2,GNAS,GNB5,GTF2A1,GTF2B,GTF2E2,GTF2F1,GTF2H1,GTF2H3,HSP90AA1,JUN,KAT2B,KAT7,MAPK1,MNAT1,NCOA2,NCOA4,POLR2B,POLR2C,POLR2I,POLR2J2/POLR2J3,POLR2L,PRKACA,PRKACB,PRKAG1,PRKAG2,PRKAR1A,PRKAR2A,PRKCA,PRKCB,PRKCH,PRKCI,PRKCQ,PRKD3,TAF2,TBP
Neuroinflammation Signaling Pathway	1.37	3.2	AKT1,AKT2,AKT3,APH1A,ATF2,ATF4,B2M,BIRC2,BIRC3,CASP1,CASP3,CASP8,CCL5,CD40,CD86,CFLAR,CHP1,CREB1,CREBBP,CSF1R,CTNNB1,CXCL10,FOS,GLS,GLUL,GRINA,GSK3B,HLA-A,HLA-B,HLA-C,HLA-DQB1,HLA-DRA,HLA-DRB5,HLA-E,HLA-F,HMGB1,IKBKE,IL1B,IRAK1,IRAK3,IRAK4,IRF3,IRF7,JAK1,JAK2,JAK3,JUN,MAPK1,MAPK14,MAPK6,MAPK8,MAPK9,MMP9,NFAT5,NFE2L2,PIK3R1,PPP3CA,PPP3CB,PPP3CC,PPP3R1,PSENEN,SYK,TGFB1,TGFBR1,TGFBR2,TGFBR3,TNF,TNFR…
IGF-1 Signaling	5.49	3.182	AKT1,AKT2,AKT3,CSNK2A1,CSNK2A2,CSNK2B,FOS,FOXO1,FOXO3,GRB2,JAK1,JAK2,JUN,KRAS,MAP2K1,MAP2K2,MAPK1,MAPK8,NRAS,PDPK1,PIK3R1,PRKACA,PRKACB,PRKAG1,PRKAG2,PRKAR1A,PRKAR2A,PRKCI,RAP1B,RASD1,SOCS2,SOCS3,SOCS4,SOCS5,STAT3,YWHAB,YWHAE,YWHAG,YWHAH,YWHAQ,YWHAZ
Lymphotoxin β Receptor Signaling	2.72	3.153	AKT1,AKT2,AKT3,APAF1,BIRC2,CASP3,CREBBP,CYCS,EP300,IKBKE,LTA,LTB,MAP3K14,MAPK1,NFKBIA,PDPK1,PIK3R1,TRAF1,TRAF3,TRAF5
ErbB4 Signaling	1.55	3.153	ADAM17,AKT1,APH1A,GRB2,KRAS,MAP2K1,MAP2K2,MAPK1,NRAS,PDPK1,PIK3R1,PRKCA,PRKCB,PRKCH,PRKCI,PRKCQ,PRKD3,PSENEN,RAP1B,RASD1
ERK5 Signaling	3.42	3.138	AKT1,ATF2,ATF4,CREB1,CREBBP,ELK4,FOS,FOXO3,IL6ST,KRAS,MAP3K2,MAP3K3,MAP3K8,MEF2A,MEF2C,MEF2D,MYC,NRAS,RAP1B,RASD1,RPS6KA5,YWHAB,YWHAE,YWHAG,YWHAH,YWHAQ,YWHAZ
ErbB Signaling	1.67	3.138	AKT1,EREG,FOS,FOXO1,GRB2,GSK3B,JUN,KRAS,MAP2K1,MAP2K2,MAP2K3,MAPK1,MAPK14,MAPK8,MAPK9,NRAS,PAK2,PDPK1,PIK3R1,PRKCA,PRKCB,PRKCH,PRKCI,PRKCQ,PRKD3,RAP1B,RASD1
Crosstalk between Dendritic Cells and Natural Killer Cells	2.21	3.13	ACTG1,CAMK2D,CAMK2G,CCR7,CD28,CD40,CD40LG,CD69,CD86,CSF2RB,HLA-A,HLA-B,HLA-C,HLA-DRA,HLA-DRB5,HLA-E,HLA-F,IL2RG,ITGAL,KLRD1,LTA,LTB,PRF1,TLN1,TNF,TNFRSF1B,TNFSF10,TYROBP
Neurotrophin/TRK Signaling	1.44	3.13	AKT1,ATF2,ATF4,CREB1,CREBBP,FOS,FRS2,GRB2,JUN,KRAS,MAP2K1,MAP2K2,MAP2K3,MAP2K7,MAP3K5,MAPK1,MAPK8,NRAS,PDPK1,PIK3R1,RAP1B,RASD1
iCOS-iCOSL Signaling in T Helper Cells	9.14	3.124	AKT1,AKT2,AKT3,CALM1 (includes others),CAMK2D,CAMK2G,CAMK4,CD247,CD28,CD3D,CD3E,CD3G,CD4,CD40,CD40LG,CD86,CHP1,CSK,GRAP2,GRB2,HLA-A,HLA-B,HLA-DQB1,HLA-DRA,HLA-DRB5,IKBKE,IL2RG,INPP5D,ITK,ITPR1,ITPR2,LCK,LCP2,NFAT5,NFKBIA,PDPK1,PIK3R1,PLEKHA1,PLEKHA2,PLEKHA4,PPP3CA,PPP3CB,PPP3CC,PPP3R1,PRKCQ,TRAT1,TRGV9,VAV1,ZAP70
Inhibition of ARE-Mediated mRNA Degradation Pathway	9.66	3.051	AGO1,AGO2,AKT1,AKT2,AKT3,CD40LG,CNOT1,CNOT2,CNOT9,DCP1A,DDX6,DIS3L,EXOSC1,EXOSC4,EXOSC5,EXOSC6,EXOSC7,EXOSC8,LTA,LTB,MAP3K7,MAPK1,MAPK14,MAPK6,MAPKAPK2,PABPN1,PAPOLA,PAPOLG,PPP2R2A,PPP2R5A,PPP2R5E,PRKACA,PRKACB,PRKAG1,PRKAG2,PRKAR1A,PRKAR2A,PSME1,PSME2,PSME4,PSMF1,TIA1,TNF,TNFRSF1A,TNFRSF1B,TNFSF10,YWHAB,YWHAE,YWHAG,YWHAH,YWHAQ,YWHAZ,ZFP36,ZFP36L1,ZFP36L2
OX40 Signaling Pathway	3.34	3.051	B2M,CD247,CD3D,CD3E,CD3G,CD4,HLA-A,HLA-B,HLA-C,HLA-DQB1,HLA-DRA,HLA-DRB5,HLA-E,HLA-F,JUN,MAPK8,MAPK9,NFKBIA,TNFRSF4,TRAF3,TRAF5,TRGV9
nNOS Signaling in Neurons	2.7	3	CALM1 (includes others),CAMK4,CAPN1,CAPN2,CAPNS1,CHP1,GRINA,PPP3CA,PPP3CB,PPP3CC,PPP3R1,PRKCA,PRKCB,PRKCH,PRKCI,PRKCQ,PRKD3,RASD1
Tryptophan Degradation III (Eukaryotic)	1.59	3	AFMID,HADH,HADHA,HADHB,HSD17B10,HSD17B8,KYNU,L3HYPDH,PARK7
Dendritic Cell Maturation	1.55	2.967	AKT1,AKT2,AKT3,ATF2,ATF4,B2M,CCR7,CD40,CD40LG,CD58,CD86,CREB1,CREBBP,HLA-A,HLA-B,HLA-C,HLA-DQB1,HLA-DRA,HLA-DRB5,HLA-E,HLA-F,IGHG1,IGHG2,IGHG3,IKBKE,IL1B,IL32,JAK2,LTA,LTB,LY75,MAP3K14,MAPK1,MAPK14,MAPK8,MAPK9,NFKBIA,PDIA3,PIK3R1,PLCL2,TNF,TNFRSF1A,TNFRSF1B,TRGV9,TYROBP
Acute Phase Response Signaling	1.35	2.897	AKT1,AKT2,AKT3,ECSIT,FOS,FTL,GRB2,HNRNPK,IKBKE,IL1B,IL6ST,IRAK1,JAK2,JUN,KRAS,MAP2K1,MAP2K2,MAP2K3,MAP2K7,MAP3K1,MAP3K14,MAP3K5,MAP3K7,MAPK1,MAPK14,MAPK8,MAPK9,NFKBIA,NOLC1,NR3C1,NRAS,PDPK1,PIK3R1,RAP1B,RASD1,SOCS2,SOCS3,SOCS4,SOCS5,STAT3,TCF3,TCF4,TNF,TNFRSF1A,TNFRSF1B
RAN Signaling	5.08	2.887	CSE1L,IPO5,KPNA1,KPNA2,KPNA3,KPNA4,KPNA5,KPNA6,KPNB1,RAN,TNPO1,XPO1
GM-CSF Signaling	3.65	2.837	AKT1,AKT2,AKT3,CAMK2D,CAMK2G,CSF2RB,ETS1,GRB2,JAK2,KRAS,LYN,MAP2K1,MAP2K2,MAPK1,NRAS,PIK3R1,PIM1,PPP3CA,PPP3CB,PPP3CC,PPP3R1,PRKCB,RACK1,RAP1B,RASD1,RUNX1,STAT3
Actin Cytoskeleton Signaling	2.91	2.832	ABI2,ACTG1,ACTN1,ACTR2,ACTR3,ARHGAP35,ARHGEF1,ARHGEF7,ARPC1B,ARPC2,ARPC3,ARPC4,ARPC5,BRK1,CD14,CFL1,CRKL,CSK,CYFIP2,DIAPH1,DIAPH2,EZR,FGD3,FLNA,GRB2,GSN,IQGAP2,ITGA4,ITGA5,ITGB1,KRAS,LIMK2,MAP2K1,MAP2K2,MAPK1,MATK,MPRIP,MSN,MYH9,MYL12A,MYL12B,MYL6,MYL6B,NCKAP1L,NRAS,PAK2,PFN1,PIK3R1,PPP1R12A,RAP1B,RASD1,RHOA,TIAM1,TLN1,TMSB10/TMSB4X,TMSB4Y,TTN,VAV1,VCL,WAS,WASF2
α-Adrenergic Signaling	1.43	2.828	CALM1 (includes others),CAMK4,GNAI2,GNAS,GNB5,ITPR1,ITPR2,KRAS,MAP2K1,MAP2K2,MAPK1,NRAS,PRKACA,PRKACB,PRKAG1,PRKAG2,PRKAR1A,PRKAR2A,PRKCA,PRKCB,PRKCH,PRKCI,PRKCQ,PRKD3,RAP1B,RASD1
Leukocyte Extravasation Signaling	1.46	2.771	ACTG1,ACTN1,ARHGAP12,ARHGAP35,CD44,CRKL,CTNNA1,CTNNB1,CXCR4,CYBA,EZR,GNAI2,ITGA4,ITGA5,ITGA6,ITGAL,ITGB1,ITGB2,ITK,MAP2K2,MAP3K4,MAPK1,MAPK14,MAPK8,MAPK9,MMP14,MMP9,MSN,MYL6,PECAM1,PIK3R1,PRKCA,PRKCB,PRKCH,PRKCI,PRKCQ,PRKD3,RAP1B,RASGRP1,RASSF5,RHOA,RHOH,TIMP1,TXK,VASP,VAV1,VCL,WAS,WIPF1
Colorectal Cancer Metastasis Signaling	1.49	2.714	AKT1,AKT2,AKT3,APPL1,CASP3,CTNNB1,DVL1,E2F4,FNBP1,FOS,GNAS,GNB5,GRB2,GRK2,GRK3,GSK3B,IL6ST,JAK1,JAK2,JAK3,JUN,KRAS,LEF1,MAP2K1,MAP2K2,MAPK1,MAPK8,MAPK9,MLH1,MMP14,MMP9,MSH6,MYC,NRAS,PIK3R1,PRKACA,PRKACB,PRKAG1,PRKAG2,PRKAR1A,PRKAR2A,RAP1B,RASD1,RHOA,RHOF,RHOG,RHOH,RHOT2,SMAD2,SMAD4,STAT3,TCF3,TCF4,TCF7,TGFB1,TGFBR1,TGFBR2,TNF,TNFRSF1A,TP53,VEGFB
Neuregulin Signaling	3.07	2.711	ADAM17,AKT1,AKT2,AKT3,CRKL,ERBIN,EREG,GRB2,HSP90AA1,HSP90AB1,HSP90B1,ITGA4,ITGA5,ITGB1,KRAS,MAP2K1,MAP2K2,MAPK1,MATK,MYC,NRAS,PDPK1,PIK3R1,PRKCA,PRKCB,PRKCH,PRKCI,PRKCQ,PRKD3,RAP1B,RASD1,RPS6
Activation of IRF by Cytosolic Pattern Recognition Receptors	1.93	2.683	ADAR,ATF2,CD40,CREBBP,DDX58,IKBKE,IRF3,IRF7,ISG15,JUN,LTA,MAPK8,MAPK9,NFKBIA,PIN1,PPIB,SIKE1,TANK,TNF,TRAF3
IL-2 Signaling	3.03	2.668	AKT1,AKT2,AKT3,CSNK2A1,CSNK2A2,CSNK2B,FOS,GRB2,IL2RG,JAK1,JAK3,JUN,KRAS,LCK,MAP2K1,MAP2K2,MAPK1,MAPK8,NRAS,PIK3R1,RAP1B,RASD1,SYK
IL-17A Signaling in Gastric Cells	1.79	2.646	CCL20,CCL5,CXCL10,FOS,JUN,MAPK1,MAPK14,MAPK8,MAPK9,TNF
Glutaryl-CoA Degradation	1.59	2.646	HADH,HADHA,HADHB,HSD17B10,HSD17B8,L3HYPDH,PARK7
CXCR4 Signaling	1.55	2.596	AKT1,AKT2,AKT3,CD4,CXCR4,EGR1,ELMO1,ELMO2,FNBP1,FOS,GNAI2,GNAS,GNB5,ITPR1,ITPR2,JUN,KRAS,LYN,MAP2K1,MAP2K2,MAPK1,MAPK8,MAPK9,MYL12A,MYL12B,MYL6,MYL6B,NRAS,PAK2,PIK3R1,PRKCA,PRKCB,PRKCH,PRKCI,PRKCQ,PRKD3,RAP1B,RASD1,RHOA,RHOF,RHOG,RHOH,RHOT2
Actin Nucleation by ARP-WASP Complex	2.85	2.558	ACTR2,ACTR3,ARPC1B,ARPC2,ARPC3,ARPC4,ARPC5,FNBP1,GRB2,ITGA4,ITGA5,ITGB1,KRAS,NRAS,PPP1R12A,RAP1B,RASD1,RHOA,RHOF,RHOG,RHOH,RHOT2,VASP,WAS,WIPF1
FAT10 Cancer Signaling Pathway	4.75	2.558	AKT1,AKT2,AKT3,CTNNB1,CXCR4,EEF1A1,GSK3B,IKBKE,MAD2L2,NFKBIA,SMAD2,SMAD4,STAT3,TCF4,TGFB1,TGFBR1,TGFBR2,TGFBR3,TNF,TNFRSF1A,TNFRSF1B,TP53
TNFR1 Signaling	3.36	2.524	APAF1,BIRC2,BIRC3,CASP2,CASP3,CASP6,CASP8,CYCS,FOS,IKBKE,JUN,MAP3K1,MAP3K14,MAPK8,NFKBIA,PAK2,TANK,TNF,TNFAIP3,TNFRSF1A
Thrombopoietin Signaling	1.77	2.524	FOS,GRB2,JAK2,JUN,KRAS,MAP2K1,MAP2K2,MAPK1,MYC,NRAS,PIK3R1,PRKCA,PRKCB,PRKCH,PRKCI,PRKCQ,PRKD3,RAP1B,RASD1,STAT3
Non-Small Cell Lung Cancer Signaling	2.23	2.524	AKT1,AKT2,AKT3,CDK4,FOXO3,GRB2,ITPR1,ITPR2,KRAS,MAP2K1,MAP2K2,MAPK1,NRAS,PA2G4,PDPK1,PIK3R1,PRKCA,RAP1B,RASD1,RASSF1,RASSF5,STK4,TFDP1,TP53
Toll-like Receptor Signaling	3.09	2.524	CD14,ECSIT,EIF2AK2,FOS,IL1B,IRAK1,IRAK3,IRAK4,JUN,LY96,MAP2K3,MAP3K1,MAP3K14,MAP3K7,MAPK1,MAPK14,MAPK8,NFKBIA,RPS27A,SIGIRR,TAB2,TNF,TNFAIP3,TRAF1,UBA52,UBB,UBC
FLT3 Signaling in Hematopoietic Progenitor Cells	2.06	2.449	AKT1,AKT2,AKT3,ATF2,ATF4,CBL,CREB1,CREBBP,EIF4E,EIF4EBP1,FLT3LG,GRB2,INPP5D,KRAS,MAP2K1,MAP2K2,MAPK1,MAPK14,NRAS,PDPK1,PIK3R1,RAP1B,RASD1,RPS6KA5,STAT3
EIF2 Signaling	46.3	-2.393	AGO1,AGO2,AKT1,AKT2,AKT3,ATF4,CDK11A,DDIT3,EIF1,EIF1AX,EIF1AY,EIF2AK1,EIF2AK2,EIF2B1,EIF2B3,EIF2B4,EIF2B5,EIF2S1,EIF2S2,EIF2S3,EIF3A,EIF3E,EIF3F,EIF3G,EIF3H,EIF3I,EIF3J,EIF3K,EIF3L,EIF3M,EIF4A1,EIF4A2,EIF4A3,EIF4E,EIF4G1,EIF4G2,EIF5,EIF5B,FAU,GRB2,GSK3B,HNRNPA1,KRAS,MAP2K1,MAP2K2,MAPK1,MYC,NRAS,PABPC1,PDPK1,PIK3R1,PPP1CA,PPP1R15A,PTBP1,RAP1B,RASD1,RPL10,RPL10A,RPL11,RPL12,RPL13,RPL13A,RPL14,RPL15…	NT_1D
Regulation of eIF4 and p70S6K Signaling	21.9	2.357	AGO1,AGO2,AKT1,AKT2,AKT3,EIF1,EIF1AX,EIF1AY,EIF2B1,EIF2B3,EIF2B4,EIF2B5,EIF2S1,EIF2S2,EIF2S3,EIF3A,EIF3E,EIF3F,EIF3G,EIF3H,EIF3I,EIF3J,EIF3K,EIF3L,EIF3M,EIF4A1,EIF4A2,EIF4A3,EIF4E,EIF4EBP1,EIF4EBP2,EIF4G1,EIF4G2,FAU,GRB2,ITGA4,ITGA5,ITGB1,KRAS,MAP2K1,MAP2K2,MAPK1,MAPK14,NRAS,PABPC1,PAIP2,PDPK1,PIK3R1,PPP2R2A,PPP2R5A,PPP2R5E,RAP1B,RASD1,RPS10,RPS11,RPS12,RPS13,RPS14,RPS15,RPS15A,RPS16,RPS17,RPS18,…
Apelin Muscle Signaling Pathway	2.2	2.333	AKT1,AKT2,AKT3,GNAS,PRKAA1,PRKAB1,PRKAG1,PRKAG2,TFAM
Cytotoxic T Lymphocyte-mediated Apoptosis of Target Cells	4.99	2.309	APAF1,B2M,CASP3,CASP6,CASP8,CD247,CD3D,CD3E,CD3G,CYCS,DFFA,HLA-A,HLA-B,HLA-C,HLA-E,HLA-F,PRF1,TRGV9
TNFR2 Signaling	3.9	2.309	BIRC2,BIRC3,FOS,IKBKE,JUN,LTA,MAP3K1,MAP3K14,MAPK8,NFKBIA,TANK,TNF,TNFAIP3,TNFRSF1B,TRAF1
Th1 Pathway	1.52	2.268	APH1A,CD247,CD28,CD3D,CD3E,CD3G,CD4,CD40,CD40LG,CD86,CD8A,GRB2,HLA-A,HLA-B,HLA-DQB1,HLA-DRA,HLA-DRB5,IRF1,ITGB2,JAK1,JAK2,JAK3,KLRC1,KLRD1,LTA,PIK3R1,PRKCQ,PSENEN,RUNX3,SOCS3,STAT3,VAV1
Endocannabinoid Developing Neuron Pathway	1.62	2.2	AKT1,AKT2,AKT3,ATF2,ATF4,CREB1,CREBBP,CTNNB1,GNAI2,GSK3B,KRAS,MAP2K1,MAP2K2,MAP2K3,MAP2K7,MAPK1,MAPK14,MAPK6,MAPK8,MAPK9,NRAS,PIK3R1,PRKACA,PRKACB,PRKAG1,PRKAG2,PRKAR1A,PRKAR2A,RAP1B,RASD1,RHOA,STAT3
tRNA Charging	1.95	2.138	CARS2,DARS1,EPRS1,FARSB,IARS2,KARS1,MARS1,NARS1,RARS2,SARS1,TARS1,TARS3,WARS1,YARS1
IL-6 Signaling	2.78	2.137	ABCB1,AKT1,AKT2,AKT3,CD14,CSNK2A1,CSNK2A2,CSNK2B,FOS,GRB2,HSPB1,IKBKE,IL1B,IL6ST,JAK2,JUN,KRAS,MAP2K1,MAP2K2,MAP2K3,MAP2K7,MAP3K14,MAP3K7,MAPK1,MAPK14,MAPK8,MAPK9,MAPKAPK2,MCL1,NFKBIA,NRAS,PIK3R1,RAP1B,RASD1,SOCS3,STAT3,TNF,TNFRSF1A,TNFRSF1B
Prolactin Signaling	4.45	2.117	CREBBP,EP300,FOS,FYN,GRB2,IRF1,JAK2,JUN,KRAS,MAP2K1,MAP2K2,MAPK1,MYC,NMI,NR3C1,NRAS,PDPK1,PIK3R1,PRKCA,PRKCB,PRKCH,PRKCI,PRKCQ,PRKD3,RAP1B,RASD1,SOCS2,SOCS3,SOCS4,SOCS5,STAT3,TCF7
Remodeling of Epithelial Adherens Junctions	2.88	2.111	ACTG1,ACTN1,ACTR2,ACTR3,ARPC1B,ARPC2,ARPC3,ARPC4,ARPC5,CBLL1,CLIP1,CTNNA1,CTNNB1,DNM1L,DNM2,EXOC2,HGS,RAB7A,TUBA1A,TUBA1B,TUBA4A,TUBB2A,VCL,ZYX
PPAR Signaling	1.94	-2.043	AIP,CITED2,CREBBP,EP300,FOS,GRB2,HSP90AA1,HSP90AB1,HSP90B1,IKBKE,IL1B,JUN,KRAS,MAP2K1,MAP2K2,MAP3K14,MAP3K7,MAPK1,NCOR1,NCOR2,NFKBIA,NRAS,NRIP1,RAP1B,RASD1,SCAND1,SRA1,TNF,TNFRSF1A,TNFRSF1B

## Sheet: Th1_1D
Ingenuity Canonical Pathways	-log(p-value)	z-score	Molecules
HGF Signaling	3.88	5.477	AKT2,AKT3,ATF2,CDKN1A,ELF1,ELF2,ELK3,ETS1,ETS2,FOS,GRB2,ITGA4,ITGB1,JUN,KRAS,MAP3K1,MAP3K12,MAP3K13,MAP3K2,MAP3K3,MAP3K4,MAP3K5,MAP3K7,MAP3K8,MAPK1,PIK3C2A,PIK3CG,PIK3R5,PRKCB,PRKCH,PRKD3,PTK2,PTPN11,RAP1A,RAPGEF1,RASD1
PKCθ Signaling in T Lymphocytes	4.32	5.013	CAMK2D,CD247,CD28,CD3D,CD3E,CD3G,CD86,CHP1,FOS,FYN,GRB2,HLA-A,HLA-B,HLA-DMA,HLA-DMB,HLA-DQA1,IKBKE,JUN,KRAS,LCK,LCP2,MALT1,MAP3K1,MAP3K12,MAP3K13,MAP3K2,MAP3K3,MAP3K4,MAP3K5,MAP3K7,MAP3K8,MAPK1,NFAT5,NFKB1,NFKB2,NFKBIA,PIK3C2A,PIK3CG,PIK3R5,PPP3CA,PPP3CB,PPP3CC,PPP3R1,RAC2,RAP1A,RASD1,ZAP70
CD28 Signaling in T Helper Cells	12.7	4.919	ACTR2,ACTR3,AKT2,AKT3,ARPC1A,ARPC1B,ARPC2,ARPC3,ARPC4,ARPC5,CALM1 (includes others),CAMK4,CD247,CD28,CD3D,CD3E,CD3G,CD86,CHP1,CSK,FOS,FYN,GRB2,HLA-A,HLA-B,HLA-DMA,HLA-DMB,HLA-DQA1,IKBKE,ITK,ITPR2,ITPR3,JUN,LCK,LCP2,MALT1,MAP3K1,NFAT5,NFKB1,NFKB2,NFKBIA,PDPK1,PIK3C2A,PIK3CG,PIK3R5,PPP3CA,PPP3CB,PPP3CC,PPP3R1,PTPN11,PTPN6,PTPRC,SYK,WAS,ZAP70
NF-κB Signaling	2.85	4.919	AKT2,AKT3,ARAF,CASP8,CREBBP,CSNK2A1,CSNK2A2,CSNK2B,EIF2AK2,EP300,GSK3B,HDAC1,HDAC2,IRAK4,KRAS,LCK,MALT1,MAP3K1,MAP3K3,MAP3K7,MAP3K8,MAP4K4,NFKB1,NFKB2,NFKBIA,PELI1,PIK3C2A,PIK3CG,PIK3R5,PRKACB,PRKCB,RAP1A,RASD1,RIPK1,SIGIRR,TAB2,TANK,TDP2,TGFBR2,TGFBR3,TNF,TNFAIP3,TNFRSF1A,TNFRSF1B,TRAF5,UBE2N,UBE2V1,ZAP70
PI3K Signaling in B Lymphocytes	5.01	4.743	AKT2,AKT3,ATF2,ATF3,ATF4,BLNK,BTK,CALM1 (includes others),CAMK2D,CAMK4,CD79B,CD81,CHP1,DAPP1,FOS,FYN,IKBKE,INPP5D,ITPR2,ITPR3,JUN,KRAS,MALT1,MAPK1,NFAT5,NFKB1,NFKB2,NFKBIA,PDIA3,PDPK1,PIK3AP1,PIK3CG,PLCL1,PLCL2,PLEKHA1,PLEKHA2,PPP3CA,PPP3CB,PPP3CC,PPP3R1,PRKCB,PTPRC,RAP1A,RASD1,SYK
Synaptic Long Term Potentiation	1.43	4.642	ATF2,ATF4,CALM1 (includes others),CAMK2D,CAMK4,CHP1,CREBBP,EP300,ITPR2,ITPR3,KRAS,MAPK1,PDIA3,PLCL1,PLCL2,PPP1CA,PPP1CC,PPP1R14B,PPP1R3D,PPP3CA,PPP3CB,PPP3CC,PPP3R1,PRKACB,PRKAR1A,PRKAR2A,PRKCB,PRKCH,PRKD3,RAP1A,RASD1
Phospholipase C Signaling	3.97	4.636	ARHGEF1,ARHGEF3,ATF2,ATF4,BLNK,BTK,CALM1 (includes others),CAMK4,CD247,CD3D,CD3E,CD3G,CD79B,CHP1,CREBBP,EP300,FNBP1,FYN,GNAS,GNB1,GNB5,GNG2,GNG5,GRB2,HDAC1,HDAC2,HDAC6,HDAC7,IGHG2,IGHG3,IGHG4,ITGA4,ITGB1,ITK,ITPR2,ITPR3,KRAS,LCK,LCP2,MAPK1,MARCKS,MEF2A,MEF2C,MPRIP,MYL12A,MYL12B,MYL6,MYL6B,NFAT5,NFKB1,NFKB2,PEBP1,PPP3CA,PPP3CB,PPP3CC,PPP3R1,PRKCB,PRKCH,PRKD3,RAC2,RAP1A,RASD1,RHOA,RHOF,RHOT2,SHC1,S…
Role of NFAT in Regulation of the Immune Response	7.91	4.627	AKAP5,AKT2,AKT3,ATF2,BLNK,BTK,CALM1 (includes others),CAMK4,CD247,CD28,CD3D,CD3E,CD3G,CD79B,CD86,CHP1,CSNK1A1,CSNK1D,CSNK1G2,CSNK1G3,ELP1,FOS,FYN,GNAS,GNB1,GNB5,GNG2,GNG5,GRB2,GSK3B,HLA-A,HLA-B,HLA-DMA,HLA-DMB,HLA-DQA1,IKBKE,ITK,ITPR2,ITPR3,JUN,KRAS,LCK,LCP2,MAPK1,MEF2A,MEF2C,NFAT5,NFKB1,NFKB2,NFKBIA,PIK3C2A,PIK3CG,PIK3R5,PPP3CA,PPP3CB,PPP3CC,PPP3R1,RAP1A,RASD1,RCAN3,SYK,XPO1,ZAP70
Production of Nitric Oxide and Reactive Oxygen Species in Macrophages	2.61	4.621	AKT2,AKT3,CREBBP,FNBP1,FOS,IKBKE,IRF1,JAK1,JAK3,JUN,LYZ,MAP3K1,MAP3K12,MAP3K13,MAP3K2,MAP3K3,MAP3K4,MAP3K5,MAP3K7,MAP3K8,MAPK1,NFKB1,NFKB2,NFKBIA,PIK3C2A,PIK3CG,PIK3R5,PPARA,PPP1CA,PPP1CC,PPP1R14B,PPP1R3D,PPP2CB,PPP2R5A,PPP2R5E,PRKCB,PRKCH,PRKD3,PTPN6,RAC2,RAP1A,RHOA,RHOF,RHOT2,S100A8,STAT1,TNF,TNFRSF1A,TNFRSF1B
Reelin Signaling in Neurons	1.77	4.596	ACTR2,ACTR3,AKT2,AKT3,ARHGEF1,ARHGEF3,ARPC1A,ARPC1B,ARPC2,ARPC3,ARPC4,ARPC5,CAMK2D,CFL1,FYN,GSK3B,ITGA4,ITGA6,ITGAL,ITGB1,ITGB2,LCK,MAP4K1,MAPK1,MAPK8IP3,PAFAH1B3,PDK1,PIK3C2A,PIK3CG,PIK3R5,RAP1A,RAPGEF1,RHOA
Systemic Lupus Erythematosus In B Cell Signaling Pathway	3.43	4.542	AKT2,AKT3,BCL2,BLNK,BTK,CALM1 (includes others),CAMK4,CCND2,CCND3,CD79B,CHP1,CSK,CTNNB1,CXCL8,FOS,FOXO1,FYN,GRB2,GSK3B,IGHA1,IL6ST,INPP5B,INPP5D,IRAK4,IRF3,IRF7,ISG15,ISG20,JAK1,JUN,KRAS,LCK,LTB,MALT1,MAP3K7,MAP4K4,MAPK1,MCL1,MYC,NFAT5,NFKB1,NFKB2,PAG1,PDPK1,PIK3AP1,PIK3C2A,PIK3CG,PIK3R5,PPP3CA,PPP3CB,PPP3CC,PPP3R1,PRKCB,PRKCH,PRKD3,PTPN11,PTPN6,RAC2,RAP1A,RASD1,RASGRP1,RASGRP2,SHC1,STAT1,SYK,TGF…
14-3-3-mediated Signaling	2.12	4.536	AKT2,AKT3,FOS,FOXO1,GRB2,GSK3B,JUN,KRAS,MAP3K5,MAPK1,PDCD6IP,PDIA3,PIK3C2A,PIK3CG,PIK3R5,PLCL1,PLCL2,PRKCB,PRKCH,PRKD3,RAP1A,RASD1,TNF,TNFRSF1A,TSC1,TUBA1A,TUBA1B,TUBA4A,VIM,YWHAB,YWHAE,YWHAH,YWHAQ,YWHAZ
RANK Signaling in Osteoclasts	4.74	4.49	AKT2,AKT3,BIRC2,BIRC3,CALM1 (includes others),CAMK4,CHP1,FOS,IKBKE,JUN,MAP3K1,MAP3K12,MAP3K13,MAP3K2,MAP3K3,MAP3K4,MAP3K5,MAP3K7,MAP3K8,MAPK1,NFKB1,NFKB2,NFKBIA,PIK3C2A,PIK3CG,PIK3R5,PPP3CA,PPP3CB,PPP3CC,PPP3R1,TAB2,TRAF5
Cardiac Hypertrophy Signaling	2.44	4.45	ADSS2,ATF2,CALM1 (includes others),CAMK4,CHP1,CREBBP,EIF2B4,EIF4E,EP300,FNBP1,GNAS,GNB1,GNB5,GNG2,GNG5,GRB2,GSK3B,HSPB1,JUN,KRAS,MAP3K1,MAP3K12,MAP3K13,MAP3K2,MAP3K3,MAP3K4,MAP3K5,MAP3K7,MAP3K8,MAPK1,MAPKAPK2,MEF2A,MEF2C,MYL12A,MYL12B,MYL6,MYL6B,PDIA3,PIK3C2A,PIK3CG,PIK3R5,PLCL1,PLCL2,PPP3CA,PPP3CB,PPP3CC,PPP3R1,PRKACB,PRKAR1A,PRKAR2A,RAC2,RAP1A,RASD1,RHOA,RHOF,RHOT2,RPS6KB1,TGFB1,TGFBR2
NRF2-mediated Oxidative Stress Response	4.46	4.333	ATF4,BACH1,CCT7,CLPP,CREBBP,DNAJA1,DNAJB1,DNAJB14,DNAJB6,DNAJB9,DNAJC3,DNAJC7,DNAJC8,DNAJC9,EP300,ERP29,FKBP5,FOS,FTH1,FTL,GCLM,GSK3B,GSTK1,GSTP1,HERPUD1,JUN,JUNB,JUND,KRAS,MAF,MAP3K1,MAP3K5,MAP3K7,MAPK1,MGST3,NFE2L2,PIK3C2A,PIK3CG,PIK3R5,PPIB,PRKCB,PRKCH,PRKD3,RAP1A,RASD1,RBX1,SLC35A2,SOD1,SQSTM1,STIP1,TXN,TXNRD1,UBB,UBE2K,USP14,VCP
B Cell Receptor Signaling	10.1	4.318	AKT2,AKT3,APBB1IP,ATF2,ATF4,BLNK,BTK,CALM1 (includes others),CAMK2D,CAMK4,CD79B,CFL1,CREBBP,CSK,DAPP1,EGR1,ETS1,FOXO1,GRB2,GSK3B,IGHA1,IGHG2,IGHG3,IGHG4,IKBKE,INPP5B,INPP5D,JUN,KRAS,MALT1,MAP3K1,MAP3K12,MAP3K13,MAP3K2,MAP3K3,MAP3K4,MAP3K5,MAP3K7,MAP3K8,MAPK1,MEF2C,NFAT5,NFKB1,NFKB2,NFKBIA,PAG1,PDPK1,PIK3AP1,PIK3C2A,PIK3CG,PIK3R5,PPP3CA,PPP3CB,PPP3CC,PPP3R1,PRKCB,PTK2,PTPN11,PTPN6,PTPRC,RAC2,RAP1A…
Senescence Pathway	7.54	4.249	ACVR1C,AKT2,AKT3,ANAPC11,ANAPC13,ANAPC4,ARAF,ATF3,ATR,CALM1 (includes others),CAMK4,CAPN2,CAPN7,CAPNS1,CDC16,CDC25B,CDC27,CDK4,CDKN1A,CHP1,CREBBP,CXCL8,DMTF1,E2F3,EIF4E,EIF4EBP1,ELF1,ELF2,ELK3,EP300,ETS1,ETS2,GADD45A,GADD45B,GADD45G,HBP1,HIPK2,IKBKE,ING1,IRF3,ITPR2,ITPR3,ITSN2,JUN,KAT2B,KRAS,MAP3K7,MAPK1,MAPKAPK2,MDM2,NFAT5,NFKB1,NFKB2,PARP1,PCGF1,PDHA1,PDHB,PDK1,PHF1,PHF19,PIK3C2A,PIK3CG,PIK3R5,…
fMLP Signaling in Neutrophils	3.8	4.226	ACTR2,ACTR3,ARPC1A,ARPC1B,ARPC2,ARPC3,ARPC4,ARPC5,CALM1 (includes others),CAMK4,CHP1,GNAS,GNB1,GNB5,GNG2,GNG5,ITPR2,ITPR3,KRAS,MAPK1,NFAT5,NFKB1,NFKB2,NFKBIA,PIK3C2A,PIK3CG,PIK3R5,PPP3CA,PPP3CB,PPP3CC,PPP3R1,PRKCB,PRKCH,PRKD3,RAP1A,RASD1,WAS
Role of NFAT in Cardiac Hypertrophy	1.87	4.221	AKAP5,AKT2,AKT3,CALM1 (includes others),CAMK2D,CAMK4,CHP1,CSNK1A1,EP300,GNAS,GNB1,GNB5,GNG2,GNG5,GRB2,GSK3B,HDAC1,HDAC2,HDAC6,HDAC7,IL6ST,ITPR2,ITPR3,KRAS,MAP3K1,MAP3K7,MAPK1,MEF2A,MEF2C,PDIA3,PIK3C2A,PIK3CG,PIK3R5,PLCL1,PLCL2,PPP3CA,PPP3CB,PPP3CC,PPP3R1,PRKACB,PRKAR1A,PRKAR2A,PRKCB,PRKCH,PRKD3,RAP1A,RASD1,RCAN3,SHC1,TGFB1,TGFBR2
Protein Kinase A Signaling	3.72	4.217	ADD1,ADD3,AKAP10,AKAP11,AKAP13,AKAP5,AKAP9,ANAPC11,ANAPC13,ANAPC4,APEX1,ATF2,ATF4,CALM1 (includes others),CAMK2D,CAMK4,CDC16,CDC25B,CDC27,CHP1,CREBBP,CREM,CTNNB1,DUSP10,DUSP18,DUSP22,FLNA,GNAS,GNB1,GNB5,GNG2,GNG5,GSK3B,H1-10,H1-2,H1-3,H1-4,H3-3A/H3-3B,ITPR2,ITPR3,KDELR2,LEF1,MAP3K1,MAPK1,MPPE1,MYL12A,MYL12B,MYL6,MYL6B,NFAT5,NFKB1,NFKB2,NFKBIA,PDE4A,PDE6D,PDE7A,PDIA3,PHKA2,PLCL1,PLCL2,PPP1CA,PPP1C…
GNRH Signaling	1.41	4.11	ATF2,ATF4,CALM1 (includes others),CAMK2D,CAMK4,CREBBP,EGR1,FOS,GNAS,GNB1,GNG2,GNG5,GRB2,HBEGF,ITPR2,ITPR3,JUN,KRAS,MAP3K1,MAP3K12,MAP3K13,MAP3K2,MAP3K3,MAP3K4,MAP3K5,MAP3K7,MAP3K8,MAPK1,NFKB1,NFKB2,PAK2,PRKACB,PRKAR1A,PRKAR2A,PRKCB,PRKCH,PRKD3,PTK2,RAP1A,RASD1
Renin-Angiotensin Signaling	1.41	4.041	ATF2,CCL5,FOS,GRB2,ITPR2,ITPR3,JUN,KRAS,MAP3K1,MAPK1,NFKB1,NFKB2,PAK2,PIK3C2A,PIK3CG,PIK3R5,PRKACB,PRKAR1A,PRKAR2A,PRKCB,PRKCH,PRKD3,PTK2,PTPN6,RAP1A,RASD1,SHC1,STAT1,TNF
Integrin Signaling	3	3.983	ACTR2,ACTR3,AKT2,AKT3,ARF1,ARHGAP26,ARPC1A,ARPC1B,ARPC2,ARPC3,ARPC4,ARPC5,CAPN2,CAPN7,CAPNS1,FNBP1,FYN,GRB2,GSK3B,ILKAP,ITGA4,ITGA6,ITGAE,ITGAL,ITGAX,ITGB1,ITGB2,ITGB7,KRAS,LIMS1,MAPK1,MPRIP,MYL12A,MYL12B,PAK2,PARVB,PFN1,PIK3C2A,PIK3CG,PIK3R5,PTK2,RAC2,RAP1A,RAPGEF1,RASD1,RHOA,RHOF,RHOT2,SHC1,TLN1,TNK2,TTN,VASP,WAS,WIPF1
Fcγ Receptor-mediated Phagocytosis in Macrophages and Monocytes	1.94	3.922	ACTR2,ACTR3,AKT2,AKT3,ARPC1A,ARPC1B,ARPC2,ARPC3,ARPC4,ARPC5,EZR,FYN,INPP5D,LCP2,MAPK1,PIK3CG,PRKCB,PRKCH,PRKD3,RAC2,RPS6KB1,RPS6KB2,SYK,TLN1,VASP,WAS
PEDF Signaling	2.09	3.838	AKT2,AKT3,BCL2,CASP8,CFLAR,FAS,IKBKE,KRAS,MAPK1,NFKB1,NFKB2,NFKBIA,PIK3C2A,PIK3CG,PIK3R5,RAP1A,RASD1,RHOA,TCF12,TCF4,TCF7,TP53,WASF2,ZEB1
Opioid Signaling Pathway	1.72	3.81	AKT2,AKT3,AP1B1,AP1G2,AP2A2,AP2B1,AP2M1,ATF2,ATF4,CALM1 (includes others),CAMK2D,CAMK4,CLTB,CREBBP,CTNNB1,EP300,FOS,FOSB,FYN,GNAS,GNB1,GNG2,GNG5,GRK2,GRK3,GSK3B,ITPR2,ITPR3,KRAS,LCK,MAPK1,MYC,NFKB1,NFKB2,NFKBIA,OGFR,PDK1,PIK3CG,PPP3CA,PPP3CB,PPP3CC,PPP3R1,PRKACB,PRKAR1A,PRKAR2A,PRKCB,PRKCH,PRKD3,RAC2,RAP1A,RASD1,RGS1,RGS10,RGS16,RGS18,RPS6KB1,RPS6KB2
Hepatic Fibrosis Signaling Pathway	1.92	3.755	ACVR1C,AKT2,AKT3,ARAF,ATF2,ATF4,AXIN1,BCL2,BRD4,CALM1 (includes others),CAMK4,CASP3,CCDC88A,CCL5,CREBBP,CTNNB1,CXCL8,DVL3,FNBP1,FOS,FOXO1,FTH1,FTL,GSK3B,HIF1A,IKBKE,IL1RAP,IRAK4,ITGA4,ITGB1,JAK1,JUN,KRAS,LEF1,MAP3K7,MAPK1,MYC,MYL12A,MYL12B,MYL6,MYL6B,NFKB1,NFKB2,NFKBIA,PDCD4,PDK1,PIK3C2A,PIK3CG,PIK3R5,PRKACB,PRKAR1A,PRKAR2A,PRKCB,PRKCH,PRKD3,PTK2,RAC2,RAP1A,RASD1,RHOA,RHOF,RHOT2,RIPK1,RPS6KB1,RPS…
NF-κB Activation by Viruses	3.49	3.657	AKT2,AKT3,EIF2AK2,ELP1,IKBKE,ITGA4,ITGA6,ITGAL,ITGB1,ITGB2,KRAS,LCK,MAP3K1,MAPK1,NFKB1,NFKB2,NFKBIA,PIK3C2A,PIK3CG,PIK3R5,PRKCB,PRKCH,PRKD3,RAP1A,RASD1,RIPK1,TBP,TNFRSF14
Gαq Signaling	1.74	3.55	AKT2,AKT3,BTK,CALM1 (includes others),CAMK4,CHP1,CSK,FNBP1,GNAS,GNB1,GNB5,GNG2,GNG5,GRK2,GSK3B,IKBKE,ITPR2,ITPR3,MAPK1,NFKB1,NFKB2,NFKBIA,PIK3C2A,PIK3CG,PIK3R5,PPP3CA,PPP3CB,PPP3CC,PPP3R1,PRKCB,PRKCH,PRKD3,RAC2,RGS16,RGS18,RHOA,RHOF,RHOT2
Non-Small Cell Lung Cancer Signaling	2.45	3.5	AKT2,AKT3,CDK4,FHIT,GRB2,ITPR2,ITPR3,KRAS,MAPK1,PA2G4,PDPK1,PIK3C2A,PIK3CG,PIK3R5,RAP1A,RASD1,RASSF1,RASSF5,RXRA,SIN3A,STK4,TFDP1,TP53
NGF Signaling	2.36	3.413	AKT2,AKT3,ATF2,ATF4,CREBBP,GRB2,IKBKE,KRAS,MAP3K1,MAP3K12,MAP3K13,MAP3K2,MAP3K3,MAP3K4,MAP3K5,MAP3K7,MAP3K8,MAPK1,NFKB1,NFKB2,PDPK1,PIK3C2A,PIK3CG,PIK3R5,PTPN11,RAP1A,RASD1,RHOA,RPS6KB1,RPS6KB2,SHC1,TP53
Induction of Apoptosis by HIV1	3.8	3.411	APAF1,BCL2,BIRC2,BIRC3,CASP3,CASP8,CXCR4,CYCS,DAXX,DFFA,ELP1,FAS,IKBKE,MAP3K5,NFKB1,NFKB2,NFKBIA,RIPK1,SLC25A5,TNF,TNFRSF1A,TNFRSF1B,TP53
IL-3 Signaling	4.23	3.402	AKT2,AKT3,CHP1,FOS,FOXO1,GRB2,INPP5D,JAK1,JUN,KRAS,MAPK1,PIK3C2A,PIK3CG,PIK3R5,PPP3CA,PPP3CB,PPP3CC,PPP3R1,PRKCB,PRKCH,PRKD3,PTPN6,RAP1A,RAPGEF1,RASD1,SHC1,STAT1,STAT5A,STAT6
Interferon Signaling	1.34	3.317	BCL2,IFI6,IFITM2,IFITM3,IRF1,ISG15,JAK1,PIAS1,PSMB8,STAT1,TAP1
IL-2 Signaling	3.68	3.3	AKT2,AKT3,CSNK2A1,CSNK2A2,CSNK2B,FOS,GRB2,IL2RG,JAK1,JAK3,JUN,KRAS,LCK,MAPK1,PIK3C2A,PIK3CG,PIK3R5,PTPN11,RAP1A,RASD1,SHC1,STAT5A,SYK
IL-8 Signaling	1.36	3.28	AKT2,AKT3,ARAF,BCL2,CCND2,CCND3,CSTB,CXCL8,EIF4EBP1,FNBP1,FOS,GNAS,GNB1,GNB5,GNG2,GNG5,HBEGF,IKBKE,IRAK4,ITGAX,ITGB2,JUN,KRAS,MAP4K4,MAPK1,MMP9,MYL12B,NFKB1,PAK2,PIK3C2A,PIK3CG,PIK3R5,PRKCB,PRKCH,PRKD3,PTK2,RAC2,RAP1A,RASD1,RHOA,RHOF,RHOT2,RPS6KB1,VASP,VEGFB
PDGF Signaling	2.11	3.266	ABL2,CSNK2A1,CSNK2A2,CSNK2B,EIF2AK2,FOS,GRB2,INPP5B,INPP5D,JAK1,JAK3,JUN,KRAS,MAP3K1,MAPK1,MYC,PIK3C2A,PIK3CG,PIK3R5,PRKCB,RAP1A,RASA1,RASD1,SHC1,STAT1
Cdc42 Signaling	5.5	3.182	ACTR2,ACTR3,ARPC1A,ARPC1B,ARPC2,ARPC3,ARPC4,ARPC5,ATF2,B2M,CD247,CD3D,CD3E,CD3G,CFL1,DIAPH1,EXOC1,EXOC3,EXOC4,FOS,GSK3B,HLA-A,HLA-B,HLA-C,HLA-DMA,HLA-DMB,HLA-DQA1,HLA-E,HLA-F,IQGAP2,ITGA4,ITGB1,ITK,JUN,MAPK1,MPRIP,MYL12A,MYL12B,MYL6,MYL6B,PAK2,RASA1,TNK2,WAS,WIPF1
Ephrin Receptor Signaling	2.27	3.162	ABI1,ACTR2,ACTR3,ADAM10,AKT2,AKT3,ARPC1A,ARPC1B,ARPC2,ARPC3,ARPC4,ARPC5,ATF2,ATF4,AXIN1,CFL1,CREBBP,CXCR4,DOK1,FYN,GNAS,GNB1,GNB5,GNG2,GNG5,GRB2,ITGA4,ITGB1,KRAS,MAP4K4,MAPK1,PAK2,PIK3CG,PTK2,PTPN11,RAC2,RAP1A,RAPGEF1,RASA1,RASD1,RHOA,SDCBP,SHC1,VEGFB,WAS,WIPF1
Rac Signaling	1.94	3.157	ACTR2,ACTR3,ARPC1A,ARPC1B,ARPC2,ARPC3,ARPC4,ARPC5,CD44,CFL1,CYFIP2,ELK4,IQGAP2,ITGA4,ITGB1,JUN,KRAS,MAP3K1,MAPK1,NFKB1,NFKB2,PAK2,PIK3C2A,PIK3CG,PIK3R5,PTK2,RAP1A,RASD1,RHOA,RPS6KB1
p70S6K Signaling	2.53	3.157	AKT2,AKT3,BCAP31,BTK,CD79B,EEF2,F2R,GRB2,IL2RG,JAK1,KRAS,MAPK1,PDIA3,PDPK1,PIK3C2A,PIK3CG,PIK3R5,PLCL1,PLCL2,PPP2CB,PPP2R5A,PPP2R5E,PRKCB,PRKCH,PRKD3,RAP1A,RASD1,RPS6,RPS6KB1,SHC1,SYK,YWHAB,YWHAE,YWHAH,YWHAQ,YWHAZ
GM-CSF Signaling	2.72	3.153	AKT2,AKT3,CAMK2D,ETS1,GRB2,KRAS,MAPK1,PIK3C2A,PIK3CG,PIK3R5,PIM1,PPP3CA,PPP3CB,PPP3CC,PPP3R1,PRKCB,PTPN11,RACK1,RAP1A,RASD1,RUNX1,SHC1,STAT1
Thrombopoietin Signaling	1.59	3.153	FOS,GRB2,JUN,KRAS,MAPK1,MYC,PIK3C2A,PIK3CG,PIK3R5,PRKCB,PRKCH,PRKD3,PTPN11,RAP1A,RASD1,SHC1,STAT1,STAT5A
Calcium-induced T Lymphocyte Apoptosis	7.15	3.138	ATP2A2,CALM1 (includes others),CAMK4,CAPN2,CD247,CD3D,CD3E,CD3G,CHP1,EP300,HDAC1,HDAC2,HLA-A,HLA-B,HLA-DMA,HLA-DMB,HLA-DQA1,ITPR2,ITPR3,LCK,NR4A1,PPP3CA,PPP3CB,PPP3CC,PPP3R1,PRKCB,PRKCH,PRKD3,ZAP70
p38 MAPK Signaling	1.81	3.138	ATF2,ATF4,CDC25B,CREBBP,DAXX,DDIT3,DUSP10,FAS,H3-3A/H3-3B,HSPB1,IL1RAP,IRAK4,MAP3K5,MAP3K7,MAP4K1,MAPKAPK2,MAX,MEF2A,MEF2C,MKNK2,MYC,RPS6KB1,RPS6KB2,STAT1,TAB2,TGFB1,TGFBR2,TNF,TNFRSF1A,TNFRSF1B,TP53
EGF Signaling	3.04	3.13	AKT2,AKT3,CSNK2A1,CSNK2A2,CSNK2B,FOS,GRB2,ITPR2,ITPR3,JAK1,JUN,MAP3K1,MAPK1,PIK3C2A,PIK3CG,PIK3R5,RASA1,RPS6KB1,SHC1,STAT1
Pancreatic Adenocarcinoma Signaling	1.85	2.985	AKT2,AKT3,BCL2,CDK4,CDKN1A,E2F3,GRB2,HBEGF,JAK1,JAK3,KRAS,MAPK1,MDM2,MMP9,NFKB1,NFKB2,PA2G4,PIK3C2A,PIK3CG,PIK3R5,RALBP1,SIN3A,SMAD2,STAT1,TFDP1,TGFB1,TGFBR2,TP53,VEGFB
Tec Kinase Signaling	1.81	2.959	BTK,FAS,FNBP1,FOS,FYN,GNAS,GNB1,GNB5,GNG2,GNG5,GTF2I,ITGA4,ITGB1,ITK,JAK1,JAK3,LCK,NFKB1,NFKB2,PAK2,PIK3C2A,PIK3CG,PIK3R5,PRKCB,PRKCH,PRKD3,PTK2,RAC2,RHOA,RHOF,RHOT2,STAT1,STAT5A,STAT6,TNF,TNFRSF10B,TNFRSF25,TNFSF10,TXK,WAS
Type I Diabetes Mellitus Signaling	6.28	2.921	APAF1,BCL2,CASP3,CASP8,CD247,CD28,CD3D,CD3E,CD3G,CD86,CYCS,FAS,GZMB,HLA-A,HLA-B,HLA-C,HLA-DMA,HLA-DMB,HLA-DQA1,HLA-E,HLA-F,IKBKE,IL1RAP,IRF1,JAK1,MAP3K5,MAP3K7,MAPK1,NFKB1,NFKB2,NFKBIA,PIAS1,PRF1,RIPK1,SOCS3,SOCS4,SOCS5,STAT1,TNF,TNFRSF1A,TNFRSF1B
Death Receptor Signaling	8.26	2.92	ACIN1,APAF1,ARHGDIB,BCL2,BIRC2,BIRC3,CASP2,CASP3,CASP6,CASP8,CFLAR,CRADD,CYCS,DAXX,DFFA,FAS,HSPB1,IKBKE,LMNA,MAP3K5,MAP4K4,NFKB1,NFKB2,NFKBIA,PARP1,PARP11,PARP14,PARP4,PARP8,PARP9,RIPK1,TANK,TNF,TNFRSF10B,TNFRSF1A,TNFRSF1B,TNFRSF25,TNFSF10,TNKS,TNKS2
Inhibition of Angiogenesis by TSP1	2.15	2.887	AKT2,AKT3,CASP3,CD47,FYN,JUN,MAPK1,MMP9,TGFB1,TGFBR2,THBS1,TP53
Renal Cell Carcinoma Signaling	4.81	2.84	AKT2,AKT3,ARNT,CREBBP,ELOB,ELOC,EP300,ETS1,FH,FOS,GRB2,HIF1A,JUN,KRAS,MAPK1,PAK2,PIK3C2A,PIK3CG,PIK3R5,PTPN11,RAP1A,RAPGEF1,RASD1,RBX1,RPS27A,TGFB1,UBA52,UBB,UBC,VHL
HOTAIR Regulatory Pathway	3.55	2.832	AEBP2,AGO1,AGO2,AKT2,AKT3,ATG3,BRD4,CD44,CDKN1A,CREBBP,CTNNB1,DZIP3,ELAVL1,EP300,ESR1,H3-3A/H3-3B,HDAC1,HDAC2,HSF1,IRF1,JARID2,KDM1A,KMT2A,KMT2C,LAMTOR5,LEF1,MDM2,MMP9,MRTFA,MTF2,MYC,NFKB1,NFKB2,NFKBIA,PIK3C2A,PIK3CG,PIK3R5,RBM38,SNUPN,STK38,TCF3,TCF4,TCF7,TGFB1,VIM,YY1
nNOS Signaling in Neurons	1.56	2.828	CALM1 (includes others),CAMK4,CAPN2,CAPN7,CAPNS1,CHP1,PPP3CA,PPP3CB,PPP3CC,PPP3R1,PRKCB,PRKCH,PRKD3,RASD1
SAPK/JNK Signaling	3.97	2.828	ATF2,DAXX,DUSP10,GADD45A,GNB1,GNG2,GNG5,GRB2,HNRNPK,JUN,KRAS,LCK,MAP3K1,MAP3K12,MAP3K13,MAP3K2,MAP3K3,MAP3K4,MAP3K5,MAP3K7,MAP4K1,MAP4K2,MAP4K4,MAPK8IP3,PIK3C2A,PIK3CG,PIK3R5,RAC2,RAP1A,RASD1,RIPK1,SH2D2A,SHC1,TP53
iCOS-iCOSL Signaling in T Helper Cells	8.43	2.744	AKT2,AKT3,CALM1 (includes others),CAMK2D,CAMK4,CD247,CD28,CD3D,CD3E,CD3G,CD86,CHP1,CSK,GRB2,HLA-A,HLA-B,HLA-DMA,HLA-DMB,HLA-DQA1,IKBKE,IL2RG,INPP5D,ITK,ITPR2,ITPR3,LCK,LCP2,NFAT5,NFKB1,NFKB2,NFKBIA,PDPK1,PIK3C2A,PIK3CG,PIK3R5,PLEKHA1,PLEKHA2,PPP3CA,PPP3CB,PPP3CC,PPP3R1,PTPRC,SHC1,TRAT1,ZAP70
ERK/MAPK Signaling	2.97	2.714	ARAF,ATF2,ATF4,CREBBP,EIF4E,EIF4EBP1,ELF1,ELF2,ELK3,ESR1,ETS1,ETS2,FOS,FYN,GRB2,H3-3A/H3-3B,HSPB1,ITGA4,ITGB1,KRAS,LAMTOR3,MAPK1,MKNK2,MYC,PAK2,PIK3C2A,PIK3CG,PIK3R5,PPP1CA,PPP1CC,PPP1R14B,PPP1R3D,PPP2CB,PPP2R5A,PPP2R5E,PRKACB,PRKAR1A,PRKAR2A,PRKCB,PTK2,RAC2,RAP1A,RAPGEF1,RASD1,SHC1,STAT1,TLN1,VRK2,YWHAB,YWHAH,YWHAQ,YWHAZ
UVA-Induced MAPK Signaling	1.71	2.714	CASP3,CYCS,FOS,JUN,KRAS,MAPK1,PARP1,PARP11,PARP14,PARP4,PARP8,PARP9,PDIA3,PIK3C2A,PIK3CG,PIK3R5,PLCL1,PLCL2,RAP1A,RASD1,RPS6KB1,RPS6KB2,STAT1,TNKS,TNKS2,TP53
Cytotoxic T Lymphocyte-mediated Apoptosis of Target Cells	7.23	2.673	APAF1,B2M,BCL2,CASP3,CASP6,CASP8,CD247,CD3D,CD3E,CD3G,CYCS,DFFA,FAS,GZMB,HLA-A,HLA-B,HLA-C,HLA-E,HLA-F,PRF1
EIF2 Signaling	45.2	-2.656	AGO1,AGO2,AKT2,AKT3,ATF3,ATF4,BCL2,CDK11A,DDIT3,EIF1,EIF1AX,EIF1AY,EIF2A,EIF2AK1,EIF2AK2,EIF2B4,EIF2S1,EIF2S2,EIF2S3,EIF3B,EIF3E,EIF3H,EIF3I,EIF3K,EIF3M,EIF4A2,EIF4A3,EIF4E,EIF4G1,EIF4G2,EIF5,EIF5B,FAU,GRB2,GSK3B,HNRNPA1,KRAS,MAPK1,MYC,PABPC1,PDPK1,PIK3C2A,PIK3CG,PIK3R5,PPP1CA,PPP1CC,PPP1R15A,RAP1A,RASD1,RPL10,RPL10A,RPL11,RPL12,RPL13,RPL13A,RPL14,RPL15,RPL17,RPL18,RPL18A,RPL19,RPL21,RPL22,RPL23,…	Th1_1D
IGF-1 Signaling	4.06	2.646	AKT2,AKT3,CSNK2A1,CSNK2A2,CSNK2B,FOS,FOXO1,GRB2,JAK1,JUN,KRAS,MAPK1,PDPK1,PIK3C2A,PIK3CG,PIK3R5,PRKACB,PRKAR1A,PRKAR2A,PTK2,PTPN11,RAP1A,RASA1,RASD1,RPS6KB1,RPS6KB2,SHC1,SOCS3,SOCS4,SOCS5,YWHAB,YWHAE,YWHAH,YWHAQ,YWHAZ
Prolactin Signaling	4.44	2.6	CREBBP,EP300,FOS,FYN,GRB2,IRF1,JUN,KRAS,MAPK1,MYC,NMI,NR3C1,PDPK1,PIK3C2A,PIK3CG,PIK3R5,PRKCB,PRKCH,PRKD3,PTPN11,RAP1A,RASD1,SHC1,SOCS3,SOCS4,SOCS5,SP1,STAT1,STAT5A,TCF7
Mouse Embryonic Stem Cell Pluripotency	1.68	2.6	AKT2,AKT3,AXIN1,CREBBP,CTNNB1,DVL3,GRB2,GSK3B,ID3,IL6ST,JAK1,JAK3,KRAS,LEF1,MAP3K7,MAPK1,MYC,PIK3C2A,PIK3CG,PIK3R5,PTPN11,RAP1A,RASD1,TCF3,TCF4,TCF7,TP53
ERK5 Signaling	2.91	2.558	ATF2,ATF4,CREBBP,ELK4,FOS,IL6ST,KRAS,MAP3K2,MAP3K3,MAP3K8,MEF2A,MEF2C,MYC,PTPN11,RAP1A,RASD1,RPS6KB1,RPS6KB2,SH2D2A,YWHAB,YWHAE,YWHAH,YWHAQ,YWHAZ
Neuregulin Signaling	2.79	2.558	ADAM17,AKT2,AKT3,ERBIN,EREG,GRB2,HBEGF,HSP90AA1,HSP90AB1,HSP90B1,ITGA4,ITGB1,KRAS,MAPK1,MYC,PDPK1,PRKCB,PRKCH,PRKD3,PSEN1,PTPN11,RAP1A,RASD1,RNF41,RPS6,RPS6KB1,RPS6KB2,SHC1,STAT5A
Sirtuin Signaling Pathway	12.6	2.557	ADAM10,APEX1,ARNTL,ATG12,ATG14,ATG3,ATG9A,ATP5F1A,ATP5F1B,ATP5F1C,ATP5F1E,ATP5PF,BECN1,CPT1A,CXCL8,CYC1,FOXO1,GABARAP,GABARAPL1,GABARAPL2,GABPB1,GADD45A,GADD45B,GADD45G,GLS,GLUD1,GSK3B,H1-10,H1-2,H1-3,H1-4,H3-3A/H3-3B,HIF1A,HSF1,JUN,LDHA,LDHB,MAP1LC3B,MAPK1,MYC,NAMPT,NDUFA1,NDUFA11,NDUFA12,NDUFA13,NDUFA3,NDUFA4,NDUFA5,NDUFAB1,NDUFAF2,NDUFB1,NDUFB11,NDUFB2,NDUFB4,NDUFB5,NDUFB8,NDUFS3,NDUFS5,NDUFS6…
Neuroinflammation Signaling Pathway	1.64	2.54	ACVR1C,AKT2,AKT3,ATF2,ATF4,B2M,BCL2,BIRC2,BIRC3,CASP1,CASP3,CASP8,CCL5,CD86,CFLAR,CHP1,CREBBP,CTNNB1,CXCL10,CXCL8,FAS,FOS,GLS,GLUL,GSK3B,HLA-A,HLA-B,HLA-C,HLA-DMA,HLA-DMB,HLA-DQA1,HLA-E,HLA-F,HMGB1,IKBKE,IRAK4,IRF3,IRF7,JAK1,JAK3,JUN,MAPK1,MMP9,NFAT5,NFE2L2,NFKB1,NFKB2,PIK3C2A,PIK3CG,PIK3R5,PPP3CA,PPP3CB,PPP3CC,PPP3R1,PSEN1,PSENEN,PYCARD,RIPK1,STAT1,SYK,TGFB1,TGFBR2,TGFBR3,TNF,TNFRSF1A,TYROBP
Actin Nucleation by ARP-WASP Complex	2.72	2.524	ACTR2,ACTR3,ARPC1A,ARPC1B,ARPC2,ARPC3,ARPC4,ARPC5,FNBP1,GRB2,ITGA4,ITGB1,KRAS,PPP1R12C,RAC2,RAP1A,RASD1,RHOA,RHOF,RHOT2,VASP,WAS,WIPF1
Lymphotoxin β Receptor Signaling	3.28	2.5	AKT2,AKT3,APAF1,BIRC2,CASP3,CREBBP,CYCS,ELP1,EP300,IKBKE,LTB,MAPK1,NFKB1,NFKB2,NFKBIA,PDPK1,PIK3C2A,PIK3CG,PIK3R5,TRAF5
iNOS Signaling	3	2.496	CALM1 (includes others),CAMK4,CREBBP,FOS,HMGA1,IKBKE,IRAK4,IRF1,JAK1,JAK3,JUN,LY96,MAPK1,NFKB1,NFKB2,NFKBIA,STAT1
Endometrial Cancer Signaling	1.5	2.496	AKT2,AKT3,AXIN1,CTNNB1,GRB2,GSK3B,KRAS,LEF1,MAPK1,MYC,PDPK1,PIK3C2A,PIK3CG,PIK3R5,RAP1A,RASD1,TP53
ILK Signaling	2.38	2.469	AKT2,AKT3,ATF2,ATF4,CASP3,CFL1,CREBBP,CTNNB1,FLNA,FNBP1,FOS,GSK3B,HIF1A,ILKAP,ITGB1,ITGB2,ITGB7,JUN,LEF1,LIMS1,MAPK1,MMP9,MYC,MYL6,MYL6B,NACA,NFKB1,NFKB2,PARVB,PDPK1,PIK3C2A,PIK3CG,PIK3R5,PPP1R14B,PPP2CB,PPP2R5A,PPP2R5E,PTK2,RAC2,RHOA,RHOF,RHOT2,TMSB10/TMSB4X,TMSB4Y,TNF,TNFRSF1A,VEGFB,VIM
Th2 Pathway	2.77	2.414	ACVR1C,CD247,CD28,CD3D,CD3E,CD3G,CD86,CHD4,CXCR4,GRB2,HLA-A,HLA-B,HLA-DMA,HLA-DMB,HLA-DQA1,IKZF1,IL2RG,ITGB2,JAK1,JAK3,JUN,MAF,NFKB1,PIK3C2A,PIK3CG,PIK3R5,PSEN1,PSENEN,RUNX3,S1PR1,SOCS3,STAT5A,STAT6,TBX21,TGFB1,TGFBR2,TGFBR3,TNFRSF4
Estrogen-Dependent Breast Cancer Signaling	2.45	2.357	AKT2,AKT3,ATF2,ATF4,CREBBP,ESR1,FOS,HSD17B1,HSD17B10,HSD17B11,HSD17B8,JUN,KRAS,MAPK1,NFKB1,NFKB2,PIK3C2A,PIK3CG,PIK3R5,RAP1A,RASD1,SP1,STAT5A
RAN Signaling	2.94	2.333	KPNA1,KPNA3,KPNA4,KPNA5,KPNA6,KPNB1,RAN,TNPO1,XPO1
Crosstalk between Dendritic Cells and Natural Killer Cells	2.21	2.324	CAMK2D,CCR7,CD28,CD69,CD83,CD86,FAS,FSCN3,HLA-A,HLA-B,HLA-C,HLA-E,HLA-F,IL2RG,ITGAL,KLRD1,LTB,MICA,NFKB1,NFKB2,PRF1,TLN1,TNF,TNFRSF1B,TNFSF10,TYROBP
TNFR1 Signaling	6.37	2.294	APAF1,BIRC2,BIRC3,CASP2,CASP3,CASP6,CASP8,CRADD,CYCS,FOS,IKBKE,JUN,MADD,MAP3K1,MAP4K2,NFKB1,NFKB2,NFKBIA,PAK2,RIPK1,TANK,TNF,TNFAIP3,TNFRSF1A
PTEN Signaling	2.12	-2.263	AKT2,AKT3,BCL2,CASP3,CDKN1A,CSNK2A1,CSNK2A2,CSNK2B,FOXO1,GRB2,GSK3B,IKBKE,INPP5B,INPP5D,ITGA4,ITGB1,KRAS,MAPK1,MCRS1,NFKB1,NFKB2,PDPK1,PIK3CG,PIK3R5,PTK2,RAC2,RAP1A,RASD1,RPS6KB1,RPS6KB2,SHC1,TGFBR2,TGFBR3,YWHAH
Acute Myeloid Leukemia Signaling	1.98	2.236	AKT2,AKT3,ARAF,EIF4EBP1,GRB2,KRAS,LEF1,MAPK1,MYC,NFKB1,NFKB2,PIK3C2A,PIK3CG,PIK3R5,PIM1,PML,RAP1A,RASD1,RPS6KB1,RPS6KB2,RUNX1,STAT5A,TCF3,TCF4,TCF7
Inhibition of ARE-Mediated mRNA Degradation Pathway	5.42	2.214	AGO1,AGO2,AKT2,AKT3,CNOT1,CNOT9,DCP1A,DDX6,DIS3L,EXOSC1,EXOSC5,EXOSC6,EXOSC8,LTB,MAP3K7,MAPK1,MAPKAPK2,PABPN1,PAPOLA,PAPOLG,PPP2CB,PPP2R5A,PPP2R5E,PRKACB,PRKAR1A,PRKAR2A,PSME1,PSME2,PSME4,TIA1,TNF,TNFRSF1A,TNFRSF1B,TNFSF10,XRN1,YWHAB,YWHAE,YWHAH,YWHAQ,YWHAZ,ZFP36,ZFP36L1,ZFP36L2
Angiopoietin Signaling	1.74	2.183	AKT2,AKT3,DOK2,ELP1,FOXO1,GRB2,IKBKE,KRAS,NFKB1,NFKB2,NFKBIA,PAK2,PIK3C2A,PIK3CG,PIK3R5,PTK2,PTPN11,RAP1A,RASA1,RASD1,STAT5A
FLT3 Signaling in Hematopoietic Progenitor Cells	2	2.132	AKT2,AKT3,ATF2,ATF4,CREBBP,EIF4E,EIF4EBP1,GRB2,INPP5D,KRAS,MAPK1,PDPK1,PIK3C2A,PIK3CG,PIK3R5,PTPN11,RAP1A,RASD1,RPS6KB1,SHC1,STAT1,STAT5A,STAT6
JAK/Stat Signaling	3.69	2.117	AKT2,AKT3,CDKN1A,FOS,GRB2,JAK1,JAK3,JUN,KRAS,MAPK1,NFKB1,NFKB2,PIAS1,PIAS2,PIK3C2A,PIK3CG,PIK3R5,PTPN11,PTPN6,RAP1A,RASD1,SHC1,SOCS3,SOCS4,SOCS5,STAT1,STAT5A,STAT6
OX40 Signaling Pathway	3.04	2.111	B2M,BCL2,CD247,CD3D,CD3E,CD3G,HLA-A,HLA-B,HLA-C,HLA-DMA,HLA-DMB,HLA-DQA1,HLA-E,HLA-F,JUN,NFKB1,NFKB2,NFKBIA,TNFRSF4,TRAF5
Endoplasmic Reticulum Stress Pathway	3.44	2.111	ATF4,CALR,CASP3,DDIT3,DNAJC3,EIF2S1,ERN1,HSP90B1,MAP3K5,TAOK3,XBP1
Activation of IRF by Cytosolic Pattern Recognition Receptors	2.06	2.065	ATF2,CREBBP,DDX58,ELP1,IKBKE,IRF3,IRF7,ISG15,JUN,NFKB1,NFKB2,NFKBIA,PIN1,PPIB,RIPK1,SIKE1,STAT1,TANK,TNF

## Sheet: Th2_1D
Ingenuity Canonical Pathways	-log(p-value)	z-score	Molecules
B Cell Receptor Signaling	2.95	4.796	AKT3,APBB1IP,CALM1 (includes others),CAMK2D,CAMK4,CD79A,CD79B,CREBBP,EGR1,ETS1,GRB2,JUN,KRAS,MALT1,MAP2K2,MAP3K12,MAP3K13,MAP3K14,MAP3K2,MAPK1,NFKB1,PPP3CA,RALB
Systemic Lupus Erythematosus In B Cell Signaling Pathway	1.73	4.707	AKT3,CALM1 (includes others),CAMK4,CD79A,CD79B,CTNNB1,FOS,GRB2,IFIH1,IRAK4,IRF3,ISG15,JAK1,JUN,KRAS,LTB,MALT1,MAP2K2,MAP3K14,MAPK1,MCL1,NFKB1,PPP3CA,RALB,RASGRP2,TRAF5
CD28 Signaling in T Helper Cells	7.31	4.472	ACTR2,ACTR3,AKT3,ARPC1B,ARPC2,ARPC3,ARPC4,ARPC5,CALM1 (includes others),CAMK4,CD3D,CD3G,FOS,GRB2,HLA-A,HLA-B,HLA-DMB,ITK,ITPR2,JUN,MALT1,MAP2K2,NFKB1,PPP3CA,WAS
Phospholipase C Signaling	1.61	4.472	CALM1 (includes others),CAMK4,CD3D,CD3G,CD79A,CD79B,CREBBP,EP300,FNBP1,GRB2,HDAC9,ITGA4,ITGB1,ITK,ITPR2,KRAS,MAP2K2,MAPK1,MYL12B,NFKB1,PEBP1,PPP3CA,RALB,RHOF
Ephrin Receptor Signaling	2.67	4.472	ABI1,ACTR2,ACTR3,AKT3,ARPC1B,ARPC2,ARPC3,ARPC4,ARPC5,CREBBP,CXCR4,EPHA4,GRB2,ITGA4,ITGB1,KRAS,MAP2K2,MAP3K14,MAPK1,RALB,WAS,WIPF1
Actin Cytoskeleton Signaling	2.33	4.379	ACTR2,ACTR3,ARPC1B,ARPC2,ARPC3,ARPC4,ARPC5,BAIAP2,DIAPH3,EZR,FLNA,GRB2,ITGA4,ITGB1,KRAS,MAP2K2,MAPK1,MYL12B,RALB,SSH1,TLN1,TMSB10/TMSB4X,WAS,WASF2
Synaptogenesis Signaling Pathway	1.66	4.271	ACTR2,ACTR3,AKT3,AP2A2,ARPC1B,ARPC2,ARPC3,ARPC4,ARPC5,CALM1 (includes others),CAMK2D,CAMK4,CREBBP,CTNNB1,EPHA4,GOSR2,GRB2,HSPA8,ITSN2,KRAS,MAPK1,PRKACA,PRKACB,PRKAR1A,RALB,RASGRP2,STXBP3,TLN1,WAS
Cardiac Hypertrophy Signaling	1.58	4.264	CALM1 (includes others),CAMK4,CREBBP,EP300,FNBP1,GRB2,JUN,KRAS,MAP2K2,MAP3K12,MAP3K13,MAP3K14,MAP3K2,MAPK1,MYL12B,PDIA3,PLCL1,PPP3CA,PRKACA,PRKACB,PRKAR1A,RALB,RHOF
Signaling by Rho Family GTPases	2.23	4.2	ACTR2,ACTR3,ARPC1B,ARPC2,ARPC3,ARPC4,ARPC5,BAIAP2,CLIP1,DIAPH3,EZR,FNBP1,FOS,ITGA4,ITGB1,JUN,MAP2K2,MAP3K12,MAPK1,MYL12B,NFKB1,RHOF,STMN1,VIM,WAS,WIPF1
Rac Signaling	3.2	4.123	ACTR2,ACTR3,ARPC1B,ARPC2,ARPC3,ARPC4,ARPC5,BAIAP2,CD44,ITGA4,ITGB1,JUN,KRAS,MAP2K2,MAPK1,NFKB1,RALB
fMLP Signaling in Neutrophils	3.02	4.123	ACTR2,ACTR3,ARPC1B,ARPC2,ARPC3,ARPC4,ARPC5,CALM1 (includes others),CAMK4,ITPR2,KRAS,MAP2K2,MAPK1,NFKB1,PPP3CA,RALB,WAS
Integrin Signaling	2.54	4.082	ACTR2,ACTR3,AKT3,ARF6,ARPC1B,ARPC2,ARPC3,ARPC4,ARPC5,FNBP1,GRB2,ITGA4,ITGAL,ITGB1,KRAS,MAP2K2,MAPK1,MYL12B,RALB,RHOF,TLN1,VASP,WAS,WIPF1
Actin Nucleation by ARP-WASP Complex	6.6	4	ACTR2,ACTR3,ARPC1B,ARPC2,ARPC3,ARPC4,ARPC5,BAIAP2,FNBP1,GRB2,ITGA4,ITGB1,KRAS,RALB,RHOF,VASP,WAS,WIPF1
GNRH Signaling	2.57	3.9	CALM1 (includes others),CAMK2D,CAMK4,CREBBP,EGR1,FOS,GRB2,ITPR2,JUN,KRAS,MAP2K2,MAP3K12,MAP3K13,MAP3K14,MAP3K2,MAPK1,NFKB1,PRKACA,PRKACB,PRKAR1A,RALB
Reelin Signaling in Neurons	1.79	3.873	ACTR2,ACTR3,AKT3,ARPC1B,ARPC2,ARPC3,ARPC4,ARPC5,CAMK2D,ITGA4,ITGAL,ITGB1,MAP2K2,MAPK1,PDK1
Regulation of Actin-based Motility by Rho	3.39	3.873	ACTR2,ACTR3,ARPC1B,ARPC2,ARPC3,ARPC4,ARPC5,BAIAP2,FNBP1,ITGA4,ITGB1,MYL12B,RHOF,WAS,WIPF1
Senescence Pathway	2.34	3.78	AKT3,ANAPC4,CALM1 (includes others),CAMK4,CDK6,CREBBP,ELF1,ELF2,EP300,ETS1,GADD45B,IRF3,ITPR2,ITSN2,JUN,KRAS,MAP2K2,MAPK1,NBN,NFKB1,PARP1,PDK1,PPP2R2A,PPP2R5E,PPP3CA,RALB,RBL2,SMAD7,ZFP36L1
Fcγ Receptor-mediated Phagocytosis in Macrophages and Monocytes	2.66	3.742	ACTR2,ACTR3,AKT3,ARF6,ARPC1B,ARPC2,ARPC3,ARPC4,ARPC5,EZR,MAPK1,TLN1,VASP,WAS
HGF Signaling	3.24	3.742	AKT3,ELF1,ELF2,ETS1,FOS,GRB2,ITGA4,ITGB1,JUN,KRAS,MAP2K2,MAP3K12,MAP3K13,MAP3K14,MAP3K2,MAPK1,RALB
Cdc42 Signaling	8.1	3.71	ACTR2,ACTR3,ARPC1B,ARPC2,ARPC3,ARPC4,ARPC5,BAIAP2,CD3D,CD3G,CLIP1,DIAPH3,EXOC6,FOS,HLA-A,HLA-B,HLA-C,HLA-DMB,HLA-E,HLA-F,ITGA4,ITGB1,ITK,JUN,MAPK1,MYL12B,WAS,WIPF1
NRF2-mediated Oxidative Stress Response	4.3	3.638	CREBBP,DNAJA1,DNAJB14,DNAJB9,DNAJC13,DNAJC3,DNAJC8,EP300,FKBP5,FOS,FTH1,FTL,GSTK1,GSTP1,JUN,JUNB,JUND,KRAS,MAP2K2,MAPK1,PMF1/PMF1-BGLAP,RALB,RBX1,SLC35A2,TXN,UBB,VCP
PI3K Signaling in B Lymphocytes	2.68	3.638	AKT3,CALM1 (includes others),CAMK2D,CAMK4,CD79A,CD79B,FOS,ITPR2,JUN,KRAS,MALT1,MAP2K2,MAPK1,NFKB1,PDIA3,PLCL1,PPP3CA,RALB
BMP signaling pathway	2.67	3.606	CAMK4,CREBBP,GRB2,JUN,KRAS,MAP2K2,MAPK1,NFKB1,PRKACA,PRKACB,PRKAR1A,RALB,SMAD7
Role of NFAT in Regulation of the Immune Response	3.87	3.545	AKT3,CALM1 (includes others),CAMK4,CD3D,CD3G,CD79A,CD79B,CSNK1A1,CSNK1G2,CSNK1G3,FOS,GRB2,HLA-A,HLA-B,HLA-DMB,ITK,ITPR2,JUN,KRAS,MAP2K2,MAPK1,NFKB1,PPP3CA,RALB,XPO1
Protein Kinase A Signaling	2.1	3.528	ADD3,AKAP10,AKAP9,ANAPC4,APEX1,CALM1 (includes others),CAMK2D,CAMK4,CREBBP,CREM,CTNNB1,DUSP10,FLNA,H1-10,H1-2,H3-3A/H3-3B,ITPR2,LEF1,MAP2K2,MAPK1,MYL12B,NFKB1,PDIA3,PHKG1,PLCL1,PPP3CA,PRKACA,PRKACB,PRKAR1A,PTPN22,TCF7,TIMM50,VASP,YWHAB,YWHAE,YWHAQ,YWHAZ
HOTAIR Regulatory Pathway	1.68	3.5	AEBP2,AKT3,CD44,CREBBP,CTNNB1,EP300,H3-3A/H3-3B,IRF1,KMT2A,KMT2C,LAMTOR5,LEF1,MTF2,NFKB1,STK38,TCF7,VIM
EIF2 Signaling	60.6	-3.474	AKT3,DDIT3,EIF1,EIF1AY,EIF2AK1,EIF2S1,EIF2S2,EIF2S3,EIF3F,EIF3H,EIF3K,EIF4A2,EIF4A3,EIF4G1,EIF4G2,EIF5B,FAU,GRB2,KRAS,MAP2K2,MAPK1,PABPC1,PPP1R15A,RALB,RPL10,RPL10A,RPL11,RPL12,RPL13,RPL13A,RPL14,RPL15,RPL17,RPL18,RPL19,RPL22,RPL23,RPL23A,RPL24,RPL26,RPL27,RPL27A,RPL28,RPL29,RPL3,RPL30,RPL31,RPL32,RPL34,RPL35,RPL35A,RPL36,RPL36A,RPL36AL,RPL37,RPL37A,RPL38,RPL39,RPL39L,RPL4,RPL41,RPL5,RPL6,RPL7L1,…	Th2_1D
ERK/MAPK Signaling	2.59	3.441	CREBBP,ELF1,ELF2,ETS1,FOS,GRB2,H3-3A/H3-3B,ITGA4,ITGB1,KRAS,MAP2K2,MAPK1,MKNK2,PPP2R2A,PPP2R5E,PRKACA,PRKACB,PRKAR1A,RALB,TLN1,YWHAB,YWHAQ,YWHAZ
RhoGDI Signaling	1.75	-3.441	ACTR2,ACTR3,ARHGAP1,ARHGDIB,ARPC1B,ARPC2,ARPC3,ARPC4,ARPC5,CD44,CREBBP,EP300,EZR,FNBP1,ITGA4,ITGB1,MYL12B,RHOF,WASF2
RANK Signaling in Osteoclasts	3.5	3.357	AKT3,BIRC3,CALM1 (includes others),CAMK4,FOS,JUN,MAP2K2,MAP3K12,MAP3K13,MAP3K14,MAP3K2,MAPK1,NFKB1,PPP3CA,TRAF5
IGF-1 Signaling	4.56	3.357	AKT3,CSNK2A1,CSNK2B,FOS,GRB2,JAK1,JUN,KRAS,MAP2K2,MAPK1,PRKACA,PRKACB,PRKAR1A,RALB,SOCS3,YWHAB,YWHAE,YWHAQ,YWHAZ
Synaptic Long Term Potentiation	2.2	3.357	CALM1 (includes others),CAMK2D,CAMK4,CREBBP,EP300,ITPR2,KRAS,MAP2K2,MAPK1,PDIA3,PLCL1,PPP3CA,PRKACA,PRKACB,PRKAR1A,RALB
PDGF Signaling	1.69	3.317	CSNK2A1,CSNK2B,FOS,GRB2,JAK1,JAK3,JUN,KRAS,MAP2K2,MAPK1,RALB
Mouse Embryonic Stem Cell Pluripotency	1.55	3.317	AKT3,CREBBP,CTNNB1,GRB2,JAK1,JAK3,KRAS,LEF1,MAP2K2,MAPK1,RALB,TCF7
P2Y Purigenic Receptor Signaling Pathway	1.53	3.207	AKT3,CREBBP,FOS,JUN,KRAS,MAP2K2,MAPK1,NFKB1,PDIA3,PLCL1,PRKACA,PRKACB,PRKAR1A,RALB
Dopamine-DARPP32 Feedback in cAMP Signaling	1.33	3.207	CALM1 (includes others),CAMK4,CREBBP,CREM,CSNK1A1,CSNK1G2,CSNK1G3,ITPR2,PDIA3,PLCL1,PPP2R2A,PPP2R5E,PPP3CA,PRKACA,PRKACB,PRKAR1A
IL-3 Signaling	1.56	3.162	AKT3,FOS,GRB2,JAK1,JUN,KRAS,MAP2K2,MAPK1,PPP3CA,RALB
Chemokine Signaling	1.63	3.162	CALM1 (includes others),CAMK2D,CAMK4,CXCR4,FOS,JUN,KRAS,MAP2K2,MAPK1,RALB
PI3K/AKT Signaling	4.03	3.13	AKT3,CDC37,CTNNB1,GRB2,HSP90AB1,IL10RB,IL27RA,IL7R,ITGA4,ITGB1,JAK1,JAK3,KRAS,MAP2K2,MAPK1,MCL1,NFKB1,PPP2R2A,PPP2R5E,RALB,TSC1,YWHAB,YWHAE,YWHAQ,YWHAZ
14-3-3-mediated Signaling	3.42	3	AKT3,FOS,GRB2,JUN,KRAS,MAP2K2,MAPK1,PDCD6IP,PDIA3,PLCL1,RALB,SRPK2,TSC1,TUBA1A,VIM,YWHAB,YWHAE,YWHAQ,YWHAZ
ERK5 Signaling	1.42	3	CREBBP,FOS,KRAS,MAP3K2,RALB,YWHAB,YWHAE,YWHAQ,YWHAZ
EGF Signaling	2.13	3	AKT3,CSNK2A1,CSNK2B,FOS,GRB2,ITPR2,JAK1,JUN,MAPK1
IL-2 Signaling	3.4	3	AKT3,CSNK2A1,CSNK2B,FOS,GRB2,JAK1,JAK3,JUN,KRAS,MAP2K2,MAPK1,RALB
Non-Small Cell Lung Cancer Signaling	1.77	3	AKT3,CDK6,GRB2,ITPR2,KRAS,MAP2K2,MAPK1,RALB,RASSF1,STK4
PKCθ Signaling in T Lymphocytes	2.5	2.982	CAMK2D,CD3D,CD3G,FOS,GRB2,HLA-A,HLA-B,HLA-DMB,JUN,KRAS,MALT1,MAP3K12,MAP3K13,MAP3K14,MAP3K2,MAPK1,NFKB1,PPP3CA,RALB
JAK/Stat Signaling	2.34	2.887	AKT3,FOS,GRB2,JAK1,JAK3,JUN,KRAS,MAP2K2,MAPK1,NFKB1,RALB,SOCS3
iNOS Signaling	4.14	2.828	CALM1 (includes others),CAMK4,CREBBP,FOS,IRAK4,IRF1,JAK1,JAK3,JUN,MAPK1,NFKB1
α-Adrenergic Signaling	1.47	2.828	CALM1 (includes others),CAMK4,ITPR2,KRAS,MAP2K2,MAPK1,PHKG1,PRKACA,PRKACB,PRKAR1A,RALB
Estrogen-Dependent Breast Cancer Signaling	1.38	2.828	AKT3,CREBBP,FOS,HSD17B11,JUN,KRAS,MAPK1,NFKB1,RALB
SPINK1 General Cancer Pathway	1.41	2.828	AKT3,JAK1,JAK3,KRAS,MAP2K2,MAPK1,MT1X,RALB
Nitric Oxide Signaling in the Cardiovascular System	1.44	2.714	AKT3,CALM1 (includes others),CAMK4,HSP90AB1,ITPR2,MAP2K2,MAPK1,PRKAA1,PRKACA,PRKACB,PRKAR1A
TGF-β Signaling	1.38	2.714	CREBBP,EP300,FOS,GRB2,JUN,KRAS,MAP2K2,MAPK1,RALB,RUNX3,SMAD7
Endometrial Cancer Signaling	1.45	2.646	AKT3,CTNNB1,GRB2,KRAS,LEF1,MAP2K2,MAPK1,RALB
Oncostatin M Signaling	1.75	2.646	GRB2,JAK1,JAK3,KRAS,MAP2K2,MAPK1,RALB
Type I Diabetes Mellitus Signaling	2.93	2.53	CASP8,CD3D,CD3G,GZMB,HLA-A,HLA-B,HLA-C,HLA-DMB,HLA-E,HLA-F,IRF1,JAK1,MAP3K14,MAPK1,NFKB1,SOCS3
Prolactin Signaling	2.3	2.53	CREBBP,EP300,FOS,GRB2,IRF1,JUN,KRAS,MAP2K2,MAPK1,RALB,SOCS3,TCF7
Th2 Pathway	1.36	2.53	CD3D,CD3G,CXCR4,GATA3,GRB2,HLA-A,HLA-B,HLA-DMB,JAK1,JAK3,JUN,NFKB1,RUNX3,SOCS3
CDK5 Signaling	1.41	2.53	EGR1,FOSB,ITGB1,KRAS,MAP2K2,MAPK1,PPP2R2A,PPP2R5E,PRKACA,PRKACB,PRKAR1A,RALB
Lymphotoxin β Receptor Signaling	1.74	2.449	AKT3,CREBBP,EP300,LTB,MAP3K14,MAPK1,NFKB1,TRAF5
April Mediated Signaling	1.45	2.449	FOS,JUN,MAP3K14,MAPK1,NFKB1,TRAF5
Interferon Signaling	1.61	2.449	IFI6,IFITM2,IRF1,ISG15,JAK1,TAP1
Crosstalk between Dendritic Cells and Natural Killer Cells	2.84	2.449	CAMK2D,CCR7,CD69,HLA-A,HLA-B,HLA-C,HLA-E,HLA-F,ITGAL,KLRD1,LTB,NFKB1,TLN1,TYROBP
VEGF Signaling	1.7	2.449	AKT3,EIF1,EIF1AY,EIF2S1,EIF2S2,EIF2S3,GRB2,KRAS,MAP2K2,MAPK1,RALB,YWHAE
MIF Regulation of Innate Immunity	1.32	2.449	CD74,FOS,JUN,MAPK1,MIF,NFKB1
Oxidative Phosphorylation	8.95	2.353	ATP5F1E,ATP5MG,ATP5PD,COX17,COX4I1,COX5B,COX6A1,COX6B1,COX6C,COX7A2,COX7A2L,COX7B,COX7C,COX8A,NDUFA1,NDUFA12,NDUFA13,NDUFA4,NDUFA5,NDUFB11,NDUFB8,NDUFV2,UQCR11,UQCRB,UQCRH,UQCRQ
RAN Signaling	6.6	2.333	IPO5,KPNA1,KPNA3,KPNA5,KPNA6,KPNB1,RAN,TNPO1,XPO1
GM-CSF Signaling	1.89	2.333	AKT3,CAMK2D,ETS1,GRB2,KRAS,MAP2K2,MAPK1,PPP3CA,RACK1,RALB
Renal Cell Carcinoma Signaling	4.58	2.333	AKT3,CREBBP,EP300,ETS1,FOS,GRB2,JUN,KRAS,MAP2K2,MAPK1,RALB,RBX1,RPS27A,UBA52,UBB,UBC
Remodeling of Epithelial Adherens Junctions	2.55	2.333	ACTR2,ACTR3,ARF6,ARPC1B,ARPC2,ARPC3,ARPC4,ARPC5,CLIP1,CTNNB1,TUBA1A
p70S6K Signaling	3.77	2.324	AKT3,BCAP31,CD79A,CD79B,EEF2,GRB2,JAK1,KRAS,MAP2K2,MAPK1,PDIA3,PLCL1,PPP2R2A,PPP2R5E,RALB,RPS6,YWHAB,YWHAE,YWHAQ,YWHAZ
Androgen Signaling	1.92	2.309	CALM1 (includes others),CALR,CAMK4,CREBBP,EP300,GTF2A1,GTF2E2,JUN,KAT7,MAPK1,NFKB1,POLR2C,PRKACA,PRKACB,PRKAR1A,TAF2
Wnt/β-catenin Signaling	2.57	2.309	AKT3,CD44,CREBBP,CSNK1A1,CSNK1G2,CSNK1G3,CSNK2A1,CSNK2B,CTNNB1,EP300,JUN,LEF1,PPP2R2A,PPP2R5E,RARG,RPS27A,TCF7,TLE4,UBA52,UBB,UBC
OX40 Signaling Pathway	3.23	2.236	CD3D,CD3G,HLA-A,HLA-B,HLA-C,HLA-DMB,HLA-E,HLA-F,JUN,NFKB1,TRAF5
B Cell Activating Factor Signaling	1.36	2.236	FOS,JUN,MAP3K14,MAPK1,NFKB1,TRAF5
4-1BB Signaling in T Lymphocytes	1.3	2.236	JUN,MAP2K2,MAP3K14,MAPK1,NFKB1
Role of RIG1-like Receptors in Antiviral Innate Immunity	1.8	2.236	CASP8,CREBBP,EP300,IFIH1,IRF3,NFKB1,TANK
Hypoxia Signaling in the Cardiovascular System	2.74	2.236	CREBBP,EP300,HSP90AB1,JUN,LDHA,SLC2A4,UBE2A,UBE2B,UBE2D2,UBE2D3,UBE2L3,UBE2R2
IL-6 Signaling	1.56	2.138	AKT3,CSNK2A1,CSNK2B,FOS,GRB2,JUN,KRAS,MAP2K2,MAP3K14,MAPK1,MCL1,NFKB1,RALB,SOCS3
Pyridoxal 5'-phosphate Salvage Pathway	1.31	2.121	CDK6,CSNK1A1,DYRK1A,MAP2K2,MAPK1,PDXK,PRKAA1,PRPF4B

## Sheet: Th17_1D
Ingenuity Canonical Pathways	-log(p-value)	z-score	Molecules
EIF2 Signaling	55.5	-4.082	AGO2,DDIT3,EIF1,EIF1AY,EIF2AK2,EIF2B4,EIF2S1,EIF2S2,EIF2S3,EIF3E,EIF3K,EIF4A2,EIF4A3,EIF4G2,EIF5,EIF5B,FAU,GRB2,HNRNPA1,MAPK1,MYC,PABPC1,PPP1R15A,RPL10,RPL10A,RPL11,RPL12,RPL13,RPL14,RPL15,RPL18,RPL18A,RPL19,RPL22,RPL23,RPL23A,RPL24,RPL26,RPL27,RPL27A,RPL28,RPL29,RPL3,RPL30,RPL31,RPL32,RPL34,RPL35,RPL35A,RPL36,RPL36A,RPL36AL,RPL37,RPL37A,RPL38,RPL39,RPL39L,RPL4,RPL41,RPL5,RPL6,RPL7A,RPL7L1,RPL8,R…	Th17_1D
Reelin Signaling in Neurons	1.66	4	ACTR2,ACTR3,ARHGEF1,ARHGEF12,ARPC2,ARPC3,ARPC5,CAMK2D,FYN,ITGA4,ITGAL,ITGB1,ITGB2,LCK,MAP3K11,MAPK1
CD28 Signaling in T Helper Cells	3.7	3.873	ACTR2,ACTR3,ARPC2,ARPC3,ARPC5,CALM1 (includes others),CAMK4,CD3D,CD3E,CD3G,CD4,FOS,FYN,GRB2,HLA-A,HLA-B,JUN,LCK,MALT1,MAP3K1
NRF2-mediated Oxidative Stress Response	5	3.771	ACTG1,CLPP,DNAJB14,DNAJB6,DNAJB9,DNAJC21,DNAJC7,DNAJC8,DNAJC9,ERP29,FKBP5,FOS,FTH1,FTL,GSTK1,GSTM3,JUN,JUNB,JUND,MAP3K1,MAP3K5,MAPK1,MGST3,PRKCH,RBX1,SLC35A2,SQSTM1,TXN,UBB,USP14,VCP
RANK Signaling in Osteoclasts	2.07	3.606	CALM1 (includes others),CAMK4,CBL,FOS,JUN,MAP3K1,MAP3K11,MAP3K12,MAP3K2,MAP3K5,MAPK1,TRAF5,TRAF6
Rac Signaling	2.22	3.5	ACTR2,ACTR3,ARPC2,ARPC3,ARPC5,BRK1,CD44,CYFIP2,ELK4,IQGAP1,ITGA4,ITGB1,JUN,MAP3K1,MAP3K11,MAPK1
PKCθ Signaling in T Lymphocytes	1.93	3.441	CAMK2D,CD3D,CD3E,CD3G,CD4,FOS,FYN,GRB2,HLA-A,HLA-B,JUN,LCK,MALT1,MAP3K1,MAP3K11,MAP3K12,MAP3K2,MAP3K5,MAPK1
Actin Cytoskeleton Signaling	1.7	3.411	ACTG1,ACTR2,ACTR3,ARHGEF1,ARHGEF12,ARPC2,ARPC3,ARPC5,BRK1,CYFIP2,EZR,FGD3,FLNA,GRB2,IQGAP1,ITGA4,ITGB1,MAPK1,MYL12B,MYL6,PXN,TLN1,TMSB10/TMSB4X,WASF2
HGF Signaling	2.26	3.207	ELF1,ELF2,FOS,GRB2,ITGA4,ITGB1,JUN,MAP3K1,MAP3K11,MAP3K12,MAP3K2,MAP3K5,MAPK1,PRKCH,PXN,STAT3
GNRH Signaling	1.42	3.153	CALM1 (includes others),CAMK2D,CAMK4,EGR1,FOS,GNAI2,GNAS,GNG7,GRB2,JUN,MAP3K1,MAP3K11,MAP3K12,MAP3K2,MAP3K5,MAPK1,PRKACB,PRKCH,PXN
Signaling by Rho Family GTPases	2.33	3.138	ACTG1,ACTR2,ACTR3,ARHGEF1,ARHGEF12,ARPC2,ARPC3,ARPC5,CLIP1,EZR,FNBP1,FOS,GNAI2,GNAS,GNG7,IQGAP1,ITGA4,ITGB1,JUN,MAP3K11,MAP3K12,MAPK1,MYL12B,MYL6,RHOF,SEPTIN11,SEPTIN2,STMN1,VIM
RhoGDI Signaling	2.06	-3.13	ACTG1,ACTR2,ACTR3,ARHGAP12,ARHGEF1,ARHGEF12,ARPC2,ARPC3,ARPC5,CD44,DGKZ,EZR,FNBP1,GNAI2,GNAS,GNG7,ITGA4,ITGB1,MYL12B,MYL6,RHOF,WASF2
Fcγ Receptor-mediated Phagocytosis in Macrophages and Monocytes	3.03	3	ACTG1,ACTR2,ACTR3,ARPC2,ARPC3,ARPC5,CBL,EZR,FYN,MAPK1,MYO5A,NCK1,PLD3,PRKCH,PXN,TLN1
Actin Nucleation by ARP-WASP Complex	1.95	3	ACTR2,ACTR3,ARPC2,ARPC3,ARPC5,FNBP1,GRB2,ITGA4,ITGB1,NCK1,RHOF
14-3-3-mediated Signaling	1.42	2.887	CBL,FOS,GRB2,JUN,MAP3K5,MAPK1,PDIA3,PLCL1,PRKCH,TUBA1A,TUBB,VIM,YWHAB,YWHAE,YWHAZ
mTOR Signaling	13.6	2.714	DDIT4,DGKZ,EIF3E,EIF3K,EIF4A2,EIF4A3,EIF4B,EIF4G2,FAU,FKBP1A,FNBP1,HIF1A,MAPK1,PLD3,PPP2CA,PPP2R5E,PRKCH,RHOF,RPS10,RPS11,RPS12,RPS13,RPS14,RPS15A,RPS16,RPS17,RPS18,RPS19,RPS2,RPS20,RPS21,RPS23,RPS24,RPS25,RPS27,RPS27A,RPS27L,RPS28,RPS29,RPS3,RPS4X,RPS4Y1,RPS5,RPS6,RPS7,RPS8,RPS9,RPSA,VEGFA
April Mediated Signaling	1.7	2.646	FOS,JUN,MAP3K1,MAPK1,TRAF1,TRAF5,TRAF6
Type I Diabetes Mellitus Signaling	2.38	2.53	CASP8,CD3D,CD3E,CD3G,HLA-A,HLA-B,HLA-C,HLA-E,HLA-F,IRF1,JAK1,MAP3K5,MAPK1,PRF1,SOCS3,TRAF6
Cdc42 Signaling	5.84	2.524	ACTR2,ACTR3,ARPC2,ARPC3,ARPC5,B2M,CD3D,CD3E,CD3G,CLIP1,EXOC2,FGD3,FOS,HLA-A,HLA-B,HLA-C,HLA-E,HLA-F,IQGAP1,ITGA4,ITGB1,JUN,MAP3K11,MAPK1,MYL12B,MYL6
RhoA Signaling	1.87	2.5	ACTG1,ACTR2,ACTR3,ARHGAP12,ARHGEF1,ARHGEF12,ARPC2,ARPC3,ARPC5,EZR,KTN1,LPAR6,MYL12B,MYL6,SEPTIN11,SEPTIN2
B Cell Activating Factor Signaling	1.59	2.449	FOS,JUN,MAP3K1,MAPK1,TRAF1,TRAF5,TRAF6
Inhibition of Angiogenesis by TSP1	1.6	2.449	CD47,FYN,JUN,MAPK1,TGFBR2,VEGFA
Oxidative Phosphorylation	9.86	2.414	ATP5F1A,ATP5F1E,ATP5MC3,ATP5ME,ATP5MF,ATP5PD,COX11,COX17,COX4I1,COX5B,COX6A1,COX6B1,COX6C,COX7A2,COX7B,COX7C,COX8A,DMAC2L,NDUFA11,NDUFA12,NDUFA13,NDUFA4,NDUFB1,NDUFB11,NDUFB9,UQCR11,UQCRB,UQCRH,UQCRQ
Role of NFAT in Regulation of the Immune Response	2.09	2.4	CALM1 (includes others),CAMK4,CD3D,CD3E,CD3G,CD4,CD79B,CSNK1A1,CSNK1G3,FOS,FYN,GNAI2,GNAS,GNG7,GRB2,HLA-A,HLA-B,JUN,LCK,MAPK1,MEF2C,RCAN3
EGF Signaling	1.79	2.333	CSNK2A1,CSNK2B,FOS,GRB2,JAK1,JUN,MAP3K1,MAPK1,STAT3
Cytotoxic T Lymphocyte-mediated Apoptosis of Target Cells	4.94	2.236	B2M,CASP8,CD3D,CD3E,CD3G,HLA-A,HLA-B,HLA-C,HLA-E,HLA-F,PRF1
iNOS Signaling	1.91	2.236	CALM1 (includes others),CAMK4,FOS,IRF1,JAK1,JUN,MAPK1,TRAF6
ILK Signaling	2.13	2.236	ACTG1,CTNNB1,FLNA,FNBP1,FOS,HIF1A,ITGB1,ITGB2,JUN,LEF1,LIMS1,MAPK1,MYC,MYL6,NACA,PPP2CA,PPP2R5E,PXN,RHOF,RSU1,TMSB10/TMSB4X,VEGFA,VIM
Gluconeogenesis I	1.51	2.236	ALDOA,ENO1,MDH1,MDH2,ME2
Endoplasmic Reticulum Stress Pathway	4.2	2.121	ATF6,CALR,DDIT3,EIF2S1,HSP90B1,MAP3K5,TAOK3,XBP1
Systemic Lupus Erythematosus In T Cell Signaling Pathway	3.73	-2.117	B2M,CAMK4,CASP1,CASP2,CASP4,CASP8,CBL,CD3D,CD3E,CD3G,CD44,CREM,ELF1,EZR,FNBP1,FOS,GNAI2,GRB2,HLA-A,HLA-B,HLA-C,HLA-E,HLA-F,ITGAL,JUN,MAPK1,PPP2CA,PPP2R5E,RHOF,SELPLG,STAT3
IGF-1 Signaling	1.76	2.111	CSNK2A1,CSNK2B,FOS,GRB2,JAK1,JUN,MAPK1,PRKACB,PXN,SOCS3,STAT3,YWHAB,YWHAE,YWHAZ
PDGF Signaling	1.35	2.111	CSNK2A1,CSNK2B,EIF2AK2,FOS,GRB2,JAK1,JUN,MAP3K1,MAPK1,MYC,STAT3

## Sheet: Treg_1D
Ingenuity Canonical Pathways	-log(p-value)	z-score	Molecules
Cardiac Hypertrophy Signaling (Enhanced)	1.81	6.158	AKAP13,AKT1,AKT2,AKT3,APEX1,ATF2,ATF6,CALM1 (includes others),CAMK2D,CAMK2G,CAMK4,CD70,CHP1,CHUK,CTNNB1,DIAPH1,DIAPH2,EIF2B3,EIF2B4,EIF2B5,EIF4E,EIF4EBP1,EP300,GNA13,GNAS,GSK3B,HDAC1,HDAC2,HDAC8,HSPB1,IL2RG,IL6ST,IL7R,ITGA4,ITGA5,ITGB1,ITPR2,ITPR3,JAK2,JUN,KRAS,LTA,LTB,MAP2K1,MAP2K2,MAP2K3,MAP2K7,MAP3K1,MAP3K11,MAP3K12,MAP3K13,MAP3K2,MAP3K3,MAP3K4,MAP3K5,MAP3K7,MAP3K8,MAPK1,MAPK14,MAPK3,MAPK7,MAP…
Role of NFAT in Cardiac Hypertrophy	3.35	5.88	AKT1,AKT2,AKT3,CALM1 (includes others),CAMK1D,CAMK2D,CAMK2G,CAMK4,CHP1,CSNK1A1,EP300,GNAS,GNB5,GRB2,GSK3B,HDAC1,HDAC2,HDAC8,IL6ST,ITPR2,ITPR3,KRAS,MAP2K1,MAP2K2,MAP2K3,MAP2K7,MAP3K1,MAP3K7,MAPK1,MAPK14,MAPK3,MAPK8,MEF2A,MEF2C,MEF2D,NRAS,PDIA3,PIK3C3,PIK3R1,PLCL2,PPP3CA,PPP3CB,PPP3CC,PPP3R1,PRKACB,PRKAG1,PRKAG2,PRKAR1A,PRKAR1B,PRKAR2A,PRKCA,PRKCB,PRKCD,PRKCH,PRKCI,PRKD3,RAP1B,RASD1,RCAN3,RRAS2,TGF…
GNRH Signaling	3.92	5.741	ATF2,ATF4,CALM1 (includes others),CAMK2D,CAMK2G,CAMK4,CREB1,CREBBP,EGR1,FOS,GNAS,GRB2,ITPR2,ITPR3,JUN,KRAS,MAP2K1,MAP2K2,MAP2K3,MAP2K7,MAP3K1,MAP3K11,MAP3K12,MAP3K13,MAP3K2,MAP3K3,MAP3K4,MAP3K5,MAP3K7,MAP3K8,MAPK1,MAPK14,MAPK3,MAPK7,MAPK8,NFKB1,NRAS,PAK2,PRKACB,PRKAG1,PRKAG2,PRKAR1A,PRKAR1B,PRKAR2A,PRKCA,PRKCB,PRKCD,PRKCH,PRKCI,PRKD3,RAC1,RAP1B,RASD1,RRAS2
Synaptic Long Term Potentiation	3.37	5.604	ATF2,ATF4,CALM1 (includes others),CAMK2D,CAMK2G,CAMK4,CHP1,CREB1,CREBBP,EP300,ITPR2,ITPR3,KRAS,MAP2K1,MAP2K2,MAPK1,MAPK3,NRAS,PDIA3,PLCL2,PPP1CA,PPP1R12A,PPP3CA,PPP3CB,PPP3CC,PPP3R1,PRKACB,PRKAG1,PRKAG2,PRKAR1A,PRKAR1B,PRKAR2A,PRKCA,PRKCB,PRKCD,PRKCH,PRKCI,PRKD3,RAP1B,RASD1,RRAS2
NRF2-mediated Oxidative Stress Response	10.6	5.461	ACTB,ACTG1,AKT1,ATF4,CBR1,CCT7,CLPP,CREBBP,DNAJA1,DNAJA4,DNAJB1,DNAJB14,DNAJB6,DNAJB9,DNAJC11,DNAJC19,DNAJC3,DNAJC7,DNAJC8,DNAJC9,EP300,ERP29,FOS,FTH1,FTL,GCLC,GCLM,GSK3B,GSR,GSTK1,GSTP1,HERPUD1,JUN,JUNB,JUND,KEAP1,KRAS,MAF,MAP2K1,MAP2K2,MAP2K3,MAP2K7,MAP3K1,MAP3K5,MAP3K7,MAPK1,MAPK14,MAPK3,MAPK7,MAPK8,MGST3,NRAS,PIK3C3,PIK3R1,PMF1/PMF1-BGLAP,PRDX1,PRKCA,PRKCB,PRKCD,PRKCH,PRKCI,PRKD3,RAP1B,RASD1,…
Opioid Signaling Pathway	2.71	5.333	AKT1,AKT2,AKT3,AP1B1,AP1G2,AP2B1,AP2M1,ATF2,ATF4,CALM1 (includes others),CAMK1D,CAMK2D,CAMK2G,CAMK4,CREB1,CREBBP,CTNNB1,EP300,FOS,FOSB,FYN,GNAS,GRK2,GRK3,GRK5,GSK3B,ITPR2,ITPR3,KRAS,LCK,LYN,MAP2K1,MAP2K2,MAP2K3,MAP2K7,MAPK1,MAPK3,MAPK6,MAPK7,MYC,NFKB1,NFKBIA,NRAS,PDK1,PPP3CA,PPP3CB,PPP3CC,PPP3R1,PRKACB,PRKAG1,PRKAG2,PRKAR1A,PRKAR1B,PRKAR2A,PRKCA,PRKCB,PRKCD,PRKCH,PRKCI,PRKD3,RAC1,RAC2,RAP1B,RASD1…
Senescence Pathway	6.97	5.33	AKT1,AKT2,AKT3,ASXL1,CALM1 (includes others),CAMK4,CAPN1,CAPN2,CAPNS1,CCNB1,CDC16,CDKN1A,CHP1,CHUK,CREBBP,DMTF1,E2F3,E2F5,EIF4E,EIF4EBP1,ELF1,ELF2,ELK3,EP300,ETS1,GADD45A,GADD45B,GADD45G,HBP1,HIPK2,ING1,IRF3,ITPR2,ITPR3,ITSN2,JUN,KAT2B,KRAS,MAP2K1,MAP2K2,MAP2K3,MAP2K7,MAP3K7,MAPK1,MAPK14,MAPK3,MAPK6,MAPK7,MAPKAPK2,MDM2,MTOR,NFAT5,NFKB1,NRAS,PARP1,PDHA1,PDHB,PDHX,PDK1,PHF1,PHF19,PIK3C3,PIK3R1,PPP1…
Reelin Signaling in Neurons	5.29	5.308	ACTR2,ACTR3,AKT1,AKT2,AKT3,APBB1,ARHGEF1,ARHGEF11,ARHGEF2,ARHGEF3,ARPC1B,ARPC2,ARPC3,ARPC4,ARPC5,CAMK2D,CAMK2G,CFL1,FYN,GSK3B,ITGA4,ITGA5,ITGA6,ITGAL,ITGB1,ITGB2,LCK,LYN,MAP2K1,MAP2K2,MAP2K3,MAP2K7,MAP3K11,MAP4K1,MAPK1,MAPK3,MAPK8,MAPK8IP3,MTOR,NDEL1,PDK1,PIK3C3,PIK3R1,RAC1,RAP1B,RAPGEF1,RHOA
Phospholipase C Signaling	5.34	5.253	ARHGEF1,ARHGEF11,ARHGEF19,ARHGEF2,ARHGEF3,ATF2,ATF4,CALM1 (includes others),CAMK4,CD247,CD3D,CD3E,CD3G,CD79A,CD79B,CHP1,CREB1,CREBBP,EP300,FNBP1,FYN,GNA13,GNAS,GNB5,GRAP2,GRB2,HDAC1,HDAC2,HDAC8,ITGA4,ITGA5,ITGB1,ITK,ITPR2,ITPR3,KRAS,LAT,LCK,LCP2,LYN,MAP2K1,MAP2K2,MAPK1,MAPK3,MARCKS,MEF2A,MEF2C,MEF2D,MPRIP,MYL12A,MYL12B,MYL4,MYL6,NFAT5,NFKB1,NRAS,PEBP1,PPP1R12A,PPP3CA,PPP3CB,PPP3CC,PPP3R1,PRKCA,PR…
HGF Signaling	7.57	5.246	AKT1,AKT2,AKT3,ATF2,CDKN1A,ELF1,ELF2,ELK3,ETS1,FOS,GRB2,ITGA4,ITGA5,ITGB1,JUN,KRAS,MAP2K1,MAP2K2,MAP2K7,MAP3K1,MAP3K11,MAP3K12,MAP3K13,MAP3K2,MAP3K3,MAP3K4,MAP3K5,MAP3K7,MAP3K8,MAPK1,MAPK3,MAPK8,NRAS,PIK3C3,PIK3R1,PRKCA,PRKCB,PRKCD,PRKCH,PRKCI,PRKD3,RAC1,RAP1B,RAPGEF1,RASD1,RRAS2,STAT3
Cardiac Hypertrophy Signaling	5.27	5.177	ADSS2,AKT1,ATF2,CALM1 (includes others),CAMK4,CHP1,CREB1,CREBBP,EIF2B3,EIF2B4,EIF2B5,EIF4E,EP300,FNBP1,GNA13,GNAS,GNB5,GRB2,GSK3B,HSPB1,JUN,KRAS,MAP2K1,MAP2K2,MAP2K3,MAP2K7,MAP3K1,MAP3K11,MAP3K12,MAP3K13,MAP3K2,MAP3K3,MAP3K4,MAP3K5,MAP3K7,MAP3K8,MAPK1,MAPK14,MAPK3,MAPK8,MAPKAPK2,MEF2A,MEF2C,MEF2D,MTOR,MYL12A,MYL12B,MYL4,MYL6,NRAS,PDIA3,PIK3C3,PIK3R1,PLCL2,PPP3CA,PPP3CB,PPP3CC,PPP3R1,PRKACB,PRKAG1…
CD28 Signaling in T Helper Cells	10.5	5.013	ACTR2,ACTR3,AKT1,AKT2,AKT3,ARPC1B,ARPC2,ARPC3,ARPC4,ARPC5,CALM1 (includes others),CAMK4,CD247,CD28,CD3D,CD3E,CD3G,CD4,CHP1,CHUK,CSK,FOS,FYN,GRAP2,GRB2,HLA-A,HLA-B,HLA-DQB1,ITK,ITPR2,ITPR3,JUN,LAT,LCK,LCP2,MALT1,MAP2K1,MAP2K2,MAP3K1,MAPK8,NFAT5,NFKB1,NFKBIA,PDPK1,PIK3C3,PIK3R1,PPP3CA,PPP3CB,PPP3CC,PPP3R1,RAC1,VAV1,WAS,ZAP70
B Cell Receptor Signaling	9.18	4.936	AKT1,AKT2,AKT3,APBB1IP,ATF2,ATF4,CALM1 (includes others),CAMK2D,CAMK2G,CAMK4,CD79A,CD79B,CFL1,CHUK,CREB1,CREBBP,CSK,DAPP1,EGR1,ETS1,FOXO1,GRB2,GSK3B,INPP5B,INPP5D,JUN,KRAS,LYN,MALT1,MAP2K1,MAP2K2,MAP2K3,MAP2K7,MAP3K1,MAP3K11,MAP3K12,MAP3K13,MAP3K2,MAP3K3,MAP3K4,MAP3K5,MAP3K7,MAP3K8,MAPK1,MAPK14,MAPK3,MAPK8,MEF2C,MTOR,NFAT5,NFKB1,NFKBIA,NRAS,PAG1,PDPK1,PIK3AP1,PIK3C3,PIK3R1,PPP3CA,PPP3CB,PPP3CC,PP…
Adrenomedullin signaling pathway	1.73	4.919	AKT1,AKT2,AKT3,CALM1 (includes others),CAMK4,CASP3,CFH,CRCP,CSK,FOS,GNAS,GRB2,GSK3B,HIF1A,ITPR2,ITPR3,KRAS,LTA,MAP2K1,MAP2K2,MAP2K3,MAP2K7,MAPK1,MAPK14,MAPK3,MAPK6,MAPK7,MAPK8,MATK,MAX,NFKB1,NRAS,PDIA3,PIK3C3,PIK3R1,PLCL2,PRKACB,PRKAG1,PRKAG2,PRKAR1A,PRKAR1B,PRKAR2A,RAP1B,RASD1,RRAS2,RXRB,SLC39A7,SMARCC2,TNF,TTN
Systemic Lupus Erythematosus In B Cell Signaling Pathway	5.98	4.881	AKT1,AKT2,AKT3,CALM1 (includes others),CAMK4,CBL,CCND2,CCND3,CD40,CD5,CD70,CD79A,CD79B,CHP1,CSK,CTNNB1,FOS,FOXO1,FYN,GRB2,GSK3B,IFIT3,IL6ST,INPP5B,INPP5D,IRAK1,IRAK4,IRF3,IRF5,IRF7,ISG15,ISG20,JAK1,JAK2,JUN,KRAS,LCK,LTA,LTB,LYN,MALT1,MAP2K1,MAP2K2,MAP3K7,MAPK1,MAPK3,MCL1,MTOR,MYC,NFAT5,NFKB1,NRAS,PAG1,PDPK1,PIK3AP1,PIK3C3,PIK3R1,PPP3CA,PPP3CB,PPP3CC,PPP3R1,PRKCA,PRKCB,PRKCD,PRKCH,PRKCI,PRKD3,RAC1…
NF-κB Signaling	4.07	4.808	AKT1,AKT2,AKT3,CASP8,CD40,CHUK,CREBBP,CSNK2A1,CSNK2A2,CSNK2B,EIF2AK2,EP300,GSK3B,HDAC1,HDAC2,IRAK1,IRAK3,IRAK4,KRAS,LCK,LTA,MALT1,MAP2K7,MAP3K1,MAP3K3,MAP3K7,MAP3K8,MAPK8,NFKB1,NFKBIA,NRAS,PELI1,PIK3C3,PIK3R1,PRKACB,PRKCB,RAP1B,RASD1,RRAS2,SIGIRR,TAB2,TANK,TDP2,TGFBR2,TGFBR3,TNF,TNFAIP3,TNFRSF1A,TNFRSF1B,TNFSF13B,TRAF3,TRAF5,TRAF6,UBE2N,UBE2V1,ZAP70
14-3-3-mediated Signaling	5.51	4.768	AKT1,AKT2,AKT3,CBL,FOS,FOXO1,GRB2,GSK3B,JUN,KRAS,MAP2K1,MAP2K2,MAP3K5,MAPK1,MAPK3,MAPK8,NRAS,PDCD6IP,PDIA3,PIK3C3,PIK3R1,PLCL2,PRKCA,PRKCB,PRKCD,PRKCH,PRKCI,PRKD3,RAP1B,RASD1,RRAS2,SRPK2,STK11,TNF,TNFRSF1A,TSC1,TUBA1A,TUBA1B,TUBA4A,TUBB,TUBB2A,VIM,YWHAB,YWHAE,YWHAG,YWHAH,YWHAQ
Protein Kinase A Signaling	1.43	4.714	ADD3,AKAP10,AKAP11,AKAP13,AKAP9,APEX1,ATF2,ATF4,CALM1 (includes others),CAMK2D,CAMK2G,CAMK4,CDC16,CHP1,CHUK,CREB1,CREBBP,CREM,CTNNB1,DUSP10,DUSP16,DUSP18,FLNA,GNA13,GNAS,GNB5,GSK3B,H1-10,H1-2,H1-3,H1-4,H3-3A/H3-3B,ITPR2,ITPR3,LEF1,MAP2K1,MAP2K2,MAP3K1,MAPK1,MAPK3,MYL12A,MYL12B,MYL4,MYL6,NFAT5,NFKB1,NFKBIA,PALM2AKAP2,PDE12,PDE3B,PDE6D,PDE7A,PDIA3,PLCL2,PPP1CA,PPP1R12A,PPP3CA,PPP3CB,PPP3CC,PPP3R1,P…
Role of NFAT in Regulation of the Immune Response	6.03	4.543	AKT1,AKT2,AKT3,ATF2,CALM1 (includes others),CAMK4,CD247,CD28,CD3D,CD3E,CD3G,CD4,CD79A,CD79B,CHP1,CHUK,CSNK1A1,CSNK1D,CSNK1G2,CSNK1G3,FOS,FYN,GNA13,GNAS,GNB5,GRB2,GSK3B,HLA-A,HLA-B,HLA-DQB1,ITK,ITPR2,ITPR3,JUN,KRAS,LAT,LCK,LCP2,LYN,MAP2K1,MAP2K2,MAPK1,MAPK3,MEF2A,MEF2C,MEF2D,NFAT5,NFKB1,NFKBIA,NRAS,PIK3C3,PIK3R1,PPP3CA,PPP3CB,PPP3CC,PPP3R1,RAP1B,RASD1,RCAN3,RRAS2,XPO1,ZAP70
fMLP Signaling in Neutrophils	3.99	4.542	ACTR2,ACTR3,ARPC1B,ARPC2,ARPC3,ARPC4,ARPC5,CALM1 (includes others),CAMK4,CHP1,GNAS,GNB5,ITPR2,ITPR3,KRAS,MAP2K1,MAP2K2,MAPK1,MAPK3,NFAT5,NFKB1,NFKBIA,NRAS,PIK3C3,PIK3R1,PPP3CA,PPP3CB,PPP3CC,PPP3R1,PRKCA,PRKCB,PRKCD,PRKCH,PRKCI,PRKD3,RAC1,RAP1B,RASD1,RRAS2,WAS
Hepatic Fibrosis Signaling Pathway	3.49	4.445	AKT1,AKT2,AKT3,ATF2,ATF4,CALM1 (includes others),CAMK4,CASP3,CCDC88A,CCL3,CCL5,CD40,CHUK,COL18A1,CREB1,CREBBP,CTNNB1,FNBP1,FOS,FOXO1,FTH1,FTL,GSK3B,HIF1A,IRAK1,IRAK3,IRAK4,ITGA4,ITGA5,ITGB1,JAK1,JAK2,JUN,KRAS,LEF1,MAP2K1,MAP2K2,MAP2K3,MAP2K7,MAP3K7,MAPK1,MAPK14,MAPK3,MAPK8,MTOR,MYC,MYL12A,MYL12B,MYL4,MYL6,NFKB1,NFKBIA,NRAS,PDCD4,PDK1,PIK3C3,PIK3R1,PRKACB,PRKAG1,PRKAG2,PRKAR1A,PRKAR1B,PRKAR2A,PRKC…
Renin-Angiotensin Signaling	3.81	4.439	ATF2,CCL5,FOS,GRB2,ITPR2,ITPR3,JAK2,JUN,KRAS,MAP2K1,MAP2K2,MAP3K1,MAPK1,MAPK14,MAPK3,MAPK8,NFKB1,NRAS,PAK2,PIK3C3,PIK3R1,PRKACB,PRKAG1,PRKAG2,PRKAR1A,PRKAR1B,PRKAR2A,PRKCA,PRKCB,PRKCD,PRKCH,PRKCI,PRKD3,RAC1,RAP1B,RASD1,RRAS2,STAT1,STAT3,TNF
PKCθ Signaling in T Lymphocytes	5.3	4.438	CAMK2D,CAMK2G,CD247,CD28,CD3D,CD3E,CD3G,CD4,CHP1,CHUK,FOS,FYN,GRAP2,GRB2,HLA-A,HLA-B,HLA-DQB1,JUN,KRAS,LAT,LCK,LCP2,MALT1,MAP3K1,MAP3K11,MAP3K12,MAP3K13,MAP3K2,MAP3K3,MAP3K4,MAP3K5,MAP3K7,MAP3K8,MAPK1,MAPK3,MAPK8,NFAT5,NFKB1,NFKBIA,NRAS,PIK3C3,PIK3R1,PPP3CA,PPP3CB,PPP3CC,PPP3R1,RAC1,RAC2,RAP1B,RASD1,RRAS2,VAV1,ZAP70
RANK Signaling in Osteoclasts	8.36	4.427	AKT1,AKT2,AKT3,BIRC2,BIRC3,CALM1 (includes others),CAMK4,CBL,CHP1,CHUK,FOS,JUN,MAP2K1,MAP2K2,MAP2K7,MAP3K1,MAP3K11,MAP3K12,MAP3K13,MAP3K2,MAP3K3,MAP3K4,MAP3K5,MAP3K7,MAP3K8,MAPK1,MAPK14,MAPK3,MAPK8,NFKB1,NFKBIA,PIK3C3,PIK3R1,PPP3CA,PPP3CB,PPP3CC,PPP3R1,TAB2,TRAF5,TRAF6,XIAP
Pyridoxal 5'-phosphate Salvage Pathway	3.16	4.379	AKT2,CSNK1A1,CSNK1D,DYRK1A,EIF2AK2,GRK5,IRAK1,MAP2K1,MAP2K2,MAP2K3,MAP3K8,MAPK1,MAPK3,MAPK6,MAPK7,MAPK8,PAK2,PIM1,PKN1,PRKAA1,PRKCD,PRKCH,PRKX,PRPF4B
Apelin Endothelial Signaling Pathway	3.08	4.333	AKT1,AKT2,AKT3,CALM1 (includes others),CAMK4,FOS,GNA13,GNAS,HIF1A,JUN,KRAS,MAP2K1,MAP2K2,MAPK1,MAPK3,MAPK8,MEF2A,MEF2C,MEF2D,MTOR,NFKB1,NRAS,PIK3C3,PIK3R1,PRKAA1,PRKAB1,PRKAG1,PRKAG2,PRKCA,PRKCB,PRKCD,PRKCH,PRKCI,PRKD3,RAP1B,RASD1,RRAS2
Glioma Signaling	3.17	4.315	AKT1,AKT2,AKT3,CALM1 (includes others),CAMK1D,CAMK2D,CAMK2G,CAMK4,CDKN1A,CDKN2C,E2F3,E2F5,GRB2,KRAS,MAP2K1,MAP2K2,MAPK1,MAPK3,MDM2,MTOR,NRAS,PA2G4,PIK3C3,PIK3R1,PRKCA,PRKCB,PRKCD,PRKCH,PRKCI,PRKD3,RAP1B,RASD1,RBL2,RRAS2,TFDP1,TP53
Salvage Pathways of Pyrimidine Ribonucleotides	1.6	4.315	AKT2,CMPK1,CSNK1A1,CSNK1D,DYRK1A,EIF2AK2,GRK5,IRAK1,MAP2K1,MAP2K2,MAP2K3,MAP3K8,MAPK1,MAPK3,MAPK6,MAPK7,MAPK8,PAK2,PIM1,PKN1,PRKAA1,PRKCD,PRKCH,PRKX,PRPF4B,UCKL1,UPP1
PI3K Signaling in B Lymphocytes	7.98	4.243	AKT1,AKT2,AKT3,ATF2,ATF4,ATF6,ATF6B,CALM1 (includes others),CAMK2D,CAMK2G,CAMK4,CBL,CD40,CD79A,CD79B,CD81,CHP1,CHUK,CREB1,DAPP1,FOS,FYN,INPP5D,ITPR2,ITPR3,JUN,KRAS,LYN,MALT1,MAP2K1,MAP2K2,MAPK1,MAPK3,NFAT5,NFKB1,NFKBIA,NRAS,PDIA3,PDPK1,PIK3AP1,PIK3R1,PLCL2,PLEKHA1,PLEKHA2,PPP3CA,PPP3CB,PPP3CC,PPP3R1,PRKCB,PRKCI,RAC1,RAP1B,RASD1,RRAS2,VAV1
eNOS Signaling	1.75	4.243	AKT1,AKT2,AKT3,AQP3,CALM1 (includes others),CAMK4,CASP3,CASP8,CCNA2,GNAS,HSP90AA1,HSP90AB1,HSP90B1,HSPA14,HSPA1A/HSPA1B,HSPA2,HSPA6,HSPA8,HSPA9,ITPR2,ITPR3,LPAR6,NOSIP,PDPK1,PIK3C3,PIK3R1,PRKAA1,PRKAB1,PRKACB,PRKAG1,PRKAG2,PRKAR1A,PRKAR1B,PRKAR2A,PRKCA,PRKCB,PRKCD,PRKCH,PRKCI,PRKD3,VEGFB
Cholecystokinin/Gastrin-mediated Signaling	3.15	4.226	ATF2,CREM,FNBP1,FOS,GNA13,GRB2,ITPR2,ITPR3,JUN,KRAS,MAP2K1,MAP2K2,MAP2K3,MAPK1,MAPK14,MAPK3,MAPK7,MAPK8,MEF2A,MEF2C,MEF2D,NRAS,PRKCA,PRKCB,PRKCD,PRKCH,PRKCI,PRKD3,RAC1,RAC2,RAP1B,RASD1,RHOA,RHOF,RHOG,RHOT2,RRAS2,TNF
P2Y Purigenic Receptor Signaling Pathway	2.24	4.226	AKT1,AKT2,AKT3,ATF2,ATF4,CREB1,CREBBP,FOS,GNB5,JUN,KRAS,MAP2K1,MAP2K2,MAPK1,MAPK3,MYC,NFKB1,NRAS,PDIA3,PIK3C3,PIK3R1,PLCL2,PRKACB,PRKAG1,PRKAG2,PRKAR1A,PRKAR1B,PRKAR2A,PRKCA,PRKCB,PRKCD,PRKCH,PRKCI,PRKD3,RAP1B,RASD1,RRAS2
Thrombin Signaling	2.01	4.221	AKT1,AKT2,AKT3,ARHGEF1,ARHGEF11,ARHGEF2,ARHGEF3,CAMK1D,CAMK2D,CAMK2G,CAMK4,CREB1,FNBP1,GNA13,GNAS,GNB5,GRB2,ITPR2,ITPR3,KRAS,MAP2K1,MAP2K2,MAPK1,MAPK14,MAPK3,MPRIP,MYL12A,MYL12B,MYL4,MYL6,NFKB1,NRAS,PDIA3,PDPK1,PIK3C3,PIK3R1,PLCL2,PPP1R12A,PRKCA,PRKCB,PRKCD,PRKCH,PRKCI,PRKD3,RAC1,RAC2,RAP1B,RASD1,RHOA,RHOF,RHOG,RHOT2,RRAS2,TBP
Production of Nitric Oxide and Reactive Oxygen Species in Macrophages	3.99	4.18	AKT1,AKT2,AKT3,APOC1,CHUK,CREBBP,CYBA,FNBP1,FOS,IRF1,IRF8,JAK1,JAK2,JAK3,JUN,LYZ,MAP2K1,MAP2K7,MAP3K1,MAP3K11,MAP3K12,MAP3K13,MAP3K2,MAP3K3,MAP3K4,MAP3K5,MAP3K7,MAP3K8,MAPK1,MAPK14,MAPK3,MAPK8,NFKB1,NFKBIA,PIK3C3,PIK3R1,PPP1CA,PPP1R12A,PPP2R1A,PPP2R5A,PPP2R5E,PRKCA,PRKCB,PRKCD,PRKCH,PRKCI,PRKD3,RAC1,RAC2,RAP1B,RHOA,RHOF,RHOG,RHOT2,STAT1,TNF,TNFRSF1A,TNFRSF1B
UVB-Induced MAPK Signaling	3.8	4.146	AKT1,EIF4E,EIF4EBP1,FOS,H3-3A/H3-3B,JUN,MAP2K1,MAPK1,MAPK14,MAPK3,MAPK8,MTOR,PIK3C3,PIK3R1,PRKCA,PRKCB,PRKCD,PRKCH,PRKCI,PRKD3,RPS6KA5,TP53
Nitric Oxide Signaling in the Cardiovascular System	2.8	4.131	AKT1,AKT2,AKT3,CALM1 (includes others),CAMK4,HSP90AA1,HSP90AB1,HSP90B1,ITPR2,ITPR3,MAP2K1,MAP2K2,MAPK1,MAPK3,PDE3B,PIK3C3,PIK3R1,PRKAA1,PRKACB,PRKAG1,PRKAG2,PRKAR1A,PRKAR1B,PRKAR2A,PRKCA,PRKCB,PRKCD,PRKCH,PRKCI,PRKD3,VEGFB
TGF-β Signaling	3.3	4.131	CREBBP,EP300,FOS,GRB2,HDAC1,IRF7,JUN,KRAS,MAP2K1,MAP2K2,MAP2K3,MAP3K7,MAP4K1,MAPK1,MAPK14,MAPK3,MAPK8,NRAS,RAP1B,RASD1,RRAS2,RUNX2,RUNX3,SMAD2,SMAD4,SMAD5,SMAD7,SMURF1,TGFB1,TGFBR2,TGIF1,TRAF6,ZNF423
p70S6K Signaling	3.21	4.116	AKT1,AKT2,AKT3,BCAP31,CD79A,CD79B,EEF2,GRB2,IL2RG,JAK1,KRAS,LYN,MAP2K1,MAP2K2,MAPK1,MAPK3,MTOR,NRAS,PDIA3,PDPK1,PIK3C3,PIK3R1,PLCL2,PPP2R1A,PPP2R5A,PPP2R5E,PRKCA,PRKCB,PRKCD,PRKCH,PRKCI,PRKD3,RAP1B,RASD1,RPS6,RRAS2,YWHAB,YWHAE,YWHAG,YWHAH,YWHAQ
Fc Epsilon RI Signaling	2.84	4.116	AKT1,AKT2,AKT3,FYN,GRAP2,GRB2,INPP5B,INPP5D,KRAS,LAT,LCP2,LYN,MAP2K1,MAP2K2,MAP2K3,MAP2K7,MAPK1,MAPK14,MAPK3,MAPK8,NRAS,PDPK1,PIK3C3,PIK3R1,PRKCA,PRKCB,PRKCD,PRKCH,PRKCI,PRKD3,RAC1,RAC2,RAP1B,RASD1,RRAS2,TNF,VAV1
Calcium-induced T Lymphocyte Apoptosis	6.87	4.041	CALM1 (includes others),CAMK4,CAPN2,CD247,CD3D,CD3E,CD3G,CD4,CHP1,EP300,HDAC1,HDAC2,HLA-A,HLA-B,HLA-DQB1,ITPR2,ITPR3,LCK,MEF2D,PPP3CA,PPP3CB,PPP3CC,PPP3R1,PRKCA,PRKCB,PRKCD,PRKCH,PRKCI,PRKD3,ZAP70
IL-8 Signaling	2.13	4.041	AKT1,AKT2,AKT3,CCND2,CCND3,CHUK,CSTB,EIF4EBP1,FNBP1,FOS,GNA13,GNAS,GNB5,IRAK1,IRAK3,IRAK4,ITGAX,ITGB2,JUN,KRAS,LASP1,MAP2K1,MAP2K2,MAPK1,MAPK3,MAPK8,MMP9,MTOR,MYL12B,NFKB1,NRAS,PAK2,PIK3C3,PIK3R1,PRKCA,PRKCB,PRKCD,PRKCH,PRKCI,PRKD3,RAB11FIP2,RAC1,RAC2,RAP1B,RASD1,RHOA,RHOF,RHOG,RHOT2,RRAS2,TRAF6,VASP,VEGFB
Cdc42 Signaling	6.83	4	ACTR2,ACTR3,ARPC1B,ARPC2,ARPC3,ARPC4,ARPC5,ATF2,B2M,CD247,CD3D,CD3E,CD3G,CFL1,DIAPH1,EXOC1,EXOC2,EXOC3,EXOC4,EXOC7,EXOC8,FOS,GSK3B,HLA-A,HLA-B,HLA-C,HLA-DQB1,HLA-E,HLA-F,IQGAP2,ITGA4,ITGA5,ITGB1,ITK,JUN,MAP3K11,MAPK1,MAPK14,MAPK8,MPRIP,MYL12A,MYL12B,MYL4,MYL6,PAK2,PARD6A,PPP1R12A,PRKCI,VAV1,WAS,WIPF1
UVC-Induced MAPK Signaling	3	3.9	FOS,JUN,KRAS,MAP2K1,MAP2K2,MAPK1,MAPK14,MAPK3,MAPK8,NRAS,PRKCA,PRKCB,PRKCD,PRKCH,PRKCI,PRKD3,RAP1B,RASD1,RRAS2,TP53
p38 MAPK Signaling	1.97	3.889	ATF2,ATF4,CREB1,CREBBP,DAXX,DDIT3,DUSP10,H3-3A/H3-3B,HSPB1,IRAK1,IRAK3,IRAK4,MAP2K3,MAP3K5,MAP3K7,MAP4K1,MAPK14,MAPKAPK2,MAX,MEF2A,MEF2C,MEF2D,MKNK2,MYC,RPS6KA5,STAT1,TAB2,TGFB1,TGFBR2,TNF,TNFRSF1A,TNFRSF1B,TP53,TRAF6
Fcγ Receptor-mediated Phagocytosis in Macrophages and Monocytes	4.36	3.888	ACTB,ACTG1,ACTR2,ACTR3,AKT1,AKT2,AKT3,ARF6,ARPC1B,ARPC2,ARPC3,ARPC4,ARPC5,CBL,EZR,FYN,INPP5D,LCP2,LYN,MAPK1,MAPK3,PIK3R1,PIP5K1A,PRKCA,PRKCB,PRKCD,PRKCH,PRKCI,PRKD3,RAC1,RAC2,TLN1,VASP,VAV1,WAS
Ephrin Receptor Signaling	1.58	3.812	ABI1,ACTR2,ACTR3,AKT1,AKT2,AKT3,ARPC1B,ARPC2,ARPC3,ARPC4,ARPC5,ATF2,ATF4,CFL1,CREB1,CREBBP,CXCR4,EFNA2,FYN,GNA13,GNAS,GNB5,GRB2,ITGA4,ITGA5,ITGB1,JAK2,KRAS,MAP2K1,MAP2K2,MAPK1,MAPK3,NRAS,PAK2,RAC1,RAC2,RAP1B,RAPGEF1,RASD1,RHOA,RRAS2,SH2D3C,STAT3,VEGFB,WAS,WIPF1
EGF Signaling	4.89	3.8	AKT1,AKT2,AKT3,CSNK2A1,CSNK2A2,CSNK2B,FOS,GRB2,ITPR2,ITPR3,JAK1,JUN,MAP2K1,MAP2K7,MAP3K1,MAPK1,MAPK14,MAPK3,MAPK8,MTOR,PIK3C3,PIK3R1,PRKCA,STAT1,STAT3
Melatonin Signaling	2.9	3.8	CALM1 (includes others),CAMK2D,CAMK2G,CAMK4,MAP2K1,MAP2K2,MAP2K3,MAP2K7,MAPK1,MAPK3,PDIA3,PLCL2,PRKACB,PRKAG1,PRKAG2,PRKAR1A,PRKAR1B,PRKAR2A,PRKCA,PRKCB,PRKCD,PRKCH,PRKCI,PRKD3,RORA
Chemokine Signaling	2.6	3.8	CALM1 (includes others),CAMK1D,CAMK2D,CAMK2G,CAMK4,CCL5,CFL1,CXCR4,FOS,JUN,KRAS,MAP2K1,MAP2K2,MAPK1,MAPK14,MAPK3,MAPK8,MPRIP,NRAS,PPP1R12A,PRKCA,PRKCB,RAP1B,RASD1,RHOA,RRAS2
NGF Signaling	4.56	3.795	AKT1,AKT2,AKT3,ATF2,ATF4,CHUK,CREB1,CREBBP,GRB2,KRAS,MAP2K1,MAP2K2,MAP3K1,MAP3K11,MAP3K12,MAP3K13,MAP3K2,MAP3K3,MAP3K4,MAP3K5,MAP3K7,MAP3K8,MAPK1,MAPK3,MAPK7,MAPK8,NFKB1,NRAS,PDPK1,PIK3C3,PIK3R1,PRKCD,RAC1,RAP1B,RASD1,RHOA,RHOG,RPS6KA5,RRAS2,TP53,TRAF6
BMP signaling pathway	4.71	3.772	ATF2,CAMK4,CREB1,CREBBP,GRB2,JUN,KRAS,MAP2K1,MAP2K2,MAP3K7,MAPK1,MAPK14,MAPK3,MAPK8,NFKB1,NOG,NRAS,PRKACB,PRKAG1,PRKAG2,PRKAR1A,PRKAR1B,PRKAR2A,RAP1B,RASD1,RRAS2,RUNX2,SMAD4,SMAD5,SMAD7,SMURF1,XIAP,ZNF423
Integrin Signaling	5.8	3.75	ACTB,ACTG1,ACTN1,ACTR2,ACTR3,AKT1,AKT2,AKT3,ARF3,ARF6,ARHGAP26,ARPC1B,ARPC2,ARPC3,ARPC4,ARPC5,ASAP1,CAPN1,CAPN2,CAPNS1,FNBP1,FYN,GRB2,GSK3B,ILKAP,ITGA4,ITGA5,ITGA6,ITGAE,ITGAL,ITGAX,ITGB1,ITGB2,ITGB7,KRAS,LIMS1,MAP2K1,MAP2K2,MAP3K11,MAPK1,MAPK3,MAPK8,MPRIP,MYL12A,MYL12B,NRAS,PAK2,PFN1,PIK3C3,PIK3R1,PPP1R12A,RAC1,RAC2,RAP1B,RAPGEF1,RASD1,RHOA,RHOF,RHOG,RHOT2,RRAS2,TLN1,TSPAN3,TSPAN5,TTN,VASP,VCL,W…
ERK/MAPK Signaling	3.78	3.709	ATF2,ATF4,CREB1,CREBBP,EIF4E,EIF4EBP1,ELF1,ELF2,ELK3,ETS1,FOS,FYN,GRB2,H3-3A/H3-3B,HSPB1,ITGA4,ITGA5,ITGB1,KRAS,MAP2K1,MAP2K2,MAPK1,MAPK3,MKNK2,MYC,NRAS,PAK2,PIK3C3,PIK3R1,PPP1CA,PPP1R12A,PPP2R1A,PPP2R5A,PPP2R5E,PRKACB,PRKAG1,PRKAG2,PRKAR1A,PRKAR1B,PRKAR2A,PRKCA,PRKCB,PRKCD,PRKCI,RAC1,RAC2,RAP1B,RAPGEF1,RASD1,RPS6KA5,RRAS2,STAT1,STAT3,TLN1,VRK2,YWHAB,YWHAG,YWHAH,YWHAQ
Rac Signaling	4.77	3.683	ABI2,ACTR2,ACTR3,ARPC1B,ARPC2,ARPC3,ARPC4,ARPC5,BRK1,CD44,CFL1,CYFIP2,ELK4,IQGAP2,ITGA4,ITGA5,ITGB1,JUN,KRAS,MAP2K1,MAP2K2,MAP2K7,MAP3K1,MAP3K11,MAPK1,MAPK3,MAPK8,NFKB1,NRAS,PAK2,PARD6A,PIK3C3,PIK3R1,PIP5K1A,PRKCI,RAC1,RAP1B,RASD1,RHOA,RRAS2,TIAM1
ErbB4 Signaling	2.94	3.578	ADAM17,AKT1,APH1A,GRB2,KRAS,MAP2K1,MAP2K2,MAPK1,MAPK3,NRAS,PDPK1,PIK3C3,PIK3R1,PRKCA,PRKCB,PRKCD,PRKCH,PRKCI,PRKD3,PSEN1,PSENEN,RAP1B,RASD1,RRAS2
IL-3 Signaling	6.8	3.55	AKT1,AKT2,AKT3,CHP1,FOS,FOXO1,GRB2,INPP5D,JAK1,JAK2,JUN,KRAS,MAP2K1,MAP2K2,MAPK1,MAPK3,NRAS,PIK3C3,PIK3R1,PPP3CA,PPP3CB,PPP3CC,PPP3R1,PRKCA,PRKCB,PRKCD,PRKCH,PRKCI,PRKD3,RAC1,RAP1B,RAPGEF1,RASD1,RRAS2,STAT1,STAT3
IGF-1 Signaling	6.03	3.55	AKT1,AKT2,AKT3,CSNK2A1,CSNK2A2,CSNK2B,FOS,FOXO1,GRB2,JAK1,JAK2,JUN,KRAS,MAP2K1,MAP2K2,MAPK1,MAPK3,MAPK8,NRAS,PDPK1,PIK3C3,PIK3R1,PRKACB,PRKAG1,PRKAG2,PRKAR1A,PRKAR1B,PRKAR2A,PRKCI,RAP1B,RASD1,RRAS2,SOCS2,SOCS3,SOCS4,SOCS5,STAT3,YWHAB,YWHAE,YWHAG,YWHAH,YWHAQ
Induction of Apoptosis by HIV1	3.64	3.545	APAF1,BID,BIRC2,BIRC3,CASP3,CASP8,CHUK,CXCR4,CYCS,DAXX,DFFA,HTRA2,MAP2K7,MAP3K5,MAPK8,NFKB1,NFKBIA,SLC25A4,SLC25A5,TNF,TNFRSF1A,TNFRSF1B,TP53,XIAP
Neurotrophin/TRK Signaling	2.03	3.545	AKT1,ATF2,ATF4,CREB1,CREBBP,FOS,GRB2,JUN,KRAS,MAP2K1,MAP2K2,MAP2K3,MAP2K7,MAP3K5,MAPK1,MAPK3,MAPK8,NRAS,PDPK1,PIK3C3,PIK3R1,RAP1B,RASD1,RRAS2
NF-κB Activation by Viruses	4.84	3.536	AKT1,AKT2,AKT3,CD4,CHUK,CXCR5,EIF2AK2,ITGA4,ITGA5,ITGA6,ITGAL,ITGB1,ITGB2,KRAS,LCK,MAP3K1,MAPK1,MAPK3,NFKB1,NFKBIA,NRAS,PIK3C3,PIK3R1,PRKCA,PRKCB,PRKCD,PRKCH,PRKCI,PRKD3,RAP1B,RASD1,RRAS2,TBP
PDGF Signaling	3.17	3.528	CSNK2A1,CSNK2A2,CSNK2B,EIF2AK2,FOS,GRB2,INPP5B,INPP5D,JAK1,JAK2,JAK3,JUN,KRAS,MAP2K1,MAP2K2,MAP3K1,MAPK1,MAPK3,MAPK8,MYC,NRAS,PIK3C3,PIK3R1,PRKCA,PRKCB,RAP1B,RASD1,RRAS2,STAT1,STAT3
Inhibition of ARE-Mediated mRNA Degradation Pathway	9.27	3.501	AGO1,AGO2,AKT1,AKT2,AKT3,CD70,CNOT1,CNOT2,CNOT7,CNOT9,DCP1A,DDX6,EXOSC1,EXOSC4,EXOSC6,EXOSC8,LTA,LTB,MAP3K7,MAPK1,MAPK14,MAPK3,MAPK6,MAPK7,MAPKAPK2,PABPN1,PAPOLA,PAPOLG,PPP2R1A,PPP2R5A,PPP2R5E,PRKACB,PRKAG1,PRKAG2,PRKAR1A,PRKAR1B,PRKAR2A,PSME1,PSME2,PSME4,PSMF1,TIA1,TNF,TNFRSF1A,TNFRSF1B,TNFSF13B,YWHAB,YWHAE,YWHAG,YWHAH,YWHAQ,ZFP36,ZFP36L1,ZFP36L2
tRNA Charging	2.89	3.5	CARS1,DARS1,EPRS1,FARSB,GARS1,HARS1,IARS2,KARS1,MARS1,RARS2,TARS1,TARS2,TARS3,VARS,WARS1,YARS2
Death Receptor Signaling	8.2	3.479	ACIN1,ACTB,ACTG1,APAF1,ARHGDIB,BID,BIRC2,BIRC3,CASP10,CASP2,CASP3,CASP6,CASP8,CFLAR,CHUK,CYCS,DAXX,DFFA,HSPB1,HTRA2,LMNA,MAP2K7,MAP3K5,MAPK8,NFKB1,NFKBIA,PARP1,PARP11,PARP14,PARP16,PARP2,PARP4,PARP6,PARP8,TANK,TNF,TNFRSF10A,TNFRSF1A,TNFRSF1B,TNFRSF25,TNKS2,XIAP
Aldosterone Signaling in Epithelial Cells	3.07	3.441	DNAJA1,DNAJB1,DNAJB14,DNAJB6,DNAJB9,DNAJC11,DNAJC19,DNAJC2,DNAJC3,DNAJC7,DNAJC8,DNAJC9,HSP90AA1,HSP90AB1,HSP90B1,HSPA14,HSPA1A/HSPA1B,HSPA2,HSPA6,HSPA8,HSPA9,HSPB1,HSPB11,HSPD1,HSPE1,HSPH1,ITPR2,ITPR3,KRAS,MAP2K1,MAP2K2,MAPK1,MAPK3,PDIA3,PDPK1,PIK3C3,PIK3R1,PIP5K1A,PLCL2,PRKCA,PRKCB,PRKCD,PRKCH,PRKCI,PRKD3,SACS,TRAP1
α-Adrenergic Signaling	1.71	3.441	CALM1 (includes others),CAMK4,GNAS,GNB5,ITPR2,ITPR3,KRAS,MAP2K1,MAP2K2,MAPK1,MAPK3,NRAS,PRKACB,PRKAG1,PRKAG2,PRKAR1A,PRKAR1B,PRKAR2A,PRKCA,PRKCB,PRKCD,PRKCH,PRKCI,PRKD3,RAP1B,RASD1,RRAS2
PFKFB4 Signaling Pathway	5.41	3.411	ATF2,ATF4,CREB1,CREBBP,GNAS,HK1,MAP2K1,MAP2K2,MAP2K3,MAP2K7,MAPK1,MAPK3,NCOA3,PRKACB,PRKAG1,PRKAG2,PRKAR1A,PRKAR1B,PRKAR2A,RPS6KA5,TGFB1,TKT,TP53
TREM1 Signaling	1.88	3.411	AKT1,AKT2,AKT3,CASP1,CASP5,CCL3,CD40,CIITA,GRB2,IRAK1,ITGA5,ITGAX,ITGB1,JAK2,LAT2,MAPK1,MAPK3,NFKB1,SIGIRR,STAT3,TNF,TYROBP
LPS-stimulated MAPK Signaling	3.58	3.402	ATF2,CHUK,CREB1,FOS,JUN,KRAS,MAP2K1,MAP2K2,MAP2K3,MAP3K5,MAP3K7,MAPK1,MAPK14,MAPK3,MAPK8,NFKB1,NFKBIA,NRAS,PIK3C3,PIK3R1,PRKCA,PRKCB,PRKCD,PRKCH,PRKCI,PRKD3,RAC1,RAP1B,RASD1,RRAS2
ErbB Signaling	2.26	3.402	AKT1,FOS,FOXO1,GRB2,GSK3B,JUN,KRAS,MAP2K1,MAP2K2,MAP2K3,MAPK1,MAPK14,MAPK3,MAPK8,MTOR,NRAS,PAK2,PDPK1,PIK3C3,PIK3R1,PRKCA,PRKCB,PRKCD,PRKCH,PRKCI,PRKD3,RAP1B,RASD1,RRAS2
IL-1 Signaling	1.84	3.4	CHUK,ECSIT,FOS,GNA13,GNAS,GNB5,IRAK1,IRAK3,IRAK4,JUN,MAP2K3,MAP2K7,MAP3K1,MAP3K7,MAPK1,MAPK14,MAPK8,NFKB1,NFKBIA,PRKACB,PRKAG1,PRKAG2,PRKAR1A,PRKAR1B,PRKAR2A,TAB2,TRAF6
Inhibition of Angiogenesis by TSP1	3.34	3.357	AKT1,AKT2,AKT3,CASP3,CD36,CD47,FYN,JUN,MAPK1,MAPK14,MAPK8,MMP9,TGFB1,TGFBR2,TP53
HMGB1 Signaling	1.53	3.333	AKT1,AKT2,AKT3,CD70,FNBP1,FOS,HMGB1,JUN,KAT2A,KAT2B,KAT6A,KAT7,KRAS,LTA,LTB,MAP2K1,MAP2K2,MAP2K3,MAP2K7,MAPK1,MAPK14,MAPK3,MAPK8,NFKB1,NRAS,PIK3C3,PIK3R1,RAC1,RAC2,RAP1B,RASD1,RHOA,RHOF,RHOG,RHOT2,RRAS2,TGFB1,TNF,TNFRSF1A,TNFRSF1B,TNFSF13B
Non-Small Cell Lung Cancer Signaling	3.36	3.273	AKT1,AKT2,AKT3,FHIT,GRB2,ITPR2,ITPR3,KRAS,MAP2K1,MAP2K2,MAPK1,MAPK3,NRAS,PA2G4,PDPK1,PIK3C3,PIK3R1,PRKCA,RAP1B,RARB,RASD1,RASSF1,RASSF5,RRAS2,RXRB,TFDP1,TP53
ERK5 Signaling	4.34	3.272	AKT1,ATF2,ATF4,CREB1,CREBBP,ELK4,FOS,GNA13,IL6ST,KRAS,MAP3K2,MAP3K3,MAP3K8,MAPK7,MEF2A,MEF2C,MEF2D,MYC,NRAS,RAP1B,RASD1,RPS6KA5,RRAS2,SH2D2A,YWHAB,YWHAE,YWHAG,YWHAH,YWHAQ
Gαq Signaling	1.37	3.212	AKT1,AKT2,AKT3,CALM1 (includes others),CAMK4,CHP1,CHUK,CSK,FNBP1,GNAS,GNB5,GRK2,GSK3B,ITPR2,ITPR3,MAP2K1,MAP2K2,MAPK1,MAPK3,NFKB1,NFKBIA,PIK3C3,PIK3R1,PPP3CA,PPP3CB,PPP3CC,PPP3R1,PRKCA,PRKCB,PRKCD,PRKCH,PRKCI,PRKD3,RAC1,RAC2,RHOA,RHOF,RHOG,RHOT2
Actin Cytoskeleton Signaling	3.48	3.151	ABI2,ACTB,ACTG1,ACTN1,ACTR2,ACTR3,ARHGEF1,ARPC1B,ARPC2,ARPC3,ARPC4,ARPC5,BRK1,CFL1,CSK,CYFIP2,DIAPH1,DIAPH2,EZR,FLNA,FN1,GNA13,GRB2,IQGAP2,ITGA4,ITGA5,ITGB1,KRAS,MAP2K1,MAP2K2,MAPK1,MAPK3,MATK,MPRIP,MSN,MYL12A,MYL12B,MYL4,MYL6,NCKAP1L,NRAS,PAK2,PFN1,PIK3C3,PIK3R1,PIP5K1A,PPP1R12A,RAC1,RAC2,RAP1B,RASD1,RHOA,RRAS2,SSH2,TIAM1,TLN1,TMSB10/TMSB4X,TMSB4Y,TTN,VAV1,VCL,WAS,WASF2
Androgen Signaling	3.91	3.138	CALM1 (includes others),CALR,CAMK4,CCNH,CREBBP,DNAJB1,EP300,ERCC2,ERCC3,GNA13,GNAS,GNB5,GTF2A1,GTF2B,GTF2E2,GTF2F1,GTF2H1,HSP90AA1,JUN,KAT2B,KAT7,MAPK1,MAPK3,MNAT1,NCOA2,NCOA4,NFKB1,POLR2B,POLR2C,POLR2J2/POLR2J3,POLR2L,PRKACB,PRKAG1,PRKAG2,PRKAR1A,PRKAR1B,PRKAR2A,PRKCA,PRKCB,PRKCD,PRKCH,PRKCI,PRKD3,TAF2,TBP
Neuregulin Signaling	3.86	3.138	ADAM17,AKT1,AKT2,AKT3,ERBIN,GRB2,HSP90AA1,HSP90AB1,HSP90B1,ITGA4,ITGA5,ITGB1,KRAS,MAP2K1,MAP2K2,MAPK1,MAPK3,MATK,MTOR,MYC,NRAS,PDPK1,PIK3R1,PRKCA,PRKCB,PRKCD,PRKCH,PRKCI,PRKD3,PSEN1,RAP1B,RASD1,RPS6,RRAS2
Gα12/13 Signaling	1.78	3.087	AKT1,AKT2,AKT3,ARHGEF1,CHUK,CTNNB1,GNA13,JUN,KRAS,LPAR6,MAP2K1,MAP2K2,MAP2K7,MAP3K1,MAP3K5,MAPK1,MAPK3,MAPK7,MAPK8,MEF2A,MEF2C,MEF2D,MYL12A,MYL12B,MYL4,MYL6,NFKB1,NFKBIA,NRAS,PIK3C3,PIK3R1,RAP1B,RASD1,RHOA,RRAS2,VAV1
PI3K/AKT Signaling	4.37	3.063	AKT1,AKT2,AKT3,CDC37,CDKN1A,CHUK,CTNNB1,EIF4E,EIF4EBP1,FOXO1,GRB2,GSK3B,HSP90AA1,HSP90AB1,HSP90B1,IL2RG,IL6ST,IL7R,INPP5B,INPP5D,ITGA4,ITGA5,ITGB1,JAK1,JAK2,JAK3,KRAS,LIMS1,MAP2K1,MAP2K2,MAP3K5,MAP3K8,MAPK1,MAPK3,MCL1,MDM2,MTOR,NFKB1,NFKBIA,NRAS,PDPK1,PIK3R1,PPP2R1A,PPP2R5A,PPP2R5E,RAP1B,RASD1,RRAS2,THEM4,TP53,TSC1,YWHAB,YWHAE,YWHAG,YWHAH,YWHAQ
Acute Phase Response Signaling	2.16	3.063	AKT1,AKT2,AKT3,CHUK,CP,ECSIT,FN1,FOS,FTL,GRB2,HNRNPK,IL6ST,IRAK1,JAK2,JUN,KRAS,MAP2K1,MAP2K2,MAP2K3,MAP2K7,MAP3K1,MAP3K5,MAP3K7,MAPK1,MAPK14,MAPK3,MAPK8,MTOR,NFKB1,NFKBIA,NOLC1,NR3C1,NRAS,PDPK1,PIK3R1,RAP1B,RASD1,RRAS2,SOCS2,SOCS3,SOCS4,SOCS5,STAT3,TCF3,TCF4,TNF,TNFRSF1A,TNFRSF1B,TRAF6
Neuroinflammation Signaling Pathway	1.57	3.054	AKT1,AKT2,AKT3,APH1A,ATF2,ATF4,B2M,BIRC2,BIRC3,CASP1,CASP3,CASP8,CCL3,CCL5,CD40,CFLAR,CHP1,CHUK,CREB1,CREBBP,CSF1R,CTNNB1,CXCL10,FOS,GLS,GLUL,GSK3B,HLA-A,HLA-B,HLA-C,HLA-DQB1,HLA-E,HLA-F,HMGB1,IRAK1,IRAK3,IRAK4,IRF3,IRF7,JAK1,JAK2,JAK3,JUN,MAPK1,MAPK14,MAPK3,MAPK6,MAPK7,MAPK8,MMP9,NFAT5,NFKB1,PIK3C3,PIK3R1,PPP3CA,PPP3CB,PPP3CC,PPP3R1,PSEN1,PSENEN,STAT1,TGFB1,TGFBR2,TGFBR3,TICAM1,TNF,TNFRSF1A,TRAF…
Regulation of eIF4 and p70S6K Signaling	22.9	2.985	AGO1,AGO2,AKT1,AKT2,AKT3,EIF1,EIF1AX,EIF1AY,EIF2B3,EIF2B4,EIF2B5,EIF2S1,EIF2S2,EIF2S3,EIF3B,EIF3D,EIF3E,EIF3F,EIF3G,EIF3H,EIF3I,EIF3K,EIF3L,EIF3M,EIF4A2,EIF4A3,EIF4E,EIF4EBP1,EIF4G1,EIF4G2,FAU,GRB2,ITGA4,ITGA5,ITGB1,KRAS,MAP2K1,MAP2K2,MAPK1,MAPK14,MAPK3,MTOR,NRAS,PAIP2,PDPK1,PIK3C3,PIK3R1,PPP2R1A,PPP2R5A,PPP2R5E,RAP1B,RASD1,RPS10,RPS11,RPS12,RPS13,RPS14,RPS15,RPS15A,RPS16,RPS17,RPS18,RPS19,RPS2,R…
IL-2 Signaling	3.97	2.982	AKT1,AKT2,AKT3,CSNK2A1,CSNK2A2,CSNK2B,FOS,GRB2,IL2RG,JAK1,JAK3,JUN,KRAS,LCK,MAP2K1,MAP2K2,MAPK1,MAPK3,MAPK8,NRAS,PIK3C3,PIK3R1,RAP1B,RASD1,RRAS2
CXCR4 Signaling	2.23	2.967	AKT1,AKT2,AKT3,ARHGEF11,CD4,CXCR4,EGR1,ELMO1,FNBP1,FOS,GNA13,GNAS,GNB5,ITPR2,ITPR3,JUN,KRAS,LYN,MAP2K1,MAP2K2,MAPK1,MAPK3,MAPK8,MYL12A,MYL12B,MYL4,MYL6,NRAS,PAK2,PIK3C3,PIK3R1,PRKCA,PRKCB,PRKCD,PRKCH,PRKCI,PRKD3,RAC1,RAC2,RAP1B,RASD1,RHOA,RHOF,RHOG,RHOT2,RRAS2
AMPK Signaling	1.36	2.967	ACTB,AK2,AK3,AKT1,AKT2,AKT3,ATF2,ATF4,CCNA2,CDKN1A,CREB1,CREBBP,EEF2,EIF4EBP1,EP300,FOXO1,GNAS,ILKAP,KAT2B,MAP2K3,MAP3K7,MAPK1,MAPK14,MTOR,PDPK1,PFKL,PHF10,PIK3C3,PIK3R1,PPAT,PPM1G,PPM1K,PPP2R1A,PPP2R5A,PPP2R5E,PRKAA1,PRKAB1,PRKACB,PRKAG1,PRKAG2,PRKAR1A,PRKAR1B,PRKAR2A,RAB1A,RAB7A,RAB8A,SMARCB1,SMARCC1,SMARCC2,STK11,TBC1D1,TSC1
Endocannabinoid Developing Neuron Pathway	3	2.921	AKT1,AKT2,AKT3,ATF2,ATF4,CREB1,CREBBP,CTNNB1,GSK3B,KRAS,MAP2K1,MAP2K2,MAP2K3,MAP2K7,MAPK1,MAPK14,MAPK3,MAPK6,MAPK7,MAPK8,MTOR,NRAS,PIK3C3,PIK3R1,PRKACB,PRKAG1,PRKAG2,PRKAR1A,PRKAR1B,PRKAR2A,RAC1,RAC2,RAP1B,RASD1,RHOA,RRAS2,STAT3
Signaling by Rho Family GTPases	2.07	2.889	ACTB,ACTG1,ACTR2,ACTR3,ARHGEF1,ARHGEF11,ARHGEF19,ARHGEF2,ARHGEF3,ARPC1B,ARPC2,ARPC3,ARPC4,ARPC5,CFL1,EZR,FNBP1,FOS,GNA13,GNAS,GNB5,ITGA4,ITGA5,ITGB1,JUN,MAP2K1,MAP2K2,MAP2K7,MAP3K11,MAP3K12,MAPK1,MAPK3,MAPK8,MSN,MYL12A,MYL12B,MYL4,MYL6,NFKB1,PAK2,PARD6A,PIK3C3,PIK3R1,PIP5K1A,PKN1,PPP1R12A,PPP1R12C,PRKCI,RAC1,RAC2,RHOA,RHOF,RHOG,RHOT2,SEPTIN1,SEPTIN11,SEPTIN6,SEPTIN7,SEPTIN9,STMN1,VIM,WAS,WIPF1
nNOS Signaling in Neurons	2.32	2.828	CALM1 (includes others),CAMK4,CAPN1,CAPN2,CAPNS1,CHP1,PPP3CA,PPP3CB,PPP3CC,PPP3R1,PRKCA,PRKCB,PRKCD,PRKCH,PRKCI,PRKD3,RASD1
PTEN Signaling	1.76	-2.828	AKT1,AKT2,AKT3,CASP3,CBL,CDKN1A,CHUK,CSNK2A1,CSNK2A2,CSNK2B,FOXO1,GRB2,GSK3B,INPP5B,INPP5D,ITGA4,ITGA5,ITGB1,KRAS,MAP2K1,MAP2K2,MAPK1,MAPK3,NFKB1,NRAS,PDPK1,PIK3R1,RAC1,RAC2,RAP1B,RASD1,RRAS2,TGFBR2,TGFBR3,YWHAH
CD40 Signaling	4.03	2.746	CD40,CHUK,FOS,JAK3,JUN,LTA,MAP2K1,MAP2K2,MAP2K3,MAP2K7,MAP3K7,MAPK1,MAPK14,MAPK3,MAPK8,MAPKAPK2,NFKB1,NFKBIA,PIK3C3,PIK3R1,STAT3,TANK,TNFAIP3,TRAF3,TRAF5,TRAF6
Type I Diabetes Mellitus Signaling	5.65	2.744	APAF1,BID,CASP3,CASP8,CD247,CD28,CD3D,CD3E,CD3G,CHUK,CYCS,HLA-A,HLA-B,HLA-C,HLA-DQB1,HLA-E,HLA-F,HSPD1,IRAK1,IRF1,JAK1,JAK2,LTA,MAP2K3,MAP2K7,MAP3K5,MAP3K7,MAPK1,MAPK14,MAPK8,NFKB1,NFKBIA,PIAS1,SOCS2,SOCS3,SOCS4,SOCS5,STAT1,TNF,TNFRSF1A,TNFRSF1B,TRAF6
Thrombopoietin Signaling	3.27	2.711	FOS,GRB2,JAK2,JUN,KRAS,MAP2K1,MAP2K2,MAPK1,MAPK3,MYC,NRAS,PIK3C3,PIK3R1,PRKCA,PRKCB,PRKCD,PRKCH,PRKCI,PRKD3,RAP1B,RASD1,RRAS2,STAT1,STAT3
Retinoic acid Mediated Apoptosis Signaling	2.72	2.683	APAF1,BID,CASP3,CASP8,CFLAR,CYCS,DAP3,IRF1,PARP1,PARP11,PARP14,PARP16,PARP2,PARP4,PARP6,PARP8,RARB,RXRB,TNFRSF10A,TNFRSF10D,TNKS2
IL-17A Signaling in Airway Cells	2.05	2.683	AKT1,AKT2,AKT3,CHUK,GSK3B,JAK1,JAK2,JAK3,MAP2K1,MAP2K2,MAP3K7,MAPK1,MAPK14,MAPK3,MAPK8,NFKB1,NFKBIA,PIK3C3,PIK3R1,STAT3,TRAF6
April Mediated Signaling	1.88	2.673	CHUK,FOS,JUN,MAP2K7,MAP3K1,MAPK1,MAPK14,MAPK8,NFAT5,NFKB1,NFKBIA,TRAF3,TRAF5,TRAF6
Endometrial Cancer Signaling	2.79	2.668	AKT1,AKT2,AKT3,CTNNB1,GRB2,GSK3B,KRAS,LEF1,MAP2K1,MAP2K2,MAPK1,MAPK3,MLH1,MYC,NRAS,PDPK1,PIK3C3,PIK3R1,RAP1B,RASD1,RRAS2,TP53
Macropinocytosis Signaling	1.48	2.668	ABI1,ARF6,CSF1R,ITGA5,ITGB1,ITGB2,ITGB7,KRAS,NRAS,PIK3C3,PIK3R1,PRKCA,PRKCB,PRKCD,PRKCH,PRKCI,PRKD3,RAC1,RAP1B,RASD1,RHOA,RRAS2
HOTAIR Regulatory Pathway	1.77	2.655	AEBP2,AGO1,AGO2,AKT1,AKT2,AKT3,ATG7,CD44,CDKN1A,CREBBP,CTNNB1,DZIP3,EP300,H3-3A/H3-3B,HDAC1,HDAC2,IRF1,KDM1A,KMT2A,KMT2C,LEF1,MDM2,MMP9,MTF2,MYC,NFKB1,NFKBIA,PIK3C3,PIK3R1,RBM38,REST,SETDB1,SNUPN,STAT3,STK38,TCF3,TCF4,TCF7,TGFB1,VIM,XIAP,YY1
Leukocyte Extravasation Signaling	1.35	2.654	ACTB,ACTG1,ACTN1,ARHGAP12,ARHGAP9,CD44,CTNNB1,CXCR4,CYBA,EZR,ITGA4,ITGA5,ITGA6,ITGAL,ITGB1,ITGB2,ITK,MAP2K2,MAP3K4,MAPK1,MAPK14,MAPK8,MMP9,MSN,MYL6,PECAM1,PIK3C3,PIK3R1,PRKCA,PRKCB,PRKCD,PRKCH,PRKCI,PRKD3,RAC1,RAC2,RAP1B,RASGRP1,RASSF5,RHOA,SPN,TIMP1,TXK,VASP,VAV1,VCL,WAS,WIPF1
IL-17A Signaling in Gastric Cells	1.81	2.646	CCL5,CXCL10,FOS,JUN,MAPK1,MAPK14,MAPK3,MAPK8,NFKB1,TNF
FLT3 Signaling in Hematopoietic Progenitor Cells	3.51	2.646	AKT1,AKT2,AKT3,ATF2,ATF4,CBL,CREB1,CREBBP,EIF4E,EIF4EBP1,GRB2,INPP5D,KRAS,MAP2K1,MAP2K2,MAPK1,MAPK14,MAPK3,MTOR,NRAS,PDPK1,PIK3C3,PIK3R1,RAP1B,RASD1,RPS6KA5,RRAS2,STAT1,STAT3
SAPK/JNK Signaling	3.54	2.611	ATF2,DAXX,DUSP10,GADD45A,GNA13,GRB2,HNRNPK,JUN,KRAS,LCK,MAP2K7,MAP3K1,MAP3K11,MAP3K12,MAP3K13,MAP3K2,MAP3K3,MAP3K4,MAP3K5,MAP3K7,MAP4K1,MAP4K2,MAP4K5,MAPK8,MAPK8IP3,NRAS,PIK3C3,PIK3R1,RAC1,RAC2,RAP1B,RASD1,RRAS2,SH2D2A,TP53
GM-CSF Signaling	5.62	2.6	AKT1,AKT2,AKT3,CAMK2D,CAMK2G,CISH,ETS1,GRB2,JAK2,KRAS,LYN,MAP2K1,MAP2K2,MAPK1,MAPK3,NRAS,PIK3C3,PIK3R1,PIM1,PPP3CA,PPP3CB,PPP3CC,PPP3R1,PRKCB,RACK1,RAP1B,RASD1,RRAS2,RUNX1,STAT1,STAT3
iCOS-iCOSL Signaling in T Helper Cells	8.19	2.596	AKT1,AKT2,AKT3,CALM1 (includes others),CAMK2D,CAMK2G,CAMK4,CD247,CD28,CD3D,CD3E,CD3G,CD4,CD40,CHP1,CHUK,CSK,GRAP2,GRB2,HLA-A,HLA-B,HLA-DQB1,ICOS,IL2RG,INPP5D,ITK,ITPR2,ITPR3,LAT,LCK,LCP2,NFAT5,NFKB1,NFKBIA,PDPK1,PIK3C3,PIK3R1,PLEKHA1,PLEKHA2,PPP3CA,PPP3CB,PPP3CC,PPP3R1,RAC1,TRAT1,VAV1,ZAP70
Colorectal Cancer Metastasis Signaling	1.71	2.546	AKT1,AKT2,AKT3,APPL1,CASP3,CTNNB1,FNBP1,FOS,GNAS,GNB5,GRB2,GRK2,GRK3,GSK3B,IL6ST,JAK1,JAK2,JAK3,JUN,KRAS,LEF1,MAP2K1,MAP2K2,MAPK1,MAPK3,MAPK8,MLH1,MMP9,MSH6,MYC,NFKB1,NRAS,PIK3C3,PIK3R1,PRKACB,PRKAG1,PRKAG2,PRKAR1A,PRKAR1B,PRKAR2A,RAC1,RAC2,RAP1B,RASD1,RHOA,RHOF,RHOG,RHOT2,RRAS2,SMAD2,SMAD4,STAT1,STAT3,TCF3,TCF4,TCF7,TGFB1,TGFBR2,TNF,TNFRSF1A,TP53,VEGFB
Lymphotoxin β Receptor Signaling	3.66	2.524	AKT1,AKT2,AKT3,APAF1,BIRC2,CASP3,CHUK,CREBBP,CYCS,EP300,LTA,LTB,MAPK1,MAPK3,NFKB1,NFKBIA,PDPK1,PIK3C3,PIK3R1,TRAF3,TRAF5,TRAF6
Toll-like Receptor Signaling	3.15	2.524	CHUK,ECSIT,EIF2AK2,FOS,IRAK1,IRAK3,IRAK4,JUN,LY96,MAP2K3,MAP3K1,MAP3K7,MAPK1,MAPK14,MAPK8,NFKB1,NFKBIA,RPS27A,SIGIRR,TAB2,TICAM1,TNF,TNFAIP3,TRAF6,UBA52,UBB,UBC
CD27 Signaling in Lymphocytes	8.05	2.502	APAF1,BID,CASP3,CASP8,CD27,CD70,CHUK,CYCS,FOS,JUN,MAP2K1,MAP2K2,MAP2K3,MAP2K7,MAP3K1,MAP3K11,MAP3K12,MAP3K13,MAP3K2,MAP3K3,MAP3K4,MAP3K5,MAP3K7,MAP3K8,MAPK8,NFKB1,NFKBIA,SIVA1,TRAF5
Melanoma Signaling	1.91	2.5	AKT1,AKT2,AKT3,CDKN1A,KRAS,MAP2K1,MAP2K2,MAPK1,MAPK3,MDM2,NRAS,PIK3C3,PIK3R1,RAP1B,RASD1,RRAS2,TP53
RAN Signaling	6.16	2.496	CSE1L,IPO5,KPNA1,KPNA2,KPNA3,KPNA4,KPNA5,KPNA6,KPNB1,RAN,RCC1,TNPO1,XPO1
Osteoarthritis Pathway	1.5	2.48	ANKH,ANXA2,ANXA5,ATF2,ATF4,CASP1,CASP10,CASP2,CASP3,CASP4,CASP5,CASP6,CASP8,CHUK,CREB1,CREBBP,CTNNB1,DDIT4,FN1,HES1,HIF1A,HMGB1,ITGA4,ITGA5,ITGB1,LEF1,MEF2C,MMP9,MTOR,MYBBP1A,NAMPT,NFKB1,PRKAA1,PRKAB1,PRKAG1,PRKAG2,RAC1,RUNX2,S100A9,SMAD2,SMAD4,SMAD5,SMAD7,TCF3,TCF4,TCF7,TGFB1,TGFBR2,TNF,TNFRSF1A,TNFRSF1B,VEGFB
Actin Nucleation by ARP-WASP Complex	4.15	2.449	ACTR2,ACTR3,ARPC1B,ARPC2,ARPC3,ARPC4,ARPC5,FNBP1,GRB2,ITGA4,ITGA5,ITGB1,KRAS,NRAS,PPP1R12A,PPP1R12C,RAC1,RAC2,RAP1B,RASD1,RHOA,RHOF,RHOG,RHOT2,RRAS2,VASP,WAS,WIPF1
PEDF Signaling	2.19	2.449	AKT1,AKT2,AKT3,CASP8,CFLAR,CHUK,KRAS,MAPK1,MAPK14,MAPK3,NFKB1,NFKBIA,NRAS,PIK3C3,PIK3R1,RAC1,RAP1B,RASD1,RHOA,RRAS2,TCF12,TCF4,TCF7,TP53,WASF2,ZEB1
Acute Myeloid Leukemia Signaling	2.65	2.449	AKT1,AKT2,AKT3,CSF1R,EIF4EBP1,GRB2,KRAS,LEF1,MAP2K1,MAP2K2,MAP2K3,MAP2K7,MAPK1,MAPK3,MTOR,MYC,NFKB1,NRAS,PIK3C3,PIK3R1,PIM1,RAP1B,RASD1,RRAS2,RUNX1,STAT3,TCF3,TCF4,TCF7
Aryl Hydrocarbon Receptor Signaling	2.58	2.401	AHR,AIP,ALDH6A1,APAF1,CCNA2,CCND2,CCND3,CCNE2,CDKN1A,CTSD,CYP1B1,DHFR,EP300,FOS,GSTK1,GSTP1,HSP90AA1,HSP90AB1,HSP90B1,HSPB1,JUN,MAPK1,MAPK3,MAPK8,MCM7,MDM2,MGST3,MYC,NCOA2,NCOA3,NEDD8,NFKB1,NRIP1,PTGES3,RARB,RBL2,RXRB,TFDP1,TGFB1,TNF,TP53
Estrogen-Dependent Breast Cancer Signaling	1.96	2.357	AKT1,AKT2,AKT3,ATF2,ATF4,CREB1,CREBBP,FOS,HSD17B10,HSD17B11,HSD17B12,HSD17B8,JUN,KRAS,MAPK1,MAPK3,NFKB1,NRAS,PIK3C3,PIK3R1,RAP1B,RASD1,RRAS2
SPINK1 General Cancer Pathway	1.65	2.357	AKT1,AKT2,AKT3,GZMA,JAK1,JAK2,JAK3,KRAS,MAP2K1,MAP2K2,MAPK1,MAPK3,NRAS,PIK3C3,PIK3R1,RAP1B,RASD1,RRAS2,STAT3
Prolactin Signaling	6.46	2.335	CREBBP,EP300,FOS,FYN,GRB2,IRF1,JAK2,JUN,KRAS,MAP2K1,MAP2K2,MAPK1,MAPK3,MYC,NMI,NR3C1,NRAS,PDPK1,PIK3C3,PIK3R1,PRKCA,PRKCB,PRKCD,PRKCH,PRKCI,PRKD3,RAP1B,RASD1,RRAS2,SOCS2,SOCS3,SOCS4,SOCS5,STAT1,STAT3,TCF7
EIF2 Signaling	50.4	-2.333	ACTB,AGO1,AGO2,AKT1,AKT2,AKT3,ATF4,CDK11A,DDIT3,EIF1,EIF1AX,EIF1AY,EIF2AK1,EIF2AK2,EIF2B3,EIF2B4,EIF2B5,EIF2S1,EIF2S2,EIF2S3,EIF3B,EIF3D,EIF3E,EIF3F,EIF3G,EIF3H,EIF3I,EIF3K,EIF3L,EIF3M,EIF4A2,EIF4A3,EIF4E,EIF4G1,EIF4G2,EIF5,EIF5B,FAU,GRB2,GSK3B,HNRNPA1,KRAS,MAP2K1,MAP2K2,MAPK1,MAPK3,MYC,NRAS,PDPK1,PIK3C3,PIK3R1,PPP1CA,PPP1R15A,PTBP1,RAP1B,RASD1,RPL10,RPL10A,RPL11,RPL12,RPL13,RPL13A,RPL14,RPL15,RP…	Treg_!D
Apelin Muscle Signaling Pathway	2.23	2.333	AKT1,AKT2,AKT3,GNAS,PRKAA1,PRKAB1,PRKAG1,PRKAG2,TFAM
Tryptophan Degradation III (Eukaryotic)	1.61	2.333	AFMID,GCDH,HADH,HADHA,HADHB,HSD17B10,HSD17B8,L3HYPDH,PARK7
Regulation of Cellular Mechanics by Calpain Protease	1.73	2.324	ACTN1,CAPN1,CAPN2,CAPNS1,CAST,CCNA2,EZR,GRB2,ITGA4,ITGA5,ITGB1,KRAS,MAPK1,MAPK3,NRAS,RAP1B,RASD1,RRAS2,TLN1,VCL
OX40 Signaling Pathway	2.16	2.309	B2M,CD247,CD3D,CD3E,CD3G,CD4,HLA-A,HLA-B,HLA-C,HLA-DQB1,HLA-E,HLA-F,JUN,MAPK8,NFKB1,NFKBIA,TNFRSF4,TRAF3,TRAF5
Interferon Signaling	1.42	2.309	IFI6,IFIT3,IFITM2,IFITM3,IRF1,ISG15,JAK1,JAK2,PIAS1,PSMB8,STAT1,TAP1
Mouse Embryonic Stem Cell Pluripotency	3.44	2.263	AKT1,AKT2,AKT3,CREBBP,CTNNB1,GRB2,GSK3B,ID3,IL6ST,JAK1,JAK2,JAK3,KRAS,LEF1,MAP2K1,MAP2K2,MAP3K7,MAPK1,MAPK14,MAPK3,MYC,NRAS,PIK3C3,PIK3R1,RAP1B,RASD1,RRAS2,SMAD4,SMAD5,STAT3,TCF3,TCF4,TCF7,TP53,XIAP
Type II Diabetes Mellitus Signaling	1.5	2.263	ADIPOR1,ADIPOR2,AKT1,AKT2,AKT3,CD36,CHUK,MAP2K7,MAP3K1,MAP3K5,MAP3K7,MAPK1,MAPK3,MAPK8,MTOR,NFKB1,NFKBIA,PDPK1,PIK3C3,PIK3R1,PRKAA1,PRKAB1,PRKAG1,PRKAG2,PRKCA,PRKCB,PRKCD,PRKCH,PRKCI,PRKD3,SOCS2,SOCS3,SOCS4,SOCS5,TNF,TNFRSF1A,TNFRSF1B
Activation of IRF by Cytosolic Pattern Recognition Receptors	1.97	2.236	ATF2,CD40,CHUK,CREBBP,DDX58,IRF3,IRF7,ISG15,JUN,LTA,MAPK8,NFKB1,NFKBIA,PIN1,SIKE1,STAT1,TANK,TNF,TRAF3,TRAF6
Renal Cell Carcinoma Signaling	5.4	2.236	AKT1,AKT2,AKT3,CREBBP,ELOB,ELOC,EP300,ETS1,FOS,GRB2,HIF1A,JUN,KRAS,MAP2K1,MAP2K2,MAPK1,MAPK3,NRAS,PAK2,PIK3C3,PIK3R1,RAC1,RAP1B,RAPGEF1,RASD1,RBX1,RPS27A,RRAS2,TGFB1,UBA52,UBB,UBC,VHL
Agrin Interactions at Neuromuscular Junction	1.48	2.236	ACTB,ACTG1,GABPB1,ITGA4,ITGA5,ITGA6,ITGAL,ITGB1,ITGB2,JUN,KRAS,MAPK1,MAPK3,MAPK8,NRAS,PAK2,RAC1,RAC2,RAP1B,RASD1,RRAS2,UTRN
Pancreatic Adenocarcinoma Signaling	2.34	2.2	AKT1,AKT2,AKT3,CDKN1A,E2F3,E2F5,GRB2,JAK1,JAK2,JAK3,KRAS,MAP2K1,MAP2K2,MAPK1,MAPK3,MAPK8,MDM2,MMP9,NFKB1,PA2G4,PIK3C3,PIK3R1,RAC1,RALBP1,SMAD2,SMAD4,STAT1,STAT3,TFDP1,TGFB1,TGFBR2,TP53,VEGFB
iNOS Signaling	4.6	2.183	CALM1 (includes others),CAMK4,CHUK,CREBBP,FOS,HMGA1,IRAK1,IRAK3,IRAK4,IRF1,JAK1,JAK2,JAK3,JUN,LY96,MAPK1,MAPK14,NFKB1,NFKBIA,STAT1,TRAF6
B Cell Activating Factor Signaling	2.48	2.138	CHUK,FOS,JUN,MAP2K7,MAP3K1,MAPK1,MAPK14,MAPK8,NFAT5,NFKB1,NFKBIA,TNFRSF13C,TNFSF13B,TRAF3,TRAF5,TRAF6
Sirtuin Signaling Pathway	11.3	2.121	AKT1,APEX1,ARNTL,ATG12,ATG13,ATG14,ATG4B,ATG7,ATP5F1A,ATP5F1B,ATP5F1C,ATP5F1D,ATP5F1E,ATP5PB,FOXO1,G6PD,GABARAP,GABARAPL1,GABARAPL2,GABPB1,GABPB2,GADD45A,GADD45B,GADD45G,GLS,GLUD1,GLUD2,GSK3B,H1-10,H1-2,H1-3,H1-4,H3-3A/H3-3B,HIF1A,JUN,KAT2A,LDHA,LDHB,MAPK1,MAPK3,MAPK6,MAPK7,MTOR,MYC,NAMPT,NDUFA1,NDUFA11,NDUFA12,NDUFA13,NDUFA3,NDUFA4,NDUFAB1,NDUFAF2,NDUFB1,NDUFB11,NDUFB4,NDUFB5,NDUFS4,NDUFS7,NFKB1…
Glutaryl-CoA Degradation	2.2	2.121	GCDH,HADH,HADHA,HADHB,HSD17B10,HSD17B8,L3HYPDH,PARK7
Th2 Pathway	1.63	2.117	APH1A,CD247,CD28,CD3D,CD3E,CD3G,CD4,CD40,CHD4,CXCR4,GRB2,HLA-A,HLA-B,HLA-DQB1,ICOS,IKZF1,IL2RG,ITGB2,JAK1,JAK2,JAK3,JUN,MAF,NFKB1,PIK3C3,PIK3R1,PSEN1,PSENEN,RUNX3,S1PR1,SOCS3,TGFB1,TGFBR2,TGFBR3,TNFRSF4,VAV1
Cytotoxic T Lymphocyte-mediated Apoptosis of Target Cells	4.36	2.111	APAF1,B2M,BID,CASP3,CASP6,CASP8,CD247,CD3D,CD3E,CD3G,CYCS,DFFA,HLA-A,HLA-B,HLA-C,HLA-E,HLA-F
4-1BB Signaling in T Lymphocytes	1.83	2.111	ATF2,CHUK,JUN,MAP2K1,MAP2K2,MAP3K5,MAPK1,MAPK14,MAPK3,MAPK8,NFKB1,NFKBIA
Remodeling of Epithelial Adherens Junctions	2.56	2.111	ACTB,ACTG1,ACTN1,ACTR2,ACTR3,ARF6,ARPC1B,ARPC2,ARPC3,ARPC4,ARPC5,CBLL1,CTNNB1,DNM1L,EXOC2,MAPRE2,RAB7A,TUBA1A,TUBA1B,TUBA4A,TUBB,TUBB2A,VCL
IL-6 Signaling	3.14	2.082	ABCB1,AKT1,AKT2,AKT3,CHUK,CSNK2A1,CSNK2A2,CSNK2B,FOS,GRB2,HSPB1,IL6ST,JAK2,JUN,KRAS,MAP2K1,MAP2K2,MAP2K3,MAP2K7,MAP3K7,MAPK1,MAPK14,MAPK3,MAPK8,MAPKAPK2,MCL1,NFKB1,NFKBIA,NRAS,PIK3C3,PIK3R1,RAP1B,RASD1,RRAS2,SOCS3,STAT3,TNF,TNFRSF1A,TNFRSF1B,TRAF6
Apoptosis Signaling	5.92	2.082	ACIN1,APAF1,BID,BIRC2,BIRC3,CAPN1,CAPN2,CAPNS1,CASP10,CASP2,CASP3,CASP6,CASP8,CHUK,CYCS,DFFA,HTRA2,KRAS,LMNA,MAP2K1,MAP2K2,MAP2K7,MAP3K5,MAPK1,MAPK3,MAPK8,MCL1,NFKB1,NFKBIA,NRAS,PARP1,PRKCA,RAP1B,RASD1,RRAS2,TNF,TNFRSF1A,TNFRSF1B,TP53,XIAP
CNTF Signaling	2.43	2.065	AKT1,GRB2,IL6ST,JAK1,JAK2,KRAS,MAP2K1,MAP2K2,MAPK1,MAPK3,MTOR,NRAS,PIK3C3,PIK3R1,RAP1B,RASD1,RPS6KA5,RRAS2,STAT1,STAT3
PAK Signaling	1.32	2.041	CASP3,CFL1,GRB2,ITGA4,ITGA5,ITGB1,KRAS,MAP2K1,MAP2K2,MAPK1,MAPK3,MAPK8,MYL12A,MYL12B,MYL4,MYL6,NRAS,PAK1IP1,PAK2,PIK3C3,PIK3R1,RAC1,RAP1B,RASD1,RRAS2,TNF
mTOR Signaling	16.8	2.03	AKT1,AKT2,AKT3,ATG13,DDIT4,EIF3B,EIF3D,EIF3E,EIF3F,EIF3G,EIF3H,EIF3I,EIF3K,EIF3L,EIF3M,EIF4A2,EIF4A3,EIF4B,EIF4E,EIF4EBP1,EIF4G1,EIF4G2,FAU,FKBP1A,FNBP1,HIF1A,KRAS,MAPK1,MAPK3,MTOR,NRAS,PDPK1,PIK3C3,PIK3R1,PPP2R1A,PPP2R5A,PPP2R5E,PRKAA1,PRKAB1,PRKAG1,PRKAG2,PRKCA,PRKCB,PRKCD,PRKCH,PRKCI,PRKD3,RAC1,RAC2,RAP1B,RASD1,RHOA,RHOF,RHOG,RHOT2,RPS10,RPS11,RPS12,RPS13,RPS14,RPS15,RPS15A,RPS16,RPS17,RPS18,R…
