# Supplementary material for: A dynamic single cell-based framework for digital twins to prioritize disease genes and drug targets
Source: Genome Med. 2022 May 6;14:48. doi: 10.1186/s13073-022-01048-4 (PMC9074288; doi:10.1186/s13073-022-01048-4)
Supplement: Supplementary file 5 — Additional file 5. Significant pathways enriched in the scRNA-seq SAR data, in different cell types and at different time points. [file 13073_2022_1048_MOESM5_ESM.zip › Pathway_0h.xlsx]

## Sheet: B_0h
Ingenuity Canonical Pathways	-log(p-value)	z-score	Molecules
Phospholipase C Signaling	4.84	5.588	ARHGEF1,ARHGEF3,ATF2,ATF4,CALM1 (includes others),CAMK4,CD247,CD3D,CD3E,CD3G,CD79A,CD79B,CHP1,CREB1,CREB3,CREBBP,EP300,FNBP1,FYN,GNA13,GNAS,GNB2,GNB4,GRB2,HDAC1,HDAC2,HDAC5,HDAC6,HDAC7,HDAC8,HDAC9,ITGA4,ITGB1,ITPR1,ITPR2,KRAS,LCK,LCP2,LYN,MAP2K1,MAP2K2,MAPK1,MARCKS,MEF2A,MEF2C,MEF2D,MPRIP,MYL12A,MYL12B,MYL5,MYL6,MYL6B,NAPEPLD,NFAT5,NFKB1,NRAS,PEBP1,PPP1R12A,PPP3CA,PPP3CB,PPP3CC,PPP3R1,PRKCB,PRKCD…
GNRH Signaling	1.76	5.555	ATF2,ATF4,CALM1 (includes others),CAMK2D,CAMK4,CREB1,CREB3,CREBBP,EGR1,FOS,GNAS,GRB2,ITPR1,ITPR2,JUN,KRAS,MAP2K1,MAP2K2,MAP2K7,MAP3K1,MAP3K12,MAP3K13,MAP3K2,MAP3K5,MAP3K7,MAP3K8,MAPK1,MAPK8,MAPK9,NFKB1,NRAS,PAK2,PRKACB,PRKAG2,PRKAR1A,PRKAR1B,PRKAR2A,PRKAR2B,PRKCB,PRKCD,PRKCH,PRKCI,PRKCQ,PRKD3,RASD1
Role of NFAT in Cardiac Hypertrophy	2.49	5.397	AKT2,AKT3,CALM1 (includes others),CAMK1D,CAMK2D,CAMK4,CHP1,CSNK1A1,EP300,GNAS,GNB2,GNB4,GRB2,HDAC1,HDAC2,HDAC5,HDAC6,HDAC7,HDAC8,HDAC9,IL6ST,ITPR1,ITPR2,KRAS,MAP2K1,MAP2K2,MAP2K7,MAP3K1,MAP3K7,MAPK1,MAPK8,MAPK9,MEF2A,MEF2C,MEF2D,NRAS,PDIA3,PIK3CA,PIK3R1,PPP3CA,PPP3CB,PPP3CC,PPP3R1,PRKACB,PRKAG2,PRKAR1A,PRKAR1B,PRKAR2A,PRKAR2B,PRKCB,PRKCD,PRKCH,PRKCI,PRKCQ,PRKD3,RASD1,RCAN3,TGFB1
Synaptic Long Term Potentiation	2.53	5.333	ATF2,ATF4,CALM1 (includes others),CAMK2D,CAMK4,CHP1,CREB1,CREB3,CREBBP,EP300,GRINA,ITPR1,ITPR2,KRAS,MAP2K1,MAP2K2,MAPK1,NRAS,PDIA3,PPP1R12A,PPP1R14B,PPP3CA,PPP3CB,PPP3CC,PPP3R1,PRKACB,PRKAG2,PRKAR1A,PRKAR1B,PRKAR2A,PRKAR2B,PRKCB,PRKCD,PRKCH,PRKCI,PRKCQ,PRKD3,RASD1
Cardiac Hypertrophy Signaling (Enhanced)	1.63	5.051	AKAP13,AKT2,AKT3,ATF2,ATF6,CALM1 (includes others),CAMK2D,CAMK4,CD70,CHP1,CSF2,CSF2RB,CTNNB1,DIAPH1,DIAPH2,DVL2,DVL3,EIF2B1,EIF2B2,EIF2B3,EIF2B4,EIF4E,EIF4EBP1,EP300,GNA13,GNAS,HDAC1,HDAC2,HDAC5,HDAC6,HDAC7,HDAC8,HDAC9,HSPB1,IKBKE,IL10RA,IL17RB,IL21R,IL6R,IL6ST,IL7R,ITGA4,ITGB1,ITPR1,ITPR2,JAK2,JUN,KRAS,LTA,LTB,MAP2K1,MAP2K2,MAP2K7,MAP3K1,MAP3K12,MAP3K13,MAP3K2,MAP3K5,MAP3K7,MAP3K8,MAPK1,MAPK8,MA…
HGF Signaling	3.8	5.048	AKT2,AKT3,ATF2,CDKN1A,ELF1,ELF2,ELK3,ETS1,FOS,GRB2,ITGA4,ITGB1,JUN,KRAS,MAP2K1,MAP2K2,MAP2K7,MAP3K1,MAP3K12,MAP3K13,MAP3K2,MAP3K5,MAP3K7,MAP3K8,MAPK1,MAPK8,MAPK9,NRAS,PIK3CA,PIK3R1,PRKCB,PRKCD,PRKCH,PRKCI,PRKCQ,PRKD3,RAPGEF1,RASD1
Opioid Signaling Pathway	2	4.993	AKT2,AKT3,AP1B1,AP1G2,AP2A2,AP2B1,AP2M1,ATF2,ATF4,BAD,CALM1 (includes others),CAMK1D,CAMK2D,CAMK4,CLTA,CREB1,CREB3,CREBBP,CTNNB1,EP300,FOS,FOSB,FYN,GNAS,GRINA,GRK2,GRK3,GRK6,ITPR1,ITPR2,KRAS,LCK,LYN,MAP2K1,MAP2K2,MAP2K7,MAPK1,MAPK6,MYC,NFKB1,NFKBIA,NRAS,PDK1,PPP3CA,PPP3CB,PPP3CC,PPP3R1,PRKACB,PRKAG2,PRKAR1A,PRKAR1B,PRKAR2A,PRKAR2B,PRKCB,PRKCD,PRKCH,PRKCI,PRKCQ,PRKD3,RAC2,RASD1,RGS10,RPS6KB1
Reelin Signaling in Neurons	2.67	4.964	ACTR2,ACTR3,AKT2,AKT3,ARHGEF1,ARHGEF3,ARPC1B,ARPC2,ARPC3,ARPC4,ARPC5,CAMK2D,CFL1,FYN,GRINA,ITGA4,ITGA6,ITGAL,ITGB1,ITGB2,LCK,LRP8,LYN,MAP2K1,MAP2K2,MAP2K7,MAP4K1,MAPK1,MAPK8,MAPK9,MTOR,NDEL1,PAFAH1B1,PDK1,PDK2,PIK3CA,PIK3R1,RAPGEF1,RHOA
Senescence Pathway	5.55	4.939	AKT2,AKT3,ASXL1,CALM1 (includes others),CAMK4,CAPN1,CAPN10,CAPN2,CAPN5,CAPNS1,CCNB1,CCNB2,CDC16,CDKN1A,CHP1,CREBBP,DHCR24,DMTF1,E2F2,E2F3,E2F4,E2F5,E2F8,EIF4E,EIF4EBP1,ELF1,ELF2,ELK3,EP300,ETS1,GADD45A,GADD45B,GADD45G,HBP1,IKBKE,ING1,IRF3,ITPR2,ITSN2,JUN,KAT2B,KRAS,MAP2K1,MAP2K2,MAP2K7,MAP3K7,MAPK1,MAPK6,MAPKAPK2,MAPKAPK3,MDM2,MTOR,NFAT5,NFKB1,NRAS,PARP1,PDHA1,PDHB,PDHX,PDK1,PDK2,PHF1,PHF19,PIK3C…
CD28 Signaling in T Helper Cells	12.9	4.919	ACTR2,ACTR3,AKT2,AKT3,ARPC1B,ARPC2,ARPC3,ARPC4,ARPC5,BCL10,CALM1 (includes others),CAMK4,CD247,CD3D,CD3E,CD3G,CD86,CHP1,CSK,CTLA4,FOS,FYN,GRB2,HLA-A,HLA-B,HLA-DMA,HLA-DMB,HLA-DQA1,HLA-DQB1,HLA-DRA,HLA-DRB1,IKBKE,ITPR1,ITPR2,JUN,LCK,LCP2,MALT1,MAP2K1,MAP2K2,MAP3K1,MAPK8,MAPK9,NFAT5,NFKB1,NFKBIA,PIK3CA,PIK3R1,PPP3CA,PPP3CB,PPP3CC,PPP3R1,PRKCQ,PTPRC,SYK,VAV1,WAS,ZAP70
NRF2-mediated Oxidative Stress Response	8.96	4.907	ACTB,ACTG1,ATF4,CBR1,CCT7,CDC34,CLPP,CREBBP,DNAJA1,DNAJA3,DNAJB1,DNAJB14,DNAJB6,DNAJB9,DNAJC19,DNAJC3,DNAJC7,DNAJC8,DNAJC9,EP300,ERP29,FKBP5,FOS,FTH1,FTL,GSR,GSTK1,GSTP1,HERPUD1,JUN,JUNB,JUND,KEAP1,KRAS,MAF,MAFF,MAFG,MAP2K1,MAP2K2,MAP2K7,MAP3K1,MAP3K5,MAP3K7,MAPK1,MAPK8,MAPK9,MGST2,MGST3,NFE2L2,NQO1,NRAS,PIK3CA,PIK3R1,PMF1/PMF1-BGLAP,PRDX1,PRKCB,PRKCD,PRKCH,PRKCI,PRKCQ,PRKD3,RASD1,RBX1,SQSTM1,STI…
B Cell Receptor Signaling	8	4.826	AKT2,AKT3,APBB1IP,ATF2,ATF4,BAD,BCL10,CALM1 (includes others),CAMK2D,CAMK4,CD19,CD79A,CD79B,CFL1,CREB1,CREB3,CREBBP,CSK,DAPP1,EBF1,EGR1,ETS1,FOXO1,GRB2,IGHA1,IKBKE,INPP5D,JUN,KRAS,LYN,MALT1,MAP2K1,MAP2K2,MAP2K7,MAP3K1,MAP3K12,MAP3K13,MAP3K2,MAP3K5,MAP3K7,MAP3K8,MAPK1,MAPK8,MAPK9,MEF2C,MTOR,NFAT5,NFKB1,NFKBIA,NRAS,PAG1,PAX5,PIK3AP1,PIK3CA,PIK3R1,PPP3CA,PPP3CB,PPP3CC,PPP3R1,PRKCB,PRKCQ,PTPRC,RAC2,R…
Systemic Lupus Erythematosus In B Cell Signaling Pathway	5.77	4.801	AKT2,AKT3,BAD,BCL10,BCL2,BCL2L11,CALM1 (includes others),CAMK4,CBL,CCND2,CCND3,CD19,CD40,CD70,CD72,CD79A,CD79B,CHP1,CSF2,CSK,CTNNB1,FOS,FOXO1,FYN,GRB2,IGHA1,IL6R,IL6ST,INPP5D,IRAK1,IRAK4,IRF3,IRF7,ISG15,ISG20,JAK1,JAK2,JUN,KRAS,LCK,LTA,LTB,LYN,MALT1,MAP2K1,MAP2K2,MAP3K7,MAP4K4,MAPK1,MCL1,MTOR,MYC,NFAT5,NFKB1,NRAS,PAG1,PIK3AP1,PIK3CA,PIK3R1,PPP3CA,PPP3CB,PPP3CC,PPP3R1,PRKCB,PRKCD,PRKCH,PRKCI,PRKCQ…
Dopamine-DARPP32 Feedback in cAMP Signaling	1.48	4.644	ATF1,ATF2,ATF4,CALM1 (includes others),CAMK4,CHP1,CREB1,CREB3,CREBBP,CREM,CSNK1A1,CSNK1D,CSNK1E,CSNK1G1,CSNK1G2,CSNK1G3,GNAS,GRINA,ITPR1,ITPR2,PDIA3,PPP1R12A,PPP1R14B,PPP2R5A,PPP2R5E,PPP3CA,PPP3CB,PPP3CC,PPP3R1,PRKACB,PRKAG2,PRKAR1A,PRKAR1B,PRKAR2A,PRKAR2B,PRKCB,PRKCD,PRKCH,PRKCI,PRKCQ,PRKD3
BMP signaling pathway	2.14	4.6	ATF2,CAMK4,CREB1,CREBBP,GRB2,JUN,KRAS,MAP2K1,MAP2K2,MAP3K7,MAPK1,MAPK8,MAPK9,NFKB1,NRAS,PRKACB,PRKAG2,PRKAR1A,PRKAR1B,PRKAR2A,PRKAR2B,RASD1,RUNX2,SMAD4,SMAD5,SMAD7
Salvage Pathways of Pyrimidine Ribonucleotides	1.87	4.536	AICDA,AKT2,CSNK1A1,CSNK1D,DYRK1A,EIF2AK2,GRK6,IRAK1,MAP2K1,MAP2K2,MAP3K8,MAPK1,MAPK6,MAPK8,MAPK9,NME2,NME4,PAK2,PRKAA1,PRKCD,PRKCH,PRKCQ,PRKX,PRPF4B,TTK,UCK2,UCKL1,UPP1
NF-κB Signaling	2.53	4.522	AKT2,AKT3,BCL10,CASP8,CD40,CREBBP,CSNK2A1,CSNK2A2,EIF2AK2,EP300,HDAC1,HDAC2,IRAK1,IRAK4,KRAS,LCK,LTA,MALT1,MAP2K7,MAP3K1,MAP3K7,MAP3K8,MAP4K4,MAPK8,NFKB1,NFKBIA,NRAS,PELI1,PIK3CA,PIK3R1,PRKACB,PRKCB,PRKCQ,RASD1,RELB,SIGIRR,TAB2,TANK,TDP2,TGFBR3,TNF,TNFAIP3,TNFRSF1B,TNFSF13B,TRAF2,TRAF3,TRAF5,UBE2N,UBE2V1,ZAP70
RANK Signaling in Osteoclasts	5.27	4.459	AKT2,AKT3,BIRC3,CALM1 (includes others),CAMK4,CBL,CHP1,FOS,GSN,IKBKE,JUN,MAP2K1,MAP2K2,MAP2K7,MAP3K1,MAP3K12,MAP3K13,MAP3K2,MAP3K5,MAP3K7,MAP3K8,MAPK1,MAPK8,MAPK9,NFKB1,NFKBIA,PIK3CA,PIK3R1,PPP3CA,PPP3CB,PPP3CC,PPP3R1,TAB2,TRAF2,TRAF5
fMLP Signaling in Neutrophils	3.04	4.459	ACTR2,ACTR3,ARPC1B,ARPC2,ARPC3,ARPC4,ARPC5,CALM1 (includes others),CAMK4,CHP1,GNAS,GNB2,GNB4,ITPR1,ITPR2,KRAS,MAP2K1,MAP2K2,MAPK1,NFAT5,NFKB1,NFKBIA,NRAS,PIK3CA,PIK3R1,PPP3CA,PPP3CB,PPP3CC,PPP3R1,PRKCB,PRKCD,PRKCH,PRKCI,PRKCQ,PRKD3,RASD1,WAS
Pyridoxal 5'-phosphate Salvage Pathway	2.79	4.379	AKT2,CSNK1A1,CSNK1D,DYRK1A,EIF2AK2,GRK6,IRAK1,MAP2K1,MAP2K2,MAP3K8,MAPK1,MAPK6,MAPK8,MAPK9,PAK2,PNPO,PRKAA1,PRKCD,PRKCH,PRKCQ,PRKX,PRPF4B,TTK
14-3-3-mediated Signaling	4.07	4.352	AKT2,AKT3,BAD,BAX,CBL,FOS,FOXO1,GRB2,JUN,KRAS,MAP2K1,MAP2K2,MAP3K5,MAPK1,MAPK8,MAPK9,NRAS,PDCD6IP,PDIA3,PIK3CA,PIK3R1,PRKCB,PRKCD,PRKCH,PRKCI,PRKCQ,PRKD3,RASD1,TNF,TRAF2,TSC1,TUBA1A,TUBA1B,TUBA1C,TUBA4A,TUBB2A,VIM,YWHAB,YWHAE,YWHAG,YWHAH,YWHAQ,YWHAZ
Renin-Angiotensin Signaling	1.82	4.243	ATF2,FOS,GRB2,ITPR1,ITPR2,JAK2,JUN,KRAS,MAP2K1,MAP2K2,MAP3K1,MAPK1,MAPK8,MAPK9,NFKB1,NRAS,PAK2,PIK3CA,PIK3R1,PRKACB,PRKAG2,PRKAR1A,PRKAR1B,PRKAR2A,PRKAR2B,PRKCB,PRKCD,PRKCH,PRKCI,PRKCQ,PRKD3,RASD1,TNF
PI3K Signaling in B Lymphocytes	8.05	4.143	AKT2,AKT3,ATF1,ATF2,ATF4,ATF5,ATF6,ATF6B,BCL10,CALM1 (includes others),CAMK2D,CAMK4,CBL,CD19,CD40,CD79A,CD79B,CD81,CHP1,CREB1,DAPP1,FOS,FYN,IKBKE,INPP5D,ITPR1,ITPR2,JUN,KRAS,LYN,MALT1,MAP2K1,MAP2K2,MAPK1,NFAT5,NFKB1,NFKBIA,NRAS,PDIA3,PIK3AP1,PIK3CA,PIK3R1,PLEKHA1,PLEKHA2,PLEKHA4,PPP3CA,PPP3CB,PPP3CC,PPP3R1,PRKCB,PRKCI,PTPRC,RASD1,SYK,VAV1
Protein Kinase A Signaling	2.14	4.096	AKAP10,AKAP11,AKAP13,AKAP9,ATF1,ATF2,ATF4,BAD,CALM1 (includes others),CAMK2D,CAMK4,CDC16,CHP1,CREB1,CREB3,CREBBP,CREM,CTNNB1,DUSP10,DUSP12,EBI3,FLNA,GNA13,GNAS,GNB2,GNB4,H1-10,H1-2,H1-3,H1-4,H1-5,H3-3A/H3-3B,H3C3,ITPR1,ITPR2,KDELR1,LEF1,MAP2K1,MAP2K2,MAP3K1,MAPK1,MTMR3,MYL12A,MYL12B,MYL5,MYL6,MYL6B,NAPEPLD,NFAT5,NFKB1,NFKBIA,PALM2AKAP2,PDE3B,PDE4B,PDE6D,PDE7A,PDIA3,PGP,PPP1R12A,PPP1R14B,PPP3CA,PP…
Cholecystokinin/Gastrin-mediated Signaling	1.82	4.017	ATF2,CREM,FNBP1,FOS,GNA13,GRB2,ITPR1,ITPR2,JUN,KRAS,MAP2K1,MAP2K2,MAPK1,MAPK8,MAPK9,MEF2A,MEF2C,MEF2D,NRAS,PRKCB,PRKCD,PRKCH,PRKCI,PRKCQ,PRKD3,RAC2,RASD1,RHOA,RHOF,RHOH,RND1,ROCK1,TNF
tRNA Charging	2.91	4	CARS2,DARS1,EPRS1,FARSB,HARS1,IARS2,KARS1,MARS1,NARS2,RARS2,TARS1,TARS2,VARS,VARS2,WARS1,WARS2
UVC-Induced MAPK Signaling	1.84	4	FOS,JUN,KRAS,MAP2K1,MAP2K2,MAPK1,MAPK8,MAPK9,NRAS,PRKCB,PRKCD,PRKCH,PRKCI,PRKCQ,PRKD3,RASD1,TP53
TGF-β Signaling	1.56	3.962	BCL2,CREBBP,EP300,FOS,GRB2,HDAC1,IRF7,JUN,KRAS,MAP2K1,MAP2K2,MAP3K7,MAP4K1,MAPK1,MAPK8,MAPK9,NRAS,RASD1,RNF111,RUNX2,RUNX3,SMAD2,SMAD4,SMAD5,SMAD7,TFE3,TGFB1
Cardiac Hypertrophy Signaling	3.96	3.906	ADSS2,ATF2,CALM1 (includes others),CAMK4,CHP1,CREB1,CREBBP,EIF2B1,EIF2B2,EIF2B3,EIF2B4,EIF4E,EP300,FNBP1,GNA13,GNAS,GNB2,GNB4,GRB2,HSPB1,IL6R,JUN,KRAS,MAP2K1,MAP2K2,MAP2K7,MAP3K1,MAP3K12,MAP3K13,MAP3K2,MAP3K5,MAP3K7,MAP3K8,MAPK1,MAPK8,MAPK9,MAPKAPK2,MAPKAPK3,MEF2A,MEF2C,MEF2D,MTOR,MYL12A,MYL12B,MYL5,MYL6,MYL6B,NRAS,PDIA3,PIK3CA,PIK3R1,PPP3CA,PPP3CB,PPP3CC,PPP3R1,PRKACB,PRKAG2,PRKAR1A,PRKAR1B,PRKA…
Hepatic Fibrosis Signaling Pathway	2.31	3.879	AKT2,AKT3,ATF2,ATF4,BCL2,CALM1 (includes others),CAMK4,CASP3,CCDC88A,CD40,CREB1,CREB3,CREBBP,CTNNB1,DVL2,DVL3,FNBP1,FOS,FOXO1,FTH1,FTL,HIF1A,IKBKE,IRAK1,IRAK4,ITGA4,ITGB1,JAK1,JAK2,JUN,KLF9,KRAS,LEF1,MAP2K1,MAP2K2,MAP2K7,MAP3K7,MAPK1,MAPK8,MAPK9,MTOR,MYC,MYL12A,MYL12B,MYL5,MYL6,MYL6B,NFKB1,NFKBIA,NRAS,PDCD4,PDK1,PIK3CA,PIK3R1,PRKACB,PRKAG2,PRKAR1A,PRKAR1B,PRKAR2A,PRKAR2B,PRKCB,PRKCD,PRKCH,PRKCI,P…
Production of Nitric Oxide and Reactive Oxygen Species in Macrophages	1.34	3.812	AKT2,AKT3,CREBBP,CYBA,FNBP1,FOS,IKBKE,IRF1,JAK1,JAK2,JAK3,JUN,LYZ,MAP2K1,MAP2K7,MAP3K1,MAP3K12,MAP3K13,MAP3K2,MAP3K5,MAP3K7,MAP3K8,MAPK1,MAPK8,MAPK9,NFKB1,NFKBIA,PIK3CA,PIK3R1,PPP1R12A,PPP1R14B,PPP2R5A,PPP2R5E,PRKCB,PRKCD,PRKCH,PRKCI,PRKCQ,PRKD3,RAC2,RHOA,RHOF,RHOH,RND1,TNF,TNFRSF1B
P2Y Purigenic Receptor Signaling Pathway	1.57	3.772	AKT2,AKT3,ATF2,ATF4,CREB1,CREB3,CREBBP,FOS,GNB2,GNB4,JUN,KRAS,MAP2K1,MAP2K2,MAPK1,MYC,NFKB1,NRAS,PDIA3,PIK3CA,PIK3R1,PRKACB,PRKAG2,PRKAR1A,PRKAR1B,PRKAR2A,PRKAR2B,PRKCB,PRKCD,PRKCH,PRKCI,PRKCQ,PRKD3,RASD1
Glioma Signaling	2.89	3.71	AKT2,AKT3,CALM1 (includes others),CAMK1D,CAMK2D,CAMK4,CDKN1A,E2F2,E2F3,E2F4,E2F5,E2F8,GRB2,IDH3G,KRAS,MAP2K1,MAP2K2,MAPK1,MDM2,MTOR,NRAS,PA2G4,PIK3CA,PIK3R1,PRKCB,PRKCD,PRKCH,PRKCI,PRKCQ,PRKD3,RASD1,RB1,RBL1,TFDP1,TP53
Melatonin Signaling	1.61	3.71	CALM1 (includes others),CAMK2D,CAMK4,MAP2K1,MAP2K2,MAP2K7,MAPK1,PDIA3,PRKACB,PRKAG2,PRKAR1A,PRKAR1B,PRKAR2A,PRKAR2B,PRKCB,PRKCD,PRKCH,PRKCI,PRKCQ,PRKD3,RORA
IL-3 Signaling	4.38	3.651	AKT2,AKT3,BAD,CHP1,CSF2RB,FOS,FOXO1,GRB2,INPP5D,JAK1,JAK2,JUN,KRAS,MAP2K1,MAP2K2,MAPK1,NRAS,PIK3CA,PIK3R1,PPP3CA,PPP3CB,PPP3CC,PPP3R1,PRKCB,PRKCD,PRKCH,PRKCI,PRKCQ,PRKD3,RAPGEF1,RASD1
PFKFB4 Signaling Pathway	4.27	3.578	ATF2,ATF4,CREB1,CREB3,CREBBP,GNAS,HK2,MAP2K1,MAP2K2,MAP2K7,MAPK1,NCOA3,PRKACB,PRKAG2,PRKAR1A,PRKAR1B,PRKAR2A,PRKAR2B,TGFB1,TKT,TP53
IL-1 Signaling	1.61	3.545	ECSIT,FOS,GNA13,GNAS,GNB2,GNB4,IKBKE,IRAK1,IRAK4,JUN,MAP2K7,MAP3K1,MAP3K7,MAPK1,MAPK8,MAPK9,NFKB1,NFKBIA,PRKACB,PRKAG2,PRKAR1A,PRKAR1B,PRKAR2A,PRKAR2B,TAB2,TOLLIP
Integrin Signaling	3.27	3.538	ACTB,ACTG1,ACTN1,ACTR2,ACTR3,AKT2,AKT3,ARPC1B,ARPC2,ARPC3,ARPC4,ARPC5,ASAP1,CAPN1,CAPN10,CAPN2,CAPN5,CAPNS1,FNBP1,FYN,GRB2,GSN,ILKAP,ITGA4,ITGA6,ITGAE,ITGAL,ITGAX,ITGB1,ITGB2,ITGB7,KRAS,LIMS1,MAP2K1,MAP2K2,MAPK1,MAPK8,MPRIP,MYL12A,MYL12B,MYL5,NRAS,PAK2,PIK3CA,PIK3R1,PPP1R12A,RAC2,RAPGEF1,RASD1,RHOA,RHOF,RHOH,RND1,ROCK1,TLN1,TSPAN3,TTN,VASP,WAS,WIPF1
Type I Diabetes Mellitus Signaling	5.27	3.528	APAF1,BCL2,CASP3,CASP8,CD247,CD3D,CD3E,CD3G,CD86,CYCS,HLA-A,HLA-B,HLA-C,HLA-DMA,HLA-DMB,HLA-DQA1,HLA-DQB1,HLA-DRA,HLA-DRB1,HLA-E,HLA-F,IKBKE,IRAK1,IRF1,JAK1,JAK2,LTA,MAP2K7,MAP3K5,MAP3K7,MAPK1,MAPK8,MAPK9,NFKB1,NFKBIA,PIAS1,SOCS3,SOCS4,TNF,TNFRSF1B,TRAF2
Nitric Oxide Signaling in the Cardiovascular System	2.22	3.528	AKT2,AKT3,CALM1 (includes others),CAMK4,HSP90AA1,HSP90AB1,HSP90B1,ITPR1,ITPR2,MAP2K1,MAP2K2,MAPK1,PDE3B,PIK3CA,PIK3R1,PRKAA1,PRKACB,PRKAG2,PRKAR1A,PRKAR1B,PRKAR2A,PRKAR2B,PRKCB,PRKCD,PRKCH,PRKCI,PRKCQ,PRKD3,VEGFB
Activation of IRF by Cytosolic Pattern Recognition Receptors	1.67	3.441	ATF2,CD40,CREBBP,DDX58,IKBKE,IRF3,IRF7,ISG15,JUN,LTA,MAPK8,MAPK9,NFKB1,NFKBIA,SIKE1,TANK,TNF,TRAF3,ZBP1
Role of NFAT in Regulation of the Immune Response	7.24	3.414	AKT2,AKT3,ATF2,CALM1 (includes others),CAMK4,CD247,CD3D,CD3E,CD3G,CD79A,CD79B,CD86,CHP1,CSNK1A1,CSNK1D,CSNK1E,CSNK1G1,CSNK1G2,CSNK1G3,FCGR3A/FCGR3B,FOS,FYN,GNA13,GNAS,GNB2,GNB4,GRB2,HLA-A,HLA-B,HLA-DMA,HLA-DMB,HLA-DQA1,HLA-DQB1,HLA-DRA,HLA-DRB1,IKBKE,ITPR1,ITPR2,JUN,KRAS,LCK,LCP2,LYN,MAP2K1,MAP2K2,MAPK1,MEF2A,MEF2C,MEF2D,NFAT5,NFKB1,NFKBIA,NRAS,PIK3CA,PIK3R1,PPP3CA,PPP3CB,PPP3CC,PPP3R1,PRKCQ,RASD…
Induction of Apoptosis by HIV1	4.64	3.4	APAF1,BAX,BBC3,BCL2,BIRC3,CASP3,CASP8,CXCR4,CYCS,DAXX,DFFA,HTRA2,IKBKE,MAP2K7,MAP3K5,MAPK8,MAPK9,NFKB1,NFKBIA,SLC25A3,SLC25A5,TNF,TNFRSF1B,TP53,TRAF1,TRAF2
April Mediated Signaling	2.31	3.357	FOS,IKBKE,JUN,MAP2K7,MAP3K1,MAPK1,MAPK8,MAPK9,NFAT5,NFKB1,NFKBIA,TRAF1,TRAF2,TRAF3,TRAF5
Fcγ Receptor-mediated Phagocytosis in Macrophages and Monocytes	4.82	3.333	ACTB,ACTG1,ACTR2,ACTR3,AKT2,AKT3,ARPC1B,ARPC2,ARPC3,ARPC4,ARPC5,CBL,CSF2,EZR,FCGR3A/FCGR3B,FYN,INPP5D,LCP2,LYN,MAPK1,NAPEPLD,PIK3R1,PRKCB,PRKCD,PRKCH,PRKCI,PRKCQ,PRKD3,RAB11B,RAC2,RPS6KB1,SYK,TLN1,VASP,VAV1,WAS
NGF Signaling	2.88	3.307	AKT2,AKT3,ATF2,ATF4,BAX,CREB1,CREB3,CREBBP,GRB2,IKBKE,KRAS,MAP2K1,MAP2K2,MAP3K1,MAP3K12,MAP3K13,MAP3K2,MAP3K5,MAP3K7,MAP3K8,MAPK1,MAPK8,MAPK9,NFKB1,NRAS,PIK3CA,PIK3R1,PRKCD,RASD1,RHOA,ROCK1,RPS6KB1,RPS6KC1,TP53,TRAF4,TRIO
Apelin Endothelial Signaling Pathway	2.24	3.307	AKT2,AKT3,CALM1 (includes others),CAMK4,FOS,GNA13,GNAS,HDAC5,HIF1A,JUN,KRAS,MAP2K1,MAP2K2,MAPK1,MAPK8,MAPK9,MEF2A,MEF2C,MEF2D,MTOR,NFKB1,NRAS,PIK3CA,PIK3R1,PRKAA1,PRKAG2,PRKCB,PRKCD,PRKCH,PRKCI,PRKCQ,PRKD3,RASD1,RPS6KB1
p70S6K Signaling	2.4	3.286	AKT2,AKT3,BAD,BCAP31,CD19,CD79A,CD79B,EEF2,GRB2,JAK1,KRAS,LYN,MAP2K1,MAP2K2,MAPK1,MTOR,NRAS,PDIA3,PIK3CA,PIK3R1,PPP2R5A,PPP2R5E,PRKCB,PRKCD,PRKCH,PRKCI,PRKCQ,PRKD3,RASD1,RPS6,RPS6KB1,SYK,YWHAB,YWHAE,YWHAG,YWHAH,YWHAQ,YWHAZ
p38 MAPK Signaling	2	3.286	ATF1,ATF2,ATF4,CREB1,CREB3,CREBBP,DAXX,DDIT3,DUSP10,H3-3A/H3-3B,H3C3,HMGN1,HSPB1,IRAK1,IRAK4,MAP3K5,MAP3K7,MAP4K1,MAPKAPK2,MAPKAPK3,MAX,MEF2A,MEF2C,MEF2D,MKNK2,MYC,RPS6KB1,RPS6KC1,TAB2,TGFB1,TNF,TNFRSF1B,TP53,TRAF2
Cell Cycle Control of Chromosomal Replication	2.86	3.273	CDK11A,CDK12,DBF4,LIG1,MCM2,MCM3,MCM4,MCM5,MCM6,MCM7,MCM9,ORC2,ORC3,ORC4,ORC5,ORC6,POLA2,PRIM1,RPA2,TOP2A,TOP2B
LPS-stimulated MAPK Signaling	2.21	3.266	ATF1,ATF2,CREB1,FOS,IKBKE,JUN,KRAS,MAP2K1,MAP2K2,MAP3K5,MAP3K7,MAPK1,MAPK8,MAPK9,NFKB1,NFKBIA,NRAS,PIK3CA,PIK3R1,PRKCB,PRKCD,PRKCH,PRKCI,PRKCQ,PRKD3,RASD1
Death Receptor Signaling	7.16	3.244	ACIN1,ACTB,ACTG1,APAF1,ARHGDIB,BCL2,BIRC3,CASP10,CASP2,CASP3,CASP6,CASP7,CASP8,CFLAR,CYCS,DAXX,DFFA,HSPB1,HTRA2,IKBKE,LMNA,MAP2K7,MAP3K5,MAP4K4,MAPK8,NFKB1,NFKBIA,PARP1,PARP14,PARP2,PARP4,PARP6,PARP8,ROCK1,TANK,TNF,TNFRSF1B,TNFRSF25,TNKS2,TRAF2
Rac Signaling	3.36	3.212	ACTR2,ACTR3,ARFIP2,ARPC1B,ARPC2,ARPC3,ARPC4,ARPC5,BRK1,CD44,CFL1,CYFIP1,CYFIP2,ELK4,IQGAP1,IQGAP2,ITGA4,ITGB1,JUN,KRAS,MAP2K1,MAP2K2,MAP2K7,MAP3K1,MAPK1,MAPK8,NFKB1,NRAS,PAK2,PARD6A,PIK3CA,PIK3R1,PRKCI,RASD1,RHOA,RPS6KB1,TIAM1
Interferon Signaling	2.24	3.207	BAX,BCL2,IFI6,IFITM1,IFITM2,IFITM3,IRF1,ISG15,JAK1,JAK2,MX1,PIAS1,PSMB8,TAP1
PKCθ Signaling in T Lymphocytes	4	3.175	BCL10,CAMK2D,CD247,CD3D,CD3E,CD3G,CD86,CHP1,FOS,FYN,GRB2,HLA-A,HLA-B,HLA-DMA,HLA-DMB,HLA-DQA1,HLA-DQB1,HLA-DRA,HLA-DRB1,IKBKE,JUN,KRAS,LCK,LCP2,MALT1,MAP3K1,MAP3K12,MAP3K13,MAP3K2,MAP3K5,MAP3K7,MAP3K8,MAPK1,MAPK8,NFAT5,NFKB1,NFKBIA,NRAS,PIK3CA,PIK3R1,PPP3CA,PPP3CB,PPP3CC,PPP3R1,PRKCQ,RAC2,RASD1,VAV1,ZAP70
UVB-Induced MAPK Signaling	3.84	3.13	BAD,EIF4E,EIF4EBP1,FOS,H3-3A/H3-3B,H3C3,JUN,MAP2K1,MAPK1,MAPK8,MAPK9,MTOR,PIK3CA,PIK3R1,PRKCB,PRKCD,PRKCH,PRKCI,PRKCQ,PRKD3,RPS6KB1,TP53
TREM1 Signaling	1.35	3.13	AKT2,AKT3,CASP1,CD40,CD83,CD86,CIITA,CSF2,CXCL3,GRB2,IRAK1,ITGAX,ITGB1,JAK2,LAT2,MAPK1,NFKB1,SIGIRR,TNF,TYROBP
NER Pathway	5.02	3.053	CCNH,COPS2,COPS8,CUL4A,DDB2,EP300,ERCC1,ERCC3,ERCC6,GPS1,GTF2H1,GTF2H2,GTF2H3,H3-3A/H3-3B,H4C3,HMGN1,LIG1,LIG3,MNAT1,NEDD8,POLA2,POLD3,POLD4,POLE4,POLR2J2/POLR2J3,POLR2L,PRIM1,RBX1,RFC4,RNF111,RPA2,TCEA1,TOP2A,TOP2B,UBE2I,UBE2N,USP7,XPA,XPC
Inhibition of Angiogenesis by TSP1	2.3	3.051	AKT2,AKT3,CASP3,CD36,CD47,FYN,JUN,MAPK1,MAPK8,MAPK9,MMP9,TGFB1,TP53
Cell Cycle: G1/S Checkpoint Regulation	7.54	-3.024	CCND2,CCND3,CCNE2,CDKN1A,E2F2,E2F3,E2F4,E2F5,E2F8,FBXL5,FOXO1,GNL3,HDAC1,HDAC2,HDAC5,HDAC6,HDAC7,HDAC8,HDAC9,MAX,MDM2,MYC,PA2G4,PAK1IP1,RB1,RBL1,RPL11,RPL5,SKP1,SMAD4,TFDP1,TGFB1,TP53
IGF-1 Signaling	3.65	3.024	AKT2,AKT3,BAD,CSNK2A1,CSNK2A2,FOS,FOXO1,GRB2,JAK1,JAK2,JUN,KRAS,MAP2K1,MAP2K2,MAPK1,MAPK8,NRAS,PIK3CA,PIK3R1,PRKACB,PRKAG2,PRKAR1A,PRKAR1B,PRKAR2A,PRKAR2B,PRKCI,RASD1,RPS6KB1,SOCS3,SOCS4,YWHAB,YWHAE,YWHAG,YWHAH,YWHAQ,YWHAZ
NF-κB Activation by Viruses	3.23	3.024	AKT2,AKT3,CXCR5,EIF2AK2,IKBKE,ITGA4,ITGA6,ITGAL,ITGB1,ITGB2,KRAS,LCK,MAP3K1,MAPK1,NFKB1,NFKBIA,NRAS,PIK3CA,PIK3R1,PRKCB,PRKCD,PRKCH,PRKCI,PRKCQ,PRKD3,RASD1,TBP,TNFRSF14,TRAF2
Androgen Signaling	3.95	3	CALM1 (includes others),CALR,CAMK4,CCNH,CREBBP,DNAJB1,EP300,ERCC3,GNA13,GNAS,GNB2,GNB4,GTF2A1,GTF2B,GTF2E2,GTF2F1,GTF2H1,GTF2H2,GTF2H3,HSP90AA1,HSPA4,JUN,KAT2B,KAT7,MAPK1,MNAT1,NCOA2,NCOA4,NFKB1,POLR2J2/POLR2J3,POLR2L,PRKACB,PRKAG2,PRKAR1A,PRKAR1B,PRKAR2A,PRKAR2B,PRKCB,PRKCD,PRKCH,PRKCI,PRKCQ,PRKD3,TAF2,TBP
nNOS Signaling in Neurons	3.73	3	CALM1 (includes others),CAMK4,CAPN1,CAPN10,CAPN2,CAPN5,CAPNS1,CHP1,GRINA,PPP3CA,PPP3CB,PPP3CC,PPP3R1,PRKCB,PRKCD,PRKCH,PRKCI,PRKCQ,PRKD3,RASD1
Aldosterone Signaling in Epithelial Cells	1.9	3	AHCY,DNAJA1,DNAJB1,DNAJB14,DNAJB6,DNAJB9,DNAJC19,DNAJC2,DNAJC24,DNAJC3,DNAJC7,DNAJC8,DNAJC9,HSCB,HSP90AA1,HSP90AB1,HSP90B1,HSPA13,HSPA14,HSPA1A/HSPA1B,HSPA2,HSPA4,HSPA8,HSPB1,HSPB11,HSPH1,ITPR1,ITPR2,KRAS,MAP2K1,MAP2K2,MAPK1,PDIA3,PIK3CA,PIK3R1,PRKCB,PRKCD,PRKCH,PRKCI,PRKCQ,PRKD3,TRAP1
GM-CSF Signaling	2.57	2.982	AKT2,AKT3,CAMK2D,CSF2,CSF2RB,ETS1,GRB2,JAK2,KRAS,LYN,MAP2K1,MAP2K2,MAPK1,NRAS,PIK3CA,PIK3R1,PPP3CA,PPP3CB,PPP3CC,PPP3R1,PRKCB,RACK1,RASD1,RUNX1
EGF Signaling	2.18	2.982	AKT2,AKT3,CSNK2A1,CSNK2A2,FOS,GRB2,ITPR1,ITPR2,JAK1,JUN,MAP2K1,MAP2K7,MAP3K1,MAPK1,MAPK8,MTOR,PIK3CA,PIK3R1,RPS6KB1
IL-8 Signaling	2.6	2.887	AKT2,AKT3,BAX,BCL2,CCND2,CCND3,CSTB,EIF4EBP1,FNBP1,FOS,GNA13,GNAS,GNB2,GNB4,IKBKE,IQGAP1,IRAK1,IRAK4,ITGAX,ITGB2,JUN,KRAS,LASP1,MAP2K1,MAP2K2,MAP4K4,MAPK1,MAPK8,MAPK9,MMP9,MTOR,MYL12B,NAPEPLD,NFKB1,NRAS,PAK2,PIK3CA,PIK3R1,PRKCB,PRKCD,PRKCH,PRKCI,PRKCQ,PRKD3,RAB11FIP2,RAC2,RASD1,RHOA,RHOF,RHOH,RND1,ROCK1,RPS6KB1,VASP,VEGFB
4-1BB Signaling in T Lymphocytes	2.3	2.887	ATF2,IKBKE,JUN,MAP2K1,MAP2K2,MAP3K5,MAPK1,MAPK8,MAPK9,NFKB1,NFKBIA,TRAF1,TRAF2
Cdc42 Signaling	9.79	2.874	ACTR2,ACTR3,ARPC1B,ARPC2,ARPC3,ARPC4,ARPC5,ATF2,B2M,CD247,CD3D,CD3E,CD3G,CFL1,CLIP1,DIAPH1,EXOC1,EXOC2,EXOC3,EXOC4,EXOC6,EXOC8,FOS,HLA-A,HLA-B,HLA-C,HLA-DMA,HLA-DMB,HLA-DPA1,HLA-DQA1,HLA-DQB1,HLA-DQB2,HLA-DRA,HLA-DRB1,HLA-E,HLA-F,IQGAP1,IQGAP2,ITGA4,ITGB1,JUN,MAPK1,MAPK8,MAPK9,MPRIP,MYL12A,MYL12B,MYL5,MYL6,MYL6B,PAK2,PARD6A,PPP1R12A,PRKCI,VAV1,WAS,WIPF1
CD27 Signaling in Lymphocytes	6.08	2.858	APAF1,CASP3,CASP8,CD27,CD70,CYCS,FOS,IKBKE,JUN,MAP2K1,MAP2K2,MAP2K7,MAP3K1,MAP3K12,MAP3K13,MAP3K2,MAP3K5,MAP3K7,MAP3K8,MAPK8,MAPK9,NFKB1,NFKBIA,SIVA1,TRAF2,TRAF5
B Cell Activating Factor Signaling	2.97	2.84	FOS,IKBKE,JUN,MAP2K7,MAP3K1,MAPK1,MAPK8,MAPK9,NFAT5,NFKB1,NFKBIA,TNFRSF13C,TNFSF13B,TRAF1,TRAF2,TRAF3,TRAF5
Crosstalk between Dendritic Cells and Natural Killer Cells	2	2.84	ACTB,ACTG1,CAMK2D,CCR7,CD40,CD69,CD83,CD86,CSF2,CSF2RB,FSCN1,HLA-A,HLA-B,HLA-C,HLA-DRA,HLA-DRB1,HLA-E,HLA-F,ITGAL,KLRD1,LTA,LTB,NFKB1,TLN1,TNF,TNFRSF1B,TYROBP
IL-2 Signaling	1.99	2.84	AKT2,AKT3,CSNK2A1,CSNK2A2,FOS,GRB2,JAK1,JAK3,JUN,KRAS,LCK,MAP2K1,MAP2K2,MAPK1,MAPK8,NRAS,PIK3CA,PIK3R1,RASD1,SYK
PEDF Signaling	1.39	2.837	AKT2,AKT3,BCL2,CASP7,CASP8,CFLAR,IKBKE,KRAS,MAPK1,NFKB1,NFKBIA,NRAS,PIK3CA,PIK3R1,RASD1,RHOA,ROCK1,TCF12,TCF4,TCF7,TP53,WASF2,ZEB1
Cyclins and Cell Cycle Regulation	3.43	2.828	CCNA2,CCNB1,CCNB2,CCND2,CCND3,CCNE2,CCNH,CDKN1A,E2F2,E2F3,E2F4,E2F5,E2F8,FBXL5,HDAC1,HDAC2,HDAC5,HDAC6,HDAC7,HDAC8,HDAC9,PA2G4,PPP2R5A,PPP2R5E,RB1,SKP1,TFDP1,TGFB1,TP53
Thrombopoietin Signaling	1.53	2.828	FOS,GRB2,JAK2,JUN,KRAS,MAP2K1,MAP2K2,MAPK1,MYC,NRAS,PIK3CA,PIK3R1,PRKCB,PRKCD,PRKCH,PRKCI,PRKCQ,PRKD3,RASD1
ERK/MAPK Signaling	2.58	2.771	ATF1,ATF2,ATF4,BAD,CREB1,CREB3,CREBBP,EIF4E,EIF4EBP1,ELF1,ELF2,ELK3,ETS1,FOS,FYN,GRB2,H3-3A/H3-3B,H3C3,HSPB1,ITGA4,ITGB1,KRAS,MAP2K1,MAP2K2,MAPK1,MKNK2,MYC,NRAS,PAK2,PIK3CA,PIK3R1,PPP1R12A,PPP1R14B,PPP2R5A,PPP2R5E,PRKACB,PRKAG2,PRKAR1A,PRKAR1B,PRKAR2A,PRKAR2B,PRKCB,PRKCD,PRKCI,RAC2,RAPGEF1,RASD1,TLN1,VRK2,YWHAB,YWHAG,YWHAH,YWHAQ,YWHAZ
Colorectal Cancer Metastasis Signaling	1.44	2.771	AKT2,AKT3,APPL1,BAD,BAX,CASP3,CTNNB1,E2F4,FNBP1,FOS,GNAS,GNB2,GNB4,GRB2,GRK2,GRK3,IL6R,IL6ST,JAK1,JAK2,JAK3,JUN,KRAS,LEF1,MAP2K1,MAP2K2,MAPK1,MAPK8,MAPK9,MLH1,MMP14,MMP9,MSH6,MYC,NFKB1,NRAS,PIK3CA,PIK3R1,PRKACB,PRKAG2,PRKAR1A,PRKAR1B,PRKAR2A,PRKAR2B,RAC2,RASD1,RHOA,RHOF,RHOH,RND1,SMAD2,SMAD4,TCF3,TCF4,TCF7,TGFB1,TNF,TP53,VEGFB,WNT10A
Sirtuin Signaling Pathway	11.4	2.753	AGTRAP,ATG12,ATG13,ATG14,ATG16L1,ATG4A,ATG4B,ATP5F1A,ATP5F1B,ATP5F1E,BAX,BCL2L11,CRTC2,FOXO1,G6PD,GABARAP,GABARAPL1,GABARAPL2,GABPA,GABPB1,GADD45A,GADD45B,GADD45G,GLS,GLUD1,GLUD2,H1-10,H1-2,H1-3,H1-4,H1-5,H3-3A/H3-3B,H3C3,HIF1A,JUN,KAT2A,LDHA,LDHB,MAPK1,MAPK6,MTOR,MYC,NAMPT,NDUFA1,NDUFA10,NDUFA11,NDUFA12,NDUFA13,NDUFA3,NDUFA7,NDUFA9,NDUFAF2,NDUFB10,NDUFB11,NDUFB6,NDUFS7,NDUFV1,NFE2L2,NFKB1,NQO1,N…
Inhibition of ARE-Mediated mRNA Degradation Pathway	8.32	2.714	AGO1,AGO3,AKT2,AKT3,CD70,CNOT1,CNOT2,CNOT4,CNOT9,DCP1A,DDX6,DIS3L,EXOSC1,EXOSC3,EXOSC4,EXOSC6,EXOSC7,EXOSC8,LTA,LTB,MAP3K7,MAPK1,MAPK6,MAPKAPK2,PABPN1,PAPOLA,PAPOLG,PPP2R5A,PPP2R5E,PRKACB,PRKAG2,PRKAR1A,PRKAR1B,PRKAR2A,PRKAR2B,PSME1,PSME2,PSME4,TIA1,TNF,TNFRSF1B,TNFSF13B,XRN1,YWHAB,YWHAE,YWHAG,YWHAH,YWHAQ,YWHAZ,ZFP36,ZFP36L1,ZFP36L2
RAN Signaling	4.21	2.714	CSE1L,IPO5,KPNA2,KPNA3,KPNA4,KPNA5,KPNA6,KPNB1,RAN,TNPO1,XPO1
Estrogen-mediated S-phase Entry	2.71	2.714	CCNA2,CCNE2,CDKN1A,E2F2,E2F3,E2F4,E2F5,E2F8,MYC,RB1,RBL1,TFDP1
Role of RIG1-like Receptors in Antiviral Innate Immunity	1.6	2.714	CASP10,CASP8,CREBBP,DDX58,EP300,IKBKE,IRF3,IRF7,NFKB1,NFKBIA,TANK,TRAF2,TRAF3,TRIM25
Prolactin Signaling	2.96	2.711	CREBBP,EP300,FOS,FYN,GRB2,IRF1,JAK2,JUN,KRAS,MAP2K1,MAP2K2,MAPK1,MYC,NMI,NR3C1,NRAS,PIK3CA,PIK3R1,PRKCB,PRKCD,PRKCH,PRKCI,PRKCQ,PRKD3,RASD1,SOCS3,SOCS4,TCF7
Calcium-induced T Lymphocyte Apoptosis	9.64	2.694	CALM1 (includes others),CAMK4,CAPN2,CD247,CD3D,CD3E,CD3G,CHP1,EP300,HDAC1,HDAC2,HLA-A,HLA-B,HLA-DMA,HLA-DMB,HLA-DQA1,HLA-DQB1,HLA-DRA,HLA-DRB1,ITPR1,ITPR2,LCK,MEF2D,PPP3CA,PPP3CB,PPP3CC,PPP3R1,PRKCB,PRKCD,PRKCH,PRKCI,PRKCQ,PRKD3,ZAP70
Actin Nucleation by ARP-WASP Complex	2.93	2.683	ACTR2,ACTR3,ARPC1B,ARPC2,ARPC3,ARPC4,ARPC5,FNBP1,GRB2,ITGA4,ITGB1,KRAS,NRAS,PPP1R12A,PPP1R12C,RAC2,RASD1,RHOA,RHOF,RHOH,RND1,ROCK1,VASP,WAS,WIPF1
OX40 Signaling Pathway	6.71	2.673	B2M,BCL2,CD247,CD3D,CD3E,CD3G,HLA-A,HLA-B,HLA-C,HLA-DMA,HLA-DMB,HLA-DPA1,HLA-DQA1,HLA-DQB1,HLA-DQB2,HLA-DRA,HLA-DRB1,HLA-E,HLA-F,JUN,MAPK8,MAPK9,NFKB1,NFKBIA,TNFRSF4,TRAF2,TRAF3,TRAF5
HOTAIR Regulatory Pathway	2.01	2.655	AEBP2,AGO1,AGO3,AKT2,AKT3,CD44,CDKN1A,CREBBP,CTNNB1,DZIP3,ELAVL1,EP300,H3-3A/H3-3B,H3C3,HDAC1,HDAC2,IRF1,KDM1A,KMT2A,KMT2C,LEF1,MDM2,MMP14,MMP9,MTF2,MYC,NFKB1,NFKBIA,PIK3CA,PIK3R1,RBM38,ROCK1,SNUPN,SPP1,STK38,SUZ12,TCF3,TCF4,TCF7,TGFB1,VIM,WNT10A,YY1
CD40 Signaling	4.06	2.6	ATF1,CD40,FOS,IKBKE,JAK3,JUN,LTA,MAP2K1,MAP2K2,MAP2K7,MAP3K7,MAPK1,MAPK8,MAPK9,MAPKAPK2,NFKB1,NFKBIA,PIK3CA,PIK3R1,PTGS1,TANK,TNFAIP3,TRAF1,TRAF2,TRAF3,TRAF5
PI3K/AKT Signaling	4.43	2.592	AKT2,AKT3,BAD,BCL2,CDC37,CDKN1A,CSF2RB,CTNNB1,EIF4E,EIF4EBP1,FOXO1,GRB2,HSP90AA1,HSP90AB1,HSP90B1,IKBKE,IL10RA,IL17RB,IL21R,IL6R,IL6ST,IL7R,INPP5D,ITGA4,ITGB1,JAK1,JAK2,JAK3,KRAS,LIMS1,MAP2K1,MAP2K2,MAP3K5,MAP3K8,MAPK1,MCL1,MDM2,MTOR,NFKB1,NFKBIA,NRAS,PIK3CA,PIK3R1,PPP2R5A,PPP2R5E,RASD1,RPS6KB1,THEM4,TP53,TSC1,YWHAB,YWHAE,YWHAG,YWHAH,YWHAQ,YWHAZ
ERK5 Signaling	3.93	2.502	ATF2,ATF4,BAD,CREB1,CREB3,CREBBP,ELK4,FOS,GNA13,IL6ST,KRAS,MAP3K2,MAP3K8,MEF2A,MEF2C,MEF2D,MYC,NRAS,RASD1,RPS6KB1,RPS6KC1,WNK1,YWHAB,YWHAE,YWHAG,YWHAH,YWHAQ,YWHAZ
iNOS Signaling	2.15	2.496	CALM1 (includes others),CAMK4,CREBBP,FOS,IKBKE,IRAK1,IRAK4,IRF1,JAK1,JAK2,JAK3,JUN,LY96,MAPK1,NFKB1,NFKBIA
Gα12/13 Signaling	1.39	2.475	AKT2,AKT3,ARHGEF1,CTNNB1,GNA13,IKBKE,JUN,KRAS,LPAR6,MAP2K1,MAP2K2,MAP2K7,MAP3K1,MAP3K5,MAPK1,MAPK8,MAPK9,MEF2A,MEF2C,MEF2D,MYL12A,MYL12B,MYL5,MYL6,MYL6B,NFKB1,NFKBIA,NRAS,PIK3CA,PIK3R1,RASD1,RHOA,ROCK1,VAV1
Heme Biosynthesis II	2.56	2.449	ALAD,ALAS1,CPOX,HMBS,UROD,UROS
Th2 Pathway	2.35	2.449	APH1A,CD247,CD3D,CD3E,CD3G,CD40,CD86,CHD4,CXCR4,GRB2,HLA-A,HLA-B,HLA-DMA,HLA-DMB,HLA-DPA1,HLA-DQA1,HLA-DQB1,HLA-DQB2,HLA-DRA,HLA-DRB1,IKZF1,IL17RB,ITGB2,JAK1,JAK2,JAK3,JUN,MAF,NFKB1,PIK3CA,PIK3R1,PRKCQ,PSENEN,RUNX3,SOCS3,TGFB1,TGFBR3,TNFRSF4,VAV1
Aryl Hydrocarbon Receptor Signaling	2.89	2.401	AIP,ALDH2,APAF1,BAX,CCNA2,CCND2,CCND3,CCNE2,CDKN1A,DHFR,EP300,FOS,GSTK1,GSTP1,HSP90AA1,HSP90AB1,HSP90B1,HSPB1,JUN,MAPK1,MAPK8,MCM7,MDM2,MED1,MGST2,MGST3,MYC,NCOA2,NCOA3,NCOR2,NEDD8,NFE2L2,NFKB1,NQO1,NRIP1,PTGES3,RB1,RBL1,TFDP1,TGFB1,TNF,TP53
Lymphotoxin β Receptor Signaling	3.22	2.357	AKT2,AKT3,APAF1,CASP3,CREBBP,CYCS,EP300,IKBKE,LTA,LTB,MAPK1,NFKB1,NFKBIA,PIK3CA,PIK3R1,RELB,TRAF1,TRAF2,TRAF3,TRAF4,TRAF5
Methionine Degradation I (to Homocysteine)	2.06	2.333	AHCY,AHCYL1,EHMT1,FTSJ1,MAT2B,MGMT,NSUN4,PRMT1,SUV39H2
Cysteine Biosynthesis III (mammalia)	1.75	2.333	AHCY,AHCYL1,EHMT1,FTSJ1,MAT2B,MGMT,NSUN4,PRMT1,SUV39H2
CXCR4 Signaling	1.64	2.333	AKT2,AKT3,CXCR4,EGR1,ELMO1,FNBP1,FOS,GNA13,GNAS,GNB2,GNB4,ITPR1,ITPR2,JUN,KRAS,LYN,MAP2K1,MAP2K2,MAPK1,MAPK8,MAPK9,MYL12A,MYL12B,MYL5,MYL6,MYL6B,NRAS,PAK2,PIK3CA,PIK3R1,PRKCB,PRKCD,PRKCH,PRKCI,PRKCQ,PRKD3,RAC2,RASD1,RHOA,RHOF,RHOH,RND1,ROCK1
Systemic Lupus Erythematosus In T Cell Signaling Pathway	8.42	-2.325	AKT2,AKT3,ATF2,ATF4,B2M,CAMK4,CASP1,CASP10,CASP2,CASP3,CASP4,CASP6,CASP7,CASP8,CBL,CD247,CD3D,CD3E,CD3G,CD44,CD70,CD86,CHP1,CREB1,CREB3,CREBBP,CREM,ELF1,EZR,FNBP1,FOS,GADD45A,GNA13,GRB2,HLA-A,HLA-B,HLA-C,HLA-DMA,HLA-DMB,HLA-DPA1,HLA-DQA1,HLA-DQB1,HLA-DQB2,HLA-DRA,HLA-DRB1,HLA-E,HLA-F,IRF4,ITGAL,ITPR1,JUN,KRAS,MAP2K1,MAP2K2,MAP2K7,MAPK1,MLST8,MSN,MTOR,NRAS,PDK1,PIK3CA,PIK3R1,PPP2R5A,PPP2R5E,PPP3CA…
Cytotoxic T Lymphocyte-mediated Apoptosis of Target Cells	5.07	2.309	APAF1,B2M,BCL2,CASP3,CASP6,CASP7,CASP8,CD247,CD3D,CD3E,CD3G,CYCS,DFFA,HLA-A,HLA-B,HLA-C,HLA-E,HLA-F
Neuregulin Signaling	2.51	2.294	ADAM17,AKT2,AKT3,AREG,BAD,ERBIN,EREG,GRB2,HSP90AA1,HSP90AB1,HSP90B1,ITGA4,ITGB1,KRAS,MAP2K1,MAP2K2,MAPK1,MTOR,MYC,NRAS,PIK3R1,PRKCB,PRKCD,PRKCH,PRKCI,PRKCQ,PRKD3,RASD1,RPS6,RPS6KB1
EIF2 Signaling	43.5	-2.224	ACTB,AGO1,AGO3,AKT2,AKT3,ATF4,ATF5,BCL2,CDK11A,DDIT3,EIF1,EIF1AX,EIF1AY,EIF2AK1,EIF2AK2,EIF2B1,EIF2B2,EIF2B3,EIF2B4,EIF2S1,EIF2S2,EIF2S3,EIF3A,EIF3D,EIF3E,EIF3F,EIF3H,EIF3K,EIF3L,EIF3M,EIF4A2,EIF4A3,EIF4E,EIF4G1,EIF4G2,EIF4G3,EIF5,EIF5B,FAU,GRB2,HNRNPA1,KRAS,MAP2K1,MAP2K2,MAPK1,MYC,NRAS,PABPC1,PIK3CA,PIK3R1,PPP1R15A,PTBP1,RASD1,RPL10,RPL10A,RPL11,RPL12,RPL13,RPL13A,RPL14,RPL15,RPL17,RPL18,RPL18A,…
Actin Cytoskeleton Signaling	2.39	2.219	ACTB,ACTG1,ACTN1,ACTR2,ACTR3,ARHGEF1,ARPC1B,ARPC2,ARPC3,ARPC4,ARPC5,BRK1,CFL1,CSK,CYFIP1,CYFIP2,DIAPH1,DIAPH2,EZR,FLNA,GNA13,GRB2,GSN,IQGAP1,IQGAP2,ITGA4,ITGB1,KRAS,MAP2K1,MAP2K2,MAPK1,MPRIP,MSN,MYH9,MYL12A,MYL12B,MYL5,MYL6,MYL6B,NCKAP1L,NRAS,PAK2,PIK3CA,PIK3R1,PPP1R12A,RAC2,RASD1,RHOA,ROCK1,TIAM1,TLN1,TMSB10/TMSB4X,TMSB4Y,TRIO,TTN,VAV1,WAS,WASF2
Non-Small Cell Lung Cancer Signaling	1.42	2.183	AKT2,AKT3,BAD,FHIT,GRB2,ITPR1,ITPR2,KRAS,MAP2K1,MAP2K2,MAPK1,NRAS,PA2G4,PIK3CA,PIK3R1,RASD1,RASSF1,RB1,STK4,TFDP1,TP53
Signaling by Rho Family GTPases	1.94	2.177	ACTB,ACTG1,ACTR2,ACTR3,ARFIP2,ARHGEF1,ARHGEF3,ARPC1B,ARPC2,ARPC3,ARPC4,ARPC5,CFL1,CLIP1,CYFIP1,EZR,FNBP1,FOS,GNA13,GNAS,GNB2,GNB4,IQGAP1,ITGA4,ITGB1,JUN,MAP2K1,MAP2K2,MAP2K7,MAP3K12,MAPK1,MAPK8,MAPK9,MSN,MYL12A,MYL12B,MYL5,MYL6,MYL6B,NFKB1,PAK2,PARD6A,PIK3CA,PIK3R1,PPP1R12A,PPP1R12C,PRKCI,RAC2,RHOA,RHOF,RHOH,RND1,ROCK1,SEPTIN1,SEPTIN11,SEPTIN6,SEPTIN7,SEPTIN9,STMN1,VIM,WAS,WIPF1
Endoplasmic Reticulum Stress Pathway	5.46	2.138	ATF4,ATF6,CALR,CASP3,CASP7,DDIT3,DNAJC3,EIF2S1,HSP90B1,MAP3K5,MAPK8,TAOK3,TRAF2,XBP1
Apelin Pancreas Signaling Pathway	1.51	-2.138	DDIT3,MAPK8,MAPK9,NFKB1,PDE3B,PIK3CA,PIK3R1,PRKAA1,PRKACB,PRKAG2,PRKAR1A,PRKAR1B,PRKAR2A,PRKAR2B
JAK/Stat Signaling	1.51	2.132	AKT2,AKT3,CDKN1A,FOS,GRB2,JAK1,JAK2,JAK3,JUN,KRAS,MAP2K1,MAP2K2,MAPK1,MTOR,NFKB1,NRAS,PIAS1,PIAS2,PIK3CA,PIK3R1,RASD1,SOCS3,SOCS4
SAPK/JNK Signaling	1.52	2.117	ATF2,DAXX,DUSP10,GADD45A,GNA13,GRB2,JUN,KRAS,LCK,MAP2K7,MAP3K1,MAP3K12,MAP3K13,MAP3K2,MAP3K5,MAP3K7,MAP4K1,MAP4K4,MAP4K5,MAPK8,MAPK9,NRAS,PIK3CA,PIK3R1,RAC2,RASD1,TP53,TRAF2
TNFR1 Signaling	3.43	2.065	APAF1,BIRC3,CASP2,CASP3,CASP6,CASP7,CASP8,CYCS,FOS,IKBKE,JUN,MAP3K1,MAPK8,NFKB1,NFKBIA,PAK2,TANK,TNF,TNFAIP3,TRAF2
Endocannabinoid Developing Neuron Pathway	1.47	2.041	AKT2,AKT3,ATF2,ATF4,CREB1,CREB3,CREBBP,CTNNB1,KRAS,MAP2K1,MAP2K2,MAP2K7,MAPK1,MAPK6,MAPK8,MAPK9,MGLL,MLST8,MTOR,NRAS,PIK3CA,PIK3R1,PRKACB,PRKAG2,PRKAR1A,PRKAR1B,PRKAR2A,PRKAR2B,RAC2,RASD1,RHOA

## Sheet: CD8_0h
Ingenuity Canonical Pathways	-log(p-value)	z-score	Molecules
Senescence Pathway	5.99	5.674	AKT1,AKT2,AKT3,ANAPC10,ANAPC13,ANAPC4,ASXL1,ATF3,CALM1 (includes others),CAMK4,CAPN2,CAPNS1,CAT,CDC16,CDC25B,CHP1,CREBBP,DMTF1,E2F3,EED,EIF4E,EIF4EBP1,ELF1,ELF2,ELK3,EP300,ETS1,GADD45A,GADD45G,HBP1,HIPK2,IKBKE,ING1,IRF3,ITPR2,ITPR3,ITSN2,JUN,KAT2B,KRAS,MAP2K1,MAP2K2,MAP2K3,MAP2K7,MAP3K7,MAPK1,MAPK6,MAPKAPK2,MAPKAPK3,MDM2,NFAT5,NFATC3,NFKB1,NFKB2,NRAS,PARP1,PDHA1,PDHB,PDHX,PDK1,PHF1,PHF19,PPP1CA,P…
Reelin Signaling in Neurons	3.51	5.642	ACTR2,ACTR3,AKT1,AKT2,AKT3,ARHGEF1,ARHGEF2,ARHGEF3,ARPC1B,ARPC2,ARPC3,ARPC4,ARPC5,CAMK2D,CAMK2G,CFL1,CRK,CRKL,FYN,GRINA,GSK3B,HCK,ITGA4,ITGA5,ITGA6,ITGAL,ITGB1,ITGB2,LCK,LYN,MAP2K1,MAP2K2,MAP2K3,MAP2K7,MAP4K1,MAPK1,MAPK9,NDEL1,PDK1,RAP1A,RAPGEF1,RHOA,YES1
CD28 Signaling in T Helper Cells	11	5.397	ACTR2,ACTR3,AKT1,AKT2,AKT3,ARPC1B,ARPC2,ARPC3,ARPC4,ARPC5,BCL10,CALM1 (includes others),CAMK4,CD247,CD3D,CD3E,CD3G,CD4,CD86,CHP1,CSK,FOS,FYN,GRB2,HLA-A,HLA-B,HLA-DQB1,HLA-DRA,IKBKE,ITK,ITPR1,ITPR2,ITPR3,JUN,LCK,LCP2,MALT1,MAP2K1,MAP2K2,MAP3K1,MAPK9,NFAT5,NFATC3,NFKB1,NFKB2,NFKBIA,PLCG1,PPP3CA,PPP3CB,PPP3CC,PPP3R1,PRKCQ,SYK,VAV1,WAS,ZAP70
Role of NFAT in Cardiac Hypertrophy	3.69	5.345	AKT1,AKT2,AKT3,CALM1 (includes others),CAMK1D,CAMK2D,CAMK2G,CAMK4,CHP1,CSNK1A1,EP300,GNAI2,GNAS,GNB1,GNB2,GNB5,GNG11,GRB2,GSK3B,HDAC1,HDAC2,HDAC5,HDAC7,HDAC9,IL6ST,ITPR1,ITPR2,ITPR3,KRAS,MAP2K1,MAP2K2,MAP2K3,MAP2K7,MAP3K1,MAP3K7,MAPK1,MAPK9,MEF2A,MEF2C,MEF2D,NRAS,PDIA3,PLCB1,PLCG1,PLCL2,PPP3CA,PPP3CB,PPP3CC,PPP3R1,PRKACB,PRKAG1,PRKAG2,PRKAR1A,PRKAR2A,PRKCB,PRKCH,PRKCI,PRKCQ,PRKD3,RAP1A,RASD1,RCAN…
HGF Signaling	4.14	5.24	AKT1,AKT2,AKT3,ATF2,CRKL,ELF1,ELF2,ELK3,ETS1,FOS,GRB2,ITGA4,ITGA5,ITGB1,JUN,KRAS,MAP2K1,MAP2K2,MAP2K7,MAP3K1,MAP3K12,MAP3K13,MAP3K14,MAP3K2,MAP3K3,MAP3K5,MAP3K7,MAP3K8,MAPK1,MAPK9,NRAS,PLCG1,PRKCB,PRKCH,PRKCI,PRKCQ,PRKD3,RAP1A,RAPGEF1,RASD1
Cardiac Hypertrophy Signaling (Enhanced)	2.85	5.225	AKAP13,AKT1,AKT2,AKT3,APEX1,ATF2,ATF6,ATP2A3,CALM1 (includes others),CAMK2D,CAMK2G,CAMK4,CD70,CHP1,CSF2RB,CTNNB1,DIAPH1,DIAPH2,DVL3,EIF2B1,EIF2B2,EIF2B3,EIF2B4,EIF2B5,EIF4E,EIF4EBP1,EP300,GDE1,GNAI2,GNAS,GNB1,GNG11,GSK3B,HDAC1,HDAC2,HDAC5,HDAC7,HDAC9,HSPB1,IFNG,IKBKE,IL10RA,IL17RA,IL1B,IL2RG,IL6ST,IL7R,ITGA4,ITGA5,ITGB1,ITPR1,ITPR2,ITPR3,JAK2,JUN,KRAS,LTB,MAP2K1,MAP2K2,MAP2K3,MAP2K7,MAP3K1,MAP3K1…
Synaptogenesis Signaling Pathway	1.34	5.103	ACTR2,ACTR3,AKT1,AKT2,AKT3,AP1B1,AP1G2,AP2A1,AP2A2,AP2B1,AP2M1,ARHGEF7,ARPC1B,ARPC2,ARPC3,ARPC4,ARPC5,ATF2,ATF4,CALM1 (includes others),CAMK2D,CAMK2G,CAMK4,CFL1,CLASP2,CREB1,CREBBP,CRK,CRKL,CTNNB1,EFNA2,EIF4EBP1,FYN,GOSR1,GRB2,GRINA,GSK3B,HCK,HSPA8,ITPR1,ITSN2,KRAS,LCK,LRP1,LYN,MAPK1,MARCKS,NAP1L1,NAP1L4,NAPG,NRAS,PLCG1,PRKACB,PRKAG1,PRKAG2,PRKAR1A,PRKAR2A,RAP1A,RAPGEF1,RASD1,RASGRP1,RASGRP2,RHOA…
NRF2-mediated Oxidative Stress Response	10.4	5.091	ACTG1,AKR7A2,AKT1,ATF4,CAT,CBR1,CCT7,CLPP,CREBBP,DNAJB1,DNAJB12,DNAJB14,DNAJB6,DNAJB9,DNAJC11,DNAJC19,DNAJC3,DNAJC4,DNAJC7,DNAJC8,DNAJC9,EP300,ERP29,FKBP5,FOS,FTH1,FTL,GCLC,GCLM,GSK3B,GSR,GSTK1,GSTM3,GSTP1,HACD3,HERPUD1,JUN,JUNB,JUND,KRAS,MAF,MAFF,MAP2K1,MAP2K2,MAP2K3,MAP2K7,MAP3K1,MAP3K5,MAP3K7,MAPK1,MAPK9,MGST1,MGST2,MGST3,NRAS,PMF1/PMF1-BGLAP,PPIB,PRDX1,PRKCB,PRKCH,PRKCI,PRKCQ,PRKD3,RAP1A,RASD…
GNRH Signaling	3	5	ATF2,ATF4,CALM1 (includes others),CAMK2D,CAMK2G,CAMK4,CREB1,CREBBP,EGR1,FOS,GNAI2,GNAS,GNB1,GNG11,GRB2,ITPR1,ITPR2,ITPR3,JUN,KRAS,MAP2K1,MAP2K2,MAP2K3,MAP2K7,MAP3K1,MAP3K12,MAP3K13,MAP3K14,MAP3K2,MAP3K3,MAP3K5,MAP3K7,MAP3K8,MAPK1,MAPK9,NFKB1,NFKB2,NRAS,PAK2,PLCB1,PRKACB,PRKAG1,PRKAG2,PRKAR1A,PRKAR2A,PRKCB,PRKCH,PRKCI,PRKCQ,PRKD3,RAP1A,RASD1
Synaptic Long Term Potentiation	3.06	4.964	ATF2,ATF4,CALM1 (includes others),CAMK2D,CAMK2G,CAMK4,CHP1,CREB1,CREBBP,EP300,GRINA,ITPR1,ITPR2,ITPR3,KRAS,MAP2K1,MAP2K2,MAPK1,NRAS,PDIA3,PLCB1,PLCG1,PLCL2,PPP1CA,PPP1R14B,PPP3CA,PPP3CB,PPP3CC,PPP3R1,PRKACB,PRKAG1,PRKAG2,PRKAR1A,PRKAR2A,PRKCB,PRKCH,PRKCI,PRKCQ,PRKD3,RAP1A,RASD1
Opioid Signaling Pathway	3.63	4.866	AKT1,AKT2,AKT3,AP1B1,AP1G2,AP2A1,AP2A2,AP2B1,AP2M1,ATF2,ATF4,CALM1 (includes others),CAMK1D,CAMK2D,CAMK2G,CAMK4,CLTB,CREB1,CREBBP,CTNNB1,EP300,FOS,FOSB,FYN,GNAI2,GNAS,GNB1,GNG11,GRINA,GRK2,GRK6,GSK3B,HCK,ITPR1,ITPR2,ITPR3,KRAS,LCK,LYN,MAP2K1,MAP2K2,MAP2K3,MAP2K7,MAPK1,MAPK6,MYC,NFKB1,NFKB2,NFKBIA,NRAS,PDK1,PLCB1,PPP3CA,PPP3CB,PPP3CC,PPP3R1,PRKACB,PRKAG1,PRKAG2,PRKAR1A,PRKAR2A,PRKCB,PRKCH,PRKCI,PR…
RANK Signaling in Osteoclasts	4.89	4.802	AKT1,AKT2,AKT3,BIRC3,CALM1 (includes others),CAMK4,CBL,CHP1,FOS,GSN,IKBKE,JUN,MAP2K1,MAP2K2,MAP2K7,MAP3K1,MAP3K12,MAP3K13,MAP3K14,MAP3K2,MAP3K3,MAP3K5,MAP3K7,MAP3K8,MAPK1,MAPK9,NFKB1,NFKB2,NFKBIA,PPP3CA,PPP3CB,PPP3CC,PPP3R1,TAB2,TRAF5
Protein Kinase A Signaling	3.25	4.745	ACP1,AKAP10,AKAP11,AKAP13,AKAP9,ANAPC10,ANAPC13,ANAPC4,APEX1,ATF2,ATF4,CALM1 (includes others),CAMK2D,CAMK2G,CAMK4,CDC16,CDC25B,CHP1,CREB1,CREBBP,CREM,CTNNB1,DUSP10,DUSP18,FLNA,GDE1,GNAI2,GNAS,GNB1,GNB2,GNB5,GNG11,GSK3B,GYS1,H1-10,H1-2,H1-3,H1-4,H1-5,H3-3A/H3-3B,ITPR1,ITPR2,ITPR3,LEF1,MAP2K1,MAP2K2,MAP3K1,MAPK1,MTMR3,MYL12A,MYL12B,MYL6,MYL6B,NFAT5,NFATC3,NFKB1,NFKB2,NFKBIA,PDE3B,PDE6B,PDE6D,PDE7A…
Dopamine-DARPP32 Feedback in cAMP Signaling	1.6	4.743	ATF2,ATF4,ATP2A3,CALM1 (includes others),CAMK4,CHP1,CREB1,CREBBP,CREM,CSNK1A1,CSNK1D,CSNK1E,CSNK1G2,CSNK1G3,GNAI2,GNAS,GRINA,ITPR1,ITPR2,ITPR3,PDIA3,PLCB1,PLCG1,PLCL2,PPP1CA,PPP1R14B,PPP2R2A,PPP2R5A,PPP2R5E,PPP3CA,PPP3CB,PPP3CC,PPP3R1,PRKACB,PRKAG1,PRKAG2,PRKAR1A,PRKAR2A,PRKCB,PRKCH,PRKCI,PRKCQ,PRKD3
Phospholipase C Signaling	6.24	4.695	ARHGEF1,ARHGEF2,ARHGEF3,ARHGEF7,ATF2,ATF4,CALM1 (includes others),CAMK4,CD247,CD3D,CD3E,CD3G,CD79A,CD79B,CHP1,CREB1,CREBBP,EP300,FNBP1,FYN,GNAS,GNB1,GNB2,GNB5,GNG11,GRB2,HDAC1,HDAC2,HDAC5,HDAC7,HDAC9,IGHG3,ITGA4,ITGA5,ITGB1,ITK,ITPR1,ITPR2,ITPR3,KRAS,LCK,LCP2,LYN,MAP2K1,MAP2K2,MAPK1,MARCKS,MEF2A,MEF2C,MEF2D,MPRIP,MYL12A,MYL12B,MYL6,MYL6B,NFAT5,NFATC3,NFKB1,NFKB2,NRAS,PEBP1,PLCB1,PLCG1,PPP3CA,PPP3…
PI3K Signaling in B Lymphocytes	9.34	4.627	AKT1,AKT2,AKT3,ATF2,ATF3,ATF4,ATF5,ATF6,ATF6B,BCL10,CALM1 (includes others),CAMK2D,CAMK2G,CAMK4,CBL,CD40,CD79A,CD79B,CD81,CHP1,CREB1,DAPP1,FOS,FYN,IKBKE,INPP5D,ITPR1,ITPR2,ITPR3,JUN,KRAS,LYN,MALT1,MAP2K1,MAP2K2,MAPK1,NFAT5,NFATC3,NFKB1,NFKB2,NFKBIA,NRAS,PDIA3,PIK3AP1,PLCB1,PLCG1,PLCL2,PLEKHA1,PLEKHA2,PPP3CA,PPP3CB,PPP3CC,PPP3R1,PRKCB,PRKCI,RAP1A,RASD1,SYK,VAV1
B Cell Receptor Signaling	9.81	4.454	AKT1,AKT2,AKT3,APBB1IP,ATF2,ATF4,BCL10,CALM1 (includes others),CAMK2D,CAMK2G,CAMK4,CD22,CD79A,CD79B,CFL1,CREB1,CREBBP,CSK,DAPP1,EBF1,EGR1,ETS1,FOXO1,GRB2,GSK3B,IGHA1,IGHG3,IKBKE,INPP5B,INPP5D,JUN,KRAS,LYN,MALT1,MAP2K1,MAP2K2,MAP2K3,MAP2K7,MAP3K1,MAP3K12,MAP3K13,MAP3K14,MAP3K2,MAP3K3,MAP3K5,MAP3K7,MAP3K8,MAPK1,MAPK9,MEF2C,NFAT5,NFATC3,NFKB1,NFKB2,NFKBIA,NRAS,PAG1,PIK3AP1,PPP3CA,PPP3CB,PPP3CC,PPP3R…
Role of NFAT in Regulation of the Immune Response	8.16	4.296	AKT1,AKT2,AKT3,ATF2,CALM1 (includes others),CAMK4,CD247,CD3D,CD3E,CD3G,CD4,CD79A,CD79B,CD86,CHP1,CSNK1A1,CSNK1D,CSNK1E,CSNK1G2,CSNK1G3,FOS,FYN,GNAI2,GNAS,GNB1,GNB2,GNB5,GNG11,GRB2,GSK3B,HLA-A,HLA-B,HLA-DQB1,HLA-DRA,IKBKE,ITK,ITPR1,ITPR2,ITPR3,JUN,KRAS,LCK,LCP2,LYN,MAP2K1,MAP2K2,MAPK1,MEF2A,MEF2C,MEF2D,NFAT5,NFATC3,NFKB1,NFKB2,NFKBIA,NRAS,PLCB1,PLCG1,PPP3CA,PPP3CB,PPP3CC,PPP3R1,PRKCQ,RAP1A,RASD1,R…
NF-κB Signaling	3.66	4.258	AKT1,AKT2,AKT3,BCL10,CASP8,CD40,CREBBP,CSNK2A1,CSNK2A2,EIF2AK2,EP300,FADD,GSK3B,HDAC1,HDAC2,IL1B,IRAK1,IRAK4,KRAS,LCK,MALT1,MAP2K7,MAP3K1,MAP3K14,MAP3K3,MAP3K7,MAP3K8,MAP4K4,NFKB1,NFKB2,NFKBIA,NRAS,PELI1,PRKACB,PRKCB,PRKCQ,RAP1A,RASD1,RELB,SIGIRR,TAB2,TANK,TDP2,TGFBR1,TGFBR2,TGFBR3,TLR2,TNF,TNFAIP3,TNFRSF1B,TNFSF13B,TRAF3,TRAF5,UBE2N,UBE2V1,ZAP70
Systemic Lupus Erythematosus In B Cell Signaling Pathway	5.94	4.181	AKT1,AKT2,AKT3,BCL10,BCL2L11,CALM1 (includes others),CAMK4,CBL,CCND2,CCND3,CD22,CD40,CD5,CD70,CD79A,CD79B,CHP1,CSK,CTNNB1,FOS,FOXO1,FYN,GRB2,GSK3B,HCK,IFNG,IGHA1,IL1B,IL6ST,INPP5B,INPP5D,IRAK1,IRAK4,IRF3,IRF7,ISG15,ISG20,JAK1,JAK2,JUN,KRAS,LCK,LTB,LYN,MALT1,MAP2K1,MAP2K2,MAP3K14,MAP3K7,MAP4K4,MAPK1,MCL1,MYC,NFAT5,NFATC3,NFKB1,NFKB2,NRAS,PAG1,PIK3AP1,PPP3CA,PPP3CB,PPP3CC,PPP3R1,PRKCB,PRKCH,PRKCI,P…
TGF-β Signaling	2.4	4.158	CREBBP,EP300,FOS,GRB2,HDAC1,IRF7,JUN,KRAS,MAP2K1,MAP2K2,MAP2K3,MAP3K7,MAP4K1,MAPK1,MAPK9,NRAS,PMEPA1,RAP1A,RASD1,RNF111,RUNX3,SKI,SMAD2,SMAD4,SMAD5,SMAD7,TGFB1,TGFBR1,TGFBR2,TGIF1,ZNF423
Cardiac Hypertrophy Signaling	5.3	4.154	ADSS2,AKT1,ATF2,CALM1 (includes others),CAMK4,CHP1,CREB1,CREBBP,EIF2B1,EIF2B2,EIF2B3,EIF2B4,EIF2B5,EIF4E,EP300,FNBP1,GNAI2,GNAS,GNB1,GNB2,GNB5,GNG11,GRB2,GSK3B,HSPB1,JUN,KRAS,MAP2K1,MAP2K2,MAP2K3,MAP2K7,MAP3K1,MAP3K12,MAP3K13,MAP3K14,MAP3K2,MAP3K3,MAP3K5,MAP3K7,MAP3K8,MAPK1,MAPK9,MAPKAPK2,MAPKAPK3,MEF2A,MEF2C,MEF2D,MYL12A,MYL12B,MYL6,MYL6B,NRAS,PDIA3,PLCB1,PLCG1,PLCL2,PPP3CA,PPP3CB,PPP3CC,PPP3R1,…
Pyridoxal 5'-phosphate Salvage Pathway	2.2	4.146	AKT2,CSNK1A1,CSNK1D,DYRK1A,EIF2AK2,GRK6,IRAK1,MAP2K1,MAP2K2,MAP2K3,MAP3K8,MAPK1,MAPK6,MAPK9,PAK2,PIM1,PKN1,PRKAA1,PRKCH,PRKCQ,PRKX,PRPF4B
14-3-3-mediated Signaling	4.01	4.116	AKT1,AKT2,AKT3,BAX,CBL,FOS,FOXO1,GRB2,GSK3B,JUN,KRAS,MAP2K1,MAP2K2,MAP3K5,MAPK1,MAPK9,NRAS,PDCD6IP,PDIA3,PLCB1,PLCG1,PLCL2,PRKCB,PRKCH,PRKCI,PRKCQ,PRKD3,RAP1A,RASD1,TNF,TSC1,TSC2,TUBA1A,TUBA1B,TUBA4A,TUBB,TUBB2A,VIM,YWHAB,YWHAE,YWHAG,YWHAH,YWHAQ,YWHAZ
Nitric Oxide Signaling in the Cardiovascular System	1.48	4.041	AKT1,AKT2,AKT3,ATP2A3,CALM1 (includes others),CAMK4,HSP90AA1,HSP90AB1,HSP90B1,ITPR1,ITPR2,ITPR3,MAP2K1,MAP2K2,MAPK1,PDE3B,PRKAA1,PRKACB,PRKAG1,PRKAG2,PRKAR1A,PRKAR2A,PRKCB,PRKCH,PRKCI,PRKCQ,PRKD3
Renin-Angiotensin Signaling	1.81	3.889	ATF2,CCL5,FOS,GRB2,ITPR1,ITPR2,ITPR3,JAK2,JUN,KRAS,MAP2K1,MAP2K2,MAP3K1,MAPK1,MAPK9,NFKB1,NFKB2,NRAS,PAK2,PLCG1,PRKACB,PRKAG1,PRKAG2,PRKAR1A,PRKAR2A,PRKCB,PRKCH,PRKCI,PRKCQ,PRKD3,RAP1A,RASD1,STAT1,TNF
PKCθ Signaling in T Lymphocytes	3.88	3.857	BCL10,CAMK2D,CAMK2G,CD247,CD3D,CD3E,CD3G,CD4,CD86,CHP1,FOS,FYN,GRB2,HLA-A,HLA-B,HLA-DQB1,HLA-DRA,IKBKE,JUN,KRAS,LCK,LCP2,MALT1,MAP3K1,MAP3K12,MAP3K13,MAP3K14,MAP3K2,MAP3K3,MAP3K5,MAP3K7,MAP3K8,MAPK1,NFAT5,NFATC3,NFKB1,NFKB2,NFKBIA,NRAS,PLCG1,PPP3CA,PPP3CB,PPP3CC,PPP3R1,PRKCQ,RAC2,RAP1A,RASD1,VAV1,ZAP70
Integrin Signaling	4.96	3.81	ACTG1,ACTN1,ACTR2,ACTR3,AKT1,AKT2,AKT3,ARF1,ARF3,ARF4,ARF6,ARHGAP26,ARHGEF7,ARPC1B,ARPC2,ARPC3,ARPC4,ARPC5,ASAP1,CAPN2,CAPNS1,CRK,CRKL,FNBP1,FYN,GRB2,GSK3B,GSN,ILKAP,ITGA4,ITGA5,ITGA6,ITGAE,ITGAL,ITGAM,ITGAX,ITGB1,ITGB2,ITGB7,KRAS,LIMS1,MAP2K1,MAP2K2,MAPK1,MPRIP,MYL12A,MYL12B,NRAS,PAK2,PFN1,PLCG1,RAC2,RAP1A,RAPGEF1,RASD1,RHOA,RHOF,RHOG,RHOH,RHOT2,RND1,TLN1,TSPAN3,TTN,VASP,WAS,WIPF1,ZYX
Cdc42 Signaling	5.94	3.773	ACTR2,ACTR3,ARPC1B,ARPC2,ARPC3,ARPC4,ARPC5,ATF2,B2M,CD247,CD3D,CD3E,CD3G,CFL1,DIAPH1,EXOC1,EXOC2,EXOC3,EXOC5,EXOC6,EXOC8,FGD3,FOS,GSK3B,HLA-A,HLA-B,HLA-C,HLA-DPA1,HLA-DQB1,HLA-DRA,HLA-E,HLA-F,IQGAP2,ITGA4,ITGA5,ITGB1,ITK,JUN,MAPK1,MAPK9,MPRIP,MYL12A,MYL12B,MYL6,MYL6B,PAK2,PRKCI,VAV1,WAS,WIPF1
IL-3 Signaling	4.47	3.772	AKT1,AKT2,AKT3,CHP1,CRKL,CSF2RB,FOS,FOXO1,GRB2,INPP5D,JAK1,JAK2,JUN,KRAS,MAP2K1,MAP2K2,MAPK1,NRAS,PPP3CA,PPP3CB,PPP3CC,PPP3R1,PRKCB,PRKCH,PRKCI,PRKCQ,PRKD3,RAP1A,RAPGEF1,RASD1,STAT1,STAT6
Fcγ Receptor-mediated Phagocytosis in Macrophages and Monocytes	5.75	3.683	ACTG1,ACTR2,ACTR3,AKT1,AKT2,AKT3,ARF6,ARPC1B,ARPC2,ARPC3,ARPC4,ARPC5,CBL,CRK,EZR,FYN,HCK,INPP5D,LCP2,LYN,MAPK1,NCF1,PIP5K1A,PLCG1,PRKCB,PRKCH,PRKCI,PRKCQ,PRKD3,RAB11A,RAB11B,RAC2,RPS6KB2,SYK,TLN1,VASP,VAV1,WAS,YES1
LPS-stimulated MAPK Signaling	1.99	3.674	ATF2,CD14,CREB1,FOS,IKBKE,JUN,KRAS,MAP2K1,MAP2K2,MAP2K3,MAP3K14,MAP3K5,MAP3K7,MAPK1,MAPK9,NFKB1,NFKB2,NFKBIA,NRAS,PRKCB,PRKCH,PRKCI,PRKCQ,PRKD3,RAP1A,RASD1
BMP signaling pathway	1.92	3.674	ATF2,CAMK4,CREB1,CREBBP,GRB2,JUN,KRAS,MAP2K1,MAP2K2,MAP3K7,MAPK1,MAPK9,NFKB1,NFKB2,NRAS,PRKACB,PRKAG1,PRKAG2,PRKAR1A,PRKAR2A,RAP1A,RASD1,SMAD4,SMAD5,SMAD7,ZNF423
Cholecystokinin/Gastrin-mediated Signaling	2.3	3.656	ATF2,CREM,FNBP1,FOS,GRB2,IL1B,ITPR1,ITPR2,ITPR3,JUN,KRAS,MAP2K1,MAP2K2,MAP2K3,MAPK1,MAPK9,MEF2A,MEF2C,MEF2D,NRAS,PLCB1,PRKCB,PRKCH,PRKCI,PRKCQ,PRKD3,RAC2,RAP1A,RASD1,RHOA,RHOF,RHOG,RHOH,RHOT2,RND1,TNF
Hepatic Fibrosis Signaling Pathway	2	3.545	AKT1,AKT2,AKT3,ATF2,ATF4,CALM1 (includes others),CAMK4,CASP3,CCDC88A,CCL5,CD40,CREB1,CREBBP,CTNNB1,DVL3,FNBP1,FOS,FOXO1,FTH1,FTL,GNAI2,GSK3B,HIF1A,IKBKE,IL17RA,IL1B,IRAK1,IRAK4,ITGA4,ITGA5,ITGB1,JAK1,JAK2,JUN,KRAS,LEF1,MAP2K1,MAP2K2,MAP2K3,MAP2K7,MAP3K7,MAPK1,MAPK9,MYC,MYL12A,MYL12B,MYL6,MYL6B,NCF1,NFKB1,NFKB2,NFKBIA,NRAS,PDCD4,PDK1,PLCG1,PRKACB,PRKAG1,PRKAG2,PRKAR1A,PRKAR2A,PRKCB,PRKCH,PRKCI,PRK…
Ephrin Receptor Signaling	2.09	3.539	ABI1,ACP1,ACTR2,ACTR3,AKT1,AKT2,AKT3,ARPC1B,ARPC2,ARPC3,ARPC4,ARPC5,ATF2,ATF4,CFL1,CREB1,CREBBP,CRK,CRKL,CXCR4,EFNA2,FYN,GNAI2,GNAS,GNB1,GNB2,GNB5,GNG11,GRB2,GRINA,ITGA4,ITGA5,ITGB1,JAK2,KRAS,MAP2K1,MAP2K2,MAP3K14,MAP4K4,MAPK1,NRAS,PAK2,RAC2,RAP1A,RAPGEF1,RASD1,RHOA,SH2D3C,WAS,WIPF1
NF-κB Activation by Viruses	3.31	3.528	AKT1,AKT2,AKT3,CD4,EIF2AK2,IKBKE,ITGA4,ITGA5,ITGA6,ITGAL,ITGB1,ITGB2,KRAS,LCK,MAP3K1,MAP3K14,MAPK1,NFKB1,NFKB2,NFKBIA,NRAS,PRKCB,PRKCH,PRKCI,PRKCQ,PRKD3,RAP1A,RASD1,TBP,TNFRSF14
Inhibition of Angiogenesis by TSP1	3.75	3.5	AKT1,AKT2,AKT3,CASP3,CD36,CD47,FYN,JUN,MAPK1,MAPK9,MMP9,TGFB1,TGFBR1,TGFBR2,THBS1,TP53
fMLP Signaling in Neutrophils	4.74	3.479	ACTR2,ACTR3,ARPC1B,ARPC2,ARPC3,ARPC4,ARPC5,CALM1 (includes others),CAMK4,CHP1,GNAI2,GNAS,GNB1,GNB2,GNB5,GNG11,ITPR1,ITPR2,ITPR3,KRAS,MAP2K1,MAP2K2,MAPK1,NCF1,NFAT5,NFATC3,NFKB1,NFKB2,NFKBIA,NRAS,PLCB1,PPP3CA,PPP3CB,PPP3CC,PPP3R1,PRKCB,PRKCH,PRKCI,PRKCQ,PRKD3,RAP1A,RASD1,WAS
Sirtuin Signaling Pathway	13.6	3.444	ACLY,AGTRAP,AKT1,APEX1,ATG12,ATG14,ATG16L1,ATG16L2,ATG2A,ATG4A,ATG4B,ATP5F1A,ATP5F1B,ATP5F1C,ATP5F1E,ATP5PB,ATP5PF,BAX,BCL2L11,BPGM,CPT1A,CYC1,FOXO1,G6PD,GABARAP,GABARAPL1,GABARAPL2,GABPA,GABPB1,GABPB2,GADD45A,GADD45G,GLS,GLUD1,GSK3B,H1-10,H1-2,H1-3,H1-4,H1-5,H3-3A/H3-3B,HIF1A,JUN,LDHA,LDHB,MAPK1,MAPK6,MYC,NAMPT,NDUFA1,NDUFA11,NDUFA12,NDUFA13,NDUFA3,NDUFA4,NDUFA9,NDUFAB1,NDUFB1,NDUFB11,NDUFB2,NDU…
Production of Nitric Oxide and Reactive Oxygen Species in Macrophages	3.58	3.434	AKT1,AKT2,AKT3,CAT,CREBBP,CYBA,FNBP1,FOS,IFNG,IKBKE,IRF1,JAK1,JAK2,JAK3,JUN,LYZ,MAP2K1,MAP2K7,MAP3K1,MAP3K12,MAP3K13,MAP3K14,MAP3K2,MAP3K3,MAP3K5,MAP3K7,MAP3K8,MAPK1,MAPK9,NCF1,NFKB1,NFKB2,NFKBIA,PLCG1,PPP1CA,PPP1R14B,PPP2R2A,PPP2R5A,PPP2R5E,PRKCB,PRKCH,PRKCI,PRKCQ,PRKD3,RAC2,RAP1A,RHOA,RHOF,RHOG,RHOH,RHOT2,RND1,S100A8,SPI1,STAT1,TLR2,TNF,TNFRSF1B
p70S6K Signaling	2.37	3.413	AKT1,AKT2,AKT3,BCAP31,CD79A,CD79B,EEF2,GNAI2,GRB2,IL2RG,JAK1,KRAS,LYN,MAP2K1,MAP2K2,MAPK1,NRAS,PDIA3,PLCB1,PLCG1,PLCL2,PPP2R2A,PPP2R5A,PPP2R5E,PRKCB,PRKCH,PRKCI,PRKCQ,PRKD3,RAP1A,RASD1,RPS6,SYK,YWHAB,YWHAE,YWHAG,YWHAH,YWHAQ,YWHAZ
UVC-Induced MAPK Signaling	1.37	3.357	FOS,JUN,KRAS,MAP2K1,MAP2K2,MAPK1,MAPK9,NRAS,PRKCB,PRKCH,PRKCI,PRKCQ,PRKD3,RAP1A,RASD1,TP53
Apelin Endothelial Signaling Pathway	1.98	3.307	AKT1,AKT2,AKT3,CALM1 (includes others),CAMK4,FOS,GNAI2,GNAS,HDAC5,HIF1A,JUN,KRAS,MAP2K1,MAP2K2,MAPK1,MAPK9,MEF2A,MEF2C,MEF2D,NFKB1,NFKB2,NRAS,PLCB1,PRKAA1,PRKAG1,PRKAG2,PRKCB,PRKCH,PRKCI,PRKCQ,PRKD3,RAP1A,RASD1,RPS6KB2
Aldosterone Signaling in Epithelial Cells	3.01	3.3	AHCY,DNAJB1,DNAJB12,DNAJB14,DNAJB6,DNAJB9,DNAJC11,DNAJC19,DNAJC2,DNAJC24,DNAJC3,DNAJC4,DNAJC7,DNAJC8,DNAJC9,HSCB,HSP90AA1,HSP90AB1,HSP90B1,HSPA14,HSPA1A/HSPA1B,HSPA5,HSPA6,HSPA8,HSPA9,HSPB1,HSPB11,HSPE1,HSPH1,ITPR1,ITPR2,ITPR3,KRAS,MAP2K1,MAP2K2,MAPK1,PDIA3,PIP5K1A,PLCB1,PLCG1,PLCL2,PRKCB,PRKCH,PRKCI,PRKCQ,PRKD3,SACS,TRAP1
EGF Signaling	1.67	3.3	AKT1,AKT2,AKT3,CSNK2A1,CSNK2A2,FOS,GRB2,ITPR1,ITPR2,ITPR3,JAK1,JUN,MAP2K1,MAP2K7,MAP3K1,MAPK1,PLCG1,STAT1
Calcium-induced T Lymphocyte Apoptosis	8.47	3.286	ATP2A3,CALM1 (includes others),CAMK4,CAPN2,CD247,CD3D,CD3E,CD3G,CD4,CHP1,EP300,HDAC1,HDAC2,HLA-A,HLA-B,HLA-DQB1,HLA-DRA,ITPR1,ITPR2,ITPR3,LCK,MEF2D,PLCG1,PPP3CA,PPP3CB,PPP3CC,PPP3R1,PRKCB,PRKCH,PRKCI,PRKCQ,PRKD3,ZAP70
Thrombin Signaling	1.56	3.28	AKT1,AKT2,AKT3,ARHGEF1,ARHGEF2,ARHGEF3,CAMK1D,CAMK2D,CAMK2G,CAMK4,CREB1,FNBP1,GNAI2,GNAS,GNB1,GNB2,GNB5,GNG11,GRB2,ITPR1,ITPR2,ITPR3,KRAS,MAP2K1,MAP2K2,MAPK1,MPRIP,MYL12A,MYL12B,MYL6,MYL6B,NFKB1,NFKB2,NRAS,PDIA3,PLCB1,PLCG1,PLCL2,PRKCB,PRKCH,PRKCI,PRKCQ,PRKD3,RAC2,RAP1A,RASD1,RHOA,RHOF,RHOG,RHOH,RHOT2,RND1,TBP
GM-CSF Signaling	3.46	3.273	AKT1,AKT2,AKT3,CAMK2D,CAMK2G,CSF2RB,ETS1,GRB2,HCK,JAK2,KRAS,LYN,MAP2K1,MAP2K2,MAPK1,NRAS,PIM1,PPP3CA,PPP3CB,PPP3CC,PPP3R1,PRKCB,RACK1,RAP1A,RASD1,RUNX1,STAT1
PDGF Signaling	2.28	3.272	ACP1,CRK,CRKL,CSNK2A1,CSNK2A2,EIF2AK2,FOS,GRB2,INPP5B,INPP5D,JAK1,JAK2,JAK3,JUN,KRAS,MAP2K1,MAP2K2,MAP3K1,MAPK1,MYC,NRAS,PLCG1,PRKCB,RAP1A,RASD1,STAT1,SYNJ1,SYNJ2
Melatonin Signaling	2.34	3.266	CALM1 (includes others),CAMK2D,CAMK2G,CAMK4,GNAI2,MAP2K1,MAP2K2,MAP2K3,MAP2K7,MAPK1,PDIA3,PLCB1,PLCG1,PLCL2,PRKACB,PRKAG1,PRKAG2,PRKAR1A,PRKAR2A,PRKCB,PRKCH,PRKCI,PRKCQ,PRKD3
P2Y Purigenic Receptor Signaling Pathway	2.24	3.212	AKT1,AKT2,AKT3,ATF2,ATF4,CREB1,CREBBP,FOS,GNAI2,GNB1,GNB2,GNB5,GNG11,JUN,KRAS,MAP2K1,MAP2K2,MAPK1,MYC,NFKB1,NFKB2,NRAS,PDIA3,PLCB1,PLCG1,PLCL2,PRKACB,PRKAG1,PRKAG2,PRKAR1A,PRKAR2A,PRKCB,PRKCH,PRKCI,PRKCQ,PRKD3,RAP1A,RASD1
Rac Signaling	2.44	3.182	ABI2,ACTR2,ACTR3,ARPC1B,ARPC2,ARPC3,ARPC4,ARPC5,BRK1,CD44,CFL1,CYFIP2,ELK4,IQGAP2,ITGA4,ITGA5,ITGB1,JUN,KRAS,MAP2K1,MAP2K2,MAP2K7,MAP3K1,MAPK1,NCF1,NFKB1,NFKB2,NRAS,PAK2,PIP5K1A,PRKCI,RAP1A,RASD1,RHOA,TIAM1
Actin Cytoskeleton Signaling	2.22	3.159	ABI2,ACTG1,ACTN1,ACTR2,ACTR3,ARHGAP35,ARHGEF1,ARHGEF7,ARPC1B,ARPC2,ARPC3,ARPC4,ARPC5,BRK1,CD14,CFL1,CRK,CRKL,CSK,CYFIP2,DIAPH1,DIAPH2,EZR,FGD3,FLNA,GRB2,GSN,IQGAP2,ITGA4,ITGA5,ITGB1,KRAS,MAP2K1,MAP2K2,MAPK1,MATK,MPRIP,MSN,MYL12A,MYL12B,MYL6,MYL6B,NCKAP1L,NRAS,PAK2,PFN1,PIP5K1A,RAC2,RAP1A,RASD1,RHOA,TIAM1,TLN1,TMSB10/TMSB4X,TMSB4Y,TTN,VAV1,WAS,WASF2
ERK5 Signaling	3.63	3.138	AKT1,ATF2,ATF4,CREB1,CREBBP,ELK4,FOS,IL6ST,KRAS,MAP3K2,MAP3K3,MAP3K8,MEF2A,MEF2C,MEF2D,MYC,NRAS,RAP1A,RASD1,RPS6KA5,RPS6KB2,SH2D2A,YWHAB,YWHAE,YWHAG,YWHAH,YWHAQ,YWHAZ
IGF-1 Signaling	2.68	3.138	AKT1,AKT2,AKT3,CSNK2A1,CSNK2A2,FOS,FOXO1,GRB2,JAK1,JAK2,JUN,KRAS,MAP2K1,MAP2K2,MAPK1,NRAS,PRKACB,PRKAG1,PRKAG2,PRKAR1A,PRKAR2A,PRKCI,RAP1A,RASD1,RPS6KB2,SOCS3,SOCS4,SOCS5,YWHAB,YWHAE,YWHAG,YWHAH,YWHAQ,YWHAZ
PFKFB4 Signaling Pathway	4.01	3.13	ATF2,ATF4,CREB1,CREBBP,GNAS,HK1,MAP2K1,MAP2K2,MAP2K3,MAP2K7,MAPK1,NCOA3,PRKACB,PRKAG1,PRKAG2,PRKAR1A,PRKAR2A,RPS6KA5,TGFB1,TKT,TP53
ERK/MAPK Signaling	2.22	3.063	ATF2,ATF4,CREB1,CREBBP,CRK,CRKL,EIF4E,EIF4EBP1,ELF1,ELF2,ELK3,ETS1,FOS,FYN,GRB2,H3-3A/H3-3B,HSPB1,ITGA4,ITGA5,ITGB1,KRAS,MAP2K1,MAP2K2,MAPK1,MKNK2,MYC,NRAS,PAK2,PLCG1,PPP1CA,PPP1R14B,PPP2R2A,PPP2R5A,PPP2R5E,PRKACB,PRKAG1,PRKAG2,PRKAR1A,PRKAR2A,PRKCB,PRKCI,RAC2,RAP1A,RAPGEF1,RASD1,RPS6KA5,STAT1,TLN1,VRK2,YWHAB,YWHAG,YWHAH,YWHAQ,YWHAZ
IL-8 Signaling	1.49	3.015	AKT1,AKT2,AKT3,BAX,CCND2,CCND3,CSTB,EIF4EBP1,FNBP1,FOS,GNAI2,GNAS,GNB1,GNB2,GNB5,GNG11,IKBKE,IRAK1,IRAK4,ITGAM,ITGAX,ITGB2,JUN,KRAS,LASP1,MAP2K1,MAP2K2,MAP4K4,MAPK1,MAPK9,MMP9,MYL12B,NCF1,NFKB1,NRAS,PAK2,PRKCB,PRKCH,PRKCI,PRKCQ,PRKD3,RAC2,RAP1A,RASD1,RHOA,RHOF,RHOG,RHOH,RHOT2,RND1,VASP
IL-2 Signaling	1.81	3	AKT1,AKT2,AKT3,CSNK2A1,CSNK2A2,FOS,GRB2,IL2RG,JAK1,JAK3,JUN,KRAS,LCK,MAP2K1,MAP2K2,MAPK1,NRAS,RAP1A,RASD1,SYK
nNOS Signaling in Neurons	1.79	3	CALM1 (includes others),CAMK4,CAPN2,CAPNS1,CHP1,GRINA,PPP3CA,PPP3CB,PPP3CC,PPP3R1,PRKCB,PRKCH,PRKCI,PRKCQ,PRKD3,RASD1
IL-1 Signaling	1.66	2.985	FOS,GNAI2,GNAS,GNB1,GNB2,GNB5,GNG11,IKBKE,IRAK1,IRAK4,JUN,MAP2K3,MAP2K7,MAP3K1,MAP3K14,MAP3K7,MAPK1,MAPK9,NFKB1,NFKB2,NFKBIA,PRKACB,PRKAG1,PRKAG2,PRKAR1A,PRKAR2A,TAB2
p38 MAPK Signaling	2.79	2.959	ATF2,ATF4,CDC25B,CREB1,CREBBP,DAXX,DDIT3,DUSP10,FADD,H3-3A/H3-3B,HMGN1,HSPB1,IL1B,IRAK1,IRAK4,MAP2K3,MAP3K5,MAP3K7,MAP4K1,MAPKAPK2,MAPKAPK3,MAX,MEF2A,MEF2C,MEF2D,MKNK2,MYC,RPS6KA5,RPS6KB2,STAT1,TAB2,TGFB1,TGFBR1,TGFBR2,TIFA,TNF,TNFRSF1B,TP53
NGF Signaling	2.58	2.874	AKT1,AKT2,AKT3,ATF2,ATF4,BAX,CREB1,CREBBP,CRK,GRB2,IKBKE,KRAS,MAP2K1,MAP2K2,MAP3K1,MAP3K12,MAP3K13,MAP3K14,MAP3K2,MAP3K3,MAP3K5,MAP3K7,MAP3K8,MAPK1,MAPK9,NFKB1,NFKB2,NRAS,PLCG1,RAP1A,RASD1,RHOA,RHOG,RPS6KA5,RPS6KB2,TP53
TREM1 Signaling	2.34	2.858	AKT1,AKT2,AKT3,CASP1,CD40,CD86,CIITA,CXCL3,GRB2,IL1B,IRAK1,ITGA5,ITGAX,ITGB1,JAK2,LAT2,MAPK1,NFKB1,NFKB2,PLCG1,SIGIRR,TLR2,TNF,TYROBP
CD40 Signaling	1.88	2.837	CD40,FOS,IKBKE,JAK3,JUN,MAP2K1,MAP2K2,MAP2K3,MAP2K7,MAP3K14,MAP3K7,MAPK1,MAPK9,MAPKAPK2,NFKB1,NFKB2,NFKBIA,TANK,TNFAIP3,TRAF3,TRAF5
CD27 Signaling in Lymphocytes	7.02	2.746	APAF1,CASP3,CASP8,CD27,CD70,CYCS,FOS,IKBKE,JUN,MAP2K1,MAP2K2,MAP2K3,MAP2K7,MAP3K1,MAP3K12,MAP3K13,MAP3K14,MAP3K2,MAP3K3,MAP3K5,MAP3K7,MAP3K8,MAPK9,NFKB1,NFKB2,NFKBIA,SIVA1,TRAF5
Lymphotoxin β Receptor Signaling	1.84	2.673	AKT1,AKT2,AKT3,APAF1,CASP3,CREBBP,CYCS,EP300,IKBKE,LTB,MAP3K14,MAPK1,NFKB1,NFKB2,NFKBIA,RELB,TRAF3,TRAF5
Crosstalk between Dendritic Cells and Natural Killer Cells	1.78	2.668	ACTG1,CAMK2D,CAMK2G,CCR7,CD40,CD69,CD86,CSF2RB,HLA-A,HLA-B,HLA-C,HLA-DRA,HLA-E,HLA-F,IFNG,IL2RG,ITGAL,KLRD1,LTB,NCR3,NFKB1,NFKB2,PRF1,TLN1,TNF,TNFRSF1B,TYROBP
Non-Small Cell Lung Cancer Signaling	1.51	2.668	AKT1,AKT2,AKT3,FHIT,GRB2,ITPR1,ITPR2,ITPR3,KRAS,MAP2K1,MAP2K2,MAPK1,NRAS,PA2G4,PLCG1,RAP1A,RASD1,RASSF1,RASSF5,RXRB,TFDP1,TP53
Induction of Apoptosis by HIV1	4.34	2.6	APAF1,BAX,BBC3,BIRC3,CASP3,CASP8,CXCR4,CYCS,DAXX,DFFA,FADD,HTRA2,IKBKE,MAP2K7,MAP3K14,MAP3K5,MAPK9,NFKB1,NFKB2,NFKBIA,SLC25A3,SLC25A4,SLC25A5,TNF,TNFRSF1B,TP53
Chemokine Signaling	1.52	2.558	CALM1 (includes others),CAMK1D,CAMK2D,CAMK2G,CAMK4,CCL5,CFL1,CXCR4,FOS,GNAI2,JUN,KRAS,MAP2K1,MAP2K2,MAPK1,MPRIP,NRAS,PLCB1,PLCG1,PRKCB,RAP1A,RASD1,RHOA
Death Receptor Signaling	5.25	2.535	ACIN1,ACTG1,APAF1,ARHGDIB,BIRC3,CASP10,CASP2,CASP3,CASP6,CASP8,CFLAR,CYCS,DAXX,DFFA,FADD,HSPB1,HTRA2,IKBKE,LMNA,MAP2K7,MAP3K14,MAP3K5,MAP4K4,NFKB1,NFKB2,NFKBIA,PARP1,PARP11,PARP14,PARP4,PARP8,TANK,TNF,TNFRSF10A,TNFRSF1B,TNFRSF25,TNKS2
CXCR4 Signaling	2.17	2.53	AKT1,AKT2,AKT3,CD4,CRK,CXCR4,EGR1,ELMO1,FNBP1,FOS,GNAI2,GNAS,GNB1,GNB2,GNB5,GNG11,ITPR1,ITPR2,ITPR3,JUN,KRAS,LYN,MAP2K1,MAP2K2,MAPK1,MAPK9,MYL12A,MYL12B,MYL6,MYL6B,NRAS,PAK2,PLCB1,PRKCB,PRKCH,PRKCI,PRKCQ,PRKD3,RAC2,RAP1A,RASD1,RHOA,RHOF,RHOG,RHOH,RHOT2,RND1
α-Adrenergic Signaling	2.33	2.524	CALM1 (includes others),CAMK4,GNAI2,GNAS,GNB1,GNB2,GNB5,GNG11,GYS1,ITPR1,ITPR2,ITPR3,KRAS,MAP2K1,MAP2K2,MAPK1,NRAS,PLCG1,PRKACB,PRKAG1,PRKAG2,PRKAR1A,PRKAR2A,PRKCB,PRKCH,PRKCI,PRKCQ,PRKD3,RAP1A,RASD1
Mouse Embryonic Stem Cell Pluripotency	1.5	2.502	AKT1,AKT2,AKT3,CREBBP,CTNNB1,DVL3,GRB2,GSK3B,ID2,IL6ST,JAK1,JAK2,JAK3,KRAS,LEF1,MAP2K1,MAP2K2,MAP3K7,MAPK1,MYC,NRAS,RAP1A,RASD1,SMAD4,SMAD5,TCF3,TCF4,TCF7,TP53
Regulation of eIF4 and p70S6K Signaling	17.8	2.5	AGO1,AGO2,AKT1,AKT2,AKT3,EIF1AX,EIF1AY,EIF2B1,EIF2B2,EIF2B3,EIF2B4,EIF2B5,EIF2S1,EIF2S2,EIF2S3,EIF3D,EIF3E,EIF3F,EIF3G,EIF3H,EIF3I,EIF3J,EIF3K,EIF3L,EIF3M,EIF4A2,EIF4A3,EIF4E,EIF4EBP1,EIF4G1,EIF4G2,FAU,GRB2,ITGA4,ITGA5,ITGB1,KRAS,MAP2K1,MAP2K2,MAPK1,NRAS,PABPC1,PAIP2,PPP2R2A,PPP2R5A,PPP2R5E,RAP1A,RASD1,RPS10,RPS11,RPS12,RPS13,RPS14,RPS15,RPS15A,RPS16,RPS17,RPS18,RPS19,RPS2,RPS20,RPS21,RPS23,RPS24…
Renal Cell Carcinoma Signaling	3.35	2.5	AKT1,AKT2,AKT3,CREBBP,CRK,ELOB,ELOC,EP300,ETS1,FOS,GRB2,HIF1A,JUN,KRAS,MAP2K1,MAP2K2,MAPK1,NRAS,PAK2,RAP1A,RAPGEF1,RASD1,RBX1,RPS27A,TGFB1,UBA52,UBB,UBC,VHL
RAN Signaling	5.98	2.496	CSE1L,KPNA1,KPNA2,KPNA3,KPNA4,KPNA5,KPNA6,KPNB1,RAN,RANGAP1,RCC1,TNPO1,XPO1
EIF2 Signaling	44.1	-2.491	AGO1,AGO2,AKT1,AKT2,AKT3,ATF3,ATF4,ATF5,CDK11A,DDIT3,EIF1AX,EIF1AY,EIF2AK1,EIF2AK2,EIF2B1,EIF2B2,EIF2B3,EIF2B4,EIF2B5,EIF2S1,EIF2S2,EIF2S3,EIF3D,EIF3E,EIF3F,EIF3G,EIF3H,EIF3I,EIF3J,EIF3K,EIF3L,EIF3M,EIF4A2,EIF4A3,EIF4E,EIF4G1,EIF4G2,EIF5,EIF5B,FAU,GRB2,GSK3B,HNRNPA1,HSPA5,KRAS,MAP2K1,MAP2K2,MAPK1,MYC,NRAS,PABPC1,PPP1CA,PPP1R15A,PTBP1,RAP1A,RASD1,RPL10,RPL10A,RPL11,RPL12,RPL13,RPL13A,RPL14,RPL15,R…
Androgen Signaling	4.9	2.449	CALM1 (includes others),CALR,CAMK4,CCNH,CREBBP,DNAJB1,EP300,ERCC3,GNAI2,GNAS,GNB1,GNB2,GNB5,GNG11,GTF2A1,GTF2B,GTF2E2,GTF2F1,GTF2H1,GTF2H3,GTF2H5,HSP90AA1,JUN,KAT2B,KAT7,MAPK1,MNAT1,NCOA2,NCOA4,NFKB1,NFKB2,POLR2C,POLR2E,POLR2G,POLR2J2/POLR2J3,POLR2K,POLR2L,PRKACB,PRKAG1,PRKAG2,PRKAR1A,PRKAR2A,PRKCB,PRKCH,PRKCI,PRKCQ,PRKD3,TAF2,TBP
Chondroitin Sulfate Degradation (Metazoa)	1.33	2.449	CEMIP2,GM2A,HEXA,HEXB,HEXD,OGA
Signaling by Rho Family GTPases	1.45	2.38	ACTG1,ACTR2,ACTR3,ARHGEF1,ARHGEF2,ARHGEF3,ARHGEF7,ARPC1B,ARPC2,ARPC3,ARPC4,ARPC5,CFL1,EZR,FNBP1,FOS,GNAI2,GNAS,GNB1,GNB2,GNB5,GNG11,ITGA4,ITGA5,ITGB1,JUN,MAP2K1,MAP2K2,MAP2K7,MAP3K12,MAPK1,MAPK9,MSN,MYL12A,MYL12B,MYL6,MYL6B,NCF1,NFKB1,NFKB2,PAK2,PIP5K1A,PKN1,PPP1R12C,PRKCI,RAC2,RHOA,RHOF,RHOG,RHOH,RHOT2,RND1,SEPTIN1,SEPTIN11,SEPTIN6,SEPTIN7,SEPTIN9,STMN1,VIM,WAS,WIPF1
Thrombopoietin Signaling	1.37	2.357	FOS,GRB2,JAK2,JUN,KRAS,MAP2K1,MAP2K2,MAPK1,MYC,NRAS,PLCG1,PRKCB,PRKCH,PRKCI,PRKCQ,PRKD3,RAP1A,RASD1,STAT1
Gαq Signaling	2.62	2.343	AKT1,AKT2,AKT3,CALM1 (includes others),CAMK4,CHP1,CSK,FNBP1,GNAS,GNB1,GNB2,GNB5,GNG11,GRK2,GSK3B,GYS1,IKBKE,ITPR1,ITPR2,ITPR3,MAP2K1,MAP2K2,MAPK1,NFATC3,NFKB1,NFKB2,NFKBIA,PLCB1,PLCG1,PPP3CA,PPP3CB,PPP3CC,PPP3R1,PRKCB,PRKCH,PRKCI,PRKCQ,PRKD3,RAC2,RGS2,RHOA,RHOF,RHOG,RHOH,RHOT2,RND1
SAPK/JNK Signaling	2.32	2.335	ATF2,CRK,CRKL,DAXX,DUSP10,FADD,GADD45A,GNB1,GNG11,GRB2,JUN,KRAS,LCK,MAP2K7,MAP3K1,MAP3K12,MAP3K13,MAP3K2,MAP3K3,MAP3K5,MAP3K7,MAP4K1,MAP4K4,MAP4K5,MAPK9,NFATC3,NRAS,RAC2,RAP1A,RASD1,SH2D2A,TP53
Apelin Muscle Signaling Pathway	2.13	2.333	AKT1,AKT2,AKT3,GNAS,NRF1,PRKAA1,PRKAG1,PRKAG2,TFAM
April Mediated Signaling	2.15	2.324	FOS,IKBKE,JUN,MAP2K7,MAP3K1,MAP3K14,MAPK1,MAPK9,NFAT5,NFATC3,NFKB1,NFKB2,NFKBIA,TRAF3,TRAF5
Inhibition of ARE-Mediated mRNA Degradation Pathway	7.26	2.309	AGO1,AGO2,AKT1,AKT2,AKT3,CD70,CNOT1,CNOT11,CNOT6,CNOT7,CNOT9,DCP1A,DDX6,DIS3L,EXOSC1,EXOSC4,EXOSC5,EXOSC6,EXOSC7,EXOSC8,LTB,MAP3K7,MAPK1,MAPK6,MAPKAPK2,PABPN1,PAPOLA,PPP2R2A,PPP2R5A,PPP2R5E,PRKACB,PRKAG1,PRKAG2,PRKAR1A,PRKAR2A,PSME1,PSME2,PSME4,TIA1,TNF,TNFRSF1B,TNFSF13B,YWHAB,YWHAE,YWHAG,YWHAH,YWHAQ,YWHAZ,ZFP36,ZFP36L1,ZNF331
Remodeling of Epithelial Adherens Junctions	2.36	2.309	ACTG1,ACTN1,ACTR2,ACTR3,ARF6,ARPC1B,ARPC2,ARPC3,ARPC4,ARPC5,CBLL1,CTNNA1,CTNNB1,DNM1L,EXOC2,HGS,RAB7A,TUBA1A,TUBA1B,TUBA4A,TUBB,TUBB2A,ZYX
Neuregulin Signaling	3.21	2.294	ADAM17,AKT1,AKT2,AKT3,AREG,CRK,CRKL,ERBIN,GRB2,HSP90AA1,HSP90AB1,HSP90B1,ITGA4,ITGA5,ITGB1,KRAS,MAP2K1,MAP2K2,MAPK1,MATK,MYC,NRAS,PLCG1,PRKCB,PRKCH,PRKCI,PRKCQ,PRKD3,PSEN1,RAP1A,RASD1,RPS6,RPS6KB2
iCOS-iCOSL Signaling in T Helper Cells	7.2	2.197	AKT1,AKT2,AKT3,CALM1 (includes others),CAMK2D,CAMK2G,CAMK4,CD247,CD3D,CD3E,CD3G,CD4,CD40,CD86,CHP1,CSK,GRB2,HLA-A,HLA-B,HLA-DQB1,HLA-DRA,IKBKE,IL2RG,INPP5D,ITK,ITPR1,ITPR2,ITPR3,LCK,LCP2,NFAT5,NFATC3,NFKB1,NFKB2,NFKBIA,PLCG1,PLEKHA1,PLEKHA2,PPP3CA,PPP3CB,PPP3CC,PPP3R1,PRKCQ,TRAT1,VAV1,ZAP70
iNOS Signaling	3.82	2.183	CALM1 (includes others),CAMK4,CD14,CREBBP,FOS,IFNG,IKBKE,IRAK1,IRAK4,IRF1,JAK1,JAK2,JAK3,JUN,LY96,MAPK1,NFKB1,NFKB2,NFKBIA,STAT1
Colorectal Cancer Metastasis Signaling	1.9	2.143	AKT1,AKT2,AKT3,APPL1,BAX,CASP3,CTNNB1,FNBP1,FOS,GNAS,GNB1,GNB2,GNB5,GNG11,GRB2,GRK2,GSK3B,IFNG,IL6ST,JAK1,JAK2,JAK3,JUN,KRAS,LEF1,LRP1,MAP2K1,MAP2K2,MAPK1,MAPK9,MLH1,MMP9,MSH2,MSH6,MYC,NFKB1,NFKB2,NRAS,PRKACB,PRKAG1,PRKAG2,PRKAR1A,PRKAR2A,PTGER4,RAC2,RAP1A,RASD1,RHOA,RHOF,RHOG,RHOH,RHOT2,RND1,SMAD2,SMAD4,STAT1,TCF3,TCF4,TCF7,TGFB1,TGFBR1,TGFBR2,TLR2,TNF,TP53
Actin Nucleation by ARP-WASP Complex	3.46	2.132	ACTR2,ACTR3,ARPC1B,ARPC2,ARPC3,ARPC4,ARPC5,FNBP1,GRB2,ITGA4,ITGA5,ITGB1,KRAS,NRAS,PPP1R12C,RAC2,RAP1A,RASD1,RHOA,RHOF,RHOG,RHOH,RHOT2,RND1,VASP,WAS,WIPF1
Activation of IRF by Cytosolic Pattern Recognition Receptors	2.49	2.132	ADAR,ATF2,CD40,CREBBP,DDX58,FADD,IKBKE,IRF3,IRF7,ISG15,JUN,MAPK9,NFKB1,NFKB2,NFKBIA,PPIB,SIKE1,STAT1,TANK,TNF,TRAF3,ZBP1
Type I Diabetes Mellitus Signaling	4.84	2.121	APAF1,CASP3,CASP8,CD247,CD3D,CD3E,CD3G,CD86,CYCS,FADD,HLA-A,HLA-B,HLA-C,HLA-DQB1,HLA-DRA,HLA-E,HLA-F,IFNG,IKBKE,IL1B,IRAK1,IRF1,JAK1,JAK2,MAP2K3,MAP2K7,MAP3K14,MAP3K5,MAP3K7,MAPK1,MAPK9,NFKB1,NFKB2,NFKBIA,PRF1,SOCS3,SOCS4,SOCS5,STAT1,TNF,TNFRSF1B
4-1BB Signaling in T Lymphocytes	1.72	2.111	ATF2,IKBKE,JUN,MAP2K1,MAP2K2,MAP3K14,MAP3K5,MAPK1,MAPK9,NFKB1,NFKB2,NFKBIA
FAT10 Cancer Signaling Pathway	5.77	2.041	AKT1,AKT2,AKT3,CTNNB1,CXCR4,EEF1A1,GSK3B,IFNG,IKBKE,MAD2L1,MAD2L2,NFKB1,NFKB2,NFKBIA,SMAD2,SMAD4,TCF4,TGFB1,TGFBR1,TGFBR2,TGFBR3,TNF,TNFRSF1B,TP53
Prolactin Signaling	3.05	2.041	CREBBP,EP300,FOS,FYN,GRB2,IRF1,JAK2,JUN,KRAS,MAP2K1,MAP2K2,MAPK1,MYC,NMI,NR3C1,NRAS,PLCG1,PRKCB,PRKCH,PRKCI,PRKCQ,PRKD3,RAP1A,RASD1,SOCS3,SOCS4,SOCS5,STAT1,TCF7
PI3K/AKT Signaling	5.21	2.021	AKT1,AKT2,AKT3,CDC37,CSF2RB,CTNNB1,EIF4E,EIF4EBP1,FOXO1,GRB2,GSK3B,GYS1,HSP90AA1,HSP90AB1,HSP90B1,IKBKE,IL10RA,IL17RA,IL2RG,IL6ST,IL7R,INPP5B,INPP5D,ITGA4,ITGA5,ITGB1,JAK1,JAK2,JAK3,KRAS,LIMS1,MAP2K1,MAP2K2,MAP3K5,MAP3K8,MAPK1,MCL1,MDM2,NFKB1,NFKB2,NFKBIA,NRAS,PPP2R2A,PPP2R5A,PPP2R5E,RAP1A,RASD1,RPS6KB2,SYNJ1,SYNJ2,THEM4,TP53,TSC1,TSC2,YWHAB,YWHAE,YWHAG,YWHAH,YWHAQ,YWHAZ

## Sheet: Dendritic_0h
Ingenuity Canonical Pathways	-log(p-value)	z-score		Molecules
Protein Kinase A Signaling	2.8	4.556	4.556	ACP1,ADD3,AKAP10,AKAP11,AKAP13,AKAP9,ANAPC1,ATF4,CALM1 (includes others),CAMK2D,CAMK2G,CAMK4,CDC16,CDC23,CHP1,CREB1,CREBBP,CREM,CTNNB1,DUSP10,DUSP18,DUSP4,FLNA,GDPD1,GNA13,GNAI2,GNB1,GNB2,GNB5,GNG11,GNG2,GNG5,H1-0,H1-10,H1-2,H1-3,H1-4,H1-5,H3-3A/H3-3B,ITPR1,ITPR2,KDELR1,KDELR2,MAP2K1,MAP3K1,MAPK1,MYL12A,MYL12B,MYL6,MYL6B,NAPEPLD,NFAT5,NFKB1,NFKBIA,NFKBIE,PALM2AKAP2,PDE3B,PDE6B,PDE8A,PDIA3,PGP,PHK…
NRF2-mediated Oxidative Stress Response	4.88	4.542	4.542	ACTB,ACTG1,AKT1,ATF4,CAT,CBR1,CCT7,CLPP,CREBBP,DNAJA1,DNAJA2,DNAJB4,DNAJB6,DNAJB9,DNAJC1,DNAJC10,DNAJC3,DNAJC7,DNAJC8,DNAJC9,EP300,ERP29,FOS,FTH1,FTL,GSTK1,GSTO1,GSTP1,HERPUD1,JUN,JUNB,JUND,KEAP1,KRAS,MAF,MAFG,MAFK,MAP2K1,MAP2K7,MAP3K1,MAP3K5,MAPK1,MAPK8,MGST3,NFE2L2,PIK3R5,PRKCB,PRKCD,PRKCI,PRKD3,RASD1,RBX1,SOD1,SOD2,SQSTM1,STIP1,TXN,TXNRD1,UBB,UBE2E3,UBE2K,VCP
NF-κB Signaling	2.33	4.522	4.522	AKT1,AKT3,ARAF,CASP8,CREBBP,CSNK2A1,CSNK2A2,CSNK2B,EIF2AK2,EP300,FADD,HDAC1,HDAC2,INSR,IRAK1,IRAK3,KRAS,LCK,MALT1,MAP2K7,MAP3K1,MAP3K3,MAP3K8,MAPK8,NFKB1,NFKBIA,NFKBIE,PELI1,PIK3R5,PRKACA,PRKACB,PRKCB,RASD1,SIGIRR,TAB2,TANK,TDP2,TGFBR3,TLR1,TLR10,TLR2,TLR4,TNF,TNFAIP3,TNFRSF1B,TRAF3,TRAF5,UBE2N,UBE2V1,ZAP70
Synaptic Long Term Potentiation	1.88	4.459	4.459	ATF4,CALM1 (includes others),CAMK2D,CAMK2G,CAMK4,CHP1,CREB1,CREBBP,EP300,GNA15,ITPR1,ITPR2,KRAS,MAP2K1,MAPK1,PDIA3,PLCH2,PLCL2,PPP1CA,PPP1R12A,PPP1R14B,PPP3CA,PPP3CB,PPP3R1,PRKACA,PRKACB,PRKAG1,PRKAG2,PRKAR1A,PRKAR2A,PRKCB,PRKCD,PRKCI,PRKD3,RASD1,RPS6KA1
RANK Signaling in Osteoclasts	3.4	4.271	4.271	AKT1,AKT3,BIRC3,CALM1 (includes others),CAMK4,CHP1,FOS,GSN,JUN,MAP2K1,MAP2K7,MAP3K1,MAP3K12,MAP3K13,MAP3K2,MAP3K3,MAP3K4,MAP3K5,MAP3K8,MAPK1,MAPK8,MITF,NFKB1,NFKBIA,NFKBIE,PIK3R5,PPP3CA,PPP3CB,PPP3R1,TAB2,TRAF5
HGF Signaling	2.09	4.271	4.271	AKT1,AKT3,CDC42,ELF1,ELF2,ETS1,FOS,GAB1,GRB2,ITGA4,ITGB1,JUN,KRAS,MAP2K1,MAP2K7,MAP3K1,MAP3K12,MAP3K13,MAP3K2,MAP3K3,MAP3K4,MAP3K5,MAP3K8,MAPK1,MAPK8,PIK3R5,PRKCB,PRKCD,PRKCI,PRKD3,RAC1,RAPGEF1,RASD1
CD28 Signaling in T Helper Cells	10.7	4.217	4.217	ACTR2,ACTR3,AKT1,AKT3,ARPC1B,ARPC2,ARPC3,ARPC4,ARPC5,CALM1 (includes others),CAMK4,CD247,CD3D,CD3E,CD3G,CD4,CDC42,CHP1,CSK,FOS,FYN,GRAP2,GRB2,HLA-A,HLA-B,HLA-DMB,HLA-DOA,HLA-DQA1,HLA-DQB1,HLA-DRA,HLA-DRB1,ITK,ITPR1,ITPR2,JUN,LCK,LCP2,MALT1,MAP2K1,MAP3K1,MAPK8,NFAT5,NFKB1,NFKBIA,NFKBIE,PIK3R5,PPP3CA,PPP3CB,PPP3R1,PTPRC,RAC1,SYK,VAV1,WAS,ZAP70
Phospholipase C Signaling	4.5	4.064	4.064	ARHGEF2,ARHGEF7,ATF4,CALM1 (includes others),CAMK4,CD247,CD3D,CD3E,CD3G,CD79A,CD79B,CDC42,CHP1,CREB1,CREBBP,EP300,FNBP1,FYN,GNA13,GNB1,GNB2,GNB5,GNG11,GNG2,GNG5,GRAP2,GRB2,HDAC1,HDAC2,HDAC5,HDAC6,IGHG1,IGHG2,IGHG3,ITGA4,ITGB1,ITK,ITPR1,ITPR2,KRAS,LCK,LCP2,LYN,MAP2K1,MAPK1,MARCKS,MEF2A,MEF2C,MPRIP,MYL12A,MYL12B,MYL6,MYL6B,NAPEPLD,NFAT5,NFKB1,PEBP1,PLD3,PPP1R12A,PPP3CA,PPP3CB,PPP3R1,PRKCB,PRKCD,PRK…
PI3K Signaling in B Lymphocytes	5.59	4.025	4.025	AKT1,AKT3,ATF4,ATF5,BLK,CALM1 (includes others),CAMK2D,CAMK2G,CAMK4,CD180,CD19,CD79A,CD79B,CD81,CHP1,CREB1,DAPP1,FOS,FYN,IL4R,INPP5D,ITPR1,ITPR2,JUN,KRAS,LYN,MALT1,MAP2K1,MAPK1,NFAT5,NFKB1,NFKBIA,NFKBIE,PDIA3,PIK3AP1,PLCH2,PLCL2,PLEKHA1,PLEKHA2,PPP3CA,PPP3CB,PPP3R1,PRKCB,PRKCI,PTPRC,RAC1,RASD1,SYK,TLR4,VAV1
Reelin Signaling in Neurons	2.77	4.003	4.003	ACTR2,ACTR3,AFDN,AKT1,AKT3,ARHGEF2,ARPC1B,ARPC2,ARPC3,ARPC4,ARPC5,BLK,CAMK2D,CAMK2G,CDC42,CFL1,FGR,FYN,HCK,ITGA4,ITGA6,ITGAL,ITGB1,ITGB2,LCK,LIMK1,LYN,MAP2K1,MAP2K7,MAPK1,MAPK8,NDEL1,PAFAH1B1,PAFAH1B3,PDK1,PIK3R5,RAC1,RAPGEF1,RHOA,WASL
Senescence Pathway	2.42	3.973	3.973	AKT1,AKT3,ANAPC1,ARAF,CALM1 (includes others),CAMK4,CAPN2,CAPNS1,CAT,CDC16,CDC23,CEBPB,CHP1,CREBBP,E2F3,E2F6,EED,EIF4E,EIF4EBP1,ELF1,ELF2,EP300,ETS1,GADD45A,GADD45B,GADD45G,ING1,IRF3,ITPR2,ITSN2,JUN,KAT2B,KRAS,MAP2K1,MAP2K7,MAPK1,MAPK6,MAPKAPK2,MAPKAPK5,MDM2,NFAT5,NFKB1,PARP1,PDHA1,PDHB,PDK1,PIK3R5,PPP1CA,PPP2CA,PPP2R1B,PPP2R5A,PPP2R5B,PPP2R5E,PPP3CA,PPP3CB,PPP3R1,RASD1,RASSF5,RING1,RNF2,RPS6KA5,…
B Cell Receptor Signaling	6.45	3.939	3.939	AKT1,AKT3,APBB1IP,ATF4,BCL2A1,CALM1 (includes others),CAMK2D,CAMK2G,CAMK4,CD19,CD79A,CD79B,CDC42,CFL1,CREB1,CREBBP,CSK,DAPP1,EGR1,ETS1,GAB1,GRB2,IGHD,IGHG1,IGHG2,IGHG3,INPP5B,INPP5D,INPP5F,JUN,KRAS,LYN,MALT1,MAP2K1,MAP2K7,MAP3K1,MAP3K12,MAP3K13,MAP3K2,MAP3K3,MAP3K4,MAP3K5,MAP3K8,MAPK1,MAPK8,MEF2C,NFAT5,NFKB1,NFKBIA,NFKBIE,PIK3AP1,PIK3R5,PPP3CA,PPP3CB,PPP3R1,PRKCB,PTPRC,RAC1,RAC2,RASD1,RASSF5,SYK,…
Systemic Lupus Erythematosus In B Cell Signaling Pathway	3.36	3.9	3.9	AKT1,AKT3,BCL2,BCL2L11,CALM1 (includes others),CAMK4,CCND2,CCND3,CD19,CD72,CD79A,CD79B,CHP1,CSF2,CSK,CTNNB1,FGR,FOS,FYN,GAB1,GRB2,HCK,IFNGR2,IGHD,IGHG1,IL6R,IL6ST,INPP5B,INPP5D,INPP5F,IRAK1,IRF3,IRF7,IRF9,ISG15,ISG20,JAK1,JAK2,JUN,KRAS,LCK,LTB,LYN,MALT1,MAP2K1,MAPK1,MAVS,MCL1,NFAT5,NFKB1,OSM,PIK3AP1,PIK3R5,PIM2,PPP3CA,PPP3CB,PPP3R1,PRKCB,PRKCD,PRKCI,PRKD3,RAC1,RAC2,RASD1,RASGRP2,SHE,STAT1,SYK,SYN…
14-3-3-mediated Signaling	2.36	3.9	3.9	AKT1,AKT3,BAX,FOS,GRB2,JUN,KRAS,MAP2K1,MAP3K5,MAPK1,MAPK8,PDCD6IP,PDIA3,PIK3R5,PLCH2,PLCL2,PRKCB,PRKCD,PRKCI,PRKD3,RASD1,RPS6KA1,TNF,TP73,TSC1,TUBA1A,TUBA1B,TUBA4A,TUBB,TUBB4B,TUBG1,VIM,YWHAB,YWHAE,YWHAG,YWHAH,YWHAQ,YWHAZ
Fcγ Receptor-mediated Phagocytosis in Macrophages and Monocytes	4.61	3.667	3.667	ACTB,ACTG1,ACTR2,ACTR3,AKT1,AKT3,ARPC1B,ARPC2,ARPC3,ARPC4,ARPC5,CDC42,CSF2,EZR,FGR,FYN,HCK,INPP5D,LCP2,LYN,MAPK1,NAPEPLD,PIP5K1A,PLD3,PRKCB,PRKCD,PRKCI,PRKD3,RAB11B,RAC1,RAC2,SYK,TLN1,VASP,VAV1,WAS
Aldosterone Signaling in Epithelial Cells	1.95	3.638	3.638	AHCY,DNAJA1,DNAJB4,DNAJB6,DNAJB9,DNAJC1,DNAJC10,DNAJC2,DNAJC24,DNAJC25,DNAJC3,DNAJC7,DNAJC8,DNAJC9,HSCB,HSP90AA1,HSP90AB1,HSP90B1,HSPA14,HSPA8,HSPB1,HSPB11,HSPD1,HSPE1,HSPH1,ITPR1,ITPR2,KRAS,MAP2K1,MAPK1,PDIA3,PIK3R5,PIP4K2C,PIP5K1A,PLCH2,PLCL2,PRKCB,PRKCD,PRKCI,PRKD3,SACS,SGK1,TRAP1
GNRH Signaling	2	3.618	3.618	ATF4,CALM1 (includes others),CAMK2D,CAMK2G,CAMK4,CDC42,CREB1,CREBBP,EGR1,FOS,GNA15,GNAI2,GNB1,GNG11,GNG2,GNG5,GRB2,ITPR1,ITPR2,JUN,KRAS,MAP2K1,MAP2K7,MAP3K1,MAP3K12,MAP3K13,MAP3K2,MAP3K3,MAP3K4,MAP3K5,MAP3K8,MAPK1,MAPK8,NFKB1,PAK2,PRKACA,PRKACB,PRKAG1,PRKAG2,PRKAR1A,PRKAR2A,PRKCB,PRKCD,PRKCI,PRKD3,RAC1,RASD1
IGF-1 Signaling	2.5	3.53	3.53	AKT1,AKT3,CASP9,CSNK2A1,CSNK2A2,CSNK2B,FOS,GRB2,JAK1,JAK2,JUN,KRAS,MAP2K1,MAPK1,MAPK8,PIK3R5,PRKACA,PRKACB,PRKAG1,PRKAG2,PRKAR1A,PRKAR2A,PRKCI,RASD1,SOCS1,SOCS3,SOCS4,YWHAB,YWHAE,YWHAG,YWHAH,YWHAQ,YWHAZ
UVB-Induced MAPK Signaling	1.36	3.357	3.357	AKT1,EIF4E,EIF4EBP1,FOS,H3-3A/H3-3B,JUN,MAP2K1,MAPK1,MAPK8,PIK3R5,PRKCB,PRKCD,PRKCI,PRKD3,RPS6KA5,TP53
Cdc42 Signaling	8.41	3.333	3.333	ACTR2,ACTR3,ARPC1B,ARPC2,ARPC3,ARPC4,ARPC5,B2M,CD247,CD3D,CD3E,CD3G,CDC42,CDC42SE1,CFL1,CLIP1,DIAPH1,EXOC1,EXOC3,EXOC5,EXOC8,FOS,HLA-A,HLA-B,HLA-C,HLA-DMB,HLA-DOA,HLA-DPA1,HLA-DPB1,HLA-DQA1,HLA-DQB1,HLA-DRA,HLA-DRB1,HLA-E,HLA-F,IQGAP2,ITGA4,ITGB1,ITK,JUN,LIMK1,MAPK1,MAPK8,MPRIP,MYL12A,MYL12B,MYL6,MYL6B,PAK2,PPP1R12A,PRKCI,VAV1,WAS,WASL,WIPF1
Inhibition of Angiogenesis by TSP1	1.77	3.317	3.317	AKT1,AKT3,CASP3,CD36,CD47,FYN,JUN,MAPK1,MAPK8,SDC1,TP53,VEGFA
EGF Signaling	1.74	3.3	3.3	AKT1,AKT3,CSNK2A1,CSNK2A2,CSNK2B,FOS,GRB2,ITPR1,ITPR2,JAK1,JUN,MAP2K1,MAP2K7,MAP3K1,MAPK1,MAPK8,PIK3R5,STAT1
Melatonin Signaling	2.1	3.273	3.273	ARAF,CALM1 (includes others),CAMK2D,CAMK2G,CAMK4,GNAI2,MAP2K1,MAP2K7,MAPK1,PDIA3,PLCH2,PLCL2,PRKACA,PRKACB,PRKAG1,PRKAG2,PRKAR1A,PRKAR2A,PRKCB,PRKCD,PRKCI,PRKD3,SLC2A4
Cardiac Hypertrophy Signaling	3.66	3.201	3.201	AKT1,CALM1 (includes others),CAMK4,CDC42,CHP1,CREB1,CREBBP,EIF2B1,EIF2B3,EIF2B4,EIF4E,EP300,FNBP1,GNA12,GNA13,GNA15,GNAI2,GNB1,GNB2,GNB5,GNG11,GNG2,GNG5,GRB2,HSPB1,IL6R,JUN,KRAS,MAP2K1,MAP2K7,MAP3K1,MAP3K12,MAP3K13,MAP3K2,MAP3K3,MAP3K4,MAP3K5,MAP3K8,MAPK1,MAPK8,MAPKAPK2,MEF2A,MEF2C,MYL12A,MYL12B,MYL6,MYL6B,PDIA3,PIK3R5,PLCH2,PLCL2,PPP3CA,PPP3CB,PPP3R1,PRKACA,PRKACB,PRKAG1,PRKAG2,PRKAR1A,PRKAR2A,R…
Rac Signaling	2.29	3.182	3.182	ACTR2,ACTR3,ARPC1B,ARPC2,ARPC3,ARPC4,ARPC5,BRK1,CD44,CDC42,CFL1,CYFIP2,ELK4,IQGAP2,ITGA4,ITGB1,JUN,KRAS,LIMK1,MAP2K1,MAP2K7,MAP3K1,MAPK1,MAPK8,NFKB1,PAK2,PIK3R5,PIP4K2C,PIP5K1A,PRKCI,RAC1,RASD1,RHOA,TIAM1
EIF2 Signaling	37.4	-3.108	3.108	ACTB,AGO1,AKT1,AKT3,ATF4,ATF5,BCL2,CDK11A,DDIT3,EIF1,EIF1AX,EIF1AY,EIF2AK1,EIF2AK2,EIF2B1,EIF2B3,EIF2B4,EIF2S1,EIF2S2,EIF2S3,EIF3B,EIF3D,EIF3E,EIF3F,EIF3I,EIF3K,EIF3M,EIF4A2,EIF4A3,EIF4E,EIF4G1,EIF4G2,EIF5,EIF5B,FAU,GRB2,HNRNPA1,INSR,KRAS,MAP2K1,MAPK1,PABPC1,PIK3R5,PPP1CA,PPP1R15A,PTBP1,RASD1,RPL10,RPL10A,RPL11,RPL12,RPL13,RPL13A,RPL14,RPL15,RPL18,RPL18A,RPL19,RPL22,RPL23,RPL23A,RPL24,RPL26,RPL26…
April Mediated Signaling	1.45	3.051	3.051	FOS,JUN,MAP2K7,MAP3K1,MAPK1,MAPK8,NFAT5,NFKB1,NFKBIA,NFKBIE,TRAF1,TRAF3,TRAF5
α-Adrenergic Signaling	1.39	3.051	3.051	CALM1 (includes others),CAMK4,GNAI2,GNB1,GNB2,GNB5,GNG11,GNG2,GNG5,ITPR1,ITPR2,KRAS,MAP2K1,MAPK1,PHKG1,PRKACA,PRKACB,PRKAG1,PRKAG2,PRKAR1A,PRKAR2A,PRKCB,PRKCD,PRKCI,PRKD3,RASD1
ERK5 Signaling	2.96	3	3	AKT1,ATF4,CREB1,CREBBP,ELK4,FOS,GAB1,GNA12,GNA13,IL6ST,KRAS,MAP3K2,MAP3K3,MAP3K8,MEF2A,MEF2C,RASD1,RPS6KA1,RPS6KA5,SGK1,YWHAB,YWHAE,YWHAG,YWHAH,YWHAQ,YWHAZ
Androgen Signaling	4.05	2.985	2.985	CALM1 (includes others),CALR,CAMK4,CDK7,CREBBP,EP300,ERCC2,GNA12,GNA13,GNA15,GNAI2,GNB1,GNB2,GNB5,GNG11,GNG2,GNG5,GTF2A1,GTF2B,GTF2F1,HSP90AA1,JUN,KAT2B,KAT7,MAPK1,MNAT1,NCOA2,NCOA4,NFKB1,POLR2E,POLR2G,POLR2J,POLR2J2/POLR2J3,POLR2L,PRKACA,PRKACB,PRKAG1,PRKAG2,PRKAR1A,PRKAR2A,PRKCB,PRKCD,PRKCI,PRKD3,TAF2,TBP
Opioid Signaling Pathway	2.14	2.945	2.945	AKT1,AKT3,AP1G2,AP2A1,AP2A2,AP2S1,ARRB2,ATF4,BLK,CALM1 (includes others),CAMK2D,CAMK2G,CAMK4,CDC42,CREB1,CREBBP,CTNNB1,EP300,FGR,FOS,FOSB,FYN,GNAI2,GNB1,GNG11,GNG2,GNG5,GRK2,GRK6,HCK,ITPR1,ITPR2,KRAS,LCK,LYN,MAP2K1,MAP2K7,MAPK1,MAPK6,NFKB1,NFKBIA,OGFR,PDK1,POMC,PPP3CA,PPP3CB,PPP3R1,PRKACA,PRKACB,PRKAG1,PRKAG2,PRKAR1A,PRKAR2A,PRKCB,PRKCD,PRKCI,PRKD3,RAC1,RAC2,RASD1,RGS10,RGS13,RGS9,RPS6KA1,RPS6KA5
p70S6K Signaling	2.24	2.921	2.921	AKT1,AKT3,BCAP31,CD19,CD79A,CD79B,EEF2,GNAI2,GRB2,IL2RG,IL4R,JAK1,KRAS,LYN,MAP2K1,MAPK1,PDIA3,PIK3R5,PLCH2,PLCL2,PPP2CA,PPP2R1B,PPP2R5A,PPP2R5B,PPP2R5E,PRKCB,PRKCD,PRKCI,PRKD3,RASD1,RPS6,SYK,YWHAB,YWHAE,YWHAG,YWHAH,YWHAQ,YWHAZ
Integrin Signaling	4.04	2.889	2.889	ACTB,ACTG1,ACTN4,ACTR2,ACTR3,AKT1,AKT3,ARF1,ARHGAP26,ARHGAP5,ARHGEF7,ARPC1B,ARPC2,ARPC3,ARPC4,ARPC5,CAPN2,CAPNS1,CAV1,CDC42,FNBP1,FYN,GRB2,GSN,ILKAP,ITGA4,ITGA6,ITGAE,ITGAL,ITGAM,ITGAX,ITGB1,ITGB2,ITGB7,KRAS,LIMS1,MAP2K1,MAPK1,MAPK8,MPRIP,MYL12A,MYL12B,PAK2,PARVB,PFN1,PIK3R5,PPP1R12A,RAC1,RAC2,RAPGEF1,RASD1,RHOA,RHOB,RHOF,RHOH,RHOT2,ROCK1,TLN1,TSPAN3,VASP,WAS,WASL,WIPF1,ZYX
Systemic Lupus Erythematosus In T Cell Signaling Pathway	8.35	-2.887	2.887	AKT1,AKT3,ATF4,B2M,CAMK4,CASP1,CASP10,CASP3,CASP4,CASP6,CASP8,CASP9,CD247,CD3D,CD3E,CD3G,CD44,CDC42,CHP1,CREB1,CREBBP,CREM,DNMT1,ELF1,EZR,FAS,FNBP1,FOS,GADD45A,GNA12,GNA13,GNAI2,GRB2,HLA-A,HLA-B,HLA-C,HLA-DMB,HLA-DOA,HLA-DPA1,HLA-DPB1,HLA-DQA1,HLA-DQB1,HLA-DRA,HLA-DRB1,HLA-E,HLA-F,ICOS,IRF4,ITGAL,ITPR1,JUN,KRAS,MAP2K1,MAP2K7,MAPK1,MSN,ORAI1,PDK1,PIK3R5,PPP2CA,PPP2R1B,PPP2R5A,PPP2R5B,PPP2R5E,PPP3C…
Production of Nitric Oxide and Reactive Oxygen Species in Macrophages	3.24	2.885	2.885	AKT1,AKT3,CAT,CDC42,CREBBP,CYBA,FNBP1,FOS,IFNGR2,IRF1,IRF8,JAK1,JAK2,JAK3,JUN,LYZ,MAP2K1,MAP2K7,MAP3K1,MAP3K12,MAP3K13,MAP3K2,MAP3K3,MAP3K4,MAP3K5,MAP3K8,MAPK1,MAPK8,NFKB1,NFKBIA,NFKBIE,PIK3R5,PPP1CA,PPP1R12A,PPP1R14B,PPP2CA,PPP2R1B,PPP2R5A,PPP2R5B,PPP2R5E,PRKCB,PRKCD,PRKCI,PRKD3,RAC1,RAC2,RHOA,RHOB,RHOF,RHOH,RHOT2,STAT1,TLR2,TLR4,TNF,TNFRSF1B
fMLP Signaling in Neutrophils	3.16	2.874	2.874	ACTR2,ACTR3,ARPC1B,ARPC2,ARPC3,ARPC4,ARPC5,CALM1 (includes others),CAMK4,CDC42,CHP1,GNAI2,GNB1,GNB2,GNB5,GNG11,GNG2,GNG5,ITPR1,ITPR2,KRAS,MAP2K1,MAPK1,NFAT5,NFKB1,NFKBIA,NFKBIE,PIK3R5,PPP3CA,PPP3CB,PPP3R1,PRKCB,PRKCD,PRKCI,PRKD3,RAC1,RASD1,WAS
TREM1 Signaling	2.44	2.858	2.858	AKT1,AKT3,CASP1,CD83,CIITA,CSF2,CXCL3,GRB2,IRAK1,ITGAX,ITGB1,JAK2,LAT2,MAPK1,NFKB1,NLRC3,SIGIRR,STAT5B,TLR1,TLR10,TLR2,TLR4,TNF,TYROBP
PDGF Signaling	1.55	2.858	2.858	ACP1,CAV1,CSNK2A1,CSNK2A2,CSNK2B,EIF2AK2,FOS,GRB2,INPP5B,INPP5D,INPP5F,JAK1,JAK2,JAK3,JUN,KRAS,MAP2K1,MAP3K1,MAPK1,MAPK8,PIK3R5,PRKCB,RASD1,STAT1,SYNJ2
IL-1 Signaling	2.01	2.828	2.828	FOS,GNA12,GNA13,GNA15,GNAI2,GNB1,GNB2,GNB5,GNG11,GNG2,GNG5,IRAK1,IRAK3,JUN,MAP2K7,MAP3K1,MAPK1,MAPK8,NFKB1,NFKBIA,NFKBIE,PRKACA,PRKACB,PRKAG1,PRKAG2,PRKAR1A,PRKAR2A,TAB2
Death Receptor Signaling	6.38	2.795	2.795	ACIN1,ACTB,ACTG1,APAF1,ARHGDIB,BCL2,BID,BIRC3,CASP10,CASP3,CASP6,CASP8,CASP9,CFLAR,CYCS,DAXX,DFFA,FADD,FAS,HSPB1,LIMK1,LMNA,MAP2K7,MAP3K5,MAPK8,NFKB1,NFKBIA,NFKBIE,PARP1,PARP14,PARP2,PARP4,PARP8,ROCK1,TANK,TNF,TNFRSF1B,TNFRSF25,TNKS2
Induction of Apoptosis by HIV1	6.69	2.785	2.785	APAF1,BAX,BBC3,BCL2,BID,BIRC3,CASP3,CASP8,CASP9,CXCR4,CYCS,DAXX,DFFA,ELP1,FADD,FAS,MAP2K7,MAP3K5,MAPK8,NFKB1,NFKBIA,NFKBIE,SLC25A13,SLC25A3,SLC25A4,SLC25A5,TNF,TNFRSF1B,TP53,TRAF1
IL-3 Signaling	2.65	2.746	2.746	AKT1,AKT3,CHP1,CSF2RB,FOS,GRB2,INPP5D,JAK1,JAK2,JUN,KRAS,MAP2K1,MAPK1,PIK3R5,PPP3CA,PPP3CB,PPP3R1,PRKCB,PRKCD,PRKCI,PRKD3,RAC1,RAPGEF1,RASD1,STAT1,STAT5B,STAT6
NF-κB Activation by Viruses	1.8	2.711	2.711	AKT1,AKT3,CCR5,CD4,EIF2AK2,ELP1,ITGA4,ITGA6,ITGAL,ITGB1,ITGB2,KRAS,LCK,MAP3K1,MAPK1,NFKB1,NFKBIA,NFKBIE,PIK3R5,PRKCB,PRKCD,PRKCI,PRKD3,RASD1,TBP
P2Y Purigenic Receptor Signaling Pathway	1.45	2.694	2.694	AKT1,AKT3,ATF4,CREB1,CREBBP,FOS,GNAI2,GNB1,GNB2,GNB5,GNG11,GNG2,GNG5,JUN,KRAS,MAP2K1,MAPK1,NFKB1,P2RY6,PDIA3,PIK3R5,PLCH2,PLCL2,PRKACA,PRKACB,PRKAG1,PRKAG2,PRKAR1A,PRKAR2A,PRKCB,PRKCD,PRKCI,PRKD3,RASD1
PFKFB4 Signaling Pathway	2.24	2.668	2.668	ATF4,CREB1,CREBBP,HK1,MAP2K1,MAP2K7,MAPK1,NCOA3,PRKACA,PRKACB,PRKAG1,PRKAG2,PRKAR1A,PRKAR2A,RPS6KA5,TKT,TP53
NGF Signaling	1.67	2.556	2.556	AKT1,AKT3,ATF4,BAX,CDC42,CREB1,CREBBP,GAB1,GRB2,KRAS,MAP2K1,MAP3K1,MAP3K12,MAP3K13,MAP3K2,MAP3K3,MAP3K4,MAP3K5,MAP3K8,MAPK1,MAPK8,NFKB1,PIK3R5,PRKCD,RAC1,RASD1,RHOA,ROCK1,RPS6KA1,RPS6KA5,SMPD4,TP53
Remodeling of Epithelial Adherens Junctions	2.83	2.53	2.53	ACTB,ACTG1,ACTN4,ACTR2,ACTR3,ARPC1B,ARPC2,ARPC3,ARPC4,ARPC5,CLIP1,CTNNB1,CTNND1,DNM1L,MAPRE1,NME1,RAB7A,TUBA1A,TUBA1B,TUBA4A,TUBB,TUBB4B,TUBG1,ZYX
Role of NFAT in Regulation of the Immune Response	6.86	2.496	2.496	AKT1,AKT3,CALM1 (includes others),CAMK4,CD247,CD3D,CD3E,CD3G,CD4,CD79A,CD79B,CHP1,CSNK1A1,CSNK1E,CSNK1G1,CSNK1G2,CSNK1G3,ELP1,FOS,FYN,GNA12,GNA13,GNA15,GNAI2,GNB1,GNB2,GNB5,GNG11,GNG2,GNG5,GRB2,HLA-A,HLA-B,HLA-DMB,HLA-DOA,HLA-DQA1,HLA-DQB1,HLA-DRA,HLA-DRB1,ITK,ITPR1,ITPR2,JUN,KRAS,LCK,LCP2,LYN,MAP2K1,MAPK1,MEF2A,MEF2C,NFAT5,NFKB1,NFKBIA,NFKBIE,ORAI1,PIK3R5,PPP3CA,PPP3CB,PPP3R1,RASD1,RCAN3,SYK,XPO…
RAN Signaling	6.07	2.496	2.496	CSE1L,IPO5,KPNA1,KPNA2,KPNA3,KPNA4,KPNA5,KPNA6,KPNB1,RAN,RANGAP1,TNPO1,XPO1
Endoplasmic Reticulum Stress Pathway	4.49	2.496	2.496	ATF4,CALR,CASP3,CASP9,DDIT3,DNAJC3,EIF2S1,ERN1,HSP90B1,MAP3K5,MAPK8,TAOK3,XBP1
PKCθ Signaling in T Lymphocytes	3.46	2.48	2.48	CAMK2D,CAMK2G,CD247,CD3D,CD3E,CD3G,CD4,CHP1,FOS,FYN,GRAP2,GRB2,HLA-A,HLA-B,HLA-DMB,HLA-DOA,HLA-DQA1,HLA-DQB1,HLA-DRA,HLA-DRB1,JUN,KRAS,LCK,LCP2,MALT1,MAP3K1,MAP3K12,MAP3K13,MAP3K2,MAP3K3,MAP3K4,MAP3K5,MAP3K8,MAPK1,MAPK8,NFAT5,NFKB1,NFKBIA,NFKBIE,PIK3R5,PPP3CA,PPP3CB,PPP3R1,RAC1,RAC2,RASD1,VAV1,ZAP70
ERK/MAPK Signaling	2.59	2.48	2.48	ARAF,ATF4,CREB1,CREBBP,DUSP4,EIF4E,EIF4EBP1,ELF1,ELF2,ETS1,FOS,FYN,GRB2,H3-3A/H3-3B,HSPB1,ITGA4,ITGB1,KRAS,MAP2K1,MAPK1,MAPKAPK5,MKNK2,PAK2,PIK3R5,PPP1CA,PPP1R12A,PPP1R14B,PPP2CA,PPP2R1B,PPP2R5A,PPP2R5B,PPP2R5E,PRKACA,PRKACB,PRKAG1,PRKAG2,PRKAR1A,PRKAR2A,PRKCB,PRKCD,PRKCI,RAC1,RAC2,RAPGEF1,RASD1,RPS6KA1,RPS6KA5,STAT1,TLN1,VRK2,YWHAB,YWHAG,YWHAH,YWHAQ,YWHAZ
Unfolded protein response	8.52	2.449	2.449	AMFR,ATF4,BCL2,CALR,CANX,CD82,CEBPB,CEBPZ,DDIT3,DNAJA2,DNAJB9,DNAJC3,EDEM1,ERN1,ERO1B,HSP90B1,HSPA14,HSPA8,HSPH1,INSIG1,MAP2K7,MAP3K5,MAPK8,NFE2L2,OS9,PDIA6,PPP1R15A,SCAP,UBXN4,VCP,XBP1
IL-17A Signaling in Gastric Cells	1.33	2.449	2.449	CCL20,CXCL1,CXCL10,FOS,JUN,MAPK1,MAPK8,NFKB1,TNF
GM-CSF Signaling	2.79	2.4	2.4	AKT1,AKT3,BCL2A1,CAMK2D,CAMK2G,CSF2,CSF2RB,ETS1,GRB2,HCK,JAK2,KRAS,LYN,MAP2K1,MAPK1,PIK3R5,PPP3CA,PPP3CB,PPP3R1,PRKCB,RACK1,RASD1,RUNX1,STAT1,STAT5B
PI3K/AKT Signaling	4.46	2.343	2.343	AKT1,AKT3,BCL2,CDC37,CSF2RB,CTNNB1,EIF4E,EIF4EBP1,GAB1,GRB2,HSP90AA1,HSP90AB1,HSP90B1,IL10RA,IL11RA,IL21R,IL2RB,IL2RG,IL4R,IL6R,IL6ST,IL7R,INPP5B,INPP5D,INPP5F,ITGA4,ITGB1,JAK1,JAK2,JAK3,KRAS,LIMS1,MAP2K1,MAP3K5,MAP3K8,MAPK1,MCL1,MDM2,NFKB1,NFKBIA,NFKBIE,PPP2CA,PPP2R1B,PPP2R5A,PPP2R5B,PPP2R5E,RASD1,SYNJ2,THEM4,TP53,TSC1,YWHAB,YWHAE,YWHAG,YWHAH,YWHAQ,YWHAZ
Calcium-induced T Lymphocyte Apoptosis	7.97	2.268	2.268	CALM1 (includes others),CAMK4,CAPN2,CD247,CD3D,CD3E,CD3G,CD4,CHP1,EP300,HDAC1,HDAC2,HLA-A,HLA-B,HLA-DMB,HLA-DOA,HLA-DQA1,HLA-DQB1,HLA-DRA,HLA-DRB1,ITPR1,ITPR2,LCK,ORAI1,PPP3CA,PPP3CB,PPP3R1,PRKCB,PRKCD,PRKCI,PRKD3,ZAP70
tRNA Charging	5.1	2.236	2.236	CARS1,DARS1,EPRS1,FARS2,FARSB,GARS1,HARS1,IARS2,KARS1,LARS1,MARS1,NARS1,RARS2,SARS1,TARS1,TARS2,TARS3,VARS,WARS1,YARS1
Retinoic acid Mediated Apoptosis Signaling	1.58	2.183	2.183	APAF1,BID,CASP3,CASP8,CASP9,CFLAR,CYCS,DAP3,FADD,IRF1,PARP1,PARP14,PARP2,PARP4,PARP8,RARA,RXRB,TNKS2
Signaling by Rho Family GTPases	2.87	2.177	2.177	ACTB,ACTG1,ACTR2,ACTR3,ARHGEF2,ARHGEF7,ARPC1B,ARPC2,ARPC3,ARPC4,ARPC5,CDC42,CFL1,CLIP1,EZR,FNBP1,FOS,GNA12,GNA13,GNA15,GNAI2,GNB1,GNB2,GNB5,GNG11,GNG2,GNG5,ITGA4,ITGB1,JUN,LIMK1,MAP2K1,MAP2K7,MAP3K12,MAPK1,MAPK8,MSN,MYL12A,MYL12B,MYL6,MYL6B,NFKB1,PAK2,PIK3R5,PIP4K2C,PIP5K1A,PPP1R12A,PPP1R12C,PRKCI,RAC1,RAC2,RDX,RHOA,RHOB,RHOF,RHOH,RHOT2,ROCK1,SEPTIN1,SEPTIN11,SEPTIN6,SEPTIN7,SEPTIN9,STMN1,VIM,WAS…
Toll-like Receptor Signaling	2.33	2.138	2.138	EIF2AK2,FOS,IRAK1,IRAK3,JUN,LY96,MAP3K1,MAPK1,MAPK8,NFKB1,NFKBIA,RPS27A,SIGIRR,TAB2,TICAM1,TLR1,TLR10,TLR2,TLR4,TNF,TNFAIP3,TRAF1,UBA52,UBB,UBC
Aryl Hydrocarbon Receptor Signaling	2.97	2.121	2.121	AIP,ALDH16A1,ALDH2,ALDH3B1,ALDH9A1,APAF1,BAX,CCND2,CCND3,CCNE2,CTSD,CYP1B1,EP300,FAS,FOS,GSTK1,GSTO1,GSTP1,HSP90AA1,HSP90AB1,HSP90B1,HSPB1,JUN,MAPK1,MAPK8,MCM7,MDM2,MED1,MGST3,NCOA2,NCOA3,NEDD8,NFE2L2,NFKB1,NRIP1,PTGES3,RARA,RXRB,SP1,TFDP1,TNF,TP53,TP73
Methionine Degradation I (to Homocysteine)	3.25	2.111	2.111	AHCY,AHCYL1,EEF1AKMT2,EHMT1,FTSJ1,MAT2A,MAT2B,MGMT,MRM2,NSUN4,PRMT1
Cysteine Biosynthesis III (mammalia)	2.8	2.111	2.111	AHCY,AHCYL1,EEF1AKMT2,EHMT1,FTSJ1,MAT2A,MAT2B,MGMT,MRM2,NSUN4,PRMT1
B Cell Activating Factor Signaling	1.61	2.111	2.111	ELP1,FOS,JUN,MAP2K7,MAP3K1,MAPK1,MAPK8,NFAT5,NFKB1,NFKBIA,NFKBIE,TRAF1,TRAF3,TRAF5
Inhibition of ARE-Mediated mRNA Degradation Pathway	9.5	2.06	2.06	AGO1,AKT1,AKT3,CNOT1,CNOT6,CNOT9,DCP1A,DCP2,DDX6,DIS3L,EDC4,EXOSC1,EXOSC4,EXOSC5,EXOSC6,EXOSC7,EXOSC8,EXOSC9,LTB,MAPK1,MAPK6,MAPKAPK2,PABPN1,PAPOLA,POMC,PPP2CA,PPP2R1B,PPP2R5A,PPP2R5B,PPP2R5E,PRKACA,PRKACB,PRKAG1,PRKAG2,PRKAR1A,PRKAR2A,PSME1,PSME2,PSME3,PSME4,TIA1,TNF,TNFRSF1B,TNFSF8,XRN1,YWHAB,YWHAE,YWHAG,YWHAH,YWHAQ,YWHAZ,ZFP36,ZFP36L1,ZFP36L2,ZNF331
Actin Cytoskeleton Signaling	2.38	2.023	2.023	ACTB,ACTG1,ACTN4,ACTR2,ACTR3,ARHGEF7,ARPC1B,ARPC2,ARPC3,ARPC4,ARPC5,BRK1,CDC42,CFL1,CSK,CYFIP2,DIAPH1,EZR,FLNA,GNA12,GNA13,GRB2,GSN,IQGAP2,ITGA4,ITGB1,KRAS,LIMK1,MAP2K1,MAPK1,MATK,MPRIP,MSN,MYL12A,MYL12B,MYL6,MYL6B,NCKAP1L,PAK2,PFN1,PIK3R5,PIP5K1A,PPP1R12A,RAC1,RAC2,RASD1,RDX,RHOA,ROCK1,SSH2,TIAM1,TIAM2,TLN1,TMSB10/TMSB4X,TMSB4Y,VAV1,WAS,WASF2,WASL

## Sheet: monocytes_0h
Ingenuity Canonical Pathways	-log(p-value)	z-score		Molecules
Protein Kinase A Signaling	6.18	4.041	4.041	ACP1,ADCY7,AKAP10,AKAP11,AKAP13,AKAP9,ANAPC11,ANAPC2,APEX1,ATF2,ATF4,BAD,CALM1 (includes others),CAMK2D,CAMK4,CDC16,CHP1,CREB5,CREBBP,CREM,CTNNB1,DUSP10,DUSP2,DUSP4,DUSP5,FLNA,GDE1,GNA13,GNAI2,GNAS,GNB1,GNB2,GNB4,GNB5,GNG5,GSK3B,H1-10,H1-2,H1-3,H1-4,H3-3A/H3-3B,ITPR1,ITPR2,KDELR1,KDELR2,MAP2K1,MAP2K2,MAP3K1,MAPK1,MYL12A,MYL12B,MYL6,MYL6B,MYLPF,NFATC3,NFKB1,NFKB2,NFKBIB,NFKBID,NGFR,PDE2A,PDE3B,PDE…
CD28 Signaling in T Helper Cells	14.1	3.92	3.92	ACTR2,ACTR3,AKT2,ARPC1A,ARPC1B,ARPC2,ARPC3,ARPC4,ARPC5,BCL10,CALM1 (includes others),CAMK4,CD247,CD3D,CD3E,CD3G,CD4,CD86,CDC42,CHP1,CSK,FCER1G,FOS,FYN,GRB2,HLA-A,HLA-B,HLA-DMA,HLA-DMB,HLA-DOA,HLA-DOB,HLA-DQA1,HLA-DQB1,HLA-DRA,HLA-DRB1,HLA-DRB5,IKBKB,IKBKE,ITPR1,ITPR2,JUN,LCP2,MALT1,MAP2K1,MAP2K2,MAP3K1,NFATC3,NFKB1,NFKB2,NFKBIB,NFKBID,PDPK1,PIK3CA,PPP3CA,PPP3CB,PPP3R1,PTPN11,PTPN6,RAC1,SYK,WAS,ZA…
NRF2-mediated Oxidative Stress Response	12.5	3.81	3.81	ACTB,ACTG1,AKR1A1,ATF4,BACH1,CAT,CBR1,CCT7,CLPP,CREBBP,DNAJB11,DNAJB12,DNAJB14,DNAJB4,DNAJB6,DNAJB9,DNAJC13,DNAJC15,DNAJC3,DNAJC7,DNAJC8,DNAJC9,ENC1,EP300,ERP29,FKBP5,FOS,FOSL1,FTH1,FTL,GSK3B,GSR,GSTK1,GSTO1,GSTP1,HERPUD1,HMOX1,JUN,JUNB,JUND,KRAS,MAF,MAFF,MAFG,MAP2K1,MAP2K2,MAP2K3,MAP3K1,MAP3K5,MAP3K7,MAPK1,MAPK14,MGST1,MGST2,MGST3,NFE2L2,NQO2,NRAS,PIK3CA,PMF1/PMF1-BGLAP,PPIB,PRDX1,PRKCB,PRKCD,PR…
Inhibition of Angiogenesis by TSP1	2.51	3.742	3.742	AKT2,CASP3,CD36,CD47,FYN,JUN,MAPK1,MAPK14,TGFB1,TGFBR1,TGFBR2,THBS1,TP53,VEGFA
Role of NFAT in Cardiac Hypertrophy	4.1	3.677	3.677	ADCY7,AKT2,CACNA2D4,CALM1 (includes others),CAMK1D,CAMK2D,CAMK4,CHP1,CSNK1A1,EP300,GNAI2,GNAS,GNB1,GNB2,GNB4,GNB5,GNG5,GRB2,GSK3B,HDAC1,HDAC2,HDAC4,HDAC5,HDAC9,IL6ST,ITPR1,ITPR2,KRAS,MAP2K1,MAP2K2,MAP2K3,MAP3K1,MAP3K7,MAPK1,MAPK14,MEF2A,MEF2C,MEF2D,NRAS,PDIA3,PIK3CA,PLCB1,PLCB2,PLCG2,PLCL2,PPP3CA,PPP3CB,PPP3R1,PRKACA,PRKACB,PRKAG2,PRKAR1A,PRKAR2A,PRKAR2B,PRKCB,PRKCD,PRKCH,PRKD3,RALA,RALB,RAP1B,RA…
Nitric Oxide Signaling in the Cardiovascular System	1.34	3.657	3.657	AKT2,ATP2A2,CALM1 (includes others),CAMK4,HSP90AA1,HSP90AB1,HSP90B1,ITPR1,ITPR2,MAP2K1,MAP2K2,MAPK1,PDE2A,PDE3B,PIK3CA,PRKAA1,PRKACA,PRKACB,PRKAG2,PRKAR1A,PRKAR2A,PRKAR2B,PRKCB,PRKCD,PRKCH,PRKD3,VEGFA
Systemic Lupus Erythematosus In T Cell Signaling Pathway	12.8	-3.411	3.411	AKT1S1,AKT2,ATF2,ATF4,B2M,CAMK4,CASP1,CASP3,CASP4,CASP8,CBL,CD247,CD3D,CD3E,CD3G,CD44,CD86,CDC42,CHP1,CREB5,CREBBP,CREM,DNMT1,ELF1,EZR,FAS,FCER1G,FNBP1,FOS,GADD45A,GNA12,GNA13,GNAI2,GRB2,HLA-A,HLA-B,HLA-C,HLA-DMA,HLA-DMB,HLA-DOA,HLA-DOB,HLA-DPA1,HLA-DPB1,HLA-DQA1,HLA-DQB1,HLA-DQB2,HLA-DRA,HLA-DRB1,HLA-DRB5,HLA-E,HLA-F,IRF4,ITGAL,ITPR1,JUN,KRAS,MAP2K1,MAP2K2,MAP2K3,MAPK1,MSN,NRAS,PIK3CA,PPP2CA,PPP…
Pyridoxal 5'-phosphate Salvage Pathway	2.05	3.411	3.411	AKT2,CDK8,CSNK1A1,CSNK1D,DAPK1,DYRK1A,EIF2AK2,GRK6,IRAK1,MAP2K1,MAP2K2,MAP2K3,MAP3K8,MAPK1,MAPK6,PAK2,PDXK,PRKAA1,PRKCD,PRKCH,PRKX,PRPF4B
Reelin Signaling in Neurons	2.94	3.395	3.395	ACTR2,ACTR3,AKT2,APP,ARHGEF1,ARHGEF11,ARHGEF3,ARPC1A,ARPC1B,ARPC2,ARPC3,ARPC4,ARPC5,CAMK2D,CDC42,CFL1,CRK,FGR,FYN,GRINA,GSK3B,HCK,ITGA4,ITGA5,ITGAL,ITGB1,ITGB2,LYN,MAP2K1,MAP2K2,MAP2K3,MAP3K11,MAPK1,NDEL1,PDK3,PIK3CA,RAC1,RAP1B,RAPGEF1,RHOA,SRC,WASL
Synaptic Long Term Potentiation	4.39	3.317	3.317	ATF2,ATF4,CALM1 (includes others),CAMK2D,CAMK4,CHP1,CREB5,CREBBP,EP300,GNA15,GRINA,ITPR1,ITPR2,KRAS,MAP2K1,MAP2K2,MAPK1,NRAS,PDIA3,PLCB1,PLCB2,PLCG2,PLCL2,PPP1CA,PPP1CC,PPP1R14B,PPP1R3D,PPP3CA,PPP3CB,PPP3R1,PRKACA,PRKACB,PRKAG2,PRKAR1A,PRKAR2A,PRKAR2B,PRKCB,PRKCD,PRKCH,PRKD3,RALA,RALB,RAP1B,RAP2A,RASD1,RPS6KA1
EIF2 Signaling	45.2	-3.305	3.305	ACTB,AGO1,AGO2,AKT2,ATF4,ATF5,CCND1,CDK11A,DDIT3,EIF1,EIF1AX,EIF1AY,EIF2AK1,EIF2AK2,EIF2AK4,EIF2B1,EIF2B4,EIF2S1,EIF2S2,EIF2S3,EIF3A,EIF3B,EIF3D,EIF3E,EIF3F,EIF3G,EIF3H,EIF3I,EIF3J,EIF3K,EIF3L,EIF3M,EIF4A2,EIF4A3,EIF4E,EIF4G1,EIF4G2,EIF5,EIF5B,FAU,GRB2,GSK3B,HNRNPA1,KRAS,MAP2K1,MAP2K2,MAPK1,MYC,NRAS,PABPC1,PDPK1,PIK3CA,PPP1CA,PPP1CC,PPP1R15A,PTBP1,RALA,RALB,RAP1B,RAP2A,RASD1,RPL10,RPL10A,RPL11,RP…
Senescence Pathway	8.57	3.181	3.181	AKT2,ANAPC11,ANAPC2,ASXL1,BMPR2,CALM1 (includes others),CAMK4,CAPN2,CAPNS1,CAT,CCND1,CDC16,CDKN1A,CEBPB,CHP1,CREBBP,CXCL8,DLD,DMTF1,E2F3,E2F6,EED,EIF4E,EIF4EBP1,ELF1,ELF2,ELK3,EP300,EP400,ETS2,FOXO3,GADD45A,GADD45G,HBP1,HIPK2,IKBKB,IKBKE,IL1A,ING1,IRF3,ITPR2,ITSN2,JUN,KAT2B,KRAS,MAP2K1,MAP2K2,MAP2K3,MAP3K7,MAPK1,MAPK14,MAPK6,MAPKAPK2,MAPKAPK3,MAPKAPK5,MDM2,NBN,NFATC3,NFKB1,NFKB2,NRAS,PARP1,PDHA1,…
Dopamine-DARPP32 Feedback in cAMP Signaling	2.43	3.13	3.13	ADCY7,ATF2,ATF4,ATP2A2,CALM1 (includes others),CAMK4,CAMKK2,CHP1,CREB5,CREBBP,CREM,CSNK1A1,CSNK1D,CSNK1G2,CSNK1G3,GNAI2,GNAS,GRINA,ITPR1,ITPR2,PDIA3,PLCB1,PLCB2,PLCG2,PLCL2,PPP1CA,PPP1CC,PPP1R14B,PPP1R3D,PPP2CA,PPP2R1A,PPP2R2A,PPP2R5A,PPP2R5E,PPP3CA,PPP3CB,PPP3R1,PRKACA,PRKACB,PRKAG2,PRKAR1A,PRKAR2A,PRKAR2B,PRKCB,PRKCD,PRKCH,PRKD3,PTPA
Melatonin Signaling	1.87	3.128	3.128	CALM1 (includes others),CAMK2D,CAMK4,GNAI2,MAP2K1,MAP2K2,MAP2K3,MAPK1,PDIA3,PLCB1,PLCB2,PLCG2,PLCL2,PRKACA,PRKACB,PRKAG2,PRKAR1A,PRKAR2A,PRKAR2B,PRKCB,PRKCD,PRKCH,PRKD3
RANK Signaling in Osteoclasts	5.05	3.087	3.087	AKT2,BIRC2,BIRC3,CALM1 (includes others),CAMK4,CBL,CHP1,FOS,GSN,IKBKB,IKBKE,JUN,MAP2K1,MAP2K2,MAP3K1,MAP3K11,MAP3K12,MAP3K13,MAP3K2,MAP3K3,MAP3K5,MAP3K7,MAP3K8,MAPK1,MAPK14,NFKB1,NFKB2,NFKBIB,NFKBID,PIK3CA,PPP3CA,PPP3CB,PPP3R1,SRC,TAB2,XIAP
Cardiac Hypertrophy Signaling	8.02	3.077	3.077	ADCY7,ADRB2,ADSS2,ATF2,CALM1 (includes others),CAMK4,CDC42,CHP1,CREBBP,EIF2B1,EIF2B4,EIF4E,EP300,FNBP1,GNA12,GNA13,GNA15,GNAI2,GNAS,GNB1,GNB2,GNB4,GNB5,GNG5,GRB2,GSK3B,IL6R,JUN,KRAS,MAP2K1,MAP2K2,MAP2K3,MAP3K1,MAP3K11,MAP3K12,MAP3K13,MAP3K2,MAP3K3,MAP3K5,MAP3K7,MAP3K8,MAPK1,MAPK14,MAPKAPK2,MAPKAPK3,MEF2A,MEF2C,MEF2D,MYL12A,MYL12B,MYL6,MYL6B,MYLPF,NRAS,PDIA3,PIK3CA,PLCB1,PLCB2,PLCG2,PLCL2,PPP3CA,P…
Inhibition of ARE-Mediated mRNA Degradation Pathway	8.74	3.051	3.051	AGO1,AGO2,AKT2,CNOT1,CNOT8,CNOT9,DCP1A,DDX6,DIS3,EXOSC1,EXOSC10,EXOSC2,EXOSC6,EXOSC8,LTB,MAP3K7,MAPK1,MAPK14,MAPK6,MAPKAPK2,NGFR,PABPN1,PAPOLA,PPP2CA,PPP2R1A,PPP2R2A,PPP2R5A,PPP2R5E,PRKACA,PRKACB,PRKAG2,PRKAR1A,PRKAR2A,PRKAR2B,PSME1,PSME2,PSME4,PSMF1,PTPA,TIA1,TNF,TNFRSF1A,TNFRSF1B,TNFSF12,TNFSF13B,TNFSF8,YWHAB,YWHAE,YWHAG,YWHAH,YWHAQ,YWHAZ,ZFP36,ZFP36L1,ZFP36L2
Sirtuin Signaling Pathway	21.6	3.03	3.03	ACSS2,AGTRAP,APEX1,APP,ATG12,ATG13,ATG14,ATG3,ATG4D,ATG7,ATP5F1A,ATP5F1B,ATP5F1C,ATP5F1E,ATP5PB,ATP5PF,BAX,BCL2L11,BECN1,CPT1A,CRTC2,CXCL8,CYC1,ESRRA,FOXO1,FOXO3,G6PD,GABARAP,GABARAPL1,GABARAPL2,GABPA,GABPB1,GADD45A,GADD45G,GLS,GLUD1,GSK3B,H1-10,H1-2,H1-3,H1-4,H3-3A/H3-3B,HIF1A,HSF1,JUN,LDHA,LDHB,MAP1LC3A,MAP1LC3B,MAP1LC3B2,MAPK1,MAPK6,MYC,NAMPT,NBN,NDUFA1,NDUFA11,NDUFA12,NDUFA13,NDUFA2,NDUFA3,ND…
14-3-3-mediated Signaling	5.51	2.92	2.92	AKT1S1,AKT2,BAD,BAX,CBL,FOS,FOXO1,GRB2,GSK3B,JUN,KRAS,MAP2K1,MAP2K2,MAP3K5,MAPK1,NRAS,PDCD6IP,PDIA3,PIK3CA,PLCB1,PLCB2,PLCG2,PLCL2,PRKCB,PRKCD,PRKCH,PRKD3,RALA,RALB,RAP1B,RAP2A,RASD1,RPS6KA1,SRC,TNF,TNFRSF1A,TSC1,TUBA1A,TUBA1B,TUBA4A,TUBB,TUBB2A,VIM,YWHAB,YWHAE,YWHAG,YWHAH,YWHAQ,YWHAZ
HGF Signaling	5.81	2.846	2.846	AKT2,ATF2,CCND1,CDC42,CDKN1A,ELF1,ELF2,ELK3,ETS2,FOS,GRB2,HGF,ITGA4,ITGA5,ITGB1,JUN,KRAS,MAP2K1,MAP2K2,MAP3K1,MAP3K11,MAP3K12,MAP3K13,MAP3K2,MAP3K3,MAP3K5,MAP3K7,MAP3K8,MAPK1,NRAS,PIK3CA,PLCG2,PRKCB,PRKCD,PRKCH,PRKD3,PTPN11,RAC1,RALA,RALB,RAP1B,RAP2A,RAPGEF1,RASD1,STAT3
GNRH Signaling	4.99	2.673	2.673	ADCY7,ATF2,ATF4,CACNA2D4,CALM1 (includes others),CAMK2D,CAMK4,CDC42,CREB5,CREBBP,EGR1,FOS,GNA15,GNAI2,GNAS,GNB1,GNG5,GRB2,HBEGF,ITPR1,ITPR2,JUN,KRAS,MAP2K1,MAP2K2,MAP2K3,MAP3K1,MAP3K11,MAP3K12,MAP3K13,MAP3K2,MAP3K3,MAP3K5,MAP3K7,MAP3K8,MAPK1,MAPK14,NFKB1,NFKB2,NRAS,PAK2,PLCB1,PLCB2,PRKACA,PRKACB,PRKAG2,PRKAR1A,PRKAR2A,PRKAR2B,PRKCB,PRKCD,PRKCH,PRKD3,RAC1,RALA,RALB,RAP1B,RAP2A,RASD1,SRC
Androgen Signaling	6.46	2.502	2.502	CACNA2D4,CALM1 (includes others),CALR,CAMK4,CCND1,CCNH,CREBBP,EP300,ERCC3,GNA12,GNA13,GNA15,GNAI2,GNAS,GNB1,GNB2,GNB4,GNB5,GNG5,GTF2B,GTF2F1,GTF2H1,GTF2H3,GTF2H5,HSP90AA1,JUN,KAT2B,KAT7,MAPK1,MNAT1,NCOA2,NCOA4,NFKB1,NFKB2,POLR2E,POLR2H,POLR2I,POLR2J,POLR2J2/POLR2J3,POLR2K,POLR2L,PRKACA,PRKACB,PRKAG2,PRKAR1A,PRKAR2A,PRKAR2B,PRKCB,PRKCD,PRKCH,PRKD3,SRC,TAF2,TBP
TGF-β Signaling	1.94	2.502	2.502	BMPR2,CDC42,CREBBP,EP300,FOS,GRB2,HDAC1,IRF7,JUN,KRAS,MAP2K1,MAP2K2,MAP2K3,MAP3K7,MAPK1,MAPK14,NRAS,RALA,RALB,RAP1B,RAP2A,RASD1,RUNX3,SMAD2,SMAD7,TGFB1,TGFBR1,TGFBR2,TGIF1,ZNF423
PFKFB4 Signaling Pathway	6.19	2.449	2.449	ATF2,ATF4,CREB5,CREBBP,FBP1,GNAS,GPI,HK1,HK2,HK3,MAP2K1,MAP2K2,MAP2K3,MAPK1,NCOA3,PFKFB4,PRKACA,PRKACB,PRKAG2,PRKAR1A,PRKAR2A,PRKAR2B,TGFB1,TKT,TP53
Aldosterone Signaling in Epithelial Cells	1.63	2.357	2.357	DNAJB11,DNAJB12,DNAJB14,DNAJB4,DNAJB6,DNAJB9,DNAJC13,DNAJC15,DNAJC2,DNAJC3,DNAJC7,DNAJC8,DNAJC9,HSCB,HSP90AA1,HSP90AB1,HSP90B1,HSPA13,HSPA14,HSPA8,HSPA9,HSPB11,HSPD1,HSPE1,HSPH1,ITPR1,ITPR2,KRAS,MAP2K1,MAP2K2,MAPK1,PDIA3,PDPK1,PIK3CA,PIKFYVE,PLCB1,PLCB2,PLCG2,PLCL2,PRKCB,PRKCD,PRKCH,PRKD3
EGF Signaling	1.55	2.357	2.357	AKT2,CSNK2A1,CSNK2A2,CSNK2B,FOS,GRB2,ITPR1,ITPR2,JAK1,JUN,MAP2K1,MAP3K1,MAPK1,MAPK14,PIK3CA,SRC,STAT1,STAT3
CREB Signaling in Neurons	2.54	2.343	2.343	ADCY7,AKT2,ATF2,ATF4,CACNA2D4,CALM1 (includes others),CAMK2D,CAMK4,CREB5,CREBBP,EP300,GNA12,GNA13,GNA15,GNAI2,GNAS,GNB1,GNB2,GNB4,GNB5,GNG5,GRB2,GTF2B,ITPR1,ITPR2,KRAS,MAP2K1,MAP2K2,MAPK1,NRAS,PDIA3,PIK3CA,PLCB1,PLCB2,PLCG2,PLCL2,POLR2E,POLR2H,POLR2I,POLR2J,POLR2J2/POLR2J3,POLR2K,POLR2L,PRKACA,PRKACB,PRKAG2,PRKAR1A,PRKAR2A,PRKAR2B,PRKCB,PRKCD,PRKCH,PRKD3,RALA,RALB,RAP1B,RAP2A,RASD1,RPS6KA1,TBP
B Cell Receptor Signaling	11	2.294	2.294	AKT2,APBB1IP,ATF2,ATF4,BAD,BCL10,BTK,CALM1 (includes others),CAMK2D,CAMK4,CD22,CD79A,CD79B,CDC42,CFL1,CREB5,CREBBP,CSK,DAPP1,EGR1,FCGR2B,FOXO1,GAB2,GRB2,GSK3B,IKBKB,IKBKE,INPP5D,INPP5K,JUN,KRAS,LYN,MALT1,MAP2K1,MAP2K2,MAP2K3,MAP3K1,MAP3K11,MAP3K12,MAP3K13,MAP3K2,MAP3K3,MAP3K5,MAP3K7,MAP3K8,MAPK1,MAPK14,MEF2C,NFATC3,NFKB1,NFKB2,NFKBIB,NFKBID,NRAS,PAG1,PDPK1,PIK3AP1,PIK3CA,PLCG2,POU2F2,PPP3CA,PPP3C…
AMPK Signaling	1.86	2.287	2.287	ACTB,ADRB2,AK2,AKT1S1,AKT2,ARID1A,ATF2,ATF4,BRD7,CAB39,CAMKK2,CCND1,CDKN1A,CPT1A,CREB5,CREBBP,CRTC2,EEF2,EIF4EBP1,EP300,FOXO1,FOXO3,GNAS,ILKAP,KAT2B,MAP2K3,MAP3K7,MAPK1,MAPK14,PDPK1,PFKFB3,PFKFB4,PIK3CA,PPM1F,PPM1G,PPM1K,PPP2CA,PPP2R1A,PPP2R2A,PPP2R5A,PPP2R5E,PRKAA1,PRKACA,PRKACB,PRKAG2,PRKAR1A,PRKAR2A,PRKAR2B,PTPA,RAB3A,RAB7A,RAB8A,SMARCA2,SMARCC1,SMARCD2,SRC,TBC1D1,TSC1
Renin-Angiotensin Signaling	4.22	2.271	2.271	ADCY7,ATF2,CCL2,CCL5,FOS,GRB2,ITPR1,ITPR2,JAK2,JUN,KRAS,MAP2K1,MAP2K2,MAP3K1,MAPK1,MAPK14,NFKB1,NFKB2,NRAS,PAK2,PIK3CA,PLCG2,PRKACA,PRKACB,PRKAG2,PRKAR1A,PRKAR2A,PRKAR2B,PRKCB,PRKCD,PRKCH,PRKD3,PTGER2,PTPN6,RAC1,RALA,RALB,RAP1B,RAP2A,RASD1,STAT1,STAT3,TNF
ERK/MAPK Signaling	6.65	2.25	2.25	ATF2,ATF4,BAD,CREB5,CREBBP,CRK,DUSP2,DUSP4,EIF4E,EIF4EBP1,ELF1,ELF2,ELK3,ETS2,FOS,FYN,GRB2,H3-3A/H3-3B,ITGA4,ITGA5,ITGB1,KRAS,MAP2K1,MAP2K2,MAPK1,MAPKAPK5,MKNK1,MKNK2,MYC,NRAS,PAK2,PIK3CA,PLA2G4C,PLCG2,PPP1CA,PPP1CC,PPP1R14B,PPP1R3D,PPP2CA,PPP2R1A,PPP2R2A,PPP2R5A,PPP2R5E,PRKACA,PRKACB,PRKAG2,PRKAR1A,PRKAR2A,PRKAR2B,PRKCB,PRKCD,PTPA,RAC1,RAC2,RALA,RALB,RAP1B,RAP2A,RAPGEF1,RASD1,RPS6KA1,SRC,STAT1,S…
IL-17A Signaling in Airway Cells	2.05	2.236	2.236	AKT2,CXCL1,CXCL3,GSK3B,IKBKB,IKBKE,IL17RA,JAK1,JAK2,JAK3,MAP2K1,MAP2K2,MAP3K7,MAPK1,MAPK14,NFKB1,NFKB2,NFKBIB,NFKBID,PIK3CA,STAT3,TYK2
Cdc42 Signaling	10.7	2.214	2.214	ACTR2,ACTR3,ARPC1A,ARPC1B,ARPC2,ARPC3,ARPC4,ARPC5,ATF2,B2M,CD247,CD3D,CD3E,CD3G,CDC42,CFL1,DIAPH1,EXOC1,EXOC3,EXOC4,FCER1G,FOS,GSK3B,HLA-A,HLA-B,HLA-C,HLA-DMA,HLA-DMB,HLA-DOA,HLA-DOB,HLA-DPA1,HLA-DPB1,HLA-DQA1,HLA-DQB1,HLA-DQB2,HLA-DRA,HLA-DRB1,HLA-DRB5,HLA-E,HLA-F,IQGAP1,IQGAP2,ITGA4,ITGA5,ITGB1,JUN,MAP3K11,MAPK1,MAPK14,MPRIP,MYL12A,MYL12B,MYL6,MYL6B,MYLPF,PAK2,RALA,SRC,WAS,WASL,WIPF1
Wnt/β-catenin Signaling	1.65	2.197	2.197	AKT2,APPL1,BCL9,BMPR2,CCND1,CD44,CREBBP,CSNK1A1,CSNK1D,CSNK1G2,CSNK1G3,CSNK2A1,CSNK2A2,CSNK2B,CTNNB1,EP300,GSK3B,HDAC1,ILK,JUN,LRP1,MAP3K7,MARK2,MDM2,MYC,NLK,PPP2CA,PPP2R1A,PPP2R2A,PPP2R5A,PPP2R5E,PTPA,RPS27A,SRC,TCF4,TCF7,TCF7L2,TGFB1,TGFBR1,TGFBR2,TGFBR3,TLE3,TLE4,TP53,UBA52,UBB,UBC
CCR5 Signaling in Macrophages	1.45	2.138	2.138	CACNA2D4,CALM1 (includes others),CAMK4,CCL5,CD247,CD3D,CD3E,CD3G,CD4,FAS,FCER1G,FOS,GNAI2,GNAS,GNB1,GNB2,GNB4,GNB5,GNG5,JUN,MAPK1,MAPK14,PLCG2,PRKCB,PRKCD,PRKCH,PRKD3
IL-17A Signaling in Gastric Cells	1.63	2.121	2.121	CCL5,CXCL1,CXCL8,FOS,IL17RA,JUN,MAPK1,MAPK14,NFKB1,TNF
BMP signaling pathway	2.66	2.117	2.117	ATF2,BMPR2,CAMK4,CREBBP,GRB2,JUN,KRAS,MAP2K1,MAP2K2,MAP3K7,MAPK1,MAPK14,NFKB1,NFKB2,NRAS,PRKACA,PRKACB,PRKAG2,PRKAR1A,PRKAR2A,PRKAR2B,RALA,RALB,RAP1B,RAP2A,RASD1,SMAD7,XIAP,ZNF423
PI3K/AKT Signaling	11.3	2.101	2.101	AKT2,BAD,CCND1,CDC37,CDKN1A,CTNNB1,EIF4E,EIF4EBP1,FOXO1,FOXO3,GAB2,GRB2,GSK3B,HSP90AA1,HSP90AB1,HSP90B1,IKBKB,IKBKE,IL10RA,IL12RB1,IL13RA1,IL17RA,IL1R1,IL2RG,IL4R,IL6R,IL6ST,IL7R,ILK,INPP5D,INPP5K,ITGA4,ITGA5,ITGB1,JAK1,JAK2,JAK3,KRAS,LIMS1,MAP2K1,MAP2K2,MAP3K5,MAP3K8,MAPK1,MCL1,MDM2,NFKB1,NFKB2,NFKBIB,NFKBID,NRAS,PDPK1,PIK3CA,PPP2CA,PPP2R1A,PPP2R2A,PPP2R5A,PPP2R5E,PTPA,RALA,RALB,RAP1B,RAP2A,RASD…
Production of Nitric Oxide and Reactive Oxygen Species in Macrophages	8.18	2.077	2.077	AKT2,APOL1,CAT,CDC42,CREBBP,CYBA,FNBP1,FOS,IFNGR1,IFNGR2,IKBKB,IKBKE,IRF1,JAK1,JAK2,JAK3,JUN,LYZ,MAP2K1,MAP3K1,MAP3K11,MAP3K12,MAP3K13,MAP3K2,MAP3K3,MAP3K5,MAP3K7,MAP3K8,MAPK1,MAPK14,NCF2,NFKB1,NFKB2,NFKBIB,NFKBID,NGFR,PIK3CA,PLCG2,PPP1CA,PPP1CC,PPP1R14B,PPP1R3D,PPP2CA,PPP2R1A,PPP2R2A,PPP2R5A,PPP2R5E,PRKCB,PRKCD,PRKCH,PRKD3,PTPA,PTPN6,RAC1,RAC2,RAP1B,RHOA,RHOF,RHOG,RHOH,RHOQ,RHOT2,RHOU,SERPINA1,S…
Phospholipase C Signaling	9.82	2.065	2.065	ADCY7,AHNAK,ARHGEF1,ARHGEF11,ARHGEF3,ATF2,ATF4,BTK,CALM1 (includes others),CAMK4,CD247,CD3D,CD3E,CD3G,CD79A,CD79B,CDC42,CHP1,CREB5,CREBBP,EP300,FCER1G,FCGR2B,FNBP1,FYN,GNA13,GNAS,GNB1,GNB2,GNB4,GNB5,GNG5,GRB2,HDAC1,HDAC2,HDAC4,HDAC5,HDAC9,HMOX1,ITGA4,ITGA5,ITGB1,ITPR1,ITPR2,KRAS,LCP2,LYN,MAP2K1,MAP2K2,MAPK1,MARCKS,MEF2A,MEF2C,MEF2D,MPRIP,MYL12A,MYL12B,MYL6,MYL6B,MYLPF,NFATC3,NFKB1,NFKB2,NRAS,PEBP…
Opioid Signaling Pathway	5.01	2.065	2.065	ADCY7,AKT2,AP1B1,AP2A2,AP2B1,AP2M1,AP2S1,ARRB1,ARRB2,ATF2,ATF4,BAD,CACNA2D4,CALM1 (includes others),CAMK1D,CAMK2D,CAMK4,CDC42,CLTA,CLTC,CREB5,CREBBP,CTNNB1,EP300,FGR,FOS,FOSB,FYN,GNAI2,GNAS,GNB1,GNG5,GRINA,GRK2,GRK3,GRK6,GSK3B,HCK,ITPR1,ITPR2,KRAS,LYN,MAP2K1,MAP2K2,MAP2K3,MAPK1,MAPK6,MYC,NFKB1,NFKB2,NRAS,OGFR,PLCB1,PLD2,PPP3CA,PPP3CB,PPP3R1,PRKACA,PRKACB,PRKAG2,PRKAR1A,PRKAR2A,PRKAR2B,PRKCB,PRKCD…
Cell Cycle: G1/S Checkpoint Regulation	5.69	-2.041	2.041	CCND1,CCND2,CCND3,CDKN1A,CDKN2C,CDKN2D,CUL1,E2F3,E2F6,FBXL5,FOXO1,GNL3,GSK3B,HDAC1,HDAC2,HDAC4,HDAC5,HDAC9,MAX,MDM2,MYC,NRG1,PA2G4,PAK1IP1,RPL11,RPL5,SIN3A,SKP1,TFDP1,TGFB1,TP53
p70S6K Signaling	5.28	2.03	2.03	AKT2,BAD,BCAP31,BTK,CD79A,CD79B,EEF2,GNAI2,GRB2,IL2RG,IL4R,JAK1,KRAS,LYN,MAP2K1,MAP2K2,MAPK1,NRAS,PDIA3,PDPK1,PIK3CA,PLCB1,PLCB2,PLCG2,PLCL2,PPP2CA,PPP2R1A,PPP2R2A,PPP2R5A,PPP2R5E,PRKCB,PRKCD,PRKCH,PRKD3,PTPA,RALA,RALB,RAP1B,RAP2A,RASD1,RPS6,SRC,SYK,YWHAB,YWHAE,YWHAG,YWHAH,YWHAQ,YWHAZ
PI3K Signaling in B Lymphocytes	9.33	2.023	2.023	AKT2,ATF2,ATF4,ATF5,ATF6,BCL10,BTK,CALM1 (includes others),CAMK2D,CAMK4,CBL,CD79A,CD79B,CHP1,DAPP1,FCGR2B,FOS,FOXO3,FYN,IKBKB,IKBKE,IL4R,INPP5D,ITPR1,ITPR2,JUN,KRAS,LYN,MALT1,MAP2K1,MAP2K2,MAPK1,NFATC3,NFKB1,NFKB2,NFKBIB,NFKBID,NRAS,PDIA3,PDPK1,PIK3AP1,PIK3CA,PLCB1,PLCB2,PLCG2,PLCL2,PLEKHA1,PLEKHA2,PPP3CA,PPP3CB,PPP3R1,PRKCB,RAC1,RALA,RALB,RAP1B,RAP2A,RASD1,SYK,TLR4

## Sheet: NT_0h
Ingenuity Canonical Pathways	-log(p-value)	z-score	Molecules
Role of NFAT in Cardiac Hypertrophy	3.9	5.88	AKT1,AKT2,AKT3,CALM1 (includes others),CAMK1D,CAMK2D,CAMK2G,CAMK4,CHP1,CSNK1A1,EP300,GNAI2,GNAS,GNB5,GNG5,GRB2,GSK3B,HDAC1,HDAC2,HDAC4,HDAC5,HDAC6,HDAC9,IL6ST,ITPR1,ITPR2,KRAS,MAP2K1,MAP2K2,MAP2K3,MAP2K7,MAP3K1,MAP3K7,MAPK1,MAPK14,MAPK8,MAPK9,MEF2A,MEF2C,MEF2D,NRAS,PDIA3,PLCL2,PPP3CA,PPP3CB,PPP3CC,PPP3R1,PRKACB,PRKAG1,PRKAG2,PRKAR1A,PRKAR1B,PRKAR2A,PRKCA,PRKCB,PRKCH,PRKCI,PRKCQ,PRKD3,RALA,RASD1,R…
HGF Signaling	5.09	5.754	AKT1,AKT2,AKT3,ATF2,CRKL,ELF1,ELF2,ELK3,ETS1,FOS,GRB2,ITGA4,ITGA5,ITGB1,JUN,KRAS,MAP2K1,MAP2K2,MAP2K7,MAP3K1,MAP3K12,MAP3K13,MAP3K14,MAP3K2,MAP3K3,MAP3K4,MAP3K5,MAP3K7,MAP3K8,MAPK1,MAPK8,MAPK9,NRAS,PRKCA,PRKCB,PRKCH,PRKCI,PRKCQ,PRKD3,RALA,RAPGEF1,RASD1
Reelin Signaling in Neurons	3.36	5.555	ACTR2,ACTR3,AKT1,AKT2,AKT3,ARHGEF1,ARHGEF3,ARPC1B,ARPC2,ARPC3,ARPC4,ARPC5,CAMK2D,CAMK2G,CFL1,CRKL,FYN,GRINA,GSK3B,HCK,ITGA4,ITGA5,ITGA6,ITGAL,ITGB1,ITGB2,LCK,LYN,MAP2K1,MAP2K2,MAP2K3,MAP2K7,MAP4K1,MAPK1,MAPK8,MAPK8IP3,MAPK9,NDEL1,PAFAH1B1,PDK1,RAPGEF1,RHOA
CD28 Signaling in T Helper Cells	13.1	5.485	ACTR2,ACTR3,AKT1,AKT2,AKT3,ARPC1B,ARPC2,ARPC3,ARPC4,ARPC5,BCL10,CALM1 (includes others),CAMK4,CD247,CD28,CD3D,CD3E,CD3G,CD4,CD86,CHP1,CSK,FOS,FYN,GRAP2,GRB2,HLA-A,HLA-B,HLA-DMB,HLA-DQB1,HLA-DRA,IKBKE,ITK,ITPR1,ITPR2,JUN,LCK,LCP2,MALT1,MAP2K1,MAP2K2,MAP3K1,MAPK8,MAPK9,NFAT5,NFATC3,NFKB1,NFKB2,NFKBIA,PPP3CA,PPP3CB,PPP3CC,PPP3R1,PRKCQ,SYK,TRGV9,VAV1,WAS,ZAP70
GNRH Signaling	3.72	5.461	ATF2,ATF4,CALM1 (includes others),CAMK2D,CAMK2G,CAMK4,CREB1,CREBBP,EGR1,FOS,GNAI2,GNAS,GNG5,GRB2,ITPR1,ITPR2,JUN,KRAS,MAP2K1,MAP2K2,MAP2K3,MAP2K7,MAP3K1,MAP3K12,MAP3K13,MAP3K14,MAP3K2,MAP3K3,MAP3K4,MAP3K5,MAP3K7,MAP3K8,MAPK1,MAPK14,MAPK8,MAPK9,NFKB1,NFKB2,NRAS,PAK2,PRKACB,PRKAG1,PRKAG2,PRKAR1A,PRKAR1B,PRKAR2A,PRKCA,PRKCB,PRKCH,PRKCI,PRKCQ,PRKD3,RALA,RASD1
Cardiac Hypertrophy Signaling (Enhanced)	2.96	5.339	AKAP13,AKT1,AKT2,AKT3,APEX1,ATF2,ATF6,CALM1 (includes others),CAMK2D,CAMK2G,CAMK4,CHP1,CSF2RB,CTNNB1,DIAPH1,DIAPH2,EIF2B1,EIF2B3,EIF2B4,EIF2B5,EIF4E,EIF4EBP1,EP300,GNAI2,GNAS,GNG5,GSK3B,HDAC1,HDAC2,HDAC4,HDAC5,HDAC6,HDAC9,HSPB1,IFNG,IKBKE,IL10RA,IL10RB,IL17RA,IL27RA,IL2RG,IL4R,IL6ST,IL7R,ITGA4,ITGA5,ITGB1,ITPR1,ITPR2,JAK2,JUN,KRAS,LTA,LTB,MAP2K1,MAP2K2,MAP2K3,MAP2K7,MAP3K1,MAP3K12,MAP3K13,MAP3K14…
NRF2-mediated Oxidative Stress Response	10.3	5.27	ACTG1,AKT1,ATF4,CAT,CBR1,CCT7,CLPP,CREBBP,DNAJA1,DNAJB1,DNAJB14,DNAJB6,DNAJB9,DNAJC19,DNAJC3,DNAJC7,DNAJC8,DNAJC9,EP300,ERP29,FKBP5,FOS,FTH1,FTL,GCLM,GSK3B,GSR,GSTK1,GSTM3,GSTO1,GSTP1,HERPUD1,JUN,JUNB,JUND,KRAS,MAF,MAFF,MAP2K1,MAP2K2,MAP2K3,MAP2K7,MAP3K1,MAP3K5,MAP3K7,MAPK1,MAPK14,MAPK8,MAPK9,MGST3,NFE2L2,NRAS,PMF1/PMF1-BGLAP,PPIB,PRDX1,PRKCA,PRKCB,PRKCH,PRKCI,PRKCQ,PRKD3,RALA,RASD1,RBX1,SLC35A2,…
NF-κB Signaling	4.45	5.259	AKT1,AKT2,AKT3,BCL10,CASP8,CD40,CREBBP,CSNK2A1,CSNK2A2,CSNK2B,EIF2AK2,EP300,GSK3B,HDAC1,HDAC2,IRAK1,IRAK3,IRAK4,KRAS,LCK,LTA,MALT1,MAP2K7,MAP3K1,MAP3K14,MAP3K3,MAP3K7,MAP3K8,MAPK8,NFKB1,NFKB2,NFKBIA,NRAS,PELI1,PRKACB,PRKCB,PRKCQ,RALA,RASD1,SIGIRR,TAB2,TANK,TDP2,TGFBR1,TGFBR2,TGFBR3,TNF,TNFAIP3,TNFRSF1A,TNFRSF1B,TNFSF13B,TNIP1,TRAF3,TRAF5,TRGV9,UBE2N,UBE2V1,ZAP70
Synaptic Long Term Potentiation	2.91	5.191	ATF2,ATF4,CALM1 (includes others),CAMK2D,CAMK2G,CAMK4,CHP1,CREB1,CREBBP,EP300,GRINA,ITPR1,ITPR2,KRAS,MAP2K1,MAP2K2,MAPK1,NRAS,PDIA3,PLCL2,PPP1CA,PPP1R14B,PPP3CA,PPP3CB,PPP3CC,PPP3R1,PRKACB,PRKAG1,PRKAG2,PRKAR1A,PRKAR1B,PRKAR2A,PRKCA,PRKCB,PRKCH,PRKCI,PRKCQ,PRKD3,RALA,RASD1
B Cell Receptor Signaling	8.83	5.177	AKT1,AKT2,AKT3,APBB1IP,ATF2,ATF4,BCL10,CALM1 (includes others),CAMK2D,CAMK2G,CAMK4,CD19,CD79A,CD79B,CFL1,CREB1,CREBBP,CSK,DAPP1,EGR1,ETS1,FOXO1,GRB2,GSK3B,IKBKE,INPP5B,INPP5D,JUN,KRAS,LYN,MALT1,MAP2K1,MAP2K2,MAP2K3,MAP2K7,MAP3K1,MAP3K12,MAP3K13,MAP3K14,MAP3K2,MAP3K3,MAP3K4,MAP3K5,MAP3K7,MAP3K8,MAPK1,MAPK14,MAPK8,MAPK9,MEF2C,NFAT5,NFATC3,NFKB1,NFKB2,NFKBIA,NRAS,PAG1,PIK3AP1,PPP3CA,PPP3CB,PPP3CC,PP…
Opioid Signaling Pathway	3.61	5.177	AKT1,AKT2,AKT3,AP1B1,AP1G2,AP2A1,AP2A2,AP2B1,AP2M1,AP2S1,ATF2,ATF4,CALM1 (includes others),CAMK1D,CAMK2D,CAMK2G,CAMK4,CDKN1B,CREB1,CREBBP,CTNNB1,EP300,FOS,FOSB,FYN,GNAI2,GNAS,GNG5,GRINA,GRK2,GRK3,GRK6,GSK3B,HCK,ITPR1,ITPR2,KRAS,LCK,LYN,MAP2K1,MAP2K2,MAP2K3,MAP2K7,MAPK1,MAPK6,MYC,NFKB1,NFKB2,NFKBIA,NRAS,PDK1,PPP3CA,PPP3CB,PPP3CC,PPP3R1,PRKACB,PRKAG1,PRKAG2,PRKAR1A,PRKAR1B,PRKAR2A,PRKCA,PRKCB,PRKCH…
Fcγ Receptor-mediated Phagocytosis in Macrophages and Monocytes	3.09	4.95	ACTG1,ACTR2,ACTR3,AKT1,AKT2,AKT3,ARPC1B,ARPC2,ARPC3,ARPC4,ARPC5,CBL,EZR,FYN,HCK,INPP5D,LCP2,LYN,MAPK1,PLD3,PRKCA,PRKCB,PRKCH,PRKCI,PRKCQ,PRKD3,RAB11B,SYK,TLN1,VASP,VAV1,WAS
RANK Signaling in Osteoclasts	7.02	4.867	AKT1,AKT2,AKT3,BIRC2,BIRC3,CALM1 (includes others),CAMK4,CBL,CHP1,FOS,GSN,IKBKE,JUN,MAP2K1,MAP2K2,MAP2K7,MAP3K1,MAP3K12,MAP3K13,MAP3K14,MAP3K2,MAP3K3,MAP3K4,MAP3K5,MAP3K7,MAP3K8,MAPK1,MAPK14,MAPK8,MAPK9,NFKB1,NFKB2,NFKBIA,PPP3CA,PPP3CB,PPP3CC,PPP3R1,TAB2,TRAF5
Cardiac Hypertrophy Signaling	4.43	4.781	ADSS2,AKT1,ATF2,CALM1 (includes others),CAMK4,CHP1,CREB1,CREBBP,EIF2B1,EIF2B3,EIF2B4,EIF2B5,EIF4E,EP300,FNBP1,GNAI2,GNAS,GNB5,GNG5,GRB2,GSK3B,HSPB1,JUN,KRAS,MAP2K1,MAP2K2,MAP2K3,MAP2K7,MAP3K1,MAP3K12,MAP3K13,MAP3K14,MAP3K2,MAP3K3,MAP3K4,MAP3K5,MAP3K7,MAP3K8,MAPK1,MAPK14,MAPK8,MAPK9,MAPKAPK2,MEF2A,MEF2C,MEF2D,MYL12A,MYL12B,MYL6,MYL6B,NRAS,PDIA3,PLCL2,PPP3CA,PPP3CB,PPP3CC,PPP3R1,PRKACB,PRKAG1,PRKAG…
Hepatic Fibrosis Signaling Pathway	2.51	4.745	AKT1,AKT2,AKT3,ATF2,ATF4,CALM1 (includes others),CAMK4,CASP3,CCDC88A,CCL5,CD40,CDKN1B,CREB1,CREBBP,CTNNB1,FNBP1,FOS,FOXO1,FTH1,FTL,GNAI2,GSK3B,HIF1A,IKBKE,IL17RA,IRAK1,IRAK3,IRAK4,ITGA4,ITGA5,ITGB1,JAK1,JAK2,JUN,KRAS,LEF1,MAP2K1,MAP2K2,MAP2K3,MAP2K7,MAP3K7,MAPK1,MAPK14,MAPK8,MAPK9,MYC,MYL12A,MYL12B,MYL6,MYL6B,NFKB1,NFKB2,NFKBIA,NRAS,PDCD4,PDK1,PRKACB,PRKAG1,PRKAG2,PRKAR1A,PRKAR1B,PRKAR2A,PRKCA,PR…
Senescence Pathway	8.24	4.717	AKT1,AKT2,AKT3,ANAPC13,ANAPC2,ASXL2,ATF3,CALM1 (includes others),CAMK4,CAPN2,CAPNS1,CAT,CDC16,CDK4,CDKN1B,CHP1,CREBBP,DMTF1,E2F3,E2F4,E2F5,EED,EIF4E,EIF4EBP1,ELF1,ELF2,ELK3,EP300,ETS1,FOXO3,GADD45A,GADD45G,HBP1,HIPK2,IKBKE,ING1,IRF3,ITPR2,ITSN2,JUN,KAT2B,KRAS,MAP2K1,MAP2K2,MAP2K3,MAP2K7,MAP3K7,MAPK1,MAPK14,MAPK6,MAPKAPK2,MAPKAPK5,MDM2,NFAT5,NFATC3,NFKB1,NFKB2,NRAS,PARP1,PDHA1,PDHB,PDHX,PDK1,PHF1,…
Phospholipase C Signaling	5.05	4.677	ARHGEF1,ARHGEF3,ATF2,ATF4,CALM1 (includes others),CAMK4,CD247,CD3D,CD3E,CD3G,CD79A,CD79B,CHP1,CREB1,CREBBP,EP300,FNBP1,FYN,GNAS,GNB5,GNG5,GRAP2,GRB2,HDAC1,HDAC2,HDAC4,HDAC5,HDAC6,HDAC9,ITGA4,ITGA5,ITGB1,ITK,ITPR1,ITPR2,KRAS,LCK,LCP2,LYN,MAP2K1,MAP2K2,MAPK1,MARCKS,MEF2A,MEF2C,MEF2D,MPRIP,MYL12A,MYL12B,MYL6,MYL6B,NFAT5,NFATC3,NFKB1,NFKB2,NRAS,PEBP1,PLD3,PPP3CA,PPP3CB,PPP3CC,PPP3R1,PRKCA,PRKCB,PRKCH…
14-3-3-mediated Signaling	4.91	4.667	AKT1,AKT2,AKT3,CBL,CDKN1B,FOS,FOXO1,GRB2,GSK3B,JUN,KRAS,MAP2K1,MAP2K2,MAP3K5,MAPK1,MAPK8,MAPK9,NRAS,PDCD6IP,PDIA3,PLCL2,PRKCA,PRKCB,PRKCH,PRKCI,PRKCQ,PRKD3,RALA,RASD1,SRPK2,TNF,TNFRSF1A,TSC1,TSC2,TUBA1A,TUBA1B,TUBA4A,TUBB,TUBB2A,VIM,YWHAB,YWHAE,YWHAG,YWHAH,YWHAQ,YWHAZ
Dopamine-DARPP32 Feedback in cAMP Signaling	1.34	4.644	ATF2,ATF4,CALM1 (includes others),CAMK4,CHP1,CREB1,CREBBP,CREM,CSNK1A1,CSNK1D,CSNK1G2,CSNK1G3,GNAI2,GNAS,GRINA,ITPR1,ITPR2,PDIA3,PLCL2,PPP1CA,PPP1R14B,PPP2R2A,PPP2R5A,PPP2R5E,PPP3CA,PPP3CB,PPP3CC,PPP3R1,PRKACB,PRKAG1,PRKAG2,PRKAR1A,PRKAR1B,PRKAR2A,PRKCA,PRKCB,PRKCH,PRKCI,PRKCQ,PRKD3,PTPA
Systemic Lupus Erythematosus In B Cell Signaling Pathway	7.2	4.638	AKT1,AKT2,AKT3,BCL10,BCL2L11,CALM1 (includes others),CAMK4,CBL,CCND2,CCND3,CD19,CD40,CD72,CD79A,CD79B,CHP1,CSK,CTNNB1,FOS,FOXO1,FOXO3,FYN,GRB2,GSK3B,HCK,IFIT3,IFNG,IL6ST,INPP5B,INPP5D,IRAK1,IRAK4,IRF3,IRF7,ISG15,ISG20,JAK1,JAK2,JUN,KRAS,LCK,LTA,LTB,LYN,MALT1,MAP2K1,MAP2K2,MAP3K14,MAP3K7,MAPK1,MAVS,MCL1,MYC,NFAT5,NFATC3,NFKB1,NFKB2,NRAS,PAG1,PIK3AP1,PIM2,PPP3CA,PPP3CB,PPP3CC,PPP3R1,PRKCA,PRKCB,PRK…
Renin-Angiotensin Signaling	2.42	4.459	ATF2,CCL5,FOS,GRB2,ITPR1,ITPR2,JAK2,JUN,KRAS,MAP2K1,MAP2K2,MAP3K1,MAPK1,MAPK14,MAPK8,MAPK9,NFKB1,NFKB2,NRAS,PAK2,PRKACB,PRKAG1,PRKAG2,PRKAR1A,PRKAR1B,PRKAR2A,PRKCA,PRKCB,PRKCH,PRKCI,PRKCQ,PRKD3,RALA,RASD1,STAT1,TNF
PI3K Signaling in B Lymphocytes	9.63	4.438	AKT1,AKT2,AKT3,ATF2,ATF3,ATF4,ATF6,ATF6B,BCL10,CALM1 (includes others),CAMK2D,CAMK2G,CAMK4,CBL,CD19,CD40,CD79A,CD79B,CD81,CHP1,CREB1,DAPP1,FOS,FOXO3,FYN,IKBKE,IL4R,INPP5D,ITPR1,ITPR2,JUN,KRAS,LYN,MALT1,MAP2K1,MAP2K2,MAPK1,NFAT5,NFATC3,NFKB1,NFKB2,NFKBIA,NRAS,PDIA3,PIK3AP1,PLCL2,PLEKHA1,PLEKHA2,PLEKHA3,PPP3CA,PPP3CB,PPP3CC,PPP3R1,PRKCB,PRKCI,RALA,RASD1,SYK,VAV1
TGF-β Signaling	3.16	4.382	CREBBP,EP300,FOS,GRB2,HDAC1,IRF7,JUN,KRAS,MAP2K1,MAP2K2,MAP2K3,MAP3K7,MAP4K1,MAPK1,MAPK14,MAPK8,MAPK9,NRAS,PMEPA1,RALA,RASD1,RNF111,RUNX3,SKI,SMAD2,SMAD4,SMAD5,SMAD7,TGFB1,TGFBR1,TGFBR2,TGIF1,ZNF423
Production of Nitric Oxide and Reactive Oxygen Species in Macrophages	3.77	4.371	AKT1,AKT2,AKT3,CAT,CREBBP,CYBA,FNBP1,FOS,IFNG,IKBKE,IRF1,JAK1,JAK2,JAK3,JUN,LYZ,MAP2K1,MAP2K7,MAP3K1,MAP3K12,MAP3K13,MAP3K14,MAP3K2,MAP3K3,MAP3K4,MAP3K5,MAP3K7,MAP3K8,MAPK1,MAPK14,MAPK8,MAPK9,NFKB1,NFKB2,NFKBIA,PPP1CA,PPP1R14B,PPP2R2A,PPP2R5A,PPP2R5E,PRKCA,PRKCB,PRKCH,PRKCI,PRKCQ,PRKD3,PTPA,RHOA,RHOF,RHOG,RHOH,RHOT2,S100A8,STAT1,TNF,TNFRSF1A,TNFRSF1B,TYK2
Role of NFAT in Regulation of the Immune Response	7.25	4.296	AKT1,AKT2,AKT3,ATF2,CALM1 (includes others),CAMK4,CD247,CD28,CD3D,CD3E,CD3G,CD4,CD79A,CD79B,CD86,CHP1,CSNK1A1,CSNK1D,CSNK1G2,CSNK1G3,FOS,FYN,GNAI2,GNAS,GNB5,GNG5,GRB2,GSK3B,HLA-A,HLA-B,HLA-DMB,HLA-DQB1,HLA-DRA,IKBKE,ITK,ITPR1,ITPR2,JUN,KRAS,LCK,LCP2,LYN,MAP2K1,MAP2K2,MAPK1,MEF2A,MEF2C,MEF2D,NFAT5,NFATC3,NFKB1,NFKB2,NFKBIA,NRAS,PPP3CA,PPP3CB,PPP3CC,PPP3R1,PRKCQ,RALA,RASD1,RCAN3,SYK,TRGV9,XPO1,ZAP70
Protein Kinase A Signaling	3.15	4.281	ACP1,ADD3,AKAP10,AKAP11,AKAP13,AKAP9,ANAPC13,ANAPC2,APEX1,ATF2,ATF4,CALM1 (includes others),CAMK2D,CAMK2G,CAMK4,CDC16,CHP1,CREB1,CREBBP,CREM,CTNNB1,DUSP1,DUSP10,DUSP16,DUSP18,FLNA,GNAI2,GNAS,GNB5,GNG5,GSK3B,H1-10,H1-2,H1-3,H1-4,H1-5,H3-3A/H3-3B,ITPR1,ITPR2,KDELR1,LEF1,MAP2K1,MAP2K2,MAP3K1,MAPK1,MTMR3,MYL12A,MYL12B,MYL6,MYL6B,NFAT5,NFATC3,NFKB1,NFKB2,NFKBIA,PALM2AKAP2,PDE3B,PDE4B,PDE6D,PDE7A,PDE8A…
Fc Epsilon RI Signaling	1.47	4.271	AKT1,AKT2,AKT3,FYN,GRAP2,GRB2,INPP5B,INPP5D,KRAS,LCP2,LYN,MAP2K1,MAP2K2,MAP2K3,MAP2K7,MAPK1,MAPK14,MAPK8,MAPK9,NRAS,PRKCA,PRKCB,PRKCH,PRKCI,PRKCQ,PRKD3,RALA,RASD1,SYK,SYNJ2,TNF,VAV1
PKCθ Signaling in T Lymphocytes	5.43	4.258	BCL10,CAMK2D,CAMK2G,CD247,CD28,CD3D,CD3E,CD3G,CD4,CD86,CHP1,FOS,FYN,GRAP2,GRB2,HLA-A,HLA-B,HLA-DMB,HLA-DQB1,HLA-DRA,IKBKE,JUN,KRAS,LCK,LCP2,MALT1,MAP3K1,MAP3K12,MAP3K13,MAP3K14,MAP3K2,MAP3K3,MAP3K4,MAP3K5,MAP3K7,MAP3K8,MAPK1,MAPK8,NFAT5,NFATC3,NFKB1,NFKB2,NFKBIA,NRAS,PPP3CA,PPP3CB,PPP3CC,PPP3R1,PRKCQ,RALA,RASD1,TRGV9,VAV1,ZAP70
UVB-Induced MAPK Signaling	2.38	4.243	AKT1,EIF4E,EIF4EBP1,FOS,H3-3A/H3-3B,JUN,MAP2K1,MAPK1,MAPK14,MAPK8,MAPK9,PRKCA,PRKCB,PRKCH,PRKCI,PRKCQ,PRKD3,RPS6KA5,TP53
PDGF Signaling	2.7	4.158	ACP1,CRKL,CSNK2A1,CSNK2A2,CSNK2B,EIF2AK2,FOS,GRB2,INPP5B,INPP5D,JAK1,JAK2,JAK3,JUN,KRAS,MAP2K1,MAP2K2,MAP3K1,MAPK1,MAPK8,MYC,NRAS,PRKCA,PRKCB,RALA,RASD1,STAT1,SYNJ2,TYK2
Salvage Pathways of Pyrimidine Ribonucleotides	2.01	4.158	AK5,AKT2,CDADC1,CDK4,CMPK1,CSNK1A1,CSNK1D,DYRK1A,EIF2AK2,GRK6,IRAK1,LIMK2,MAP2K1,MAP2K2,MAP2K3,MAP3K8,MAPK1,MAPK6,MAPK8,MAPK9,PAK2,PIM1,PRKAA1,PRKCH,PRKCQ,PRKX,PRPF4B,UCKL1,UPP1
Nitric Oxide Signaling in the Cardiovascular System	1.81	4.158	AKT1,AKT2,AKT3,CALM1 (includes others),CAMK4,HSP90AA1,HSP90AB1,HSP90B1,ITPR1,ITPR2,MAP2K1,MAP2K2,MAPK1,PDE3B,PRKAA1,PRKACB,PRKAG1,PRKAG2,PRKAR1A,PRKAR1B,PRKAR2A,PRKCA,PRKCB,PRKCH,PRKCI,PRKCQ,PRKD3,VEGFA
Glioma Signaling	2.15	4.146	AKT1,AKT2,AKT3,CALM1 (includes others),CAMK1D,CAMK2D,CAMK2G,CAMK4,CDK4,CDKN2C,E2F3,E2F4,E2F5,GRB2,IDH3B,KRAS,MAP2K1,MAP2K2,MAPK1,MDM2,NRAS,PA2G4,PRKCA,PRKCB,PRKCH,PRKCI,PRKCQ,PRKD3,RALA,RASD1,RBL2,TFDP1,TP53
Ephrin Receptor Signaling	1.82	4.117	ABI1,ACP1,ACTR2,ACTR3,AKT1,AKT2,AKT3,ARPC1B,ARPC2,ARPC3,ARPC4,ARPC5,ATF2,ATF4,CFL1,CREB1,CREBBP,CRKL,CXCR4,EPHA4,EPHB6,FYN,GNAI2,GNAS,GNB5,GNG5,GRB2,GRINA,ITGA4,ITGA5,ITGB1,JAK2,KRAS,LIMK2,MAP2K1,MAP2K2,MAP3K14,MAPK1,NRAS,PAK2,RALA,RAPGEF1,RASD1,RHOA,SH2D3C,VEGFA,WAS,WIPF1
Cholecystokinin/Gastrin-mediated Signaling	2.16	4.116	ATF2,CREM,EPHA4,FNBP1,FOS,GRB2,ITPR1,ITPR2,JUN,KRAS,MAP2K1,MAP2K2,MAP2K3,MAPK1,MAPK14,MAPK8,MAPK9,MEF2A,MEF2C,MEF2D,NRAS,PRKCA,PRKCB,PRKCH,PRKCI,PRKCQ,PRKD3,RALA,RASD1,RHOA,RHOF,RHOG,RHOH,RHOT2,TNF
P2Y Purigenic Receptor Signaling Pathway	1.88	4.116	AKT1,AKT2,AKT3,ATF2,ATF4,CREB1,CREBBP,FOS,GNAI2,GNB5,GNG5,JUN,KRAS,MAP2K1,MAP2K2,MAPK1,MYC,NFKB1,NFKB2,NRAS,PDIA3,PLCL2,PRKACB,PRKAG1,PRKAG2,PRKAR1A,PRKAR1B,PRKAR2A,PRKCA,PRKCB,PRKCH,PRKCI,PRKCQ,PRKD3,RALA,RASD1
Pyridoxal 5'-phosphate Salvage Pathway	3.46	4.082	AKT2,CDK4,CSNK1A1,CSNK1D,DYRK1A,EIF2AK2,GRK6,IRAK1,LIMK2,MAP2K1,MAP2K2,MAP2K3,MAP3K8,MAPK1,MAPK6,MAPK8,MAPK9,PAK2,PIM1,PNPO,PRKAA1,PRKCH,PRKCQ,PRKX,PRPF4B
LPS-stimulated MAPK Signaling	3.07	4.041	ATF2,CD14,CREB1,FOS,IKBKE,JUN,KRAS,MAP2K1,MAP2K2,MAP2K3,MAP3K14,MAP3K5,MAP3K7,MAPK1,MAPK14,MAPK8,MAPK9,NFKB1,NFKB2,NFKBIA,NRAS,PRKCA,PRKCB,PRKCH,PRKCI,PRKCQ,PRKD3,RALA,RASD1
BMP signaling pathway	2.97	4.041	ATF2,CAMK4,CREB1,CREBBP,GRB2,JUN,KRAS,MAP2K1,MAP2K2,MAP3K7,MAPK1,MAPK14,MAPK8,MAPK9,NFKB1,NFKB2,NRAS,PRKACB,PRKAG1,PRKAG2,PRKAR1A,PRKAR1B,PRKAR2A,RALA,RASD1,SMAD4,SMAD5,SMAD7,ZNF423
EGF Signaling	2.45	4.025	AKT1,AKT2,AKT3,CSNK2A1,CSNK2A2,CSNK2B,FOS,GRB2,ITPR1,ITPR2,JAK1,JUN,MAP2K1,MAP2K7,MAP3K1,MAPK1,MAPK14,MAPK8,PRKCA,STAT1
IL-8 Signaling	1.45	4.025	AKT1,AKT2,AKT3,CCND2,CCND3,CSTB,EIF4EBP1,FNBP1,FOS,GNAI2,GNAS,GNB5,GNG5,IKBKE,IRAK1,IRAK3,IRAK4,ITGAX,ITGB2,JUN,KRAS,LASP1,LIMK2,MAP2K1,MAP2K2,MAPK1,MAPK8,MAPK9,MMP9,MYL12B,NFKB1,NRAS,PAK2,PLD3,PRKCA,PRKCB,PRKCH,PRKCI,PRKCQ,PRKD3,RAB11FIP2,RALA,RASD1,RHOA,RHOF,RHOG,RHOH,RHOT2,VASP,VEGFA
Inhibition of Angiogenesis by TSP1	5.92	3.9	AKT1,AKT2,AKT3,CASP3,CD36,CD47,FYN,JUN,MAPK1,MAPK14,MAPK8,MAPK9,MMP9,TGFB1,TGFBR1,TGFBR2,THBS1,TP53,VEGFA
IL-3 Signaling	5.09	3.889	AKT1,AKT2,AKT3,CHP1,CRKL,CSF2RB,FOS,FOXO1,GRB2,INPP5D,JAK1,JAK2,JUN,KRAS,MAP2K1,MAP2K2,MAPK1,NRAS,PPP3CA,PPP3CB,PPP3CC,PPP3R1,PRKCA,PRKCB,PRKCH,PRKCI,PRKCQ,PRKD3,RALA,RAPGEF1,RASD1,STAT1,STAT6
Cdc42 Signaling	9.4	3.795	ACTR2,ACTR3,ARPC1B,ARPC2,ARPC3,ARPC4,ARPC5,ATF2,B2M,CD247,CD3D,CD3E,CD3G,CDC42SE1,CFL1,DIAPH1,EXOC1,EXOC2,EXOC3,EXOC4,EXOC6,EXOC8,FGD3,FOS,GSK3B,HLA-A,HLA-B,HLA-C,HLA-DMB,HLA-DPA1,HLA-DQB1,HLA-DRA,HLA-E,HLA-F,IQGAP2,ITGA4,ITGA5,ITGB1,ITK,JUN,LIMK2,MAPK1,MAPK14,MAPK8,MAPK9,MPRIP,MYL12A,MYL12B,MYL6,MYL6B,PAK2,PRKCI,RALA,TRGV9,VAV1,WAS,WIPF1
fMLP Signaling in Neutrophils	3.82	3.781	ACTR2,ACTR3,ARPC1B,ARPC2,ARPC3,ARPC4,ARPC5,CALM1 (includes others),CAMK4,CHP1,FPR1,GNAI2,GNAS,GNB5,GNG5,ITPR1,ITPR2,KRAS,MAP2K1,MAP2K2,MAPK1,NFAT5,NFATC3,NFKB1,NFKB2,NFKBIA,NRAS,PPP3CA,PPP3CB,PPP3CC,PPP3R1,PRKCA,PRKCB,PRKCH,PRKCI,PRKCQ,PRKD3,RALA,RASD1,WAS
IGF-1 Signaling	3.81	3.78	AKT1,AKT2,AKT3,CSNK2A1,CSNK2A2,CSNK2B,FOS,FOXO1,FOXO3,GRB2,JAK1,JAK2,JUN,KRAS,MAP2K1,MAP2K2,MAPK1,MAPK8,NRAS,PRKACB,PRKAG1,PRKAG2,PRKAR1A,PRKAR1B,PRKAR2A,PRKCI,RALA,RASD1,SOCS3,SOCS4,SOCS5,YWHAB,YWHAE,YWHAG,YWHAH,YWHAQ,YWHAZ
UVC-Induced MAPK Signaling	2.49	3.771	FOS,JUN,KRAS,MAP2K1,MAP2K2,MAPK1,MAPK14,MAPK8,MAPK9,NRAS,PRKCA,PRKCB,PRKCH,PRKCI,PRKCQ,PRKD3,RALA,RASD1,TP53
Integrin Signaling	3.26	3.742	ACTG1,ACTN1,ACTR2,ACTR3,AKT1,AKT2,AKT3,ARF1,ARHGAP26,ARPC1B,ARPC2,ARPC3,ARPC4,ARPC5,ASAP1,CAPN2,CAPNS1,CRKL,FNBP1,FYN,GRB2,GSK3B,GSN,ILKAP,ITGA4,ITGA5,ITGA6,ITGAE,ITGAL,ITGAX,ITGB1,ITGB2,ITGB7,KRAS,LIMS1,MAP2K1,MAP2K2,MAPK1,MAPK8,MPRIP,MYL12A,MYL12B,NRAS,PAK2,PFN1,RALA,RAPGEF1,RASD1,RHOA,RHOF,RHOG,RHOH,RHOT2,TLN1,TSPAN3,TTN,VASP,VCL,WAS,WIPF1,ZYX
Aldosterone Signaling in Epithelial Cells	1.74	3.742	DNAJA1,DNAJB1,DNAJB14,DNAJB6,DNAJB9,DNAJC19,DNAJC2,DNAJC24,DNAJC25,DNAJC3,DNAJC7,DNAJC8,DNAJC9,DUSP1,HSCB,HSP90AA1,HSP90AB1,HSP90B1,HSPA14,HSPA1A/HSPA1B,HSPA5,HSPA8,HSPB1,HSPB11,HSPE1,HSPH1,ITPR1,ITPR2,KRAS,MAP2K1,MAP2K2,MAPK1,PDIA3,PLCL2,PRKCA,PRKCB,PRKCH,PRKCI,PRKCQ,PRKD3,SACS,TRAP1
Melatonin Signaling	2.44	3.674	CALM1 (includes others),CAMK2D,CAMK2G,CAMK4,GNAI2,MAP2K1,MAP2K2,MAP2K3,MAP2K7,MAPK1,PDIA3,PLCL2,PRKACB,PRKAG1,PRKAG2,PRKAR1A,PRKAR1B,PRKAR2A,PRKCA,PRKCB,PRKCH,PRKCI,PRKCQ,PRKD3
Induction of Apoptosis by HIV1	5.53	3.657	APAF1,BBC3,BIRC2,BIRC3,CASP3,CASP8,CXCR4,CYCS,DAXX,DFFA,HTRA2,IKBKE,MAP2K7,MAP3K14,MAP3K5,MAPK8,MAPK9,NFKB1,NFKB2,NFKBIA,SLC25A3,SLC25A4,SLC25A5,TNF,TNFRSF1A,TNFRSF1B,TP53,TRAF1
p70S6K Signaling	3.05	3.656	AKT1,AKT2,AKT3,BCAP31,CD19,CD79A,CD79B,EEF2,GNAI2,GRB2,IL2RG,IL4R,JAK1,KRAS,LYN,MAP2K1,MAP2K2,MAPK1,NRAS,PDIA3,PLCL2,PPP2R2A,PPP2R5A,PPP2R5E,PRKCA,PRKCB,PRKCH,PRKCI,PRKCQ,PRKD3,PTPA,RALA,RASD1,RPS6,SYK,YWHAB,YWHAE,YWHAG,YWHAH,YWHAQ,YWHAZ
Rac Signaling	2.57	3.656	ABI2,ACTR2,ACTR3,ARPC1B,ARPC2,ARPC3,ARPC4,ARPC5,BRK1,CD44,CFL1,CYFIP2,ELK4,IQGAP2,ITGA4,ITGA5,ITGB1,JUN,KRAS,LIMK2,MAP2K1,MAP2K2,MAP2K7,MAP3K1,MAPK1,MAPK8,NFKB1,NFKB2,NRAS,PAK2,PRKCI,RALA,RASD1,RHOA,TIAM1
NGF Signaling	2.42	3.656	AKT1,AKT2,AKT3,ATF2,ATF4,CREB1,CREBBP,GRB2,IKBKE,KRAS,MAP2K1,MAP2K2,MAP3K1,MAP3K12,MAP3K13,MAP3K14,MAP3K2,MAP3K3,MAP3K4,MAP3K5,MAP3K7,MAP3K8,MAPK1,MAPK8,MAPK9,NFKB1,NFKB2,NRAS,RALA,RASD1,RHOA,RHOG,RPS6KA5,TP53,TRAF4
NF-κB Activation by Viruses	3.83	3.651	AKT1,AKT2,AKT3,CD4,EIF2AK2,IKBKE,ITGA4,ITGA5,ITGA6,ITGAL,ITGB1,ITGB2,KRAS,LCK,MAP3K1,MAP3K14,MAPK1,NFKB1,NFKB2,NFKBIA,NRAS,PRKCA,PRKCB,PRKCH,PRKCI,PRKCQ,PRKD3,RALA,RASD1,TBP,TNFRSF14
PFKFB4 Signaling Pathway	4.12	3.578	ATF2,ATF4,CREB1,CREBBP,GNAS,MAP2K1,MAP2K2,MAP2K3,MAP2K7,MAPK1,NCOA3,PRKACB,PRKAG1,PRKAG2,PRKAR1A,PRKAR1B,PRKAR2A,RPS6KA5,TGFB1,TKT,TP53
IL-17A Signaling in Airway Cells	1.96	3.578	AKT1,AKT2,AKT3,CXCL3,GSK3B,IKBKE,IL17RA,JAK1,JAK2,JAK3,MAP2K1,MAP2K2,MAP3K7,MAPK1,MAPK14,MAPK8,MAPK9,NFKB1,NFKB2,NFKBIA,TYK2
ERK/MAPK Signaling	2.82	3.571	ATF2,ATF4,CREB1,CREBBP,CRKL,DUSP1,EIF4E,EIF4EBP1,ELF1,ELF2,ELK3,ETS1,FOS,FYN,GRB2,H3-3A/H3-3B,HSPB1,ITGA4,ITGA5,ITGB1,KRAS,MAP2K1,MAP2K2,MAPK1,MAPKAPK5,MKNK2,MYC,NRAS,PAK2,PPP1CA,PPP1R14B,PPP2R2A,PPP2R5A,PPP2R5E,PRKACB,PRKAG1,PRKAG2,PRKAR1A,PRKAR1B,PRKAR2A,PRKCA,PRKCB,PRKCI,PTPA,RALA,RAPGEF1,RASD1,RPS6KA5,STAT1,TLN1,VRK2,YWHAB,YWHAG,YWHAH,YWHAQ,YWHAZ
ERK5 Signaling	3.76	3.53	AKT1,ATF2,ATF4,CREB1,CREBBP,ELK4,FOS,FOXO3,IL6ST,KRAS,MAP3K2,MAP3K3,MAP3K8,MEF2A,MEF2C,MEF2D,MYC,NRAS,RALA,RASD1,RPS6KA5,SH2D2A,YWHAB,YWHAE,YWHAG,YWHAH,YWHAQ,YWHAZ
IL-1 Signaling	2.3	3.53	FOS,GNAI2,GNAS,GNB5,GNG5,IKBKE,IRAK1,IRAK3,IRAK4,JUN,MAP2K3,MAP2K7,MAP3K1,MAP3K14,MAP3K7,MAPK1,MAPK14,MAPK8,MAPK9,NFKB1,NFKB2,NFKBIA,PRKACB,PRKAG1,PRKAG2,PRKAR1A,PRKAR1B,PRKAR2A,TAB2
Calcium-induced T Lymphocyte Apoptosis	8.66	3.528	CALM1 (includes others),CAMK4,CAPN2,CD247,CD3D,CD3E,CD3G,CD4,CHP1,EP300,HDAC1,HDAC2,HLA-A,HLA-B,HLA-DMB,HLA-DQB1,HLA-DRA,ITPR1,ITPR2,LCK,MEF2D,PPP3CA,PPP3CB,PPP3CC,PPP3R1,PRKCA,PRKCB,PRKCH,PRKCI,PRKCQ,PRKD3,TRGV9,ZAP70
SAPK/JNK Signaling	2.15	3.528	ATF2,CRKL,DAXX,DUSP10,GADD45A,GNG5,GRB2,JUN,KRAS,LCK,MAP2K7,MAP3K1,MAP3K12,MAP3K13,MAP3K2,MAP3K3,MAP3K4,MAP3K5,MAP3K7,MAP4K1,MAP4K5,MAPK8,MAPK8IP3,MAPK9,NFATC3,NRAS,RALA,RASD1,SH2D2A,TP53,TRGV9
Death Receptor Signaling	6.38	3.452	ACIN1,ACTG1,APAF1,ARHGDIB,BIRC2,BIRC3,CASP10,CASP2,CASP3,CASP6,CASP8,CFLAR,CYCS,DAXX,DFFA,HSPB1,HTRA2,IKBKE,LMNA,MAP2K7,MAP3K14,MAP3K5,MAPK8,NFKB1,NFKB2,NFKBIA,PARP1,PARP11,PARP14,PARP4,PARP6,PARP8,TANK,TNF,TNFRSF1A,TNFRSF1B,TNFRSF25,TNFSF10,TNKS2
Apelin Endothelial Signaling Pathway	2.36	3.43	AKT1,AKT2,AKT3,CALM1 (includes others),CAMK4,FOS,GNAI2,GNAS,HDAC4,HDAC5,HIF1A,JUN,KRAS,MAP2K1,MAP2K2,MAPK1,MAPK8,MAPK9,MEF2A,MEF2C,MEF2D,NFKB1,NFKB2,NRAS,PRKAA1,PRKAG1,PRKAG2,PRKCA,PRKCB,PRKCH,PRKCI,PRKCQ,PRKD3,RALA,RASD1
Neuregulin Signaling	2.67	3.411	ADAM17,AKT1,AKT2,AKT3,CDKN1B,CRKL,ERBIN,EREG,GRB2,HSP90AA1,HSP90AB1,HSP90B1,ITGA4,ITGA5,ITGB1,KRAS,MAP2K1,MAP2K2,MAPK1,MATK,MYC,NRAS,PRKCA,PRKCB,PRKCH,PRKCI,PRKCQ,PRKD3,RALA,RASD1,RPS6
CD40 Signaling	3.46	3.4	CD40,FOS,IKBKE,JAK3,JUN,LTA,MAP2K1,MAP2K2,MAP2K3,MAP2K7,MAP3K14,MAP3K7,MAPK1,MAPK14,MAPK8,MAPK9,MAPKAPK2,NFKB1,NFKB2,NFKBIA,TANK,TNFAIP3,TRAF1,TRAF3,TRAF5
p38 MAPK Signaling	2.92	3.333	ATF2,ATF4,CREB1,CREBBP,DAXX,DDIT3,DUSP1,DUSP10,H3-3A/H3-3B,HMGN1,HSPB1,IRAK1,IRAK3,IRAK4,MAP2K3,MAP3K5,MAP3K7,MAP4K1,MAPK14,MAPKAPK2,MAPKAPK5,MAX,MEF2A,MEF2C,MEF2D,MKNK2,MYC,RPS6KA5,STAT1,TAB2,TGFB1,TGFBR1,TGFBR2,TIFA,TNF,TNFRSF1A,TNFRSF1B,TP53
Sirtuin Signaling Pathway	16.8	3.324	AGTRAP,AKT1,APEX1,ATG12,ATG13,ATG14,ATG16L1,ATG2A,ATG4A,ATG4B,ATP5F1A,ATP5F1B,ATP5F1D,ATP5F1E,ATP5PF,BCL2L11,CPT1A,CRTC2,FOXO1,FOXO3,GABARAP,GABARAPL1,GABARAPL2,GABPA,GABPB1,GABPB2,GADD45A,GADD45G,GLS,GLUD1,GSK3B,GTF3C2,H1-10,H1-2,H1-3,H1-4,H1-5,H3-3A/H3-3B,HIF1A,HSF1,JUN,KAT2A,LDHA,LDHB,MAPK1,MAPK6,MYC,NAMPT,NDUFA1,NDUFA11,NDUFA12,NDUFA13,NDUFA3,NDUFA4,NDUFAB1,NDUFAF1,NDUFAF2,NDUFB1,NDUFB11,NDUF…
Thrombopoietin Signaling	1.44	3.3	FOS,GRB2,JAK2,JUN,KRAS,MAP2K1,MAP2K2,MAPK1,MYC,NRAS,PRKCA,PRKCB,PRKCH,PRKCI,PRKCQ,PRKD3,RALA,RASD1,STAT1
GM-CSF Signaling	3.58	3.273	AKT1,AKT2,AKT3,CAMK2D,CAMK2G,CSF2RB,ETS1,GRB2,HCK,JAK2,KRAS,LYN,MAP2K1,MAP2K2,MAPK1,NRAS,PIM1,PPP3CA,PPP3CB,PPP3CC,PPP3R1,PRKCB,RACK1,RALA,RASD1,RUNX1,STAT1
TREM1 Signaling	1.52	3.273	AKT1,AKT2,AKT3,CASP1,CD40,CD86,CIITA,CXCL3,GRB2,IRAK1,ITGA5,ITGAX,ITGB1,JAK2,LAT2,MAPK1,NFKB1,NFKB2,SIGIRR,TNF,TYROBP
Chemokine Signaling	2.17	3.266	CALM1 (includes others),CAMK1D,CAMK2D,CAMK2G,CAMK4,CCL5,CFL1,CXCR4,FOS,GNAI2,JUN,KRAS,LIMK2,MAP2K1,MAP2K2,MAPK1,MAPK14,MAPK8,MPRIP,NRAS,PRKCA,PRKCB,RALA,RASD1,RHOA
Type I Diabetes Mellitus Signaling	7.28	3.212	APAF1,CASP3,CASP8,CD247,CD28,CD3D,CD3E,CD3G,CD86,CYCS,HLA-A,HLA-B,HLA-C,HLA-DMB,HLA-DQB1,HLA-DRA,HLA-E,HLA-F,IFNG,IKBKE,IRAK1,IRF1,JAK1,JAK2,LTA,MAP2K3,MAP2K7,MAP3K14,MAP3K5,MAP3K7,MAPK1,MAPK14,MAPK8,MAPK9,NFKB1,NFKB2,NFKBIA,PRF1,SOCS3,SOCS4,SOCS5,STAT1,TNF,TNFRSF1A,TNFRSF1B,TRGV9
Lymphotoxin β Receptor Signaling	3.09	3.153	AKT1,AKT2,AKT3,APAF1,BIRC2,CASP3,CREBBP,CYCS,EP300,IKBKE,LTA,LTB,MAP3K14,MAPK1,NFKB1,NFKB2,NFKBIA,TRAF1,TRAF3,TRAF4,TRAF5
Mouse Embryonic Stem Cell Pluripotency	1.82	3.024	AKT1,AKT2,AKT3,CREBBP,CTNNB1,GRB2,GSK3B,ID2,IL6ST,JAK1,JAK2,JAK3,KRAS,LEF1,MAP2K1,MAP2K2,MAP3K7,MAPK1,MAPK14,MYC,NRAS,RALA,RASD1,SMAD4,SMAD5,TCF3,TCF4,TCF7,TP53,TYK2
Pancreatic Adenocarcinoma Signaling	3.1	3	AKT1,AKT2,AKT3,CDK4,CDKN1B,E2F3,E2F4,E2F5,GRB2,JAK1,JAK2,JAK3,KRAS,MAP2K1,MAP2K2,MAPK1,MAPK8,MAPK9,MDM2,MMP9,NFKB1,NFKB2,PA2G4,PLD3,RALA,RALBP1,SMAD2,SMAD4,STAT1,TFDP1,TGFB1,TGFBR1,TGFBR2,TP53,TYK2,VEGFA
IL-2 Signaling	2.59	3	AKT1,AKT2,AKT3,CSNK2A1,CSNK2A2,CSNK2B,FOS,GRB2,IL2RG,JAK1,JAK3,JUN,KRAS,LCK,MAP2K1,MAP2K2,MAPK1,MAPK8,NRAS,RALA,RASD1,SYK
nNOS Signaling in Neurons	2.24	3	CALM1 (includes others),CAMK4,CAPN2,CAPNS1,CHP1,GRINA,PPP3CA,PPP3CB,PPP3CC,PPP3R1,PRKCA,PRKCB,PRKCH,PRKCI,PRKCQ,PRKD3,RASD1
Crosstalk between Dendritic Cells and Natural Killer Cells	2.77	2.982	ACTG1,CAMK2D,CAMK2G,CCR7,CD28,CD40,CD69,CD86,CSF2RB,HLA-A,HLA-B,HLA-C,HLA-DRA,HLA-E,HLA-F,ICAM3,IFNG,IL2RG,ITGAL,KLRD1,LTA,LTB,NFKB1,NFKB2,PRF1,TLN1,TNF,TNFRSF1B,TNFSF10,TYROBP
Neuroinflammation Signaling Pathway	2.01	2.967	AKT1,AKT2,AKT3,APH1A,ATF2,ATF4,B2M,BIRC2,BIRC3,CASP1,CASP3,CASP8,CCL5,CD40,CD86,CFLAR,CHP1,CREB1,CREBBP,CSF1R,CTNNB1,CXCL10,FOS,GLS,GLUL,GRINA,GSK3B,HLA-A,HLA-B,HLA-C,HLA-DMB,HLA-DQB1,HLA-DRA,HLA-E,HLA-F,HMGB1,IFNG,IKBKE,IRAK1,IRAK3,IRAK4,IRF3,IRF7,JAK1,JAK2,JAK3,JUN,MAPK1,MAPK14,MAPK6,MAPK8,MAPK9,MMP9,NFAT5,NFATC3,NFE2L2,NFKB1,NFKB2,PPP3CA,PPP3CB,PPP3CC,PPP3R1,PSENEN,SOD2,STAT1,SYK,TGFB1,TGFBR1,…
CD27 Signaling in Lymphocytes	7.87	2.887	APAF1,CASP3,CASP8,CD27,CYCS,FOS,IKBKE,JUN,MAP2K1,MAP2K2,MAP2K3,MAP2K7,MAP3K1,MAP3K12,MAP3K13,MAP3K14,MAP3K2,MAP3K3,MAP3K4,MAP3K5,MAP3K7,MAP3K8,MAPK8,MAPK9,NFKB1,NFKB2,NFKBIA,SIVA1,TRAF5
RAN Signaling	5.04	2.887	CSE1L,IPO5,KPNA1,KPNA2,KPNA3,KPNA4,KPNA5,KPNA6,KPNB1,RAN,TNPO1,XPO1
Inhibition of ARE-Mediated mRNA Degradation Pathway	10	2.885	AGO1,AGO2,AKT1,AKT2,AKT3,CNOT1,CNOT2,CNOT8,CNOT9,DCP1A,DDX6,DIS3L,EXOSC1,EXOSC4,EXOSC6,EXOSC7,EXOSC8,LTA,LTB,MAP3K7,MAPK1,MAPK14,MAPK6,MAPKAPK2,PABPN1,PAPOLA,PAPOLG,PPP2R2A,PPP2R5A,PPP2R5E,PRKACB,PRKAG1,PRKAG2,PRKAR1A,PRKAR1B,PRKAR2A,PSME1,PSME2,PSME4,PTPA,TIA1,TNF,TNFRSF1A,TNFRSF1B,TNFSF10,TNFSF13B,YWHAB,YWHAE,YWHAG,YWHAH,YWHAQ,YWHAZ,ZFP36,ZFP36L1,ZFP36L2,ZNF331
Prolactin Signaling	3.17	2.858	CREBBP,EP300,FOS,FYN,GRB2,IRF1,JAK2,JUN,KRAS,MAP2K1,MAP2K2,MAPK1,MYC,NMI,NR3C1,NRAS,PRKCA,PRKCB,PRKCH,PRKCI,PRKCQ,PRKD3,RALA,RASD1,SOCS3,SOCS4,SOCS5,STAT1,TCF7
April Mediated Signaling	3.69	2.828	FOS,IKBKE,JUN,MAP2K7,MAP3K1,MAP3K14,MAPK1,MAPK14,MAPK8,MAPK9,NFAT5,NFATC3,NFKB1,NFKB2,NFKBIA,TRAF1,TRAF3,TRAF5
IL-17A Signaling in Gastric Cells	2.25	2.828	CCL5,CXCL10,FOS,IL17RA,JUN,MAPK1,MAPK14,MAPK8,MAPK9,NFKB1,TNF
Non-Small Cell Lung Cancer Signaling	1.87	2.828	AKT1,AKT2,AKT3,CDK4,FHIT,FOXO3,GRB2,ITPR1,ITPR2,KRAS,MAP2K1,MAP2K2,MAPK1,NRAS,PA2G4,PRKCA,RALA,RASD1,RASSF1,RASSF5,STK4,TFDP1,TP53
α-Adrenergic Signaling	1.62	2.828	CALM1 (includes others),CAMK4,GNAI2,GNAS,GNB5,GNG5,ITPR1,ITPR2,KRAS,MAP2K1,MAP2K2,MAPK1,NRAS,PRKACB,PRKAG1,PRKAG2,PRKAR1A,PRKAR1B,PRKAR2A,PRKCA,PRKCB,PRKCH,PRKCI,PRKCQ,PRKD3,RALA,RASD1
PTEN Signaling	1.45	-2.828	AKT1,AKT2,AKT3,BCL2L11,CASP3,CBL,CDKN1B,CSNK2A1,CSNK2A2,CSNK2B,FOXO1,FOXO3,GRB2,GSK3B,IKBKE,INPP5B,INPP5D,ITGA4,ITGA5,ITGB1,KRAS,MAP2K1,MAP2K2,MAPK1,NFKB1,NFKB2,NRAS,RALA,RASD1,SYNJ2,TGFBR1,TGFBR2,TGFBR3,YWHAH
Actin Cytoskeleton Signaling	2.18	2.774	ABI2,ACTG1,ACTN1,ACTR2,ACTR3,ARHGAP35,ARHGEF1,ARPC1B,ARPC2,ARPC3,ARPC4,ARPC5,BRK1,CD14,CFL1,CRKL,CSK,CYFIP2,DIAPH1,DIAPH2,EZR,FGD3,FLNA,GRB2,GSN,IQGAP2,ITGA4,ITGA5,ITGB1,KRAS,LIMK2,MAP2K1,MAP2K2,MAPK1,MATK,MPRIP,MSN,MYH9,MYL12A,MYL12B,MYL6,MYL6B,NCKAP1L,NRAS,PAK2,PFN1,RALA,RASD1,RHOA,TIAM1,TLN1,TMSB10/TMSB4X,TMSB4Y,TTN,VAV1,VCL,WAS,WASF2
EIF2 Signaling	46.7	-2.753	AGO1,AGO2,AKT1,AKT2,AKT3,ATF3,ATF4,CDK11A,DDIT3,EIF1,EIF1AX,EIF1AY,EIF2AK1,EIF2AK2,EIF2B1,EIF2B3,EIF2B4,EIF2B5,EIF2S1,EIF2S2,EIF2S3,EIF3A,EIF3D,EIF3E,EIF3F,EIF3G,EIF3H,EIF3I,EIF3J,EIF3K,EIF3L,EIF3M,EIF4A2,EIF4A3,EIF4E,EIF4G1,EIF4G2,EIF5,EIF5B,FAU,GRB2,GSK3B,HNRNPA1,HSPA5,KRAS,MAP2K1,MAP2K2,MAPK1,MYC,NRAS,PABPC1,PPP1CA,PPP1R15A,PTBP1,RALA,RASD1,RPL10,RPL10A,RPL11,RPL12,RPL13,RPL13A,RPL14,RPL15,RPL…
Androgen Signaling	4.74	2.746	CALM1 (includes others),CALR,CAMK4,CCNH,CREBBP,DNAJB1,EP300,ERCC3,GNAI2,GNAS,GNB5,GNG5,GTF2A1,GTF2B,GTF2E2,GTF2F1,GTF2H1,GTF2H3,HSP90AA1,JUN,KAT2B,KAT7,MAPK1,MNAT1,NCOA2,NCOA4,NFKB1,NFKB2,POLR2C,POLR2D,POLR2G,POLR2I,POLR2J2/POLR2J3,POLR2L,PRKACB,PRKAG1,PRKAG2,PRKAR1A,PRKAR1B,PRKAR2A,PRKCA,PRKCB,PRKCH,PRKCI,PRKCQ,PRKD3,TAF2,TBP
iNOS Signaling	5.71	2.683	CALM1 (includes others),CAMK4,CD14,CREBBP,FOS,IFNG,IKBKE,IRAK1,IRAK3,IRAK4,IRF1,JAK1,JAK2,JAK3,JUN,LY96,MAPK1,MAPK14,NFKB1,NFKB2,NFKBIA,STAT1,TYK2
4-1BB Signaling in T Lymphocytes	3.25	2.673	ATF2,IKBKE,JUN,MAP2K1,MAP2K2,MAP3K14,MAP3K5,MAPK1,MAPK14,MAPK8,MAPK9,NFKB1,NFKB2,NFKBIA,TRAF1
Regulation of eIF4 and p70S6K Signaling	21.6	2.668	AGO1,AGO2,AKT1,AKT2,AKT3,EIF1,EIF1AX,EIF1AY,EIF2B1,EIF2B3,EIF2B4,EIF2B5,EIF2S1,EIF2S2,EIF2S3,EIF3A,EIF3D,EIF3E,EIF3F,EIF3G,EIF3H,EIF3I,EIF3J,EIF3K,EIF3L,EIF3M,EIF4A2,EIF4A3,EIF4E,EIF4EBP1,EIF4EBP2,EIF4G1,EIF4G2,FAU,GRB2,ITGA4,ITGA5,ITGB1,KRAS,MAP2K1,MAP2K2,MAPK1,MAPK14,NRAS,PABPC1,PAIP2,PPP2R2A,PPP2R5A,PPP2R5E,PTPA,RALA,RASD1,RPS10,RPS11,RPS12,RPS13,RPS14,RPS15,RPS15A,RPS16,RPS17,RPS18,RPS19,RPS2…
IL-6 Signaling	2.43	2.667	AKT1,AKT2,AKT3,CD14,CSNK2A1,CSNK2A2,CSNK2B,FOS,GRB2,HSPB1,IKBKE,IL6ST,JAK2,JUN,KRAS,MAP2K1,MAP2K2,MAP2K3,MAP2K7,MAP3K14,MAP3K7,MAPK1,MAPK14,MAPK8,MAPK9,MAPKAPK2,MCL1,NFKB1,NFKB2,NFKBIA,NRAS,RALA,RASD1,SOCS3,TNF,TNFRSF1A,TNFRSF1B,VEGFA
Colorectal Cancer Metastasis Signaling	1.72	2.661	AKT1,AKT2,AKT3,APPL1,CASP3,CTNNB1,E2F4,FNBP1,FOS,GNAS,GNB5,GNG5,GRB2,GRK2,GRK3,GSK3B,IFNG,IL6ST,JAK1,JAK2,JAK3,JUN,KRAS,LEF1,MAP2K1,MAP2K2,MAPK1,MAPK8,MAPK9,MLH1,MMP9,MSH6,MYC,NFKB1,NFKB2,NRAS,PRKACB,PRKAG1,PRKAG2,PRKAR1A,PRKAR1B,PRKAR2A,RALA,RASD1,RHOA,RHOF,RHOG,RHOH,RHOT2,SMAD2,SMAD4,STAT1,TCF3,TCF4,TCF7,TGFB1,TGFBR1,TGFBR2,TNF,TNFRSF1A,TP53,TYK2,VEGFA
PI3K/AKT Signaling	6.91	2.598	AKT1,AKT2,AKT3,CDC37,CDKN1B,CSF2RB,CTNNB1,EIF4E,EIF4EBP1,FOXO1,FOXO3,GRB2,GSK3B,HSP90AA1,HSP90AB1,HSP90B1,IKBKE,IL10RA,IL10RB,IL17RA,IL27RA,IL2RG,IL4R,IL6ST,IL7R,INPP5B,INPP5D,ITGA4,ITGA5,ITGB1,JAK1,JAK2,JAK3,KRAS,LIMS1,MAP2K1,MAP2K2,MAP3K5,MAP3K8,MAPK1,MCL1,MDM2,NFKB1,NFKB2,NFKBIA,NRAS,PPP2R2A,PPP2R5A,PPP2R5E,PTPA,RALA,RASD1,SYNJ2,THEM4,TP53,TSC1,TSC2,TYK2,YWHAB,YWHAE,YWHAG,YWHAH,YWHAQ,YWHAZ
CXCR4 Signaling	1.32	2.596	AKT1,AKT2,AKT3,CD4,CXCR4,EGR1,ELMO1,FNBP1,FOS,GNAI2,GNAS,GNB5,GNG5,ITPR1,ITPR2,JUN,KRAS,LYN,MAP2K1,MAP2K2,MAPK1,MAPK8,MAPK9,MYL12A,MYL12B,MYL6,MYL6B,NRAS,PAK2,PRKCA,PRKCB,PRKCH,PRKCI,PRKCQ,PRKD3,RALA,RASD1,RHOA,RHOF,RHOG,RHOH,RHOT2
Tec Kinase Signaling	2.07	2.53	ACTG1,FNBP1,FOS,FYN,GNAI2,GNAS,GNB5,GNG5,GTF2I,HCK,ITGA4,ITGA5,ITGB1,ITK,JAK1,JAK2,JAK3,LCK,LYN,MAPK8,MAPK9,NFKB1,NFKB2,PAK2,PRKCA,PRKCB,PRKCH,PRKCI,PRKCQ,PRKD3,RHOA,RHOF,RHOG,RHOH,RHOT2,STAT1,STAT6,TNF,TNFRSF25,TNFSF10,TRGV9,TXK,TYK2,VAV1,WAS
Cell Cycle: G1/S Checkpoint Regulation	6.7	-2.502	CCND2,CCND3,CCNE2,CDK4,CDKN1B,CDKN2C,E2F3,E2F4,E2F5,FBXL5,FOXO1,GNL3,GSK3B,HDAC1,HDAC2,HDAC4,HDAC5,HDAC6,HDAC9,MAX,MDM2,MYC,PA2G4,PAK1IP1,RBL2,RPL11,RPL5,SKP1,SMAD4,TFDP1,TGFB1,TP53
Interferon Signaling	1.74	2.496	IFI6,IFIT3,IFITM2,IFITM3,IFNG,IRF1,ISG15,JAK1,JAK2,PSMB8,STAT1,TAP1,TYK2
FAT10 Cancer Signaling Pathway	5.91	2.449	AKT1,AKT2,AKT3,CTNNB1,CXCR4,EEF1A1,GSK3B,IFNG,IKBKE,MAD2L2,NFKB1,NFKB2,NFKBIA,SMAD2,SMAD4,TCF4,TGFB1,TGFBR1,TGFBR2,TGFBR3,TNF,TNFRSF1A,TNFRSF1B,TP53
Chondroitin Sulfate Degradation (Metazoa)	1.36	2.449	CEMIP2,GM2A,HEXA,HEXB,HEXD,OGA
Actin Nucleation by ARP-WASP Complex	2.44	2.4	ACTR2,ACTR3,ARPC1B,ARPC2,ARPC3,ARPC4,ARPC5,FNBP1,GRB2,ITGA4,ITGA5,ITGB1,KRAS,NRAS,RALA,RASD1,RHOA,RHOF,RHOG,RHOH,RHOT2,VASP,WAS,WIPF1
Acute Myeloid Leukemia Signaling	2.22	2.4	AKT1,AKT2,AKT3,CSF1R,CSF2RB,EIF4EBP1,FLT3LG,GRB2,IDH3B,KRAS,LEF1,MAP2K1,MAP2K2,MAP2K3,MAP2K7,MAPK1,MYC,NFKB1,NFKB2,NRAS,PIM1,PIM2,RALA,RASD1,RUNX1,TCF3,TCF4,TCF7
B Cell Activating Factor Signaling	4.46	2.357	FOS,IKBKE,JUN,MAP2K7,MAP3K1,MAP3K14,MAPK1,MAPK14,MAPK8,MAPK9,NFAT5,NFATC3,NFKB1,NFKB2,NFKBIA,TNFRSF13C,TNFSF13B,TRAF1,TRAF3,TRAF5
Toll-like Receptor Signaling	3.41	2.357	CD14,EIF2AK2,FOS,IRAK1,IRAK3,IRAK4,JUN,LY96,MAP2K3,MAP3K1,MAP3K14,MAP3K7,MAPK1,MAPK14,MAPK8,NFKB1,NFKB2,NFKBIA,RPS27A,SIGIRR,TAB2,TNF,TNFAIP3,TRAF1,TRAF4,UBA52,UBB,UBC
Endocannabinoid Developing Neuron Pathway	1.79	2.353	AKT1,AKT2,AKT3,ATF2,ATF4,CDKN1B,CREB1,CREBBP,CTNNB1,GNAI2,GNG5,GSK3B,KRAS,MAP2K1,MAP2K2,MAP2K3,MAP2K7,MAPK1,MAPK14,MAPK6,MAPK8,MAPK9,MLST8,NRAS,PRKACB,PRKAG1,PRKAG2,PRKAR1A,PRKAR1B,PRKAR2A,RALA,RASD1,RHOA
HOTAIR Regulatory Pathway	1.65	2.343	AEBP2,AGO1,AGO2,AKT1,AKT2,AKT3,CD44,CREBBP,CTNNB1,DZIP3,EED,ELAVL1,EP300,H3-3A/H3-3B,HDAC1,HDAC2,HSF1,IRF1,JARID2,KDM1A,KMT2A,KMT2C,LAMTOR5,LEF1,MDM2,MMP9,MTF2,MYC,NFKB1,NFKB2,NFKBIA,RBM38,RCOR1,REST,SNUPN,STK38,TCF3,TCF4,TCF7,TGFB1,VIM,YY1
Aryl Hydrocarbon Receptor Signaling	3.88	2.333	AHR,AIP,ALDH2,ALDH6A1,ALDH9A1,APAF1,CCND2,CCND3,CCNE2,CDK4,CDKN1B,CTSD,DHFR,EP300,FOS,GSTK1,GSTM3,GSTO1,GSTP1,HSP90AA1,HSP90AB1,HSP90B1,HSPB1,JUN,MAPK1,MAPK8,MCM7,MDM2,MGST3,MYC,NCOA2,NCOA3,NCOR2,NEDD8,NFE2L2,NFKB1,NFKB2,NRIP1,PTGES3,RBL2,SLC35A2,SMARCA4,TFDP1,TGFB1,TNF,TP53
OX40 Signaling Pathway	4.75	2.324	B2M,CD247,CD3D,CD3E,CD3G,CD4,HLA-A,HLA-B,HLA-C,HLA-DMB,HLA-DPA1,HLA-DQB1,HLA-DRA,HLA-E,HLA-F,JUN,MAPK8,MAPK9,NFKB1,NFKB2,NFKBIA,TNFRSF4,TRAF3,TRAF5,TRGV9
Renal Cell Carcinoma Signaling	3.48	2.324	AKT1,AKT2,AKT3,CREBBP,ELOB,ELOC,EP300,ETS1,FOS,GRB2,HIF1A,JUN,KRAS,MAP2K1,MAP2K2,MAPK1,NRAS,PAK2,RALA,RAPGEF1,RASD1,RBX1,RPS27A,TGFB1,UBA52,UBB,UBC,VEGFA,VHL
Cytotoxic T Lymphocyte-mediated Apoptosis of Target Cells	4.93	2.309	APAF1,B2M,CASP3,CASP6,CASP8,CD247,CD3D,CD3E,CD3G,CYCS,DFFA,HLA-A,HLA-B,HLA-C,HLA-E,HLA-F,PRF1,TRGV9
FLT3 Signaling in Hematopoietic Progenitor Cells	1.73	2.294	AKT1,AKT2,AKT3,ATF2,ATF4,CBL,CREB1,CREBBP,EIF4E,EIF4EBP1,FLT3LG,GRB2,INPP5D,KRAS,MAP2K1,MAP2K2,MAPK1,MAPK14,NRAS,RALA,RASD1,RPS6KA5,STAT1,STAT6
Unfolded protein response	7.82	2.2	AMFR,ATF4,ATF6,CALR,CANX,CD82,CEBPZ,DDIT3,DNAJB9,DNAJC3,EDEM1,ERN1,ERO1B,HSP90B1,HSPA14,HSPA1A/HSPA1B,HSPA5,HSPA8,HSPH1,INSIG1,MAP2K7,MAP3K5,MAPK8,NFE2L2,OS9,PDIA6,PPP1R15A,UBXN4,VCP,XBP1
ATM Signaling	3.16	2.2	ATF2,ATF4,CBX1,CBX3,CREB1,CREBBP,GADD45A,GADD45G,H2AX,HERC2,HP1BP3,JUN,MAPK14,MAPK8,MAPK9,MDC1,MDM2,MDM4,NFKBIA,PPP2R2A,PPP2R5A,PPP2R5E,PTPA,RAD50,RNF168,SMC3,TDP1,TLK1,TP53,TP53BP1,TRIM28,USP7,ZEB1
Endoplasmic Reticulum Stress Pathway	5.35	2.138	ATF4,ATF6,CALR,CASP3,DDIT3,DNAJC3,EIF2S1,ERN1,HSP90B1,HSPA5,MAP3K5,MAPK8,TAOK3,XBP1
tRNA Charging	1.92	2.138	CARS2,DARS1,EPRS1,FARSB,IARS2,KARS1,MARS1,NARS1,RARS2,SARS1,TARS1,TARS3,WARS1,YARS1
Endometrial Cancer Signaling	1.65	2.138	AKT1,AKT2,AKT3,CTNNA1,CTNNB1,FOXO3,GRB2,GSK3B,KRAS,LEF1,MAP2K1,MAP2K2,MAPK1,MLH1,MYC,NRAS,RALA,RASD1,TP53
iCOS-iCOSL Signaling in T Helper Cells	9	2.137	AKT1,AKT2,AKT3,CALM1 (includes others),CAMK2D,CAMK2G,CAMK4,CD247,CD28,CD3D,CD3E,CD3G,CD4,CD40,CD86,CHP1,CSK,GRAP2,GRB2,HLA-A,HLA-B,HLA-DMB,HLA-DQB1,HLA-DRA,IKBKE,IL2RG,INPP5D,ITK,ITPR1,ITPR2,LCK,LCP2,NFAT5,NFATC3,NFKB1,NFKB2,NFKBIA,PLEKHA1,PLEKHA2,PLEKHA3,PPP3CA,PPP3CB,PPP3CC,PPP3R1,PRKCQ,TRAT1,TRGV9,VAV1,ZAP70
Apelin Muscle Signaling Pathway	1.63	2.121	AKT1,AKT2,AKT3,GNAS,PRKAA1,PRKAG1,PRKAG2,TFAM

## Sheet: Treg_0h
Ingenuity Canonical Pathways	-log(p-value)	z-score	Molecules
Protein Kinase A Signaling	3.64	4.202	ADD1,ADD3,AKAP13,AKAP9,ANAPC11,ANAPC4,APEX1,ATF2,ATF4,CALM1 (includes others),CAMK2D,CAMK4,CDC25B,CDKN3,CHP1,CREB1,CREBBP,CREM,CTNNB1,DUSP10,FLNA,GNA13,GNAI2,GNAI3,GNAS,H1-10,H1-2,H1-3,H1-4,H3-3A/H3-3B,ITPR2,KDELR1,LEF1,MAP3K1,MAPK1,MYL12A,MYL12B,MYL4,MYL6,NFKB1,NFKBIA,PDE12,PDE3B,PDE6D,PDE7A,PDIA3,PLCG1,PLCL2,PPP1CA,PPP1R12A,PPP3CA,PPP3CC,PRKACB,PRKCB,PRKCI,PRKD3,PTCH2,PTP4A1,PTPN22,PTPN6,PTPN7,…
EIF2 Signaling	55	-3.787	ACTB,ATF4,CDK11A,DDIT3,EIF1,EIF1AX,EIF1AY,EIF2AK1,EIF2AK2,EIF2B3,EIF2S1,EIF2S2,EIF2S3,EIF3B,EIF3D,EIF3E,EIF3F,EIF3G,EIF3H,EIF3I,EIF3K,EIF3L,EIF3M,EIF4A2,EIF4A3,EIF4E,EIF4G2,EIF5,EIF5B,FAU,GRB2,HNRNPA1,KRAS,MAPK1,MYC,PIK3R1,PPP1CA,PPP1R15A,RAP1A,RAP1B,RASD1,RPL10,RPL10A,RPL11,RPL12,RPL13,RPL13A,RPL14,RPL15,RPL17,RPL18,RPL18A,RPL19,RPL22,RPL22L1,RPL23,RPL23A,RPL24,RPL26,RPL26L1,RPL27,RPL27A,RPL28,R…
Systemic Lupus Erythematosus In B Cell Signaling Pathway	2.12	3.647	CALM1 (includes others),CAMK4,CCND2,CCND3,CD40,CD79B,CHP1,CSK,CTNNB1,FOS,FOXO1,FYN,GRB2,IL18,IL6ST,INPP5D,IRF3,IRF7,ISG15,ISG20,JAK1,JUN,KRAS,LCK,LTA,LTB,MAPK1,MCL1,MYC,NFKB1,PAG1,PIK3R1,PPP3CA,PPP3CC,PRKCB,PRKCI,PRKD3,PTPN6,RAP1A,RAP1B,RASD1,RASGRP1,RASGRP2,SOS2,TGFB1,TNFRSF13C,TRAF5
CD28 Signaling in T Helper Cells	8.73	3.536	ACTR2,ACTR3,ARPC1B,ARPC2,ARPC3,ARPC4,ARPC5,CALM1 (includes others),CAMK4,CD28,CD3D,CD3E,CD3G,CHP1,CSK,FOS,FYN,GRAP2,GRB2,HLA-A,HLA-B,HLA-DQB1,IKBKE,ITK,ITPR2,JUN,LCK,LCP2,MAP2K4,MAP3K1,NFKB1,NFKBIA,PAK1,PIK3R1,PLCG1,PPP3CA,PPP3CC,PTPN6,ZAP70
Dopamine-DARPP32 Feedback in cAMP Signaling	1.9	3.528	ATF2,ATF4,CALM1 (includes others),CAMK4,CHP1,CREB1,CREBBP,CREM,CSNK1A1,CSNK1D,CSNK1G2,CSNK1G3,GNAI2,GNAI3,GNAS,ITPR2,PDIA3,PLCG1,PLCL2,PPP1CA,PPP1R12A,PPP2R1A,PPP2R5A,PPP3CA,PPP3CC,PRKACB,PRKCB,PRKCI,PRKD3,PTPA
Phospholipase C Signaling	4.1	3.429	ARHGEF1,ARHGEF3,ATF2,ATF4,CALM1 (includes others),CAMK4,CD3D,CD3E,CD3G,CD79B,CHP1,CREB1,CREBBP,EP300,FNBP1,FYN,GNA13,GNAS,GRAP2,GRB2,HDAC1,HDAC2,ITGA4,ITGB1,ITK,ITPR2,KRAS,LCK,LCP2,MAPK1,MARCKS,MEF2D,MYL12A,MYL12B,MYL4,MYL6,NFKB1,PEBP1,PLCG1,PPP1R12A,PPP3CA,PPP3CC,PRKCB,PRKCI,PRKD3,RAP1A,RAP1B,RASD1,RHOA,RHOH,SOS2,ZAP70
Senescence Pathway	4.91	3.311	ANAPC11,ANAPC4,BMPR2,CALM1 (includes others),CAMK4,CAPN2,CAPNS1,CDC25B,CHP1,CREBBP,DMTF1,EED,EIF4E,EIF4EBP1,ELF1,ELF2,EP300,ETS1,GADD45A,GADD45B,GADD45G,HBP1,HIPK2,IKBKE,ING1,IRF3,ITPR2,ITSN2,JUN,KAT2B,KRAS,MAP2K3,MAP2K4,MAPK1,MDM2,NFKB1,PARP1,PDHA1,PDK1,PHF1,PHF19,PIK3R1,PPP1CA,PPP2R1A,PPP2R5A,PPP3CA,PPP3CC,PTPA,RAP1A,RAP1B,RASD1,RASSF5,RBL2,RING1,SMAD2,SMAD7,SQSTM1,TGFB1,ZFP36L1
Synaptic Long Term Potentiation	2.21	3.266	ATF2,ATF4,CALM1 (includes others),CAMK2D,CAMK4,CHP1,CREB1,CREBBP,EP300,ITPR2,KRAS,MAPK1,PDIA3,PLCG1,PLCL2,PPP1CA,PPP1R12A,PPP3CA,PPP3CC,PRKACB,PRKCB,PRKCI,PRKD3,RAP1A,RAP1B,RASD1
Production of Nitric Oxide and Reactive Oxygen Species in Macrophages	2.65	3.087	CLU,CREBBP,CYBA,FNBP1,FOS,IKBKE,IRF1,JAK1,JAK3,JUN,LYZ,MAP2K4,MAP3K1,MAP3K12,MAP3K13,MAP3K2,MAP3K3,MAP3K8,MAPK1,NFKB1,NFKBIA,PIK3R1,PLCG1,PPP1CA,PPP1R12A,PPP2R1A,PPP2R5A,PRKCB,PRKCI,PRKD3,PTPA,PTPN6,RAP1A,RAP1B,RHOA,RHOH,TNFRSF1B
PI3K Signaling in B Lymphocytes	4.9	3.053	ATF2,ATF4,ATF6,ATF6B,CALM1 (includes others),CAMK2D,CAMK4,CD40,CD79B,CD81,CHP1,CREB1,FOS,FYN,IKBKE,IL4R,INPP5D,ITPR2,JUN,KRAS,MAPK1,NFKB1,NFKBIA,PDIA3,PIK3R1,PLCG1,PLCL2,PLEKHA1,PPP3CA,PPP3CC,PRKCB,PRKCI,RAP1A,RAP1B,RASD1
Interferon Signaling	1.54	3	IFI6,IFITM1,IFITM2,IRF1,ISG15,JAK1,PIAS1,PSMB8,TAP1
RANK Signaling in Osteoclasts	3.6	2.985	BIRC2,BIRC3,CALM1 (includes others),CAMK4,CHP1,FOS,IKBKE,JUN,MAP2K4,MAP3K1,MAP3K12,MAP3K13,MAP3K2,MAP3K3,MAP3K8,MAPK1,NFKB1,NFKBIA,PIK3R1,PPP3CA,PPP3CC,TAB2,TRAF5
Cardiac Hypertrophy Signaling	2.94	2.897	ADSS2,ATF2,CALM1 (includes others),CAMK4,CHP1,CREB1,CREBBP,EIF2B3,EIF4E,EP300,FNBP1,GNA13,GNAI2,GNAI3,GNAS,GRB2,HSPB1,JUN,KRAS,MAP2K3,MAP2K4,MAP3K1,MAP3K12,MAP3K13,MAP3K2,MAP3K3,MAP3K8,MAPK1,MEF2D,MYL12A,MYL12B,MYL4,MYL6,PDIA3,PIK3R1,PLCG1,PLCL2,PPP3CA,PPP3CC,PRKACB,RAP1A,RAP1B,RASD1,RHOA,RHOH,TGFB1
Reelin Signaling in Neurons	1.59	2.858	ACTR2,ACTR3,ARHGEF1,ARHGEF3,ARPC1B,ARPC2,ARPC3,ARPC4,ARPC5,CAMK2D,FYN,ITGA4,ITGA6,ITGB1,LCK,MAP2K3,MAP2K4,MAP4K1,MAPK1,PDK1,PIK3R1,RAP1A,RAP1B,RHOA
fMLP Signaling in Neutrophils	3.12	2.746	ACTR2,ACTR3,ARPC1B,ARPC2,ARPC3,ARPC4,ARPC5,CALM1 (includes others),CAMK4,CHP1,GNAI2,GNAI3,GNAS,ITPR2,KRAS,MAPK1,NFKB1,NFKBIA,PIK3R1,PPP3CA,PPP3CC,PRKCB,PRKCI,PRKD3,RAP1A,RAP1B,RASD1
Crosstalk between Dendritic Cells and Natural Killer Cells	2.59	2.714	ACTB,ACTG1,CAMK2D,CCR7,CD28,CD40,CD69,HLA-A,HLA-B,HLA-C,HLA-E,HLA-F,IL18,IL2RG,KLRD1,LTA,LTB,NFKB1,TLN1,TNFRSF1B,TYROBP
Role of NFAT in Cardiac Hypertrophy	1.52	2.694	CALM1 (includes others),CAMK2D,CAMK4,CHP1,CSNK1A1,EP300,GNAI2,GNAI3,GNAS,GRB2,HDAC1,HDAC2,IL6ST,ITPR2,KRAS,MAP2K3,MAP2K4,MAP3K1,MAPK1,MEF2D,PDIA3,PIK3R1,PLCG1,PLCL2,PPP3CA,PPP3CC,PRKACB,PRKCB,PRKCI,PRKD3,RAP1A,RAP1B,RASD1,RCAN3,SOS2,TGFB1
Calcium-induced T Lymphocyte Apoptosis	6.5	2.683	CALM1 (includes others),CAMK4,CAPN2,CD3D,CD3E,CD3G,CHP1,EP300,HDAC1,HDAC2,HLA-A,HLA-B,HLA-DQB1,ITPR2,LCK,MEF2D,PLCG1,PPP3CA,PPP3CC,PRKCB,PRKCI,PRKD3,ZAP70
B Cell Receptor Signaling	4.44	2.655	APBB1IP,ATF2,ATF4,CALM1 (includes others),CAMK2D,CAMK4,CD79B,CREB1,CREBBP,CSK,EGR1,ETS1,FOXO1,GRB2,IKBKE,INPP5D,JUN,KRAS,MAP2K3,MAP2K4,MAP3K1,MAP3K12,MAP3K13,MAP3K2,MAP3K3,MAP3K8,MAPK1,NFKB1,NFKBIA,PAG1,PIK3R1,POU2F2,PPP3CA,PPP3CC,PRKCB,PTPN6,RAP1A,RAP1B,RASD1,RASSF5,RPS6KB2,SOS2
Cdc42 Signaling	6.2	2.646	ACTR2,ACTR3,ARPC1B,ARPC2,ARPC3,ARPC4,ARPC5,ATF2,B2M,CD3D,CD3E,CD3G,CLIP1,EXOC7,FOS,HLA-A,HLA-B,HLA-C,HLA-DQB1,HLA-E,HLA-F,IQGAP2,ITGA4,ITGB1,ITK,JUN,MAP2K4,MAPK1,MYL12A,MYL12B,MYL4,MYL6,PAK1,PAK2,PPP1R12A,PRKCI,WIPF1
Inhibition of ARE-Mediated mRNA Degradation Pathway	3.05	2.646	CNOT1,CNOT2,CNOT7,CNOT9,DDX6,EXOSC10,EXOSC3,EXOSC8,LTA,LTB,MAPK1,PABPN1,PAPOLA,PAPOLB,PAPOLG,PPP2R1A,PPP2R5A,PRKACB,PSME1,PSME2,PTPA,TNFRSF1B,YWHAB,YWHAE,YWHAQ,YWHAZ,ZFP36,ZFP36L1
Role of RIG1-like Receptors in Antiviral Innate Immunity	1.52	2.646	CASP8,CREBBP,DDX58,EP300,IKBKE,IRF3,IRF7,NFKB1,NFKBIA,TANK
NF-κB Signaling	2.49	2.611	BMPR2,BTRC,CASP8,CD40,CREBBP,CSNK2A2,EIF2AK2,EP300,HDAC1,HDAC2,IL18,KRAS,LCK,LTA,MAP3K1,MAP3K3,MAP3K8,NFKB1,NFKBIA,PIK3R1,PRKACB,PRKCB,RAP1A,RAP1B,RASD1,RELB,SIGIRR,TAB2,TANK,TNFAIP3,TNFRSF1B,TRADD,TRAF5,UBE2N,ZAP70
NRF2-mediated Oxidative Stress Response	7.57	2.556	ACTB,ACTG1,ATF4,CREBBP,CUL3,DNAJA1,DNAJB1,DNAJB14,DNAJB4,DNAJB6,DNAJB9,DNAJC1,DNAJC19,DNAJC3,DNAJC7,DNAJC8,EP300,ERP29,FOS,FTH1,GSR,GSTK1,GSTP1,HERPUD1,JUN,JUNB,JUND,KRAS,MAF,MAP2K3,MAP2K4,MAP3K1,MAPK1,MGST3,PIK3R1,PPIB,PRDX1,PRKCB,PRKCI,PRKD3,RAP1A,RAP1B,RASD1,RBX1,SOD1,SQSTM1,TXN,TXNRD1,UBB,UBE2K,USP14
iNOS Signaling	3.21	2.53	CALM1 (includes others),CAMK4,CREBBP,FOS,HMGA1,IKBKE,IRF1,JAK1,JAK3,JUN,LY96,MAPK1,NFKB1,NFKBIA
nNOS Signaling in Neurons	1.64	2.449	CALM1 (includes others),CAMK4,CAPN2,CAPNS1,CHP1,PPP3CA,PPP3CC,PRKCB,PRKCI,PRKD3,RASD1
Inflammasome pathway	1.52	2.449	CASP1,CASP8,IL18,NEK7,NFKB1,NLRP1
Glutathione Redox Reactions I	1.33	2.449	GPX1,GPX4,GSR,GSTK1,GSTP1,MGST3
Role of NFAT in Regulation of the Immune Response	5.83	2.343	ATF2,CALM1 (includes others),CAMK4,CD28,CD3D,CD3E,CD3G,CD79B,CHP1,CSNK1A1,CSNK1D,CSNK1G2,CSNK1G3,FOS,FYN,GNA13,GNAI2,GNAI3,GNAS,GRB2,HLA-A,HLA-B,HLA-DQB1,IKBKE,ITK,ITPR2,JUN,KRAS,LCK,LCP2,MAPK1,MEF2D,NFKB1,NFKBIA,PIK3R1,PLCG1,PPP3CA,PPP3CC,RAP1A,RAP1B,RASD1,RCAN3,SOS2,XPO1,ZAP70
PKCθ Signaling in T Lymphocytes	4.54	2.333	CAMK2D,CD28,CD3D,CD3E,CD3G,CHP1,FOS,FYN,GRAP2,GRB2,HLA-A,HLA-B,HLA-DQB1,IKBKE,JUN,KRAS,LCK,LCP2,MAP2K4,MAP3K1,MAP3K12,MAP3K13,MAP3K2,MAP3K3,MAP3K8,MAPK1,NFKB1,NFKBIA,PIK3R1,PLCG1,PPP3CA,PPP3CC,RAP1A,RAP1B,RASD1,SOS2,ZAP70
RAN Signaling	4.18	2.333	IPO5,KPNA1,KPNA3,KPNA4,KPNA5,KPNB1,RAN,TNPO1,XPO1
April Mediated Signaling	1.33	2.333	FOS,IKBKE,JUN,MAP2K4,MAP3K1,MAPK1,NFKB1,NFKBIA,TRAF5
FAT10 Cancer Signaling Pathway	2.05	2.309	BMPR2,CTNNB1,CXCR4,EEF1A1,IKBKE,NFKB1,NFKBIA,PCNA,SMAD2,TCF4,TGFB1,TNFRSF1B
Systemic Lupus Erythematosus In T Cell Signaling Pathway	6.91	-2.219	ATF2,ATF4,B2M,CAMK4,CASP1,CASP3,CASP4,CASP8,CD28,CD3D,CD3E,CD3G,CD44,CHP1,CREB1,CREBBP,CREM,ELF1,EZR,FNBP1,FOS,GADD45A,GNA13,GNAI2,GNAI3,GRB2,HLA-A,HLA-B,HLA-C,HLA-DQB1,HLA-E,HLA-F,ICOS,JUN,KRAS,MAP2K3,MAP2K4,MAPK1,MLST8,MSN,PDK1,PIK3R1,PLCG1,PPP2R1A,PPP2R5A,PPP3CA,PPP3CC,PTPA,RAP1A,RAP1B,RASD1,RHOA,RHOH,RPS6KB2,SOS2
Rac Signaling	3.38	2.2	ACTR2,ACTR3,ARPC1B,ARPC2,ARPC3,ARPC4,ARPC5,CD44,CYFIP2,ELK4,IQGAP2,ITGA4,ITGB1,JUN,KRAS,MAP2K4,MAP3K1,MAPK1,NFKB1,PAK1,PAK2,PIK3R1,PRKCI,RAP1A,RAP1B,RASD1,RHOA
CD27 Signaling in Lymphocytes	5.12	2.183	CASP3,CASP8,CD27,CYCS,FOS,IKBKE,JUN,MAP2K3,MAP2K4,MAP3K1,MAP3K12,MAP3K13,MAP3K2,MAP3K3,MAP3K8,NFKB1,NFKBIA,SIVA1,TRAF5
Opioid Signaling Pathway	2.6	2.16	AP2B1,AP2M1,AP2S1,ARRB2,ATF2,ATF4,CALM1 (includes others),CAMK2D,CAMK4,CREB1,CREBBP,CTNNB1,EP300,FOS,FOSB,FYN,GNAI2,GNAI3,GNAS,GRK2,GRK5,ITPR2,KRAS,LCK,MAP2K3,MAP2K4,MAPK1,MYC,NFKB1,NFKBIA,OGFR,PDK1,PPP3CA,PPP3CC,PRKACB,PRKCB,PRKCI,PRKD3,RAP1A,RAP1B,RASD1,RGS10,RGS19,RGS3,RPS6KB2,SOS2
Induction of Apoptosis by HIV1	2.24	2.138	BBC3,BIRC2,BIRC3,CASP3,CASP8,CXCR4,CYCS,DFFA,IKBKE,MAP2K4,NFKB1,NFKBIA,SLC25A5,TNFRSF1B,TRADD
Fcγ Receptor-mediated Phagocytosis in Macrophages and Monocytes	2.7	2.132	ACTB,ACTG1,ACTR2,ACTR3,ARPC1B,ARPC2,ARPC3,ARPC4,ARPC5,EZR,FYN,INPP5D,LCP2,MAPK1,PAK1,PIK3R1,PLCG1,PRKCB,PRKCI,PRKD3,RPS6KB2,TLN1
P2Y Purigenic Receptor Signaling Pathway	1.43	2.132	ATF2,ATF4,CREB1,CREBBP,FOS,GNAI2,GNAI3,JUN,KRAS,MAPK1,MYC,NFKB1,PDIA3,PIK3R1,PLCG1,PLCL2,PRKACB,PRKCB,PRKCI,PRKD3,RAP1A,RAP1B,RASD1
OX40 Signaling Pathway	2.63	2.121	B2M,CD3D,CD3E,CD3G,HLA-A,HLA-B,HLA-C,HLA-DQB1,HLA-E,HLA-F,JUN,MAP2K4,NFKB1,NFKBIA,TRAF5
B Cell Activating Factor Signaling	1.59	2.121	FOS,IKBKE,JUN,MAP2K4,MAP3K1,MAPK1,NFKB1,NFKBIA,TNFRSF13C,TRAF5
Type I Diabetes Mellitus Signaling	3.27	2.065	CASP3,CASP8,CD28,CD3D,CD3E,CD3G,CYCS,HLA-A,HLA-B,HLA-C,HLA-DQB1,HLA-E,HLA-F,IKBKE,IRF1,JAK1,LTA,MAP2K3,MAP2K4,MAPK1,NFKB1,NFKBIA,PIAS1,SOCS4,TNFRSF1B,TRADD
HGF Signaling	3.84	2.041	ATF2,ELF1,ELF2,ETS1,FOS,GRB2,ITGA4,ITGB1,JUN,KRAS,MAP2K4,MAP3K1,MAP3K12,MAP3K13,MAP3K2,MAP3K3,MAP3K8,MAPK1,PAK1,PIK3R1,PLCG1,PRKCB,PRKCI,PRKD3,RAP1A,RAP1B,RASD1,SOS2

## Sheet: NK_0h
Ingenuity Canonical Pathways	-log(p-value)	z-score	Molecules
EIF2 Signaling	36.8	-3.464	ACTB,RPL10,RPL19,RPL27,RPL27A,RPL36AL,RPL37,RPL38,RPL39,RPL4,RPL5,RPL7A,RPLP1,RPS11,RPS12,RPS19,RPS2,RPS21,RPS24,RPS28,RPS4X,RPS9

## Sheet: Th1_0h
Ingenuity Canonical Pathways	-log(p-value)	z-score	Molecules
Senescence Pathway	4.49	5.347	ACVR1C,AKT2,AKT3,ANAPC1,ANAPC10,ANAPC13,ANAPC2,ASXL1,ATF3,ATR,BRAF,CALM1 (includes others),CAMK4,CAPN2,CAPNS1,CDC16,CDC26,CDC27,CDK1,CDKN1B,CHP1,CREBBP,DMTF1,E2F3,E2F4,EIF4E,EIF4EBP1,ELF1,ELF2,ELK3,EP300,ETS1,ETS2,GADD45A,GADD45G,HBP1,IKBKE,ING1,IRF3,ITPR2,ITSN2,JUN,KAT2B,KRAS,MAP2K1,MAP2K3,MAP3K7,MAPK1,MAPK14,MAPK6,MAPKAPK2,MDM2,NFKB1,NRAS,PARP1,PDHA1,PDHB,PDK1,PIK3CD,PIK3R1,PPP2R5A,PPP2R5C,PPP2…
Synaptic Long Term Potentiation	1.7	5.048	ATF2,ATF4,CALM1 (includes others),CAMK2D,CAMK2G,CAMK4,CHP1,CREB1,CREBBP,EP300,GNAQ,GRINA,ITPR2,KRAS,MAP2K1,MAPK1,NRAS,PDIA3,PLCL2,PPP1CC,PPP3CA,PPP3CB,PPP3CC,PPP3R1,PRKACB,PRKAG2,PRKAR1A,PRKAR1B,PRKAR2A,PRKCB,PRKCH,PRKCQ,PRKD3,RASD1,RPS6KA1
CD28 Signaling in T Helper Cells	8.67	4.938	ACTR2,ACTR3,AKT2,AKT3,ARPC1B,ARPC2,ARPC3,ARPC4,ARPC5,BCL10,CALM1 (includes others),CAMK4,CD247,CD28,CD3D,CD3E,CD3G,CHP1,CSK,CTLA4,FOS,FYN,GRB2,HLA-A,HLA-B,HLA-DMB,HLA-DRA,IKBKE,ITK,ITPR2,JUN,LCK,LCP2,MALT1,MAP2K1,MAP3K1,MAPK9,NFKB1,NFKBIA,PDPK1,PIK3CD,PIK3R1,PPP3CA,PPP3CB,PPP3CC,PPP3R1,PRKCQ,PTPN11,PTPN6,WAS,ZAP70
B Cell Receptor Signaling	8.97	4.765	AKT2,AKT3,APBB1IP,ATF2,ATF4,BCL10,BCL2L1,BCL6,BLNK,CALM1 (includes others),CAMK2D,CAMK2G,CAMK4,CD19,CD79B,CFL1,CREB1,CREBBP,CSK,DAPP1,EGR1,ETS1,FOXO1,GRB2,GSK3B,IGHA1,IGHG2,IGHG3,IKBKE,INPP5B,INPP5D,INPP5K,JUN,KRAS,LYN,MALT1,MAP2K1,MAP2K3,MAP3K1,MAP3K11,MAP3K12,MAP3K13,MAP3K2,MAP3K3,MAP3K4,MAP3K5,MAP3K7,MAP3K8,MAPK1,MAPK14,MAPK9,MEF2C,NFKB1,NFKBIA,NRAS,PAG1,PDPK1,PIK3AP1,PIK3CD,PIK3R1,PPP3CA,PPP3…
GNRH Signaling	1.85	4.727	ADCY7,ATF2,ATF4,CALM1 (includes others),CAMK2D,CAMK2G,CAMK4,CREB1,CREBBP,EGR1,FOS,GNAQ,GNB1,GNG11,GNG7,GRB2,ITPR2,JUN,KRAS,MAP2K1,MAP2K3,MAP3K1,MAP3K11,MAP3K12,MAP3K13,MAP3K2,MAP3K3,MAP3K4,MAP3K5,MAP3K7,MAP3K8,MAPK1,MAPK14,MAPK9,NFKB1,NRAS,PRKACB,PRKAG2,PRKAR1A,PRKAR1B,PRKAR2A,PRKCB,PRKCH,PRKCQ,PRKD3,RASD1
NRF2-mediated Oxidative Stress Response	7.85	4.621	ACTG1,AKR1A1,ATF4,CCT7,CLPP,CREBBP,DNAJB1,DNAJB12,DNAJB14,DNAJB2,DNAJB6,DNAJB9,DNAJC19,DNAJC3,DNAJC7,DNAJC8,DNAJC9,ENC1,EP300,ERP29,FKBP5,FOS,FTH1,FTL,GCLC,GCLM,GSK3B,GSR,GSTK1,GSTM3,GSTO1,GSTP1,HACD3,HERPUD1,JUN,JUNB,JUND,KRAS,MAF,MAP2K1,MAP2K3,MAP3K1,MAP3K5,MAP3K7,MAPK1,MAPK14,MAPK9,MGST3,NFE2L2,NRAS,PIK3CD,PIK3R1,PMF1/PMF1-BGLAP,PPIB,PRDX1,PRKCB,PRKCH,PRKCQ,PRKD3,RASD1,RBX1,SQSTM1,STIP1,TXN,TX…
PKCθ Signaling in T Lymphocytes	2.97	4.621	BCL10,CAMK2D,CAMK2G,CD247,CD28,CD3D,CD3E,CD3G,CHP1,FOS,FYN,GRB2,HLA-A,HLA-B,HLA-DMB,HLA-DRA,IKBKE,JUN,KRAS,LCK,LCP2,MALT1,MAP3K1,MAP3K11,MAP3K12,MAP3K13,MAP3K2,MAP3K3,MAP3K4,MAP3K5,MAP3K7,MAP3K8,MAPK1,NFKB1,NFKBIA,NRAS,PIK3CD,PIK3R1,PPP3CA,PPP3CB,PPP3CC,PPP3R1,PRKCQ,RAC2,RASD1,ZAP70
Phospholipase C Signaling	4.88	4.589	ADCY7,ARHGEF1,ARHGEF12,ARHGEF2,ARHGEF3,ARHGEF6,ARHGEF7,ATF2,ATF4,BLNK,CALM1 (includes others),CAMK4,CD247,CD3D,CD3E,CD3G,CD79B,CHP1,CREB1,CREBBP,EP300,FNBP1,FYN,GNAQ,GNB1,GNB2,GNB5,GNG11,GNG7,GRB2,HDAC1,HDAC2,HDAC5,HDAC6,HDAC7,HDAC8,HDAC9,IGHG2,IGHG3,ITGA4,ITGB1,ITK,ITPR2,KRAS,LCK,LCP2,LYN,MAP2K1,MAPK1,MARCKS,MEF2A,MEF2C,MEF2D,MPRIP,MYL12A,MYL12B,MYL6,NFKB1,NRAS,PEBP1,PLD3,PPP3CA,PPP3CB,PPP3CC,PP…
Reelin Signaling in Neurons	3.74	4.529	ACTR2,ACTR3,AKT2,AKT3,APBB1,ARHGEF1,ARHGEF12,ARHGEF2,ARHGEF3,ARHGEF6,ARPC1B,ARPC2,ARPC3,ARPC4,ARPC5,CAMK2D,CAMK2G,CDK5,CDK5R1,CFL1,FYN,GRINA,GSK3B,ITGA4,ITGA6,ITGAL,ITGB1,ITGB2,LCK,LYN,MAP2K1,MAP2K3,MAP3K11,MAP4K1,MAPK1,MAPK8IP3,MAPK9,NDEL1,PAFAH1B2,PDK1,PIK3CD,PIK3R1,RHOA
Role of NFAT in Regulation of the Immune Response	4.86	4.525	AKT2,AKT3,ATF2,BLNK,CALM1 (includes others),CAMK4,CD247,CD28,CD3D,CD3E,CD3G,CD79B,CHP1,CSNK1A1,CSNK1D,CSNK1G2,CSNK1G3,ELP1,FOS,FYN,GNAQ,GNB1,GNB2,GNB5,GNG11,GNG7,GRB2,GSK3B,HLA-A,HLA-B,HLA-DMB,HLA-DRA,IKBKE,ITK,ITPR2,JUN,KRAS,LCK,LCP2,LYN,MAP2K1,MAPK1,MEF2A,MEF2C,MEF2D,NFKB1,NFKBIA,NRAS,PIK3CD,PIK3R1,PPP3CA,PPP3CB,PPP3CC,PPP3R1,PRKCQ,RASD1,RCAN3,XPO1,ZAP70
Opioid Signaling Pathway	2.4	4.41	ADCY7,AKT2,AKT3,AP1B1,AP1G2,AP2A1,AP2A2,AP2B1,AP2M1,ATF2,ATF4,BRAF,CALM1 (includes others),CAMK1D,CAMK2D,CAMK2G,CAMK4,CDKN1B,CLTB,CREB1,CREBBP,CTNNB1,EP300,FOS,FOSB,FYN,GNB1,GNG11,GNG7,GRINA,GRK2,GRK5,GRK6,GSK3B,ITPR2,KRAS,LCK,LYN,MAP2K1,MAP2K3,MAPK1,MAPK6,NFKB1,NFKBIA,NRAS,PDK1,PPP3CA,PPP3CB,PPP3CC,PPP3R1,PRKACB,PRKAG2,PRKAR1A,PRKAR1B,PRKAR2A,PRKCB,PRKCH,PRKCQ,PRKD3,RAC2,RASD1,RGS10,RGS14,RGS19,…
HGF Signaling	3	4.382	AKT2,AKT3,ATF2,ELF1,ELF2,ELK3,ETS1,ETS2,FOS,GRB2,ITGA4,ITGB1,JUN,KRAS,MAP2K1,MAP3K1,MAP3K11,MAP3K12,MAP3K13,MAP3K2,MAP3K3,MAP3K4,MAP3K5,MAP3K7,MAP3K8,MAPK1,MAPK9,NRAS,PIK3CD,PIK3R1,PRKCB,PRKCH,PRKCQ,PRKD3,PTPN11,RASD1
RANK Signaling in Osteoclasts	4.68	4.352	AKT2,AKT3,BIRC2,CALM1 (includes others),CAMK4,CBL,CHP1,FOS,IKBKE,JUN,MAP2K1,MAP3K1,MAP3K11,MAP3K12,MAP3K13,MAP3K2,MAP3K3,MAP3K4,MAP3K5,MAP3K7,MAP3K8,MAPK1,MAPK14,MAPK9,NFKB1,NFKBIA,PIK3CD,PIK3R1,PPP3CA,PPP3CB,PPP3CC,PPP3R1,TAB2,TRAF5
Cardiac Hypertrophy Signaling (Enhanced)	1.81	4.196	ACVR1C,ADCY7,ADRB2,AKAP13,AKT2,AKT3,ATF2,ATF6,CALM1 (includes others),CAMK2D,CAMK2G,CAMK4,CHP1,CTNNB1,DIAPH1,DIAPH2,DVL2,DVL3,EIF2B1,EIF2B3,EIF2B4,EIF2B5,EIF4E,EIF4EBP1,EP300,GNAQ,GNB1,GNG11,GNG7,GSK3B,HDAC1,HDAC2,HDAC5,HDAC6,HDAC7,HDAC8,HDAC9,HSPB1,IKBKE,IL17RA,IL1B,IL2RB,IL2RG,IL4R,IL6ST,IL7R,ITGA4,ITGB1,ITPR2,JAK2,JUN,KRAS,LTB,MAP2K1,MAP2K3,MAP3K1,MAP3K11,MAP3K12,MAP3K13,MAP3K2,MAP3K3,MAP3K4,M…
Role of NFAT in Cardiac Hypertrophy	3.23	4.061	ADCY7,AKT2,AKT3,CALM1 (includes others),CAMK1D,CAMK2D,CAMK2G,CAMK4,CHP1,CSNK1A1,EP300,GNAQ,GNB1,GNB2,GNB5,GNG11,GNG7,GRB2,GSK3B,HDAC1,HDAC2,HDAC5,HDAC6,HDAC7,HDAC8,HDAC9,IL6ST,ITPR2,KRAS,MAP2K1,MAP2K3,MAP3K1,MAP3K7,MAPK1,MAPK14,MAPK9,MEF2A,MEF2C,MEF2D,NRAS,PDIA3,PIK3CD,PIK3R1,PLCL2,PPP3CA,PPP3CB,PPP3CC,PPP3R1,PRKACB,PRKAG2,PRKAR1A,PRKAR1B,PRKAR2A,PRKCB,PRKCH,PRKCQ,PRKD3,RASD1,RCAN3,SHC1,TGFB1,TGF…
NF-κB Signaling	2.63	4.041	AKT2,AKT3,BCL10,BRAF,BTRC,CASP8,CD40,CREBBP,CSNK2A1,CSNK2A2,EIF2AK2,EP300,GSK3B,HDAC1,HDAC2,IL1B,IRAK4,KRAS,LCK,MALT1,MAP3K1,MAP3K3,MAP3K7,MAP3K8,MAP4K4,NFKB1,NFKBIA,NRAS,PELI1,PIK3CD,PIK3R1,PRKACB,PRKCB,PRKCQ,RASD1,SIGIRR,TAB2,TANK,TDP2,TGFBR2,TGFBR3,TNF,TNFAIP3,TNFRSF1B,TNFSF13B,TNIP1,TRAF3,TRAF5,UBE2N,UBE2V1,ZAP70
Production of Nitric Oxide and Reactive Oxygen Species in Macrophages	2.15	4.041	AKT2,AKT3,CLU,CREBBP,FNBP1,FOS,IKBKE,IRF1,IRF8,JAK1,JAK2,JAK3,JUN,LYZ,MAP2K1,MAP3K1,MAP3K11,MAP3K12,MAP3K13,MAP3K2,MAP3K3,MAP3K4,MAP3K5,MAP3K7,MAP3K8,MAPK1,MAPK14,MAPK9,NCF1,NCF4,NFKB1,NFKBIA,PIK3CD,PIK3R1,PPP1CC,PPP2R5A,PPP2R5C,PPP2R5E,PRKCB,PRKCH,PRKCQ,PRKD3,PTPN6,RAC2,RHOA,RHOF,RHOH,RHOT2,S100A8,TNF,TNFRSF1B
Protein Kinase A Signaling	2.73	3.976	ACP1,ADCY7,ADD3,AKAP10,AKAP11,AKAP13,AKAP9,ANAPC1,ANAPC10,ANAPC13,ANAPC2,ATF2,ATF4,BRAF,CALM1 (includes others),CAMK2D,CAMK2G,CAMK4,CDC16,CDC26,CDC27,CHP1,CREB1,CREBBP,CREM,CTNNB1,DUSP10,DUSP12,DUSP16,DUSP18,FLNA,GNAQ,GNB1,GNB2,GNB5,GNG11,GNG7,GSK3B,H1-10,H1-2,H1-3,H1-4,H1-5,H3-3A/H3-3B,ITPR2,KDELR2,LEF1,MAP2K1,MAP3K1,MAPK1,MYL12A,MYL12B,MYL6,NFKB1,NFKBIA,PDE12,PDE4A,PDE4B,PDE4D,PDE7A,PDIA3,PLCL2…
TGF-β Signaling	1.73	3.922	ACVR1C,CREBBP,EP300,FOS,GRB2,HDAC1,IRF7,JUN,KRAS,MAP2K1,MAP2K3,MAP3K7,MAP4K1,MAPK1,MAPK14,MAPK9,NRAS,PMEPA1,RASD1,RUNX3,SMAD2,SMAD3,SMAD4,SMAD7,TGFB1,TGFBR2,TGIF1,ZFYVE9
PI3K Signaling in B Lymphocytes	6.08	3.727	AKT2,AKT3,ATF2,ATF3,ATF4,ATF6,ATF6B,BCL10,BLNK,CALM1 (includes others),CAMK2D,CAMK2G,CAMK4,CBL,CD19,CD40,CD79B,CD81,CHP1,CREB1,DAPP1,FOS,FYN,IKBKE,IL4R,INPP5D,ITPR2,JUN,KRAS,LYN,MALT1,MAP2K1,MAPK1,NFKB1,NFKBIA,NRAS,PDIA3,PDPK1,PIK3AP1,PIK3CD,PIK3R1,PLCL2,PLEKHA1,PLEKHA2,PLEKHA3,PPP3CA,PPP3CB,PPP3CC,PPP3R1,PRKCB,RASD1
14-3-3-mediated Signaling	1.92	3.651	AKT2,AKT3,CBL,CDKN1B,FOS,FOXO1,GRB2,GSK3B,JUN,KRAS,MAP2K1,MAP3K5,MAPK1,MAPK9,NRAS,PDCD6IP,PDIA3,PIK3CD,PIK3R1,PLCL2,PRKCB,PRKCH,PRKCQ,PRKD3,RASD1,RPS6KA1,TNF,TSC1,TUBA1A,TUBA4A,VIM,YWHAB,YWHAE,YWHAG,YWHAQ,YWHAZ
Cardiac Hypertrophy Signaling	4.54	3.638	ADCY7,ADRB2,ADSS2,ATF2,CALM1 (includes others),CAMK4,CHP1,CREB1,CREBBP,EIF2B1,EIF2B3,EIF2B4,EIF2B5,EIF4E,EP300,FNBP1,GNAQ,GNB1,GNB2,GNB5,GNG11,GNG7,GRB2,GSK3B,HSPB1,JUN,KRAS,MAP2K1,MAP2K3,MAP3K1,MAP3K11,MAP3K12,MAP3K13,MAP3K2,MAP3K3,MAP3K4,MAP3K5,MAP3K7,MAP3K8,MAPK1,MAPK14,MAPK9,MAPKAPK2,MEF2A,MEF2C,MEF2D,MYL12A,MYL12B,MYL6,NRAS,PDIA3,PIK3CD,PIK3R1,PLCL2,PPP3CA,PPP3CB,PPP3CC,PPP3R1,PRKACB,PRKAG2,…
Systemic Lupus Erythematosus In B Cell Signaling Pathway	5.22	3.622	AKT2,AKT3,BCL10,BCL2L1,BCL2L11,BLNK,CALM1 (includes others),CAMK4,CBL,CCND2,CCND3,CD19,CD40,CD5,CD79B,CHP1,CSK,CTNNB1,FOS,FOXO1,FYN,GRB2,GSK3B,IFIT2,IFIT3,IGHA1,IL1B,IL6ST,INPP5B,INPP5D,INPP5K,IRAK4,IRF3,IRF7,ISG15,ISG20,JAK1,JAK2,JUN,KRAS,LCK,LTB,LYN,MALT1,MAP2K1,MAP3K7,MAP4K4,MAPK1,MAVS,MCL1,NFKB1,NRAS,PAG1,PDPK1,PIK3AP1,PIK3CD,PIK3R1,PPP3CA,PPP3CB,PPP3CC,PPP3R1,PRKCB,PRKCH,PRKCQ,PRKD3,PTPN11,P…
Fcγ Receptor-mediated Phagocytosis in Macrophages and Monocytes	2.19	3.528	ACTG1,ACTR2,ACTR3,AKT2,AKT3,ARPC1B,ARPC2,ARPC3,ARPC4,ARPC5,CBL,EZR,FYN,INPP5D,LCP2,LYN,MAPK1,MYO5A,NCF1,PIK3R1,PLD3,PRKCB,PRKCH,PRKCQ,PRKD3,RAC2,TLN1,VASP,WAS
Pyridoxal 5'-phosphate Salvage Pathway	2.7	3.411	AKT2,BRAF,CDK1,CDK5,CSNK1A1,CSNK1D,DYRK1A,EIF2AK2,GRK5,GRK6,MAP2K1,MAP2K3,MAP3K8,MAPK1,MAPK6,MAPK9,PIM1,PKN1,PRKCH,PRKCQ,PRKX,PRPF4B,SGK1
Calcium-induced T Lymphocyte Apoptosis	5.59	3.4	CALM1 (includes others),CAMK4,CAPN2,CD247,CD3D,CD3E,CD3G,CHP1,EP300,HDAC1,HDAC2,HLA-A,HLA-B,HLA-DMB,HLA-DRA,ITPR2,LCK,MEF2D,NR4A1,PPP3CA,PPP3CB,PPP3CC,PPP3R1,PRKCB,PRKCH,PRKCQ,PRKD3,ZAP70
Cdc42 Signaling	5.06	3.307	ACTR2,ACTR3,ARHGEF6,ARPC1B,ARPC2,ARPC3,ARPC4,ARPC5,ATF2,B2M,CD247,CD3D,CD3E,CD3G,CFL1,DIAPH1,EXOC1,EXOC3,EXOC6,FOS,GSK3B,HLA-A,HLA-B,HLA-C,HLA-DMB,HLA-DPA1,HLA-DRA,HLA-E,HLA-F,IQGAP1,IQGAP2,ITGA4,ITGB1,ITK,JUN,MAP3K11,MAPK1,MAPK14,MAPK9,MPRIP,MYL12A,MYL12B,MYL6,RASA1,TNK2,WAS,WIPF1
Renin-Angiotensin Signaling	1.72	3.286	ADCY7,ATF2,CCL5,FOS,GNAQ,GRB2,ITPR2,JAK2,JUN,KRAS,MAP2K1,MAP3K1,MAPK1,MAPK14,MAPK9,NFKB1,NRAS,PIK3CD,PIK3R1,PRKACB,PRKAG2,PRKAR1A,PRKAR1B,PRKAR2A,PRKCB,PRKCH,PRKCQ,PRKD3,PTGER2,PTPN6,RASD1,SHC1,TNF
CD27 Signaling in Lymphocytes	5.95	3.266	BCL2L1,BID,CASP3,CASP8,CYCS,ELP1,FOS,IKBKE,JUN,MAP2K1,MAP2K3,MAP3K1,MAP3K11,MAP3K12,MAP3K13,MAP3K2,MAP3K3,MAP3K4,MAP3K5,MAP3K7,MAP3K8,MAPK9,NFKB1,NFKBIA,SIVA1,TRAF5
Inhibition of Angiogenesis by TSP1	2.74	3.207	AKT2,AKT3,CASP3,CD47,FYN,JUN,MAPK1,MAPK14,MAPK9,MMP9,TGFB1,TGFBR2,THBS1,TP53
UVC-Induced MAPK Signaling	1.46	3.207	ATR,BRAF,FOS,JUN,KRAS,MAP2K1,MAPK1,MAPK14,MAPK9,NRAS,PRKCB,PRKCH,PRKCQ,PRKD3,RASD1,TP53
fMLP Signaling in Neutrophils	2.34	3.182	ACTR2,ACTR3,ARPC1B,ARPC2,ARPC3,ARPC4,ARPC5,CALM1 (includes others),CAMK4,CHP1,GNB1,GNB2,GNB5,GNG11,GNG7,ITPR2,KRAS,MAP2K1,MAPK1,NCF1,NFKB1,NFKBIA,NRAS,PIK3CD,PIK3R1,PPP3CA,PPP3CB,PPP3CC,PPP3R1,PRKCB,PRKCH,PRKCQ,PRKD3,RASD1,WAS
NGF Signaling	1.95	3.182	AKT2,AKT3,ATF2,ATF4,CREB1,CREBBP,GRB2,IKBKE,KRAS,MAP2K1,MAP3K1,MAP3K11,MAP3K12,MAP3K13,MAP3K2,MAP3K3,MAP3K4,MAP3K5,MAP3K7,MAP3K8,MAPK1,MAPK9,NFKB1,NRAS,PDPK1,PIK3CD,PIK3R1,PTPN11,RASD1,RHOA,RPS6KA1,SHC1,TP53
NF-κB Activation by Viruses	2.12	3	AKT2,AKT3,EIF2AK2,ELP1,IKBKE,ITGA4,ITGA6,ITGAL,ITGB1,ITGB2,KRAS,LCK,MAP3K1,MAPK1,NFKB1,NFKBIA,NRAS,PIK3CD,PIK3R1,PRKCB,PRKCH,PRKCQ,PRKD3,RASD1,TBP,TNFRSF14
nNOS Signaling in Neurons	1.54	3	CALM1 (includes others),CAMK4,CAPN2,CAPNS1,CHP1,GRINA,PPP3CA,PPP3CB,PPP3CC,PPP3R1,PRKCB,PRKCH,PRKCQ,PRKD3,RASD1
LPS-stimulated MAPK Signaling	1.57	2.985	ATF2,CREB1,FOS,IKBKE,JUN,KRAS,MAP2K1,MAP2K3,MAP3K5,MAP3K7,MAPK1,MAPK14,MAPK9,NFKB1,NFKBIA,NRAS,PIK3CD,PIK3R1,PRKCB,PRKCH,PRKCQ,PRKD3,RASD1,SRF
Cholecystokinin/Gastrin-mediated Signaling	1.5	2.921	ATF2,CREM,FNBP1,FOS,GNAQ,GRB2,IL1B,ITPR2,JUN,KRAS,MAP2K1,MAP2K3,MAPK1,MAPK14,MAPK9,MEF2A,MEF2C,MEF2D,NRAS,PRKCB,PRKCH,PRKCQ,PRKD3,RAC2,RASD1,RHOA,RHOF,RHOH,RHOT2,SHC1,SRF,TNF
IL-3 Signaling	3.05	2.887	AKT2,AKT3,CHP1,FOS,FOXO1,GRB2,INPP5D,JAK1,JAK2,JUN,KRAS,MAP2K1,MAPK1,NRAS,PIK3CD,PIK3R1,PPP3CA,PPP3CB,PPP3CC,PPP3R1,PRKCB,PRKCH,PRKCQ,PRKD3,PTPN6,RASD1,SHC1,STAT6
OX40 Signaling Pathway	2.89	2.887	B2M,BCL2L1,CD247,CD3D,CD3E,CD3G,HLA-A,HLA-B,HLA-C,HLA-DMB,HLA-DPA1,HLA-DRA,HLA-E,HLA-F,JUN,MAPK9,NFKB1,NFKBIA,TNFRSF4,TRAF3,TRAF5
Actin Cytoskeleton Signaling	1.37	2.887	ACTG1,ACTN1,ACTN4,ACTR2,ACTR3,ARHGEF1,ARHGEF12,ARHGEF6,ARHGEF7,ARPC1B,ARPC2,ARPC3,ARPC4,ARPC5,BRK1,CFL1,CSK,CYFIP2,DIAPH1,DIAPH2,EZR,FLNA,GRB2,IQGAP1,IQGAP2,ITGA4,ITGB1,KRAS,MAP2K1,MAPK1,MATK,MPRIP,MSN,MYL12A,MYL12B,MYL6,NCKAP1L,NRAS,PFN1,PIK3CD,PIK3R1,RAC2,RASD1,RHOA,SHC1,TIAM1,TLN1,TMSB10/TMSB4X,TMSB4Y,TTN,VCL,WAS,WASF2
ERK5 Signaling	3.01	2.858	ATF2,ATF4,CREB1,CREBBP,ELK4,FOS,GNAQ,IL6ST,KRAS,MAP3K2,MAP3K3,MAP3K8,MEF2A,MEF2C,MEF2D,NRAS,PTPN11,RASD1,RPS6KA1,SGK1,SH2D2A,YWHAB,YWHAE,YWHAG,YWHAQ,YWHAZ
PDGF Signaling	1.58	2.858	ACP1,CSNK2A1,CSNK2A2,EIF2AK2,FOS,GRB2,INPP5B,INPP5D,INPP5K,JAK1,JAK2,JAK3,JUN,KRAS,MAP2K1,MAP3K1,MAPK1,NRAS,PIK3CD,PIK3R1,PRKCB,RASA1,RASD1,SHC1,SRF
UVB-Induced MAPK Signaling	1.38	2.84	EIF4E,EIF4EBP1,FOS,H3-3A/H3-3B,JUN,MAP2K1,MAPK1,MAPK14,MAPK9,PIK3CD,PIK3R1,PRKCB,PRKCH,PRKCQ,PRKD3,TP53
Actin Nucleation by ARP-WASP Complex	1.83	2.828	ACTR2,ACTR3,ARPC1B,ARPC2,ARPC3,ARPC4,ARPC5,FNBP1,GRB2,ITGA4,ITGB1,KRAS,NRAS,RAC2,RASD1,RHOA,RHOF,RHOH,RHOT2,VASP,WAS,WIPF1
p38 MAPK Signaling	1.46	2.785	ATF2,ATF4,CREB1,CREBBP,DAXX,DDIT3,DUSP10,H3-3A/H3-3B,HMGN1,HSPB1,IL1B,IRAK4,MAP2K3,MAP3K5,MAP3K7,MAP4K1,MAPK14,MAPKAPK2,MAX,MEF2A,MEF2C,MEF2D,MKNK2,RPS6KA1,SRF,TAB2,TGFB1,TGFBR2,TIFA,TNF,TNFRSF1B,TP53
PI3K/AKT Signaling	4.24	2.714	AKT2,AKT3,BCL2L1,CDC37,CDKN1B,CTNNB1,EIF4E,EIF4EBP1,FOXO1,GRB2,GSK3B,HSP90AB1,HSP90B1,IKBKE,IL17RA,IL2RB,IL2RG,IL4R,IL6ST,IL7R,ILK,INPP5B,INPP5D,INPP5K,ITGA4,ITGB1,JAK1,JAK2,JAK3,KRAS,LIMS1,MAP2K1,MAP3K5,MAP3K8,MAPK1,MCL1,MDM2,NFKB1,NFKBIA,NRAS,PDPK1,PIK3CD,PIK3R1,PPP2R5A,PPP2R5C,PPP2R5E,RASD1,SHC1,THEM4,TP53,TSC1,YWHAB,YWHAE,YWHAG,YWHAQ,YWHAZ
Rac Signaling	2.07	2.694	ACTR2,ACTR3,ARPC1B,ARPC2,ARPC3,ARPC4,ARPC5,BRK1,CD44,CDK5R1,CFL1,CYFIP2,ELK4,IQGAP1,IQGAP2,ITGA4,ITGB1,JUN,KRAS,MAP2K1,MAP3K1,MAP3K11,MAPK1,NCF1,NFKB1,NRAS,PI4KA,PIK3CD,PIK3R1,PIKFYVE,RASD1,RHOA,TIAM1
PFKFB4 Signaling Pathway	2.27	2.668	ATF2,ATF4,CREB1,CREBBP,FBP1,MAP2K1,MAP2K3,MAPK1,NCOA3,PRKACB,PRKAG2,PRKAR1A,PRKAR1B,PRKAR2A,TGFB1,TKT,TP53
Crosstalk between Dendritic Cells and Natural Killer Cells	2.19	2.668	ACTG1,CAMK2D,CAMK2G,CCR7,CD28,CD40,CD69,CD83,FSCN3,HLA-A,HLA-B,HLA-C,HLA-DRA,HLA-E,HLA-F,IL2RB,IL2RG,ITGAL,KLRD1,LTB,NCR3,NFKB1,PRF1,TLN1,TNF,TNFRSF1B,TNFSF10,TYROBP
IL-17A Signaling in Gastric Cells	1.78	2.646	CCL5,CXCL10,FOS,IL17RA,JUN,MAPK1,MAPK14,MAPK9,NFKB1,TNF
EIF2 Signaling	43.6	-2.621	AGO2,AKT2,AKT3,ATF3,ATF4,CDK11A,DDIT3,EIF1,EIF1AX,EIF1AY,EIF2A,EIF2AK1,EIF2AK2,EIF2B1,EIF2B3,EIF2B4,EIF2B5,EIF2S1,EIF2S2,EIF2S3,EIF3B,EIF3E,EIF3F,EIF3H,EIF3I,EIF3K,EIF3L,EIF3M,EIF4A2,EIF4A3,EIF4E,EIF4G1,EIF4G2,EIF5,EIF5B,FAU,GRB2,GSK3B,HNRNPA1,KRAS,MAP2K1,MAPK1,NRAS,PABPC1,PDPK1,PIK3CD,PIK3R1,PPP1CC,PPP1R15A,PTBP1,RASD1,RPL10,RPL10A,RPL11,RPL12,RPL13,RPL13A,RPL14,RPL15,RPL17,RPL18,RPL18A,RPL19,RP…
iNOS Signaling	2.09	2.496	CALM1 (includes others),CAMK4,CREBBP,FOS,IKBKE,IRAK4,IRF1,JAK1,JAK2,JAK3,JUN,LY96,MAPK1,MAPK14,NFKB1,NFKBIA
P2Y Purigenic Receptor Signaling Pathway	1.7	2.475	ADCY7,AKT2,AKT3,ATF2,ATF4,CREB1,CREBBP,FOS,GNAQ,GNB1,GNB2,GNB5,GNG11,GNG7,JUN,KRAS,MAP2K1,MAPK1,NFKB1,NRAS,P2RY11,PDIA3,PIK3CD,PIK3R1,PLCL2,PRKACB,PRKAG2,PRKAR1A,PRKAR1B,PRKAR2A,PRKCB,PRKCH,PRKCQ,PRKD3,RASD1
Integrin Signaling	3.86	2.474	ACTG1,ACTN1,ACTN4,ACTR2,ACTR3,AKT2,AKT3,ARF1,ARHGAP26,ARHGAP5,ARHGEF7,ARPC1B,ARPC2,ARPC3,ARPC4,ARPC5,ASAP1,BRAF,CAPN2,CAPNS1,FNBP1,FYN,GRB2,GSK3B,ILK,ILKAP,ITGA4,ITGA6,ITGAE,ITGAL,ITGAX,ITGB1,ITGB2,ITGB7,KRAS,LIMS1,MAP2K1,MAP3K11,MAPK1,MPRIP,MYL12A,MYL12B,NRAS,PFN1,PIK3CD,PIK3R1,PIKFYVE,RAC2,RASD1,RHOA,RHOF,RHOH,RHOT2,SHC1,TLN1,TNK2,TSPAN3,TTN,VASP,VCL,WAS,WIPF1,ZYX
p70S6K Signaling	1.81	2.414	AKT2,AKT3,BCAP31,CD19,CD79B,EEF2,GNAQ,GRB2,IL2RG,IL4R,JAK1,KRAS,LYN,MAP2K1,MAPK1,NRAS,PDIA3,PDPK1,PIK3CD,PIK3R1,PLCL2,PPP2R5A,PPP2R5C,PPP2R5E,PRKCB,PRKCH,PRKCQ,PRKD3,RASD1,RPS6,SHC1,YWHAB,YWHAE,YWHAG,YWHAQ,YWHAZ
iCOS-iCOSL Signaling in T Helper Cells	6.1	2.401	AKT2,AKT3,CALM1 (includes others),CAMK2D,CAMK2G,CAMK4,CD247,CD28,CD3D,CD3E,CD3G,CD40,CHP1,CSK,GRB2,HLA-A,HLA-B,HLA-DMB,HLA-DRA,IKBKE,IL2RB,IL2RG,INPP5D,ITK,ITPR2,LCK,LCP2,NFKB1,NFKBIA,PDPK1,PIK3CD,PIK3R1,PLEKHA1,PLEKHA2,PLEKHA3,PPP3CA,PPP3CB,PPP3CC,PPP3R1,PRKCQ,SHC1,TRAT1,ZAP70
GM-CSF Signaling	3.63	2.4	AKT2,AKT3,BCL2L1,CAMK2D,CAMK2G,CISH,ETS1,GRB2,JAK2,KRAS,LYN,MAP2K1,MAPK1,NRAS,PIK3CD,PIK3R1,PIM1,PPP3CA,PPP3CB,PPP3CC,PPP3R1,PRKCB,PTPN11,RACK1,RASD1,RUNX1,SHC1
CD40 Signaling	2	2.4	CD40,ELP1,FOS,IKBKE,JAK3,JUN,MAP2K1,MAP2K3,MAP3K7,MAPK1,MAPK14,MAPK9,MAPKAPK2,NFKB1,NFKBIA,PIK3CD,PIK3R1,TANK,TNFAIP3,TRAF3,TRAF5
Sirtuin Signaling Pathway	9.48	2.393	ADAM10,AGTRAP,ARNTL,ATG10,ATG12,ATG14,ATG16L1,ATG2A,ATP5F1A,ATP5F1B,ATP5F1C,ATP5F1E,BCL2L11,BPGM,CRTC2,CYC1,DOT1L,ESRRA,FOXO1,G6PD,GABARAP,GABARAPL1,GABARAPL2,GABPB1,GABPB2,GADD45A,GADD45G,GLS,GLUD1,GSK3B,H1-10,H1-2,H1-3,H1-4,H1-5,H3-3A/H3-3B,HIF1A,HSF1,IDH2,JUN,KAT2A,LDHA,LDHB,MAP1LC3A,MAP1LC3B,MAPK1,MAPK6,NAMPT,NDUFA1,NDUFA10,NDUFA11,NDUFA12,NDUFA13,NDUFA3,NDUFA4,NDUFA7,NDUFAF2,NDUFB1,NDUFB10,N…
RAN Signaling	5.07	2.309	CSE1L,IPO5,KPNA1,KPNA3,KPNA4,KPNA5,KPNA6,KPNB1,RAN,RCC1,TNPO1,XPO1
B Cell Activating Factor Signaling	1.64	2.309	ELP1,FOS,IKBKE,JUN,MAP3K1,MAPK1,MAPK14,MAPK9,NFKB1,NFKBIA,TNFRSF13C,TNFSF13B,TRAF3,TRAF5
Interferon Signaling	1.39	2.309	BAK1,IFI6,IFIT3,IFITM2,IFITM3,IRF1,ISG15,JAK1,JAK2,PSMB8,PTPN2,TAP1
Pancreatic Adenocarcinoma Signaling	1.32	2.236	AKT2,AKT3,BCL2L1,CDKN1B,E2F3,E2F4,GRB2,JAK1,JAK2,JAK3,KRAS,MAP2K1,MAPK1,MAPK9,MDM2,MMP9,NFKB1,NOTCH1,PA2G4,PIK3CD,PIK3R1,PLD3,RALBP1,SMAD2,SMAD3,SMAD4,TGFB1,TGFBR2,TP53
Inhibition of ARE-Mediated mRNA Degradation Pathway	7.61	2.143	AGO2,AKT2,AKT3,CNOT1,CNOT11,CNOT2,CNOT9,DCP1A,DCP2,DDX6,EXOSC1,EXOSC4,EXOSC6,EXOSC8,EXOSC9,LTB,MAP3K7,MAPK1,MAPK14,MAPK6,MAPKAPK2,PABPN1,PAPOLA,PAPOLG,PPP2R5A,PPP2R5C,PPP2R5E,PRKACB,PRKAG2,PRKAR1A,PRKAR1B,PRKAR2A,PSME1,PSME2,PSME4,TIA1,TNF,TNFRSF1B,TNFSF10,TNFSF12,TNFSF13B,TNFSF8,TNFSF9,YWHAB,YWHAE,YWHAG,YWHAQ,YWHAZ,ZFP36,ZFP36L1,ZFP36L2
Androgen Signaling	4.13	2.132	CALM1 (includes others),CALR,CAMK4,CCNH,CREBBP,DNAJB1,EP300,ERCC3,GNAQ,GNB1,GNB2,GNB5,GNG11,GNG7,GTF2A1,GTF2B,GTF2E2,GTF2F1,GTF2H1,HSPA4,JUN,KAT2B,KAT7,MAPK1,MNAT1,NCOA2,NFKB1,POLR2A,POLR2C,POLR2G,POLR2J,POLR2J2/POLR2J3,POLR2L,PRKACB,PRKAG2,PRKAR1A,PRKAR1B,PRKAR2A,PRKCB,PRKCH,PRKCQ,PRKD3,SHC1,SMAD3,TAF2,TBP
Induction of Apoptosis by HIV1	3.14	2.132	BAK1,BCL2L1,BID,BIRC2,CASP3,CASP8,CXCR4,CYCS,DAXX,DFFA,ELP1,HTRA2,IKBKE,MAP3K5,MAPK9,NFKB1,NFKBIA,SLC25A3,SLC25A4,SLC25A5,TNF,TNFRSF1B,TP53
4-1BB Signaling in T Lymphocytes	1.8	2.111	ATF2,ELP1,IKBKE,JUN,MAP2K1,MAP3K5,MAPK1,MAPK14,MAPK9,NFKB1,NFKBIA,TNFSF9

## Sheet: Th17_0h
Ingenuity Canonical Pathways	-log(p-value)	z-score	Molecules
EIF2 Signaling	63.1	-3.893	EIF1,EIF3E,EIF3H,EIF3K,FAU,GRB2,HNRNPA1,HSPA5,PABPC1,PPP1R15A,RPL10,RPL11,RPL12,RPL13,RPL14,RPL15,RPL18,RPL18A,RPL19,RPL23,RPL23A,RPL24,RPL26,RPL27,RPL27A,RPL28,RPL30,RPL31,RPL32,RPL34,RPL35,RPL35A,RPL36,RPL37,RPL37A,RPL38,RPL39,RPL4,RPL6,RPL8,RPLP0,RPLP1,RPLP2,RPS10,RPS11,RPS12,RPS13,RPS14,RPS15,RPS15A,RPS16,RPS17,RPS18,RPS19,RPS20,RPS21,RPS23,RPS25,RPS27,RPS27A,RPS28,RPS29,RPS3,RPS4X,RPS5,RPS6,…
Protein Kinase A Signaling	1.86	3.051	ACP1,AKAP13,ANAPC5,CALM1 (includes others),CDC16,CREB1,CREBBP,CREM,CTNNB1,H1-10,H3-3A/H3-3B,MAP3K1,MYL6,YWHAB,YWHAQ,YWHAZ
14-3-3-mediated Signaling	1.62	2.646	FOS,GRB2,JUN,VIM,YWHAB,YWHAQ,YWHAZ
CD28 Signaling in T Helper Cells	2.93	2.449	ARPC2,CALM1 (includes others),CD3D,CD3G,FOS,GRB2,HLA-B,JUN,MAP3K1
HGF Signaling	1.91	2.449	ETS1,FOS,GRB2,ITGA4,JUN,MAP3K1,MAP3K12
PDGF Signaling	1.89	2.449	ACP1,FOS,GRB2,JAK1,JUN,MAP3K1
Interferon Signaling	2.92	2.236	IFITM2,IFITM3,JAK1,PSMB8,TAP1
EGF Signaling	2.11	2.236	FOS,GRB2,JAK1,JUN,MAP3K1
Neurotrophin/TRK Signaling	1.55	2.236	CREB1,CREBBP,FOS,GRB2,JUN
RANK Signaling in Osteoclasts	1.35	2.236	CALM1 (includes others),FOS,JUN,MAP3K1,MAP3K12
ERK5 Signaling	3.68	2.121	CREB1,CREBBP,ELK4,FOS,IL6ST,YWHAB,YWHAQ,YWHAZ
NRF2-mediated Oxidative Stress Response	2.97	2.121	CREBBP,DNAJB1,DNAJC19,DNAJC8,FOS,FTH1,FTL,GSTK1,JUN,JUNB,MAP3K1,UBB
Rac Signaling	2.44	2.121	ARPC2,CD44,ELK4,ITGA4,JUN,MAP3K1,PAK2,TIAM1
GNRH Signaling	1.82	2.121	CALM1 (includes others),CREB1,CREBBP,FOS,GRB2,JUN,MAP3K1,MAP3K12,PAK2
PKCθ Signaling in T Lymphocytes	1.69	2.121	CD3D,CD3G,FOS,GRB2,HLA-B,JUN,MAP3K1,MAP3K12
Role of NFAT in Regulation of the Immune Response	1.34	2.121	CALM1 (includes others),CD3D,CD3G,CSNK1G2,FOS,GRB2,HLA-B,JUN
