# Supplementary material for: A dynamic single cell-based framework for digital twins to prioritize disease genes and drug targets
Source: Genome Med. 2022 May 6;14:48. doi: 10.1186/s13073-022-01048-4 (PMC9074288; doi:10.1186/s13073-022-01048-4)
Supplement: Supplementary file 5 — Additional file 5. Significant pathways enriched in the scRNA-seq SAR data, in different cell types and at different time points. [file 13073_2022_1048_MOESM5_ESM.zip › Pathway_12h.xlsx]

## Sheet: B_12h
Ingenuity Canonical Pathways	-log(p-value)	z-score	Molecules
Protein Kinase A Signaling	3.29	4.249	ACP1,ADD1,AKAP10,AKAP13,AKAP7,AKAP8,AKAP9,ATF2,ATF4,CALM1 (includes others),CAMK2D,CAMK4,CDC16,CHP1,CREB1,CREB3,CREBBP,CREM,CTNNB1,DUSP10,DUSP22,DUSP4,EBI3,FLNA,GNA13,GNAI2,GNAS,GNB2,GNG5,GSK3B,GYS1,H1-0,H1-10,H1-2,H1-3,H1-4,H1-5,H3-3A/H3-3B,ITPR1,ITPR2,KDELR1,LEF1,MAP2K2,MAP3K1,MAPK1,MTMR3,MYL12A,MYL12B,MYL6,MYL6B,NFAT5,NFATC3,NFKB1,NFKBIB,NFKBID,PDE4B,PDE6B,PDE6D,PDE7A,PDIA3,PGP,PLCG1,PLCL1,PLC…
Synaptic Long Term Potentiation	2.35	4.226	ATF2,ATF4,CALM1 (includes others),CAMK2D,CAMK4,CHP1,CREB1,CREB3,CREBBP,EP300,GRINA,ITPR1,ITPR2,KRAS,MAP2K2,MAPK1,NRAS,PDIA3,PLCG1,PLCL1,PLCL2,PPP1CA,PPP1CC,PPP1R10,PPP1R12A,PPP1R14B,PPP3CA,PPP3R1,PRKACB,PRKAG1,PRKAG2,PRKAR1A,PRKAR2A,PRKCB,PRKD3,RAP1A,RASD1
Role of NFAT in Cardiac Hypertrophy	1.8	4.025	AKT2,CALM1 (includes others),CAMK1D,CAMK2D,CAMK4,CHP1,CSNK1A1,EP300,GNAI2,GNAS,GNB2,GNG5,GRB2,GSK3B,HDAC1,HDAC2,HDAC5,HDAC6,HDAC8,HDAC9,ITPR1,ITPR2,KRAS,MAP2K2,MAP2K4,MAP2K7,MAP3K1,MAP3K7,MAPK1,MAPK8,MEF2A,MEF2C,MEF2D,NRAS,PDIA3,PIK3C3,PIK3CA,PIK3CG,PLCG1,PLCL1,PLCL2,PPP3CA,PPP3R1,PRKACB,PRKAG1,PRKAG2,PRKAR1A,PRKAR2A,PRKCB,PRKD3,RAP1A,RASD1,TGFB1,TGFBR2
Phospholipase C Signaling	5.01	4	ARHGEF1,ATF2,ATF4,CALM1 (includes others),CAMK4,CD247,CD3D,CD3G,CD79A,CD79B,CDC42,CHP1,CREB1,CREB3,CREBBP,EP300,FNBP1,FYN,GNA13,GNAS,GNB2,GNG5,GRB2,HDAC1,HDAC2,HDAC5,HDAC6,HDAC8,HDAC9,ITGA4,ITGA5,ITGB1,ITK,ITPR1,ITPR2,KRAS,LCK,LCP2,LYN,MAP2K2,MAPK1,MARCKS,MEF2A,MEF2C,MEF2D,MPRIP,MYL12A,MYL12B,MYL6,MYL6B,NFAT5,NFATC3,NFKB1,NRAS,PEBP1,PLA2G12A,PLCG1,PLD3,PPP1R12A,PPP3CA,PPP3R1,PRKCB,PRKD3,RALGDS,RA…
NRF2-mediated Oxidative Stress Response	9.18	3.812	ACTA1,ACTB,ACTG1,AKR1A1,AKR7A2,ATF4,CAT,CBR1,CCT7,CDC34,CLPP,CREBBP,DNAJA1,DNAJB1,DNAJB14,DNAJB6,DNAJB9,DNAJC10,DNAJC3,DNAJC7,DNAJC8,DNAJC9,EP300,ERP29,FKBP5,FOS,FTH1,FTL,GCLM,GSK3B,GSR,GSTK1,GSTO1,GSTP1,HERPUD1,JUN,JUNB,JUND,KRAS,MAF,MAP2K2,MAP2K4,MAP2K7,MAP3K1,MAP3K7,MAPK1,MAPK8,MGST3,NFE2L2,NQO2,NRAS,PIK3C3,PIK3CA,PIK3CG,PMF1/PMF1-BGLAP,PRDX1,PRKCB,PRKD3,RAP1A,RASD1,RBX1,SOD1,SOD2,SQSTM1,STIP1…
RANK Signaling in Osteoclasts	2.93	3.657	AKT2,CALM1 (includes others),CAMK4,CHP1,FOS,GSN,JUN,MAP2K2,MAP2K4,MAP2K7,MAP3K1,MAP3K12,MAP3K13,MAP3K14,MAP3K2,MAP3K7,MAP3K8,MAPK1,MAPK8,NFKB1,NFKBIB,NFKBID,PIK3C3,PIK3CA,PIK3CG,PPP3CA,PPP3R1,RELA,TRAF5
CD28 Signaling in T Helper Cells	15.1	3.647	ACTR2,ACTR3,AKT2,ARPC1A,ARPC1B,ARPC2,ARPC3,ARPC4,ARPC5,ARPC5L,BCL10,CALM1 (includes others),CAMK4,CARD11,CD247,CD28,CD3D,CD3G,CD86,CDC42,CHP1,CSK,FOS,FYN,GRB2,HLA-A,HLA-B,HLA-DMA,HLA-DMB,HLA-DOA,HLA-DQA1,HLA-DQB1,HLA-DRA,HLA-DRB1,ITK,ITPR1,ITPR2,JUN,LCK,LCP2,MAP2K2,MAP2K4,MAP3K1,MAPK8,NFAT5,NFATC3,NFKB1,NFKBIB,NFKBID,PIK3C3,PIK3CA,PIK3CG,PLCG1,PPP3CA,PPP3R1,PTPN11,PTPN6,RELA,SYK,WAS,ZAP70
NF-κB Signaling	4.89	3.641	AKT2,BCL10,CARD11,CASP8,CD40,CREBBP,CSNK2A1,CSNK2A2,CSNK2B,EIF2AK2,EP300,FADD,GSK3B,HDAC1,HDAC2,IL18,IL1B,IRAK1,IRAK3,IRAK4,KRAS,LCK,LTA,MAP2K7,MAP3K1,MAP3K14,MAP3K7,MAP3K8,MAP4K4,MAPK8,NFKB1,NFKBIB,NFKBID,NRAS,PIK3C3,PIK3CA,PIK3CG,PRKACB,PRKCB,RAP1A,RASD1,RELA,SIGIRR,TANK,TDP2,TGFBR2,TLR10,TNF,TNFAIP3,TNFRSF1A,TNFRSF1B,TNFSF13B,TNIP1,TRAF3,TRAF5,UBE2N,UBE2V1,ZAP70
GNRH Signaling	1.65	3.592	ATF2,ATF4,CALM1 (includes others),CAMK2D,CAMK4,CDC42,CREB1,CREB3,CREBBP,EGR1,FOS,GNAI2,GNAS,GNG5,GRB2,ITPR1,ITPR2,JUN,KRAS,MAP2K2,MAP2K4,MAP2K7,MAP3K1,MAP3K12,MAP3K13,MAP3K14,MAP3K2,MAP3K7,MAP3K8,MAPK1,MAPK8,NFKB1,NRAS,PAK2,PRKACB,PRKAG1,PRKAG2,PRKAR1A,PRKAR2A,PRKCB,PRKD3,RAP1A,RASD1,RELA
B Cell Receptor Signaling	7.39	3.556	AKT2,APBB1IP,ATF2,ATF4,BCL10,BCL2A1,CALM1 (includes others),CAMK2D,CAMK4,CD19,CD22,CD79A,CD79B,CDC42,CFL1,CREB1,CREB3,CREBBP,CSK,DAPP1,EBF1,EGR1,ETS1,FOXO1,GRB2,GSK3B,INPP5D,JUN,KRAS,LYN,MAP2K2,MAP2K4,MAP2K7,MAP3K1,MAP3K12,MAP3K13,MAP3K14,MAP3K2,MAP3K7,MAP3K8,MAPK1,MAPK8,MEF2C,NFAT5,NFATC3,NFKB1,NFKBIB,NFKBID,NRAS,PAG1,PAX5,PIK3AP1,PIK3C3,PIK3CA,PIK3CG,PPP3CA,PPP3R1,PRKCB,PTPN11,PTPN6,RAP1A,RASD1…
Fcγ Receptor-mediated Phagocytosis in Macrophages and Monocytes	3.34	3.536	ACTA1,ACTB,ACTG1,ACTR2,ACTR3,AKT2,ARPC1A,ARPC1B,ARPC2,ARPC3,ARPC4,ARPC5,ARPC5L,CDC42,CRK,EZR,FYN,HCK,INPP5D,LCP2,LYN,MAPK1,PIK3CG,PLCG1,PLD3,PRKCB,PRKD3,RAB11B,SYK,TLN1,VASP,WAS
Dopamine-DARPP32 Feedback in cAMP Signaling	1.74	3.479	ATF2,ATF4,CALM1 (includes others),CAMK4,CHP1,CREB1,CREB3,CREBBP,CREM,CSNK1A1,CSNK1D,CSNK1G2,CSNK1G3,GNAI2,GNAS,GRINA,ITPR1,ITPR2,PDIA3,PLCG1,PLCL1,PLCL2,PPP1CA,PPP1CC,PPP1R10,PPP1R12A,PPP1R14B,PPP2CA,PPP2R1A,PPP2R1B,PPP2R5A,PPP2R5E,PPP3CA,PPP3R1,PRKACB,PRKAG1,PRKAG2,PRKAR1A,PRKAR2A,PRKCB,PRKD3,PTPA
BMP signaling pathway	1.38	3.411	ATF2,CAMK4,CREB1,CREBBP,GRB2,JUN,KRAS,MAP2K2,MAP2K4,MAP3K7,MAPK1,MAPK8,NFKB1,NRAS,PRKACB,PRKAG1,PRKAG2,PRKAR1A,PRKAR2A,RAP1A,RASD1,RELA,SMAD7
Reelin Signaling in Neurons	3.67	3.395	ACTR2,ACTR3,AKT2,ARHGEF1,ARPC1A,ARPC1B,ARPC2,ARPC3,ARPC4,ARPC5,ARPC5L,CAMK2D,CDC42,CFL1,CRK,FYN,GRINA,GSK3B,HCK,ITGA1,ITGA4,ITGA5,ITGA6,ITGAL,ITGB1,ITGB2,LCK,LYN,MAP2K2,MAP2K4,MAP2K7,MAP4K1,MAPK1,MAPK8,PAFAH1B1,PDK1,PIK3C3,PIK3CA,PIK3CG,RAP1A,RAPGEF1,RHOA
PI3K Signaling in B Lymphocytes	6.02	3.317	AKT2,ATF2,ATF4,ATF5,ATF6,BCL10,CALM1 (includes others),CAMK2D,CAMK4,CD19,CD40,CD79A,CD79B,CD81,CHP1,CREB1,DAPP1,FOS,FYN,INPP5D,ITPR1,ITPR2,JUN,KRAS,LYN,MAP2K2,MAPK1,NFAT5,NFATC3,NFKB1,NFKBIB,NFKBID,NRAS,PDIA3,PIK3AP1,PIK3CA,PIK3CG,PLCG1,PLCL1,PLCL2,PLEKHA1,PLEKHA2,PLEKHA4,PPP3CA,PPP3R1,PRKCB,RAP1A,RASD1,RELA,SYK
ERK/MAPK Signaling	4.55	3.266	ATF2,ATF4,CREB1,CREB3,CREBBP,CRK,DUSP4,EIF4E,EIF4EBP1,ELF1,ELF2,ETS1,FOS,FYN,GRB2,H3-3A/H3-3B,HSPB1,ITGA4,ITGA5,ITGB1,KRAS,MAP2K2,MAPK1,MKNK2,MYC,NRAS,PAK2,PIK3C3,PIK3CA,PIK3CG,PLA2G12A,PLCG1,PPP1CA,PPP1CC,PPP1R10,PPP1R12A,PPP1R14B,PPP2CA,PPP2R1A,PPP2R1B,PPP2R5A,PPP2R5E,PRKACB,PRKAG1,PRKAG2,PRKAR1A,PRKAR2A,PRKCB,PTPA,RAP1A,RAPGEF1,RASD1,SRF,STAT3,TLN1,VRK2,YWHAB,YWHAG,YWHAH,YWHAQ,YWHAZ
Systemic Lupus Erythematosus In B Cell Signaling Pathway	4.57	3.263	AKT2,BCL10,BCL2,BCL2L11,CALM1 (includes others),CAMK4,CARD11,CCND2,CCND3,CD19,CD22,CD40,CD5,CD70,CD79A,CD79B,CHP1,CSK,CTNNB1,FOS,FOXO1,FYN,GRB2,GSK3B,HCK,IFIT3,IL18,IL1B,IL6R,INPP5D,IRAK1,IRAK4,IRF3,IRF7,ISG15,ISG20,JAK1,JUN,KRAS,LCK,LTA,LTB,LYN,MAP2K2,MAP3K14,MAP3K7,MAP4K4,MAPK1,MCL1,MYC,NFAT5,NFATC3,NFKB1,NRAS,PAG1,PIK3AP1,PIK3C3,PIK3CA,PIK3CG,PPP3CA,PPP3R1,PRKCB,PRKD3,PTPN11,PTPN6,RAP1A,RASD1,…
EIF2 Signaling	42.3	-3.16	ACTA1,ACTB,AGO1,AGO2,AKT2,ATF4,ATF5,BCL2,CDK11A,DDIT3,EIF1,EIF1AX,EIF1AY,EIF2AK1,EIF2AK2,EIF2B1,EIF2B4,EIF2S1,EIF2S2,EIF2S3,EIF3E,EIF3G,EIF3H,EIF3J,EIF3K,EIF3L,EIF3M,EIF4A2,EIF4A3,EIF4E,EIF4G1,EIF4G2,EIF4G3,EIF5,EIF5B,FAU,GRB2,GSK3B,HNRNPA1,KRAS,MAP2K2,MAPK1,MYC,NRAS,PABPC1,PIK3C3,PIK3CA,PIK3CG,PPP1CA,PPP1CC,PPP1R15A,PTBP1,RAP1A,RASD1,RPL10,RPL10A,RPL11,RPL12,RPL13,RPL14,RPL15,RPL17,RPL18,RPL18A,…	B_12h
Senescence Pathway	3.22	3.16	AKT2,CALM1 (includes others),CAMK4,CAPN2,CAPNS1,CAT,CDC16,CDK2,CDK4,CDKN1A,CHP1,CREBBP,DHCR24,DLAT,DMTF1,E2F4,E2F5,EIF4E,EIF4EBP1,ELF1,ELF2,EP300,ETS1,GADD45A,GADD45B,GADD45G,HBP1,ING1,IRF3,ITPR2,ITSN2,JUN,KRAS,MAP2K2,MAP2K4,MAP2K7,MAP3K7,MAPK1,MAPKAPK2,MDM2,NFAT5,NFATC3,NFKB1,NRAS,PARP1,PCGF1,PDHA1,PDHB,PDHX,PDK1,PHF1,PHF19,PIK3C3,PIK3CA,PIK3CG,PPP1CA,PPP2CA,PPP2R1A,PPP2R1B,PPP2R5A,PPP2R5E,PPP3C…
Adrenomedullin signaling pathway	1.33	3.086	ADM,AKT2,BAX,BCL2,CALM1 (includes others),CAMK4,CASP3,CRCP,CSK,FOS,GNAS,GRB2,GSK3B,HIF1A,IL18,IL1B,ITPR1,ITPR2,KRAS,LTA,MAP2K2,MAP2K4,MAP2K7,MAPK1,MAPK8,MAX,NFKB1,NRAS,NT5C,PDIA3,PIK3C3,PIK3CA,PIK3CG,PLCG1,PLCL1,PLCL2,PRKACB,PRKAG1,PRKAG2,PRKAR1A,PRKAR2A,RAP1A,RASD1,RELA,SLC39A7,SMARCC2,TNF
Inhibition of Angiogenesis by TSP1	2.34	3.051	AKT2,CASP3,CD36,CD47,FYN,JUN,MAP2K4,MAPK1,MAPK8,TGFB1,TGFBR2,THBS1,TP53
Systemic Lupus Erythematosus In T Cell Signaling Pathway	11.1	-3	AKT2,ATF2,ATF4,B2M,CAMK4,CASP1,CASP10,CASP2,CASP3,CASP4,CASP5,CASP8,CD247,CD28,CD3D,CD3G,CD44,CD70,CD86,CDC42,CHP1,CREB1,CREB3,CREBBP,CREM,DNMT1,ELF1,EZR,FNBP1,FOS,GADD45A,GNA13,GNAI2,GRB2,HLA-A,HLA-B,HLA-C,HLA-DMA,HLA-DMB,HLA-DOA,HLA-DPA1,HLA-DQA1,HLA-DQB1,HLA-DQB2,HLA-DRA,HLA-DRB1,HLA-E,HLA-F,IRF4,ITGAL,ITPR1,JUN,KRAS,MAP2K2,MAP2K4,MAP2K7,MAPK1,MLST8,MSN,NRAS,PDK1,PIK3C3,PIK3CA,PIK3CG,PLCG1,PPP…
14-3-3-mediated Signaling	2.9	2.921	AKT2,BAX,FOS,FOXO1,GRB2,GSK3B,JUN,KRAS,MAP2K2,MAP2K4,MAPK1,MAPK8,NRAS,PDCD6IP,PDIA3,PIK3C3,PIK3CA,PIK3CG,PLCG1,PLCL1,PLCL2,PRKCB,PRKD3,RAP1A,RASD1,TNF,TNFRSF1A,TUBA1A,TUBA1B,TUBA1C,TUBA4A,TUBB,VIM,YWHAB,YWHAE,YWHAG,YWHAH,YWHAQ,YWHAZ
HGF Signaling	4.26	2.874	AKT2,ATF2,CDC42,CDK2,CDKN1A,ELF1,ELF2,ETS1,FOS,GRB2,ITGA4,ITGA5,ITGB1,JUN,KRAS,MAP2K2,MAP2K4,MAP2K7,MAP3K1,MAP3K12,MAP3K13,MAP3K14,MAP3K2,MAP3K7,MAP3K8,MAPK1,MAPK8,NRAS,PIK3C3,PIK3CA,PIK3CG,PLCG1,PRKCB,PRKD3,PTPN11,RAP1A,RAPGEF1,RASD1,STAT3
ERK5 Signaling	3.18	2.858	ATF2,ATF4,CREB1,CREB3,CREBBP,ELK4,FOS,GNA13,KRAS,MAP3K2,MAP3K8,MEF2A,MEF2C,MEF2D,MYC,NRAS,PTPN11,RAP1A,RASD1,SH2D2A,YWHAB,YWHAE,YWHAG,YWHAH,YWHAQ,YWHAZ
Cell Cycle Control of Chromosomal Replication	2.92	2.837	CDK11A,CDK17,CDK2,CDK4,DBF4,LIG1,MCM2,MCM3,MCM4,MCM5,MCM6,MCM7,ORC2,ORC3,ORC4,ORC6,PRIM1,RPA1,RPA2,TOP2A,TOP2B
PI3K/AKT Signaling	5.57	2.832	AKT2,BCL2,CDC37,CDKN1A,CSF2RB,CTNNB1,EIF4E,EIF4EBP1,FOXO1,GRB2,GSK3B,GYS1,HSP90AA1,HSP90AB1,HSP90B1,IL10RA,IL17RB,IL27RA,IL2RB,IL2RG,IL6R,IL7R,INPP5D,ITGA4,ITGA5,ITGB1,JAK1,JAK3,KRAS,LIMS1,MAP2K2,MAP3K8,MAPK1,MCL1,MDM2,NFKB1,NFKBIB,NFKBID,NRAS,PIK3CA,PIK3CG,PPP2CA,PPP2R1A,PPP2R1B,PPP2R5A,PPP2R5E,PTPA,RAP1A,RASD1,RELA,SYNJ2,THEM4,TP53,YWHAB,YWHAE,YWHAG,YWHAH,YWHAQ,YWHAZ
Inhibition of ARE-Mediated mRNA Degradation Pathway	9	2.828	AGO1,AGO2,AKT2,CD70,CNOT1,CNOT10,CNOT2,CNOT8,CNOT9,DCP1A,DDX6,EXOSC1,EXOSC3,EXOSC4,EXOSC6,EXOSC7,EXOSC8,EXOSC9,LTA,LTB,MAP3K7,MAPK1,MAPKAPK2,PABPN1,PAPOLA,PAPOLG,PPP2CA,PPP2R1A,PPP2R1B,PPP2R5A,PPP2R5E,PRKACB,PRKAG1,PRKAG2,PRKAR1A,PRKAR2A,PSME1,PSME2,PSME4,PTPA,TIA1,TNF,TNFRSF1A,TNFRSF1B,TNFSF13B,YWHAB,YWHAE,YWHAG,YWHAH,YWHAQ,YWHAZ,ZFP36,ZNF331
PFKFB4 Signaling Pathway	3.29	2.828	ATF2,ATF4,CREB1,CREB3,CREBBP,GNAS,MAP2K2,MAP2K4,MAP2K7,MAPK1,NCOA3,PRKACB,PRKAG1,PRKAG2,PRKAR1A,PRKAR2A,TGFB1,TKT,TP53
Renin-Angiotensin Signaling	2.13	2.828	ATF2,CCL2,CCL5,FOS,GRB2,ITPR1,ITPR2,JUN,KRAS,MAP2K2,MAP2K4,MAP3K1,MAPK1,MAPK8,NFKB1,NRAS,PAK2,PIK3C3,PIK3CA,PIK3CG,PLCG1,PRKACB,PRKAG1,PRKAG2,PRKAR1A,PRKAR2A,PRKCB,PRKD3,PTPN6,RAP1A,RASD1,RELA,STAT3,TNF
Chemokine Signaling	2.04	2.711	CALM1 (includes others),CAMK1D,CAMK2D,CAMK4,CCL2,CCL5,CFL1,CXCR4,FOS,GNAI2,JUN,KRAS,MAP2K2,MAPK1,MAPK8,MPRIP,NRAS,PIK3CG,PLCG1,PPP1R12A,PRKCB,RAP1A,RASD1,RHOA
Cardiac Hypertrophy Signaling	4.65	2.708	ADSS2,ATF2,CALM1 (includes others),CAMK4,CDC42,CHP1,CREB1,CREBBP,EIF2B1,EIF2B4,EIF4E,EP300,FNBP1,GNA13,GNAI2,GNAS,GNB2,GNG5,GRB2,GSK3B,HSPB1,IL6R,JUN,KRAS,MAP2K2,MAP2K4,MAP2K7,MAP3K1,MAP3K12,MAP3K13,MAP3K14,MAP3K2,MAP3K7,MAP3K8,MAPK1,MAPK8,MAPKAPK2,MEF2A,MEF2C,MEF2D,MYL12A,MYL12B,MYL6,MYL6B,NRAS,PDIA3,PIK3C3,PIK3CA,PIK3CG,PLCG1,PLCL1,PLCL2,PPP3CA,PPP3R1,PRKACB,PRKAG1,PRKAG2,PRKAR1A,PRKAR2A,RAP1A,…
Production of Nitric Oxide and Reactive Oxygen Species in Macrophages	3.89	2.661	AKT2,CAT,CDC42,CREBBP,CYBA,FNBP1,FOS,IRF1,JAK1,JAK3,JUN,LYZ,MAP2K4,MAP2K7,MAP3K1,MAP3K12,MAP3K13,MAP3K14,MAP3K2,MAP3K7,MAP3K8,MAPK1,MAPK8,NFKB1,NFKBIB,NFKBID,PIK3C3,PIK3CA,PIK3CG,PLCG1,PPP1CA,PPP1CC,PPP1R10,PPP1R12A,PPP1R14B,PPP2CA,PPP2R1A,PPP2R1B,PPP2R5A,PPP2R5E,PRKCB,PRKD3,PTPA,PTPN6,RAP1A,RELA,RHOA,RHOF,RHOG,RHOH,RHOT1,RHOT2,RND1,SPI1,TNF,TNFRSF1A,TNFRSF1B
Sphingosine-1-phosphate Signaling	1.58	-2.646	AKT2,ASAH1,CASP1,CASP10,CASP2,CASP3,CASP4,CASP5,CASP8,CDC42,FNBP1,GNA13,GNAI2,MAPK1,PDIA3,PIK3C3,PIK3CA,PIK3CG,PLCG1,PLCL1,PLCL2,RHOA,RHOF,RHOG,RHOH,RHOT1,RHOT2,RND1,S1PR4,SMPD2,SMPD3
p38 MAPK Signaling	2.61	2.611	ATF2,ATF4,CREB1,CREB3,CREBBP,DAXX,DDIT3,DUSP10,FADD,H3-3A/H3-3B,HMGN1,HSPB1,IL18,IL1B,IRAK1,IRAK3,IRAK4,MAP2K4,MAP3K7,MAP4K1,MAPKAPK2,MAX,MEF2A,MEF2C,MEF2D,MKNK2,MYC,PLA2G12A,SRF,TGFB1,TGFBR2,TIFA,TNF,TNFRSF1A,TNFRSF1B,TP53
IL-1 Signaling	1.66	2.558	FOS,GNA13,GNAI2,GNAS,GNB2,GNG5,IRAK1,IRAK3,IRAK4,JUN,MAP2K4,MAP2K7,MAP3K1,MAP3K14,MAP3K7,MAPK1,MAPK8,NFKB1,NFKBIB,NFKBID,PRKACB,PRKAG1,PRKAG2,PRKAR1A,PRKAR2A,RELA
Sirtuin Signaling Pathway	14.2	2.556	ATG12,ATG2B,ATG4A,ATG4B,ATP5F1A,ATP5F1B,ATP5F1E,ATP5MC1,ATP5PB,ATP5PF,BAX,BCL2L11,CPT1A,CRTC2,FOXO1,GABARAP,GABARAPL1,GABARAPL2,GABPA,GABPB1,GABPB2,GADD45A,GADD45B,GADD45G,GLS,GLUD1,GSK3B,H1-0,H1-10,H1-2,H1-3,H1-4,H1-5,H3-3A/H3-3B,H4C11,HIF1A,JUN,KAT2A,LDHA,LDHB,MAPK1,MYC,NAMPT,NDUFA1,NDUFA10,NDUFA11,NDUFA12,NDUFA13,NDUFA3,NDUFA4,NDUFA5,NDUFA7,NDUFA9,NDUFAB1,NDUFAF1,NDUFAF2,NDUFB1,NDUFB10,NDUFB11…
Crosstalk between Dendritic Cells and Natural Killer Cells	4.55	2.524	ACTA1,ACTB,ACTG1,CAMK2D,CCR7,CD28,CD40,CD69,CD83,CD86,CSF2RB,FSCN1,HLA-A,HLA-B,HLA-C,HLA-DRA,HLA-DRB1,HLA-E,HLA-F,ICAM3,IL18,IL2RB,IL2RG,ITGAL,KLRD1,LTA,LTB,NFKB1,PRF1,RELA,TLN1,TNF,TNFRSF1B,TYROBP
p70S6K Signaling	3.05	2.475	AKT2,BCAP31,CD19,CD79A,CD79B,EEF2,GNAI2,GRB2,IL2RG,JAK1,KRAS,LYN,MAP2K2,MAPK1,NRAS,PDIA3,PIK3C3,PIK3CA,PIK3CG,PLCG1,PLCL1,PLCL2,PPP2CA,PPP2R1A,PPP2R1B,PPP2R5A,PPP2R5E,PRKCB,PRKD3,PTPA,RAP1A,RASD1,RPS6,SYK,YWHAB,YWHAE,YWHAG,YWHAH,YWHAQ,YWHAZ
Apelin Endothelial Signaling Pathway	2.06	2.475	AKT2,CALM1 (includes others),CAMK4,CCL2,FOS,GNA13,GNAI2,GNAS,HDAC5,HIF1A,JUN,KRAS,MAP2K2,MAP2K4,MAPK1,MAPK8,MEF2A,MEF2C,MEF2D,NFKB1,NRAS,PIK3C3,PIK3CA,PIK3CG,PRKAA1,PRKAB1,PRKAG1,PRKAG2,PRKCB,PRKD3,RAP1A,RASD1,RELA
P2Y Purigenic Receptor Signaling Pathway	1.64	2.475	AKT2,ATF2,ATF4,CREB1,CREB3,CREBBP,FOS,GNAI2,GNB2,GNG5,JUN,KRAS,MAP2K2,MAPK1,MYC,NFKB1,NRAS,PDIA3,PIK3C3,PIK3CA,PIK3CG,PLCG1,PLCL1,PLCL2,PRKACB,PRKAG1,PRKAG2,PRKAR1A,PRKAR2A,PRKCB,PRKD3,RAP1A,RASD1,RELA
fMLP Signaling in Neutrophils	3.79	2.466	ACTR2,ACTR3,ARPC1A,ARPC1B,ARPC2,ARPC3,ARPC4,ARPC5,ARPC5L,CALM1 (includes others),CAMK4,CDC42,CHP1,GNAI2,GNAS,GNB2,GNG5,ITPR1,ITPR2,KRAS,MAP2K2,MAPK1,NFAT5,NFATC3,NFKB1,NFKBIB,NFKBID,NRAS,PIK3C3,PIK3CA,PIK3CG,PPP3CA,PPP3R1,PRKCB,PRKD3,RAP1A,RASD1,RELA,WAS
AMPK Signaling	1.8	2.466	ACTB,AK2,AK3,AK6,AKT2,ARID1A,ATF2,ATF4,CCNA2,CDKN1A,CPT1A,CREB1,CREB3,CREBBP,CRTC2,EEF2,EIF4EBP1,ELAVL1,EP300,FOXO1,GNAS,GYS1,MAP3K7,MAPK1,MLST8,PIK3C3,PIK3CA,PIK3CG,PPM1A,PPM1K,PPP2CA,PPP2R1A,PPP2R1B,PPP2R5A,PPP2R5E,PRKAA1,PRKAB1,PRKACB,PRKAG1,PRKAG2,PRKAR1A,PRKAR2A,PTPA,RAB27A,RAB7A,RAB8A,SIRT1,SMARCA2,SMARCA4,SMARCC1,SMARCC2,SMARCD2,SMARCE1,TBC1D1
PDGF Signaling	3.29	2.414	ACP1,CRK,CSNK2A1,CSNK2A2,CSNK2B,EIF2AK2,FOS,GRB2,INPP5D,JAK1,JAK3,JUN,KRAS,MAP2K2,MAP2K4,MAP3K1,MAPK1,MAPK8,MYC,NRAS,PIK3C3,PIK3CA,PIK3CG,PLCG1,PRKCB,RAP1A,RASD1,SRF,STAT3,SYNJ2
Death Receptor Signaling	7.84	2.402	ACIN1,ACTA1,ACTB,ACTG1,APAF1,ARHGDIB,BCL2,BID,CASP10,CASP2,CASP3,CASP8,CFLAR,CYCS,DAXX,DFFA,FADD,HSPB1,HTRA2,LMNA,MAP2K4,MAP2K7,MAP3K14,MAP4K4,MAPK8,NFKB1,NFKBIB,NFKBID,PARP1,PARP14,PARP2,PARP4,PARP8,RELA,ROCK1,TANK,TNF,TNFRSF1A,TNFRSF1B,TNFRSF25,TNKS2
Role of NFAT in Regulation of the Immune Response	7.83	2.364	AKT2,ATF2,CALM1 (includes others),CAMK4,CD247,CD28,CD3D,CD3G,CD79A,CD79B,CD86,CHP1,CSNK1A1,CSNK1D,CSNK1G2,CSNK1G3,ELP1,FOS,FYN,GNA13,GNAI2,GNAS,GNB2,GNG5,GRB2,GSK3B,HLA-A,HLA-B,HLA-DMA,HLA-DMB,HLA-DOA,HLA-DQA1,HLA-DQB1,HLA-DRA,HLA-DRB1,ITK,ITPR1,ITPR2,JUN,KRAS,LCK,LCP2,LYN,MAP2K2,MAPK1,MEF2A,MEF2C,MEF2D,NFAT5,NFATC3,NFKB1,NFKBIB,NFKBID,NRAS,PIK3C3,PIK3CA,PIK3CG,PLCG1,PPP3CA,PPP3R1,RAP1A,RASD1,REL…
IL-3 Signaling	2.87	2.353	AKT2,CHP1,CSF2RB,FOS,FOXO1,GRB2,INPP5D,JAK1,JUN,KRAS,MAP2K2,MAPK1,NRAS,PIK3C3,PIK3CA,PIK3CG,PPP3CA,PPP3R1,PRKCB,PRKD3,PTPN6,RAP1A,RAPGEF1,RASD1,STAT3,STAT5A,STAT6
IGF-1 Signaling	3.39	2.353	AKT2,CSNK2A1,CSNK2A2,CSNK2B,FOS,FOXO1,GRB2,IGFBP3,JAK1,JUN,KRAS,MAP2K2,MAPK1,MAPK8,NRAS,PIK3C3,PIK3CA,PIK3CG,PRKACB,PRKAG1,PRKAG2,PRKAR1A,PRKAR2A,PTPN11,RAP1A,RASD1,SOCS3,SRF,STAT3,YWHAB,YWHAE,YWHAG,YWHAH,YWHAQ,YWHAZ
RAN Signaling	5.19	2.309	CSE1L,IPO5,KPNA2,KPNA3,KPNA4,KPNA5,KPNA6,KPNB1,RAN,RCC1,TNPO1,XPO1
PEDF Signaling	2.27	2.294	AKT2,BCL2,CASP8,CFLAR,KRAS,MAPK1,NFKB1,NFKBIB,NFKBID,NRAS,PIK3C3,PIK3CA,PIK3CG,RAP1A,RASD1,RELA,RHOA,ROCK1,SOD2,SRF,TCF12,TCF4,TCF7,TP53,WASF2,ZEB1
Cdc42 Signaling	9.46	2.271	ACTR2,ACTR3,ARPC1A,ARPC1B,ARPC2,ARPC3,ARPC4,ARPC5,ARPC5L,ATF2,B2M,CD247,CD3D,CD3G,CDC42,CFL1,CLIP1,DIAPH1,EXOC6,EXOC7,EXOC8,FOS,GSK3B,HLA-A,HLA-B,HLA-C,HLA-DMA,HLA-DMB,HLA-DOA,HLA-DPA1,HLA-DQA1,HLA-DQB1,HLA-DQB2,HLA-DRA,HLA-DRB1,HLA-E,HLA-F,IQGAP1,IQGAP2,ITGA4,ITGA5,ITGB1,ITK,JUN,MAP2K4,MAPK1,MAPK8,MPRIP,MYL12A,MYL12B,MYL6,MYL6B,PAK2,PPP1R12A,WAS,WIPF1
NF-κB Activation by Viruses	3.31	2.268	AKT2,EIF2AK2,ELP1,ITGA1,ITGA4,ITGA5,ITGA6,ITGAL,ITGB1,ITGB2,KRAS,LCK,MAP3K1,MAP3K14,MAPK1,NFKB1,NFKBIB,NFKBID,NRAS,PIK3C3,PIK3CA,PIK3CG,PRKCB,PRKD3,RAP1A,RASD1,RELA,TBP,TNFRSF14
Androgen Signaling	2.57	2.236	CALM1 (includes others),CALR,CAMK4,CCNH,CREBBP,DNAJB1,EP300,ERCC3,GNA13,GNAI2,GNAS,GNB2,GNG5,GTF2A1,GTF2B,GTF2E2,GTF2F1,GTF2H1,HSP90AA1,HSPA4,JUN,KAT7,MAPK1,MNAT1,NCOA2,NCOA4,NFKB1,POLR2B,POLR2K,POLR2L,PRKACB,PRKAG1,PRKAG2,PRKAR1A,PRKAR2A,PRKCB,PRKD3,RELA,TAF2,TBP
Activation of IRF by Cytosolic Pattern Recognition Receptors	2.04	2.236	ATF2,CD40,CREBBP,ELP1,FADD,IRF3,IRF7,ISG15,JUN,LTA,MAP2K4,MAPK8,NFKB1,NFKBIB,NFKBID,RELA,SIKE1,TANK,TNF,TRAF3
Type I Diabetes Mellitus Signaling	7.73	2.191	APAF1,BCL2,BID,CASP3,CASP8,CD247,CD28,CD3D,CD3G,CD86,CYCS,FADD,HLA-A,HLA-B,HLA-C,HLA-DMA,HLA-DMB,HLA-DOA,HLA-DQA1,HLA-DQB1,HLA-DRA,HLA-DRB1,HLA-E,HLA-F,HSPD1,IL1B,IRAK1,IRF1,JAK1,LTA,MAP2K4,MAP2K7,MAP3K14,MAP3K7,MAPK1,MAPK8,NFKB1,NFKBIB,NFKBID,PIAS1,PRF1,RELA,SOCS3,TNF,TNFRSF1A,TNFRSF1B
April Mediated Signaling	3.33	2.183	FOS,JUN,MAP2K4,MAP2K7,MAP3K1,MAP3K14,MAPK1,MAPK8,NFAT5,NFATC3,NFKB1,NFKBIB,NFKBID,RELA,TNFRSF13B,TRAF3,TRAF5
Integrin Signaling	6.4	2.142	ACTA1,ACTB,ACTG1,ACTN1,ACTR2,ACTR3,AKT2,ARHGAP26,ARPC1A,ARPC1B,ARPC2,ARPC3,ARPC4,ARPC5,ARPC5L,ASAP1,CAPN2,CAPNS1,CDC42,CRK,FNBP1,FYN,GRB2,GSK3B,GSN,ITGA1,ITGA4,ITGA5,ITGA6,ITGAE,ITGAL,ITGAX,ITGB1,ITGB2,ITGB7,KRAS,LIMS1,MAP2K2,MAP2K4,MAPK1,MAPK8,MPRIP,MYL12A,MYL12B,NRAS,PAK2,PARVB,PFN1,PIK3C3,PIK3CA,PIK3CG,PLCG1,PPP1R12A,RAP1A,RAPGEF1,RASD1,RHOA,RHOF,RHOG,RHOH,RHOT1,RHOT2,RND1,ROCK1,TLN1,TSPAN3,TS…
OX40 Signaling Pathway	7.47	2.138	B2M,BCL2,CD247,CD3D,CD3G,HLA-A,HLA-B,HLA-C,HLA-DMA,HLA-DMB,HLA-DOA,HLA-DPA1,HLA-DQA1,HLA-DQB1,HLA-DQB2,HLA-DRA,HLA-DRB1,HLA-E,HLA-F,JUN,MAP2K4,MAPK8,NFKB1,NFKBIB,NFKBID,RELA,TNFRSF4,TRAF3,TRAF5
iNOS Signaling	3.09	2.138	CALM1 (includes others),CAMK4,CREBBP,FOS,HMGA1,IRAK1,IRAK3,IRAK4,IRF1,JAK1,JAK3,JUN,LY96,MAPK1,NFKB1,NFKBIB,NFKBID,RELA
Sumoylation Pathway	8.71	2.137	ARHGDIA,ARHGDIB,CBX4,CDC42,CREBBP,CTBP1,DAXX,EP300,ETS1,FNBP1,FOS,HDAC1,HDAC2,ISG20,JUN,KDM1A,MAP2K4,MAPK8,MDM2,NFKB1,NR3C1,PIAS1,RAN,RCC1,RFC5,RHOA,RHOF,RHOG,RHOH,RHOT1,RHOT2,RND1,RPA1,SENP1,SENP2,SENP6,SENP7,SERBP1,SIRT1,SUMO1,TDG,TP53,UBA2,UBE2I,ZEB1,ZNF217
Apelin Muscle Signaling Pathway	1.71	2.121	AKT2,GNAS,NRF1,PRKAA1,PRKAB1,PRKAG1,PRKAG2,TFAM
Hepatic Fibrosis Signaling Pathway	2.61	2.085	AKT2,ATF2,ATF4,BCL2,BRD4,CALM1 (includes others),CAMK4,CASP3,CCDC88A,CCL2,CCL5,CD40,CDC42,CREB1,CREB3,CREBBP,CTNNB1,FNBP1,FOS,FOXO1,FTH1,FTL,GNAI2,GSK3B,HIF1A,IL18,IL1B,IRAK1,IRAK3,IRAK4,ITGA4,ITGA5,ITGB1,JAK1,JUN,KRAS,LEF1,MAP2K2,MAP2K4,MAP2K7,MAP3K7,MAPK1,MAPK8,MYC,MYL12A,MYL12B,MYL6,MYL6B,NFKB1,NFKBIB,NFKBID,NRAS,PDCD4,PDK1,PIK3C3,PIK3CA,PIK3CG,PLCG1,PRKACB,PRKAG1,PRKAG2,PRKAR1A,PRKAR2A,PRKCB,…
Regulation of eIF4 and p70S6K Signaling	18.5	2.065	AGO1,AGO2,AKT2,EIF1,EIF1AX,EIF1AY,EIF2B1,EIF2B4,EIF2S1,EIF2S2,EIF2S3,EIF3E,EIF3G,EIF3H,EIF3J,EIF3K,EIF3L,EIF3M,EIF4A2,EIF4A3,EIF4E,EIF4EBP1,EIF4EBP2,EIF4G1,EIF4G2,EIF4G3,FAU,GRB2,ITGA4,ITGA5,ITGB1,KRAS,MAP2K2,MAPK1,NRAS,PABPC1,PAIP2,PIK3C3,PIK3CA,PIK3CG,PPP2CA,PPP2R1A,PPP2R1B,PPP2R5A,PPP2R5E,PTPA,RAP1A,RASD1,RPS10,RPS11,RPS12,RPS13,RPS14,RPS15,RPS15A,RPS16,RPS17,RPS18,RPS19,RPS2,RPS20,RPS21,RPS23…
Ephrin Receptor Signaling	2.3	2.064	ABI1,ACP1,ACTR2,ACTR3,AKT2,ARPC1A,ARPC1B,ARPC2,ARPC3,ARPC4,ARPC5,ARPC5L,ATF2,ATF4,CDC42,CFL1,CREB1,CREB3,CREBBP,CRK,CXCR4,FYN,GNA13,GNAI2,GNAS,GNB2,GNG5,GRB2,GRINA,ITGA4,ITGA5,ITGB1,KRAS,MAP2K2,MAP3K14,MAP4K4,MAPK1,NRAS,PAK2,PIK3CG,PTPN11,RAP1A,RAPGEF1,RASD1,RHOA,ROCK1,STAT3,WAS,WIPF1
CD27 Signaling in Lymphocytes	6.82	2.041	APAF1,BID,CASP3,CASP8,CD27,CD70,CYCS,ELP1,FOS,JUN,MAP2K2,MAP2K4,MAP2K7,MAP3K1,MAP3K12,MAP3K13,MAP3K14,MAP3K2,MAP3K7,MAP3K8,MAPK8,NFKB1,NFKBIB,NFKBID,RELA,SIVA1,TRAF5

## Sheet: CD8_12h
Ingenuity Canonical Pathways	-log(p-value)	z-score	Molecules
Cardiac Hypertrophy Signaling (Enhanced)	2.15	6.047	ACVR2A,ADRB2,AKAP13,AKT2,AKT3,APEX1,ATF2,ATF6,CALM1 (includes others),CAMK2D,CAMK2G,CAMK4,CHP1,CTNNB1,CXCL8,CYBB,DIAPH1,DIAPH2,DVL2,DVL3,EIF2B1,EIF2B2,EIF2B3,EIF2B4,EIF2B5,EIF4E,EIF4EBP1,EP300,FGF2,FGF8,GDE1,GNA15,GNAI2,GNB1,GNG11,GSK3B,HDAC1,HDAC2,HDAC4,HDAC5,HDAC6,HDAC7,HDAC9,HSPB1,IFNG,IKBKE,IL10RA,IL17RA,IL18,IL18RAP,IL21R,IL2RG,IL6ST,IL7R,ITGA4,ITGA5,ITGB1,ITPR1,ITPR2,JAK2,JUN,KRAS,LTA,LTB,M…
Reelin Signaling in Neurons	4.53	5.824	ACTR2,ACTR3,AFDN,AKT2,AKT3,ARHGEF1,ARHGEF2,ARHGEF3,ARHGEF9,ARPC1B,ARPC2,ARPC3,ARPC4,ARPC5,BLK,CAMK2D,CAMK2G,CDK5,CFL1,CRK,CRKL,FYN,GRINA,GSK3B,HCK,ITGA4,ITGA5,ITGA6,ITGAL,ITGB1,ITGB2,LCK,LYN,MAP2K1,MAP2K2,MAP2K3,MAP2K6,MAP2K7,MAP3K11,MAP4K1,MAPK1,MAPK8,MAPK8IP3,MAPK9,MTOR,NDEL1,PAFAH1B1,PDK1,PIK3C3,RAC1,RAPGEF1,YES1
Role of NFAT in Cardiac Hypertrophy	2.69	5.777	AKT2,AKT3,CALM1 (includes others),CAMK1D,CAMK2D,CAMK2G,CAMK4,CHP1,CSNK1A1,EP300,GNAI2,GNB1,GNB1L,GNB2,GNB5,GNG11,GRB2,GSK3B,HDAC1,HDAC2,HDAC4,HDAC5,HDAC6,HDAC7,HDAC9,IL6ST,ITPR1,ITPR2,KRAS,MAP2K1,MAP2K2,MAP2K3,MAP2K6,MAP2K7,MAP3K1,MAP3K7,MAPK1,MAPK13,MAPK14,MAPK8,MAPK9,MEF2A,MEF2C,MEF2D,NRAS,PDIA3,PIK3C3,PLCL2,PPP3CA,PPP3CB,PPP3CC,PPP3R1,PRKACB,PRKAG1,PRKAG2,PRKAR1A,PRKAR2A,PRKCA,PRKCB,PRKCH,PRKC…
CD28 Signaling in T Helper Cells	8.97	5.689	ACTR2,ACTR3,AKT2,AKT3,ARPC1B,ARPC2,ARPC3,ARPC4,ARPC5,BCL10,CALM1 (includes others),CAMK4,CD247,CD28,CD3D,CD3E,CD3G,CD86,CHP1,CSK,FCER1G,FOS,FYN,GRB2,HLA-A,HLA-B,HLA-DOB,HLA-DQB1,HLA-DRA,HLA-DRB1,IKBKE,ITK,ITPR1,ITPR2,JUN,LCK,LCP2,MALT1,MAP2K1,MAP2K2,MAP3K1,MAPK8,MAPK9,NFAT5,NFKB1,PDPK1,PIK3C3,PPP3CA,PPP3CB,PPP3CC,PPP3R1,PTPN11,PTPRC,RAC1,SYK,VAV1,WAS,ZAP70
NRF2-mediated Oxidative Stress Response	9.91	5.345	ACTG1,AKR1A1,ATF4,CAT,CBR1,CCT7,CLPP,CREBBP,DNAJA1,DNAJA2,DNAJB1,DNAJB14,DNAJB2,DNAJB6,DNAJB9,DNAJC1,DNAJC11,DNAJC14,DNAJC18,DNAJC19,DNAJC3,DNAJC5,DNAJC7,DNAJC8,DNAJC9,EP300,ERP29,FKBP5,FOS,FTH1,FTL,GCLC,GCLM,GSK3B,GSR,GSTK1,GSTO1,GSTP1,HERPUD1,JUN,JUNB,JUND,KEAP1,KRAS,MAF,MAFF,MAFG,MAFK,MAP2K1,MAP2K2,MAP2K3,MAP2K6,MAP2K7,MAP3K1,MAP3K5,MAP3K7,MAPK1,MAPK14,MAPK8,MAPK9,MGST3,NFE2L2,NRAS,PIK3C3,PMF1…
Phospholipase C Signaling	4.51	5.267	AHNAK,ARHGEF1,ARHGEF2,ARHGEF3,ARHGEF9,ATF2,ATF4,CALM1 (includes others),CAMK4,CD247,CD3D,CD3E,CD3G,CD79A,CD79B,CHP1,CREB1,CREBBP,EP300,FCER1G,FNBP1,FYN,GNB1,GNB1L,GNB2,GNB5,GNG11,GRB2,HDAC1,HDAC2,HDAC4,HDAC5,HDAC6,HDAC7,HDAC9,IGHG1,IGHG2,IGHG3,ITGA4,ITGA5,ITGB1,ITK,ITPR1,ITPR2,KRAS,LCK,LCP2,LYN,MAP2K1,MAP2K2,MAPK1,MARCKS,MEF2A,MEF2C,MEF2D,MPRIP,MYL12A,MYL12B,MYL4,MYL6,MYL6B,NFAT5,NFKB1,NRAS,PEBP1…
Senescence Pathway	5.62	5.103	ACVR2A,AKT2,AKT3,ANAPC10,ANAPC13,ASXL1,ATF3,ATM,ATR,CALM1 (includes others),CAMK4,CAPN2,CAPNS1,CAT,CDC16,CDK4,CHP1,CREBBP,CXCL8,DMTF1,E2F3,E2F4,E2F5,EED,EIF4E,EIF4EBP1,ELF1,ELF2,ELK3,EP300,ETS1,FOXO3,FZR1,GADD45A,GADD45B,GADD45G,HBP1,IKBKE,ING1,IRF3,ITPR2,ITSN2,JUN,KAT2B,KRAS,MAP2K1,MAP2K2,MAP2K3,MAP2K6,MAP2K7,MAP3K7,MAPK1,MAPK14,MAPK6,MAPKAPK2,MAPKAPK3,MDM2,MRE11,MTOR,NFAT5,NFKB1,NRAS,PARP1,PDHA…
PI3K Signaling in B Lymphocytes	6.01	4.992	AKT2,AKT3,ATF2,ATF3,ATF4,ATF5,ATF6,ATF6B,BCL10,BLK,CALM1 (includes others),CAMK2D,CAMK2G,CAMK4,CBL,CD19,CD40,CD79A,CD79B,CD81,CHP1,CREB1,DAPP1,FOS,FOXO3,FYN,IKBKE,INPP5D,ITPR1,ITPR2,JUN,KRAS,LYN,MALT1,MAP2K1,MAP2K2,MAPK1,NFAT5,NFKB1,NRAS,PDIA3,PDPK1,PIK3AP1,PLCL2,PLEKHA1,PLEKHA2,PPP3CA,PPP3CB,PPP3CC,PPP3R1,PRKCB,PRKCI,PTPRC,RAC1,RAF1,RASD1,SYK,VAV1
GNRH Signaling	2	4.992	ATF2,ATF4,CALM1 (includes others),CAMK2D,CAMK2G,CAMK4,CREB1,CREBBP,EGR1,FOS,GNA15,GNAI2,GNB1,GNG11,GRB2,ITPR1,ITPR2,JUN,KRAS,MAP2K1,MAP2K2,MAP2K3,MAP2K6,MAP2K7,MAP3K1,MAP3K11,MAP3K12,MAP3K13,MAP3K14,MAP3K2,MAP3K3,MAP3K5,MAP3K7,MAP3K8,MAPK1,MAPK13,MAPK14,MAPK8,MAPK9,NFKB1,NRAS,PAK2,PRKACB,PRKAG1,PRKAG2,PRKAR1A,PRKAR2A,PRKCA,PRKCB,PRKCH,PRKCI,PRKD3,RAC1,RAF1,RASD1
B Cell Receptor Signaling	9.51	4.882	AKT2,AKT3,APBB1IP,ATF2,ATF4,BCL10,CALM1 (includes others),CAMK2D,CAMK2G,CAMK4,CD19,CD22,CD79A,CD79B,CFL1,CREB1,CREBBP,CSK,DAPP1,EBF1,EGR1,ETS1,FOXO1,GRB2,GSK3B,IGHA1,IGHG1,IGHG2,IGHG3,IKBKE,INPP5B,INPP5D,JUN,KRAS,LYN,MALT1,MAP2K1,MAP2K2,MAP2K3,MAP2K6,MAP2K7,MAP3K1,MAP3K11,MAP3K12,MAP3K13,MAP3K14,MAP3K2,MAP3K3,MAP3K5,MAP3K7,MAP3K8,MAPK1,MAPK13,MAPK14,MAPK8,MAPK9,MEF2C,MTOR,NFAT5,NFKB1,NRAS,PAG1,PD…
HGF Signaling	3.42	4.867	AKT2,AKT3,ATF2,CRKL,ELF1,ELF2,ELK3,ETS1,FOS,GRB2,ITGA4,ITGA5,ITGB1,JUN,KRAS,MAP2K1,MAP2K2,MAP2K7,MAP3K1,MAP3K11,MAP3K12,MAP3K13,MAP3K14,MAP3K2,MAP3K3,MAP3K5,MAP3K7,MAP3K8,MAPK1,MAPK8,MAPK9,NRAS,PIK3C3,PRKCA,PRKCB,PRKCH,PRKCI,PRKD3,PTPN11,RAC1,RAF1,RAPGEF1,RASD1
Systemic Lupus Erythematosus In B Cell Signaling Pathway	4.6	4.745	AKT2,AKT3,BCL10,BCL2L11,CALM1 (includes others),CAMK4,CBL,CCND2,CCND3,CD19,CD22,CD40,CD79A,CD79B,CHP1,CSK,CTNNB1,CXCL8,FOS,FOXO1,FOXO3,FYN,GRB2,GSK3B,HCK,IFNG,IGHA1,IGHG1,IL18,IL6ST,INPP5B,INPP5D,IRAK1,IRAK4,IRF3,IRF7,ISG15,ISG20,JAK1,JAK2,JUN,KRAS,LCK,LTA,LTB,LYN,MALT1,MAP2K1,MAP2K2,MAP3K14,MAP3K7,MAP4K4,MAPK1,MCL1,MTOR,MYC,NFAT5,NFKB1,NRAS,PAG1,PDPK1,PIK3AP1,PIK3C3,PLAAT4,PPP3CA,PPP3CB,PPP3CC,P…
RANK Signaling in Osteoclasts	5.26	4.743	AKT2,AKT3,BIRC2,BIRC3,CALM1 (includes others),CAMK4,CBL,CHP1,FOS,GSN,IKBKE,JUN,MAP2K1,MAP2K2,MAP2K6,MAP2K7,MAP3K1,MAP3K11,MAP3K12,MAP3K13,MAP3K14,MAP3K2,MAP3K3,MAP3K5,MAP3K7,MAP3K8,MAPK1,MAPK13,MAPK14,MAPK8,MAPK9,NFKB1,PIK3C3,PPP3CA,PPP3CB,PPP3CC,PPP3R1,RAF1,TAB2,TRAF5
TGF-β Signaling	2.31	4.7	ACVR2A,CREBBP,EP300,FOS,GRB2,HDAC1,IRF7,JUN,KRAS,MAP2K1,MAP2K2,MAP2K3,MAP2K6,MAP3K7,MAP4K1,MAPK1,MAPK13,MAPK14,MAPK8,MAPK9,NRAS,PMEPA1,RAF1,RASD1,RUNX3,SMAD2,SMAD4,SMAD5,SMAD7,SMURF2,TGFB1,TGFBR1,TGFBR2,TGIF1,ZNF423
Pyridoxal 5'-phosphate Salvage Pathway	3.74	4.642	ACVR2A,AKT2,CDK4,CDK5,CSNK1A1,CSNK1D,DAPK1,DYRK1A,EIF2AK2,GRK5,GRK6,IRAK1,LIMK2,MAP2K1,MAP2K2,MAP2K3,MAP2K6,MAP3K8,MAPK1,MAPK6,MAPK8,MAPK9,PAK2,PKN1,PRKAA1,PRKCH,PRKX,PRPF4B,TTK
IL-1 Signaling	1.9	4.6	ECSIT,FOS,GNA15,GNAI2,GNB1,GNB1L,GNB2,GNB5,GNG11,IKBKE,IRAK1,IRAK3,IRAK4,JUN,MAP2K3,MAP2K6,MAP2K7,MAP3K1,MAP3K14,MAP3K7,MAPK1,MAPK13,MAPK14,MAPK8,MAPK9,NFKB1,PRKACB,PRKAG1,PRKAG2,PRKAR1A,PRKAR2A,TAB2
Synaptic Long Term Potentiation	1.47	4.542	ATF2,ATF4,CALM1 (includes others),CAMK2D,CAMK2G,CAMK4,CHP1,CREB1,CREBBP,EP300,GNA15,GRINA,ITPR1,ITPR2,KRAS,MAP2K1,MAP2K2,MAPK1,NRAS,PDIA3,PLCL2,PPP1R10,PPP1R11,PPP1R14B,PPP3CA,PPP3CB,PPP3CC,PPP3R1,PRKACB,PRKAG1,PRKAG2,PRKAR1A,PRKAR2A,PRKCA,PRKCB,PRKCH,PRKCI,PRKD3,RAF1,RASD1
PDGF Signaling	2.31	4.49	ABL2,ACP1,CRK,CRKL,CSNK2A1,CSNK2A2,CSNK2B,EIF2AK2,FOS,GRB2,INPP5B,INPP5D,JAK1,JAK2,JAK3,JUN,KRAS,MAP2K1,MAP2K2,MAP3K1,MAPK1,MAPK8,MYC,NRAS,PIK3C3,PRKCA,PRKCB,RAF1,RASD1,SRF,SYNJ1,TYK2
Hepatic Fibrosis Signaling Pathway	1.84	4.468	ACVR2A,AKT2,AKT3,ATF2,ATF4,CALM1 (includes others),CAMK4,CASP3,CCDC88A,CCL2,CCL5,CD40,CREB1,CREBBP,CTNNB1,CXCL8,CYBB,DVL2,DVL3,FGF2,FNBP1,FOS,FOXO1,FTH1,FTL,GNAI2,GSK3B,HIF1A,IKBKE,IL17RA,IL18,IL18RAP,IRAK1,IRAK3,IRAK4,ITGA4,ITGA5,ITGB1,JAK1,JAK2,JUN,KRAS,LEF1,MAP2K1,MAP2K2,MAP2K3,MAP2K6,MAP2K7,MAP3K7,MAPK1,MAPK13,MAPK14,MAPK8,MAPK9,MTOR,MYC,MYL12A,MYL12B,MYL4,MYL6,MYL6B,NFKB1,NRAS,PDCD4,PDK1,PIK…
NF-κB Signaling	2.26	4.45	AKT2,AKT3,BCL10,BTRC,CASP8,CD40,CREBBP,CSNK2A1,CSNK2A2,CSNK2B,EIF2AK2,EP300,FADD,FCER1G,GSK3B,HDAC1,HDAC2,IL18,IRAK1,IRAK3,IRAK4,KRAS,LCK,LTA,MALT1,MAP2K6,MAP2K7,MAP3K1,MAP3K14,MAP3K3,MAP3K7,MAP3K8,MAP4K4,MAPK8,NFKB1,NRAS,PELI1,PIK3C3,PRKACB,PRKCB,RAF1,RASD1,SIGIRR,TAB2,TANK,TDP2,TGFBR1,TGFBR2,TGFBR3,TNF,TNFAIP3,TNFRSF1B,TNFSF13B,TRAF3,TRAF5,UBE2N,UBE2V1,ZAP70
Cardiac Hypertrophy Signaling	5.11	4.388	ADRB2,ADSS2,ATF2,CALM1 (includes others),CAMK4,CHP1,CREB1,CREBBP,EIF2B1,EIF2B2,EIF2B3,EIF2B4,EIF2B5,EIF4E,EP300,FNBP1,GNA15,GNAI2,GNB1,GNB1L,GNB2,GNB5,GNG11,GRB2,GSK3B,HSPB1,JUN,KRAS,MAP2K1,MAP2K2,MAP2K3,MAP2K6,MAP2K7,MAP3K1,MAP3K11,MAP3K12,MAP3K13,MAP3K14,MAP3K2,MAP3K3,MAP3K5,MAP3K7,MAP3K8,MAPK1,MAPK13,MAPK14,MAPK8,MAPK9,MAPKAPK2,MAPKAPK3,MEF2A,MEF2C,MEF2D,MTOR,MYL12A,MYL12B,MYL4,MYL6,MYL6B,NRAS…
Production of Nitric Oxide and Reactive Oxygen Species in Macrophages	1.96	4.276	AKT2,AKT3,CAT,CREBBP,CYBA,CYBB,FNBP1,FOS,IFNG,IKBKE,IRF1,JAK1,JAK2,JAK3,JUN,LYZ,MAP2K1,MAP2K7,MAP3K1,MAP3K11,MAP3K12,MAP3K13,MAP3K14,MAP3K2,MAP3K3,MAP3K5,MAP3K7,MAP3K8,MAPK1,MAPK13,MAPK14,MAPK8,MAPK9,NFKB1,PCYOX1,PIK3C3,PPP1R10,PPP1R11,PPP1R14B,PPP2CB,PPP2R5A,PPP2R5E,PRKCA,PRKCB,PRKCH,PRKCI,PRKD3,RAC1,RAC2,RHOB,RHOF,RHOG,RHOH,RHOT2,RND1,S100A8,TNF,TNFRSF1B,TYK2
Protein Kinase A Signaling	2.23	4.252	ACP1,ADD3,AKAP10,AKAP11,AKAP13,AKAP9,ANAPC10,ANAPC13,APEX1,ATF2,ATF4,CALM1 (includes others),CAMK2D,CAMK2G,CAMK4,CDC16,CHP1,CREB1,CREBBP,CREM,CTNNB1,DUSP10,DUSP12,DUSP16,DUSP18,DUSP2,DUSP6,FLNA,FLNB,GDE1,GNAI2,GNB1,GNB1L,GNB2,GNB5,GNG11,GSK3B,GYS1,H1-0,H1-10,H1-2,H1-3,H1-4,H3-3A/H3-3B,ITPR1,ITPR2,KDELR1,LEF1,MAP2K1,MAP2K2,MAP3K1,MAPK1,MTMR3,MYL12A,MYL12B,MYL4,MYL6,MYL6B,NFAT5,NFKB1,PALM2AKAP2,PDE…
Fcγ Receptor-mediated Phagocytosis in Macrophages and Monocytes	3.2	4.11	ACTG1,ACTR2,ACTR3,AKT2,AKT3,ARF6,ARPC1B,ARPC2,ARPC3,ARPC4,ARPC5,CBL,CRK,EZR,FYN,HCK,INPP5D,LCP2,LYN,MAPK1,PIP5K1A,PLD3,PRKCA,PRKCB,PRKCH,PRKCI,PRKD3,RAB11B,RAC1,RAC2,RPS6KB2,SYK,TLN1,VASP,VAV1,WAS,YES1
Opioid Signaling Pathway	2.09	4.096	AKT2,AKT3,AP1B1,AP1G2,AP2A1,AP2A2,AP2B1,ARRB2,ATF2,ATF4,BLK,CALM1 (includes others),CAMK1D,CAMK2D,CAMK2G,CAMK4,CLTB,CREB1,CREBBP,CTNNB1,EP300,FOS,FOSB,FYN,GNAI2,GNB1,GNG11,GRINA,GRK2,GRK3,GRK5,GRK6,GSK3B,HCK,ITPR1,ITPR2,KRAS,LCK,LYN,MAP2K1,MAP2K2,MAP2K3,MAP2K6,MAP2K7,MAPK1,MAPK6,MYC,NFKB1,NRAS,PDK1,PNOC,PPP3CA,PPP3CB,PPP3CC,PPP3R1,PRKACB,PRKAG1,PRKAG2,PRKAR1A,PRKAR2A,PRKCA,PRKCB,PRKCH,PRKCI,PRKD3…
BMP signaling pathway	1.73	4.041	ATF2,CAMK4,CREB1,CREBBP,GRB2,JUN,KRAS,MAP2K1,MAP2K2,MAP3K7,MAPK1,MAPK13,MAPK14,MAPK8,MAPK9,NFKB1,NOG,NRAS,PRKACB,PRKAG1,PRKAG2,PRKAR1A,PRKAR2A,RAF1,RASD1,SMAD4,SMAD5,SMAD7,ZNF423
14-3-3-mediated Signaling	1.88	4.004	AKT2,AKT3,BAX,CBL,FOS,FOXO1,GRB2,GSK3B,JUN,KRAS,MAP2K1,MAP2K2,MAP3K5,MAPK1,MAPK8,MAPK9,NRAS,PDCD6IP,PDIA3,PIK3C3,PLCL2,PRKCA,PRKCB,PRKCH,PRKCI,PRKD3,RAF1,RASD1,TNF,TSC1,TSC2,TUBA1A,TUBA1B,TUBA4A,TUBB2A,VIM,YWHAB,YWHAE,YWHAG,YWHAH,YWHAQ,YWHAZ
Salvage Pathways of Pyrimidine Ribonucleotides	2.68	4	ACVR2A,AKT2,APOBEC3G,CDK4,CDK5,CSNK1A1,CSNK1D,DAPK1,DYRK1A,EIF2AK2,GRK5,GRK6,IRAK1,LIMK2,MAP2K1,MAP2K2,MAP2K3,MAP2K6,MAP3K8,MAPK1,MAPK6,MAPK8,MAPK9,NME1,NME3,NME4,PAK2,PKN1,PRKAA1,PRKCH,PRKX,PRPF4B,PYCR3,TTK,UPP1,UPRT
PKCθ Signaling in T Lymphocytes	2.35	3.96	BCL10,CAMK2D,CAMK2G,CD247,CD28,CD3D,CD3E,CD3G,CD86,CHP1,FCER1G,FOS,FYN,GRB2,HLA-A,HLA-B,HLA-DOB,HLA-DQB1,HLA-DRA,HLA-DRB1,IKBKE,JUN,KRAS,LCK,LCP2,MALT1,MAP3K1,MAP3K11,MAP3K12,MAP3K13,MAP3K14,MAP3K2,MAP3K3,MAP3K5,MAP3K7,MAP3K8,MAPK1,MAPK8,NFAT5,NFKB1,NRAS,PIK3C3,PPP3CA,PPP3CB,PPP3CC,PPP3R1,RAC1,RAC2,RASD1,VAV1,ZAP70
p38 MAPK Signaling	3.27	3.904	ATF2,ATF4,CREB1,CREBBP,DAXX,DDIT3,DUSP10,EEF2K,FADD,FAS,H3-3A/H3-3B,HMGN1,HSPB1,IL18,IL18RAP,IRAK1,IRAK3,IRAK4,MAP2K3,MAP2K6,MAP3K5,MAP3K7,MAP4K1,MAPK13,MAPK14,MAPKAPK2,MAPKAPK3,MAX,MEF2A,MEF2C,MEF2D,MKNK2,MYC,PLA2G12A,RPS6KA5,RPS6KB2,SRF,TAB2,TGFB1,TGFBR1,TGFBR2,TIFA,TNF,TNFRSF1B,TP53
UVB-Induced MAPK Signaling	1.8	3.9	EIF4E,EIF4EBP1,FOS,H3-3A/H3-3B,JUN,MAP2K1,MAPK1,MAPK13,MAPK14,MAPK8,MAPK9,MTOR,PIK3C3,PRKCA,PRKCB,PRKCH,PRKCI,PRKD3,RPS6KA5,TP53
LPS-stimulated MAPK Signaling	2.37	3.9	ATF2,CD14,CREB1,FOS,IKBKE,JUN,KRAS,MAP2K1,MAP2K2,MAP2K3,MAP2K6,MAP3K14,MAP3K5,MAP3K7,MAPK1,MAPK13,MAPK14,MAPK8,MAPK9,NFKB1,NRAS,PIK3C3,PRKCA,PRKCB,PRKCH,PRKCI,PRKD3,RAC1,RAF1,RASD1,SRF
Role of NFAT in Regulation of the Immune Response	4.53	3.841	AKT2,AKT3,ATF2,CALM1 (includes others),CAMK4,CD247,CD28,CD3D,CD3E,CD3G,CD79A,CD79B,CD86,CHP1,CSNK1A1,CSNK1D,CSNK1G2,CSNK1G3,FCER1G,FOS,FYN,GNA15,GNAI2,GNB1,GNB1L,GNB2,GNB5,GNG11,GRB2,GSK3B,HLA-A,HLA-B,HLA-DOB,HLA-DQB1,HLA-DRA,HLA-DRB1,IKBKE,ITK,ITPR1,ITPR2,JUN,KRAS,LCK,LCP2,LYN,MAP2K1,MAP2K2,MAPK1,MEF2A,MEF2C,MEF2D,NFAT5,NFKB1,NRAS,ORAI1,PIK3C3,PPP3CA,PPP3CB,PPP3CC,PPP3R1,RAF1,RASD1,RCAN2,RCAN3,S…
Rac Signaling	2.19	3.781	ABI2,ACTR2,ACTR3,ARPC1B,ARPC2,ARPC3,ARPC4,ARPC5,BRK1,CD44,CFL1,CYBB,CYFIP2,ELK4,IQGAP2,ITGA4,ITGA5,ITGB1,JUN,KRAS,LIMK2,MAP2K1,MAP2K2,MAP2K7,MAP3K1,MAP3K11,MAPK1,MAPK8,NFKB1,NRAS,PAK2,PIK3C3,PIP4K2C,PIP5K1A,PRKCI,RAC1,RAF1,RASD1,TIAM1
Cholecystokinin/Gastrin-mediated Signaling	2.25	3.781	ATF2,CREM,EPHA4,FNBP1,FOS,GRB2,IL18,ITPR1,ITPR2,JUN,KRAS,MAP2K1,MAP2K2,MAP2K3,MAP2K6,MAPK1,MAPK14,MAPK8,MAPK9,MEF2A,MEF2C,MEF2D,NRAS,PRKCA,PRKCB,PRKCH,PRKCI,PRKD3,RAC1,RAC2,RAF1,RASD1,RHOB,RHOF,RHOG,RHOH,RHOT2,RND1,ROCK1,SRF,TNF
Inhibition of Angiogenesis by TSP1	4.63	3.771	AKT2,AKT3,CASP3,CD36,CD47,FYN,JUN,MAPK1,MAPK13,MAPK14,MAPK8,MAPK9,MMP9,SDC2,TGFB1,TGFBR1,TGFBR2,THBS1,TP53
iNOS Signaling	3.23	3.771	CALM1 (includes others),CAMK4,CD14,CREBBP,FOS,IFNG,IKBKE,IRAK1,IRAK3,IRAK4,IRF1,JAK1,JAK2,JAK3,JUN,LY96,MAPK1,MAPK13,MAPK14,NFKB1,TYK2
UVC-Induced MAPK Signaling	1.9	3.771	ATR,FOS,JUN,KRAS,MAP2K1,MAP2K2,MAPK1,MAPK13,MAPK14,MAPK8,MAPK9,NRAS,PRKCA,PRKCB,PRKCH,PRKCI,PRKD3,RAF1,RASD1,TP53
Glioma Signaling	1.42	3.71	AKT2,AKT3,CALM1 (includes others),CAMK1D,CAMK2D,CAMK2G,CAMK4,CDK4,CDKN2C,E2F3,E2F4,E2F5,GRB2,IDH3B,KRAS,MAP2K1,MAP2K2,MAPK1,MDM2,MTOR,NRAS,PA2G4,PIK3C3,PRKCA,PRKCB,PRKCH,PRKCI,PRKD3,RAF1,RASD1,RBL1,RBL2,SIN3A,TFDP1,TP53
Cdc42 Signaling	7.55	3.703	ACTR2,ACTR3,ARPC1B,ARPC2,ARPC3,ARPC4,ARPC5,ATF2,B2M,CD247,CD3D,CD3E,CD3G,CFL1,DIAPH1,EXOC1,EXOC2,EXOC3,EXOC4,EXOC6,EXOC8,FCER1G,FGD3,FOS,GSK3B,HLA-A,HLA-B,HLA-C,HLA-DOB,HLA-DPB1,HLA-DQB1,HLA-DRA,HLA-DRB1,HLA-E,HLA-F,IQGAP2,ITGA4,ITGA5,ITGB1,ITK,JUN,LIMK2,MAP3K11,MAPK1,MAPK13,MAPK14,MAPK8,MAPK9,MPRIP,MYL12A,MYL12B,MYL4,MYL6,MYL6B,PAK2,PRKCI,RAF1,VAV1,WAS,WIPF1
Type I Diabetes Mellitus Signaling	6.05	3.667	APAF1,CASP3,CASP8,CD247,CD28,CD3D,CD3E,CD3G,CD86,CYCS,FADD,FAS,FCER1G,GZMB,HLA-A,HLA-B,HLA-C,HLA-DOB,HLA-DQB1,HLA-DRA,HLA-DRB1,HLA-E,HLA-F,HSPD1,IFNG,IKBKE,IRAK1,IRF1,JAK1,JAK2,LTA,MAP2K3,MAP2K6,MAP2K7,MAP3K14,MAP3K5,MAP3K7,MAPK1,MAPK13,MAPK14,MAPK8,MAPK9,NFKB1,PIAS1,PRF1,SOCS3,SOCS4,TNF,TNFRSF1B
fMLP Signaling in Neutrophils	2.15	3.667	ACTR2,ACTR3,ARPC1B,ARPC2,ARPC3,ARPC4,ARPC5,CALM1 (includes others),CAMK4,CHP1,CYBB,GNAI2,GNB1,GNB1L,GNB2,GNB5,GNG11,ITPR1,ITPR2,KRAS,MAP2K1,MAP2K2,MAPK1,NFAT5,NFKB1,NRAS,PIK3C3,PPP3CA,PPP3CB,PPP3CC,PPP3R1,PRKCA,PRKCB,PRKCH,PRKCI,PRKD3,RAC1,RAF1,RASD1,WAS
EGF Signaling	2.52	3.545	AKT2,AKT3,CSNK2A1,CSNK2A2,CSNK2B,FOS,GRB2,ITPR1,ITPR2,JAK1,JUN,MAP2K1,MAP2K7,MAP3K1,MAPK1,MAPK13,MAPK14,MAPK8,MTOR,PIK3C3,PRKCA,RAF1,SRF
Melatonin Signaling	1.68	3.545	CALM1 (includes others),CAMK2D,CAMK2G,CAMK4,GNAI2,MAP2K1,MAP2K2,MAP2K3,MAP2K6,MAP2K7,MAPK1,PDIA3,PLCL2,PRKACB,PRKAG1,PRKAG2,PRKAR1A,PRKAR2A,PRKCA,PRKCB,PRKCH,PRKCI,PRKD3,RAF1,SLC2A4
CD40 Signaling	2.56	3.53	CD40,FOS,IKBKE,JAK3,JUN,LTA,MAP2K1,MAP2K2,MAP2K3,MAP2K6,MAP2K7,MAP3K14,MAP3K7,MAPK1,MAPK13,MAPK14,MAPK8,MAPK9,MAPKAPK2,NFKB1,PIK3C3,TANK,TNFAIP3,TRAF1,TRAF3,TRAF5
IL-3 Signaling	2.34	3.528	AKT2,AKT3,CHP1,CRKL,FOS,FOXO1,GRB2,INPP5D,JAK1,JAK2,JUN,KRAS,MAP2K1,MAP2K2,MAPK1,NRAS,PIK3C3,PPP3CA,PPP3CB,PPP3CC,PPP3R1,PRKCA,PRKCB,PRKCH,PRKCI,PRKD3,RAC1,RAF1,RAPGEF1,RASD1
April Mediated Signaling	1.82	3.5	FOS,IKBKE,JUN,MAP2K7,MAP3K1,MAP3K14,MAPK1,MAPK13,MAPK14,MAPK8,MAPK9,NFAT5,NFKB1,TRAF1,TRAF3,TRAF5
Ephrin Receptor Signaling	1.95	3.394	ABI1,ACP1,ACTR2,ACTR3,AKT2,AKT3,ARPC1B,ARPC2,ARPC3,ARPC4,ARPC5,ATF2,ATF4,CFL1,CREB1,CREBBP,CRK,CRKL,CXCR4,EFNA2,EPHA4,EPHB6,FYN,GNA15,GNAI2,GNB1,GNB1L,GNB2,GNB5,GNG11,GRB2,GRINA,ITGA4,ITGA5,ITGB1,JAK2,KRAS,LIMK2,MAP2K1,MAP2K2,MAP3K14,MAP4K4,MAPK1,NRAS,PAK2,PTPN11,RAC1,RAC2,RAF1,RAPGEF1,RASD1,ROCK1,SDC2,SH2D3C,VEGFB,WAS,WIPF1
4-1BB Signaling in T Lymphocytes	2.36	3.357	ATF2,IKBKE,JUN,MAP2K1,MAP2K2,MAP3K14,MAP3K5,MAPK1,MAPK13,MAPK14,MAPK8,MAPK9,NFKB1,TNFRSF9,TRAF1
PFKFB4 Signaling Pathway	2.91	3.273	ATF2,ATF4,CREB1,CREBBP,FGF2,MAP2K1,MAP2K2,MAP2K3,MAP2K6,MAP2K7,MAPK1,NCOA3,PRKACB,PRKAG1,PRKAG2,PRKAR1A,PRKAR2A,RPS6KA5,TGFB1,TKT,TP53
Toll-like Receptor Signaling	2.74	3.273	CD14,ECSIT,EIF2AK2,FOS,IL18,IRAK1,IRAK3,IRAK4,JUN,LY96,MAP2K3,MAP2K6,MAP3K1,MAP3K14,MAP3K7,MAP4K4,MAPK1,MAPK13,MAPK14,MAPK8,NFKB1,RPS27A,SIGIRR,TAB2,TNF,TNFAIP3,TRAF1,UBA52,UBB,UBC
CD27 Signaling in Lymphocytes	5.38	3.272	APAF1,CASP3,CASP8,CD27,CYCS,FOS,IKBKE,JUN,MAP2K1,MAP2K2,MAP2K3,MAP2K6,MAP2K7,MAP3K1,MAP3K11,MAP3K12,MAP3K13,MAP3K14,MAP3K2,MAP3K3,MAP3K5,MAP3K7,MAP3K8,MAPK8,MAPK9,NFKB1,SIVA1,TRAF5
Induction of Apoptosis by HIV1	3.9	3.272	APAF1,BAX,BBC3,BIRC2,BIRC3,CASP3,CASP8,CXCR4,CYCS,DAXX,DFFA,FADD,FAS,HTRA2,IKBKE,MAP2K7,MAP3K14,MAP3K5,MAPK8,MAPK9,NFKB1,SLC25A3,SLC25A4,SLC25A5,TNF,TNFRSF1B,TP53,TRAF1
NF-κB Activation by Viruses	1.56	3.272	AKT2,AKT3,CXCR5,EIF2AK2,IKBKE,ITGA4,ITGA5,ITGA6,ITGAL,ITGB1,ITGB2,KRAS,LCK,MAP3K1,MAP3K14,MAPK1,NFKB1,NRAS,PIK3C3,PRKCA,PRKCB,PRKCH,PRKCI,PRKD3,RAF1,RASD1,TBP,TNFRSF14
IL-8 Signaling	1.95	3.266	AKT2,AKT3,ARRB2,BAX,CCND2,CCND3,CSTB,CXCL8,CYBB,EIF4EBP1,FNBP1,FOS,GNAI2,GNB1,GNB1L,GNB2,GNB5,GNG11,IKBKE,IRAK1,IRAK3,IRAK4,ITGAM,ITGAX,ITGB2,JUN,KRAS,LASP1,LIMK2,MAP2K1,MAP2K2,MAP4K4,MAPK1,MAPK8,MAPK9,MMP9,MTOR,MYL12B,NFKB1,NRAS,PAK2,PIK3C3,PLD3,PRKCA,PRKCB,PRKCH,PRKCI,PRKD3,RAB11FIP2,RAC1,RAC2,RAF1,RASD1,RHOB,RHOF,RHOG,RHOH,RHOT2,RND1,ROCK1,VASP,VEGFB
IL-17A Signaling in Gastric Cells	2.6	3.162	CCL5,CXCL10,CXCL8,FOS,IL17RA,JUN,MAPK1,MAPK13,MAPK14,MAPK8,MAPK9,NFKB1,TNF
Inhibition of ARE-Mediated mRNA Degradation Pathway	6.85	3.159	AGO1,AGO2,AKT2,AKT3,CNOT1,CNOT11,CNOT2,CNOT4,CNOT6,CNOT7,CNOT9,DCP1A,DDX6,DIS3L,EXOSC1,EXOSC2,EXOSC4,EXOSC5,EXOSC6,EXOSC7,EXOSC8,LTA,LTB,MAP3K7,MAPK1,MAPK13,MAPK14,MAPK6,MAPKAPK2,PABPN1,PAPOLA,PAPOLG,PPP2CB,PPP2R5A,PPP2R5E,PRKACB,PRKAG1,PRKAG2,PRKAR1A,PRKAR2A,PSME1,PSME2,PSME4,TIA1,TNF,TNFRSF1B,TNFSF13B,YWHAB,YWHAE,YWHAG,YWHAH,YWHAQ,YWHAZ,ZFP36,ZFP36L1,ZFP36L2
FGF Signaling	1.66	3.157	AKT2,AKT3,ATF2,ATF4,CREB1,CREBBP,CRK,CRKL,FGF2,FGF8,FRS2,GRB2,ITPR1,MAP2K1,MAP2K3,MAP2K6,MAP3K1,MAP3K5,MAPK1,MAPK13,MAPK14,MAPK8,MAPKAPK2,PIK3C3,PRKCA,PTPN11,RAC1,RAF1,RPS6KA5
B Cell Activating Factor Signaling	2.35	3.153	FOS,IKBKE,JUN,MAP2K7,MAP3K1,MAP3K14,MAPK1,MAPK13,MAPK14,MAPK8,MAPK9,NFAT5,NFKB1,TNFRSF13C,TNFSF13B,TRAF1,TRAF3,TRAF5
Integrin Signaling	3.06	3.15	ACTG1,ACTN1,ACTR2,ACTR3,AKT2,AKT3,ARF3,ARF6,ARHGAP26,ARPC1B,ARPC2,ARPC3,ARPC4,ARPC5,ASAP1,CAPN2,CAPNS1,CRK,CRKL,FNBP1,FYN,GRB2,GSK3B,GSN,ILKAP,ITGA4,ITGA5,ITGA6,ITGAE,ITGAL,ITGAM,ITGAX,ITGB1,ITGB2,ITGB7,KRAS,LIMS1,MAP2K1,MAP2K2,MAP3K11,MAPK1,MAPK8,MPRIP,MYL12A,MYL12B,NEDD9,NRAS,PAK2,PFN1,PIK3C3,RAC1,RAC2,RAF1,RAPGEF1,RASD1,RHOB,RHOF,RHOG,RHOH,RHOT2,RND1,ROCK1,TLN1,TSPAN3,TTN,VASP,VCL,WAS,WIPF1,ZYX
Chemokine Signaling	1.67	3.138	CALM1 (includes others),CAMK1D,CAMK2D,CAMK2G,CAMK4,CCL2,CCL5,CCL7,CFL1,CXCR4,FOS,GNAI2,JUN,KRAS,LIMK2,MAP2K1,MAP2K2,MAPK1,MAPK13,MAPK14,MAPK8,MPRIP,NRAS,PRKCA,PRKCB,RAF1,RASD1
Crosstalk between Dendritic Cells and Natural Killer Cells	1.33	3.13	ACTG1,CAMK2D,CAMK2G,CCR7,CD28,CD40,CD69,CD86,FAS,HLA-A,HLA-B,HLA-C,HLA-DRA,HLA-DRB1,HLA-E,HLA-F,IFNG,IL18,IL2RG,ITGAL,KLRD1,LTA,LTB,NFKB1,PRF1,TLN1,TNF,TNFRSF1B,TYROBP
NGF Signaling	2.05	3.124	AKT2,AKT3,ATF2,ATF4,BAX,CREB1,CREBBP,CRK,GRB2,IKBKE,KRAS,MAP2K1,MAP2K2,MAP3K1,MAP3K11,MAP3K12,MAP3K13,MAP3K14,MAP3K2,MAP3K3,MAP3K5,MAP3K7,MAP3K8,MAPK1,MAPK8,MAPK9,NFKB1,NRAS,PDPK1,PIK3C3,PTPN11,RAC1,RAF1,RASD1,RHOG,ROCK1,RPS6KA5,RPS6KB2,TP53
p70S6K Signaling	1.76	3.087	AKT2,AKT3,BCAP31,CD19,CD79A,CD79B,EEF2,EEF2K,F2R,GNAI2,GRB2,IL2RG,JAK1,KRAS,LYN,MAP2K1,MAP2K2,MAPK1,MTOR,NRAS,PDIA3,PDPK1,PIK3C3,PLCL2,PPP2CB,PPP2R5A,PPP2R5E,PRKCA,PRKCB,PRKCH,PRKCI,PRKD3,RAF1,RASD1,RPS6,SYK,YWHAB,YWHAE,YWHAG,YWHAH,YWHAQ,YWHAZ
Calcium-induced T Lymphocyte Apoptosis	6.51	3.024	CALM1 (includes others),CAMK4,CAPN2,CD247,CD3D,CD3E,CD3G,CHP1,EP300,FCER1G,HDAC1,HDAC2,HLA-A,HLA-B,HLA-DOB,HLA-DQB1,HLA-DRA,HLA-DRB1,ITPR1,ITPR2,LCK,MEF2D,ORAI1,PPP3CA,PPP3CB,PPP3CC,PPP3R1,PRKCA,PRKCB,PRKCH,PRKCI,PRKD3,ZAP70
Fc Epsilon RI Signaling	1.57	3	AKT2,AKT3,FCER1G,FYN,GRB2,INPP5B,INPP5D,KRAS,LCP2,LYN,MAP2K1,MAP2K2,MAP2K3,MAP2K6,MAP2K7,MAPK1,MAPK13,MAPK14,MAPK8,MAPK9,NRAS,PDPK1,PIK3C3,PLA2G12A,PRKCA,PRKCB,PRKCH,PRKCI,PRKD3,PTPN11,RAC1,RAC2,RAF1,RASD1,SYK,SYNJ1,TNF,VAV1
Androgen Signaling	3.22	2.985	CALM1 (includes others),CALR,CAMK4,CCNH,CREBBP,DNAJB1,EP300,ERCC3,GNA15,GNAI2,GNB1,GNB1L,GNB2,GNB5,GNG11,GTF2A1,GTF2B,GTF2E2,GTF2F1,GTF2H1,GTF2H3,GTF2H5,HSP90AA1,JUN,KAT2B,KAT7,MAPK1,MNAT1,NCOA2,NCOA4,NFKB1,POLR2C,POLR2G,POLR2H,POLR2I,POLR2J2/POLR2J3,POLR2K,POLR2L,PRKACB,PRKAG1,PRKAG2,PRKAR1A,PRKAR2A,PRKCA,PRKCB,PRKCH,PRKCI,PRKD3,TAF2,TBP
IGF-1 Signaling	2.76	2.921	AKT2,AKT3,CSNK2A1,CSNK2A2,CSNK2B,FOS,FOXO1,FOXO3,GRB2,JAK1,JAK2,JUN,KRAS,MAP2K1,MAP2K2,MAPK1,MAPK8,NRAS,PDPK1,PIK3C3,PRKACB,PRKAG1,PRKAG2,PRKAR1A,PRKAR2A,PRKCI,PTPN11,RAF1,RASD1,RPS6KB2,SOCS3,SOCS4,SRF,YWHAB,YWHAE,YWHAG,YWHAH,YWHAQ,YWHAZ
ERK/MAPK Signaling	1.79	2.885	ATF2,ATF4,CREB1,CREBBP,CRK,CRKL,DUSP2,DUSP6,EIF4E,EIF4EBP1,ELF1,ELF2,ELK3,ETS1,FOS,FYN,GRB2,H3-3A/H3-3B,HSPB1,ITGA4,ITGA5,ITGB1,KRAS,MAP2K1,MAP2K2,MAPK1,MKNK2,MYC,NRAS,PAK2,PIK3C3,PLA2G12A,PPP1R10,PPP1R11,PPP1R14B,PPP2CB,PPP2R5A,PPP2R5E,PRKACB,PRKAG1,PRKAG2,PRKAR1A,PRKAR2A,PRKCA,PRKCB,PRKCI,RAC1,RAC2,RAF1,RAPGEF1,RASD1,RPS6KA5,SRF,TLN1,VRK2,YWHAB,YWHAG,YWHAH,YWHAQ,YWHAZ
Aldosterone Signaling in Epithelial Cells	3.04	2.828	DNAJA1,DNAJB1,DNAJB14,DNAJB2,DNAJB6,DNAJB9,DNAJC1,DNAJC11,DNAJC14,DNAJC18,DNAJC19,DNAJC2,DNAJC24,DNAJC3,DNAJC5,DNAJC7,DNAJC8,DNAJC9,HSCB,HSP90AA1,HSP90AB1,HSP90B1,HSPA13,HSPA14,HSPA1A/HSPA1B,HSPA1L,HSPA6,HSPA8,HSPA9,HSPB1,HSPB11,HSPD1,HSPE1,HSPH1,ITPR1,ITPR2,KRAS,MAP2K1,MAP2K2,MAPK1,PDIA3,PDPK1,PIK3C3,PIP4K2C,PIP5K1A,PLCL2,PRKCA,PRKCB,PRKCH,PRKCI,PRKD3,RAF1,SACS,SASS6,TRAP1
Sirtuin Signaling Pathway	12.5	2.772	ACSS2,AGTRAP,APEX1,ATG12,ATG13,ATG14,ATG2A,ATG4A,ATG4B,ATP5F1A,ATP5F1B,ATP5F1C,ATP5F1E,BAX,BCL2L11,BPGM,CPT1A,CXCL8,DUSP6,FOXO1,FOXO3,G6PD,GABARAP,GABARAPL1,GABARAPL2,GABPA,GABPB1,GABPB2,GADD45A,GADD45B,GADD45G,GLS,GLUD1,GSK3B,H1-0,H1-10,H1-2,H1-3,H1-4,H3-3A/H3-3B,HIF1A,JUN,LDHA,LDHB,MAPK1,MAPK6,MTOR,MYC,NAMPT,NDUFA1,NDUFA10,NDUFA11,NDUFA12,NDUFA13,NDUFA3,NDUFA4,NDUFA9,NDUFAB1,NDUFAF2,NDUFB1,NDUF…
PI3K/AKT Signaling	3.21	2.771	AKT2,AKT3,CDC37,CTNNB1,EIF4E,EIF4EBP1,FOXO1,FOXO3,GRB2,GSK3B,GYS1,HSP90AA1,HSP90AB1,HSP90B1,IKBKE,IL10RA,IL17RA,IL18RAP,IL21R,IL2RG,IL6ST,IL7R,INPP5B,INPP5D,ITGA4,ITGA5,ITGB1,JAK1,JAK2,JAK3,KRAS,LIMS1,MAP2K1,MAP2K2,MAP3K5,MAP3K8,MAPK1,MCL1,MDM2,MTOR,NFKB1,NRAS,PDPK1,PPP2CB,PPP2R5A,PPP2R5E,RAF1,RASD1,RPS6KB2,SYNJ1,THEM4,TP53,TSC1,TSC2,TYK2,YWHAB,YWHAE,YWHAG,YWHAH,YWHAQ,YWHAZ
ERK5 Signaling	2.39	2.746	ATF2,ATF4,CREB1,CREBBP,ELK4,FOS,FOXO3,IL6ST,KRAS,MAP3K2,MAP3K3,MAP3K8,MEF2A,MEF2C,MEF2D,MYC,NRAS,PTPN11,RASD1,RPS6KA5,RPS6KB2,SH2D2A,YWHAB,YWHAE,YWHAG,YWHAH,YWHAQ,YWHAZ
Signaling by Rho Family GTPases	1.31	2.734	ACTG1,ACTR2,ACTR3,ARHGEF1,ARHGEF2,ARHGEF3,ARHGEF9,ARPC1B,ARPC2,ARPC3,ARPC4,ARPC5,CFL1,CYBB,EZR,FNBP1,FOS,GNA15,GNAI2,GNB1,GNB1L,GNB2,GNB5,GNG11,ITGA4,ITGA5,ITGB1,JUN,LIMK2,MAP2K1,MAP2K2,MAP2K7,MAP3K11,MAP3K12,MAPK1,MAPK8,MAPK9,MYL12A,MYL12B,MYL4,MYL6,MYL6B,NFKB1,PAK2,PIK3C3,PIP4K2C,PIP5K1A,PKN1,PPP1R12C,PRKCI,RAC1,RAC2,RAF1,RHOB,RHOF,RHOG,RHOH,RHOT2,RND1,ROCK1,SEPTIN1,SEPTIN11,SEPTIN2,SEPTIN6,SEP…
GM-CSF Signaling	1.68	2.683	AKT2,AKT3,CAMK2D,CAMK2G,ETS1,GRB2,HCK,JAK2,KRAS,LYN,MAP2K1,MAP2K2,MAPK1,NRAS,PIK3C3,PPP3CA,PPP3CB,PPP3CC,PPP3R1,PRKCB,PTPN11,RACK1,RAF1,RASD1,RUNX1
FAT10 Cancer Signaling Pathway	3.37	2.558	ACVR2A,AKT2,AKT3,CTNNB1,CXCR4,EEF1A1,GSK3B,IFNG,IKBKE,MAD2L1,MAD2L2,NFKB1,SMAD2,SMAD4,TCF4,TGFB1,TGFBR1,TGFBR2,TGFBR3,TNF,TNFRSF1B,TP53
Cell Cycle: G1/S Checkpoint Regulation	7.52	-2.556	ATM,ATR,BTRC,CCND2,CCND3,CCNE2,CDK4,CDKN2C,E2F3,E2F4,E2F5,FBXL5,FOXO1,GNL3,GSK3B,HDAC1,HDAC2,HDAC4,HDAC5,HDAC6,HDAC7,HDAC9,MAX,MDM2,MYC,PA2G4,PAK1IP1,RBL1,RBL2,RPL11,RPL5,SIN3A,SKP1,SMAD4,TFDP1,TGFB1,TP53
IL-6 Signaling	1.94	2.53	AKT2,AKT3,CD14,CSNK2A1,CSNK2A2,CSNK2B,CXCL8,FOS,GRB2,HSPB1,IKBKE,IL18,IL18RAP,IL6ST,JAK2,JUN,KRAS,MAP2K1,MAP2K2,MAP2K3,MAP2K6,MAP2K7,MAP3K14,MAP3K7,MAP4K4,MAPK1,MAPK13,MAPK14,MAPK8,MAPK9,MAPKAPK2,MCL1,NFKB1,NRAS,PIK3C3,PTPN11,RAF1,RASD1,SOCS3,SRF,TNF,TNFRSF1B
Tec Kinase Signaling	1.77	2.53	ACTG1,BLK,FADD,FAS,FCER1G,FNBP1,FOS,FYN,GNA15,GNAI2,GNB1,GNB1L,GNB2,GNB5,GNG11,GTF2I,HCK,ITGA4,ITGA5,ITGB1,ITK,JAK1,JAK2,JAK3,LCK,LYN,MAPK8,MAPK9,NFKB1,PAK2,PIK3C3,PRKCA,PRKCB,PRKCH,PRKCI,PRKD3,RAC1,RAC2,RHOB,RHOF,RHOG,RHOH,RHOT2,RND1,TNF,TNFRSF25,TXK,TYK2,VAV1,WAS,YES1
IL-22 Signaling	1.34	2.53	AKT2,AKT3,JAK1,MAPK1,MAPK13,MAPK14,MAPK8,MAPK9,SOCS3,TYK2
Actin Cytoskeleton Signaling	1.67	2.517	ABI2,ACTG1,ACTN1,ACTR2,ACTR3,ARHGAP35,ARHGEF1,ARPC1B,ARPC2,ARPC3,ARPC4,ARPC5,BRK1,CD14,CFL1,CRK,CRKL,CSK,CYFIP2,DIAPH1,DIAPH2,EZR,F2R,FGD3,FGF2,FGF8,FLNA,GRB2,GSN,IQGAP2,ITGA4,ITGA5,ITGB1,KRAS,LIMK2,MAP2K1,MAP2K2,MAPK1,MATK,MPRIP,MYL12A,MYL12B,MYL4,MYL6,MYL6B,NCKAP1L,NRAS,PAK2,PFN1,PIK3C3,PIP5K1A,RAC1,RAC2,RAF1,RASD1,ROCK1,TIAM1,TLN1,TMSB10/TMSB4X,TMSB4Y,TTN,VAV1,VCL,WAS,WASF2
Lymphotoxin β Receptor Signaling	1.41	2.5	AKT2,AKT3,APAF1,BIRC2,CASP3,CREBBP,CYCS,EP300,IKBKE,LTA,LTB,MAP3K14,MAPK1,NFKB1,PDPK1,PIK3C3,TRAF1,TRAF3,TRAF5
RAN Signaling	5.07	2.496	CSE1L,IPO5,KPNA1,KPNA2,KPNA3,KPNA4,KPNA5,KPNA6,KPNB1,RAN,RANGAP1,TNPO1,XPO1
EIF2 Signaling	36.7	-2.491	AGO1,AGO2,AKT2,AKT3,ATF3,ATF4,ATF5,CDK11A,DDIT3,EIF1,EIF1AX,EIF1AY,EIF2AK1,EIF2AK2,EIF2B1,EIF2B2,EIF2B3,EIF2B4,EIF2B5,EIF2S1,EIF2S2,EIF2S3,EIF3D,EIF3E,EIF3F,EIF3G,EIF3H,EIF3I,EIF3K,EIF3L,EIF3M,EIF4A1,EIF4A2,EIF4A3,EIF4E,EIF4G1,EIF4G2,EIF5,EIF5B,FAU,GRB2,GSK3B,HNRNPA1,KRAS,MAP2K1,MAP2K2,MAPK1,MYC,NRAS,PABPC1,PDPK1,PIK3C3,PPP1R15A,PTBP1,RAF1,RASD1,RPL10,RPL10A,RPL11,RPL12,RPL13,RPL13A,RPL14,RPL15,R…	CD8_12h
Prolactin Signaling	1.89	2.449	CREBBP,EP300,FOS,FYN,GRB2,IRF1,JAK2,JUN,KRAS,MAP2K1,MAP2K2,MAPK1,MYC,NMI,NR3C1,NRAS,PDPK1,PIK3C3,PRKCA,PRKCB,PRKCH,PRKCI,PRKD3,PTPN11,RAF1,RASD1,SOCS3,SOCS4,TCF7
Pancreatic Adenocarcinoma Signaling	1.47	2.449	AKT2,AKT3,CDK4,E2F3,E2F4,E2F5,GRB2,JAK1,JAK2,JAK3,KRAS,MAP2K1,MAP2K2,MAPK1,MAPK8,MAPK9,MDM2,MMP9,NFKB1,PA2G4,PIK3C3,PLD3,RAC1,RAF1,RALBP1,SIN3A,SMAD2,SMAD4,TFDP1,TGFB1,TGFBR1,TGFBR2,TP53,TYK2,VEGFB
RhoGDI Signaling	1.32	-2.412	ACTG1,ACTR2,ACTR3,ARHGAP12,ARHGAP35,ARHGDIA,ARHGDIB,ARHGEF1,ARHGEF2,ARHGEF3,ARHGEF9,ARPC1B,ARPC2,ARPC3,ARPC4,ARPC5,CD44,CFL1,CREBBP,EP300,EZR,FNBP1,GNA15,GNAI2,GNB1,GNB1L,GNB2,GNB5,GNG11,ITGA4,ITGA5,ITGB1,LIMK2,MYL12A,MYL12B,MYL4,MYL6,MYL6B,PAK2,PIP4K2C,PIP5K1A,PPP1R12C,PRKCA,RAC1,RAC2,RHOB,RHOF,RHOG,RHOH,RHOT2,RND1,ROCK1,WASF2
Death Receptor Signaling	5.1	2.402	ACIN1,ACTG1,APAF1,ARHGDIB,BIRC2,BIRC3,CASP10,CASP2,CASP3,CASP6,CASP8,CFLAR,CYCS,DAXX,DFFA,FADD,FAS,HSPB1,HTRA2,IKBKE,LMNA,MAP2K7,MAP3K14,MAP3K5,MAP4K4,MAPK8,NFKB1,PARP1,PARP10,PARP11,PARP14,PARP4,PARP8,ROCK1,SPTAN1,TANK,TNF,TNFRSF1B,TNFRSF25,TNKS,TNKS2
Activation of IRF by Cytosolic Pattern Recognition Receptors	1.32	2.4	ATF2,CD40,CREBBP,DDX58,DHX58,FADD,IKBKE,IRF3,IRF7,ISG15,JUN,LTA,MAPK8,MAPK9,NFKB1,PIN1,SIKE1,TANK,TNF,TRAF3,ZBP1
Regulation of eIF4 and p70S6K Signaling	17.3	2.357	AGO1,AGO2,AKT2,AKT3,EIF1,EIF1AX,EIF1AY,EIF2B1,EIF2B2,EIF2B3,EIF2B4,EIF2B5,EIF2S1,EIF2S2,EIF2S3,EIF3D,EIF3E,EIF3F,EIF3G,EIF3H,EIF3I,EIF3K,EIF3L,EIF3M,EIF4A1,EIF4A2,EIF4A3,EIF4E,EIF4EBP1,EIF4EBP2,EIF4G1,EIF4G2,FAU,GRB2,ITGA4,ITGA5,ITGB1,KRAS,MAP2K1,MAP2K2,MAPK1,MAPK13,MAPK14,MTOR,NRAS,PABPC1,PAIP2,PDPK1,PIK3C3,PPP2CB,PPP2R5A,PPP2R5E,RAF1,RASD1,RPS10,RPS11,RPS12,RPS13,RPS14,RPS15,RPS15A,RPS16,RPS17,…
Neuregulin Signaling	2.77	2.353	ADAM17,AKT2,AKT3,CDK5,CRK,CRKL,ERBIN,EREG,ERRFI1,GRB2,HSP90AA1,HSP90AB1,HSP90B1,ITGA4,ITGA5,ITGB1,KRAS,MAP2K1,MAP2K2,MAPK1,MATK,MTOR,MYC,NRAS,PDPK1,PRKCA,PRKCB,PRKCH,PRKCI,PRKD3,PSEN1,PTPN11,RAF1,RASD1,RPS6,RPS6KB2
OX40 Signaling Pathway	2.52	2.309	B2M,CD247,CD3D,CD3E,CD3G,FCER1G,HLA-A,HLA-B,HLA-C,HLA-DOB,HLA-DPB1,HLA-DQB1,HLA-DRA,HLA-DRB1,HLA-E,HLA-F,JUN,MAPK8,MAPK9,NFKB1,TNFRSF4,TRAF3,TRAF5
TNFR2 Signaling	2.9	2.309	BIRC2,BIRC3,FOS,IKBKE,JUN,LTA,MAP3K1,MAP3K14,MAPK8,NFKB1,TANK,TNF,TNFAIP3,TNFRSF1B,TRAF1
Aryl Hydrocarbon Receptor Signaling	2.3	2.271	AHR,AIP,ALDH16A1,ALDH6A1,ALDH9A1,APAF1,ATM,ATR,BAX,CCND2,CCND3,CCNE2,CDK4,CTSD,DHFR,EP300,FAS,FOS,GSTK1,GSTO1,GSTP1,HSP90AA1,HSP90AB1,HSP90B1,HSPB1,JUN,MAPK1,MAPK8,MCM7,MDM2,MGST3,MYC,NCOA2,NCOA3,NCOR2,NEDD8,NFE2L2,NFKB1,NRIP1,PTGES3,RBL1,RBL2,SLC35A2,TFDP1,TGFB1,TNF,TP53
TNFR1 Signaling	2.63	2.236	APAF1,BIRC2,BIRC3,CASP2,CASP3,CASP6,CASP8,CYCS,FADD,FOS,IKBKE,JUN,MAP3K1,MAP3K14,MAP4K2,MAPK8,NFKB1,PAK2,TANK,TNF,TNFAIP3
IL-2 Signaling	1.88	2.183	AKT2,AKT3,CSNK2A1,CSNK2A2,CSNK2B,FOS,GRB2,IL2RG,JAK1,JAK3,JUN,KRAS,LCK,MAP2K1,MAP2K2,MAPK1,MAPK8,NRAS,PIK3C3,PTPN11,RAF1,RASD1,SYK
Mouse Embryonic Stem Cell Pluripotency	1.62	2.121	AKT2,AKT3,CREBBP,CTNNB1,DVL2,DVL3,GRB2,GSK3B,ID3,IL6ST,JAK1,JAK2,JAK3,KRAS,LEF1,MAP2K1,MAP2K2,MAP3K7,MAPK1,MAPK13,MAPK14,MYC,NRAS,PIK3C3,PTPN11,RAF1,RASD1,SMAD4,SMAD5,TCF3,TCF4,TCF7,TP53,TYK2
Remodeling of Epithelial Adherens Junctions	1.73	2.111	ACTG1,ACTN1,ACTR2,ACTR3,ARF6,ARPC1B,ARPC2,ARPC3,ARPC4,ARPC5,CBLL1,CTNNA1,CTNNB1,DNM1L,EXOC2,MAPRE1,NME1,RAB7A,TUBA1A,TUBA1B,TUBA4A,TUBB2A,VCL,ZYX

## Sheet: dendritic_12h
Ingenuity Canonical Pathways	-log(p-value)	z-score	Molecules
Phospholipase C Signaling	1.76	4.583	ADCY7,ARHGEF1,CALM1 (includes others),CD3D,CD3G,CD79A,CD79B,CHP1,FNBP1,FYN,GNB2,GNG7,GRB2,IGHG2,ITGB1,KRAS,MARCKS,MEF2C,MYL12B,MYL6B,PPP3CA,PRKCB,PRKCI,RHOB,SYK
RhoGDI Signaling	2.27	-3.9	ACTR2,ACTR3,ARHGDIB,ARHGEF1,ARPC1B,ARPC2,ARPC3,ARPC4,ARPC5,CD44,CFL1,EZR,FNBP1,GNB2,GNG7,ITGB1,MYL12B,MYL6B,PAK2,RHOB,WASF2
Cardiac Hypertrophy Signaling	1.5	3.838	ADCY7,CALM1 (includes others),CHP1,EIF2B1,EIF4E,FNBP1,GNB2,GNG7,GRB2,JUN,KRAS,MAP3K12,MAP3K13,MEF2C,MYL12B,MYL6B,PDIA3,PIK3C3,PPP3CA,PRKACB,PRKAG2,PRKAR1A,RHOB
Integrin Signaling	2.14	3.838	ACTR2,ACTR3,ARPC1B,ARPC2,ARPC3,ARPC4,ARPC5,FNBP1,FYN,GRB2,ITGAE,ITGB1,ITGB7,KRAS,LIMS1,MYL12B,PAK2,PIK3C3,RAPGEF1,RHOB,TLN1,TSPAN3,WIPF1
Systemic Lupus Erythematosus In B Cell Signaling Pathway	2.13	3.78	BAD,CALM1 (includes others),CCND2,CD79A,CD79B,CHP1,CTNNB1,FOS,FYN,GRB2,IFNAR2,IFNG,IRF7,ISG15,ISG20,JAK1,JUN,KRAS,LTB,MCL1,MYC,PIK3C3,PIM2,PPP3CA,PRKCB,PRKCI,RASGRP2,SYK
Oxidative Phosphorylation	10.2	3.78	ATP5F1E,ATP5MC2,ATP5MC3,ATP5ME,ATP5PD,COX17,COX4I1,COX5B,COX6A1,COX6B1,COX6C,COX7A2,COX7A2L,COX7B,COX7C,COX8A,NDUFA11,NDUFA12,NDUFA13,NDUFB11,NDUFB2,NDUFB4,NDUFS7,UQCR11,UQCRB,UQCRFS1,UQCRH,UQCRQ
EIF2 Signaling	65.6	-3.742	DDIT3,EIF1,EIF1AX,EIF1AY,EIF2AK1,EIF2AK2,EIF2B1,EIF2S2,EIF2S3,EIF3E,EIF3J,EIF3K,EIF3M,EIF4A2,EIF4A3,EIF4E,EIF4G2,EIF5,EIF5B,FAU,GRB2,HNRNPA1,KRAS,MYC,PABPC1,PIK3C3,PPP1CA,PPP1R15A,RPL10,RPL11,RPL12,RPL13,RPL13A,RPL14,RPL15,RPL18,RPL19,RPL22,RPL23,RPL23A,RPL24,RPL26,RPL27,RPL27A,RPL28,RPL29,RPL3,RPL30,RPL31,RPL32,RPL34,RPL35,RPL35A,RPL36,RPL36A,RPL36AL,RPL37,RPL37A,RPL38,RPL39,RPL39L,RPL4,RPL41,RP…	den_12h
Fcγ Receptor-mediated Phagocytosis in Macrophages and Monocytes	2.16	3.606	ACTR2,ACTR3,ARPC1B,ARPC2,ARPC3,ARPC4,ARPC5,EZR,FYN,PRKCB,PRKCI,SYK,TLN1
CD28 Signaling in T Helper Cells	4.85	3.5	ACTR2,ACTR3,ARPC1B,ARPC2,ARPC3,ARPC4,ARPC5,CALM1 (includes others),CD3D,CD3G,CHP1,FOS,FYN,GRB2,HLA-A,HLA-B,JUN,NFKBIA,PIK3C3,PPP3CA,SYK
fMLP Signaling in Neutrophils	2.93	3.5	ACTR2,ACTR3,ARPC1B,ARPC2,ARPC3,ARPC4,ARPC5,CALM1 (includes others),CHP1,GNB2,GNG7,KRAS,NFKBIA,PIK3C3,PPP3CA,PRKCB,PRKCI
RhoA Signaling	2.3	3.5	ACTR2,ACTR3,ARHGEF1,ARPC1B,ARPC2,ARPC3,ARPC4,ARPC5,CFL1,EZR,KTN1,LPAR6,MYL12B,MYL6B,RAPGEF2,SEPTIN6
Protein Kinase A Signaling	2.44	3.413	ADCY7,ADD3,AKAP13,AKAP9,BAD,CALM1 (includes others),CDC16,CDC23,CDC27,CDKN3,CHP1,CREM,CTNNB1,GNB2,GNG7,H1-10,H1-2,H1-3,H1-4,H3-3A/H3-3B,MYL12B,MYL6B,NFKBIA,PDE3B,PDIA3,PPP1CA,PPP3CA,PRKACB,PRKAG2,PRKAR1A,PRKCB,PRKCI,TCF4,TCF7,YWHAB,YWHAE,YWHAG,YWHAQ,YWHAZ
NRF2-mediated Oxidative Stress Response	4.16	3.357	CCT7,DNAJA1,DNAJB1,DNAJB6,DNAJB9,DNAJC3,DNAJC7,DNAJC8,FOS,FTH1,FTL,GSTK1,GSTP1,HERPUD1,JUN,JUNB,KRAS,PIK3C3,PRKCB,PRKCI,RBX1,SOD1,SQSTM1,TXN,UBB,UBE2K,VCP
Actin Nucleation by ARP-WASP Complex	3.3	3.317	ACTR2,ACTR3,ARPC1B,ARPC2,ARPC3,ARPC4,ARPC5,FNBP1,GRB2,ITGB1,KRAS,RHOB,WIPF1
Actin Cytoskeleton Signaling	1.44	3.273	ACTR2,ACTR3,ARHGEF1,ARPC1B,ARPC2,ARPC3,ARPC4,ARPC5,CFL1,EZR,FGD3,GRB2,ITGB1,KRAS,MYL12B,MYL6B,PAK2,PIK3C3,TLN1,TMSB10/TMSB4X,WASF2
PI3K Signaling in B Lymphocytes	1.57	3.207	ATF6,CALM1 (includes others),CD79A,CD79B,CHP1,FOS,FYN,JUN,KRAS,NFKBIA,PDIA3,PPP3CA,PRKCB,PRKCI,SYK
Reelin Signaling in Neurons	1.42	3.207	ACTR2,ACTR3,ARHGEF1,ARPC1B,ARPC2,ARPC3,ARPC4,ARPC5,CFL1,FYN,ITGB1,PDK1,PIK3C3,RAPGEF1
Regulation of Actin-based Motility by Rho	3.3	3.207	ACTR2,ACTR3,ARPC1B,ARPC2,ARPC3,ARPC4,ARPC5,CFL1,FNBP1,ITGB1,MYL12B,MYL6B,PAK2,RHOB,WIPF1
Signaling by Rho Family GTPases	2.41	3.128	ACTR2,ACTR3,ARHGEF1,ARPC1B,ARPC2,ARPC3,ARPC4,ARPC5,CFL1,EZR,FNBP1,FOS,GNB2,GNG7,ITGB1,JUN,MAP3K12,MYL12B,MYL6B,PAK2,PIK3C3,PRKCI,RHOB,SEPTIN6,STMN1,VIM,WIPF1
Ephrin Receptor Signaling	1.65	2.982	ABI1,ACTR2,ACTR3,ARPC1B,ARPC2,ARPC3,ARPC4,ARPC5,CFL1,CXCR4,FYN,GNB2,GNG7,GRB2,ITGB1,KRAS,PAK2,RAPGEF1,WIPF1
14-3-3-mediated Signaling	2.13	2.84	BAD,FOS,GRB2,JUN,KRAS,PDIA3,PIK3C3,PRKCB,PRKCI,TUBA1A,VIM,YWHAB,YWHAE,YWHAG,YWHAQ,YWHAZ
Unfolded protein response	9.16	2.84	AMFR,ATF6,CALR,CANX,DDIT3,DNAJB9,DNAJC3,EDEM1,ERN1,HSP90B1,HSPA14,HSPA8,HSPH1,OS9,PDIA6,PPP1R15A,UBXN4,VCP,XBP1
Role of NFAT in Regulation of the Immune Response	2.3	2.828	CALM1 (includes others),CD3D,CD3G,CD79A,CD79B,CHP1,CSNK1A1,FOS,FYN,GNB2,GNG7,GRB2,HLA-A,HLA-B,JUN,KRAS,MEF2C,NFKBIA,PIK3C3,PPP3CA,SYK
HGF Signaling	1.94	2.714	ELF1,ELK3,ETS1,FOS,GRB2,ITGB1,JUN,KRAS,MAP3K12,MAP3K13,PIK3C3,PRKCB,PRKCI,RAPGEF1
Interferon Signaling	2.12	2.646	IFI6,IFNAR2,IFNG,IRF1,ISG15,JAK1,PSMB8
Inhibition of ARE-Mediated mRNA Degradation Pathway	5.5	2.558	CNOT1,CNOT6,DDX6,EXOSC1,EXOSC8,LTB,MAPK6,PABPN1,PAPOLA,PRKACB,PRKAG2,PRKAR1A,PSME1,PSME2,TIA1,TNFRSF1B,YWHAB,YWHAE,YWHAG,YWHAQ,YWHAZ,ZFP36,ZFP36L2
PI3K/AKT Signaling	3.51	2.524	BAD,CDC37,CTNNB1,EIF4E,EIF4EBP1,GRB2,HSP90AA1,HSP90AB1,HSP90B1,IL2RB,IL7R,ITGB1,JAK1,JAK3,KRAS,LIMS1,MCL1,MDM2,NFKBIA,YWHAB,YWHAE,YWHAG,YWHAQ,YWHAZ
P2Y Purigenic Receptor Signaling Pathway	1.47	2.496	ADCY7,FOS,GNB2,GNG7,JUN,KRAS,MYC,PDIA3,PIK3C3,PRKACB,PRKAG2,PRKAR1A,PRKCB,PRKCI
ERK/MAPK Signaling	4.75	2.449	ARAF,BAD,EIF4E,EIF4EBP1,ELF1,ELK3,ETS1,FOS,FYN,GRB2,H3-3A/H3-3B,ITGB1,KRAS,MKNK2,MYC,PAK2,PIK3C3,PPP1CA,PRKACB,PRKAG2,PRKAR1A,PRKCB,PRKCI,RAPGEF1,TLN1,YWHAB,YWHAG,YWHAQ,YWHAZ
Colorectal Cancer Metastasis Signaling	1.31	2.4	ADCY7,APPL1,BAD,CASP3,CTNNB1,FNBP1,FOS,GNB2,GNG7,GRB2,IFNG,JAK1,JAK3,JUN,KRAS,MYC,PIK3C3,PRKACB,PRKAG2,PRKAR1A,RHOB,TCF4,TCF7
Cdc42 Signaling	5.6	2.357	ACTR2,ACTR3,ARPC1B,ARPC2,ARPC3,ARPC4,ARPC5,B2M,CD3D,CD3G,CFL1,EXOC3,FGD3,FOS,HLA-A,HLA-B,HLA-E,ITGB1,JUN,MYL12B,MYL6B,PAK2,PRKCI,WIPF1
Endoplasmic Reticulum Stress Pathway	5.55	2.333	ATF6,CALR,CASP3,DDIT3,DNAJC3,ERN1,HSP90B1,TAOK3,XBP1
Type I Diabetes Mellitus Signaling	1.35	2.333	CASP3,CASP8,CD3D,CD3G,HLA-A,HLA-B,HLA-E,IFNG,IRF1,JAK1,NFKBIA,TNFRSF1B
Glutathione Redox Reactions I	1.93	2.236	GPX1,GPX4,GPX7,GSTK1,GSTP1
B Cell Receptor Signaling	1.35	2.183	BAD,CALM1 (includes others),CD79A,CD79B,CFL1,ETS1,GRB2,IGHG2,JUN,KRAS,MAP3K12,MAP3K13,MEF2C,NFKBIA,PIK3C3,PPP3CA,PRKCB,SYK
Rac Signaling	2.27	2.138	ACTR2,ACTR3,ARPC1B,ARPC2,ARPC3,ARPC4,ARPC5,CD44,CFL1,ITGB1,JUN,KRAS,PAK2,PIK3C3,PRKCI
p70S6K Signaling	3.23	2.138	BAD,BCAP31,CD79A,CD79B,EEF2,GRB2,JAK1,KRAS,PDIA3,PIK3C3,PRKCB,PRKCI,RPS6,SYK,YWHAB,YWHAE,YWHAG,YWHAQ,YWHAZ
eNOS Signaling	1.71	2.138	ADCY7,CALM1 (includes others),CASP3,CASP8,HSP90AA1,HSP90AB1,HSP90B1,HSPA14,HSPA8,LPAR6,NOSIP,PIK3C3,PRKACB,PRKAG2,PRKAR1A,PRKCB,PRKCI
UVB-Induced MAPK Signaling	2.24	2.121	BAD,EIF4E,EIF4EBP1,FOS,H3-3A/H3-3B,JUN,PIK3C3,PRKCB,PRKCI
Remodeling of Epithelial Adherens Junctions	1.59	2.121	ACTR2,ACTR3,ARPC1B,ARPC2,ARPC3,ARPC4,ARPC5,CTNNB1,TUBA1A
IGF-1 Signaling	2.98	2.111	BAD,FOS,GRB2,JAK1,JUN,KRAS,PIK3C3,PRKACB,PRKAG2,PRKAR1A,PRKCI,YWHAB,YWHAE,YWHAG,YWHAQ,YWHAZ
Prolactin Signaling	2.24	2.111	FOS,FYN,GRB2,IRF1,JUN,KRAS,MYC,NMI,PIK3C3,PRKCB,PRKCI,TCF7

## Sheet: monocytes_12h
Ingenuity Canonical Pathways	-log(p-value)	z-score	Molecules
Systemic Lupus Erythematosus In T Cell Signaling Pathway	13.9	-4.491	AKT1,AKT1S1,AKT2,ATF2,ATF4,B2M,BCL6,CAMK4,CASP1,CASP10,CASP2,CASP3,CASP4,CASP6,CASP8,CD247,CD3D,CD3E,CD3G,CD44,CD86,CHP1,CREB1,CREBBP,CREM,ELF1,EZR,FAS,FCER1G,FNBP1,FOS,GADD45A,GNA12,GNA13,GNAI1,GNAI2,GRB2,HLA-A,HLA-B,HLA-C,HLA-DMA,HLA-DMB,HLA-DOA,HLA-DOB,HLA-DPA1,HLA-DPB1,HLA-DQA1,HLA-DQA2,HLA-DQB1,HLA-DQB2,HLA-DRA,HLA-DRB1,HLA-E,HLA-F,IRF4,ITGAL,JUN,KRAS,MAP2K2,MAP2K3,MAP2K7,MAPK1,MLST8,MSN,NRA…
Protein Kinase A Signaling	5.63	3.806	ACP1,ADCY3,ADCY7,ADD1,ADD3,AKAP10,AKAP11,AKAP13,AKAP7,AKAP9,ANAPC11,ANAPC4,ANAPC5,ANAPC7,APEX1,ATF1,ATF2,ATF4,CALM1 (includes others),CAMK2D,CAMK4,CDC16,CDC23,CDC25B,CHP1,CREB1,CREBBP,CREM,CTNNB1,DUSP10,DUSP22,DUSP4,DUSP5,EYA3,FLNA,GNA13,GNAI1,GNAI2,GNAQ,GNAS,GNB1,GNB2,GNB4,GNG5,GNG7,GSK3B,H1-0,H1-10,H1-2,H1-3,H1-4,H1-5,H3-3A/H3-3B,ITPR2,KDELR1,KDELR2,MAP2K2,MAP3K1,MAPK1,MTMR3,MYL12A,MYL12B,MYL6,…
NRF2-mediated Oxidative Stress Response	12.1	3.781	ACTG1,AKR1A1,AKT1,ATF4,BACH1,CAT,CBR1,CCT7,CLPP,CREBBP,CUL3,DNAJA1,DNAJA3,DNAJB11,DNAJB12,DNAJB14,DNAJB4,DNAJB6,DNAJB9,DNAJC15,DNAJC21,DNAJC3,DNAJC5,DNAJC5B,DNAJC7,DNAJC8,EP300,ERP29,FKBP5,FOS,FTH1,FTL,GCLM,GSK3B,GSR,GSTK1,GSTM3,GSTO1,GSTP1,HERPUD1,HMOX1,JUN,JUNB,JUND,KRAS,MAF,MAFF,MAFG,MAP2K2,MAP2K3,MAP2K7,MAP3K1,MAP3K5,MAP3K7,MAPK1,MAPK14,MGST1,MGST3,NFE2L2,NQO2,NRAS,PIK3C3,PIK3CB,PIK3CD,PIK3CG…
EIF2 Signaling	39.3	-3.578	AGO3,AKT1,AKT2,ATF4,ATF5,CDK11A,DDIT3,EIF1,EIF1AX,EIF1AY,EIF2AK1,EIF2AK2,EIF2AK4,EIF2B1,EIF2B3,EIF2B4,EIF2S1,EIF2S2,EIF2S3,EIF3A,EIF3D,EIF3E,EIF3F,EIF3G,EIF3H,EIF3I,EIF3J,EIF3K,EIF3L,EIF3M,EIF4A2,EIF4A3,EIF4E,EIF4G1,EIF4G2,EIF5,EIF5B,FAU,GRB2,GSK3B,HNRNPA1,HSPA5,KRAS,MAP2K2,MAPK1,NRAS,PABPC1,PDPK1,PIK3C3,PIK3CB,PIK3CD,PIK3CG,PIK3R1,PPP1CA,PPP1R15A,PTBP1,RAF1,RALA,RALB,RAP1B,RASD1,RPL10,RPL10A,RPL…	mom_12h
Inhibition of Angiogenesis by TSP1	3.11	3.5	AKT1,AKT2,CASP3,CD36,CD47,FYN,JUN,MAPK1,MAPK14,MMP9,TGFB1,TGFBR1,TGFBR2,THBS1,TP53,VEGFA
CD28 Signaling in T Helper Cells	9.87	3.162	ACTR2,ACTR3,AKT1,AKT2,ARPC1B,ARPC2,ARPC3,ARPC4,ARPC5,BCL10,CALM1 (includes others),CAMK4,CD247,CD3D,CD3E,CD3G,CD4,CD86,CHP1,CSK,FCER1G,FOS,FYN,GRB2,HLA-A,HLA-B,HLA-DMA,HLA-DMB,HLA-DOA,HLA-DOB,HLA-DQA1,HLA-DQB1,HLA-DRA,HLA-DRB1,ITPR2,JUN,LCP2,MALT1,MAP2K2,MAP3K1,NFKB1,NFKB2,NFKBIA,NFKBID,NFKBIE,PDPK1,PIK3C3,PIK3CB,PIK3CD,PIK3CG,PIK3R1,PPP3CA,PPP3R1,PTPN6,RAC1,RELA,SYK,WAS
PFKFB4 Signaling Pathway	3.22	3.13	ATF2,ATF4,CREB1,CREBBP,FBP1,GNAS,GPI,HK1,MAP2K2,MAP2K3,MAP2K7,MAPK1,NCOA3,PRKACA,PRKACB,PRKAG2,PRKAR1A,PRKAR2A,TGFB1,TKT,TP53
Synaptic Long Term Potentiation	1.81	2.92	ATF2,ATF4,CALM1 (includes others),CAMK2D,CAMK4,CHP1,CREB1,CREBBP,EP300,GNA15,GNAQ,GRINA,ITPR2,KRAS,MAP2K2,MAPK1,NRAS,PDIA3,PLCG2,PPP1CA,PPP1R10,PPP1R12A,PPP1R14B,PPP1R3D,PPP3CA,PPP3R1,PRKACA,PRKACB,PRKAG2,PRKAR1A,PRKAR2A,PRKCB,PRKCH,PRKD3,RAF1,RALA,RALB,RAP1B,RASD1,RPS6KA1
Role of CHK Proteins in Cell Cycle Checkpoint Control	2.22	-2.828	ATM,ATR,CDKN1A,E2F3,E2F4,HUS1,MRE11,NBN,PPP2CA,PPP2R1A,PPP2R1B,PPP2R2A,PPP2R5A,PPP2R5E,PTPA,RAD17,RAD9A,RFC5,SLC19A1,TLK1,TLK2,TP53
Sphingosine-1-phosphate Signaling	2.63	-2.795	ACER3,ADCY3,ADCY7,AKT1,AKT2,ASAH1,CASP1,CASP10,CASP2,CASP3,CASP4,CASP6,CASP8,FNBP1,GNA12,GNA13,GNAI1,GNAI2,GNAQ,MAPK1,PDGFC,PDIA3,PIK3C3,PIK3CB,PIK3CD,PIK3CG,PIK3R1,PLCG2,PTK2,RAC1,RAC2,RHOA,RHOC,RHOF,RHOG,RHOQ,RHOU,S1PR4,S1PR5,SMPD1
Inhibition of ARE-Mediated mRNA Degradation Pathway	6.76	2.774	AGO3,AKT1,AKT2,CNOT1,CNOT2,CNOT7,CNOT9,DCP1A,DDX6,EXOSC6,EXOSC7,EXOSC8,LTB,MAP3K7,MAPK1,MAPK14,MAPK6,MAPKAPK2,PABPN1,PAPOLA,PPP2CA,PPP2R1A,PPP2R1B,PPP2R2A,PPP2R5A,PPP2R5E,PRKACA,PRKACB,PRKAG2,PRKAR1A,PRKAR2A,PSME1,PSME2,PSMF1,PTPA,TIA1,TNF,TNFRSF1A,TNFRSF1B,TNFSF10,TNFSF12,TNFSF13,TNFSF13B,TNFSF14,TNFSF9,YWHAB,YWHAE,YWHAG,YWHAH,YWHAQ,YWHAZ,ZFP36,ZFP36L1,ZFP36L2
Apoptosis Signaling	8.29	2.771	ACIN1,AIFM1,APAF1,BAX,BCL2A1,BCL2L1,BCL2L11,BID,BIRC3,BIRC6,CAPN1,CAPN2,CAPNS1,CASP10,CASP2,CASP3,CASP6,CASP8,CYCS,DFFA,FAS,KRAS,LMNA,MAP2K2,MAP2K7,MAP3K5,MAP4K4,MAPK1,MCL1,NFKB1,NFKB2,NFKBIA,NFKBID,NFKBIE,NRAS,PARP1,PLCG2,RAF1,RALA,RALB,RAP1B,RASD1,RELA,ROCK1,RPS6KA1,TNF,TNFRSF1A,TNFRSF1B,TP53
Cell Cycle: G1/S Checkpoint Regulation	5.28	-2.6	ATM,ATR,CCND2,CCND3,CDK4,CDKN1A,CDKN1B,CDKN2C,CUL1,E2F3,E2F4,FBXL5,FOXO1,GNL3,GSK3B,HDAC1,HDAC2,HDAC5,HDAC6,MAX,MDM2,NRG1,PA2G4,PAK1IP1,RBL1,RPL11,RPL5,SIN3A,SKP1,TFDP1,TGFB1,TP53
TGF-β Signaling	1.62	2.502	ACVR2A,BMPR2,CREBBP,EP300,FOS,GRB2,HDAC1,INHBA,IRF7,JUN,KRAS,MAP2K2,MAP2K3,MAP3K7,MAPK1,MAPK14,NRAS,RAF1,RALA,RALB,RAP1B,RASD1,RUNX3,SMAD2,SMAD7,TFE3,TGFB1,TGFBR1,TGFBR2,TGIF1,ZNF423
Role of BRCA1 in DNA Damage Response	1.72	-2.496	ARID1A,ATF1,ATM,ATR,BABAM1,CDKN1A,E2F3,E2F4,GADD45A,MLH1,MRE11,MSH2,MSH6,NBN,POU2F1,RBL1,RFC5,SLC19A1,SMARCA2,SMARCA4,SMARCB1,SMARCC1,SMARCC2,SMARCD2,STAT1,TP53,UIMC1
Dopamine-DARPP32 Feedback in cAMP Signaling	1.3	2.412	ADCY3,ADCY7,ATF1,ATF2,ATF4,CALM1 (includes others),CAMK4,CAMKK2,CHP1,CREB1,CREBBP,CREM,CSNK1A1,CSNK1D,CSNK1G2,CSNK1G3,GNAI1,GNAI2,GNAQ,GNAS,GRINA,ITPR2,PDIA3,PLCG2,PPP1CA,PPP1R10,PPP1R12A,PPP1R14B,PPP1R3D,PPP2CA,PPP2R1A,PPP2R1B,PPP2R2A,PPP2R5A,PPP2R5E,PPP3CA,PPP3R1,PRKACA,PRKACB,PRKAG2,PRKAR1A,PRKAR2A,PRKCB,PRKCH,PRKD3,PTPA
Reelin Signaling in Neurons	2.14	2.343	ACTR2,ACTR3,AKT1,AKT2,APOE,APP,ARHGEF1,ARHGEF2,ARPC1B,ARPC2,ARPC3,ARPC4,ARPC5,CAMK2D,CFL1,CRK,FGR,FYN,GRINA,GSK3B,HCK,ITGA4,ITGAL,ITGB1,ITGB2,LYN,MAP2K2,MAP2K3,MAP2K7,MAPK1,PAFAH1B1,PDK1,PIK3C3,PIK3CB,PIK3CD,PIK3CG,PIK3R1,RAC1,RAP1B,RAPGEF1,RHOA,SRC
Th1 Pathway	10.6	-2.309	APH1A,APH1B,CCR5,CD247,CD3D,CD3E,CD3G,CD4,CD40,CD86,DLL1,GRB2,HAVCR2,HLA-A,HLA-B,HLA-DMA,HLA-DMB,HLA-DOA,HLA-DOB,HLA-DPA1,HLA-DPB1,HLA-DQA1,HLA-DQA2,HLA-DQB1,HLA-DQB2,HLA-DRA,HLA-DRB1,ICAM1,IFNGR1,IFNGR2,IL10RA,IL10RB,IL12RB1,IL18,IL27,IL6R,IRF1,ITGB2,JAK1,JAK2,JAK3,KLRD1,LGALS9,NCSTN,NFIL3,NFKB1,NOTCH1,NOTCH2,PIK3C3,PIK3CB,PIK3CD,PIK3CG,PIK3R1,PSEN1,PSENEN,RUNX3,SOCS3,STAT1,STAT3,TYK2
Cyclins and Cell Cycle Regulation	4.06	2.294	ATM,ATR,CCNB1,CCND2,CCND3,CCNH,CDK4,CDK7,CDKN1A,CDKN1B,CDKN2C,CUL1,E2F3,E2F4,FBXL5,GSK3B,HDAC1,HDAC2,HDAC5,HDAC6,PA2G4,PPP2CA,PPP2R1A,PPP2R1B,PPP2R2A,PPP2R5A,PPP2R5E,PTPA,RAF1,SIN3A,SKP1,TFDP1,TGFB1,TP53
Ephrin B Signaling	3.09	-2.294	ABI1,ACP1,CAP1,CFL1,CTNNB1,CXCR4,GNA12,GNA13,GNA15,GNAI1,GNAI2,GNAQ,GNAS,GNB1,GNB2,GNB4,GNG5,GNG7,HNRNPK,ITSN1,ITSN2,MAPK1,PTK2,PXN,RAC1,RAC2,RHOA,ROCK1,ROCK2
Sirtuin Signaling Pathway	16.9	2.222	ABCA1,ACSS2,AGTRAP,AKT1,APEX1,APP,ATG12,ATG16L2,ATP5F1A,ATP5F1B,ATP5F1C,ATP5F1D,ATP5F1E,BAX,BCL2L11,CLOCK,CPT1A,CXCL8,CYC1,FOXO1,FOXO3,GABARAP,GABARAPL1,GABARAPL2,GABPA,GABPB2,GADD45A,GADD45B,GADD45G,GLS,GLUD1,GOT2,GSK3B,H1-0,H1-10,H1-2,H1-3,H1-4,H1-5,H3-3A/H3-3B,HIF1A,HSF1,JUN,LDHA,LDHB,MAP1LC3A,MAP1LC3B2,MAPK1,MAPK6,MLYCD,NAMPT,NBN,NDUFA1,NDUFA10,NDUFA11,NDUFA12,NDUFA13,NDUFA3,NDUFA4,NDUFA5,NDU…
RANK Signaling in Osteoclasts	4.93	2.197	AKT1,AKT2,BIRC3,CALM1 (includes others),CAMK4,CHP1,FOS,GSN,JUN,MAP2K2,MAP2K7,MAP3K1,MAP3K12,MAP3K13,MAP3K2,MAP3K5,MAP3K7,MAP3K8,MAPK1,MAPK14,MITF,NFKB1,NFKB2,NFKBIA,NFKBID,NFKBIE,PIK3C3,PIK3CB,PIK3CD,PIK3CG,PIK3R1,PPP3CA,PPP3R1,RAF1,RELA,SRC,TAB2,TRAF5
IL-9 Signaling	3.46	-2.183	BCL3,IL2RG,JAK1,JAK3,NFKB1,NFKB2,PIK3C3,PIK3CB,PIK3CD,PIK3CG,PIK3R1,RELA,SOCS3,STAT1,STAT3,STAT5A,TNF
UVA-Induced MAPK Signaling	2.91	-2.183	ATM,BCL2L1,CASP3,CYCS,FOS,JUN,KRAS,MAPK1,MAPK14,NRAS,PARP1,PARP10,PARP11,PARP12,PARP14,PARP4,PARP8,PDIA3,PIK3C3,PIK3CB,PIK3CD,PIK3CG,PIK3R1,PLCG2,RALA,RALB,RAP1B,RASD1,RPS6KA1,RPS6KA2,RPS6KB2,SMPD1,STAT1,TNKS,TNKS2,TP53
GNRH Signaling	2.94	2.177	ADCY3,ADCY7,ATF2,ATF4,CALM1 (includes others),CAMK2D,CAMK4,CREB1,CREBBP,EGR1,FOS,GNA15,GNAI1,GNAI2,GNAQ,GNAS,GNB1,GNG5,GNG7,GRB2,ITPR2,JUN,KRAS,MAP2K2,MAP2K3,MAP2K7,MAP3K1,MAP3K12,MAP3K13,MAP3K2,MAP3K5,MAP3K7,MAP3K8,MAPK1,MAPK14,NFKB1,NFKB2,NRAS,PAK2,PRKACA,PRKACB,PRKAG2,PRKAR1A,PRKAR2A,PRKCB,PRKCH,PRKD3,PTK2,PXN,RAC1,RAF1,RALA,RALB,RAP1B,RASD1,RELA,SRC
Fcγ Receptor-mediated Phagocytosis in Macrophages and Monocytes	3.65	2.137	ACTG1,ACTR2,ACTR3,AKT1,AKT2,ARPC1B,ARPC2,ARPC3,ARPC4,ARPC5,CRK,EZR,FCGR3A/FCGR3B,FGR,FYN,HCK,HMOX1,INPP5D,LCP2,LYN,MAPK1,MYO5A,PIK3CG,PIK3R1,PLD3,PRKCB,PRKCH,PRKD3,PXN,RAC1,RAC2,RPS6KB2,SRC,SYK,TLN1,VASP,WAS
IL-1 Signaling	5.09	2.117	ADCY3,ADCY7,FOS,GNA12,GNA13,GNA15,GNAI1,GNAI2,GNAQ,GNAS,GNB1,GNB2,GNB4,GNG5,GNG7,IL1A,IL1R1,IRAK1,IRAK3,IRAK4,JUN,MAP2K3,MAP2K7,MAP3K1,MAP3K7,MAPK1,MAPK14,NFKB1,NFKB2,NFKBIA,NFKBID,NFKBIE,PRKACA,PRKACB,PRKAG2,PRKAR1A,PRKAR2A,RELA,TAB2,TOLLIP
PD-1, PD-L1 cancer immunotherapy pathway	8.41	2.111	AKT1,AKT2,B2M,BCL2L1,CBLB,CD247,CDKN1B,CSK,CSNK2A1,CSNK2A2,CSNK2B,GSK3B,HLA-A,HLA-B,HLA-C,HLA-DMA,HLA-DMB,HLA-DOA,HLA-DOB,HLA-DPA1,HLA-DPB1,HLA-DQA1,HLA-DQA2,HLA-DQB1,HLA-DQB2,HLA-DRA,HLA-DRB1,HLA-E,HLA-F,IFNGR1,IFNGR2,IL2RG,JAK1,JAK2,JAK3,LATS1,LATS2,LCP2,MR1,PDCD4,PIK3C3,PIK3CB,PIK3CD,PIK3CG,PIK3R1,STAT5A,TGFB1,TNF,TNFRSF1A,TNFRSF1B,TYK2

## Sheet: NT_12H
Ingenuity Canonical Pathways	-log(p-value)	z-score	Molecules
Phospholipase C Signaling	3.46	7.764	ARHGEF1,ARHGEF11,ARHGEF12,ARHGEF19,ARHGEF2,ARHGEF3,ARHGEF7,ARHGEF9,ATF2,CALM1 (includes others),CAMK4,CD247,CD3D,CD3E,CD3G,CD79A,CD79B,CHP1,CREB1,CREB3,CREBBP,EP300,FNBP1,FYN,GNB4,GNB5,GRB2,HDAC1,HDAC2,HDAC3,HDAC4,HDAC5,HDAC6,HDAC7,HDAC8,HDAC9,IGHG1,IGHG2,IGHG3,ITGA4,ITGA5,ITGB1,ITK,ITPR1,ITPR2,ITPR3,KRAS,LCK,LCP2,LYN,MAP2K1,MAP2K2,MAPK1,MAPK3,MARCKS,MEF2A,MEF2C,MEF2D,MPRIP,MYL12B,MYL4,MYL5,MYL6B…
Role of NFAT in Cardiac Hypertrophy	3.11	7.608	AKT1,AKT2,AKT3,CABIN1,CACNA1A,CACNA1D,CACNA2D2,CACNA2D4,CALM1 (includes others),CAMK1D,CAMK2D,CAMK2G,CAMK4,CHP1,CSNK1A1,EP300,GNB4,GNB5,GRB2,GSK3B,HDAC1,HDAC2,HDAC3,HDAC4,HDAC5,HDAC6,HDAC7,HDAC8,HDAC9,ITPR1,ITPR2,ITPR3,KRAS,MAP2K1,MAP2K2,MAP2K3,MAP2K6,MAP2K7,MAP3K1,MAP3K7,MAPK1,MAPK13,MAPK14,MAPK3,MAPK8,MAPK9,MEF2A,MEF2C,MEF2D,NRAS,PDIA3,PIK3R4,PLCB1,PLCD1,PLCE1,PLCL2,PPP3CA,PPP3CB,PPP3CC,PPP3R1,…
GNRH Signaling	2.35	7.554	ATF2,CACNA1A,CACNA1D,CACNA2D2,CACNA2D4,CALM1 (includes others),CAMK2D,CAMK2G,CAMK4,CREB1,CREB3,CREBBP,EGR1,FOS,GRB2,HBEGF,ITPR1,ITPR2,ITPR3,JUN,KRAS,MAP2K1,MAP2K2,MAP2K3,MAP2K6,MAP2K7,MAP3K1,MAP3K10,MAP3K11,MAP3K12,MAP3K13,MAP3K14,MAP3K2,MAP3K3,MAP3K4,MAP3K5,MAP3K6,MAP3K7,MAP3K8,MAPK1,MAPK13,MAPK14,MAPK3,MAPK8,MAPK9,NRAS,PAK4,PLCB1,PRKACA,PRKACB,PRKAG1,PRKAG2,PRKAR1A,PRKAR1B,PRKAR2A,PRKAR2B,PRKCA…
Reelin Signaling in Neurons	4.56	7.298	ACTR2,ACTR3,AFDN,AKT1,AKT2,AKT3,ARHGEF1,ARHGEF11,ARHGEF12,ARHGEF2,ARHGEF3,ARHGEF9,ARPC1B,ARPC2,ARPC3,ARPC4,ARPC5,CAMK2D,CAMK2G,CDK5R1,CRK,CRKL,FYN,GRINA,GSK3B,HCK,ITGA1,ITGA4,ITGA5,ITGA6,ITGAL,ITGB1,ITGB2,LCK,LIMK1,LRP8,LYN,MAP1B,MAP2K1,MAP2K2,MAP2K3,MAP2K6,MAP2K7,MAP3K10,MAP3K11,MAP4K1,MAPK1,MAPK3,MAPK8,MAPK8IP2,MAPK8IP3,MAPK9,MTOR,NDEL1,PDK1,PDK2,PDK3,PIK3R4,RAPGEF1,WASL,YES1
Cardiac Hypertrophy Signaling	2.45	6.901	ADRB2,ADSS2,AKT1,ATF2,CACNA1A,CACNA1D,CALM1 (includes others),CAMK4,CHP1,CREB1,CREBBP,EIF2B1,EIF2B2,EIF2B3,EIF2B4,EIF2B5,EIF4E,EP300,FNBP1,GNB4,GNB5,GRB2,GSK3B,JUN,KRAS,MAP2K1,MAP2K2,MAP2K3,MAP2K6,MAP2K7,MAP3K1,MAP3K10,MAP3K11,MAP3K12,MAP3K13,MAP3K14,MAP3K2,MAP3K3,MAP3K4,MAP3K5,MAP3K6,MAP3K7,MAP3K8,MAPK1,MAPK13,MAPK14,MAPK3,MAPK8,MAPK9,MAPKAPK2,MAPKAPK3,MEF2A,MEF2C,MEF2D,MTOR,MYL12B,MYL4,MYL5,MYL…
B Cell Receptor Signaling	5.88	6.567	AKT1,AKT2,AKT3,APBB1IP,ATF2,BCL10,CALM1 (includes others),CAMK2D,CAMK2G,CAMK4,CD19,CD22,CD79A,CD79B,CREB1,CREB3,CREBBP,CSK,DAPP1,EBF1,EGR1,FOXO1,GRB2,GSK3A,GSK3B,IGHA1,IGHG1,IGHG2,IGHG3,IKBKE,INPP5B,INPP5D,JUN,KRAS,LYN,MALT1,MAP2K1,MAP2K2,MAP2K3,MAP2K6,MAP2K7,MAP3K1,MAP3K10,MAP3K11,MAP3K12,MAP3K13,MAP3K14,MAP3K2,MAP3K3,MAP3K4,MAP3K5,MAP3K6,MAP3K7,MAP3K8,MAPK1,MAPK13,MAPK14,MAPK3,MAPK8,MAPK9,MEF2C…
PKCθ Signaling in T Lymphocytes	1.94	6.532	BCL10,CACNA1A,CACNA1D,CACNA2D2,CACNA2D4,CAMK2D,CAMK2G,CD247,CD28,CD3D,CD3E,CD3G,CD4,CD80,CD86,CHP1,FOS,FYN,GRB2,HLA-DOB,HLA-DRB5,IKBKE,JUN,KRAS,LCK,LCP2,MALT1,MAP3K1,MAP3K10,MAP3K11,MAP3K12,MAP3K13,MAP3K14,MAP3K2,MAP3K3,MAP3K4,MAP3K5,MAP3K6,MAP3K7,MAP3K8,MAPK1,MAPK3,MAPK8,NFAT5,NFATC1,NFKBIE,NRAS,PIK3R4,PPP3CA,PPP3CB,PPP3CC,PPP3R1,PRKCQ,RAP2B,RASD1,RRAS2,TRGV9,VAV1,ZAP70
RANK Signaling in Osteoclasts	5.65	6.487	AKT1,AKT2,AKT3,CALM1 (includes others),CAMK4,CBL,CHP1,FOS,GSN,IKBKE,JUN,MAP2K1,MAP2K2,MAP2K6,MAP2K7,MAP3K1,MAP3K10,MAP3K11,MAP3K12,MAP3K13,MAP3K14,MAP3K2,MAP3K3,MAP3K4,MAP3K5,MAP3K6,MAP3K7,MAP3K8,MAPK1,MAPK13,MAPK14,MAPK3,MAPK8,MAPK9,MITF,NFATC1,NFKBIE,PIK3R4,PPP3CA,PPP3CB,PPP3CC,PPP3R1,TAB2,TNFRSF11A,TRAF2,TRAF5,TRAF6
NRF2-mediated Oxidative Stress Response	7.13	6.455	ACTG2,AKR7A2,AKT1,CAT,CBR1,CCT7,CLPP,CREBBP,DNAJA3,DNAJB12,DNAJB14,DNAJB6,DNAJB9,DNAJC11,DNAJC18,DNAJC3,DNAJC5,DNAJC7,DNAJC8,DNAJC9,EP300,ERP29,FKBP5,FOS,FOSL1,FTH1,FTL,GCLC,GCLM,GSK3B,GSR,GSTK1,GSTM1,GSTM3,GSTM4,GSTP1,GSTZ1,HACD3,HERPUD1,JUN,JUNB,JUND,KEAP1,KRAS,MAF,MAFF,MAFG,MAFK,MAP2K1,MAP2K2,MAP2K3,MAP2K6,MAP2K7,MAP3K1,MAP3K5,MAP3K7,MAPK1,MAPK14,MAPK3,MAPK8,MAPK9,MGST1,MGST2,MGST3,NQO1,NRAS,P…
Hepatic Fibrosis Signaling Pathway	2.36	6.441	ACVR1B,AKT1,AKT2,AKT3,ARAF,ATF2,CACNA1A,CACNA1D,CALM1 (includes others),CAMK4,CASP3,CCDC88A,CCND1,CD40,CD40LG,CREB1,CREB3,CREBBP,CTNNB1,CYBB,DVL1,DVL2,DVL3,FGFR1,FLT1,FNBP1,FOS,FOXO1,FOXO4,FTH1,FTL,FZD3,GSK3B,HIF1A,IKBKE,IL17RA,IL18,IL1A,IL1B,IL1R2,IL1RN,IRAK1,IRAK3,IRAK4,ITGA4,ITGA5,ITGB1,JAK1,JAK2,JUN,KRAS,LEF1,MAP2K1,MAP2K2,MAP2K3,MAP2K6,MAP2K7,MAP3K7,MAPK1,MAPK13,MAPK14,MAPK3,MAPK8,MAPK9,MTOR…
Role of NFAT in Regulation of the Immune Response	2.54	6.425	AKT1,AKT2,AKT3,ATF2,CABIN1,CALM1 (includes others),CAMK4,CD247,CD28,CD3D,CD3E,CD3G,CD4,CD79A,CD79B,CD80,CD86,CHP1,CSNK1A1,CSNK1D,CSNK1E,CSNK1G2,CSNK1G3,FCGR3A/FCGR3B,FOS,FYN,GNB4,GNB5,GRB2,GSK3A,GSK3B,HLA-DOB,HLA-DRB5,IKBKE,ITK,ITPR1,ITPR2,ITPR3,JUN,KRAS,LCK,LCP2,LYN,MAP2K1,MAP2K2,MAPK1,MAPK3,MEF2A,MEF2C,MEF2D,NFAT5,NFATC1,NFKBIE,NRAS,PIK3R4,PLCB1,PPP3CA,PPP3CB,PPP3CC,PPP3R1,PRKCQ,RAP2B,RASD1,RCA…
Nitric Oxide Signaling in the Cardiovascular System	2.36	6.403	AKT1,AKT2,AKT3,ATP2A3,CACNA1A,CACNA1D,CALM1 (includes others),CAMK4,FLT1,GUCY1B1,HSP90B1,ITPR1,ITPR2,ITPR3,MAP2K1,MAP2K2,MAPK1,MAPK3,NOS3,PDGFC,PIK3R4,PRKAA1,PRKACA,PRKACB,PRKAG1,PRKAG2,PRKAR1A,PRKAR1B,PRKAR2A,PRKAR2B,PRKCA,PRKCB,PRKCD,PRKCE,PRKCH,PRKCI,PRKCQ,PRKCZ,PRKD3,VEGFA,VEGFB
HGF Signaling	4.21	6.351	AKT1,AKT2,AKT3,ATF2,CCND1,CRKL,ELF1,ELF2,ELF4,ELK3,FOS,GRB2,ITGA4,ITGA5,ITGB1,JUN,KRAS,MAP2K1,MAP2K2,MAP2K7,MAP3K1,MAP3K10,MAP3K11,MAP3K12,MAP3K13,MAP3K14,MAP3K2,MAP3K3,MAP3K4,MAP3K5,MAP3K6,MAP3K7,MAP3K8,MAPK1,MAPK3,MAPK8,MAPK9,NRAS,PIK3R4,PRKCA,PRKCB,PRKCD,PRKCE,PRKCH,PRKCI,PRKCQ,PRKCZ,PRKD3,RAP2B,RAPGEF1,RASD1,RRAS2,STAT3
Senescence Pathway	5.76	6.236	ACVR1B,AKT1,AKT2,AKT3,ANAPC13,ANAPC2,ANAPC4,ARAF,CACNA1A,CACNA1D,CALM1 (includes others),CAMK4,CAPN1,CAPN10,CAPN2,CAPNS1,CAT,CBX8,CCNB1,CCND1,CDC16,CDC25B,CDK1,CHEK1,CHEK2,CHP1,CREBBP,DHCR24,DMTF1,E2F3,E2F4,E2F5,E2F6,EIF4E,EIF4EBP1,ELF1,ELF2,ELF4,ELK3,EP300,FOXO3,FOXO4,FZR1,GADD45A,GADD45G,HBP1,IKBKE,IL1A,ING1,IRF3,ITPR2,ITPR3,ITSN2,JUN,KAT2B,KRAS,MAP2K1,MAP2K2,MAP2K3,MAP2K6,MAP2K7,MAP3K7,MAPK1,M…
CD28 Signaling in T Helper Cells	5.31	6.223	ACTR2,ACTR3,AKT1,AKT2,AKT3,ARPC1B,ARPC2,ARPC3,ARPC4,ARPC5,BCL10,CALM1 (includes others),CAMK4,CD247,CD28,CD3D,CD3E,CD3G,CD4,CD80,CD86,CHP1,CSK,CTLA4,FOS,FYN,GRB2,HLA-DOB,HLA-DRB5,IKBKE,ITK,ITPR1,ITPR2,ITPR3,JUN,LCK,LCP2,MALT1,MAP2K1,MAP2K2,MAP3K1,MAPK8,MAPK9,NFAT5,NFATC1,NFKBIE,PDPK1,PIK3R4,PPP3CA,PPP3CB,PPP3CC,PPP3R1,PRKCQ,SYK,TRGV9,VAV1,WAS,ZAP70
fMLP Signaling in Neutrophils	1.99	6.172	ACTR2,ACTR3,ARPC1B,ARPC2,ARPC3,ARPC4,ARPC5,CALM1 (includes others),CAMK4,CHP1,CYBB,FPR1,FPR2,GNB4,GNB5,ITPR1,ITPR2,ITPR3,KRAS,MAP2K1,MAP2K2,MAPK1,MAPK3,NCF2,NFAT5,NFATC1,NFKBIE,NRAS,PIK3R4,PLCB1,PPP3CA,PPP3CB,PPP3CC,PPP3R1,PRKCA,PRKCB,PRKCD,PRKCE,PRKCH,PRKCI,PRKCQ,PRKCZ,PRKD3,RAP2B,RASD1,RRAS2,WAS
Salvage Pathways of Pyrimidine Ribonucleotides	2.83	6.172	AK1,AKT2,ARAF,CDA,CDADC1,CDK1,CDK8,CSNK1A1,CSNK1D,DAPK1,DYRK1A,EIF2AK2,FAM20B,GRK5,GRK6,IRAK1,LIMK1,LIMK2,MAK,MAP2K1,MAP2K2,MAP2K3,MAP2K6,MAP3K6,MAP3K8,MAPK1,MAPK3,MAPK6,MAPK8,MAPK9,PIM1,PKN1,PRKAA1,PRKCD,PRKCE,PRKCH,PRKCQ,PRKX,PRPF4B,UCK2,UCKL1,UPP1,UPRT
NF-κB Signaling	5.1	6.114	AKT1,AKT2,AKT3,ARAF,BCL10,BTRC,CASP8,CD40,CD40LG,CREBBP,CSNK2A1,CSNK2A2,CSNK2B,EIF2AK2,EP300,FADD,FGFR1,FLT1,GSK3B,HDAC1,HDAC2,IL18,IL1A,IL1B,IL1R2,IL1RN,INSR,IRAK1,IRAK3,IRAK4,KRAS,LCK,LTA,MALT1,MAP2K6,MAP2K7,MAP3K1,MAP3K14,MAP3K3,MAP3K7,MAP3K8,MAPK8,NFKBIE,NRAS,PELI1,PIK3R4,PRKACA,PRKACB,PRKCB,PRKCQ,PRKCZ,RAP2B,RASD1,RRAS2,SIGIRR,TAB1,TAB2,TAB3,TANK,TDP2,TGFBR1,TGFBR2,TGFBR3,TLR1,TLR2,TLR4,TLR5…
Rac Signaling	2.58	6.112	ABI2,ACTR2,ACTR3,ARFIP2,ARPC1B,ARPC2,ARPC3,ARPC4,ARPC5,BAIAP2,BRK1,CD44,CDK5R1,CYBB,CYFIP1,CYFIP2,ELK4,IQGAP2,ITGA4,ITGA5,ITGB1,JUN,KRAS,LIMK1,LIMK2,MAP2K1,MAP2K2,MAP2K7,MAP3K1,MAP3K11,MAPK1,MAPK3,MAPK8,NCF2,NCKAP1,NRAS,PAK4,PARD6A,PI4KA,PIK3R4,PIP4K2C,PLD1,PRKCI,PRKCZ,RAP2B,RASD1,RRAS2,TIAM1
Synaptic Long Term Potentiation	2.47	6.021	ATF2,CALM1 (includes others),CAMK2D,CAMK2G,CAMK4,CHP1,CREB1,CREB3,CREBBP,EP300,GRINA,ITPR1,ITPR2,ITPR3,KRAS,MAP2K1,MAP2K2,MAPK1,MAPK3,NRAS,PDIA3,PLCB1,PLCD1,PLCE1,PLCL2,PPP1R10,PPP1R11,PPP1R14A,PPP1R14B,PPP3CA,PPP3CB,PPP3CC,PPP3R1,PRKACA,PRKACB,PRKAG1,PRKAG2,PRKAR1A,PRKAR1B,PRKAR2A,PRKAR2B,PRKCA,PRKCB,PRKCD,PRKCE,PRKCH,PRKCI,PRKCQ,PRKCZ,PRKD3,RAP2B,RASD1,RRAS2
NGF Signaling	2.65	5.98	AKT1,AKT2,AKT3,ATF2,CREB1,CREB3,CREBBP,CRK,GRB2,IKBKE,KRAS,MAP2K1,MAP2K2,MAP3K1,MAP3K10,MAP3K11,MAP3K12,MAP3K13,MAP3K14,MAP3K2,MAP3K3,MAP3K4,MAP3K5,MAP3K6,MAP3K7,MAP3K8,MAPK1,MAPK3,MAPK8,MAPK9,NRAS,PDPK1,PIK3R4,PRKCD,PRKCZ,RAP2B,RASD1,RHOG,RPS6KA2,RPS6KA4,RPS6KA5,RPS6KC1,RRAS2,SMPD2,SMPD4,TP53,TRAF4,TRAF6,TRIO
Production of Nitric Oxide and Reactive Oxygen Species in Macrophages	2.51	5.893	AKT1,AKT2,AKT3,APOF,APOM,CAT,CREBBP,CYBB,FNBP1,FOS,IFNG,IKBKE,IRF1,JAK1,JAK2,JAK3,JUN,LYZ,MAP2K1,MAP2K7,MAP3K1,MAP3K10,MAP3K11,MAP3K12,MAP3K13,MAP3K14,MAP3K2,MAP3K3,MAP3K4,MAP3K5,MAP3K6,MAP3K7,MAP3K8,MAPK1,MAPK13,MAPK14,MAPK3,MAPK8,MAPK9,NCF2,NFKBIE,PCYOX1,PIK3R4,PPM1L,PPP1R10,PPP1R11,PPP1R14A,PPP1R14B,PPP2CB,PPP2R1A,PPP2R5A,PPP2R5E,PRKCA,PRKCB,PRKCD,PRKCE,PRKCH,PRKCI,PRKCQ,PRKCZ,PRKD3,PTPA,RHOF,…
PI3K Signaling in B Lymphocytes	5.85	5.68	AKT1,AKT2,AKT3,ATF1,ATF2,ATF5,ATF6,ATF6B,ATF7,BCL10,C3,CALM1 (includes others),CAMK2D,CAMK2G,CAMK4,CBL,CD19,CD40,CD79A,CD79B,CD81,CHP1,CREB1,DAPP1,FOS,FOXO3,FYN,IKBKE,INPP5D,ITPR1,ITPR2,ITPR3,JUN,KRAS,LYN,MALT1,MAP2K1,MAP2K2,MAPK1,MAPK3,NFAT5,NFATC1,NFKBIE,NRAS,PDIA3,PDPK1,PIK3AP1,PLCB1,PLCD1,PLCE1,PLCL2,PLEKHA1,PLEKHA2,PLEKHA4,PPP3CA,PPP3CB,PPP3CC,PPP3R1,PRKCB,PRKCI,PRKCZ,RAP2B,RASD1,RRAS2,SYK,T…
NF-κB Activation by Viruses	2.49	5.667	AKT1,AKT2,AKT3,CD4,EIF2AK2,IKBKE,ITGA1,ITGA4,ITGA5,ITGA6,ITGAL,ITGAV,ITGB1,ITGB2,KRAS,LCK,MAP3K1,MAP3K14,MAPK1,MAPK3,NFKBIE,NRAS,PIK3R4,PRKCA,PRKCB,PRKCD,PRKCE,PRKCH,PRKCI,PRKCQ,PRKCZ,PRKD3,RAP2B,RASD1,RRAS2,TBP,TRAF2
Pyridoxal 5'-phosphate Salvage Pathway	5.34	5.667	AKT2,ARAF,CDK1,CDK8,CSNK1A1,CSNK1D,DAPK1,DYRK1A,EIF2AK2,FAM20B,GRK5,GRK6,IRAK1,LIMK1,LIMK2,MAK,MAP2K1,MAP2K2,MAP2K3,MAP2K6,MAP3K6,MAP3K8,MAPK1,MAPK3,MAPK6,MAPK8,MAPK9,PIM1,PKN1,PNPO,PRKAA1,PRKCD,PRKCE,PRKCH,PRKCQ,PRKX,PRPF4B
Integrin Signaling	1.36	5.662	ACTG2,ACTR2,ACTR3,AKT1,AKT2,AKT3,ARHGAP26,ARHGEF7,ARPC1B,ARPC2,ARPC3,ARPC4,ARPC5,ASAP1,CAPN1,CAPN10,CAPN2,CAPNS1,CRK,CRKL,CTTN,FNBP1,FYN,GRB2,GSK3B,GSN,ILKAP,ITGA1,ITGA4,ITGA5,ITGA6,ITGAE,ITGAL,ITGAV,ITGAX,ITGB1,ITGB2,ITGB7,KRAS,LIMS1,MAP2K1,MAP2K2,MAP3K11,MAPK1,MAPK3,MAPK8,MPRIP,MYL12B,MYL5,NRAS,PAK4,PFN2,PIK3R4,RAP2B,RAPGEF1,RASD1,RHOF,RHOG,RHOH,RHOT2,RHOU,RND1,RRAS2,TLN1,TSPAN2,TSPAN3,TSPAN5,T…
p70S6K Signaling	1.87	5.642	AKT1,AKT2,AKT3,BCAP31,CD19,CD79A,CD79B,EEF2,GRB2,JAK1,KRAS,LYN,MAP2K1,MAP2K2,MAPK1,MAPK3,MTOR,NRAS,PDIA3,PDPK1,PIK3R4,PLCB1,PLCD1,PLCE1,PLCL2,PLD1,PPM1L,PPP2CB,PPP2R1A,PPP2R5A,PPP2R5E,PRKCA,PRKCB,PRKCD,PRKCE,PRKCH,PRKCI,PRKCQ,PRKCZ,PRKD3,PTPA,RAP2B,RASD1,RRAS2,SYK,YWHAB,YWHAE,YWHAG,YWHAH,YWHAQ,YWHAZ
Apelin Endothelial Signaling Pathway	1.44	5.642	AKT1,AKT2,AKT3,CALM1 (includes others),CAMK4,FOS,HDAC4,HDAC5,HIF1A,JUN,KRAS,MAP2K1,MAP2K2,MAPK1,MAPK3,MAPK8,MAPK9,MEF2A,MEF2C,MEF2D,MTOR,NOS3,NRAS,PIK3R4,PLCB1,PRKAA1,PRKAB1,PRKAB2,PRKAG1,PRKAG2,PRKCA,PRKCB,PRKCD,PRKCE,PRKCH,PRKCI,PRKCQ,PRKCZ,PRKD3,RAP2B,RASD1,RRAS2,SMAD3,SP1
Systemic Lupus Erythematosus In B Cell Signaling Pathway	5.13	5.62	AKT1,AKT2,AKT3,BCL10,BCL2L11,CALM1 (includes others),CAMK4,CBL,CCND1,CCND2,CCND3,CD19,CD22,CD40,CD40LG,CD5,CD70,CD72,CD79A,CD79B,CHP1,CSK,CTNNB1,FOS,FOXO1,FOXO3,FOXO4,FYN,GRB2,GSK3B,HCK,IFNG,IGHA1,IGHG1,IL13,IL18,IL1A,IL1B,INPP5B,INPP5D,IRAK1,IRAK4,IRF3,IRF5,IRF7,ISG15,ISG20,JAK1,JAK2,JUN,KRAS,LCK,LILRB3,LTA,LTB,LYN,MALT1,MAP2K1,MAP2K2,MAP3K14,MAP3K7,MAPK1,MAPK3,MAVS,MCL1,MTOR,NFAT5,NFATC1,NRAS,P…
Glioma Signaling	1.79	5.568	AKT1,AKT2,AKT3,CALM1 (includes others),CAMK1D,CAMK2D,CAMK2G,CAMK4,CCND1,CDKN2C,E2F3,E2F4,E2F5,E2F6,GRB2,IDH2,KRAS,MAP2K1,MAP2K2,MAPK1,MAPK3,MDM2,MTOR,NRAS,PDGFA,PDGFC,PDGFD,PIK3R4,PRKCA,PRKCB,PRKCD,PRKCE,PRKCH,PRKCI,PRKCQ,PRKCZ,PRKD3,RAP2B,RASD1,RRAS2,SIN3A,SUV39H1,TFDP1,TP53
Cdc42 Signaling	2.46	5.466	ACTR2,ACTR3,ARPC1B,ARPC2,ARPC3,ARPC4,ARPC5,ATF2,BAIAP2,CD247,CD3D,CD3E,CD3G,DIAPH1,EXOC1,EXOC2,EXOC3,EXOC4,EXOC6,EXOC7,EXOC8,FOS,GSK3B,HLA-DOB,HLA-DQA2,HLA-DRB5,IQGAP2,ITGA4,ITGA5,ITGB1,ITK,JUN,LIMK1,LIMK2,MAP3K11,MAPK1,MAPK13,MAPK14,MAPK8,MAPK9,MPRIP,MYL12B,MYL4,MYL5,MYL6B,PAK4,PARD6A,PRKCI,PRKCZ,TRGV9,VAV1,WAS,WASL,WIPF1
14-3-3-mediated Signaling	3.55	5.397	AKT1,AKT2,AKT3,CBL,FOS,FOXO1,GRB2,GSK3A,GSK3B,JUN,KRAS,MAP2K1,MAP2K2,MAP3K5,MAPK1,MAPK3,MAPK8,MAPK9,NRAS,PDCD6IP,PDIA3,PIK3R4,PLCB1,PLCD1,PLCE1,PLCL2,PRKCA,PRKCB,PRKCD,PRKCE,PRKCH,PRKCI,PRKCQ,PRKCZ,PRKD3,RAP2B,RASD1,RRAS2,STK11,TNF,TNFRSF1A,TRAF2,TSC1,TSC2,TUBA1A,TUBA3C/TUBA3D,TUBA4A,TUBA8,TUBB2A,TUBB6,VIM,YWHAB,YWHAE,YWHAG,YWHAH,YWHAQ,YWHAZ
Cholecystokinin/Gastrin-mediated Signaling	2.05	5.308	ATF2,CREM,EPHA4,FNBP1,FOS,GRB2,IL18,IL1A,IL1B,IL1RN,ITPR1,ITPR2,ITPR3,JUN,KRAS,MAP2K1,MAP2K2,MAP2K3,MAP2K6,MAPK1,MAPK14,MAPK3,MAPK8,MAPK9,MEF2A,MEF2C,MEF2D,NRAS,PLCB1,PRKCA,PRKCB,PRKCD,PRKCE,PRKCH,PRKCI,PRKCQ,PRKCZ,PRKD3,RAP2B,RASD1,RHOF,RHOG,RHOH,RHOT2,RHOU,RND1,RRAS2,TNF
Fcγ Receptor-mediated Phagocytosis in Macrophages and Monocytes	2.75	5.246	ACTG2,ACTR2,ACTR3,AKT1,AKT2,AKT3,ARPC1B,ARPC2,ARPC3,ARPC4,ARPC5,CBL,CRK,EZR,FCGR3A/FCGR3B,FYN,HCK,INPP5D,LCP2,LYN,MAPK1,MAPK3,PLA2G6,PLD1,PLD3,PRKCA,PRKCB,PRKCD,PRKCE,PRKCH,PRKCI,PRKCQ,PRKCZ,PRKD3,RAB11A,RAB11B,SYK,TLN1,VASP,VAV1,WAS,YES1
LPS-stimulated MAPK Signaling	2.49	5.24	ATF1,ATF2,CD14,CREB1,FOS,IKBKE,JUN,KRAS,MAP2K1,MAP2K2,MAP2K3,MAP2K6,MAP3K14,MAP3K5,MAP3K7,MAPK1,MAPK13,MAPK14,MAPK3,MAPK8,MAPK9,NFKBIE,NRAS,PIK3R4,PRKCA,PRKCB,PRKCD,PRKCE,PRKCH,PRKCI,PRKCQ,PRKCZ,PRKD3,RAP2B,RASD1,RRAS2,TLR4
Neuregulin Signaling	1.86	5.209	ADAM17,AKT1,AKT2,AKT3,CDK5R1,CRK,CRKL,DLG4,ERBIN,EREG,GRB2,HBEGF,HSP90B1,ITGA4,ITGA5,ITGB1,KRAS,MAP2K1,MAP2K2,MAPK1,MAPK3,MATK,MTOR,NRAS,NRG4,PDPK1,PRKCA,PRKCB,PRKCD,PRKCE,PRKCH,PRKCI,PRKCQ,PRKCZ,PRKD3,PSEN1,RAP2B,RASD1,RRAS2
IL-3 Signaling	3.17	5.096	AKT1,AKT2,AKT3,CHP1,CRKL,CSF2RB,FOS,FOXO1,GRB2,INPP5D,JAK1,JAK2,JUN,KRAS,MAP2K1,MAP2K2,MAPK1,MAPK3,NRAS,PIK3R4,PPP3CA,PPP3CB,PPP3CC,PPP3R1,PRKCA,PRKCB,PRKCD,PRKCE,PRKCH,PRKCI,PRKCQ,PRKCZ,PRKD3,RAP2B,RAPGEF1,RASD1,RRAS2,STAT3
UVB-Induced MAPK Signaling	2.64	5	AKT1,EIF4E,EIF4EBP1,FOS,H3-3A/H3-3B,JUN,MAP2K1,MAPK1,MAPK13,MAPK14,MAPK3,MAPK8,MAPK9,MTOR,PIK3R4,PRKCA,PRKCB,PRKCD,PRKCE,PRKCH,PRKCI,PRKCQ,PRKCZ,PRKD3,RPS6KA5,TP53
ErbB Signaling	1.49	5	AKT1,EREG,FOS,FOXO1,GRB2,GSK3B,HBEGF,JUN,KRAS,MAP2K1,MAP2K2,MAP2K3,MAP2K6,MAPK1,MAPK13,MAPK14,MAPK3,MAPK8,MAPK9,MTOR,NRAS,NRG4,PAK4,PDPK1,PIK3R4,PRKCA,PRKCB,PRKCD,PRKCE,PRKCH,PRKCI,PRKCQ,PRKCZ,PRKD3,RAP2B,RASD1,RRAS2
Calcium-induced T Lymphocyte Apoptosis	5.74	4.95	ATP2A3,CABIN1,CALM1 (includes others),CAMK4,CAPN2,CD247,CD3D,CD3E,CD3G,CD4,CHP1,EP300,HDAC1,HDAC2,HLA-DOB,HLA-DRB5,ITPR1,ITPR2,ITPR3,LCK,MEF2D,PPP3CA,PPP3CB,PPP3CC,PPP3R1,PRKCA,PRKCB,PRKCD,PRKCE,PRKCH,PRKCI,PRKCQ,PRKCZ,PRKD3,TRGV9,ZAP70
PDGF Signaling	1.82	4.902	ABL2,CRK,CRKL,CSNK2A1,CSNK2A2,CSNK2B,EIF2AK2,FOS,GRB2,INPP5B,INPP5D,JAK1,JAK2,JAK3,JUN,KRAS,MAP2K1,MAP2K2,MAP3K1,MAPK1,MAPK3,MAPK8,NRAS,PDGFA,PDGFC,PDGFD,PIK3R4,PRKCA,PRKCB,RAP2B,RASD1,RRAS2,STAT3,SYNJ1,SYNJ2,TYK2
Death Receptor Signaling	2.49	4.867	ACIN1,ACTG2,APAF1,CASP10,CASP2,CASP3,CASP6,CASP7,CASP8,CASP9,CFLAR,DAXX,DFFA,DFFB,DIABLO,FADD,HTRA2,IKBKE,LIMK1,LMNA,MAP2K7,MAP3K14,MAP3K5,MAPK8,NFKBIE,PARP1,PARP11,PARP14,PARP16,PARP2,PARP4,PARP6,PARP8,TANK,TNF,TNFRSF1A,TNFRSF1B,TNFRSF25,TNKS2,TRAF2
TGF-β Signaling	4.02	4.841	ACVR1B,CREBBP,EP300,FOS,GRB2,HDAC1,INHBA,IRF7,JUN,KRAS,MAP2K1,MAP2K2,MAP2K3,MAP2K6,MAP3K7,MAP4K1,MAPK1,MAPK13,MAPK14,MAPK3,MAPK8,MAPK9,NRAS,PIAS4,RAP2B,RASD1,RNF111,RRAS2,RUNX2,RUNX3,SERPINE1,SKI,SMAD2,SMAD3,SMAD4,SMAD5,SMAD7,SMURF1,TAB1,TFE3,TGFB1,TGFBR1,TGFBR2,TGIF1,TRAF6,VDR,ZNF423
BMP signaling pathway	2.1	4.802	ATF2,CAMK4,CREB1,CREBBP,GRB2,JUN,KRAS,MAP2K1,MAP2K2,MAP3K7,MAPK1,MAPK13,MAPK14,MAPK3,MAPK8,MAPK9,NOG,NRAS,PRKACA,PRKACB,PRKAG1,PRKAG2,PRKAR1A,PRKAR1B,PRKAR2A,PRKAR2B,RAP2B,RASD1,RRAS2,RUNX2,SMAD4,SMAD5,SMAD7,SMURF1,TAB1,ZNF423
ErbB4 Signaling	1.36	4.796	ADAM17,AKT1,APH1A,GRB2,KRAS,MAP2K1,MAP2K2,MAPK1,MAPK3,NRAS,NRG4,PDPK1,PIK3R4,PRKCA,PRKCB,PRKCD,PRKCE,PRKCH,PRKCI,PRKCQ,PRKCZ,PRKD3,PSEN1,PSENEN,RAP2B,RASD1,RRAS2
ERK/MAPK Signaling	1.71	4.75	ARAF,ATF1,ATF2,CREB1,CREB3,CREBBP,CRK,CRKL,EIF4E,EIF4EBP1,ELF1,ELF2,ELF4,ELK3,FOS,FYN,GRB2,H3-3A/H3-3B,ITGA4,ITGA5,ITGB1,KRAS,KSR1,MAP2K1,MAP2K2,MAPK1,MAPK3,MAPKAPK5,MKNK2,NFATC1,NRAS,PAK4,PIK3R4,PLA2G12A,PLA2G6,PPM1L,PPP1R10,PPP1R11,PPP1R14A,PPP1R14B,PPP2CB,PPP2R1A,PPP2R5A,PPP2R5E,PRKACA,PRKACB,PRKAG1,PRKAG2,PRKAR1A,PRKAR1B,PRKAR2A,PRKAR2B,PRKCA,PRKCB,PRKCD,PRKCE,PRKCI,PTPA,RAP2B,RAPGEF1,RASD1,R…
Induction of Apoptosis by HIV1	1.94	4.707	APAF1,BBC3,CASP3,CASP8,CASP9,CXCR4,DAXX,DFFA,DFFB,DIABLO,FADD,HTRA2,IKBKE,MAP2K7,MAP3K14,MAP3K5,MAPK8,MAPK9,NFKBIE,SLC25A4,SLC25A5,TNF,TNFRSF1A,TNFRSF1B,TP53,TRAF1,TRAF2
Melatonin Signaling	3.36	4.7	ARAF,CALM1 (includes others),CAMK2D,CAMK2G,CAMK4,MAP2K1,MAP2K2,MAP2K3,MAP2K6,MAP2K7,MAPK1,MAPK3,PDIA3,PLCB1,PLCD1,PLCE1,PLCL2,PRKACA,PRKACB,PRKAG1,PRKAG2,PRKAR1A,PRKAR1B,PRKAR2A,PRKAR2B,PRKCA,PRKCB,PRKCD,PRKCE,PRKCH,PRKCI,PRKCQ,PRKCZ,PRKD3,SLC2A4
Lymphotoxin β Receptor Signaling	1.82	4.69	AKT1,AKT2,AKT3,APAF1,CASP3,CASP9,CREBBP,CXCL1,DIABLO,EP300,IKBKE,LTA,LTB,MAP3K14,MAPK1,MAPK3,PDPK1,PIK3R4,TRAF1,TRAF2,TRAF3,TRAF4,TRAF5,TRAF6
ERK5 Signaling	1.83	4.642	AKT1,ATF2,CREB1,CREB3,CREBBP,ELK4,FOS,FOSL1,FOXO3,KRAS,MAP3K2,MAP3K3,MAP3K8,MEF2A,MEF2C,MEF2D,NRAS,RAP2B,RASD1,RPS6KA2,RPS6KA4,RPS6KA5,RPS6KC1,RRAS2,SH2D2A,YWHAB,YWHAE,YWHAG,YWHAH,YWHAQ,YWHAZ
EGF Signaling	1.9	4.6	AKT1,AKT2,AKT3,CSNK2A1,CSNK2A2,CSNK2B,FOS,GRB2,ITPR1,ITPR2,ITPR3,JAK1,JUN,MAP2K1,MAP2K7,MAP3K1,MAPK1,MAPK13,MAPK14,MAPK3,MAPK8,MTOR,PIK3R4,PRKCA,STAT3
IL-17A Signaling in Airway Cells	1.53	4.6	AKT1,AKT2,AKT3,CXCL1,CXCL3,CXCL5,CXCL6,GSK3B,IKBKE,IL17RA,JAK1,JAK2,JAK3,MAP2K1,MAP2K2,MAP3K7,MAPK1,MAPK13,MAPK14,MAPK3,MAPK8,MAPK9,NFKBIE,PIK3R4,STAT3,TRAF6,TYK2
Androgen Signaling	1.98	4.564	CACNA1A,CACNA1D,CACNA2D2,CACNA2D4,CALM1 (includes others),CALR,CAMK4,CCND1,CCNH,CREBBP,EP300,ERCC2,ERCC3,GNB4,GNB5,GTF2A1,GTF2B,GTF2E1,GTF2E2,GTF2F1,GTF2H1,GTF2H2,GTF2H3,HSPA4,JUN,KAT2B,KAT7,MAPK1,MAPK3,MNAT1,NCOA2,NCOA4,POLR2H,POLR2J2/POLR2J3,PRKACA,PRKACB,PRKAG1,PRKAG2,PRKAR1A,PRKAR1B,PRKAR2A,PRKAR2B,PRKCA,PRKCB,PRKCD,PRKCE,PRKCH,PRKCI,PRKCQ,PRKCZ,PRKD3,SMAD3,TAF2,TBP
UVC-Induced MAPK Signaling	3.66	4.426	ARAF,FOS,JUN,KRAS,MAP2K1,MAP2K2,MAPK1,MAPK13,MAPK14,MAPK3,MAPK8,MAPK9,NRAS,PRKCA,PRKCB,PRKCD,PRKCE,PRKCH,PRKCI,PRKCQ,PRKCZ,PRKD3,RAP2B,RASD1,RRAS2,SMPD2,SMPD4,TP53
p38 MAPK Signaling	2.97	4.423	ATF1,ATF2,CDC25B,CREB1,CREB3,CREBBP,DAXX,DDIT3,DUSP10,FADD,H3-3A/H3-3B,IL18,IL1A,IL1B,IL1R2,IL1RN,IRAK1,IRAK3,IRAK4,MAP2K3,MAP2K6,MAP3K5,MAP3K7,MAP4K1,MAPK13,MAPK14,MAPKAPK2,MAPKAPK3,MAPKAPK5,MAX,MEF2A,MEF2C,MEF2D,MKNK2,PLA2G12A,PLA2G6,RPS6KA2,RPS6KA4,RPS6KA5,RPS6KC1,TAB1,TAB2,TGFB1,TGFBR1,TGFBR2,TIFA,TNF,TNFRSF1A,TNFRSF1B,TP53,TRAF2,TRAF6
CD40 Signaling	3.51	4.243	ATF1,CD40,CD40LG,FOS,IKBKE,JAK3,JUN,LTA,MAP2K1,MAP2K2,MAP2K3,MAP2K6,MAP2K7,MAP3K14,MAP3K7,MAPK1,MAPK13,MAPK14,MAPK3,MAPK8,MAPK9,MAPKAPK2,NFKBIE,PIK3R4,PTGS1,STAT3,TANK,TNFAIP3,TRAF1,TRAF2,TRAF3,TRAF5,TRAF6
iCOS-iCOSL Signaling in T Helper Cells	3.09	4.226	AKT1,AKT2,AKT3,CALM1 (includes others),CAMK2D,CAMK2G,CAMK4,CD247,CD28,CD3D,CD3E,CD3G,CD4,CD40,CD40LG,CD80,CD86,CHP1,CSK,GRB2,HLA-DOB,HLA-DRB5,ICOS,IKBKE,INPP5D,ITK,ITPR1,ITPR2,ITPR3,LCK,LCP2,NFAT5,NFATC1,NFKBIE,PDPK1,PIK3R4,PLEKHA1,PLEKHA2,PLEKHA4,PPP3CA,PPP3CB,PPP3CC,PPP3R1,PRKCQ,TRAT1,TRGV9,VAV1,ZAP70
PFKFB4 Signaling Pathway	3.24	4.2	ATF2,CREB1,CREB3,CREBBP,FBP1,MAP2K1,MAP2K2,MAP2K3,MAP2K6,MAP2K7,MAPK1,MAPK3,NCOA3,PRKACA,PRKACB,PRKAG1,PRKAG2,PRKAR1A,PRKAR1B,PRKAR2A,PRKAR2B,RPS6KA5,TGFB1,TKT,TP53
Inhibition of Angiogenesis by TSP1	5.82	4.146	AKT1,AKT2,AKT3,CASP3,CD36,CD47,FYN,GUCY1B1,JUN,MAPK1,MAPK13,MAPK14,MAPK8,MAPK9,MMP9,NOS3,SDC2,TGFB1,TGFBR1,TGFBR2,THBS1,TP53,VEGFA
Regulation of eIF4 and p70S6K Signaling	2.56	4.082	AGO1,AGO2,AKT1,AKT2,AKT3,EIF1AX,EIF1AY,EIF2B1,EIF2B2,EIF2B3,EIF2B4,EIF2B5,EIF2S1,EIF2S2,EIF2S3,EIF3E,EIF3K,EIF3L,EIF3M,EIF4A1,EIF4A2,EIF4A3,EIF4E,EIF4EBP1,EIF4EBP2,EIF4G1,EIF4G2,GRB2,ITGA4,ITGA5,ITGB1,KRAS,MAP2K1,MAP2K2,MAPK1,MAPK13,MAPK14,MAPK3,MTOR,NRAS,PABPC1,PAIP2,PDPK1,PIK3R4,PPM1L,PPP2CB,PPP2R1A,PPP2R5A,PPP2R5E,PRKCZ,PTPA,RAP2B,RASD1,RPS2,RPS26,RPS27L,RPS28,RPS3,RPS4X,RPS4Y1,RPS4Y2,RPSA,RRA…
IL-6 Signaling	1.88	4.041	ABCB1,AKT1,AKT2,AKT3,CD14,CSNK2A1,CSNK2A2,CSNK2B,FOS,GRB2,IKBKE,IL18,IL1A,IL1B,IL1R2,IL1RN,JAK2,JUN,KRAS,MAP2K1,MAP2K2,MAP2K3,MAP2K6,MAP2K7,MAP3K14,MAP3K7,MAPK1,MAPK13,MAPK14,MAPK3,MAPK8,MAPK9,MAPKAPK2,MCL1,NFKBIE,NRAS,PIK3R4,RAP2B,RASD1,RRAS2,SOCS3,STAT3,TAB1,TNF,TNFAIP6,TNFRSF1A,TNFRSF1B,TRAF2,TRAF6,VEGFA
TREM1 Signaling	1.75	4.017	AKT1,AKT2,AKT3,CASP1,CASP5,CD40,CD86,CIITA,CXCL3,GRB2,IL18,IL1B,IRAK1,ITGA5,ITGAX,ITGB1,JAK2,LAT2,MAPK1,MAPK3,NLRP2,SIGIRR,STAT3,TLR1,TLR2,TLR4,TLR5,TLR7,TNF,TYROBP
Pancreatic Adenocarcinoma Signaling	1.87	4.017	AKT1,AKT2,AKT3,BIRC5,BRCA2,CASP9,CCND1,E2F3,E2F4,E2F5,E2F6,GRB2,HBEGF,JAK1,JAK2,JAK3,KRAS,MAP2K1,MAP2K2,MAPK1,MAPK3,MAPK8,MAPK9,MDM2,MMP9,PDGFC,PIK3R4,PLD1,PLD3,RALBP1,SIN3A,SMAD2,SMAD3,SMAD4,STAT3,SUV39H1,TFDP1,TGFB1,TGFBR1,TGFBR2,TP53,TYK2,VEGFA,VEGFB
IGF-1 Signaling	3.32	4.003	AKT1,AKT2,AKT3,CASP9,CSNK2A1,CSNK2A2,CSNK2B,FOS,FOXO1,FOXO3,GRB2,JAK1,JAK2,JUN,KRAS,MAP2K1,MAP2K2,MAPK1,MAPK3,MAPK8,NRAS,PDPK1,PIK3R4,PRKACA,PRKACB,PRKAG1,PRKAG2,PRKAR1A,PRKAR1B,PRKAR2A,PRKAR2B,PRKCI,PRKCZ,RAP2B,RASD1,RRAS2,SOCS2,SOCS3,SOCS4,SOCS5,SOCS7,STAT3,YWHAB,YWHAE,YWHAG,YWHAH,YWHAQ,YWHAZ
GM-CSF Signaling	1.5	3.962	AKT1,AKT2,AKT3,CAMK2D,CAMK2G,CCND1,CSF2RB,GRB2,HCK,JAK2,KRAS,LYN,MAP2K1,MAP2K2,MAPK1,MAPK3,NRAS,PIK3R4,PIM1,PPP3CA,PPP3CB,PPP3CC,PPP3R1,PRKCB,RAP2B,RASD1,RRAS2,RUNX1,STAT3
April Mediated Signaling	1.92	3.9	FOS,IKBKE,JUN,MAP2K7,MAP3K1,MAP3K14,MAPK1,MAPK13,MAPK14,MAPK8,MAPK9,NFAT5,NFATC1,NFKBIE,TRAF1,TRAF2,TRAF3,TRAF5,TRAF6
SAPK/JNK Signaling	1.75	3.893	ATF2,CRK,CRKL,DAXX,DUSP10,DUSP8,FADD,GADD45A,GRB2,JUN,KRAS,LCK,MAP2K7,MAP3K1,MAP3K10,MAP3K11,MAP3K12,MAP3K13,MAP3K2,MAP3K3,MAP3K4,MAP3K5,MAP3K7,MAP4K1,MAP4K5,MAPK8,MAPK8IP2,MAPK8IP3,MAPK9,MINK1,NFATC1,NRAS,PIK3R4,RAP2B,RASD1,RRAS2,SH2D2A,TAB1,TP53,TRAF2,TRGV9
4-1BB Signaling in T Lymphocytes	1.82	3.873	ATF2,IKBKE,JUN,MAP2K1,MAP2K2,MAP3K14,MAP3K5,MAPK1,MAPK13,MAPK14,MAPK3,MAPK8,MAPK9,NFKBIE,TRAF1,TRAF2
Type I Diabetes Mellitus Signaling	2.44	3.795	APAF1,CASP3,CASP8,CASP9,CD247,CD28,CD3D,CD3E,CD3G,CD80,CD86,FADD,HLA-DOB,HLA-DRB5,IFNG,IKBKE,IL1B,IRAK1,IRF1,JAK1,JAK2,LTA,MAP2K3,MAP2K6,MAP2K7,MAP3K14,MAP3K5,MAP3K7,MAPK1,MAPK13,MAPK14,MAPK8,MAPK9,NFKBIE,PRF1,SOCS2,SOCS3,SOCS4,SOCS5,SOCS7,TNF,TNFRSF1A,TNFRSF1B,TRAF2,TRAF6,TRGV9
CD27 Signaling in Lymphocytes	6.1	3.772	APAF1,CASP3,CASP8,CASP9,CD27,CD70,FOS,IKBKE,JUN,MAP2K1,MAP2K2,MAP2K3,MAP2K6,MAP2K7,MAP3K1,MAP3K10,MAP3K11,MAP3K12,MAP3K13,MAP3K14,MAP3K2,MAP3K3,MAP3K4,MAP3K5,MAP3K6,MAP3K7,MAP3K8,MAPK8,MAPK9,NFKBIE,SIVA1,TRAF2,TRAF5
B Cell Activating Factor Signaling	2	3.771	FOS,IKBKE,JUN,MAP2K7,MAP3K1,MAP3K14,MAPK1,MAPK13,MAPK14,MAPK8,MAPK9,NFAT5,NFATC1,NFKBIE,TNFRSF13C,TRAF1,TRAF2,TRAF3,TRAF5,TRAF6
Renal Cell Carcinoma Signaling	1.79	3.771	AKT1,AKT2,AKT3,CREBBP,CRK,EGLN3,ELOB,ELOC,EP300,FH,FOS,GRB2,HIF1A,JUN,KRAS,MAP2K1,MAP2K2,MAPK1,MAPK3,NRAS,PAK4,PIK3R4,RAP2B,RAPGEF1,RASD1,RBX1,RRAS2,TGFB1,UBA52,UBB,UBC,VEGFA,VHL
iNOS Signaling	3.16	3.71	CALM1 (includes others),CAMK4,CD14,CREBBP,FOS,IFNG,IKBKE,IRAK1,IRAK3,IRAK4,IRF1,JAK1,JAK2,JAK3,JUN,LY96,MAPK1,MAPK13,MAPK14,NFKBIE,TAB1,TLR4,TRAF6,TYK2
RhoA Signaling	1.37	3.703	ABL2,ACTG2,ACTR2,ACTR3,ANLN,ARHGAP12,ARHGAP35,ARHGAP6,ARHGEF1,ARHGEF11,ARHGEF12,ARPC1B,ARPC2,ARPC3,ARPC4,ARPC5,BAIAP2,EPHA1,EZR,KTN1,LIMK1,LIMK2,LPAR1,LPAR2,LPAR5,LPAR6,MPRIP,MYL12B,MYL4,MYL5,MYL6B,NRP2,PFN2,PI4KA,PIP4K2C,PKN1,PLD1,RAPGEF2,RDX,RHPN1,SEPTIN1,SEPTIN10,SEPTIN11,SEPTIN6,SEPTIN9,TTN
Telomerase Signaling	1.96	3.657	AKT1,AKT2,AKT3,DKC1,ELF1,ELF2,ELF4,ELK3,GRB2,HDAC1,HDAC2,HDAC3,HDAC4,HDAC5,HDAC6,HDAC7,HDAC8,HDAC9,HSP90B1,KRAS,MAP2K1,MAP2K2,MAPK1,MAPK3,NRAS,PDPK1,PIK3R4,PPM1L,PPP2CB,PPP2R1A,PPP2R5A,PPP2R5E,PTGES3,PTPA,RAP2B,RASD1,RRAS2,SP1,TEP1,TERF1,TERF2,TERF2IP,TP53
tRNA Charging	2.47	3.578	CARS1,CARS2,DARS1,DARS2,EPRS1,FARSB,HARS1,HARS2,IARS2,KARS1,MARS1,MARS2,RARS2,TARS1,TARS2,TARS3,VARS,VARS2,WARS1,YARS2
PI3K/AKT Signaling	1.84	3.538	AKT1,AKT2,AKT3,CCND1,CDC37,CSF2RB,CTNNB1,EIF4E,EIF4EBP1,FOXO1,FOXO3,GRB2,GSK3A,GSK3B,GYS1,HSP90B1,IKBKE,IL17RA,IL1R2,IL21R,IL7R,INPP5B,INPP5D,ITGA4,ITGA5,ITGB1,JAK1,JAK2,JAK3,KRAS,LIMS1,MAP2K1,MAP2K2,MAP3K5,MAP3K8,MAPK1,MAPK3,MCL1,MDM2,MTOR,NFKBIE,NOS3,NRAS,PDPK1,PPM1L,PPP2CB,PPP2R1A,PPP2R5A,PPP2R5E,PTPA,RAP2B,RASD1,RRAS2,SYNJ1,SYNJ2,THEM4,TP53,TSC1,TSC2,TYK2,YWHAB,YWHAE,YWHAG,YWHAH,YWHAQ,YWHAZ
Apelin Muscle Signaling Pathway	2.51	3.464	AKT1,AKT2,AKT3,NOS3,NRF1,PRKAA1,PRKAB1,PRKAB2,PRKAG1,PRKAG2,SLC2A4,TFAM
Glutathione Redox Reactions I	1.82	3.464	CLIC2,GPX1,GPX4,GPX7,GSR,GSTK1,GSTM1,GSTP1,GSTZ1,MGST1,MGST2,MGST3
Glutathione-mediated Detoxification	1.32	3.464	ANPEP,GGH,GSTK1,GSTM1,GSTM3,GSTM4,GSTP1,GSTZ1,HPGDS,MGST1,MGST2,MGST3
Actin Nucleation by ARP-WASP Complex	1.5	3.4	ACTR2,ACTR3,ARPC1B,ARPC2,ARPC3,ARPC4,ARPC5,BAIAP2,FNBP1,GRB2,ITGA4,ITGA5,ITGB1,KRAS,NRAS,PPP1R12C,RAP2B,RASD1,RHOF,RHOG,RHOH,RHOT2,RHOU,RND1,RRAS2,VASP,WAS,WASL,WIPF1
PPAR Signaling	1.53	-3.363	AIP,CREBBP,EP300,FOS,GRB2,HSP90B1,IKBKE,IL18,IL1A,IL1B,IL1R2,IL1RN,INSR,JUN,KRAS,MAP2K1,MAP2K2,MAP3K14,MAP3K7,MAPK1,MAPK3,NCOR1,NCOR2,NFKBIE,NRAS,NRIP1,PDGFA,PDGFC,PDGFD,PPARD,RAP2B,RASD1,RRAS2,SRA1,TAB1,TNF,TNFRSF1A,TNFRSF1B,TRAF2,TRAF6
Type II Diabetes Mellitus Signaling	1.47	3.363	ACSL1,ADIPOR1,ADIPOR2,AKT1,AKT2,AKT3,CACNA1A,CACNA1D,CACNA2D2,CACNA2D4,CD36,IKBKE,INSR,MAP2K7,MAP3K1,MAP3K14,MAP3K5,MAP3K7,MAPK1,MAPK3,MAPK8,MAPK9,MTOR,NFKBIE,PDPK1,PIK3R4,PRKAA1,PRKAB1,PRKAB2,PRKAG1,PRKAG2,PRKCA,PRKCB,PRKCD,PRKCE,PRKCH,PRKCI,PRKCQ,PRKCZ,PRKD3,SLC27A1,SLC2A4,SMPD2,SMPD4,SOCS2,SOCS3,SOCS4,SOCS5,SOCS7,TNF,TNFRSF1A,TNFRSF1B,TRAF2
Inhibition of ARE-Mediated mRNA Degradation Pathway	6.17	3.357	AGO1,AGO2,AKT1,AKT2,AKT3,CD40LG,CD70,CNOT1,CNOT11,CNOT9,DCP1A,DDX6,DIS3L,EXOSC1,EXOSC10,EXOSC3,EXOSC4,EXOSC5,EXOSC6,EXOSC7,EXOSC8,LTA,LTB,MAP3K7,MAPK1,MAPK13,MAPK14,MAPK3,MAPK6,MAPKAPK2,PABPN1,PAPOLA,PAPOLG,PPM1L,PPP2CB,PPP2R1A,PPP2R5A,PPP2R5E,PRKACA,PRKACB,PRKAG1,PRKAG2,PRKAR1A,PRKAR1B,PRKAR2A,PRKAR2B,PSME1,PSME2,PSME3,PSME4,PTPA,TIA1,TNF,TNFRSF1A,TNFRSF1B,TNFSF8,YWHAB,YWHAE,YWHAG,YWHAH,YWHAQ,YW…
IL-17A Signaling in Gastric Cells	1.32	3.317	CXCL1,CXCL10,FOS,IL17RA,JUN,MAPK1,MAPK13,MAPK14,MAPK3,MAPK8,MAPK9,TNF
Prolactin Signaling	2.91	3.307	CREBBP,EP300,FOS,FYN,GRB2,IRF1,JAK2,JUN,KRAS,MAP2K1,MAP2K2,MAPK1,MAPK3,NMI,NR3C1,NRAS,PDPK1,PIK3R4,PRKCA,PRKCB,PRKCD,PRKCE,PRKCH,PRKCI,PRKCQ,PRKCZ,PRKD3,RAP2B,RASD1,RRAS2,SOCS2,SOCS3,SOCS4,SOCS5,SOCS7,SP1,STAT3,TCF7
Toll-like Receptor Signaling	4.15	3.286	CD14,ECSIT,EIF2AK2,FOS,IL18,IL1A,IL1B,IL1RN,IRAK1,IRAK3,IRAK4,JUN,LY96,MAP2K3,MAP2K6,MAP3K1,MAP3K14,MAP3K7,MAPK1,MAPK13,MAPK14,MAPK8,SIGIRR,TAB1,TAB2,TICAM1,TLR1,TLR2,TLR4,TLR5,TLR7,TNF,TNFAIP3,TRAF1,TRAF4,TRAF6,UBA52,UBB,UBC
VEGF Signaling	1.62	3.266	ACTG2,AKT1,AKT2,AKT3,EIF1AX,EIF1AY,EIF2B1,EIF2B2,EIF2B3,EIF2B4,EIF2B5,EIF2S1,EIF2S2,EIF2S3,ELAVL1,FLT1,FOXO1,FOXO3,GRB2,HIF1A,KRAS,MAP2K1,MAP2K2,MAPK1,MAPK3,NOS3,NRAS,PDGFC,PIK3R4,PRKCA,PRKCB,RAP2B,RASD1,RRAS2,SH2D2A,VCL,VEGFA,VEGFB,YWHAE
mTOR Signaling	2.52	3.266	AKT1,AKT2,AKT3,ATG13,DDIT4,DGKZ,EIF3E,EIF3K,EIF3L,EIF3M,EIF4A1,EIF4A2,EIF4A3,EIF4B,EIF4E,EIF4EBP1,EIF4G1,EIF4G2,FKBP1A,FNBP1,HIF1A,INSR,KRAS,MAPK1,MAPK3,MTOR,NRAS,PDGFC,PDPK1,PIK3R4,PLD1,PLD3,PPM1L,PPP2CB,PPP2R1A,PPP2R5A,PPP2R5E,PRKAA1,PRKAB1,PRKAB2,PRKAG1,PRKAG2,PRKCA,PRKCB,PRKCD,PRKCE,PRKCH,PRKCI,PRKCQ,PRKCZ,PRKD3,PRR5L,PTPA,RAP2B,RASD1,RHOF,RHOG,RHOH,RHOT2,RHOU,RND1,RPS2,RPS26,RPS27L,RPS28,RPS…
nNOS Signaling in Neurons	2.4	3.162	CALM1 (includes others),CAMK4,CAPN1,CAPN10,CAPN2,CAPNS1,CHP1,DLG4,GRINA,PPP3CA,PPP3CB,PPP3CC,PPP3R1,PRKCA,PRKCB,PRKCD,PRKCE,PRKCH,PRKCI,PRKCQ,PRKCZ,PRKD3,RASD1
UVA-Induced MAPK Signaling	1.62	3.153	CASP3,CASP9,FOS,JUN,KRAS,MAPK1,MAPK13,MAPK14,MAPK3,MAPK8,MAPK9,MTOR,NRAS,PARP1,PARP11,PARP14,PARP16,PARP2,PARP4,PARP6,PARP8,PDIA3,PIK3R4,PLCB1,PLCD1,PLCE1,PLCL2,PRKCA,RAP2B,RASD1,RPS6KA2,RPS6KA4,RPS6KA5,RPS6KC1,RRAS2,SMPD2,SMPD4,TNKS2,TP53
Sirtuin Signaling Pathway	2.9	3.038	AGTRAP,AKT1,ATG101,ATG12,ATG13,ATG14,ATG16L1,ATG2A,ATG2B,ATG4A,ATG4B,ATG7,ATP5F1A,BCL2L11,CPT1A,CPT1C,FOXO1,FOXO3,FOXO4,G6PD,GABARAP,GABARAPL1,GABARAPL2,GABPA,GABPB1,GABPB2,GADD45A,GADD45G,GLS,GLUD1,GSK3B,H1-10,H1-2,H1-3,H1-4,H1-5,H3-3A/H3-3B,HIF1A,HSF1,IDH2,JUN,KAT2A,LDHA,LDHB,MAPK1,MAPK3,MAPK6,MTOR,NAMPT,NDUFA10,NDUFA11,NDUFA12,NDUFA13,NDUFAF1,NDUFB11,NDUFS1,NDUFS7,NOS3,NQO1,NR1H2,OGG1,PAM16,PA…
Acute Myeloid Leukemia Signaling	1.43	3.024	AKT1,AKT2,AKT3,ARAF,CCND1,CSF1R,CSF2RB,CSF3R,EIF4EBP1,FLT3LG,GRB2,IDH2,JUP,KRAS,LEF1,MAP2K1,MAP2K2,MAP2K3,MAP2K6,MAP2K7,MAPK1,MAPK3,MTOR,NRAS,PIK3R4,PIM1,RAP2B,RASD1,RRAS2,RUNX1,STAT3,TCF3,TCF4,TCF7,TCF7L2
Role of IL-17F in Allergic Inflammatory Airway Diseases	1.34	3	ATF2,CREB1,CREB3,CREBBP,CXCL1,CXCL10,CXCL5,CXCL6,IL17RA,IL1B,MAP2K1,MAP2K2,MAPK1,MAPK3,RPS6KA2,RPS6KA4,RPS6KA5,TRAF6
Apelin Adipocyte Signaling Pathway	1.7	2.959	CAT,CLIC2,CYBB,GPX1,GPX4,GPX7,GSTK1,GSTM1,GSTP1,GSTZ1,HIF1A,MAPK1,MAPK13,MAPK14,MAPK3,MAPK6,MAPK8,MAPK9,MGST1,MGST2,MGST3,NCF2,PRKAA1,PRKAB1,PRKAB2,PRKACA,PRKACB,PRKAG1,PRKAG2,PRKAR1A,PRKAR1B,PRKAR2A,PRKAR2B
Osteoarthritis Pathway	1.41	2.954	AGER,ANKH,ANXA2,ANXA5,ATF2,CASP1,CASP10,CASP2,CASP3,CASP4,CASP5,CASP6,CASP7,CASP8,CASP9,CREB1,CREB3,CREBBP,CTNNA1,CTNNB1,DDIT4,FADD,FGF8,FGFR1,FN1,FOXO3,FZD3,HDAC3,HDAC4,HIF1A,IL1B,IL1R2,ITGA4,ITGA5,ITGB1,LEF1,LRP1,MEF2C,MMP12,MMP9,MTOR,MYBBP1A,NAMPT,PDGFC,PPARD,PRKAA1,PRKAB1,PRKAB2,PRKAG1,PRKAG2,PTCH2,RUNX2,SIK3,SMAD2,SMAD3,SMAD4,SMAD5,SMAD7,SP1,SPP1,TCF3,TCF4,TCF7,TCF7L2,TGFB1,TGFBR1,TGFBR2,TLR…
Cell Cycle Control of Chromosomal Replication	2.43	2.887	CDK1,CDK10,CDK11A,CDK16,CDK17,CDK19,CDK8,CHEK2,DBF4,LIG1,MCM2,MCM3,MCM4,MCM5,MCM6,MCM7,ORC2,ORC3,ORC4,ORC5,ORC6,PCNA,PRIM1,RPA1,RPA2,TOP2A,TOP2B
Endoplasmic Reticulum Stress Pathway	4.71	2.84	ATF6,CALR,CASP3,CASP7,CASP9,DDIT3,DNAJC3,EIF2S1,ERN1,HSP90B1,MAP3K5,MAPK8,MBTPS2,TAOK3,TRAF2,XBP1
Cytotoxic T Lymphocyte-mediated Apoptosis of Target Cells	1.67	2.84	APAF1,CASP3,CASP6,CASP7,CASP8,CASP9,CD247,CD3D,CD3E,CD3G,DFFA,DFFB,FADD,PRF1,TRGV9,ZBTB12
FAT10 Cancer Signaling Pathway	3.71	2.746	ACVR1B,AKT1,AKT2,AKT3,CTNNB1,CXCR4,EEF1A1,GSK3B,IFNG,IKBKE,MAD2L1,MAD2L2,PCNA,SMAD2,SMAD3,SMAD4,STAT3,TCF4,TGFB1,TGFBR1,TGFBR2,TGFBR3,TNF,TNFRSF1A,TNFRSF1B,TP53
Cysteine Biosynthesis III (mammalia)	1.38	2.714	AHCY,AHCYL1,CTH,EHMT1,FTSJ1,MAT2A,MAT2B,MGMT,NSUN4,PRMT1,SUV39H2
TNFR1 Signaling	1.47	2.683	APAF1,CASP2,CASP3,CASP6,CASP7,CASP8,CASP9,FADD,FOS,IKBKE,JUN,MAP3K1,MAP3K14,MAPK8,NFKBIE,PAK4,TANK,TNF,TNFAIP3,TNFRSF1A,TRAF2
Unfolded protein response	3.81	2.6	AMFR,ATF6,CALR,CANX,CD82,CEBPZ,DDIT3,DNAJB9,DNAJC3,EDEM1,ERN1,ERO1B,HSP90B1,HSPA14,HSPA1L,HSPA4,HSPA6,HSPH1,INSIG1,MAP2K7,MAP3K5,MAPK8,MBTPS2,OS9,PDIA6,PPP1R15A,TRAF2,UBXN4,VCP,XBP1
Granzyme B Signaling	2.76	2.53	APAF1,CASP3,CASP8,CASP9,DFFA,DFFB,ENDOG,LMNB1,PARP1,PRF1,PRKDC
IL-22 Signaling	1.9	2.496	AKT1,AKT2,AKT3,JAK1,MAPK1,MAPK13,MAPK14,MAPK3,MAPK8,MAPK9,SOCS3,STAT3,TYK2
Hypoxia Signaling in the Cardiovascular System	9.67	2.357	AKT1,ATF2,CREB1,CREB3,CREBBP,CSNK1D,EP300,HIF1A,HIF1AN,HSP90B1,JUN,LDHA,MDM2,NFKBIE,NOS3,NQO1,SLC2A4,SUMO1,TP53,UBE2A,UBE2B,UBE2D1,UBE2D2,UBE2D3,UBE2D4,UBE2E1,UBE2E2,UBE2E3,UBE2F,UBE2G1,UBE2G2,UBE2H,UBE2I,UBE2J2,UBE2K,UBE2L3,UBE2L6,UBE2M,UBE2N,UBE2O,UBE2Q1,UBE2Q2,UBE2R2,UBE2S,UBE2V1,UBE2V2,VEGFA,VHL
NER Pathway	5	2.236	CCNH,CHAF1A,COPS4,COPS7A,COPS7B,COPS8,DDB1,DDB2,EP300,ERCC1,ERCC2,ERCC3,ERCC4,ERCC5,ERCC6,GPS1,GTF2H1,GTF2H2,GTF2H3,H3-3A/H3-3B,H4-16,H4C2,H4C8,LIG1,LIG3,LIG4,MNAT1,PCNA,POLD3,POLD4,POLE3,POLE4,POLR2H,POLR2J2/POLR2J3,PRIM1,RBX1,RFC3,RNF111,RPA1,RPA2,SLC19A1,TCEA1,TOP2A,TOP2B,UBE2I,UBE2N,USP7,UVSSA,XAB2,XPA,XPC,XRCC1
RAN Signaling	4.86	2.138	CSE1L,IPO5,KPNA1,KPNA2,KPNA3,KPNA4,KPNA5,KPNA6,KPNB1,RAN,RANBP2,RCC1,TNPO1,XPO1
Aryl Hydrocarbon Receptor Signaling	1.84	2.137	AHR,AIP,ALDH16A1,ALDH18A1,ALDH2,ALDH3A2,ALDH6A1,ALDH9A1,APAF1,CCNA2,CCND1,CCND2,CCND3,CCNE2,CHEK1,CHEK2,CTSD,DHFR,EP300,FOS,GSTK1,GSTM1,GSTM3,GSTM4,GSTP1,GSTZ1,HSP90B1,IL1A,IL1B,JUN,MAPK1,MAPK3,MAPK8,MCM7,MDM2,MGST1,MGST2,MGST3,NCOA2,NCOA3,NCOR2,NFIX,NQO1,NRIP1,PTGES3,RARG,RXRB,SLC35A2,SP1,TFDP1,TGFB1,TGM2,TNF,TP53
TNFR2 Signaling	1.49	2.111	FOS,IKBKE,JUN,LTA,MAP3K1,MAP3K14,MAPK8,NFKBIE,TANK,TNF,TNFAIP3,TNFRSF1B,TRAF1,TRAF2
Tumoricidal Function of Hepatic Natural Killer Cells	2.95	2.111	AIFM1,APAF1,CASP3,CASP6,CASP7,CASP8,CASP9,DFFA,DFFB,ENDOG,FADD,ITGAL,M6PR,PRF1,SRGN

## Sheet: Th1_12H
Ingenuity Canonical Pathways	-log(p-value)	z-score		Molecules
CD28 Signaling in T Helper Cells	8.62	4.707	4.707	ACTR2,ACTR3,AKT3,ARPC1B,ARPC2,ARPC3,ARPC4,ARPC5,CALM1 (includes others),CAMK4,CD247,CD28,CD3D,CD3E,CD3G,CHP1,FOS,FYN,GRB2,HLA-A,HLA-B,HLA-DMA,ITK,ITPR2,JUN,LCK,LCP2,MAP3K1,NFKB1,NFKBIA,PIK3CD,PPP3CA,PPP3R1,PTPN11
Systemic Lupus Erythematosus In B Cell Signaling Pathway	2.4	4.111	4.111	AKT3,CALM1 (includes others),CAMK4,CCND2,CD79B,CHP1,CTNNB1,FOS,FYN,GRB2,GSK3B,IGHA1,IL6ST,INPP5D,IRAK4,IRF3,IRF7,ISG15,ISG20,JAK1,JUN,LCK,LTB,MAPK1,MCL1,NFKB1,PIK3AP1,PIK3CD,PPP3CA,PPP3R1,PRKCH,PRKD3,PTPN11,RALB,RASD1,RASGRP1,RASGRP2,SHC1,TNFRSF13C,TRAF5
EIF2 Signaling	58.1	-4	4	AKT3,ATF3,ATF4,CDK11A,DDIT3,EIF1,EIF1AX,EIF1AY,EIF2AK1,EIF2AK2,EIF2S1,EIF2S2,EIF2S3,EIF3B,EIF3E,EIF3J,EIF3K,EIF3M,EIF4A2,EIF4A3,EIF4E,EIF4G1,EIF4G2,EIF5,EIF5B,FAU,GRB2,GSK3B,MAPK1,PABPC1,PIK3CD,PPP1R15A,RALB,RASD1,RPL10,RPL11,RPL12,RPL13,RPL13A,RPL14,RPL15,RPL18,RPL18A,RPL19,RPL21,RPL22,RPL23,RPL23A,RPL24,RPL26,RPL26L1,RPL27,RPL27A,RPL28,RPL29,RPL3,RPL30,RPL31,RPL32,RPL34,RPL35,RPL35A,RPL36,RPL36…	Th1_12h
Synaptogenesis Signaling Pathway	1.41	3.781	3.781	ACTR2,ACTR3,AKT3,ARPC1B,ARPC2,ARPC3,ARPC4,ARPC5,ATF4,CALM1 (includes others),CAMK2D,CAMK4,CDK5,CFL1,CREB1,CREBBP,CTNNB1,FYN,GRB2,GSK3B,ITSN2,LCK,MAPK1,NAP1L1,PIK3CD,PRKACB,PRKAR1A,RALB,RAPGEF1,RASD1,RASGRP1,RASGRP2,RHOA,SGTA,SHC1,STXBP3,THBS1,TLN1,VAMP2,VTI1B
Fcγ Receptor-mediated Phagocytosis in Macrophages and Monocytes	2.43	3.771	3.771	ACTR2,ACTR3,AKT3,ARPC1B,ARPC2,ARPC3,ARPC4,ARPC5,EZR,FYN,INPP5D,LCP2,MAPK1,NCF1,PRKCH,PRKD3,TLN1,VASP
Reelin Signaling in Neurons	2.51	3.545	3.545	ACTR2,ACTR3,AKT3,APP,ARPC1B,ARPC2,ARPC3,ARPC4,ARPC5,CAMK2D,CDK5,CFL1,FYN,GSK3B,ITGA4,ITGA6,ITGB1,ITGB2,LCK,MAPK1,PIK3CD,RAPGEF1,RHOA
Cdc42 Signaling	7.78	3.4	3.4	ACTR2,ACTR3,ARPC1B,ARPC2,ARPC3,ARPC4,ARPC5,B2M,CD247,CD3D,CD3E,CD3G,CFL1,DIAPH1,EXOC1,EXOC7,FOS,GSK3B,HLA-A,HLA-B,HLA-C,HLA-DMA,HLA-DPA1,HLA-E,HLA-F,IQGAP2,ITGA4,ITGB1,ITK,JUN,MAPK1,MPRIP,MYL12B,MYL6,WIPF1
Senescence Pathway	4.36	3.317	3.317	ACVR1B,ACVR1C,ACVR2A,AKT3,ASXL2,ATF3,ATM,CALM1 (includes others),CAMK4,CDC16,CDC23,CDC26,CDC27,CHP1,CREBBP,EIF4E,ELF1,ELF2,ELK3,EP300,ETS1,ETS2,GADD45B,HBP1,ING1,IRF3,ITPR2,ITSN2,JUN,KAT2B,MAPK1,MAPKAPK2,MDM2,NFKB1,PCGF1,PDHX,PHF1,PIK3CD,PPP2R5E,PPP3CA,PPP3R1,RALB,RASD1,SMAD2,SMAD4,SMAD7,SQSTM1,TGFBR2
PKCθ Signaling in T Lymphocytes	3.19	3.272	3.272	CAMK2D,CD247,CD28,CD3D,CD3E,CD3G,CHP1,FOS,FYN,GRB2,HLA-A,HLA-B,HLA-DMA,JUN,LCK,LCP2,MAP3K1,MAP3K12,MAP3K2,MAP3K8,MAPK1,NFKB1,NFKBIA,PIK3CD,PPP3CA,PPP3R1,RALB,RASD1
Role of NFAT in Regulation of the Immune Response	6.94	3.212	3.212	AKT3,CALM1 (includes others),CAMK4,CD247,CD28,CD3D,CD3E,CD3G,CD79B,CHP1,CSNK1A1,CSNK1G2,CSNK1G3,FOS,FYN,GNAS,GNB1,GRB2,GSK3B,HLA-A,HLA-B,HLA-DMA,ITK,ITPR2,JUN,LCK,LCP2,MAPK1,MEF2A,MEF2C,NFKB1,NFKBIA,ORAI1,PIK3CD,PLCB2,PPP3CA,PPP3R1,RALB,RASD1,RCAN3,XPO1
RANK Signaling in Osteoclasts	2.82	3.153	3.153	AKT3,BIRC3,CALM1 (includes others),CAMK4,CHP1,FOS,JUN,MAP3K1,MAP3K12,MAP3K2,MAP3K8,MAPK1,NFKB1,NFKBIA,PIK3CD,PPP3CA,PPP3R1,TRAF5
HGF Signaling	3.44	3.153	3.153	AKT3,ELF1,ELF2,ELK3,ETS1,ETS2,FOS,GRB2,ITGA4,ITGB1,JUN,MAP3K1,MAP3K12,MAP3K2,MAP3K8,MAPK1,PIK3CD,PRKCH,PRKD3,PTPN11,RALB,RAPGEF1,RASD1
HOTAIR Regulatory Pathway	1.75	3.128	3.128	AKT3,CD44,CREBBP,CTNNB1,EP300,H3-3A/H3-3B,HDAC1,HDAC2,HSF1,IRF1,KMT2A,KMT2C,LEF1,MDM2,MTF2,NFKB1,NFKBIA,PIK3CD,SNUPN,STK38,TCF4,TCF7,VIM,YY1
Cardiac Hypertrophy Signaling	2.33	3.087	3.087	CALM1 (includes others),CAMK4,CHP1,CREB1,CREBBP,EIF4E,EP300,FNBP1,GNAS,GNB1,GRB2,GSK3B,JUN,MAP3K1,MAP3K12,MAP3K2,MAP3K8,MAPK1,MAPKAPK2,MEF2A,MEF2C,MYL12B,MYL6,PDIA3,PIK3CD,PLCB2,PLCL2,PPP3CA,PPP3R1,PRKACB,PRKAR1A,RALB,RASD1,RHOA,RHOT2,TGFBR2
Calcium-induced T Lymphocyte Apoptosis	6.26	3	3	CALM1 (includes others),CAMK4,CD247,CD3D,CD3E,CD3G,CHP1,EP300,HDAC1,HDAC2,HLA-A,HLA-B,HLA-DMA,ITPR2,LCK,ORAI1,PPP3CA,PPP3R1,PRKCH,PRKD3
Synaptic Long Term Potentiation	1.96	2.982	2.982	ATF4,CALM1 (includes others),CAMK2D,CAMK4,CHP1,CREB1,CREBBP,EP300,ITPR2,MAPK1,PDIA3,PLCB2,PLCL2,PPP3CA,PPP3R1,PRKACB,PRKAR1A,PRKCH,PRKD3,RALB,RASD1
Actin Cytoskeleton Signaling	2.25	2.921	2.921	ACTN1,ACTR2,ACTR3,ARPC1B,ARPC2,ARPC3,ARPC4,ARPC5,BRK1,CFL1,CYFIP2,DIAPH1,DIAPH2,EZR,F2R,FLNA,GRB2,IQGAP2,ITGA4,ITGB1,MAPK1,MPRIP,MYL12B,MYL6,PIK3CD,RALB,RASD1,RHOA,SHC1,TLN1,TMSB10/TMSB4X,TMSB4Y,WASF2
NRF2-mediated Oxidative Stress Response	5.42	2.858	2.858	ATF4,CCT7,CLPP,CREBBP,DNAJB1,DNAJB14,DNAJB6,DNAJB9,DNAJC3,DNAJC7,DNAJC8,EP300,ERP29,FOS,FTH1,FTL,GSK3B,GSTK1,GSTO1,GSTP1,HERPUD1,JUN,JUNB,JUND,MAF,MAP3K1,MAPK1,MGST3,PIK3CD,PRDX1,PRKCH,PRKD3,RALB,RASD1,RBX1,SQSTM1,TXN,UBB,USP14
14-3-3-mediated Signaling	2.6	2.828	2.828	AKT3,FOS,GRB2,GSK3B,JUN,MAPK1,PDIA3,PIK3CD,PLCB2,PLCL2,PRKCH,PRKD3,RALB,RASD1,STRADA,TUBA1A,TUBA1B,TUBB,VIM,YWHAB,YWHAE,YWHAQ,YWHAZ
Integrin Signaling	2.79	2.828	2.828	ACTN1,ACTR2,ACTR3,AKT3,ARF1,ARPC1B,ARPC2,ARPC3,ARPC4,ARPC5,FNBP1,FYN,GRB2,GSK3B,ITGA4,ITGA6,ITGAE,ITGB1,ITGB2,LIMS1,MAPK1,MPRIP,MYL12B,PIK3CD,PIKFYVE,RALB,RAPGEF1,RASD1,RHOA,RHOT2,SHC1,TLN1,VASP,WIPF1
Inhibition of Angiogenesis by TSP1	1.98	2.828	2.828	AKT3,CASP3,CD47,FYN,JUN,MAPK1,TGFBR2,THBS1
Phospholipase C Signaling	4.2	2.795	2.795	ATF4,CALM1 (includes others),CAMK4,CD247,CD3D,CD3E,CD3G,CD79B,CHP1,CREB1,CREBBP,EP300,FNBP1,FYN,GNAS,GNB1,GRB2,HDAC1,HDAC2,HDAC6,IGHG3,ITGA4,ITGB1,ITK,ITPR2,LCK,LCP2,MAPK1,MEF2A,MEF2C,MPRIP,MYL12B,MYL6,NFKB1,PLCB2,PPP3CA,PPP3R1,PRKCH,PRKD3,RALB,RASD1,RHOA,RHOT2,SHC1
GNRH Signaling	1.82	2.711	2.711	ATF4,CALM1 (includes others),CAMK2D,CAMK4,CREB1,CREBBP,EGR1,FOS,GNAS,GNB1,GRB2,ITPR2,JUN,MAP3K1,MAP3K12,MAP3K2,MAP3K8,MAPK1,NFKB1,PLCB2,PRKACB,PRKAR1A,PRKCH,PRKD3,RALB,RASD1
NF-κB Activation by Viruses	3.08	2.668	2.668	AKT3,EIF2AK2,ITGA4,ITGA6,ITGB1,ITGB2,LCK,MAP3K1,MAPK1,NFKB1,NFKBIA,PIK3CD,PRKCH,PRKD3,RALB,RASD1,RIPK1,TBP
Protein Kinase A Signaling	4.49	2.661	2.661	ACP1,ADD1,ADD3,AKAP11,AKAP13,AKAP9,APEX1,ATF1,ATF4,CALM1 (includes others),CAMK2D,CAMK4,CDC16,CDC23,CDC26,CDC27,CHP1,CREB1,CREBBP,CREM,CTNNB1,DUSP10,EYA3,FLNA,GNAS,GNB1,GSK3B,H1-10,H1-2,H1-3,H3-3A/H3-3B,ITPR2,LEF1,MAP3K1,MAPK1,MYL12B,MYL6,NFKB1,NFKBIA,PDE4D,PDE7A,PDIA3,PGP,PLCB2,PLCL2,PPP3CA,PPP3R1,PRKACB,PRKAR1A,PRKCH,PRKD3,PTPN11,PTPN22,RHOA,SMAD4,TCF4,TCF7,TGFBR2,VASP,YWHAB,YWHAE,YWHAQ,YWHAZ
Dopamine-DARPP32 Feedback in cAMP Signaling	1.92	2.558	2.558	ATF1,ATF4,CALM1 (includes others),CAMK4,CDK5,CHP1,CREB1,CREBBP,CREM,CSNK1A1,CSNK1G2,CSNK1G3,GNAS,ITPR2,PAWR,PDIA3,PLCB2,PLCL2,PPP2R5E,PPP3CA,PPP3R1,PRKACB,PRKAR1A,PRKCH,PRKD3
CREB Signaling in Neurons	1.55	2.558	2.558	AKT3,ATF4,CALM1 (includes others),CAMK2D,CAMK4,CREB1,CREBBP,EP300,GNAS,GNB1,GRB2,GTF2B,ITPR2,MAPK1,PDIA3,PIK3CD,PLCB2,PLCL2,POLR2C,POLR2J,POLR2L,PRKACB,PRKAR1A,PRKCH,PRKD3,RALB,RASD1,SHC1,TBP
Role of NFAT in Cardiac Hypertrophy	2.86	2.556	2.556	AKT3,CALM1 (includes others),CAMK2D,CAMK4,CHP1,CSNK1A1,EP300,GNAS,GNB1,GRB2,GSK3B,HDAC1,HDAC2,HDAC6,IL6ST,ITPR2,MAP3K1,MAPK1,MEF2A,MEF2C,PDIA3,PIK3CD,PLCB2,PLCL2,PPP3CA,PPP3R1,PRKACB,PRKAR1A,PRKCH,PRKD3,RALB,RASD1,RCAN3,SHC1,TGFBR2
EGF Signaling	1.4	2.53	2.53	AKT3,FOS,GRB2,ITPR2,JAK1,JUN,MAP3K1,MAPK1,PIK3CD,SHC1
IL-3 Signaling	2.84	2.5	2.5	AKT3,CHP1,FOS,GRB2,INPP5D,JAK1,JUN,MAPK1,PIK3CD,PPP3CA,PPP3R1,PRKCH,PRKD3,RALB,RAPGEF1,RASD1,SHC1
Rac Signaling	4.69	2.449	2.449	ACTR2,ACTR3,ARPC1B,ARPC2,ARPC3,ARPC4,ARPC5,BRK1,CD44,CFL1,CYFIP2,ELK4,IQGAP2,ITGA4,ITGB1,JUN,MAP3K1,MAPK1,NCF1,NCF2,NFKB1,PIK3CD,PIKFYVE,RALB,RASD1,RHOA
ERK/MAPK Signaling	2.15	2.449	2.449	ATF1,ATF4,CREB1,CREBBP,EIF4E,ELF1,ELF2,ELK3,ETS1,ETS2,FOS,FYN,GRB2,H3-3A/H3-3B,ITGA4,ITGB1,LAMTOR3,MAPK1,PIK3CD,PPP2R5E,PRKACB,PRKAR1A,RALB,RAPGEF1,RASD1,SHC1,TLN1,YWHAB,YWHAQ,YWHAZ
Th2 Pathway	3.7	2.4	2.4	ACVR1B,ACVR1C,ACVR2A,CD247,CD28,CD3D,CD3E,CD3G,CXCR4,GRB2,HLA-A,HLA-B,HLA-DMA,HLA-DPA1,IL2RB,IL2RG,ITGB2,JAK1,JUN,MAF,NFKB1,PIK3CD,RUNX3,SOCS3,STAT4,TGFBR2,TNFRSF4
B Cell Receptor Signaling	3.85	2.335	2.335	AKT3,APBB1IP,ATF4,CALM1 (includes others),CAMK2D,CAMK4,CD79B,CFL1,CREB1,CREBBP,EGR1,ETS1,GRB2,GSK3B,IGHA1,IGHG3,INPP5D,JUN,MAP3K1,MAP3K12,MAP3K2,MAP3K8,MAPK1,MEF2C,NFKB1,NFKBIA,PIK3AP1,PIK3CD,PPP3CA,PPP3R1,PTPN11,RALB,RASD1,SHC1
OX40 Signaling Pathway	4.92	2.333	2.333	B2M,CD247,CD3D,CD3E,CD3G,HLA-A,HLA-B,HLA-C,HLA-DMA,HLA-DPA1,HLA-E,HLA-F,JUN,NFKB1,NFKBIA,TNFRSF4,TRAF5
Cytotoxic T Lymphocyte-mediated Apoptosis of Target Cells	6.88	2.333	2.333	B2M,CASP3,CASP8,CD247,CD3D,CD3E,CD3G,FADD,GZMB,HLA-A,HLA-B,HLA-C,HLA-E,HLA-F,PRF1
Crosstalk between Dendritic Cells and Natural Killer Cells	2.65	2.333	2.333	CAMK2D,CCR7,CD28,CD69,FSCN3,HLA-A,HLA-B,HLA-C,HLA-E,HLA-F,IL2RB,IL2RG,KLRD1,LTB,NFKB1,PRF1,TLN1,TYROBP
NF-κB Signaling	1.42	2.294	2.294	AKT3,CASP8,CREBBP,EIF2AK2,EP300,FADD,GSK3B,HDAC1,HDAC2,IRAK4,LCK,MAP3K1,MAP3K8,NFKB1,NFKBIA,PIK3CD,PRKACB,RALB,RASD1,RIPK1,TANK,TGFBR2,TNFAIP3,TRAF5,UBE2N
Ephrin Receptor Signaling	2.64	2.268	2.268	ABI1,ACP1,ACTR2,ACTR3,ADAM10,AKT3,ARPC1B,ARPC2,ARPC3,ARPC4,ARPC5,ATF4,CFL1,CREB1,CREBBP,CXCR4,FYN,GNAS,GNB1,GRB2,ITGA4,ITGB1,MAPK1,PTPN11,RALB,RAPGEF1,RASD1,RHOA,SHC1,WIPF1
fMLP Signaling in Neutrophils	4.4	2.2	2.2	ACTR2,ACTR3,ARPC1B,ARPC2,ARPC3,ARPC4,ARPC5,CALM1 (includes others),CAMK4,CHP1,GNAS,GNB1,ITPR2,MAPK1,NCF1,NCF2,NFKB1,NFKBIA,PIK3CD,PLCB2,PPP3CA,PPP3R1,PRKCH,PRKD3,RALB,RASD1
Actin Nucleation by ARP-WASP Complex	3.47	2.138	2.138	ACTR2,ACTR3,ARPC1B,ARPC2,ARPC3,ARPC4,ARPC5,FNBP1,GRB2,ITGA4,ITGB1,RALB,RASD1,RHOA,RHOT2,VASP,WIPF1
iCOS-iCOSL Signaling in T Helper Cells	7.21	2.132	2.132	AKT3,CALM1 (includes others),CAMK2D,CAMK4,CD247,CD28,CD3D,CD3E,CD3G,CHP1,GRB2,HLA-A,HLA-B,HLA-DMA,IL2RB,IL2RG,INPP5D,ITK,ITPR2,LCK,LCP2,NFKB1,NFKBIA,PIK3CD,PLEKHA1,PLEKHA2,PPP3CA,PPP3R1,SHC1,TRAT1
PFKFB4 Signaling Pathway	1.49	2.121	2.121	ATF4,CREB1,CREBBP,GNAS,MAPK1,NCOA3,PRKACB,PRKAR1A,TKT
Lymphotoxin β Receptor Signaling	1.5	2.121	2.121	AKT3,CASP3,CREBBP,EP300,LTB,MAPK1,NFKB1,NFKBIA,PIK3CD,TRAF5
Remodeling of Epithelial Adherens Junctions	1.96	2.121	2.121	ACTN1,ACTR2,ACTR3,ARPC1B,ARPC2,ARPC3,ARPC4,ARPC5,CTNNB1,NME1,TUBA1A,TUBA1B,TUBB
Hepatic Fibrosis Signaling Pathway	2.3	2.1	2.1	ACVR1B,ACVR1C,ACVR2A,AKT3,ATF4,CALM1 (includes others),CAMK4,CASP3,CCL5,CREB1,CREBBP,CTNNB1,FNBP1,FOS,FTH1,FTL,GSK3B,HIF1A,IL1RAP,IRAK4,ITGA4,ITGB1,JAK1,JUN,LEF1,MAPK1,MYL12B,MYL6,NCF1,NCF2,NFKB1,NFKBIA,PDCD4,PIK3CD,PRKACB,PRKAR1A,PRKCH,PRKD3,RALB,RASD1,RHOA,RHOT2,RIPK1,SMAD2,SMAD4,SMAD7,TCF4,TCF7,TFRC,TGFBR2,TRPM7
PI3K/AKT Signaling	3.53	2.041	2.041	AKT3,CDC37,CTNNB1,EIF4E,GRB2,GSK3B,HSP90AB1,HSP90B1,IL2RB,IL2RG,IL6ST,IL7R,INPP5D,ITGA4,ITGB1,JAK1,LIMS1,MAP3K8,MAPK1,MCL1,MDM2,NFKB1,NFKBIA,PIK3CD,PPP2R5E,RALB,RASD1,SHC1,YWHAB,YWHAE,YWHAQ,YWHAZ
RhoGDI Signaling	1.4	-2.041	2.041	ACTR2,ACTR3,ARHGAP12,ARHGDIB,ARPC1B,ARPC2,ARPC3,ARPC4,ARPC5,CD44,CFL1,CREBBP,EP300,EZR,FNBP1,GNAS,GNB1,ITGA4,ITGB1,MYL12B,MYL6,PIKFYVE,RHOA,RHOT2,WASF2

## Sheet: Treg_12h
Ingenuity Canonical Pathways	-log(p-value)	z-score	Molecules
Phospholipase C Signaling	2.8	4.315	ARHGEF3,ATF4,CALM1 (includes others),CAMK4,CD247,CD3D,CD3E,CD3G,CD79B,CHP1,CREB1,CREBBP,EP300,FNBP1,FYN,GNAS,GRB2,HDAC1,ITGA4,ITGB1,LCK,LCP2,MARCKS,MEF2A,MEF2C,MYL12B,PEBP1,PPP3CA,PPP3R1,PRKCB,PRKCI,RASD1,RHOA
CD28 Signaling in T Helper Cells	7.95	4.146	ACTR2,ACTR3,AKT3,ARPC1B,ARPC2,ARPC3,ARPC4,ARPC5,CALM1 (includes others),CAMK4,CD247,CD3D,CD3E,CD3G,CHP1,CSK,FOS,FYN,GRB2,HLA-A,HLA-B,HLA-DRB1,HLA-DRB5,JUN,LCK,LCP2,MAP3K1,PPP3CA,PPP3R1
B Cell Receptor Signaling	2.46	3.962	AKT3,APBB1IP,ATF4,CALM1 (includes others),CAMK2D,CAMK4,CD79B,CREB1,CREBBP,CSK,EGR1,ETS1,GRB2,JUN,MAP3K1,MAP3K12,MAP3K2,MAP3K3,MEF2C,PAG1,PAX5,PPP3CA,PPP3R1,PRKCB,RASD1
Role of NFAT in Regulation of the Immune Response	4.4	3.9	AKT3,CALM1 (includes others),CAMK4,CD247,CD3D,CD3E,CD3G,CD79B,CHP1,CSNK1A1,CSNK1D,CSNK1G2,CSNK1G3,FOS,FYN,GNAS,GRB2,HLA-A,HLA-B,HLA-DRB1,HLA-DRB5,JUN,LCK,LCP2,MEF2A,MEF2C,PPP3CA,PPP3R1,RASD1,RCAN3
EIF2 Signaling	56.5	-3.841	AGO1,AKT3,ATF4,CDK11A,DDIT3,EIF1,EIF1AX,EIF1AY,EIF2AK2,EIF2B3,EIF2S2,EIF2S3,EIF3E,EIF3F,EIF3K,EIF4A2,EIF4E,EIF4G2,EIF5,EIF5B,FAU,GRB2,HNRNPA1,PPP1R15A,RASD1,RPL10,RPL10A,RPL11,RPL12,RPL13,RPL13A,RPL14,RPL15,RPL18,RPL18A,RPL19,RPL21,RPL22,RPL23,RPL23A,RPL24,RPL26,RPL26L1,RPL27,RPL27A,RPL28,RPL29,RPL3,RPL30,RPL31,RPL32,RPL34,RPL35,RPL35A,RPL36,RPL36A,RPL36AL,RPL37,RPL37A,RPL38,RPL39,RPL39L,RPL4,RPL…	Treg_12h
PKCθ Signaling in T Lymphocytes	2.86	3.838	CAMK2D,CD247,CD3D,CD3E,CD3G,CHP1,FOS,FYN,GRB2,HLA-A,HLA-B,HLA-DRB1,HLA-DRB5,JUN,LCK,LCP2,MAP3K1,MAP3K12,MAP3K2,MAP3K3,PPP3CA,PPP3R1,RASD1
Cardiac Hypertrophy Signaling	2.28	3.78	ADSS2,CALM1 (includes others),CAMK4,CHP1,CREB1,CREBBP,EIF2B3,EIF4E,EP300,FNBP1,GNAS,GRB2,JUN,MAP3K1,MAP3K12,MAP3K2,MAP3K3,MEF2A,MEF2C,MYL12B,PDIA3,PLCL1,PLCL2,PPP3CA,PPP3R1,PRKACB,PRKAG2,PRKAR1B,RASD1,RHOA
Senescence Pathway	1.66	3.772	AKT3,CALM1 (includes others),CAMK4,CHP1,CREBBP,DMTF1,EIF4E,ELF1,ELF2,ELK3,EP300,ETS1,GADD45A,GADD45B,GADD45G,IRF3,ITSN2,JUN,MDM2,PDHA1,PDHX,PHF1,PPP2R1A,PPP2R5E,PPP3CA,PPP3R1,RASD1,SMAD4,SOD2,TP53,ZFP36L1
Reelin Signaling in Neurons	1.97	3.771	ACTR2,ACTR3,AKT3,ARHGEF3,ARPC1B,ARPC2,ARPC3,ARPC4,ARPC5,CAMK2D,FYN,ITGA4,ITGA6,ITGB1,ITGB2,LCK,MAP4K1,RHOA
Cdc42 Signaling	6.78	3.578	ACTR2,ACTR3,ARPC1B,ARPC2,ARPC3,ARPC4,ARPC5,B2M,CD247,CD3D,CD3E,CD3G,DIAPH1,FOS,HLA-A,HLA-B,HLA-C,HLA-DRB1,HLA-DRB5,HLA-E,HLA-F,IQGAP2,ITGA4,ITGB1,JUN,MYL12B,PAK2,PRKCI,WIPF1
Integrin Signaling	1.52	3.545	ACTR2,ACTR3,AKT3,ARPC1B,ARPC2,ARPC3,ARPC4,ARPC5,ASAP1,FNBP1,FYN,GRB2,ILKAP,ITGA4,ITGA6,ITGAE,ITGB1,ITGB2,MYL12B,PAK2,RASD1,RHOA,TLN1,WIPF1
NRF2-mediated Oxidative Stress Response	5.59	3.441	ATF4,CBR1,CREBBP,DNAJA1,DNAJB1,DNAJB6,DNAJB9,DNAJC10,DNAJC3,DNAJC7,DNAJC8,EP300,ERP29,FOS,FTH1,FTL,GSR,GSTK1,GSTP1,HERPUD1,JUN,JUNB,JUND,MAP3K1,MGST3,PRKCB,PRKCI,RASD1,RBX1,SOD1,SOD2,STIP1,TXN,UBB
Role of NFAT in Cardiac Hypertrophy	1.62	3.411	AKT3,CALM1 (includes others),CAMK2D,CAMK4,CHP1,CSNK1A1,EP300,GNAS,GRB2,HDAC1,MAP3K1,MEF2A,MEF2C,PDIA3,PLCL1,PLCL2,PPP3CA,PPP3R1,PRKACB,PRKAG2,PRKAR1B,PRKCB,PRKCI,RASD1,RCAN3
Fcγ Receptor-mediated Phagocytosis in Macrophages and Monocytes	2.26	3.357	ACTR2,ACTR3,AKT3,ARPC1B,ARPC2,ARPC3,ARPC4,ARPC5,EZR,FYN,LCP2,PRKCB,PRKCI,RAB11A,TLN1
fMLP Signaling in Neutrophils	1.77	3.357	ACTR2,ACTR3,ARPC1B,ARPC2,ARPC3,ARPC4,ARPC5,CALM1 (includes others),CAMK4,CHP1,GNAS,PPP3CA,PPP3R1,PRKCB,PRKCI,RASD1
Synaptogenesis Signaling Pathway	1.81	3.307	ACTR2,ACTR3,AKT3,AP2B1,AP2M1,ARPC1B,ARPC2,ARPC3,ARPC4,ARPC5,ATF4,CALM1 (includes others),CAMK2D,CAMK4,CREB1,CREBBP,CTNNB1,FYN,GRB2,HSPA8,ITSN2,LCK,MARCKS,NAP1L1,PRKACB,PRKAG2,PRKAR1B,RAB5C,RASD1,RASGRP2,RHOA,STXBP3,TLN1,VAMP2,VTI1B
PI3K/AKT Signaling	2.41	3.3	AKT3,CTNNB1,EIF4E,GRB2,HSP90AB1,HSP90B1,IL27RA,IL2RG,IL7R,ITGA4,ITGB1,JAK1,JAK3,MCL1,MDM2,PPP2R1A,PPP2R5E,RASD1,THEM4,TP53,YWHAB,YWHAE,YWHAQ,YWHAZ
Synaptic Long Term Potentiation	2.74	3.3	ATF4,CALM1 (includes others),CAMK2D,CAMK4,CHP1,CREB1,CREBBP,EP300,PDIA3,PLCL1,PLCL2,PPP1R10,PPP3CA,PPP3R1,PRKACB,PRKAG2,PRKAR1B,PRKCB,PRKCI,RASD1
14-3-3-mediated Signaling	1.44	3.207	AKT3,FOS,GRB2,JUN,PDIA3,PLCL1,PLCL2,PRKCB,PRKCI,RASD1,TUBA1A,VIM,YWHAB,YWHAE,YWHAQ,YWHAZ
PI3K Signaling in B Lymphocytes	2.43	3.153	AKT3,ATF4,CALM1 (includes others),CAMK2D,CAMK4,CD79B,CHP1,CREB1,FOS,FYN,JUN,PDIA3,PLCL1,PLCL2,PLEKHA2,PPP3CA,PPP3R1,PRKCB,PRKCI,RASD1
Rac Signaling	3.03	3.153	ACTR2,ACTR3,ARPC1B,ARPC2,ARPC3,ARPC4,ARPC5,CD44,CYFIP2,ELK4,IQGAP2,ITGA4,ITGB1,JUN,MAP3K1,PAK2,PRKCI,RASD1,RHOA
Dopamine-DARPP32 Feedback in cAMP Signaling	3.22	3.128	ATF4,CALM1 (includes others),CAMK4,CHP1,CREB1,CREBBP,CREM,CSNK1A1,CSNK1D,CSNK1G2,CSNK1G3,GNAS,PDIA3,PLCL1,PLCL2,PPP1R10,PPP2R1A,PPP2R5E,PPP3CA,PPP3R1,PRKACB,PRKAG2,PRKAR1B,PRKCB,PRKCI
ERK5 Signaling	2.92	3.051	ATF4,CREB1,CREBBP,ELK4,FOS,MAP3K2,MAP3K3,MEF2A,MEF2C,RASD1,YWHAB,YWHAE,YWHAQ,YWHAZ
HGF Signaling	2.68	3.051	AKT3,ELF1,ELF2,ELK3,ETS1,FOS,GRB2,ITGA4,ITGB1,JUN,MAP3K1,MAP3K12,MAP3K2,MAP3K3,PRKCB,PRKCI,RASD1,STAT3
Protein Kinase A Signaling	2.84	3.042	AKAP11,AKAP13,AKAP9,ATF4,CALM1 (includes others),CAMK2D,CAMK4,CHP1,CREB1,CREBBP,CREM,CTNNB1,DUSP18,DUSP2,FLNA,GNAS,H1-10,H1-4,H3-3A/H3-3B,LEF1,MAP3K1,MYL12B,PDE3B,PDE6D,PDE7A,PDIA3,PLCL1,PLCL2,PPP1R10,PPP3CA,PPP3R1,PRKACB,PRKAG2,PRKAR1B,PRKCB,PRKCI,PTP4A1,PTPN1,PTPN22,RHOA,SMAD4,TCF4,TCF7,YWHAB,YWHAE,YWHAQ,YWHAZ
Calcium-induced T Lymphocyte Apoptosis	6.39	3	CALM1 (includes others),CAMK4,CD247,CD3D,CD3E,CD3G,CHP1,EP300,HDAC1,HLA-A,HLA-B,HLA-DRB1,HLA-DRB5,LCK,PPP3CA,PPP3R1,PRKCB,PRKCI
Actin Cytoskeleton Signaling	1.57	2.985	ACTR2,ACTR3,ARPC1B,ARPC2,ARPC3,ARPC4,ARPC5,CSK,CYFIP2,DIAPH1,EZR,FLNA,GRB2,IQGAP2,ITGA4,ITGB1,MSN,MYL12B,PAK2,RASD1,RHOA,TLN1,TMSB10/TMSB4X,TMSB4Y,WASF2
GNRH Signaling	1.88	2.982	ATF4,CALM1 (includes others),CAMK2D,CAMK4,CREB1,CREBBP,EGR1,FOS,GNAS,GRB2,JUN,MAP3K1,MAP3K12,MAP3K2,MAP3K3,PAK2,PRKACB,PRKAG2,PRKAR1B,PRKCB,PRKCI,RASD1
ERK/MAPK Signaling	4.45	2.887	ATF4,CREB1,CREBBP,DUSP2,EIF4E,ELF1,ELF2,ELK3,ETS1,FOS,FYN,GRB2,H3-3A/H3-3B,ITGA4,ITGB1,MKNK2,PAK2,PPP1R10,PPP2R1A,PPP2R5E,PRKACB,PRKAG2,PRKAR1B,PRKCB,PRKCI,RASD1,STAT3,TLN1,VRK2,YWHAB,YWHAQ,YWHAZ
Induction of Apoptosis by HIV1	1.37	2.828	BIRC2,BIRC3,CASP3,CASP8,CXCR4,DFFA,SLC25A5,TNFRSF1B,TP53
Actin Nucleation by ARP-WASP Complex	3.05	2.714	ACTR2,ACTR3,ARPC1B,ARPC2,ARPC3,ARPC4,ARPC5,FNBP1,GRB2,ITGA4,ITGB1,RASD1,RHOA,WIPF1
RANK Signaling in Osteoclasts	2.18	2.673	AKT3,BIRC2,BIRC3,CALM1 (includes others),CAMK4,CHP1,FOS,JUN,MAP3K1,MAP3K12,MAP3K2,MAP3K3,PPP3CA,PPP3R1
Regulation of Actin-based Motility by Rho	2.09	2.673	ACTR2,ACTR3,ARPC1B,ARPC2,ARPC3,ARPC4,ARPC5,FNBP1,ITGA4,ITGB1,MYL12B,PAK2,RHOA,WIPF1
Corticotropin Releasing Hormone Signaling	1.58	2.673	ARPC5,ATF4,CALM1 (includes others),CAMK4,CREB1,CREBBP,FOS,GNAS,JUN,JUND,MEF2A,MEF2C,PRKACB,PRKAG2,PRKAR1B,PRKCB,PRKCI,SMARCC2
Interferon Signaling	1.71	2.646	IFI6,IFITM2,IRF1,ISG15,JAK1,PSMB8,TAP1
Ephrin Receptor Signaling	1.93	2.558	ABI1,ACTR2,ACTR3,AKT3,ARPC1B,ARPC2,ARPC3,ARPC4,ARPC5,ATF4,CREB1,CREBBP,CXCR4,FYN,GNAS,GRB2,ITGA4,ITGB1,PAK2,RASD1,RHOA,STAT3,WIPF1
RhoA Signaling	1.58	2.5	ACTR2,ACTR3,ARHGAP12,ARHGAP9,ARPC1B,ARPC2,ARPC3,ARPC4,ARPC5,EZR,KTN1,LPAR6,MSN,MYL12B,RHOA,SEPTIN6
eNOS Signaling	1.55	2.5	AKT3,AQP3,CALM1 (includes others),CAMK4,CASP3,CASP8,GNAS,HSP90AB1,HSP90B1,HSPA14,HSPA1A/HSPA1B,HSPA8,LPAR6,NOSIP,PRKACB,PRKAG2,PRKAR1B,PRKCB,PRKCI
nNOS Signaling in Neurons	1.61	2.449	CALM1 (includes others),CAMK4,CHP1,PPP3CA,PPP3R1,PRKCB,PRKCI,RASD1
Inhibition of Angiogenesis by TSP1	1.45	2.449	AKT3,CASP3,CD47,FYN,JUN,TP53
iNOS Signaling	2.21	2.449	CALM1 (includes others),CAMK4,CREBBP,FOS,IRF1,JAK1,JAK3,JUN,LY96
Glutathione Redox Reactions I	2.25	2.449	GPX1,GPX4,GSR,GSTK1,GSTP1,MGST3
Crosstalk between Dendritic Cells and Natural Killer Cells	2.87	2.333	CAMK2D,CCR7,CD69,HLA-A,HLA-B,HLA-C,HLA-DRB1,HLA-DRB5,HLA-E,HLA-F,IL2RG,KLRD1,LTB,TLN1,TNFRSF1B,TYROBP
Wnt/β-catenin Signaling	3.14	2.324	AKT3,CD44,CREBBP,CSNK1A1,CSNK1D,CSNK1G2,CSNK1G3,CTNNB1,EP300,HDAC1,JUN,LEF1,MAP4K1,MDM2,PIN1,PPP2R1A,PPP2R5E,RPS27A,TCF4,TCF7,TLE3,TLE4,TP53,UBA52,UBB,UBC
IL-3 Signaling	2.1	2.309	AKT3,CHP1,FOS,GRB2,JAK1,JUN,PPP3CA,PPP3R1,PRKCB,PRKCI,RASD1,STAT3,STAT6
Th2 Pathway	2.46	2.309	CD247,CD3D,CD3E,CD3G,CHD4,CXCR4,GRB2,HLA-A,HLA-B,HLA-DRB1,HLA-DRB5,IKZF1,IL2RG,ITGB2,JAK1,JAK3,JUN,PSENEN,SOCS3,STAT6
OX40 Signaling Pathway	3.61	2.236	B2M,CD247,CD3D,CD3E,CD3G,HLA-A,HLA-B,HLA-C,HLA-DRB1,HLA-DRB5,HLA-E,HLA-F,JUN
Role of RIG1-like Receptors in Antiviral Innate Immunity	1.37	2.236	CASP10,CASP8,CREBBP,EP300,IRF3,IRF7,TANK
Osteoarthritis Pathway	1.48	2.236	ANXA2,ANXA5,ATF4,CASP1,CASP10,CASP3,CASP4,CASP8,CREB1,CREBBP,CTNNB1,DDIT4,HIF1A,HMGB1,ITGA4,ITGB1,LEF1,MEF2C,NAMPT,PRKAG2,SMAD4,TCF4,TCF7,TNFRSF1B
iCOS-iCOSL Signaling in T Helper Cells	4.71	2.183	AKT3,CALM1 (includes others),CAMK2D,CAMK4,CD247,CD3D,CD3E,CD3G,CHP1,CSK,GRB2,HLA-A,HLA-B,HLA-DRB1,HLA-DRB5,IL2RG,LCK,LCP2,PLEKHA2,PPP3CA,PPP3R1,TRAT1
Death Receptor Signaling	2.82	2.138	ACIN1,ARHGDIB,BIRC2,BIRC3,CASP10,CASP3,CASP8,CFLAR,DFFA,PARP14,PARP2,PARP8,TANK,TNFRSF1B,TNFRSF25,TNKS2
p70S6K Signaling	2.66	2.138	AKT3,BCAP31,CD79B,EEF2,GRB2,IL2RG,JAK1,PDIA3,PLCL1,PLCL2,PPP2R1A,PPP2R5E,PRKCB,PRKCI,RASD1,RPS6,YWHAB,YWHAE,YWHAQ,YWHAZ
Oxidative Phosphorylation	11.2	2.121	ATP5F1B,ATP5F1E,ATP5MC2,ATP5ME,ATP5MG,ATP5PD,COX17,COX4I1,COX5B,COX6A1,COX6B1,COX6C,COX7A2,COX7A2L,COX7B,COX7C,COX8A,NDUFA1,NDUFA11,NDUFA12,NDUFA13,NDUFA6,NDUFB1,NDUFB11,NDUFB5,NDUFB7,NDUFS7,UQCR10,UQCR11,UQCRB,UQCRH,UQCRQ
Type I Diabetes Mellitus Signaling	2.82	2.111	CASP3,CASP8,CD247,CD3D,CD3E,CD3G,HLA-A,HLA-B,HLA-C,HLA-DRB1,HLA-DRB5,HLA-E,HLA-F,IRF1,JAK1,SOCS3,SOCS4,TNFRSF1B
Melatonin Signaling	1.72	2.111	CALM1 (includes others),CAMK2D,CAMK4,PDIA3,PLCL1,PLCL2,PRKACB,PRKAG2,PRKAR1B,PRKCB,PRKCI
Inhibition of ARE-Mediated mRNA Degradation Pathway	5.68	2.041	AGO1,AKT3,CNOT1,CNOT2,CNOT9,DDX6,EXOSC6,EXOSC8,LTB,PABPN1,PAPOLA,PPP2R1A,PPP2R5E,PRKACB,PRKAG2,PRKAR1B,PSME1,PSME2,TIA1,TNFRSF1B,YWHAB,YWHAE,YWHAQ,YWHAZ,ZFP36,ZFP36L1
RhoGDI Signaling	2.25	-2.041	ACTR2,ACTR3,ARHGAP12,ARHGAP9,ARHGDIB,ARHGEF3,ARPC1B,ARPC2,ARPC3,ARPC4,ARPC5,CD44,CREBBP,EP300,EZR,FNBP1,GNAS,ITGA4,ITGB1,MSN,MYL12B,PAK2,RHOA,WASF2
