# Supplementary material for: A dynamic single cell-based framework for digital twins to prioritize disease genes and drug targets
Source: Genome Med. 2022 May 6;14:48. doi: 10.1186/s13073-022-01048-4 (PMC9074288; doi:10.1186/s13073-022-01048-4)
Supplement: Supplementary file 5 — Additional file 5. Significant pathways enriched in the scRNA-seq SAR data, in different cell types and at different time points. [file 13073_2022_1048_MOESM5_ESM.zip › Pathway_2D.xlsx]

## Sheet: B cell_2D
Ingenuity Canonical Pathways	-log(p-value)	z-score	Molecules
Role of NFAT in Cardiac Hypertrophy	3.25	5.181	AKT1,AKT2,AKT3,CALM1 (includes others),CAMK1D,CAMK2D,CAMK4,CHP1,CSNK1A1,EP300,GNAI2,GNB1L,GNB2,GNB4,GNB5,GNG11,GNG5,GRB2,GSK3B,HDAC1,HDAC2,HDAC5,HDAC8,HDAC9,ITPR1,ITPR2,KRAS,MAP2K1,MAP2K2,MAP2K4,MAP2K7,MAP3K1,MAPK1,MAPK3,MAPK8,MEF2A,MEF2C,NRAS,PDIA3,PIK3R1,PLCL2,PPP3CA,PPP3CC,PPP3R1,PRKACB,PRKAG1,PRKAG2,PRKAR1A,PRKAR1B,PRKAR2A,PRKAR2B,PRKCB,PRKCD,PRKCH,PRKCQ,PRKD3,RALA,RASD1,RCAN3,RRAS2,TGFB1,TGF…
Synaptic Long Term Potentiation	3.29	4.964	ATF2,ATF4,CALM1 (includes others),CAMK2D,CAMK4,CHP1,CREB1,CREBBP,EP300,GRINA,ITPR1,ITPR2,KRAS,MAP2K1,MAP2K2,MAPK1,MAPK3,NRAS,PDIA3,PLCL2,PPP1CA,PPP1R14B,PPP3CA,PPP3CC,PPP3R1,PRKACB,PRKAG1,PRKAG2,PRKAR1A,PRKAR1B,PRKAR2A,PRKAR2B,PRKCB,PRKCD,PRKCH,PRKCQ,PRKD3,RALA,RASD1,RPS6KA1,RRAS2
Cardiac Hypertrophy Signaling (Enhanced)	1.38	4.782	AKAP13,AKT1,AKT2,AKT3,ATF2,ATF6,CALM1 (includes others),CAMK2D,CAMK4,CD70,CHP1,CHUK,CSF2RB,CTNNB1,DIAPH1,DIAPH2,DVL1,DVL2,EIF2B1,EIF2B2,EIF2B4,EIF4E,EIF4EBP1,EP300,GNA12,GNAI2,GNG11,GNG5,GSK3B,HDAC1,HDAC2,HDAC5,HDAC8,HDAC9,HSPB1,IKBKE,IL10RA,IL15RA,IL2RG,IL7R,INPP5F,ITGA4,ITGB1,ITPR1,ITPR2,JUN,KRAS,LTA,LTB,MAP2K1,MAP2K2,MAP2K4,MAP2K7,MAP3K1,MAP3K12,MAP3K13,MAP3K2,MAP3K3,MAP3K8,MAPK1,MAPK3,MAPK8,M…
Protein Kinase A Signaling	3.68	4.696	ADD3,AKAP10,AKAP11,AKAP13,AKAP8,AKAP9,ATF2,ATF4,CALM1 (includes others),CAMK2D,CAMK4,CDC16,CHP1,CHUK,CREB1,CREBBP,CREM,CTNNB1,DUSP10,DUSP12,DUSP16,DUSP4,EBI3,FLNA,GNAI2,GNB1L,GNB2,GNB4,GNB5,GNG11,GNG5,GSK3B,H1-1,H1-10,H1-2,H1-3,H1-4,H1-5,H3-3A/H3-3B,ITPR1,ITPR2,KDELR1,LEF1,MAP2K1,MAP2K2,MAP3K1,MAPK1,MAPK3,MTMR3,MYL12A,MYL12B,MYL6,MYL6B,NFAT5,NFKB1,NFKBIA,NFKBID,PALM2AKAP2,PDE4B,PDE6D,PDE7A,PDIA3,…
Phospholipase C Signaling	5.2	4.662	ARHGEF1,ARHGEF3,ARHGEF7,ATF2,ATF4,BTK,CALM1 (includes others),CAMK4,CD247,CD3D,CD3E,CD3G,CD79A,CD79B,CDC42,CHP1,CREB1,CREBBP,EP300,FNBP1,FYN,GNB1L,GNB2,GNB4,GNB5,GNG11,GNG5,GRB2,HDAC1,HDAC2,HDAC5,HDAC8,HDAC9,ITGA4,ITGB1,ITK,ITPR1,ITPR2,KRAS,LCK,LCP2,LYN,MAP2K1,MAP2K2,MAPK1,MAPK3,MARCKS,MEF2A,MEF2C,MPRIP,MYL12A,MYL12B,MYL6,MYL6B,NFAT5,NFKB1,NRAS,PEBP1,PLD3,PPP3CA,PPP3CC,PPP3R1,PRKCB,PRKCD,PRKCH,PR…
Dopamine-DARPP32 Feedback in cAMP Signaling	1.4	4.644	ATF2,ATF4,CALM1 (includes others),CAMK4,CHP1,CREB1,CREBBP,CREM,CSNK1A1,CSNK1D,CSNK1E,CSNK1G2,CSNK1G3,GNAI2,GRINA,ITPR1,ITPR2,PDIA3,PLCL2,PPP1CA,PPP1R14B,PPP2CA,PPP2R1A,PPP2R2A,PPP2R5A,PPP2R5E,PPP3CA,PPP3CC,PPP3R1,PRKACB,PRKAG1,PRKAG2,PRKAR1A,PRKAR1B,PRKAR2A,PRKAR2B,PRKCB,PRKCD,PRKCH,PRKCQ,PRKD3
CREB Signaling in Neurons	1.68	4.644	AKT1,AKT2,AKT3,ATF2,ATF4,CALM1 (includes others),CAMK2D,CAMK4,CREB1,CREBBP,EP300,GNA12,GNAI2,GNB1L,GNB2,GNB4,GNB5,GNG11,GNG5,GRB2,GTF2B,ITPR1,ITPR2,KRAS,MAP2K1,MAP2K2,MAPK1,MAPK3,NRAS,PDIA3,PIK3R1,PLCL2,POLR2H,POLR2J,POLR2J2/POLR2J3,POLR2L,PRKACB,PRKAG1,PRKAG2,PRKAR1A,PRKAR1B,PRKAR2A,PRKAR2B,PRKCB,PRKCD,PRKCH,PRKCQ,PRKD3,RALA,RASD1,RPS6KA1,RRAS2,TBP
CD28 Signaling in T Helper Cells	16	4.619	ACTR2,ACTR3,AKT1,AKT2,AKT3,ARPC1B,ARPC2,ARPC3,ARPC4,ARPC5,BCL10,CALM1 (includes others),CAMK4,CD247,CD28,CD3D,CD3E,CD3G,CD86,CDC42,CHP1,CHUK,CSK,CTLA4,FOS,FYN,GRB2,HLA-A,HLA-B,HLA-DMA,HLA-DMB,HLA-DOB,HLA-DQA1,HLA-DQB1,HLA-DRA,HLA-DRB1,IKBKE,ITK,ITPR1,ITPR2,JUN,LCK,LCP2,MALT1,MAP2K1,MAP2K2,MAP2K4,MAP3K1,MAPK8,NFAT5,NFKB1,NFKBIA,NFKBID,PIK3R1,PPP3CA,PPP3CC,PPP3R1,PRKCQ,PTPN11,RAC1,SYK,WAS,ZAP70
Reelin Signaling in Neurons	3.14	4.529	ACTR2,ACTR3,AKT1,AKT2,AKT3,ARHGEF1,ARHGEF3,ARPC1B,ARPC2,ARPC3,ARPC4,ARPC5,CAMK2D,CDC42,CFL1,FYN,GRINA,GSK3B,ITGA4,ITGA6,ITGAL,ITGB1,ITGB2,LCK,LRP8,LYN,MAP2K1,MAP2K2,MAP2K4,MAP2K7,MAP4K1,MAPK1,MAPK3,MAPK8,MAPK8IP3,NDEL1,PDK1,PIK3R1,RAC1,RAPGEF1,RHOA
NRF2-mediated Oxidative Stress Response	10.9	4.525	ACTB,ACTG1,AKT1,ATF4,CAT,CBR1,CCT7,CDC34,CLPP,CREBBP,DNAJA1,DNAJA3,DNAJB1,DNAJB12,DNAJB14,DNAJB6,DNAJB9,DNAJC11,DNAJC18,DNAJC19,DNAJC3,DNAJC4,DNAJC7,DNAJC8,DNAJC9,EP300,ERP29,FKBP5,FOS,FTH1,FTL,GCLM,GSK3B,GSR,GSTK1,GSTP1,HERPUD1,JUN,JUNB,JUND,KEAP1,KRAS,MAF,MAFF,MAP2K1,MAP2K2,MAP2K4,MAP2K7,MAP3K1,MAPK1,MAPK3,MAPK8,MGST3,NFE2L2,NRAS,PIK3R1,PMF1/PMF1-BGLAP,PRDX1,PRKCB,PRKCD,PRKCH,PRKCQ,PRKD3,RALA,R…
Systemic Lupus Erythematosus In B Cell Signaling Pathway	4.98	4.417	AKT1,AKT2,AKT3,BCL10,BCL2L1,BCL2L11,BTK,CALM1 (includes others),CAMK4,CBL,CCND2,CCND3,CD19,CD40,CD70,CD72,CD79A,CD79B,CHP1,CSK,CTNNB1,FOS,FOXO1,FYN,GRB2,GSK3B,INPP5B,INPP5D,INPP5F,IRAK1,IRAK4,IRF3,IRF7,ISG15,ISG20,JAK1,JUN,KRAS,LCK,LILRB4,LTA,LTB,LYN,MALT1,MAP2K1,MAP2K2,MAP4K4,MAPK1,MAPK3,MCL1,MYC,MYD88,NFAT5,NFKB1,NRAS,PAG1,PIK3AP1,PIK3R1,PPP3CA,PPP3CC,PPP3R1,PRKCB,PRKCD,PRKCH,PRKCQ,PRKD3,PTPN11…
Nitric Oxide Signaling in the Cardiovascular System	2.43	4.382	AKT1,AKT2,AKT3,CALM1 (includes others),CAMK4,HSP90AA1,HSP90AB1,HSP90B1,ITPR1,ITPR2,MAP2K1,MAP2K2,MAPK1,MAPK3,PIK3R1,PRKAA1,PRKACB,PRKAG1,PRKAG2,PRKAR1A,PRKAR1B,PRKAR2A,PRKAR2B,PRKCB,PRKCD,PRKCH,PRKCQ,PRKD3,VEGFA,VEGFB
RANK Signaling in Osteoclasts	4.69	4.243	AKT1,AKT2,AKT3,CALM1 (includes others),CAMK4,CBL,CHP1,CHUK,FOS,GSN,IKBKE,JUN,MAP2K1,MAP2K2,MAP2K4,MAP2K7,MAP3K1,MAP3K12,MAP3K13,MAP3K2,MAP3K3,MAP3K8,MAPK1,MAPK3,MAPK8,NFKB1,NFKBIA,NFKBID,PIK3R1,PPP3CA,PPP3CC,PPP3R1,TAB2,TRAF5
GNRH Signaling	2.75	4.23	ATF2,ATF4,CALM1 (includes others),CAMK2D,CAMK4,CDC42,CREB1,CREBBP,EGR1,FOS,GNAI2,GNG11,GNG5,GRB2,ITPR1,ITPR2,JUN,KRAS,MAP2K1,MAP2K2,MAP2K4,MAP2K7,MAP3K1,MAP3K12,MAP3K13,MAP3K2,MAP3K3,MAP3K8,MAPK1,MAPK3,MAPK8,NFKB1,NRAS,PAK2,PRKACB,PRKAG1,PRKAG2,PRKAR1A,PRKAR1B,PRKAR2A,PRKAR2B,PRKCB,PRKCD,PRKCH,PRKCQ,PRKD3,RAC1,RALA,RASD1,RRAS2
HGF Signaling	5.19	4.11	AKT1,AKT2,AKT3,ATF2,CDC42,CDKN1A,ELF1,ELF2,ELK3,ETS1,FOS,GRB2,ITGA4,ITGB1,JUN,KRAS,MAP2K1,MAP2K2,MAP2K4,MAP2K7,MAP3K1,MAP3K12,MAP3K13,MAP3K2,MAP3K3,MAP3K8,MAPK1,MAPK3,MAPK8,NRAS,PIK3R1,PRKCB,PRKCD,PRKCH,PRKCQ,PRKD3,PTPN11,RAC1,RALA,RAPGEF1,RASD1,RRAS2
NF-κB Signaling	4.26	4.082	AKT1,AKT2,AKT3,ARAF,BCL10,CASP8,CD40,CHUK,CREBBP,CSNK2A1,CSNK2A2,CSNK2B,EIF2AK2,EP300,GSK3B,HDAC1,HDAC2,IRAK1,IRAK4,KRAS,LCK,LTA,MALT1,MAP2K7,MAP3K1,MAP3K3,MAP3K8,MAP4K4,MAPK8,MYD88,NFKB1,NFKBIA,NFKBID,NRAS,PIK3R1,PRKACB,PRKCB,PRKCQ,RALA,RASD1,RRAS2,SIGIRR,TAB2,TANK,TBK1,TDP2,TGFBR1,TGFBR3,TLR10,TNF,TNFAIP3,TNFRSF1B,TRAF3,TRAF5,UBE2N,UBE2V1,ZAP70
PI3K Signaling in B Lymphocytes	7.85	4.061	AKT1,AKT2,AKT3,ATF2,ATF4,ATF6,ATF6B,BCL10,BTK,CALM1 (includes others),CAMK2D,CAMK4,CBL,CD19,CD40,CD79A,CD79B,CD81,CHP1,CHUK,CREB1,DAPP1,FOS,FYN,IKBKE,INPP5D,ITPR1,ITPR2,JUN,KRAS,LYN,MALT1,MAP2K1,MAP2K2,MAPK1,MAPK3,NFAT5,NFKB1,NFKBIA,NFKBID,NRAS,PDIA3,PIK3AP1,PIK3R1,PLCL2,PLEKHA2,PPP3CA,PPP3CC,PPP3R1,PRKCB,RAC1,RALA,RASD1,RRAS2,SYK
BMP signaling pathway	3.04	4.041	ATF2,CAMK4,CREB1,CREBBP,GRB2,JUN,KRAS,MAP2K1,MAP2K2,MAP2K4,MAPK1,MAPK3,MAPK8,NFKB1,NRAS,PRKACB,PRKAG1,PRKAG2,PRKAR1A,PRKAR1B,PRKAR2A,PRKAR2B,RALA,RASD1,RRAS2,RUNX2,SMAD4,SMAD7,ZNF423
Ovarian Cancer Signaling	1.75	3.962	AKT1,AKT2,AKT3,CD44,CTNNB1,DVL1,GSK3B,KRAS,LEF1,MAP2K1,MAP2K2,MAPK1,MAPK3,MLH1,MMP9,MSH6,NRAS,PA2G4,PIK3R1,PRKACB,PRKAG1,PRKAG2,PRKAR1A,PRKAR1B,PRKAR2A,PRKAR2B,RALA,RASD1,RPS6KB2,RRAS2,TCF3,TCF4,TCF7,TFDP1,TP53,VEGFA,VEGFB,WNT10A
Opioid Signaling Pathway	3.98	3.916	AKT1,AKT2,AKT3,AP1B1,AP1G2,AP2A2,AP2B1,AP2M1,AP2S1,ATF2,ATF4,CALM1 (includes others),CAMK1D,CAMK2D,CAMK4,CDC42,CREB1,CREBBP,CTNNB1,EP300,FOS,FOSB,FYN,GNAI2,GNG11,GNG5,GRINA,GRK2,GRK3,GRK6,GSK3B,ITPR1,ITPR2,KRAS,LCK,LYN,MAP2K1,MAP2K2,MAP2K4,MAP2K7,MAPK1,MAPK3,MAPK6,MYC,NFKB1,NFKBIA,NRAS,PDK1,PPP3CA,PPP3CC,PPP3R1,PRKACB,PRKAG1,PRKAG2,PRKAR1A,PRKAR1B,PRKAR2A,PRKAR2B,PRKCB,PRKCD,PRKCH,PRKCQ,PRKD3,RAC…
14-3-3-mediated Signaling	4.28	3.888	AKT1,AKT2,AKT3,CBL,FOS,FOXO1,GRB2,GSK3B,JUN,KRAS,MAP2K1,MAP2K2,MAP2K4,MAPK1,MAPK3,MAPK8,NRAS,PDCD6IP,PDIA3,PIK3R1,PLCL2,PRKCB,PRKCD,PRKCH,PRKCQ,PRKD3,RALA,RASD1,RPS6KA1,RRAS2,TNF,TSC2,TUBA1A,TUBA1B,TUBA1C,TUBA4A,TUBB,VIM,YWHAB,YWHAE,YWHAG,YWHAH,YWHAQ,YWHAZ
Glioma Signaling	2.21	3.838	AKT1,AKT2,AKT3,CALM1 (includes others),CAMK1D,CAMK2D,CAMK4,CDKN1A,E2F3,E2F5,E2F8,GRB2,IDH2,IDH3B,KRAS,MAP2K1,MAP2K2,MAPK1,MAPK3,MDM2,NRAS,PA2G4,PIK3R1,PRKCB,PRKCD,PRKCH,PRKCQ,PRKD3,RALA,RASD1,RRAS2,TFDP1,TP53
Senescence Pathway	5.89	3.796	AKT1,AKT2,AKT3,ARAF,CALM1 (includes others),CAMK4,CAPN2,CAPNS1,CAT,CCNB1,CCNB2,CDC16,CDKN1A,CHEK1,CHP1,CHUK,CREBBP,DHCR24,DLD,DMTF1,E2F3,E2F5,E2F8,EIF4E,EIF4EBP1,ELF1,ELF2,ELK3,EP300,ETS1,GADD45A,GADD45B,GADD45G,HBP1,IKBKE,ING1,IRF3,ITPR2,ITSN2,JUN,KAT2B,KRAS,MAP2K1,MAP2K2,MAP2K4,MAP2K7,MAPK1,MAPK3,MAPK6,MAPKAPK2,MAPKAPK3,MDM2,NFAT5,NFKB1,NRAS,PARP1,PDHA1,PDHB,PDHX,PDK1,PHF19,PIK3R1,PPP1CA,PPP2CA…
Cardiac Hypertrophy Signaling	5.74	3.787	ADSS2,AKT1,ATF2,CALM1 (includes others),CAMK4,CDC42,CHP1,CREB1,CREBBP,EIF2B1,EIF2B2,EIF2B4,EIF4E,EP300,FNBP1,GNA12,GNAI2,GNB1L,GNB2,GNB4,GNB5,GNG11,GNG5,GRB2,GSK3B,HSPB1,JUN,KRAS,MAP2K1,MAP2K2,MAP2K4,MAP2K7,MAP3K1,MAP3K12,MAP3K13,MAP3K2,MAP3K3,MAP3K8,MAPK1,MAPK3,MAPK8,MAPKAPK2,MAPKAPK3,MEF2A,MEF2C,MYL12A,MYL12B,MYL6,MYL6B,NRAS,PDIA3,PIK3R1,PLCL2,PPP3CA,PPP3CC,PPP3R1,PRKACB,PRKAG1,PRKAG2,PRKAR1A,P…
P2Y Purigenic Receptor Signaling Pathway	3.61	3.781	AKT1,AKT2,AKT3,ATF2,ATF4,CREB1,CREBBP,FOS,GNAI2,GNB1L,GNB2,GNB4,GNB5,GNG11,GNG5,JUN,KRAS,MAP2K1,MAP2K2,MAPK1,MAPK3,MYC,NFKB1,NRAS,PDIA3,PIK3R1,PLCL2,PRKACB,PRKAG1,PRKAG2,PRKAR1A,PRKAR1B,PRKAR2A,PRKAR2B,PRKCB,PRKCD,PRKCH,PRKCQ,PRKD3,RALA,RASD1,RRAS2
Renin-Angiotensin Signaling	2.22	3.773	ATF2,FOS,GRB2,ITPR1,ITPR2,JUN,KRAS,MAP2K1,MAP2K2,MAP2K4,MAP3K1,MAPK1,MAPK3,MAPK8,NFKB1,NRAS,PAK2,PIK3R1,PRKACB,PRKAG1,PRKAG2,PRKAR1A,PRKAR1B,PRKAR2A,PRKAR2B,PRKCB,PRKCD,PRKCH,PRKCQ,PRKD3,RAC1,RALA,RASD1,RRAS2,TNF
Pyridoxal 5'-phosphate Salvage Pathway	3.1	3.674	AKT2,ARAF,CSNK1A1,CSNK1D,DYRK1A,EIF2AK2,GRK6,IRAK1,MAP2K1,MAP2K2,MAP2K4,MAP3K8,MAPK1,MAPK3,MAPK6,MAPK8,PAK2,PRKAA1,PRKCD,PRKCH,PRKCQ,PRKX,PRPF4B,TTK
Melatonin Signaling	2.85	3.674	ARAF,CALM1 (includes others),CAMK2D,CAMK4,GNAI2,MAP2K1,MAP2K2,MAP2K4,MAP2K7,MAPK1,MAPK3,PDIA3,PLCL2,PRKACB,PRKAG1,PRKAG2,PRKAR1A,PRKAR1B,PRKAR2A,PRKAR2B,PRKCB,PRKCD,PRKCH,PRKCQ,PRKD3
Fcγ Receptor-mediated Phagocytosis in Macrophages and Monocytes	4.69	3.667	ACTB,ACTG1,ACTR2,ACTR3,AKT1,AKT2,AKT3,ARPC1B,ARPC2,ARPC3,ARPC4,ARPC5,CBL,CDC42,EZR,FYN,INPP5D,LCP2,LYN,MAPK1,MAPK3,PIK3R1,PLD3,PRKCB,PRKCD,PRKCH,PRKCQ,PRKD3,RAB11B,RAC1,RAC2,RPS6KB2,SYK,TLN1,VASP,WAS
p70S6K Signaling	4.1	3.667	AKT1,AKT2,AKT3,BCAP31,BTK,CD19,CD79A,CD79B,EEF2,GNAI2,GRB2,IL2RG,JAK1,KRAS,LYN,MAP2K1,MAP2K2,MAPK1,MAPK3,NRAS,PDIA3,PIK3R1,PLCL2,PPP2CA,PPP2R1A,PPP2R2A,PPP2R5A,PPP2R5E,PRKCB,PRKCD,PRKCH,PRKCQ,PRKD3,RALA,RASD1,RPS6,RRAS2,SYK,YWHAB,YWHAE,YWHAG,YWHAH,YWHAQ,YWHAZ
Apelin Endothelial Signaling Pathway	2.16	3.656	AKT1,AKT2,AKT3,CALM1 (includes others),CAMK4,FOS,GNAI2,HDAC5,HIF1A,JUN,KRAS,MAP2K1,MAP2K2,MAP2K4,MAPK1,MAPK3,MAPK8,MEF2A,MEF2C,NFKB1,NRAS,PIK3R1,PRKAA1,PRKAG1,PRKAG2,PRKCB,PRKCD,PRKCH,PRKCQ,PRKD3,RALA,RASD1,RPS6KB2,RRAS2
Salvage Pathways of Pyrimidine Ribonucleotides	2.35	3.651	AKT2,APOBEC3G,ARAF,CSNK1A1,CSNK1D,DYRK1A,EIF2AK2,GRK6,IRAK1,MAP2K1,MAP2K2,MAP2K4,MAP3K8,MAPK1,MAPK3,MAPK6,MAPK8,NME1,NME2,PAK2,PRKAA1,PRKCD,PRKCH,PRKCQ,PRKX,PRPF4B,TTK,UCK2,UCKL1,UPP1
Production of Nitric Oxide and Reactive Oxygen Species in Macrophages	2.38	3.571	AKT1,AKT2,AKT3,CAT,CDC42,CHUK,CREBBP,FNBP1,FOS,IKBKE,IRF1,JAK1,JAK3,JUN,LYZ,MAP2K1,MAP2K4,MAP2K7,MAP3K1,MAP3K12,MAP3K13,MAP3K2,MAP3K3,MAP3K8,MAPK1,MAPK3,MAPK8,NFKB1,NFKBIA,NFKBID,PIK3R1,PPARA,PPP1CA,PPP1R14B,PPP2CA,PPP2R1A,PPP2R2A,PPP2R5A,PPP2R5E,PRKCB,PRKCD,PRKCH,PRKCQ,PRKD3,RAC1,RAC2,RHOA,RHOF,RHOH,RHOT2,TNF,TNFRSF1B
Aldosterone Signaling in Epithelial Cells	3.26	3.5	AHCY,DNAJA1,DNAJB1,DNAJB12,DNAJB14,DNAJB6,DNAJB9,DNAJC11,DNAJC18,DNAJC19,DNAJC2,DNAJC24,DNAJC25,DNAJC3,DNAJC4,DNAJC7,DNAJC8,DNAJC9,HSCB,HSP90AA1,HSP90AB1,HSP90B1,HSPA14,HSPA4,HSPA8,HSPA9,HSPB1,HSPB11,HSPD1,HSPE1,HSPH1,ITPR1,ITPR2,KRAS,MAP2K1,MAP2K2,MAPK1,MAPK3,PDIA3,PIK3R1,PLCL2,PRKCB,PRKCD,PRKCH,PRKCQ,PRKD3,SACS,TRAP1
α-Adrenergic Signaling	3.51	3.441	CALM1 (includes others),CAMK4,GNAI2,GNB1L,GNB2,GNB4,GNB5,GNG11,GNG5,ITPR1,ITPR2,KRAS,MAP2K1,MAP2K2,MAPK1,MAPK3,NRAS,PHKG1,PRKACB,PRKAG1,PRKAG2,PRKAR1A,PRKAR1B,PRKAR2A,PRKAR2B,PRKCB,PRKCD,PRKCH,PRKCQ,PRKD3,RALA,RASD1,RRAS2
IL-3 Signaling	4.71	3.413	AKT1,AKT2,AKT3,CHP1,CSF2RB,FOS,FOXO1,GRB2,INPP5D,JAK1,JUN,KRAS,MAP2K1,MAP2K2,MAPK1,MAPK3,NRAS,PIK3R1,PPP3CA,PPP3CC,PPP3R1,PRKCB,PRKCD,PRKCH,PRKCQ,PRKD3,RAC1,RALA,RAPGEF1,RASD1,RRAS2,STAT6
PFKFB4 Signaling Pathway	4.75	3.411	ATF2,ATF4,CREB1,CREBBP,MAP2K1,MAP2K2,MAP2K4,MAP2K7,MAPK1,MAPK3,NCOA3,PRKACB,PRKAG1,PRKAG2,PRKAR1A,PRKAR1B,PRKAR2A,PRKAR2B,RPS6KA5,TGFB1,TKT,TP53
Role of NFAT in Regulation of the Immune Response	11.4	3.402	AKT1,AKT2,AKT3,ATF2,BTK,CALM1 (includes others),CAMK4,CD247,CD28,CD3D,CD3E,CD3G,CD79A,CD79B,CD86,CHP1,CHUK,CSNK1A1,CSNK1D,CSNK1E,CSNK1G2,CSNK1G3,FOS,FYN,GNA12,GNAI2,GNB1L,GNB2,GNB4,GNB5,GNG11,GNG5,GRB2,GSK3B,HLA-A,HLA-B,HLA-DMA,HLA-DMB,HLA-DOB,HLA-DQA1,HLA-DQB1,HLA-DRA,HLA-DRB1,IKBKE,ITK,ITPR1,ITPR2,JUN,KRAS,LCK,LCP2,LYN,MAP2K1,MAP2K2,MAPK1,MAPK3,MEF2A,MEF2C,NFAT5,NFKB1,NFKBIA,NFKBID,NRAS,PIK3R1,…
PDGF Signaling	2.76	3.402	CSNK2A1,CSNK2A2,CSNK2B,EIF2AK2,FOS,GRB2,INPP5B,INPP5D,INPP5F,JAK1,JAK3,JUN,KRAS,MAP2K1,MAP2K2,MAP2K4,MAP3K1,MAPK1,MAPK3,MAPK8,MYC,NRAS,PIK3R1,PRKCB,RALA,RASD1,RRAS2,SRF,SYNJ1
fMLP Signaling in Neutrophils	5.44	3.363	ACTR2,ACTR3,ARPC1B,ARPC2,ARPC3,ARPC4,ARPC5,CALM1 (includes others),CAMK4,CDC42,CHP1,GNAI2,GNB1L,GNB2,GNB4,GNB5,GNG11,GNG5,ITPR1,ITPR2,KRAS,MAP2K1,MAP2K2,MAPK1,MAPK3,NFAT5,NFKB1,NFKBIA,NFKBID,NRAS,PIK3R1,PPP3CA,PPP3CC,PPP3R1,PRKCB,PRKCD,PRKCH,PRKCQ,PRKD3,RAC1,RALA,RASD1,RRAS2,WAS
IGF-1 Signaling	5.49	3.307	AKT1,AKT2,AKT3,CSNK2A1,CSNK2A2,CSNK2B,FOS,FOXO1,GRB2,JAK1,JUN,KRAS,MAP2K1,MAP2K2,MAPK1,MAPK3,MAPK8,NRAS,PIK3R1,PRKACB,PRKAG1,PRKAG2,PRKAR1A,PRKAR1B,PRKAR2A,PRKAR2B,PTPN11,RALA,RASD1,RPS6KB2,RRAS2,SOCS3,SOCS4,SOCS5,SRF,YWHAB,YWHAE,YWHAG,YWHAH,YWHAQ,YWHAZ
B Cell Receptor Signaling	10.8	3.3	AKT1,AKT2,AKT3,APBB1IP,ATF2,ATF4,BCL10,BCL2A1,BCL2L1,BTK,CALM1 (includes others),CAMK2D,CAMK4,CD19,CD79A,CD79B,CDC42,CFL1,CHUK,CREB1,CREBBP,CSK,DAPP1,EBF1,EGR1,ETS1,FOXO1,GRB2,GSK3B,IKBKE,INPP5B,INPP5D,INPP5F,JUN,KRAS,LYN,MALT1,MAP2K1,MAP2K2,MAP2K4,MAP2K7,MAP3K1,MAP3K12,MAP3K13,MAP3K2,MAP3K3,MAP3K8,MAPK1,MAPK3,MAPK8,MEF2C,NFAT5,NFKB1,NFKBIA,NFKBID,NRAS,PAG1,PIK3AP1,PIK3R1,POU2F2,PPP3CA,PPP3CC,PPP…
UVB-Induced MAPK Signaling	2.42	3.3	AKT1,EIF4E,EIF4EBP1,FOS,H3-3A/H3-3B,JUN,MAP2K1,MAP2K4,MAPK1,MAPK3,MAPK8,PIK3R1,PRKCB,PRKCD,PRKCH,PRKCQ,PRKD3,RPS6KA5,TP53
tRNA Charging	3.92	3.3	CARS1,CARS2,DARS1,EPRS1,FARSB,IARS1,IARS2,KARS1,MARS1,NARS2,RARS1,RARS2,TARS1,TARS2,TARS3,VARS,VARS2,WARS1
NF-κB Activation by Viruses	3.91	3.286	AKT1,AKT2,AKT3,CHUK,CXCR5,EIF2AK2,IKBKE,ITGA4,ITGA6,ITGAL,ITGB1,ITGB2,KRAS,LCK,MAP3K1,MAPK1,MAPK3,NFKB1,NFKBIA,NFKBID,NRAS,PIK3R1,PRKCB,PRKCD,PRKCH,PRKCQ,PRKD3,RALA,RASD1,RRAS2,TBP
EGF Signaling	2.9	3.273	AKT1,AKT2,AKT3,CSNK2A1,CSNK2A2,CSNK2B,FOS,GRB2,ITPR1,ITPR2,JAK1,JUN,MAP2K1,MAP2K4,MAP2K7,MAP3K1,MAPK1,MAPK3,MAPK8,PIK3R1,SRF
TGF-β Signaling	2.28	3.272	CDC42,CREBBP,EP300,FOS,GRB2,HDAC1,IRF7,JUN,KRAS,MAP2K1,MAP2K2,MAP2K4,MAP4K1,MAPK1,MAPK3,MAPK8,NRAS,RALA,RASD1,RRAS2,RUNX2,RUNX3,SMAD2,SMAD4,SMAD7,TFE3,TGFB1,TGFBR1,TGIF1,ZNF423
Thrombin Signaling	1.75	3.244	AKT1,AKT2,AKT3,ARHGEF1,ARHGEF3,CAMK1D,CAMK2D,CAMK4,CDC42,CREB1,FNBP1,GNA12,GNAI2,GNB1L,GNB2,GNB4,GNB5,GNG11,GNG5,GRB2,ITPR1,ITPR2,KRAS,MAP2K1,MAP2K2,MAPK1,MAPK3,MPRIP,MYL12A,MYL12B,MYL6,MYL6B,NFKB1,NRAS,PDIA3,PIK3R1,PLCL2,PRKCB,PRKCD,PRKCH,PRKCQ,PRKD3,RAC1,RAC2,RALA,RASD1,RHOA,RHOF,RHOH,RHOT2,ROCK1,RRAS2,TBP
ERK/MAPK Signaling	4.24	3.159	ARAF,ATF2,ATF4,CREB1,CREBBP,DUSP4,EIF4E,EIF4EBP1,ELF1,ELF2,ELK3,ETS1,FOS,FYN,GRB2,H3-3A/H3-3B,HSPB1,ITGA4,ITGB1,KRAS,MAP2K1,MAP2K2,MAPK1,MAPK3,MKNK2,MYC,NRAS,PAK2,PIK3R1,PPP1CA,PPP1R14B,PPP2CA,PPP2R1A,PPP2R2A,PPP2R5A,PPP2R5E,PRKACB,PRKAG1,PRKAG2,PRKAR1A,PRKAR1B,PRKAR2A,PRKAR2B,PRKCB,PRKCD,RAC1,RAC2,RALA,RAPGEF1,RASD1,RPS6KA1,RPS6KA5,RRAS2,SRF,TLN1,VRK2,YWHAB,YWHAG,YWHAH,YWHAQ,YWHAZ
ErbB4 Signaling	1.55	3.153	ADAM17,AKT1,APH1A,GRB2,KRAS,MAP2K1,MAP2K2,MAPK1,MAPK3,NRAS,PIK3R1,PRKCB,PRKCD,PRKCH,PRKCQ,PRKD3,PSENEN,RALA,RASD1,RRAS2
Androgen Signaling	6.41	3.138	CALM1 (includes others),CALR,CAMK4,CCNH,CREBBP,DNAJB1,EP300,ERCC3,GNA12,GNAI2,GNB1L,GNB2,GNB4,GNB5,GNG11,GNG5,GTF2A1,GTF2B,GTF2E2,GTF2F1,GTF2H1,GTF2H2,HSP90AA1,HSPA4,JUN,KAT2B,KAT7,MAPK1,MAPK3,MNAT1,NCOA1,NCOA2,NCOA4,NFKB1,POLR2H,POLR2J,POLR2J2/POLR2J3,POLR2L,PRKACB,PRKAG1,PRKAG2,PRKAR1A,PRKAR1B,PRKAR2A,PRKAR2B,PRKCB,PRKCD,PRKCH,PRKCQ,PRKD3,TAF2,TBP
Melanocyte Development and Pigmentation Signaling	1.61	3.138	ATF2,ATF4,CREB1,CREBBP,EP300,GRB2,KRAS,MAP2K1,MAP2K2,MAPK1,MAPK3,NRAS,PIK3R1,PRKACB,PRKAG1,PRKAG2,PRKAR1A,PRKAR1B,PRKAR2A,PRKAR2B,PTPN11,RALA,RASD1,RPS6KA1,RPS6KA5,RPS6KB2,RRAS2
IL-1 Signaling	3	3.128	CHUK,FOS,GNA12,GNAI2,GNB1L,GNB2,GNB4,GNB5,GNG11,GNG5,IKBKE,IRAK1,IRAK4,JUN,MAP2K4,MAP2K7,MAP3K1,MAPK1,MAPK8,MYD88,NFKB1,NFKBIA,NFKBID,PRKACB,PRKAG1,PRKAG2,PRKAR1A,PRKAR1B,PRKAR2A,PRKAR2B,TAB2
HOTAIR Regulatory Pathway	1.92	3.086	AEBP2,AKT1,AKT2,AKT3,ATG7,CD44,CDKN1A,CREBBP,CTNNB1,DZIP3,ELAVL1,EP300,ESR2,H3-3A/H3-3B,HDAC1,HDAC2,IRF1,JARID2,KDM1A,KMT2A,KMT2C,LEF1,MDM2,MMP12,MMP9,MTF2,MYC,NFKB1,NFKBIA,PIK3R1,RBM38,ROCK1,SNUPN,SPP1,SRF,STK38,TCF3,TCF4,TCF7,TGFB1,VIM,WNT10A,YY1
Inhibition of ARE-Mediated mRNA Degradation Pathway	8.62	3.051	AKT1,AKT2,AKT3,CD70,CNOT1,CNOT2,CNOT6,CNOT9,DCP1A,DDX6,DIS3L,EXOSC1,EXOSC3,EXOSC4,EXOSC6,EXOSC7,EXOSC8,LTA,LTB,MAPK1,MAPK3,MAPK6,MAPKAPK2,PABPN1,PAPOLA,PAPOLG,PPP2CA,PPP2R1A,PPP2R2A,PPP2R5A,PPP2R5E,PRKACB,PRKAG1,PRKAG2,PRKAR1A,PRKAR1B,PRKAR2A,PRKAR2B,PSME1,PSME2,PSME3,PSME4,TIA1,TNF,TNFRSF1B,YWHAB,YWHAE,YWHAG,YWHAH,YWHAQ,YWHAZ,ZFP36,ZFP36L1
PI3K/AKT Signaling	6.67	3.051	AKT1,AKT2,AKT3,BCL2L1,CDC37,CDKN1A,CHUK,CSF2RB,CTNNB1,EIF4E,EIF4EBP1,FOXO1,GRB2,GSK3B,HSP90AA1,HSP90AB1,HSP90B1,IKBKE,IL10RA,IL15RA,IL2RG,IL7R,ILK,INPP5B,INPP5D,INPP5F,ITGA4,ITGB1,JAK1,JAK3,KRAS,LIMS1,MAP2K1,MAP2K2,MAP3K8,MAPK1,MAPK3,MCL1,MDM2,NFKB1,NFKBIA,NFKBID,NRAS,PIK3R1,PPP2CA,PPP2R1A,PPP2R2A,PPP2R5A,PPP2R5E,RALA,RASD1,RPS6KB2,RRAS2,SYNJ1,THEM4,TP53,TSC2,YWHAB,YWHAE,YWHAG,YWHAH,YWHAQ,YWHAZ
3-phosphoinositide Degradation	1.64	3.042	ACP5,ATP1A1,DUSP10,DUSP12,DUSP16,DUSP23,ILKAP,INPP5B,INPP5D,INPP5F,ITPK1,MTMR14,MTMR2,MTMR3,MTMR4,MTMR6,NUDT2,NUDT3,NUDT4,NUDT5,PGAM5,PPM1K,PPP1CA,PPP1R12C,PPP1R14B,PPP1R16B,PPP2R5A,PPP2R5E,PPP3CA,PPP4C,PPP5C,PTPN1,PTPN11,PTPN12,PTPN22,SET,SOCS3,STYX,STYXL1,SYNJ1
Hepatic Fibrosis Signaling Pathway	3.36	3.03	AKT1,AKT2,AKT3,ARAF,ATF2,ATF4,CALM1 (includes others),CAMK4,CASP3,CCDC88A,CD40,CDC42,CHUK,CREB1,CREBBP,CTNNB1,DVL1,DVL2,FNBP1,FOS,FOXO1,FTH1,FTL,GNAI2,GSK3B,HIF1A,IKBKE,IRAK1,IRAK4,ITGA4,ITGB1,JAK1,JUN,KRAS,LEF1,MAP2K1,MAP2K2,MAP2K4,MAP2K7,MAPK1,MAPK3,MAPK8,MYC,MYD88,MYL12A,MYL12B,MYL6,MYL6B,NFKB1,NFKBIA,NFKBID,NRAS,PDCD4,PDK1,PIK3R1,PRKACB,PRKAG1,PRKAG2,PRKAR1A,PRKAR1B,PRKAR2A,PRKAR2B,PRKCB,PRKC…
ERK5 Signaling	4.74	3.024	AKT1,ATF2,ATF4,CREB1,CREBBP,ELK4,FOS,GNA12,KRAS,MAP3K2,MAP3K3,MAP3K8,MEF2A,MEF2C,MYC,NRAS,PTPN11,RALA,RASD1,RPS6KA1,RPS6KA5,RPS6KB2,RRAS2,SH2D2A,YWHAB,YWHAE,YWHAG,YWHAH,YWHAQ,YWHAZ
D-myo-inositol (1,4,5,6)-Tetrakisphosphate Biosynthesis	1.69	3	ACP5,ATP1A1,DUSP10,DUSP12,DUSP16,DUSP23,ILKAP,INPP5B,INPP5F,ITPK1,MTMR2,MTMR4,MTMR6,NUDT2,NUDT3,NUDT4,NUDT5,PGAM5,PPM1K,PPP1CA,PPP1R12C,PPP1R14B,PPP1R16B,PPP2R5A,PPP2R5E,PPP3CA,PPP4C,PPP5C,PTPN1,PTPN11,PTPN12,PTPN22,SET,SOCS3,STYX,STYXL1,SYNJ1
D-myo-inositol (3,4,5,6)-tetrakisphosphate Biosynthesis	1.69	3	ACP5,ATP1A1,DUSP10,DUSP12,DUSP16,DUSP23,ILKAP,INPP5B,INPP5F,ITPK1,MTMR2,MTMR4,MTMR6,NUDT2,NUDT3,NUDT4,NUDT5,PGAM5,PPM1K,PPP1CA,PPP1R12C,PPP1R14B,PPP1R16B,PPP2R5A,PPP2R5E,PPP3CA,PPP4C,PPP5C,PTPN1,PTPN11,PTPN12,PTPN22,SET,SOCS3,STYX,STYXL1,SYNJ1
Cell Cycle Control of Chromosomal Replication	2.03	2.982	CDK11A,CDK17,DBF4,LIG1,MCM2,MCM3,MCM4,MCM5,MCM6,MCM7,ORC2,ORC3,ORC6,POLA2,POLD1,PRIM1,RPA2,TOP2A,TOP2B
UVC-Induced MAPK Signaling	2.95	2.982	ARAF,FOS,JUN,KRAS,MAP2K1,MAP2K2,MAP2K4,MAPK1,MAPK3,MAPK8,NRAS,PRKCB,PRKCD,PRKCH,PRKCQ,PRKD3,RALA,RASD1,RRAS2,TP53
Cholecystokinin/Gastrin-mediated Signaling	2.78	2.959	ATF2,CDC42,CREM,FNBP1,FOS,GNA12,GRB2,ITPR1,ITPR2,JUN,KRAS,MAP2K1,MAP2K2,MAP2K4,MAPK1,MAPK3,MAPK8,MEF2A,MEF2C,NRAS,PRKCB,PRKCD,PRKCH,PRKCQ,PRKD3,RAC1,RAC2,RALA,RASD1,RHOA,RHOF,RHOH,RHOT2,ROCK1,RRAS2,SRF,TNF
Integrin Signaling	6.34	2.954	ACTB,ACTG1,ACTR2,ACTR3,AKT1,AKT2,AKT3,ARF1,ARHGAP5,ARHGEF7,ARPC1B,ARPC2,ARPC3,ARPC4,ARPC5,ASAP1,BCAR3,CAPN2,CAPNS1,CDC42,FNBP1,FYN,GRB2,GSK3B,GSN,ILK,ILKAP,ITGA4,ITGA6,ITGAE,ITGAL,ITGAM,ITGAX,ITGB1,ITGB2,ITGB7,KRAS,LIMS1,MAP2K1,MAP2K2,MAP2K4,MAPK1,MAPK3,MAPK8,MPRIP,MYL12A,MYL12B,NRAS,PAK2,PARVB,PFN1,PIK3R1,RAC1,RAC2,RALA,RAPGEF1,RASD1,RHOA,RHOF,RHOH,RHOT2,ROCK1,RRAS2,TLN1,TSPAN3,TTN,VASP,VCL,WAS,…
RAN Signaling	5.08	2.887	CSE1L,IPO5,KPNA1,KPNA2,KPNA3,KPNA4,KPNA5,KPNA6,KPNB1,RAN,TNPO1,XPO1
Neuregulin Signaling	2.74	2.858	ADAM17,AKT1,AKT2,AKT3,ERBIN,EREG,GRB2,HSP90AA1,HSP90AB1,HSP90B1,ITGA4,ITGB1,KRAS,MAP2K1,MAP2K2,MAPK1,MAPK3,MYC,NRAS,PIK3R1,PRKCB,PRKCD,PRKCH,PRKCQ,PRKD3,PTPN11,RALA,RASD1,RPS6,RPS6KB2,RRAS2
Inhibition of Angiogenesis by TSP1	3.29	2.84	AKT1,AKT2,AKT3,CASP3,CD47,FYN,JUN,MAP2K4,MAPK1,MAPK8,MMP9,TGFB1,TGFBR1,TP53,VEGFA
TREM1 Signaling	1.56	2.837	AKT1,AKT2,AKT3,CASP1,CD40,CD83,CD86,CIITA,GRB2,IRAK1,ITGAX,ITGB1,LAT2,MAPK1,MAPK3,MYD88,NFKB1,SIGIRR,TLR10,TNF,TYROBP
Chemokine Signaling	1.38	2.837	CALM1 (includes others),CAMK1D,CAMK2D,CAMK4,CFL1,CXCR4,FOS,GNAI2,JUN,KRAS,MAP2K1,MAP2K2,MAPK1,MAPK3,MAPK8,MPRIP,NRAS,PRKCB,RALA,RASD1,RHOA,RRAS2
nNOS Signaling in Neurons	1.55	2.828	CALM1 (includes others),CAMK4,CAPN2,CAPNS1,CHP1,GRINA,PPP3CA,PPP3CC,PPP3R1,PRKCB,PRKCD,PRKCH,PRKCQ,PRKD3,RASD1
Apelin Muscle Signaling Pathway	1.65	2.828	AKT1,AKT2,AKT3,NRF1,PRKAA1,PRKAG1,PRKAG2,TFAM
Sirtuin Signaling Pathway	17.1	2.804	AKT1,ATG12,ATG13,ATG14,ATG4A,ATG4B,ATG7,ATP5F1A,ATP5F1B,ATP5F1E,ATP5MC1,ATP5PB,BCL2L11,CPT1A,CRTC2,FOXO1,G6PD,GABARAP,GABARAPL1,GABARAPL2,GABPA,GABPB1,GABPB2,GADD45A,GADD45B,GADD45G,GLS,GLUD1,GLUD2,GSK3B,H1-1,H1-10,H1-2,H1-3,H1-4,H1-5,H3-3A/H3-3B,HIF1A,IDH2,JUN,LDHA,LDHB,MAPK1,MAPK3,MAPK6,MYC,NAMPT,NDUFA1,NDUFA11,NDUFA12,NDUFA13,NDUFA3,NDUFA4,NDUFA9,NDUFAF1,NDUFAF2,NDUFB1,NDUFB11,NDUFB3,NDUFB4,ND…
IL-2 Signaling	4.39	2.683	AKT1,AKT2,AKT3,CSNK2A1,CSNK2A2,CSNK2B,FOS,GRB2,IL2RG,JAK1,JAK3,JUN,KRAS,LCK,MAP2K1,MAP2K2,MAPK1,MAPK3,MAPK8,NRAS,PIK3R1,PTPN11,RALA,RASD1,RRAS2,SYK
Regulation of eIF4 and p70S6K Signaling	19.1	2.683	AKT1,AKT2,AKT3,EIF1,EIF1AX,EIF1AY,EIF2B1,EIF2B2,EIF2B4,EIF2S1,EIF2S2,EIF2S3,EIF3B,EIF3D,EIF3E,EIF3F,EIF3G,EIF3H,EIF3I,EIF3K,EIF3L,EIF3M,EIF4A2,EIF4A3,EIF4E,EIF4EBP1,EIF4EBP2,EIF4G1,EIF4G2,FAU,GRB2,ITGA4,ITGB1,KRAS,MAP2K1,MAP2K2,MAPK1,MAPK3,NRAS,PABPC1,PAIP2,PIK3R1,PPP2CA,PPP2R1A,PPP2R2A,PPP2R5A,PPP2R5E,RALA,RASD1,RPS10,RPS11,RPS12,RPS13,RPS14,RPS15,RPS15A,RPS16,RPS17,RPS19,RPS2,RPS20,RPS21,RPS23,…
Lymphotoxin β Receptor Signaling	3.14	2.668	AKT1,AKT2,AKT3,APAF1,BCL2L1,CASP3,CHUK,CREBBP,EP300,IKBKE,LTA,LTB,MAPK1,MAPK3,NFKB1,NFKBIA,NFKBID,PIK3R1,TRAF1,TRAF3,TRAF5
Crosstalk between Dendritic Cells and Natural Killer Cells	2.51	2.668	ACTB,ACTG1,CAMK2D,CCR7,CD28,CD40,CD69,CD83,CD86,CSF2RB,HLA-A,HLA-B,HLA-C,HLA-DRA,HLA-DRB1,HLA-E,HLA-F,HLA-G,IL15RA,IL2RG,ITGAL,KLRD1,LTA,LTB,NFKB1,TLN1,TNF,TNFRSF1B,TYROBP
Rac Signaling	3.25	2.667	ABI2,ACTR2,ACTR3,ARPC1B,ARPC2,ARPC3,ARPC4,ARPC5,BRK1,CD44,CDC42,CFL1,CYFIP2,ELK4,IQGAP1,IQGAP2,ITGA4,ITGB1,JUN,KRAS,MAP2K1,MAP2K2,MAP2K4,MAP2K7,MAP3K1,MAPK1,MAPK3,MAPK8,NFKB1,NRAS,PAK2,PIK3R1,RAC1,RALA,RASD1,RHOA,RRAS2
Wnt/β-catenin Signaling	2.28	2.667	AKT1,AKT2,AKT3,APPL1,CD44,CREBBP,CSNK1A1,CSNK1D,CSNK1E,CSNK1G2,CSNK1G3,CSNK2A1,CSNK2A2,CSNK2B,CTNNB1,DVL1,DVL2,EP300,GSK3B,HDAC1,ILK,JUN,LEF1,MAP4K1,MARK2,MDM2,MYC,PIN1,PPP2CA,PPP2R1A,PPP2R2A,PPP2R5A,PPP2R5E,RPS27A,RUVBL2,TCF3,TCF4,TCF7,TGFB1,TGFBR1,TGFBR3,TLE3,TLE4,TP53,UBA52,UBB,UBC,WNT10A
G Beta Gamma Signaling	1.48	2.646	AKT1,AKT2,AKT3,BTK,CDC42,GNA12,GNAI2,GNB1L,GNB2,GNB4,GNB5,GNG11,GNG5,GRB2,KRAS,MAPK1,MAPK3,NRAS,PRKACB,PRKAG1,PRKAG2,PRKAR1A,PRKAR1B,PRKAR2A,PRKAR2B,PRKCB,PRKCD,PRKCH,PRKCQ,PRKD3,RALA,RASD1,RRAS2
PKCθ Signaling in T Lymphocytes	5.55	2.61	BCL10,CAMK2D,CD247,CD28,CD3D,CD3E,CD3G,CD86,CHP1,CHUK,FOS,FYN,GRB2,HLA-A,HLA-B,HLA-DMA,HLA-DMB,HLA-DOB,HLA-DQA1,HLA-DQB1,HLA-DRA,HLA-DRB1,IKBKE,JUN,KRAS,LCK,LCP2,MALT1,MAP2K4,MAP3K1,MAP3K12,MAP3K13,MAP3K2,MAP3K3,MAP3K8,MAPK1,MAPK3,MAPK8,NFAT5,NFKB1,NFKBIA,NFKBID,NRAS,PIK3R1,PPP3CA,PPP3CC,PPP3R1,PRKCQ,RAC1,RAC2,RALA,RASD1,RRAS2,ZAP70
Ephrin Receptor Signaling	2.77	2.598	ABI1,ACTR2,ACTR3,AKT1,AKT2,AKT3,ARPC1B,ARPC2,ARPC3,ARPC4,ARPC5,ATF2,ATF4,CDC42,CFL1,CREB1,CREBBP,CXCR4,FYN,GNA12,GNAI2,GNB1L,GNB2,GNB4,GNB5,GNG11,GNG5,GRB2,GRINA,ITGA4,ITGB1,KRAS,MAP2K1,MAP2K2,MAP4K4,MAPK1,MAPK3,NRAS,PAK2,PTPN11,RAC1,RAC2,RALA,RAPGEF1,RASD1,RHOA,ROCK1,RRAS2,VEGFA,VEGFB,WAS,WIPF1
NGF Signaling	4.1	2.596	AKT1,AKT2,AKT3,ATF2,ATF4,CDC42,CHUK,CREB1,CREBBP,GRB2,IKBKE,KRAS,MAP2K1,MAP2K2,MAP2K4,MAP3K1,MAP3K12,MAP3K13,MAP3K2,MAP3K3,MAP3K8,MAPK1,MAPK3,MAPK8,NFKB1,NRAS,PIK3R1,PRKCD,PTPN11,RAC1,RALA,RASD1,RHOA,ROCK1,RPS6KA1,RPS6KA5,RPS6KB2,RRAS2,TP53,TRIO
Cyclins and Cell Cycle Regulation	2.97	2.524	CCNA2,CCNB1,CCNB2,CCND2,CCND3,CCNE2,CCNH,CDKN1A,E2F3,E2F5,E2F8,FBXL5,GSK3B,HDAC1,HDAC2,HDAC5,HDAC8,HDAC9,PA2G4,PPP2CA,PPP2R1A,PPP2R2A,PPP2R5A,PPP2R5E,SKP1,TFDP1,TGFB1,TP53
Thrombopoietin Signaling	1.77	2.524	FOS,GRB2,JUN,KRAS,MAP2K1,MAP2K2,MAPK1,MAPK3,MYC,NRAS,PIK3R1,PRKCB,PRKCD,PRKCH,PRKCQ,PRKD3,PTPN11,RALA,RASD1,RRAS2
PEDF Signaling	3.51	2.502	AKT1,AKT2,AKT3,BCL2L1,CASP7,CASP8,CFLAR,CHUK,IKBKE,KRAS,MAPK1,MAPK3,NFKB1,NFKBIA,NFKBID,NRAS,PIK3R1,RAC1,RALA,RASD1,RHOA,ROCK1,RRAS2,SRF,TCF12,TCF4,TCF7,TP53,WASF2,ZEB1
Gαq Signaling	2.85	2.466	AKT1,AKT2,AKT3,BTK,CALM1 (includes others),CAMK4,CDC42,CHP1,CHUK,CSK,FNBP1,GNB1L,GNB2,GNB4,GNB5,GNG11,GNG5,GRK2,GSK3B,IKBKE,ITPR1,ITPR2,MAP2K1,MAP2K2,MAPK1,MAPK3,NFKB1,NFKBIA,NFKBID,PIK3R1,PLD3,PPP3CA,PPP3CC,PPP3R1,PRKCB,PRKCD,PRKCH,PRKCQ,PRKD3,RAC1,RAC2,RHOA,RHOF,RHOH,RHOT2,ROCK1
Induction of Apoptosis by HIV1	4.05	2.449	APAF1,BBC3,BCL2L1,BID,CASP3,CASP8,CHUK,CXCR4,DAXX,DFFA,HTRA2,IKBKE,MAP2K4,MAP2K7,MAPK8,NFKB1,NFKBIA,NFKBID,SLC25A3,SLC25A4,SLC25A5,TNF,TNFRSF1B,TP53,TRAF1
Colorectal Cancer Metastasis Signaling	3.16	2.449	AKT1,AKT2,AKT3,APPL1,BCL2L1,CASP3,CDC42,CTNNB1,DVL1,FNBP1,FOS,GNB1L,GNB2,GNB4,GNB5,GNG11,GNG5,GRB2,GRK2,GRK3,GSK3B,JAK1,JAK3,JUN,KRAS,LEF1,MAP2K1,MAP2K2,MAP2K4,MAPK1,MAPK3,MAPK8,MLH1,MMP12,MMP9,MSH6,MYC,NFKB1,NRAS,PIK3R1,PRKACB,PRKAG1,PRKAG2,PRKAR1A,PRKAR1B,PRKAR2A,PRKAR2B,PTGER4,RAC1,RAC2,RALA,RASD1,RHOA,RHOF,RHOH,RHOT2,RRAS2,SMAD2,SMAD4,TCF3,TCF4,TCF7,TGFB1,TGFBR1,TLR10,TNF,TP53,VEGFA,VEGFB,WNT…
Aryl Hydrocarbon Receptor Signaling	2.26	2.401	AHR,AIP,ALDH16A1,APAF1,CCNA2,CCND2,CCND3,CCNE2,CDKN1A,CHEK1,DHFR,EP300,ESR2,FOS,GSTK1,GSTP1,HSP90AA1,HSP90AB1,HSP90B1,HSPB1,JUN,MAPK1,MAPK3,MAPK8,MCM7,MDM2,MGST3,MYC,NCOA2,NCOA3,NEDD8,NFE2L2,NFKB1,NRIP1,PTGES3,SLC35A2,TFDP1,TGFB1,TNF,TP53
Cdc42 Signaling	9.56	2.333	ACTR2,ACTR3,ARPC1B,ARPC2,ARPC3,ARPC4,ARPC5,ATF2,B2M,CD247,CD3D,CD3E,CD3G,CDC42,CFL1,CLIP1,DIAPH1,EXOC1,EXOC2,EXOC3,EXOC4,EXOC6,FOS,GSK3B,HLA-A,HLA-B,HLA-C,HLA-DMA,HLA-DMB,HLA-DOB,HLA-DPA1,HLA-DQA1,HLA-DQB1,HLA-DQB2,HLA-DRA,HLA-DRB1,HLA-E,HLA-F,HLA-G,IQGAP1,IQGAP2,ITGA4,ITGB1,ITK,JUN,MAP2K4,MAPK1,MAPK8,MPRIP,MYL12A,MYL12B,MYL6,MYL6B,PAK2,RALA,WAS,WIPF1
Methionine Degradation I (to Homocysteine)	2.03	2.333	AHCY,AHCYL1,EHMT1,MAT2A,MAT2B,MGMT,NSUN4,PRMT1,SUV39H2
Cysteine Biosynthesis III (mammalia)	1.72	2.333	AHCY,AHCYL1,EHMT1,MAT2A,MAT2B,MGMT,NSUN4,PRMT1,SUV39H2
iNOS Signaling	3.45	2.324	CALM1 (includes others),CAMK4,CHUK,CREBBP,FOS,HMGA1,IKBKE,IRAK1,IRAK4,IRF1,JAK1,JAK3,JUN,LY96,MAPK1,MYD88,NFKB1,NFKBIA,NFKBID
Melanoma Signaling	1.54	2.324	AKT1,AKT2,AKT3,CDKN1A,KRAS,MAP2K1,MAP2K2,MAPK1,MAPK3,MDM2,NRAS,PIK3R1,RALA,RASD1,RRAS2,TP53
Systemic Lupus Erythematosus In T Cell Signaling Pathway	11.9	-2.305	AKT1,AKT2,AKT3,ATF2,ATF4,B2M,CAMK4,CASP1,CASP10,CASP2,CASP3,CASP4,CASP6,CASP7,CASP8,CBL,CD247,CD28,CD3D,CD3E,CD3G,CD44,CD70,CD86,CDC42,CHP1,CREB1,CREBBP,CREM,ELF1,EZR,FNBP1,FOS,GADD45A,GNA12,GNAI2,GNB1L,GRB2,HLA-A,HLA-B,HLA-C,HLA-DMA,HLA-DMB,HLA-DOB,HLA-DPA1,HLA-DQA1,HLA-DQB1,HLA-DQB2,HLA-DRA,HLA-DRB1,HLA-E,HLA-F,HLA-G,IL23A,IRF4,ITGAL,ITPR1,JUN,KRAS,MAP2K1,MAP2K2,MAP2K4,MAP2K7,MAPK1,MAPK3,NRAS,P…
GM-CSF Signaling	3.65	2.294	AKT1,AKT2,AKT3,BCL2A1,BCL2L1,CAMK2D,CSF2RB,ETS1,GRB2,KRAS,LYN,MAP2K1,MAP2K2,MAPK1,MAPK3,NRAS,PIK3R1,PPP3CA,PPP3CC,PPP3R1,PRKCB,PTPN11,RACK1,RALA,RASD1,RRAS2,RUNX1
IL-8 Signaling	4.53	2.292	AKT1,AKT2,AKT3,ARAF,BCL2L1,CCND2,CCND3,CDC42,CHUK,CSTB,EIF4EBP1,FNBP1,FOS,GNA12,GNAI2,GNB1L,GNB2,GNB4,GNB5,GNG11,GNG5,IKBKE,IQGAP1,IRAK1,IRAK4,ITGAM,ITGAX,ITGB2,JUN,KRAS,LASP1,MAP2K1,MAP2K2,MAP2K4,MAP4K4,MAPK1,MAPK3,MAPK8,MMP9,MYL12B,NFKB1,NRAS,PAK2,PIK3R1,PLD3,PRKCB,PRKCD,PRKCH,PRKCQ,PRKD3,RAC1,RAC2,RALA,RASD1,RHOA,RHOF,RHOH,RHOT2,ROCK1,RRAS2,VASP,VEGFA,VEGFB
Type I Diabetes Mellitus Signaling	6.44	2.268	APAF1,BID,CASP3,CASP8,CD247,CD28,CD3D,CD3E,CD3G,CD86,CHUK,HLA-A,HLA-B,HLA-C,HLA-DMA,HLA-DMB,HLA-DOB,HLA-DQA1,HLA-DQB1,HLA-DRA,HLA-DRB1,HLA-E,HLA-F,HLA-G,HSPD1,IKBKE,IRAK1,IRF1,JAK1,LTA,MAP2K4,MAP2K7,MAPK1,MAPK8,MYD88,NFKB1,NFKBIA,NFKBID,PIAS1,SOCS3,SOCS4,SOCS5,TNF,TNFRSF1B
LPS-stimulated MAPK Signaling	3.13	2.268	ATF2,CDC42,CHUK,CREB1,FOS,IKBKE,JUN,KRAS,MAP2K1,MAP2K2,MAP2K4,MAPK1,MAPK3,MAPK8,NFKB1,NFKBIA,NFKBID,NRAS,PIK3R1,PRKCB,PRKCD,PRKCH,PRKCQ,PRKD3,RAC1,RALA,RASD1,RRAS2,SRF
Mouse Embryonic Stem Cell Pluripotency	1.88	2.268	AKT1,AKT2,AKT3,CREBBP,CTNNB1,DVL1,DVL2,GRB2,GSK3B,ID3,JAK1,JAK3,KRAS,LEF1,MAP2K1,MAP2K2,MAPK1,MAPK3,MYC,NRAS,PIK3R1,PTPN11,RALA,RASD1,RRAS2,SMAD4,TCF3,TCF4,TCF7,TP53
Fc Epsilon RI Signaling	2.22	2.263	AKT1,AKT2,AKT3,BTK,FYN,GRB2,INPP5B,INPP5D,INPP5F,KRAS,LCP2,LYN,MAP2K1,MAP2K2,MAP2K4,MAP2K7,MAPK1,MAPK3,MAPK8,NRAS,PIK3R1,PRKCB,PRKCD,PRKCH,PRKCQ,PRKD3,PTPN11,RAC1,RAC2,RALA,RASD1,RRAS2,SYK,SYNJ1,TNF
Prolactin Signaling	3.62	2.2	CREBBP,EP300,FOS,FYN,GRB2,IRF1,JUN,KRAS,MAP2K1,MAP2K2,MAPK1,MAPK3,MYC,NMI,NR3C1,NRAS,PIK3R1,PRKCB,PRKCD,PRKCH,PRKCQ,PRKD3,PTPN11,RALA,RASD1,RRAS2,SOCS3,SOCS4,SOCS5,TCF7
ErbB Signaling	1.43	2.2	AKT1,CDC42,EREG,FOS,FOXO1,GRB2,GSK3B,JUN,KRAS,MAP2K1,MAP2K2,MAP2K4,MAPK1,MAPK3,MAPK8,NRAS,PAK2,PIK3R1,PRKCB,PRKCD,PRKCH,PRKCQ,PRKD3,RALA,RASD1,RRAS2
EIF2 Signaling	42.8	-2.194	ACTB,AKT1,AKT2,AKT3,ATF4,CDK11A,DDIT3,EIF1,EIF1AX,EIF1AY,EIF2AK1,EIF2AK2,EIF2B1,EIF2B2,EIF2B4,EIF2S1,EIF2S2,EIF2S3,EIF3B,EIF3D,EIF3E,EIF3F,EIF3G,EIF3H,EIF3I,EIF3K,EIF3L,EIF3M,EIF4A2,EIF4A3,EIF4E,EIF4G1,EIF4G2,EIF5,EIF5B,FAU,GRB2,GSK3B,HNRNPA1,KRAS,MAP2K1,MAP2K2,MAPK1,MAPK3,MYC,NRAS,PABPC1,PIK3R1,PPP1CA,PPP1R15A,PTBP1,RALA,RASD1,RPL10,RPL10A,RPL11,RPL12,RPL13,RPL14,RPL15,RPL17,RPL18,RPL18A,RPL19,R…	B_2D
Estrogen-Dependent Breast Cancer Signaling	1.37	2.183	AKT1,AKT2,AKT3,ATF2,ATF4,CREB1,CREBBP,FOS,HSD17B10,HSD17B11,HSD17B12,JUN,KRAS,MAPK1,MAPK3,NFKB1,NRAS,PIK3R1,RALA,RASD1,RRAS2
Actin Cytoskeleton Signaling	2.68	2.177	ABI2,ACTB,ACTG1,ACTR2,ACTR3,ARHGAP24,ARHGEF1,ARHGEF7,ARPC1B,ARPC2,ARPC3,ARPC4,ARPC5,BRK1,CDC42,CFL1,CSK,CYFIP2,DIAPH1,DIAPH2,EZR,FLNA,GNA12,GRB2,GSN,IQGAP1,IQGAP2,ITGA4,ITGB1,KRAS,MAP2K1,MAP2K2,MAPK1,MAPK3,MPRIP,MYH9,MYL12A,MYL12B,MYL6,MYL6B,NCKAP1L,NRAS,PAK2,PFN1,PIK3R1,RAC1,RAC2,RALA,RASD1,RHOA,ROCK1,RRAS2,TLN1,TMSB10/TMSB4X,TMSB4Y,TRIO,TTN,VCL,WAS,WASF2
B Cell Activating Factor Signaling	2.91	2.138	CHUK,FOS,IKBKE,JUN,MAP2K4,MAP2K7,MAP3K1,MAPK1,MAPK8,NFAT5,NFKB1,NFKBIA,NFKBID,TNFRSF13C,TRAF1,TRAF3,TRAF5
Pancreatic Adenocarcinoma Signaling	3.18	2.117	AKT1,AKT2,AKT3,BCL2L1,CDC42,CDKN1A,E2F3,E2F5,E2F8,GRB2,JAK1,JAK3,KRAS,MAP2K1,MAP2K2,MAP2K4,MAPK1,MAPK3,MAPK8,MDM2,MMP9,NFKB1,PA2G4,PIK3R1,PLD3,RAC1,RALA,RALBP1,SMAD2,SMAD4,TFDP1,TGFB1,TGFBR1,TP53,VEGFA,VEGFB
Cytotoxic T Lymphocyte-mediated Apoptosis of Target Cells	4.31	2.111	APAF1,B2M,BID,CASP3,CASP6,CASP7,CASP8,CD247,CD3D,CD3E,CD3G,DFFA,HLA-A,HLA-B,HLA-C,HLA-E,HLA-F
Remodeling of Epithelial Adherens Junctions	4.16	2.111	ACTB,ACTG1,ACTR2,ACTR3,ARPC1B,ARPC2,ARPC3,ARPC4,ARPC5,CLIP1,CTNNA1,CTNNB1,DNM1L,EXOC2,HGS,IQGAP1,MAPRE1,NME1,RAB7A,RALA,TUBA1A,TUBA1B,TUBA1C,TUBA4A,TUBB,VCL,ZYX
Calcium-induced T Lymphocyte Apoptosis	8.08	2.043	CALM1 (includes others),CAMK4,CAPN2,CD247,CD3D,CD3E,CD3G,CHP1,EP300,HDAC1,HDAC2,HLA-A,HLA-B,HLA-DMA,HLA-DMB,HLA-DOB,HLA-DQA1,HLA-DQB1,HLA-DRA,HLA-DRB1,ITPR1,ITPR2,LCK,PPP3CA,PPP3CC,PPP3R1,PRKCB,PRKCD,PRKCH,PRKCQ,PRKD3,ZAP70
CD40 Signaling	3.1	2.041	CD40,CHUK,FOS,IKBKE,JAK3,JUN,LTA,MAP2K1,MAP2K2,MAP2K4,MAP2K7,MAPK1,MAPK3,MAPK8,MAPKAPK2,NFKB1,NFKBIA,NFKBID,PIK3R1,TANK,TNFAIP3,TRAF1,TRAF3,TRAF5
mTOR Signaling	16.6	2.03	AKT1,AKT2,AKT3,ATG13,CDC42,DDIT4,EIF3B,EIF3D,EIF3E,EIF3F,EIF3G,EIF3H,EIF3I,EIF3K,EIF3L,EIF3M,EIF4A2,EIF4A3,EIF4B,EIF4E,EIF4EBP1,EIF4G1,EIF4G2,FAU,FKBP1A,FNBP1,GNB1L,HIF1A,KRAS,MAPK1,MAPK3,NRAS,PIK3R1,PLD3,PPP2CA,PPP2R1A,PPP2R2A,PPP2R5A,PPP2R5E,PRKAA1,PRKAG1,PRKAG2,PRKCB,PRKCD,PRKCH,PRKCQ,PRKD3,RAC1,RAC2,RALA,RASD1,RHOA,RHOF,RHOH,RHOT2,RPS10,RPS11,RPS12,RPS13,RPS14,RPS15,RPS15A,RPS16,RPS17,RPS19,R…

## Sheet: CD8_2D
Ingenuity Canonical Pathways	-log(p-value)	z-score	Molecules
Role of NFAT in Cardiac Hypertrophy	2.36	5.657	AKT1,AKT2,AKT3,CACNA1A,CALM1 (includes others),CAMK1D,CAMK2D,CAMK2G,CAMK4,CHP1,CSNK1A1,EP300,GNAI2,GNB1,GNB5,GNG11,GRB2,GSK3B,HDAC1,HDAC2,HDAC4,HDAC5,HDAC6,HDAC7,IL6ST,ITPR1,ITPR2,KRAS,MAP2K1,MAP2K2,MAP2K3,MAP2K7,MAP3K1,MAP3K7,MAPK1,MEF2A,MEF2C,MEF2D,NRAS,PDIA3,PLCL2,PPP3CA,PPP3CB,PPP3CC,PPP3R1,PRKACB,PRKAG1,PRKAG2,PRKAR1A,PRKAR2A,PRKCA,PRKCB,PRKCH,PRKD3,RASD1,RCAN3,TGFB1,TGFBR1,TGFBR2
Cardiac Hypertrophy Signaling (Enhanced)	1.47	5.651	ADRB2,AKAP13,AKT1,AKT2,AKT3,ATF2,ATF6,CACNA1A,CALM1 (includes others),CAMK2D,CAMK2G,CAMK4,CD40LG,CHP1,CTNNB1,DIAPH1,DIAPH2,EIF2B1,EIF2B3,EIF2B4,EIF2B5,EIF4E,EIF4EBP1,EP300,GDE1,GNAI2,GNB1,GNG11,GSK3B,HDAC1,HDAC2,HDAC4,HDAC5,HDAC6,HDAC7,HSPB1,IKBKE,IL10RA,IL10RB,IL17RA,IL2RG,IL6ST,IL7R,ITGA4,ITGA5,ITGB1,ITPR1,ITPR2,JAK2,JUN,KRAS,LTA,LTB,MAP2K1,MAP2K2,MAP2K3,MAP2K7,MAP3K1,MAP3K12,MAP3K13,MAP3K2,MAP…
HGF Signaling	2.84	5.568	AKT1,AKT2,AKT3,ATF2,CRKL,ELF1,ELF2,ELK3,ETS1,FOS,GRB2,ITGA4,ITGA5,ITGB1,JUN,KRAS,MAP2K1,MAP2K2,MAP2K7,MAP3K1,MAP3K12,MAP3K13,MAP3K2,MAP3K3,MAP3K4,MAP3K5,MAP3K7,MAP3K8,MAPK1,NRAS,PRKCA,PRKCB,PRKCH,PRKD3,RAPGEF1,RASD1
Reelin Signaling in Neurons	3.55	5.555	ACTR2,ACTR3,AKT1,AKT2,AKT3,APBB1,ARHGEF1,ARHGEF3,ARHGEF9,ARPC1B,ARPC2,ARPC3,ARPC4,ARPC5,BLK,CAMK2D,CAMK2G,CFL1,CRK,CRKL,FYN,GRINA,GSK3B,HCK,ITGA4,ITGA5,ITGA6,ITGAL,ITGB1,ITGB2,LCK,LYN,MAP2K1,MAP2K2,MAP2K3,MAP2K7,MAP4K1,MAPK1,NDEL1,PAFAH1B1,PDK1,PDK3,RAPGEF1
CD28 Signaling in T Helper Cells	11.1	5.427	ACTR2,ACTR3,AKT1,AKT2,AKT3,ARPC1B,ARPC2,ARPC3,ARPC4,ARPC5,BCL10,CALM1 (includes others),CAMK4,CD247,CD28,CD3D,CD3E,CD3G,CD4,CHP1,CSK,FCER1G,FOS,FYN,GRB2,HLA-A,HLA-B,HLA-DQB1,HLA-DRA,HLA-DRB1,IKBKE,ITK,ITPR1,ITPR2,JUN,LCK,LCP2,MALT1,MAP2K1,MAP2K2,MAP3K1,NFAT5,NFATC1,NFKB1,NFKB2,NFKBIA,PPP3CA,PPP3CB,PPP3CC,PPP3R1,PTPN6,SYK,TRGV9,VAV1,WAS,ZAP70
Phospholipase C Signaling	5.41	5.333	AHNAK,ARHGEF1,ARHGEF3,ARHGEF9,ATF2,ATF4,CALM1 (includes others),CAMK4,CD247,CD3D,CD3E,CD3G,CD79A,CD79B,CHP1,CREB1,CREBBP,EP300,FCER1G,FNBP1,FYN,GNB1,GNB5,GNG11,GRB2,HDAC1,HDAC2,HDAC4,HDAC5,HDAC6,HDAC7,IGHG1,IGHG3,ITGA4,ITGA5,ITGB1,ITK,ITPR1,ITPR2,KRAS,LCK,LCP2,LYN,MAP2K1,MAP2K2,MAPK1,MARCKS,MEF2A,MEF2C,MEF2D,MPRIP,MYL12A,MYL12B,MYL6,MYL6B,NFAT5,NFATC1,NFKB1,NFKB2,NRAS,PEBP1,PLD3,PLD6,PPP3CA,PPP3C…
Synaptic Long Term Potentiation	2.03	5.24	ATF2,ATF4,CALM1 (includes others),CAMK2D,CAMK2G,CAMK4,CHP1,CREB1,CREBBP,EP300,GRINA,ITPR1,ITPR2,KRAS,MAP2K1,MAP2K2,MAPK1,NRAS,PDIA3,PLCL2,PPP1CA,PPP1CC,PPP1R14B,PPP3CA,PPP3CB,PPP3CC,PPP3R1,PRKACB,PRKAG1,PRKAG2,PRKAR1A,PRKAR2A,PRKCA,PRKCB,PRKCH,PRKD3,RASD1
Protein Kinase A Signaling	2.97	5.237	ACP1,ADD3,AKAP10,AKAP11,AKAP13,AKAP9,ANAPC11,ANAPC13,ANAPC5,ATF2,ATF4,CALM1 (includes others),CAMK2D,CAMK2G,CAMK4,CDC16,CDC23,CHP1,CREB1,CREBBP,CREM,CTNNB1,DUSP10,DUSP18,FLNA,GDE1,GNAI2,GNB1,GNB5,GNG11,GSK3B,GYS1,H1-10,H1-2,H1-3,H1-4,H1-5,H3-3A/H3-3B,ITPR1,ITPR2,KDELR1,LEF1,MAP2K1,MAP2K2,MAP3K1,MAPK1,MTMR3,MYL12A,MYL12B,MYL6,MYL6B,NFAT5,NFATC1,NFKB1,NFKB2,NFKBIA,PDE4B,PDE6B,PDE6D,PDE7A,PDE8A,PDIA…
Senescence Pathway	6.37	5.159	AKT1,AKT2,AKT3,ANAPC11,ANAPC13,ANAPC5,ATF3,CACNA1A,CALM1 (includes others),CAMK4,CAPN1,CAPN2,CAPNS1,CAT,CDC16,CDC23,CHP1,CREBBP,DMTF1,E2F3,E2F6,EIF4E,EIF4EBP1,ELF1,ELF2,ELK3,EP300,ETS1,GADD45A,GADD45B,GADD45G,HBP1,IKBKE,ING1,IRF3,ITPR2,ITSN2,JUN,KAT2B,KRAS,MAP2K1,MAP2K2,MAP2K3,MAP2K7,MAP3K7,MAPK1,MAPK6,MAPKAPK2,MAPKAPK3,MDM2,NFAT5,NFATC1,NFKB1,NFKB2,NRAS,PARP1,PDHA1,PDHB,PDHX,PDK1,PDK3,PHF1,PHF19…
Cardiac Hypertrophy Signaling	3.5	5.085	ADRB2,ADSS2,AKT1,ATF2,CACNA1A,CALM1 (includes others),CAMK4,CHP1,CREB1,CREBBP,EIF2B1,EIF2B3,EIF2B4,EIF2B5,EIF4E,EP300,FNBP1,GNAI2,GNB1,GNB5,GNG11,GRB2,GSK3B,HSPB1,JUN,KRAS,MAP2K1,MAP2K2,MAP2K3,MAP2K7,MAP3K1,MAP3K12,MAP3K13,MAP3K2,MAP3K3,MAP3K4,MAP3K5,MAP3K7,MAP3K8,MAPK1,MAPKAPK2,MAPKAPK3,MEF2A,MEF2C,MEF2D,MYL12A,MYL12B,MYL6,MYL6B,NRAS,PDIA3,PLCL2,PPP3CA,PPP3CB,PPP3CC,PPP3R1,PRKACB,PRKAG1,PRKAG2,P…
Systemic Lupus Erythematosus In B Cell Signaling Pathway	4.63	5.08	AKT1,AKT2,AKT3,BCL10,BCL2L11,CALM1 (includes others),CAMK4,CBL,CCND2,CCND3,CD19,CD22,CD40,CD40LG,CD79A,CD79B,CHP1,CSK,CTNNB1,FOS,FOXO1,FYN,GRB2,GSK3B,HCK,IGHA1,IGHG1,IL6ST,INPP5B,INPP5D,IRAK1,IRAK4,IRF3,IRF7,ISG15,ISG20,JAK1,JAK2,JUN,KRAS,LCK,LTA,LTB,LYN,MALT1,MAP2K1,MAP2K2,MAP3K7,MAPK1,MCL1,MYC,NFAT5,NFATC1,NFKB1,NFKB2,NRAS,PAG1,PIK3AP1,PPP3CA,PPP3CB,PPP3CC,PPP3R1,PRKCA,PRKCB,PRKCH,PRKD3,PTPN6,R…
GNRH Signaling	1.9	5.032	ATF2,ATF4,CACNA1A,CALM1 (includes others),CAMK2D,CAMK2G,CAMK4,CREB1,CREBBP,EGR1,FOS,GNAI2,GNB1,GNG11,GRB2,ITPR1,ITPR2,JUN,KRAS,MAP2K1,MAP2K2,MAP2K3,MAP2K7,MAP3K1,MAP3K12,MAP3K13,MAP3K2,MAP3K3,MAP3K4,MAP3K5,MAP3K7,MAP3K8,MAPK1,NFKB1,NFKB2,NRAS,PAK2,PRKACB,PRKAG1,PRKAG2,PRKAR1A,PRKAR2A,PRKCA,PRKCB,PRKCH,PRKD3,RASD1
B Cell Receptor Signaling	9.02	4.924	AKT1,AKT2,AKT3,APBB1IP,ATF2,ATF4,BCL10,CALM1 (includes others),CAMK2D,CAMK2G,CAMK4,CD19,CD22,CD79A,CD79B,CFL1,CREB1,CREBBP,CSK,DAPP1,EBF1,EGR1,ETS1,FOXO1,GRB2,GSK3B,IGHA1,IGHG1,IGHG3,IKBKE,INPP5B,INPP5D,JUN,KRAS,LYN,MALT1,MAP2K1,MAP2K2,MAP2K3,MAP2K7,MAP3K1,MAP3K12,MAP3K13,MAP3K2,MAP3K3,MAP3K4,MAP3K5,MAP3K7,MAP3K8,MAPK1,MEF2C,NFAT5,NFATC1,NFKB1,NFKB2,NFKBIA,NRAS,PAG1,PIK3AP1,PPP3CA,PPP3CB,PPP3CC,P…
NRF2-mediated Oxidative Stress Response	7.89	4.907	ACTG1,AKR1A1,AKT1,ATF4,CAT,CBR1,CCT7,CLPP,CREBBP,DNAJB1,DNAJB14,DNAJB6,DNAJB9,DNAJC15,DNAJC19,DNAJC3,DNAJC7,DNAJC8,DNAJC9,EP300,ERP29,FKBP5,FOS,FTH1,FTL,GCLC,GCLM,GSK3B,GSR,GSTK1,GSTM3,GSTO1,GSTP1,HERPUD1,JUN,JUNB,JUND,KRAS,MAF,MAFF,MAP2K1,MAP2K2,MAP2K3,MAP2K7,MAP3K1,MAP3K5,MAP3K7,MAPK1,MGST3,NFE2L2,NRAS,PMF1/PMF1-BGLAP,PPIB,PRDX1,PRKCA,PRKCB,PRKCH,PRKD3,RASD1,RBX1,SLC35A2,SOD1,SQSTM1,STIP1,TXN,T…
NF-κB Signaling	3.17	4.901	AKT1,AKT2,AKT3,BCL10,CASP8,CD40,CD40LG,CREBBP,CSNK2A1,CSNK2A2,CSNK2B,EIF2AK2,EP300,FADD,FCER1G,GSK3B,HDAC1,HDAC2,IRAK1,IRAK4,KRAS,LCK,LTA,MALT1,MAP2K7,MAP3K1,MAP3K3,MAP3K7,MAP3K8,NFKB1,NFKB2,NFKBIA,NRAS,PELI1,PRKACB,PRKCB,RASD1,RELB,SIGIRR,TAB2,TANK,TDP2,TGFBR1,TGFBR2,TGFBR3,TNF,TNFAIP3,TNFRSF1B,TRAF3,TRAF5,TRGV9,UBE2N,UBE2V1,ZAP70
Hepatic Fibrosis Signaling Pathway	1.51	4.69	AKT1,AKT2,AKT3,ATF2,ATF4,CACNA1A,CALM1 (includes others),CAMK4,CASP3,CCDC88A,CCL3,CCL5,CD40,CD40LG,CREB1,CREBBP,CTNNB1,FNBP1,FOS,FOXO1,FTH1,FTL,GNAI2,GSK3B,HIF1A,IKBKE,IL17RA,IRAK1,IRAK4,ITGA4,ITGA5,ITGB1,JAK1,JAK2,JUN,KRAS,LEF1,MAP2K1,MAP2K2,MAP2K3,MAP2K7,MAP3K7,MAPK1,MYC,MYL12A,MYL12B,MYL6,MYL6B,NFKB1,NFKB2,NFKBIA,NRAS,PDCD4,PDK1,PRKACB,PRKAG1,PRKAG2,PRKAR1A,PRKAR2A,PRKCA,PRKCB,PRKCH,PRKD3,RAC2…
PI3K Signaling in B Lymphocytes	7.97	4.621	AKT1,AKT2,AKT3,ATF2,ATF3,ATF4,ATF5,ATF6,ATF6B,BCL10,BLK,CALM1 (includes others),CAMK2D,CAMK2G,CAMK4,CBL,CD19,CD40,CD79A,CD79B,CD81,CHP1,CREB1,DAPP1,FOS,FYN,IKBKE,INPP5D,ITPR1,ITPR2,JUN,KRAS,LYN,MALT1,MAP2K1,MAP2K2,MAPK1,NFAT5,NFATC1,NFKB1,NFKB2,NFKBIA,NRAS,PDIA3,PIK3AP1,PLCL2,PLEKHA1,PLEKHA2,PPP3CA,PPP3CB,PPP3CC,PPP3R1,PRKCB,RASD1,SYK,VAV1
Opioid Signaling Pathway	3.22	4.608	AKT1,AKT2,AKT3,AP1B1,AP1G2,AP2A2,AP2B1,AP2M1,ARRB2,ATF2,ATF4,BLK,CACNA1A,CALM1 (includes others),CAMK1D,CAMK2D,CAMK2G,CAMK4,CREB1,CREBBP,CTNNB1,EP300,FOS,FOSB,FYN,GNAI2,GNB1,GNG11,GRINA,GRK2,GRK3,GRK5,GRK6,GSK3B,HCK,ITPR1,ITPR2,KRAS,LCK,LYN,MAP2K1,MAP2K2,MAP2K3,MAP2K7,MAPK1,MAPK6,MYC,NFKB1,NFKB2,NFKBIA,NRAS,PDK1,PPP3CA,PPP3CB,PPP3CC,PPP3R1,PRKACB,PRKAG1,PRKAG2,PRKAR1A,PRKAR2A,PRKCA,PRKCB,PRKCH,PR…
14-3-3-mediated Signaling	2.53	4.536	AKT1,AKT2,AKT3,BAX,CBL,FOS,FOXO1,GRB2,GSK3B,JUN,KRAS,MAP2K1,MAP2K2,MAP3K5,MAPK1,NRAS,PDCD6IP,PDIA3,PLCL2,PRKCA,PRKCB,PRKCH,PRKD3,RASD1,TNF,TSC1,TUBA1A,TUBA1B,TUBA1C,TUBA4A,TUBB,TUBB2A,VIM,YWHAB,YWHAE,YWHAG,YWHAH,YWHAQ,YWHAZ
Ephrin Receptor Signaling	1.92	4.523	ABI1,ACP1,ACTR2,ACTR3,AKT1,AKT2,AKT3,ARPC1B,ARPC2,ARPC3,ARPC4,ARPC5,ATF2,ATF4,CFL1,CREB1,CREBBP,CRK,CRKL,CXCR4,EFNA2,EPHA4,EPHB6,FYN,GNAI2,GNB1,GNB5,GNG11,GRB2,GRINA,ITGA4,ITGA5,ITGB1,JAK2,KRAS,LIMK2,MAP2K1,MAP2K2,MAPK1,NRAS,PAK2,RAC2,RAPGEF1,RASD1,SDC2,SH2D3C,VEGFB,WAS,WIPF1
Dopamine-DARPP32 Feedback in cAMP Signaling	1.44	4.427	ATF2,ATF4,CACNA1A,CALM1 (includes others),CAMK4,CAMKK2,CHP1,CREB1,CREBBP,CREM,CSNK1A1,CSNK1D,CSNK1E,CSNK1G2,CSNK1G3,GNAI2,GRINA,ITPR1,ITPR2,PDIA3,PLCL2,PPP1CA,PPP1CC,PPP1R14B,PPP2R1A,PPP2R1B,PPP2R2A,PPP2R5A,PPP2R5E,PPP3CA,PPP3CB,PPP3CC,PPP3R1,PRKACB,PRKAG1,PRKAG2,PRKAR1A,PRKAR2A,PRKCA,PRKCB,PRKCH,PRKD3
Role of NFAT in Regulation of the Immune Response	7.04	4.371	AKT1,AKT2,AKT3,ATF2,CALM1 (includes others),CAMK4,CD247,CD28,CD3D,CD3E,CD3G,CD4,CD79A,CD79B,CHP1,CSNK1A1,CSNK1D,CSNK1E,CSNK1G2,CSNK1G3,FCER1G,FOS,FYN,GNAI2,GNB1,GNB5,GNG11,GRB2,GSK3B,HLA-A,HLA-B,HLA-DQB1,HLA-DRA,HLA-DRB1,IKBKE,ITK,ITPR1,ITPR2,JUN,KRAS,LCK,LCP2,LYN,MAP2K1,MAP2K2,MAPK1,MEF2A,MEF2C,MEF2D,NFAT5,NFATC1,NFKB1,NFKB2,NFKBIA,NRAS,ORAI1,PPP3CA,PPP3CB,PPP3CC,PPP3R1,RASD1,RCAN3,SYK,TRGV9,XPO…
Fcγ Receptor-mediated Phagocytosis in Macrophages and Monocytes	4.49	4.333	ACTG1,ACTR2,ACTR3,AKT1,AKT2,AKT3,ARF6,ARPC1B,ARPC2,ARPC3,ARPC4,ARPC5,CBL,CRK,EZR,FYN,HCK,INPP5D,LCP2,LYN,MAPK1,PIP5K1A,PLD3,PLD6,PRKCA,PRKCB,PRKCH,PRKD3,RAB11B,RAC2,RPS6KB2,SYK,TLN1,VASP,VAV1,WAS
PDGF Signaling	2.01	4.315	ACP1,CRK,CRKL,CSNK2A1,CSNK2A2,CSNK2B,EIF2AK2,FOS,GRB2,INPP5B,INPP5D,JAK1,JAK2,JAK3,JUN,KRAS,MAP2K1,MAP2K2,MAP3K1,MAPK1,MYC,NRAS,PRKCA,PRKCB,RASD1,STAT1,TYK2
Integrin Signaling	3.36	4.276	ACTG1,ACTR2,ACTR3,AKT1,AKT2,AKT3,ARF1,ARF6,ARHGAP26,ARPC1B,ARPC2,ARPC3,ARPC4,ARPC5,ASAP1,CAPN1,CAPN2,CAPNS1,CRK,CRKL,FNBP1,FYN,GRB2,GSK3B,GSN,ILKAP,ITGA4,ITGA5,ITGA6,ITGAE,ITGAL,ITGAM,ITGAX,ITGB1,ITGB2,ITGB7,KRAS,LIMS1,MAP2K1,MAP2K2,MAPK1,MPRIP,MYL12A,MYL12B,NRAS,PAK2,PARVB,PFN1,RAC2,RAPGEF1,RASD1,RHOF,RHOH,RHOT2,RND1,TLN1,TSPAN3,TTN,VASP,WAS,WIPF1,ZYX
RANK Signaling in Osteoclasts	5.39	4.226	AKT1,AKT2,AKT3,BIRC2,BIRC3,CALM1 (includes others),CAMK4,CBL,CHP1,FOS,GSN,IKBKE,JUN,MAP2K1,MAP2K2,MAP2K7,MAP3K1,MAP3K12,MAP3K13,MAP3K2,MAP3K3,MAP3K4,MAP3K5,MAP3K7,MAP3K8,MAPK1,NFATC1,NFKB1,NFKB2,NFKBIA,PPP3CA,PPP3CB,PPP3CC,PPP3R1,TAB2,TRAF5
TGF-β Signaling	1.62	4.2	CREBBP,EP300,FOS,GRB2,HDAC1,IRF7,JUN,KRAS,MAP2K1,MAP2K2,MAP2K3,MAP3K7,MAP4K1,MAPK1,NRAS,RASD1,RNF111,RUNX3,SMAD2,SMAD3,SMAD4,SMAD5,SMAD7,TGFB1,TGFBR1,TGFBR2,TGIF1,ZNF423
IL-3 Signaling	3.28	4.158	AKT1,AKT2,AKT3,CHP1,CRKL,FOS,FOXO1,GRB2,INPP5D,JAK1,JAK2,JUN,KRAS,MAP2K1,MAP2K2,MAPK1,NRAS,PPP3CA,PPP3CB,PPP3CC,PPP3R1,PRKCA,PRKCB,PRKCH,PRKD3,PTPN6,RAPGEF1,RASD1,STAT1
Pyridoxal 5'-phosphate Salvage Pathway	2.23	4.146	AKT2,CSNK1A1,CSNK1D,DYRK1A,EIF2AK2,GRK5,GRK6,IRAK1,LIMK2,MAP2K1,MAP2K2,MAP2K3,MAP3K8,MAPK1,MAPK6,PAK2,PIM1,PKN1,PRKAA1,PRKCH,PRKX,PRPF4B
IGF-1 Signaling	2.14	4.082	AKT1,AKT2,AKT3,CSNK2A1,CSNK2A2,CSNK2B,FOS,FOXO1,GRB2,JAK1,JAK2,JUN,KRAS,MAP2K1,MAP2K2,MAPK1,NRAS,PRKACB,PRKAG1,PRKAG2,PRKAR1A,PRKAR2A,RASD1,RPS6KB2,SOCS3,SOCS4,YWHAB,YWHAE,YWHAG,YWHAH,YWHAQ,YWHAZ
Production of Nitric Oxide and Reactive Oxygen Species in Macrophages	2.19	4.041	AKT1,AKT2,AKT3,CAT,CREBBP,CYBA,FNBP1,FOS,IKBKE,IRF1,JAK1,JAK2,JAK3,JUN,LYZ,MAP2K1,MAP2K7,MAP3K1,MAP3K12,MAP3K13,MAP3K2,MAP3K3,MAP3K4,MAP3K5,MAP3K7,MAP3K8,MAPK1,NFKB1,NFKB2,NFKBIA,PPP1CA,PPP1CC,PPP1R14B,PPP2R1A,PPP2R1B,PPP2R2A,PPP2R5A,PPP2R5E,PRKCA,PRKCB,PRKCH,PRKD3,PTPN6,RAC2,RHOF,RHOH,RHOT2,RND1,STAT1,TNF,TNFRSF1B,TYK2
NGF Signaling	1.39	4.017	AKT1,AKT2,AKT3,ATF2,ATF4,BAX,CREB1,CREBBP,CRK,GRB2,IKBKE,KRAS,MAP2K1,MAP2K2,MAP3K1,MAP3K12,MAP3K13,MAP3K2,MAP3K3,MAP3K4,MAP3K5,MAP3K7,MAP3K8,MAPK1,NFKB1,NFKB2,NRAS,RASD1,RPS6KA5,RPS6KB2,TP53
p70S6K Signaling	2.15	4.017	AKT1,AKT2,AKT3,BCAP31,CD19,CD79A,CD79B,EEF2,GNAI2,GRB2,IL2RG,JAK1,KRAS,LYN,MAP2K1,MAP2K2,MAPK1,NRAS,PDIA3,PLCL2,PPP2R1A,PPP2R1B,PPP2R2A,PPP2R5A,PPP2R5E,PRKCA,PRKCB,PRKCH,PRKD3,RASD1,RPS6,SYK,YWHAB,YWHAE,YWHAG,YWHAH,YWHAQ,YWHAZ
PKCθ Signaling in T Lymphocytes	4.24	3.857	BCL10,CACNA1A,CAMK2D,CAMK2G,CD247,CD28,CD3D,CD3E,CD3G,CD4,CHP1,FCER1G,FOS,FYN,GRB2,HLA-A,HLA-B,HLA-DQB1,HLA-DRA,HLA-DRB1,IKBKE,JUN,KRAS,LCK,LCP2,MALT1,MAP3K1,MAP3K12,MAP3K13,MAP3K2,MAP3K3,MAP3K4,MAP3K5,MAP3K7,MAP3K8,MAPK1,NFAT5,NFATC1,NFKB1,NFKB2,NFKBIA,NRAS,PPP3CA,PPP3CB,PPP3CC,PPP3R1,RAC2,RASD1,TRGV9,VAV1,ZAP70
ERK5 Signaling	3.26	3.8	AKT1,ATF2,ATF4,CREB1,CREBBP,ELK4,FOS,IL6ST,KRAS,MAP3K2,MAP3K3,MAP3K8,MEF2A,MEF2C,MEF2D,MYC,NRAS,RASD1,RPS6KA5,RPS6KB2,SH2D2A,YWHAB,YWHAE,YWHAG,YWHAH,YWHAQ,YWHAZ
fMLP Signaling in Neutrophils	2.47	3.773	ACTR2,ACTR3,ARPC1B,ARPC2,ARPC3,ARPC4,ARPC5,CALM1 (includes others),CAMK4,CHP1,GNAI2,GNB1,GNB5,GNG11,ITPR1,ITPR2,KRAS,MAP2K1,MAP2K2,MAPK1,NFAT5,NFATC1,NFKB1,NFKB2,NFKBIA,NRAS,PPP3CA,PPP3CB,PPP3CC,PPP3R1,PRKCA,PRKCB,PRKCH,PRKD3,RASD1,WAS
Rac Signaling	1.71	3.772	ABI2,ACTR2,ACTR3,ARPC1B,ARPC2,ARPC3,ARPC4,ARPC5,BRK1,CD44,CFL1,CYFIP2,ELK4,IQGAP2,ITGA4,ITGA5,ITGB1,JUN,KRAS,LIMK2,MAP2K1,MAP2K2,MAP2K7,MAP3K1,MAPK1,NFKB1,NFKB2,NRAS,PAK2,PIP5K1A,RASD1,TIAM1
EGF Signaling	1.69	3.771	AKT1,AKT2,AKT3,CSNK2A1,CSNK2A2,CSNK2B,FOS,GRB2,ITPR1,ITPR2,JAK1,JUN,MAP2K1,MAP2K7,MAP3K1,MAPK1,PRKCA,STAT1
Apelin Endothelial Signaling Pathway	1.34	3.651	AKT1,AKT2,AKT3,CALM1 (includes others),CAMK4,FOS,GNAI2,HDAC4,HDAC5,HIF1A,JUN,KRAS,MAP2K1,MAP2K2,MAPK1,MEF2A,MEF2C,MEF2D,NFKB1,NFKB2,NRAS,PRKAA1,PRKAG1,PRKAG2,PRKCA,PRKCB,PRKCH,PRKD3,RASD1,RPS6KB2,SMAD3
ERK/MAPK Signaling	2.7	3.571	ATF2,ATF4,CREB1,CREBBP,CRK,CRKL,EIF4E,EIF4EBP1,ELF1,ELF2,ELK3,ETS1,FOS,FYN,GRB2,H3-3A/H3-3B,HSPB1,ITGA4,ITGA5,ITGB1,KRAS,MAP2K1,MAP2K2,MAPK1,MKNK2,MYC,NFATC1,NRAS,PAK2,PPP1CA,PPP1CC,PPP1R14B,PPP2R1A,PPP2R1B,PPP2R2A,PPP2R5A,PPP2R5E,PRKACB,PRKAG1,PRKAG2,PRKAR1A,PRKAR2A,PRKCA,PRKCB,RAC2,RAPGEF1,RASD1,RPS6KA5,STAT1,TLN1,VRK2,YWHAB,YWHAG,YWHAH,YWHAQ,YWHAZ
BMP signaling pathway	1.67	3.545	ATF2,CAMK4,CREB1,CREBBP,GRB2,JUN,KRAS,MAP2K1,MAP2K2,MAP3K7,MAPK1,NFKB1,NFKB2,NOG,NRAS,PRKACB,PRKAG1,PRKAG2,PRKAR1A,PRKAR2A,RASD1,SMAD4,SMAD5,SMAD7,ZNF423
Sirtuin Signaling Pathway	12.8	3.534	AGTRAP,AKT1,ATG12,ATG13,ATG14,ATG16L1,ATG4A,ATG4B,ATP5F1A,ATP5F1B,ATP5F1E,ATP5MC1,ATP5PB,ATP5PF,BAX,BCL2L11,FOXO1,GABARAP,GABARAPL1,GABARAPL2,GABPA,GABPB1,GABPB2,GADD45A,GADD45B,GADD45G,GLS,GLUD1,GSK3B,H1-10,H1-2,H1-3,H1-4,H1-5,H3-3A/H3-3B,HIF1A,JUN,LDHA,LDHB,MAPK1,MAPK6,MYC,NAMPT,NDUFA1,NDUFA11,NDUFA12,NDUFA13,NDUFA3,NDUFA4,NDUFAB1,NDUFB1,NDUFB10,NDUFB11,NDUFB2,NDUFB4,NDUFB7,NDUFB8,NDUFB9,NDUFS2…
NF-κB Activation by Viruses	2.31	3.53	AKT1,AKT2,AKT3,CD4,EIF2AK2,IKBKE,ITGA4,ITGA5,ITGA6,ITGAL,ITGB1,ITGB2,KRAS,LCK,MAP3K1,MAPK1,NFKB1,NFKB2,NFKBIA,NRAS,PRKCA,PRKCB,PRKCH,PRKD3,RASD1,TBP,TNFRSF14
Salvage Pathways of Pyrimidine Ribonucleotides	1.45	3.53	AKT2,CDADC1,CSNK1A1,CSNK1D,DYRK1A,EIF2AK2,GRK5,GRK6,IRAK1,LIMK2,MAP2K1,MAP2K2,MAP2K3,MAP3K8,MAPK1,MAPK6,NME1,NME3,NME4,PAK2,PIM1,PKN1,PRKAA1,PRKCH,PRKX,PRPF4B,UPP1
PFKFB4 Signaling Pathway	3.04	3.441	ATF2,ATF4,CREB1,CREBBP,MAP2K1,MAP2K2,MAP2K3,MAP2K7,MAPK1,NCOA3,PRKACB,PRKAG1,PRKAG2,PRKAR1A,PRKAR2A,RPS6KA5,TGFB1,TKT,TP53
GM-CSF Signaling	2.71	3.441	AKT1,AKT2,AKT3,CAMK2D,CAMK2G,ETS1,GRB2,HCK,JAK2,KRAS,LYN,MAP2K1,MAP2K2,MAPK1,NRAS,PIM1,PPP3CA,PPP3CB,PPP3CC,PPP3R1,PRKCB,RACK1,RASD1,RUNX1,STAT1
Inhibition of Angiogenesis by TSP1	3.78	3.357	AKT1,AKT2,AKT3,CASP3,CD36,CD47,FYN,JUN,MAPK1,MMP9,SDC2,TGFB1,TGFBR1,TGFBR2,THBS1,TP53
IL-2 Signaling	1.83	3.357	AKT1,AKT2,AKT3,CSNK2A1,CSNK2A2,CSNK2B,FOS,GRB2,IL2RG,JAK1,JAK3,JUN,KRAS,LCK,MAP2K1,MAP2K2,MAPK1,NRAS,RASD1,SYK
Neuregulin Signaling	2.59	3.273	ADAM17,AKT1,AKT2,AKT3,CRK,CRKL,ERBIN,EREG,GRB2,HSP90AA1,HSP90AB1,HSP90B1,ITGA4,ITGA5,ITGB1,KRAS,MAP2K1,MAP2K2,MAPK1,MATK,MYC,NRAS,PRKCA,PRKCB,PRKCH,PRKD3,PSEN1,RASD1,RNF41,RPS6,RPS6KB2
Melatonin Signaling	1.74	3.273	CALM1 (includes others),CAMK2D,CAMK2G,CAMK4,GNAI2,MAP2K1,MAP2K2,MAP2K3,MAP2K7,MAPK1,PDIA3,PLCL2,PRKACB,PRKAG1,PRKAG2,PRKAR1A,PRKAR2A,PRKCA,PRKCB,PRKCH,PRKD3,SLC2A4
TREM1 Signaling	1.46	3.273	AKT1,AKT2,AKT3,CASP1,CCL3,CD40,CIITA,CXCL3,GRB2,IRAK1,ITGA5,ITGAX,ITGB1,JAK2,LAT2,MAPK1,NFKB1,NFKB2,SIGIRR,TNF,TYROBP
Calcium-induced T Lymphocyte Apoptosis	8.52	3.272	CALM1 (includes others),CAMK4,CAPN2,CD247,CD3D,CD3E,CD3G,CD4,CHP1,EP300,FCER1G,HDAC1,HDAC2,HLA-A,HLA-B,HLA-DQB1,HLA-DRA,HLA-DRB1,ITPR1,ITPR2,LCK,MEF2D,ORAI1,PPP3CA,PPP3CB,PPP3CC,PPP3R1,PRKCA,PRKCB,PRKCH,PRKD3,TRGV9,ZAP70
p38 MAPK Signaling	2.27	3.182	ATF2,ATF4,CREB1,CREBBP,DAXX,DDIT3,DUSP10,FADD,H3-3A/H3-3B,HMGN1,HSPB1,IRAK1,IRAK4,MAP2K3,MAP3K5,MAP3K7,MAP4K1,MAPKAPK2,MAPKAPK3,MAX,MEF2A,MEF2C,MEF2D,MKNK2,MYC,RPS6KA5,RPS6KB2,STAT1,TAB2,TGFB1,TGFBR1,TGFBR2,TIFA,TNF,TNFRSF1B,TP53
Regulation of eIF4 and p70S6K Signaling	20.5	3.153	AGO1,AGO2,AKT1,AKT2,AKT3,EIF1,EIF1AX,EIF1AY,EIF2B1,EIF2B3,EIF2B4,EIF2B5,EIF2S1,EIF2S2,EIF2S3,EIF3B,EIF3D,EIF3E,EIF3F,EIF3G,EIF3H,EIF3I,EIF3J,EIF3K,EIF3L,EIF3M,EIF4A2,EIF4A3,EIF4E,EIF4EBP1,EIF4EBP2,EIF4G1,EIF4G2,FAU,GRB2,ITGA4,ITGA5,ITGB1,KRAS,MAP2K1,MAP2K2,MAPK1,NRAS,PABPC1,PAIP2,PPP2R1A,PPP2R1B,PPP2R2A,PPP2R5A,PPP2R5E,RASD1,RPS10,RPS11,RPS12,RPS13,RPS14,RPS15,RPS15A,RPS16,RPS17,RPS18,RPS19,RPS2,…
Cdc42 Signaling	6.41	3.124	ACTR2,ACTR3,ARPC1B,ARPC2,ARPC3,ARPC4,ARPC5,ATF2,B2M,CD247,CD3D,CD3E,CD3G,CFL1,CLIP1,DIAPH1,EXOC1,EXOC2,EXOC3,EXOC4,EXOC8,FCER1G,FGD3,FOS,GSK3B,HLA-A,HLA-B,HLA-C,HLA-DQB1,HLA-DRA,HLA-DRB1,HLA-E,HLA-F,IQGAP2,ITGA4,ITGA5,ITGB1,ITK,JUN,LIMK2,MAPK1,MPRIP,MYL12A,MYL12B,MYL6,MYL6B,PAK2,TRGV9,VAV1,WAS,WIPF1
Actin Cytoskeleton Signaling	1.71	3.111	ABI2,ACTG1,ACTR2,ACTR3,ARHGAP35,ARHGEF1,ARPC1B,ARPC2,ARPC3,ARPC4,ARPC5,BRK1,CD14,CFL1,CRK,CRKL,CSK,CYFIP2,DIAPH1,DIAPH2,EZR,FGD3,FLNA,GRB2,GSN,IQGAP2,ITGA4,ITGA5,ITGB1,KRAS,LIMK2,MAP2K1,MAP2K2,MAPK1,MATK,MPRIP,MSN,MYL12A,MYL12B,MYL6,MYL6B,NCKAP1L,NRAS,PAK2,PFN1,PIP5K1A,RAC2,RASD1,TIAM1,TLN1,TMSB10/TMSB4X,TMSB4Y,TTN,VAV1,WAS,WASF2
PI3K/AKT Signaling	4.94	3.063	AKT1,AKT2,AKT3,CDC37,CTNNB1,EIF4E,EIF4EBP1,FOXO1,GRB2,GSK3B,GYS1,HSP90AA1,HSP90AB1,HSP90B1,IKBKE,IL10RA,IL10RB,IL17RA,IL2RG,IL6ST,IL7R,INPP5B,INPP5D,ITGA4,ITGA5,ITGB1,JAK1,JAK2,JAK3,KRAS,LIMS1,MAP2K1,MAP2K2,MAP3K5,MAP3K8,MAPK1,MCL1,MDM2,NFKB1,NFKB2,NFKBIA,NRAS,PPP2R1A,PPP2R1B,PPP2R2A,PPP2R5A,PPP2R5E,RASD1,RPS6KB2,THEM4,TP53,TSC1,TYK2,YWHAB,YWHAE,YWHAG,YWHAH,YWHAQ,YWHAZ
Aldosterone Signaling in Epithelial Cells	1.86	3.051	DNAJB1,DNAJB14,DNAJB6,DNAJB9,DNAJC15,DNAJC19,DNAJC2,DNAJC24,DNAJC3,DNAJC7,DNAJC8,DNAJC9,HSCB,HSP90AA1,HSP90AB1,HSP90B1,HSPA14,HSPA1A/HSPA1B,HSPA4,HSPA6,HSPA8,HSPA9,HSPB1,HSPB11,HSPD1,HSPE1,HSPH1,ITPR1,ITPR2,KRAS,MAP2K1,MAP2K2,MAPK1,PDIA3,PIP5K1A,PLCL2,PRKCA,PRKCB,PRKCH,PRKD3,SACS,SASS6,TRAP1
nNOS Signaling in Neurons	1.81	3	CALM1 (includes others),CAMK4,CAPN1,CAPN2,CAPNS1,CHP1,GRINA,PPP3CA,PPP3CB,PPP3CC,PPP3R1,PRKCA,PRKCB,PRKCH,PRKD3,RASD1
Apelin Muscle Signaling Pathway	2.14	3	AKT1,AKT2,AKT3,NRF1,PRKAA1,PRKAG1,PRKAG2,SLC2A4,TFAM
CD40 Signaling	2.23	2.985	CD40,CD40LG,FOS,IKBKE,JAK3,JUN,LTA,MAP2K1,MAP2K2,MAP2K3,MAP2K7,MAP3K7,MAPK1,MAPKAPK2,NFKB1,NFKB2,NFKBIA,TANK,TNFAIP3,TRAF1,TRAF3,TRAF5
Actin Nucleation by ARP-WASP Complex	2.36	2.982	ACTR2,ACTR3,ARPC1B,ARPC2,ARPC3,ARPC4,ARPC5,FNBP1,GRB2,ITGA4,ITGA5,ITGB1,KRAS,NRAS,PPP1R12C,RAC2,RASD1,RHOF,RHOH,RHOT2,RND1,VASP,WAS,WIPF1
Death Receptor Signaling	4.43	2.959	ACIN1,ACTG1,APAF1,ARHGDIB,BIRC2,BIRC3,CASP10,CASP2,CASP3,CASP6,CASP8,CFLAR,CYCS,DAXX,DFFA,FADD,HSPB1,IKBKE,LMNA,MAP2K7,MAP3K5,NFKB1,NFKB2,NFKBIA,PARP1,PARP11,PARP14,PARP2,PARP4,PARP8,TANK,TNF,TNFRSF1B,TNFRSF25,TNKS2
RAN Signaling	4.98	2.887	CSE1L,IPO5,KPNA1,KPNA2,KPNA3,KPNA4,KPNA5,KPNA6,KPNB1,RAN,TNPO1,XPO1
Lymphotoxin β Receptor Signaling	2.6	2.84	AKT1,AKT2,AKT3,APAF1,BIRC2,CASP3,CREBBP,CYCS,EP300,IKBKE,LTA,LTB,MAPK1,NFKB1,NFKB2,NFKBIA,RELB,TRAF1,TRAF3,TRAF5
Renal Cell Carcinoma Signaling	3.01	2.84	AKT1,AKT2,AKT3,CREBBP,CRK,ELOB,ELOC,EP300,ETS1,FOS,GRB2,HIF1A,JUN,KRAS,MAP2K1,MAP2K2,MAPK1,NRAS,PAK2,RAPGEF1,RASD1,RBX1,RPS27A,TGFB1,UBA52,UBB,UBC,VHL
Inhibition of ARE-Mediated mRNA Degradation Pathway	7.8	2.714	AGO1,AGO2,AKT1,AKT2,AKT3,CD40LG,CNOT1,CNOT10,CNOT11,CNOT2,CNOT9,DCP1A,DDX6,DIS3L,EXOSC1,EXOSC3,EXOSC4,EXOSC5,EXOSC6,EXOSC8,LTA,LTB,MAP3K7,MAPK1,MAPK6,MAPKAPK2,PABPN1,PAPOLA,PAPOLG,PPP2R1A,PPP2R1B,PPP2R2A,PPP2R5A,PPP2R5E,PRKACB,PRKAG1,PRKAG2,PRKAR1A,PRKAR2A,PSME1,PSME2,PSME4,TIA1,TNF,TNFRSF1B,YWHAB,YWHAE,YWHAG,YWHAH,YWHAQ,YWHAZ,ZFP36
Prolactin Signaling	1.8	2.683	CREBBP,EP300,FOS,FYN,GRB2,IRF1,JAK2,JUN,KRAS,MAP2K1,MAP2K2,MAPK1,MYC,NMI,NR3C1,NRAS,PRKCA,PRKCB,PRKCH,PRKD3,RASD1,SOCS3,SOCS4,STAT1,TCF7
tRNA Charging	3.25	2.668	CARS2,DARS1,DARS2,EPRS1,FARSB,HARS1,IARS2,KARS1,LARS1,MARS1,NARS1,RARS2,SARS1,TARS1,TARS2,TARS3,WARS1
Crosstalk between Dendritic Cells and Natural Killer Cells	1.8	2.668	ACTG1,CAMK2D,CAMK2G,CCR7,CD28,CD40,CD40LG,CD69,HLA-A,HLA-B,HLA-C,HLA-DRA,HLA-DRB1,HLA-E,HLA-F,IL2RG,ITGAL,KLRD1,LTA,LTB,NFKB1,NFKB2,PRF1,TLN1,TNF,TNFRSF1B,TYROBP
Pancreatic Adenocarcinoma Signaling	1.88	2.558	AKT1,AKT2,AKT3,E2F3,E2F6,GRB2,JAK1,JAK2,JAK3,KRAS,MAP2K1,MAP2K2,MAPK1,MDM2,MMP9,NFKB1,NFKB2,PA2G4,PLD3,PLD6,RALBP1,SMAD2,SMAD3,SMAD4,STAT1,TFDP1,TGFB1,TGFBR1,TGFBR2,TP53,TYK2,VEGFB
EIF2 Signaling	45.2	-2.524	AGO1,AGO2,AKT1,AKT2,AKT3,ATF3,ATF4,ATF5,CDK11A,DDIT3,EIF1,EIF1AX,EIF1AY,EIF2AK1,EIF2AK2,EIF2B1,EIF2B3,EIF2B4,EIF2B5,EIF2S1,EIF2S2,EIF2S3,EIF3B,EIF3D,EIF3E,EIF3F,EIF3G,EIF3H,EIF3I,EIF3J,EIF3K,EIF3L,EIF3M,EIF4A2,EIF4A3,EIF4E,EIF4G1,EIF4G2,EIF5,EIF5B,FAU,GRB2,GSK3B,HNRNPA1,KRAS,MAP2K1,MAP2K2,MAPK1,MYC,NRAS,PABPC1,PPP1CA,PPP1CC,PPP1R15A,PTBP1,RASD1,RPL10,RPL10A,RPL11,RPL12,RPL13,RPL13A,RPL14,RPL15,RP…	CD8_2D
VEGF Signaling	2.07	2.5	ACTG1,AKT1,AKT2,AKT3,EIF1,EIF1AX,EIF1AY,EIF2B1,EIF2B3,EIF2B4,EIF2B5,EIF2S1,EIF2S2,EIF2S3,ELAVL1,FOXO1,GRB2,HIF1A,KRAS,MAP2K1,MAP2K2,MAPK1,NRAS,PRKCA,PRKCB,PTPN6,RASD1,SH2D2A,VEGFB,YWHAE
CD27 Signaling in Lymphocytes	5.78	2.449	APAF1,CASP3,CASP8,CD27,CYCS,FOS,IKBKE,JUN,MAP2K1,MAP2K2,MAP2K3,MAP2K7,MAP3K1,MAP3K12,MAP3K13,MAP3K2,MAP3K3,MAP3K4,MAP3K5,MAP3K7,MAP3K8,NFKB1,NFKB2,NFKBIA,SIVA1,TRAF5
Induction of Apoptosis by HIV1	3.89	2.449	APAF1,BAX,BBC3,BIRC2,BIRC3,CASP3,CASP8,CXCR4,CYCS,DAXX,DFFA,FADD,IKBKE,MAP2K7,MAP3K5,NFKB1,NFKB2,NFKBIA,SLC25A3,SLC25A4,SLC25A5,TNF,TNFRSF1B,TP53,TRAF1
Androgen Signaling	4.59	2.449	CACNA1A,CALM1 (includes others),CALR,CAMK4,CCNH,CREBBP,DNAJB1,EP300,ERCC3,GNAI2,GNB1,GNB5,GNG11,GTF2A1,GTF2B,GTF2E2,GTF2F1,GTF2H1,GTF2H3,HSP90AA1,HSPA4,JUN,KAT2B,KAT7,MAPK1,MNAT1,NCOA2,NCOA4,NFKB1,NFKB2,POLR2C,POLR2E,POLR2G,POLR2H,POLR2J2/POLR2J3,POLR2L,PRKACB,PRKAG1,PRKAG2,PRKAR1A,PRKAR2A,PRKCA,PRKCB,PRKCH,PRKD3,SMAD3,TAF2,TBP
Mouse Embryonic Stem Cell Pluripotency	1.3	2.353	AKT1,AKT2,AKT3,CREBBP,CTNNB1,GRB2,GSK3B,ID3,IL6ST,JAK1,JAK2,JAK3,KRAS,LEF1,MAP2K1,MAP2K2,MAP3K7,MAPK1,MYC,NRAS,RASD1,SMAD4,SMAD5,TCF3,TCF4,TCF7,TP53,TYK2
iCOS-iCOSL Signaling in T Helper Cells	7.76	2.333	AKT1,AKT2,AKT3,CALM1 (includes others),CAMK2D,CAMK2G,CAMK4,CD247,CD28,CD3D,CD3E,CD3G,CD4,CD40,CD40LG,CHP1,CSK,FCER1G,GRB2,HLA-A,HLA-B,HLA-DQB1,HLA-DRA,HLA-DRB1,IKBKE,IL2RG,INPP5D,ITK,ITPR1,ITPR2,LCK,LCP2,NFAT5,NFATC1,NFKB1,NFKB2,NFKBIA,PLEKHA1,PLEKHA2,PPP3CA,PPP3CB,PPP3CC,PPP3R1,TRAT1,TRGV9,VAV1,ZAP70
Remodeling of Epithelial Adherens Junctions	2.75	2.309	ACTG1,ACTR2,ACTR3,ARF6,ARPC1B,ARPC2,ARPC3,ARPC4,ARPC5,CLIP1,CTNNB1,DNM1L,EXOC2,HGS,NME1,RAB5C,RAB7A,TUBA1A,TUBA1B,TUBA1C,TUBA4A,TUBB,TUBB2A,ZYX
JAK/Stat Signaling	1.6	2.294	AKT1,AKT2,AKT3,FOS,GRB2,JAK1,JAK2,JAK3,JUN,KRAS,MAP2K1,MAP2K2,MAPK1,NFKB1,NFKB2,NRAS,PIAS2,PTPN1,PTPN6,RASD1,SOCS3,SOCS4,STAT1,TYK2
mTOR Signaling	12.9	2.263	AKT1,AKT2,AKT3,ATG13,DDIT4,EIF3B,EIF3D,EIF3E,EIF3F,EIF3G,EIF3H,EIF3I,EIF3J,EIF3K,EIF3L,EIF3M,EIF4A2,EIF4A3,EIF4B,EIF4E,EIF4EBP1,EIF4G1,EIF4G2,FAU,FKBP1A,FNBP1,HIF1A,KRAS,MAPK1,NRAS,PLD3,PLD6,PPP2R1A,PPP2R1B,PPP2R2A,PPP2R5A,PPP2R5E,PRKAA1,PRKAG1,PRKAG2,PRKCA,PRKCB,PRKCH,PRKD3,RAC2,RASD1,RHOF,RHOH,RHOT2,RND1,RPS10,RPS11,RPS12,RPS13,RPS14,RPS15,RPS15A,RPS16,RPS17,RPS18,RPS19,RPS2,RPS20,RPS21,RPS23,R…
Tec Kinase Signaling	1.4	2.197	ACTG1,BLK,FADD,FCER1G,FNBP1,FOS,FYN,GNAI2,GNB1,GNB5,GNG11,GTF2I,HCK,ITGA4,ITGA5,ITGB1,ITK,JAK1,JAK2,JAK3,LCK,LYN,NFKB1,NFKB2,PAK2,PRKCA,PRKCB,PRKCH,PRKD3,RAC2,RHOF,RHOH,RHOT2,RND1,STAT1,TNF,TNFRSF25,TRGV9,TXK,TYK2,VAV1,WAS
Type I Diabetes Mellitus Signaling	4.89	2.191	APAF1,CASP3,CASP8,CD247,CD28,CD3D,CD3E,CD3G,CYCS,FADD,FCER1G,HLA-A,HLA-B,HLA-C,HLA-DQB1,HLA-DRA,HLA-DRB1,HLA-E,HLA-F,HSPD1,IKBKE,IRAK1,IRF1,JAK1,JAK2,LTA,MAP2K3,MAP2K7,MAP3K5,MAP3K7,MAPK1,NFKB1,NFKB2,NFKBIA,PRF1,SOCS3,SOCS4,STAT1,TNF,TNFRSF1B,TRGV9
iNOS Signaling	3.84	2.183	CALM1 (includes others),CAMK4,CD14,CREBBP,FOS,IKBKE,IRAK1,IRAK4,IRF1,JAK1,JAK2,JAK3,JUN,LY96,MAPK1,NFKB1,NFKB2,NFKBIA,STAT1,TYK2
ILK Signaling	1.62	2.16	ACTG1,AKT1,AKT2,AKT3,ATF2,ATF4,CASP3,CFL1,CREB1,CREBBP,CTNNB1,FLNA,FNBP1,FOS,GSK3B,HIF1A,ILKAP,ITGB1,ITGB2,ITGB7,JUN,LEF1,LIMS1,MAPK1,MMP9,MYC,MYL6,MYL6B,NACA,NFKB1,NFKB2,PARVB,PPP1R14B,PPP2R1A,PPP2R1B,PPP2R2A,PPP2R5A,PPP2R5E,RAC2,RHOF,RHOH,RHOT2,RND1,RPS6KA5,TMSB10/TMSB4X,TMSB4Y,TNF,VEGFB,VIM
April Mediated Signaling	1.77	2.138	FOS,IKBKE,JUN,MAP2K7,MAP3K1,MAPK1,NFAT5,NFATC1,NFKB1,NFKB2,NFKBIA,TRAF1,TRAF3,TRAF5
SAPK/JNK Signaling	2.64	2.121	ATF2,CRK,CRKL,DAXX,DUSP10,FADD,FCER1G,GADD45A,GNB1,GNG11,GRB2,HNRNPK,JUN,KRAS,LCK,MAP2K7,MAP3K1,MAP3K12,MAP3K13,MAP3K2,MAP3K3,MAP3K4,MAP3K5,MAP3K7,MAP4K1,MAP4K5,NFATC1,NRAS,RAC2,RASD1,SH2D2A,TP53,TRGV9
FAT10 Cancer Signaling Pathway	5.81	2.041	AKT1,AKT2,AKT3,CTNNB1,CXCR4,EEF1A1,GSK3B,IKBKE,MAD2L1,MAD2L2,NFKB1,NFKB2,NFKBIA,SMAD2,SMAD3,SMAD4,TCF4,TGFB1,TGFBR1,TGFBR2,TGFBR3,TNF,TNFRSF1B,TP53

## Sheet: Dendritic_2D
Ingenuity Canonical Pathways	-log(p-value)	z-score	Molecules
NRF2-mediated Oxidative Stress Response	9.54	4.814	ACTB,ACTG1,AKR1A1,AKR7A2,ATF4,CAT,CBR1,CCT7,CLPP,CREBBP,CUL3,DNAJA1,DNAJA2,DNAJB1,DNAJB14,DNAJB4,DNAJB6,DNAJB9,DNAJC1,DNAJC19,DNAJC3,DNAJC7,DNAJC8,DNAJC9,EP300,ERP29,FKBP5,FOS,FTH1,FTL,GCLC,GSTK1,GSTO1,GSTP1,HERPUD1,JUN,JUNB,JUND,KRAS,MAF,MAFG,MAP2K1,MAP2K2,MAP2K3,MAP2K7,MAP3K1,MAP3K5,MAP3K7,MAPK8,MGST3,NFE2L2,NQO2,NRAS,PIK3R5,PMF1/PMF1-BGLAP,PRDX1,PRKCA,PRKCB,PRKCD,PRKCH,PRKCI,PRKD3,RAP1A,RASD1,…
Role of NFAT in Cardiac Hypertrophy	3.24	4.243	ADCY4,AKT3,CALM1 (includes others),CAMK1,CAMK2D,CAMK2G,CAMK4,CHP1,CSNK1A1,EP300,GNAI2,GNAI3,GNB1,GNB2,GNB5,GNG11,GNG5,GRB2,HDAC1,HDAC10,HDAC2,HDAC3,HDAC5,HDAC6,HDAC7,HDAC8,HDAC9,ITPR1,ITPR2,KRAS,MAP2K1,MAP2K2,MAP2K3,MAP2K7,MAP3K1,MAP3K7,MAPK8,MEF2A,MEF2C,MEF2D,NRAS,PDIA3,PIK3R5,PLCB2,PLCG1,PLCL2,PPP3CA,PPP3R1,PRKACA,PRKACB,PRKAG2,PRKAR1A,PRKAR2A,PRKCA,PRKCB,PRKCD,PRKCH,PRKCI,PRKD3,RAP1A,RASD1,RCA…
CD28 Signaling in T Helper Cells	13.5	4.128	ACTR2,ACTR3,AKT3,ARPC1B,ARPC2,ARPC3,ARPC4,ARPC5,BCL10,CALM1 (includes others),CAMK4,CD3D,CD3E,CD3G,CD4,CD86,CDC42,CHP1,CSK,FCER1G,FOS,FYN,GRAP2,GRB2,HLA-A,HLA-B,HLA-DMA,HLA-DMB,HLA-DQA1,HLA-DQB1,HLA-DRA,HLA-DRB1,IKBKE,ITK,ITPR1,ITPR2,JUN,LCK,LCP2,MALT1,MAP2K1,MAP2K2,MAP3K1,MAPK8,NFAT5,NFATC3,NFKB1,NFKBIA,NFKBID,PIK3R5,PLCG1,PPP3CA,PPP3R1,PTPN11,PTPRC,RAC1,SYK,VAV1,WAS,ZAP70
Synaptic Long Term Potentiation	2.53	4.11	ATF2,ATF4,CALM1 (includes others),CAMK2D,CAMK2G,CAMK4,CHP1,CREB1,CREB3,CREBBP,EP300,ITPR1,ITPR2,KRAS,MAP2K1,MAP2K2,NRAS,PDIA3,PLCB2,PLCG1,PLCL2,PPP1R12A,PPP1R14B,PPP3CA,PPP3R1,PRKACA,PRKACB,PRKAG2,PRKAR1A,PRKAR2A,PRKCA,PRKCB,PRKCD,PRKCH,PRKCI,PRKD3,RAP1A,RASD1,RPS6KA1
Reelin Signaling in Neurons	2.66	4.003	ACTR2,ACTR3,AFDN,AKT3,ARHGEF1,ARHGEF2,ARHGEF3,ARPC1B,ARPC2,ARPC3,ARPC4,ARPC5,BLK,CAMK2D,CAMK2G,CDC42,CFL1,FYN,ITGA4,ITGA6,ITGAL,ITGB1,ITGB2,LCK,LYN,MAP2K1,MAP2K2,MAP2K3,MAP2K7,MAPK8,NDEL1,PAFAH1B1,PAFAH1B3,PDK1,PIK3R5,RAC1,RAP1A,RAPGEF1,RHOA,WASL
NF-κB Signaling	2.91	3.96	AKT3,BCL10,CASP8,CD40,CREBBP,CSNK2A1,CSNK2A2,CSNK2B,EIF2AK2,EP300,FADD,FCER1G,HDAC1,HDAC2,IL1B,INSR,IRAK1,IRAK3,IRAK4,KRAS,LCK,MALT1,MAP2K7,MAP3K1,MAP3K7,MAP3K8,MAPK8,NFKB1,NFKBIA,NFKBID,NRAS,PELI1,PIK3R5,PRKACA,PRKACB,PRKCB,RAP1A,RASD1,SIGIRR,TAB2,TANK,TBK1,TDP2,TGFBR3,TLR10,TNF,TNFAIP3,TNFRSF1B,TNIP1,TRAF5,UBE2N,UBE2V1,ZAP70
Phospholipase C Signaling	10.2	3.938	ADCY4,ARHGEF1,ARHGEF2,ARHGEF3,ARHGEF7,ATF2,ATF4,CALM1 (includes others),CAMK4,CD3D,CD3E,CD3G,CD79A,CD79B,CDC42,CHP1,CREB1,CREB3,CREBBP,EP300,FCER1G,FNBP1,FYN,GNA13,GNB1,GNB2,GNB5,GNG11,GNG5,GRAP2,GRB2,HDAC1,HDAC10,HDAC2,HDAC3,HDAC5,HDAC6,HDAC7,HDAC8,HDAC9,IGHG1,IGHG3,ITGA4,ITGB1,ITK,ITPR1,ITPR2,KRAS,LCK,LCP2,LYN,MAP2K1,MAP2K2,MARCKS,MEF2A,MEF2C,MEF2D,MPRIP,MYL12A,MYL12B,MYL6,MYL6B,NFAT5,NFATC3,NF…
RANK Signaling in Osteoclasts	2.3	3.922	AKT3,CALM1 (includes others),CAMK4,CHP1,FOS,GSN,IKBKE,JUN,MAP2K1,MAP2K2,MAP2K7,MAP3K1,MAP3K12,MAP3K13,MAP3K2,MAP3K5,MAP3K7,MAP3K8,MAPK8,NFKB1,NFKBIA,NFKBID,PIK3R5,PPP3CA,PPP3R1,PTK2B,TAB2,TRAF5
Protein Kinase A Signaling	4.52	3.795	ACP1,ADCY4,ADD3,AKAP1,AKAP10,AKAP11,AKAP13,AKAP9,ANAPC1,ANAPC5,ATF1,ATF2,ATF4,CALM1 (includes others),CAMK2D,CAMK2G,CAMK4,CDC16,CDC23,CDC25B,CDC27,CHP1,CREB1,CREB3,CREBBP,CREM,CTNNB1,DUSP1,DUSP10,DUSP12,DUSP4,FLNA,GDE1,GNA13,GNAI2,GNAI3,GNB1,GNB2,GNB5,GNG11,GNG5,H1-10,H1-2,H1-3,H1-4,H1-5,H3-3A/H3-3B,ITPR1,ITPR2,KDELR1,MAP2K1,MAP2K2,MAP3K1,MYL12A,MYL12B,MYL6,MYL6B,NFAT5,NFATC3,NFKB1,NFKBIA,NFKBID,…
Senescence Pathway	4.17	3.671	AKT3,ANAPC1,ANAPC5,ATM,CALM1 (includes others),CAMK4,CAPN2,CAPNS1,CAT,CCNB1,CCNB2,CDC16,CDC23,CDC25B,CDC27,CEBPB,CHP1,CREBBP,DHCR24,DMTF1,E2F3,E2F5,EED,EIF4E,EIF4EBP1,ELF1,ELF2,ELK3,EP300,ETS1,FOXO4,GADD45A,GADD45B,GADD45G,HBP1,IKBKE,IRF3,ITPR2,ITSN2,JUN,KAT2B,KRAS,MAP2K1,MAP2K2,MAP2K3,MAP2K7,MAP3K7,MAPK6,MAPKAPK2,MDM2,MRE11,NFAT5,NFATC3,NFKB1,NRAS,PARP1,PDHB,PDK1,PHF1,PIK3R5,PPP2CA,PPP2R2A,PPP2R…
HGF Signaling	3.47	3.656	AKT3,ATF2,CDC42,ELF1,ELF2,ELK3,ETS1,FOS,GRB2,ITGA4,ITGB1,JUN,KRAS,MAP2K1,MAP2K2,MAP2K7,MAP3K1,MAP3K12,MAP3K13,MAP3K2,MAP3K5,MAP3K7,MAP3K8,MAPK8,NRAS,PIK3R5,PLCG1,PRKCA,PRKCB,PRKCD,PRKCH,PRKCI,PRKD3,PTPN11,RAC1,RAP1A,RAPGEF1,RASD1
Dopamine-DARPP32 Feedback in cAMP Signaling	1.82	3.592	ADCY4,ATF1,ATF2,ATF4,ATP2A2,CALM1 (includes others),CAMK4,CHP1,CREB1,CREB3,CREBBP,CREM,CSNK1A1,CSNK1E,CSNK1G2,CSNK1G3,GNAI2,GNAI3,ITPR1,ITPR2,PDIA3,PLCB2,PLCG1,PLCL2,PPP1R12A,PPP1R14B,PPP2CA,PPP2R2A,PPP2R5A,PPP2R5C,PPP2R5E,PPP3CA,PPP3R1,PRKACA,PRKACB,PRKAG2,PRKAR1A,PRKAR2A,PRKCA,PRKCB,PRKCD,PRKCH,PRKCI,PRKD3
Systemic Lupus Erythematosus In T Cell Signaling Pathway	11.8	-3.579	AKT3,ATF2,ATF4,B2M,CAMK4,CASP1,CASP10,CASP2,CASP3,CASP4,CASP6,CASP7,CASP8,CASP9,CD3D,CD3E,CD3G,CD44,CD70,CD86,CDC42,CHP1,CREB1,CREB3,CREBBP,CREM,ELF1,EZR,FCER1G,FNBP1,FOS,GADD45A,GNA13,GNAI2,GNAI3,GRB2,HLA-A,HLA-B,HLA-C,HLA-DMA,HLA-DMB,HLA-DPA1,HLA-DPB1,HLA-DQA1,HLA-DQB1,HLA-DRA,HLA-DRB1,HLA-E,HLA-F,ICOS,IRF4,ITGAL,ITPR1,JUN,KRAS,MAP2K1,MAP2K2,MAP2K3,MAP2K7,MSN,NRAS,ORAI1,PDK1,PIK3R5,PLCG1,PPP2CA…
14-3-3-mediated Signaling	3.09	3.536	AKT3,BAX,FOS,GRB2,JUN,KRAS,MAP2K1,MAP2K2,MAP3K5,MAPK8,NRAS,PDCD6IP,PDIA3,PIK3R5,PLCB2,PLCG1,PLCL2,PRKCA,PRKCB,PRKCD,PRKCH,PRKCI,PRKD3,RAP1A,RASD1,RPS6KA1,SRPK2,TNF,TP73,TUBA1A,TUBA1B,TUBA4A,TUBB,TUBG1,VIM,YWHAB,YWHAE,YWHAG,YWHAH,YWHAQ,YWHAZ
Systemic Lupus Erythematosus In B Cell Signaling Pathway	4.61	3.534	AKT3,BCL10,BCL2,BCL2L11,CALM1 (includes others),CAMK4,CCND2,CCND3,CD22,CD40,CD70,CD79A,CD79B,CHP1,CSK,CTNNB1,FOS,FOXO4,FYN,GRB2,IFIH1,IFNAR2,IFNGR1,IGHD,IGHG1,IL1B,IL6R,INPP5B,IRAK1,IRAK4,IRF3,IRF7,IRF9,ISG15,ISG20,JAK1,JAK2,JUN,KRAS,LCK,LILRB4,LTB,LYN,MALT1,MAP2K1,MAP2K2,MAP3K7,MCL1,MYC,NFAT5,NFATC3,NFKB1,NRAS,PAG1,PIK3AP1,PIK3R5,PIM2,PPP3CA,PPP3R1,PRKCA,PRKCB,PRKCD,PRKCH,PRKCI,PRKD3,PTPN11,RAC1…
GNRH Signaling	3.57	3.501	ADCY4,ATF2,ATF4,CALM1 (includes others),CAMK2D,CAMK2G,CAMK4,CDC42,CREB1,CREB3,CREBBP,EGR1,FOS,GNAI2,GNAI3,GNB1,GNG11,GNG5,GRB2,ITPR1,ITPR2,JUN,KRAS,MAP2K1,MAP2K2,MAP2K3,MAP2K7,MAP3K1,MAP3K12,MAP3K13,MAP3K2,MAP3K5,MAP3K7,MAP3K8,MAPK8,NFKB1,NRAS,PAK2,PLCB2,PRKACA,PRKACB,PRKAG2,PRKAR1A,PRKAR2A,PRKCA,PRKCB,PRKCD,PRKCH,PRKCI,PRKD3,PTK2B,RAC1,RAP1A,RASD1
B Cell Receptor Signaling	8.17	3.402	AKT3,APBB1IP,ATF2,ATF4,BCL10,BCL2A1,CALM1 (includes others),CAMK2D,CAMK2G,CAMK4,CD22,CD79A,CD79B,CDC42,CFL1,CREB1,CREB3,CREBBP,CSK,DAPP1,EGR1,ETS1,GRB2,IGHD,IGHG1,IGHG3,IKBKE,INPP5B,JUN,KRAS,LYN,MALT1,MAP2K1,MAP2K2,MAP2K3,MAP2K7,MAP3K1,MAP3K12,MAP3K13,MAP3K2,MAP3K5,MAP3K7,MAP3K8,MAPK8,MEF2C,NFAT5,NFATC3,NFKB1,NFKBIA,NFKBID,NRAS,PAG1,PAX5,PIK3AP1,PIK3R5,POU2F2,PPP3CA,PPP3R1,PRKCB,PTK2B,PTPN11,PTPR…
CREB Signaling in Neurons	1.35	3.363	ADCY4,AKT3,ATF2,ATF4,CALM1 (includes others),CAMK2D,CAMK2G,CAMK4,CREB1,CREB3,CREBBP,EP300,GNA13,GNAI2,GNAI3,GNB1,GNB2,GNB5,GNG11,GNG5,GRB2,GTF2B,ITPR1,ITPR2,KRAS,MAP2K1,MAP2K2,NRAS,PDIA3,PIK3R5,PLCB2,PLCG1,PLCL2,POLR2E,POLR2G,POLR2J,POLR2K,POLR2L,PRKACA,PRKACB,PRKAG2,PRKAR1A,PRKAR2A,PRKCA,PRKCB,PRKCD,PRKCH,PRKCI,PRKD3,RAP1A,RASD1,RPS6KA1
PFKFB4 Signaling Pathway	2.59	3.3	ATF2,ATF4,CREB1,CREB3,CREBBP,MAP2K1,MAP2K2,MAP2K3,MAP2K7,NCOA3,PRKACA,PRKACB,PRKAG2,PRKAR1A,PRKAR2A,TGFB1,TKT,TP53
PI3K Signaling in B Lymphocytes	6.63	3.286	AKT3,ATF1,ATF2,ATF4,ATF5,ATF6B,BCL10,BLK,CALM1 (includes others),CAMK2D,CAMK2G,CAMK4,CD40,CD79A,CD79B,CD81,CHP1,CREB1,DAPP1,FOS,FYN,IKBKE,IL4R,ITPR1,ITPR2,JUN,KRAS,LYN,MALT1,MAP2K1,MAP2K2,NFAT5,NFATC3,NFKB1,NFKBIA,NFKBID,NRAS,PDIA3,PIK3AP1,PLCB2,PLCG1,PLCL2,PLEKHA2,PPP3CA,PPP3R1,PRKCB,PRKCI,PTPRC,RAC1,RAP1A,RASD1,SYK,VAV1
IL-3 Signaling	2.91	3.272	AKT3,CHP1,CSF2RB,FOS,GRB2,JAK1,JAK2,JUN,KRAS,MAP2K1,MAP2K2,NRAS,PIK3R5,PPP3CA,PPP3R1,PRKCA,PRKCB,PRKCD,PRKCH,PRKCI,PRKD3,RAC1,RAP1A,RAPGEF1,RASD1,STAT1,STAT5B,STAT6
Nitric Oxide Signaling in the Cardiovascular System	1.5	3.272	AKT3,ATP2A2,CALM1 (includes others),CAMK4,CAV1,HSP90AA1,HSP90AB1,HSP90B1,ITPR1,ITPR2,MAP2K1,MAP2K2,PDE3B,PIK3R5,PRKAA1,PRKACA,PRKACB,PRKAG2,PRKAR1A,PRKAR2A,PRKCA,PRKCB,PRKCD,PRKCH,PRKCI,PRKD3,VEGFA
Induction of Apoptosis by HIV1	3.89	3.266	BAX,BBC3,BCL2,BID,CASP3,CASP8,CASP9,CXCR4,CYCS,DAXX,DFFA,FADD,HTRA2,IKBKE,MAP2K7,MAP3K5,MAPK8,NFKB1,NFKBIA,NFKBID,SLC25A4,SLC25A5,TNF,TNFRSF1B,TP53
Renin-Angiotensin Signaling	2.07	3.182	ADCY4,ATF2,FOS,GRB2,ITPR1,ITPR2,JAK2,JUN,KRAS,MAP2K1,MAP2K2,MAP3K1,MAPK8,NFKB1,NRAS,PAK2,PIK3R5,PLCG1,PRKACA,PRKACB,PRKAG2,PRKAR1A,PRKAR2A,PRKCA,PRKCB,PRKCD,PRKCH,PRKCI,PRKD3,PTK2B,RAC1,RAP1A,RASD1,STAT1,TNF
PDGF Signaling	2.95	3.157	ACP1,CAV1,CSNK2A1,CSNK2A2,CSNK2B,EIF2AK2,FOS,GRB2,INPP5B,JAK1,JAK2,JAK3,JUN,KRAS,MAP2K1,MAP2K2,MAP3K1,MAPK8,MYC,NRAS,PIK3R5,PLCG1,PRKCA,PRKCB,RAP1A,RASA1,RASD1,SRF,STAT1,SYNJ1
IL-1 Signaling	2.21	3.13	ADCY4,FOS,GNA13,GNAI2,GNAI3,GNB1,GNB2,GNB5,GNG11,GNG5,IKBKE,IRAK1,IRAK3,IRAK4,JUN,MAP2K3,MAP2K7,MAP3K1,MAP3K7,MAPK8,NFKB1,NFKBIA,NFKBID,PRKACA,PRKACB,PRKAG2,PRKAR1A,PRKAR2A,TAB2
EIF2 Signaling	42.5	-3.118	ACTB,AGO2,AGO4,AKT3,ATF4,ATF5,BCL2,CDK11A,DDIT3,EIF1,EIF1AX,EIF1AY,EIF2AK1,EIF2AK2,EIF2B1,EIF2B3,EIF2B4,EIF2S1,EIF2S2,EIF2S3,EIF3A,EIF3D,EIF3E,EIF3H,EIF3I,EIF3K,EIF3L,EIF3M,EIF4A2,EIF4A3,EIF4E,EIF4G1,EIF4G2,EIF5,EIF5B,FAU,GRB2,HNRNPA1,INSR,KRAS,MAP2K1,MAP2K2,MYC,NRAS,PABPC1,PIK3R5,PPP1R15A,RAP1A,RASD1,RPL10,RPL10A,RPL11,RPL12,RPL13,RPL13A,RPL14,RPL15,RPL18,RPL18A,RPL19,RPL21,RPL22,RPL22L1,RPL23,R…	DE_2D
Fcγ Receptor-mediated Phagocytosis in Macrophages and Monocytes	3.69	3.087	ACTB,ACTG1,ACTR2,ACTR3,AKT3,ARPC1B,ARPC2,ARPC3,ARPC4,ARPC5,CDC42,EZR,FYN,LCP2,LYN,PIP5K1A,PLCG1,PLD3,PRKCA,PRKCB,PRKCD,PRKCH,PRKCI,PRKD3,PTK2B,RAB11B,RAC1,RAC2,SYK,TLN1,VAMP3,VASP,VAV1,WAS
Cardiac Hypertrophy Signaling (Enhanced)	1.92	3.051	ADCY4,AKAP13,AKT3,ATF2,ATP2A2,CALM1 (includes others),CAMK2D,CAMK2G,CAMK4,CD70,CHP1,CSF2RB,CTNNB1,CYBB,DIAPH1,EIF2B1,EIF2B3,EIF2B4,EIF4E,EIF4EBP1,EP300,FZD5,GDE1,GNA13,GNAI2,GNAI3,GNB1,GNG11,GNG5,HDAC1,HDAC10,HDAC2,HDAC3,HDAC5,HDAC6,HDAC7,HDAC8,HDAC9,HSPB1,IKBKE,IL10RA,IL11RA,IL1B,IL2RB,IL2RG,IL4R,IL6R,IL7R,ITGA4,ITGB1,ITPR1,ITPR2,JAK2,JUN,KRAS,LTB,MAP2K1,MAP2K2,MAP2K3,MAP2K7,MAP3K1,MAP3K12,MAP3K…
UVC-Induced MAPK Signaling	1.7	3	FOS,JUN,KRAS,MAP2K1,MAP2K2,MAPK8,NRAS,PRKCA,PRKCB,PRKCD,PRKCH,PRKCI,PRKD3,RAP1A,RASD1,SMPD2,TP53
Androgen Signaling	3.29	2.985	CALM1 (includes others),CALR,CAMK4,CREBBP,DNAJB1,EP300,GNA13,GNAI2,GNAI3,GNB1,GNB2,GNB5,GNG11,GNG5,GTF2A1,GTF2B,GTF2E2,GTF2F1,GTF2H1,HSP90AA1,JUN,KAT2B,KAT7,MNAT1,NCOA2,NCOA4,NFKB1,POLR2E,POLR2G,POLR2J,POLR2K,POLR2L,PRKACA,PRKACB,PRKAG2,PRKAR1A,PRKAR2A,PRKCA,PRKCB,PRKCD,PRKCH,PRKCI,PRKD3,TAF2
Sphingosine-1-phosphate Signaling	1.77	-2.921	ADCY4,AKT3,CASP1,CASP10,CASP2,CASP3,CASP4,CASP6,CASP7,CASP8,CASP9,CDC42,FNBP1,GNA13,GNAI2,GNAI3,PDIA3,PIK3R5,PLCB2,PLCG1,PLCL2,PTK2B,RAC1,RAC2,RHOA,RHOB,RHOF,RHOG,RHOH,RHOQ,RHOT2,RND1,SMPD2
CD27 Signaling in Lymphocytes	6.4	2.858	BID,CASP3,CASP8,CASP9,CD27,CD70,CYCS,FOS,IKBKE,JUN,MAP2K1,MAP2K2,MAP2K3,MAP2K7,MAP3K1,MAP3K12,MAP3K13,MAP3K2,MAP3K5,MAP3K7,MAP3K8,MAPK8,NFKB1,NFKBIA,NFKBID,SIVA1,TRAF5
Integrin Signaling	6.3	2.853	ACTB,ACTG1,ACTR2,ACTR3,AKT3,ARF1,ARF5,ARHGAP26,ARHGAP5,ARHGEF7,ARPC1B,ARPC2,ARPC3,ARPC4,ARPC5,ASAP1,BCAR3,CAPN2,CAPNS1,CAV1,CDC42,FNBP1,FYN,GRB2,GSN,ILKAP,ITGA4,ITGA6,ITGAE,ITGAL,ITGAX,ITGB1,ITGB2,ITGB7,ITGB8,KRAS,LIMS1,MAP2K1,MAP2K2,MAPK8,MPRIP,MYL12A,MYL12B,NRAS,PAK2,PARVB,PFN1,PIK3R5,PLCG1,PPP1R12A,RAC1,RAC2,RAP1A,RAPGEF1,RASD1,RHOA,RHOB,RHOF,RHOG,RHOH,RHOQ,RHOT2,RND1,ROCK1,TLN1,TSPAN3,TTN,VAS…
Inhibition of ARE-Mediated mRNA Degradation Pathway	8.27	2.828	AGO2,AGO4,AKT3,CD70,CNOT1,CNOT2,CNOT6,CNOT7,CNOT8,CNOT9,DCP1A,DCP2,DDX6,EXOSC1,EXOSC4,EXOSC5,EXOSC6,EXOSC7,EXOSC8,LTB,MAP3K7,MAPK6,MAPKAPK2,PABPN1,PAPOLA,PPP2CA,PPP2R2A,PPP2R5A,PPP2R5C,PPP2R5E,PRKACA,PRKACB,PRKAG2,PRKAR1A,PRKAR2A,PSME1,PSME2,PSME3,PSME4,TIA1,TNF,TNFRSF1B,TNFSF8,TNFSF9,YWHAB,YWHAE,YWHAG,YWHAH,YWHAQ,YWHAZ,ZFP36,ZFP36L1,ZFP36L2
Opioid Signaling Pathway	2.99	2.81	ADCY4,AKT3,AP2A1,AP2A2,AP2B1,AP2S1,ATF2,ATF4,BLK,CALM1 (includes others),CAMK1,CAMK2D,CAMK2G,CAMK4,CDC42,CLTA,CREB1,CREB3,CREBBP,CTNNB1,EP300,FOS,FOSB,FYN,GNAI2,GNAI3,GNB1,GNG11,GNG5,GRK2,GRK6,ITPR1,ITPR2,KRAS,LCK,LYN,MAP2K1,MAP2K2,MAP2K3,MAP2K7,MAPK6,MYC,NFKB1,NFKBIA,NRAS,OGFR,PDK1,PPP3CA,PPP3R1,PRKACA,PRKACB,PRKAG2,PRKAR1A,PRKAR2A,PRKCA,PRKCB,PRKCD,PRKCH,PRKCI,PRKD3,RAC1,RAC2,RAP1A,RASD1,RGS10,…
Cdc42 Signaling	8.68	2.795	ACTR2,ACTR3,ARPC1B,ARPC2,ARPC3,ARPC4,ARPC5,ATF2,B2M,CD3D,CD3E,CD3G,CDC42,CDC42SE1,CFL1,CLIP1,DIAPH1,EXOC2,EXOC3,EXOC8,FCER1G,FOS,HLA-A,HLA-B,HLA-C,HLA-DMA,HLA-DMB,HLA-DPA1,HLA-DPB1,HLA-DQA1,HLA-DQB1,HLA-DRA,HLA-DRB1,HLA-E,HLA-F,IQGAP1,IQGAP2,ITGA4,ITGB1,ITK,JUN,LIMK2,MAPK8,MPRIP,MYL12A,MYL12B,MYL6,MYL6B,PAK2,PPP1R12A,PRKCI,RASA1,VAV1,WAS,WASL,WIPF1
Death Receptor Signaling	10.1	2.714	ACIN1,ACTB,ACTG1,ARHGDIB,BCL2,BID,CASP10,CASP2,CASP3,CASP6,CASP7,CASP8,CASP9,CFLAR,CYCS,DAXX,DFFA,FADD,HSPB1,HTRA2,IKBKE,LMNA,MAP2K7,MAP3K5,MAPK8,NFKB1,NFKBIA,NFKBID,PARP1,PARP11,PARP14,PARP15,PARP2,PARP4,PARP8,PARP9,ROCK1,SPTAN1,TANK,TBK1,TIPARP,TNF,TNFRSF10A,TNFRSF1B,TNFRSF25,TNKS2
RAN Signaling	4.07	2.714	CSE1L,IPO5,KPNA2,KPNA3,KPNA4,KPNA5,KPNA6,KPNB1,RAN,TNPO1,XPO1
Inhibition of Angiogenesis by TSP1	1.35	2.714	AKT3,CASP3,CD36,CD47,FYN,JUN,MAPK8,MMP9,TGFB1,TP53,VEGFA
Apelin Endothelial Signaling Pathway	1.54	2.694	ADCY4,AKT3,CALM1 (includes others),CAMK4,FOS,GNA13,GNAI2,GNAI3,HDAC5,HIF1A,JUN,KRAS,MAP2K1,MAP2K2,MAPK8,MEF2A,MEF2C,MEF2D,NFKB1,NRAS,PIK3R5,PLCB2,PRKAA1,PRKAG2,PRKCA,PRKCB,PRKCD,PRKCH,PRKCI,PRKD3,RAP1A,RASD1
EGF Signaling	2.38	2.683	AKT3,CSNK2A1,CSNK2A2,CSNK2B,FOS,GRB2,ITPR1,ITPR2,JAK1,JUN,MAP2K1,MAP2K7,MAP3K1,MAPK8,PIK3R5,PLCG1,PRKCA,RASA1,SRF,STAT1
Aldosterone Signaling in Epithelial Cells	3.04	2.683	AHCY,DNAJA1,DNAJB1,DNAJB14,DNAJB4,DNAJB6,DNAJB9,DNAJC1,DNAJC19,DNAJC2,DNAJC3,DNAJC7,DNAJC8,DNAJC9,DUSP1,HSCB,HSP90AA1,HSP90AB1,HSP90B1,HSPA14,HSPA1A/HSPA1B,HSPA8,HSPB1,HSPB11,HSPD1,HSPE1,HSPH1,ITPR1,ITPR2,KRAS,MAP2K1,MAP2K2,PDIA3,PIK3R5,PIP4K2C,PIP5K1A,PLCB2,PLCG1,PLCL2,PRKCA,PRKCB,PRKCD,PRKCH,PRKCI,PRKD3,SASS6,SLC9A1,TRAP1
Endoplasmic Reticulum Stress Pathway	5.28	2.673	ATF4,CALR,CASP3,CASP7,CASP9,DDIT3,DNAJC3,EIF2S1,ERN1,HSP90B1,MAP3K5,MAPK8,TAOK3,XBP1
Cardiac Hypertrophy Signaling	5.36	2.668	ADCY4,ADSS2,ATF2,CALM1 (includes others),CAMK4,CDC42,CHP1,CREB1,CREBBP,EIF2B1,EIF2B3,EIF2B4,EIF4E,EP300,FNBP1,GNA13,GNAI2,GNAI3,GNB1,GNB2,GNB5,GNG11,GNG5,GRB2,HSPB1,IL6R,JUN,KRAS,MAP2K1,MAP2K2,MAP2K3,MAP2K7,MAP3K1,MAP3K12,MAP3K13,MAP3K2,MAP3K5,MAP3K7,MAP3K8,MAPK8,MAPKAPK2,MEF2A,MEF2C,MEF2D,MYL12A,MYL12B,MYL6,MYL6B,NRAS,PDIA3,PIK3R5,PLCB2,PLCG1,PLCL2,PPP3CA,PPP3R1,PRKACA,PRKACB,PRKAG2,PRKAR1A,PRKA…
tRNA Charging	3.25	2.668	CARS1,DARS1,DARS2,EPRS1,FARSB,HARS1,HARS2,IARS2,KARS1,LARS1,MARS1,RARS2,SARS1,TARS1,TARS2,TARS3,WARS1
Hepatic Fibrosis Signaling Pathway	2.84	2.654	AKT3,ATF2,ATF4,BCL2,CALM1 (includes others),CAMK4,CASP3,CCDC88A,CD40,CDC42,CEBPB,COL18A1,CREB1,CREB3,CREBBP,CTNNB1,CYBB,FNBP1,FOS,FOXO4,FTH1,FTL,FZD5,GNAI2,GNAI3,HIF1A,IKBKE,IL1B,IRAK1,IRAK3,IRAK4,ITGA4,ITGB1,JAK1,JAK2,JUN,KRAS,MAP2K1,MAP2K2,MAP2K3,MAP2K7,MAP3K7,MAPK8,MYC,MYL12A,MYL12B,MYL6,MYL6B,NFKB1,NFKBIA,NFKBID,NRAS,PDCD4,PDK1,PIK3R5,PLCG1,PRKACA,PRKACB,PRKAG2,PRKAR1A,PRKAR2A,PRKCA,PRKCB,PRK…
IGF-1 Signaling	3.01	2.646	AKT3,CASP9,CSNK2A1,CSNK2A2,CSNK2B,FOS,GRB2,JAK1,JAK2,JUN,KRAS,MAP2K1,MAP2K2,MAPK8,NRAS,PIK3R5,PRKACA,PRKACB,PRKAG2,PRKAR1A,PRKAR2A,PRKCI,PTPN11,RAP1A,RASA1,RASD1,SOCS3,SOCS4,SRF,YWHAB,YWHAE,YWHAG,YWHAH,YWHAQ,YWHAZ
NF-κB Activation by Viruses	2.01	2.6	AKT3,CD4,EIF2AK2,IKBKE,ITGA4,ITGA6,ITGAL,ITGB1,ITGB2,KRAS,LCK,MAP3K1,NFKB1,NFKBIA,NFKBID,NRAS,PIK3R5,PRKCA,PRKCB,PRKCD,PRKCH,PRKCI,PRKD3,RAP1A,RASD1,TNFRSF14
Melatonin Signaling	3.09	2.6	CALM1 (includes others),CAMK2D,CAMK2G,CAMK4,GNAI2,GNAI3,MAP2K1,MAP2K2,MAP2K3,MAP2K7,PDIA3,PLCB2,PLCG1,PLCL2,PRKACA,PRKACB,PRKAG2,PRKAR1A,PRKAR2A,PRKCA,PRKCB,PRKCD,PRKCH,PRKCI,PRKD3,SLC2A4
Rac Signaling	4.08	2.596	ABI2,ACTR2,ACTR3,ARFIP2,ARPC1B,ARPC2,ARPC3,ARPC4,ARPC5,BRK1,CD44,CDC42,CFL1,CYBB,CYFIP1,CYFIP2,IQGAP1,IQGAP2,ITGA4,ITGB1,JUN,KRAS,LIMK2,MAP2K1,MAP2K2,MAP2K7,MAP3K1,MAPK8,NFKB1,NRAS,PAK2,PIK3R5,PIP4K2C,PIP5K1A,PRKCI,PTK2B,RAC1,RAP1A,RASD1,RHOA
PI3K/AKT Signaling	3.17	2.53	AKT3,BCL2,CDC37,CSF2RB,CTNNB1,EIF4E,EIF4EBP1,GRB2,HSP90AA1,HSP90AB1,HSP90B1,IKBKE,IL10RA,IL11RA,IL2RB,IL2RG,IL4R,IL6R,IL7R,INPP5B,ITGA4,ITGB1,JAK1,JAK2,JAK3,KRAS,LIMS1,MAP2K1,MAP2K2,MAP3K5,MAP3K8,MCL1,MDM2,NFKB1,NFKBIA,NFKBID,NRAS,PPP2CA,PPP2R2A,PPP2R5A,PPP2R5C,PPP2R5E,RAP1A,RASD1,SYNJ1,THEM4,TP53,YWHAB,YWHAE,YWHAG,YWHAH,YWHAQ,YWHAZ
α-Adrenergic Signaling	2.66	2.524	ADCY4,CALM1 (includes others),CAMK4,GNAI2,GNAI3,GNB1,GNB2,GNB5,GNG11,GNG5,ITPR1,ITPR2,KRAS,MAP2K1,MAP2K2,NRAS,PHKG1,PLCG1,PRKACA,PRKACB,PRKAG2,PRKAR1A,PRKAR2A,PRKCA,PRKCB,PRKCD,PRKCH,PRKCI,PRKD3,RAP1A,RASD1
Cyclins and Cell Cycle Regulation	2.81	2.5	ATM,CCNA2,CCNB1,CCNB2,CCND2,CCND3,CCNE2,E2F3,E2F5,FBXL5,HDAC1,HDAC10,HDAC2,HDAC3,HDAC5,HDAC6,HDAC7,HDAC8,HDAC9,PPP2CA,PPP2R2A,PPP2R5A,PPP2R5C,PPP2R5E,SKP1,TFDP1,TGFB1,TP53
p38 MAPK Signaling	2.53	2.475	ATF1,ATF2,ATF4,CDC25B,CREB1,CREB3,CREBBP,DAXX,DDIT3,DUSP1,DUSP10,FADD,H3-3A/H3-3B,HMGN1,HSPB1,IL1B,IRAK1,IRAK3,IRAK4,MAP2K3,MAP3K5,MAP3K7,MAPKAPK2,MAX,MEF2A,MEF2C,MEF2D,MKNK2,MYC,RPS6KA1,SRF,STAT1,TAB2,TGFB1,TNF,TNFRSF1B,TP53
P2Y Purigenic Receptor Signaling Pathway	2.8	2.466	ADCY4,AKT3,ATF2,ATF4,CREB1,CREB3,CREBBP,FOS,GNAI2,GNAI3,GNB1,GNB2,GNB5,GNG11,GNG5,JUN,KRAS,MAP2K1,MAP2K2,MYC,NFKB1,NRAS,PDIA3,PIK3R5,PLCB2,PLCG1,PLCL2,PRKACA,PRKACB,PRKAG2,PRKAR1A,PRKAR2A,PRKCA,PRKCB,PRKCD,PRKCH,PRKCI,PRKD3,RAP1A,RASD1
Cell Cycle: G1/S Checkpoint Regulation	4.45	-2.449	ATM,CCND2,CCND3,CCNE2,E2F3,E2F5,FBXL5,GNL3,HDAC1,HDAC10,HDAC2,HDAC3,HDAC5,HDAC6,HDAC7,HDAC8,HDAC9,MAX,MDM2,MYC,PAK1IP1,RBL1,RPL11,RPL5,SKP1,TFDP1,TGFB1,TP53
ERK5 Signaling	2.52	2.449	ATF2,ATF4,CREB1,CREB3,CREBBP,FOS,GNA13,KRAS,MAP3K2,MAP3K8,MEF2A,MEF2C,MEF2D,MYC,NRAS,PTPN11,RAP1A,RASD1,RPS6KA1,YWHAB,YWHAE,YWHAG,YWHAH,YWHAQ,YWHAZ
Production of Nitric Oxide and Reactive Oxygen Species in Macrophages	3.9	2.449	AKT3,APOM,CAT,CDC42,CREBBP,CYBA,CYBB,FNBP1,FOS,IFNGR1,IKBKE,IRF1,JAK1,JAK2,JAK3,JUN,LYZ,MAP2K1,MAP2K7,MAP3K1,MAP3K12,MAP3K13,MAP3K2,MAP3K5,MAP3K7,MAP3K8,MAPK8,NFKB1,NFKBIA,NFKBID,PIK3R5,PLCG1,PPP1R12A,PPP1R14B,PPP2CA,PPP2R2A,PPP2R5A,PPP2R5C,PPP2R5E,PRKCA,PRKCB,PRKCD,PRKCH,PRKCI,PRKD3,RAC1,RAC2,RAP1A,RHOA,RHOB,RHOF,RHOG,RHOH,RHOQ,RHOT2,RND1,STAT1,TNF,TNFRSF1B
Chondroitin Sulfate Degradation (Metazoa)	1.33	2.449	CEMIP2,GM2A,HEXA,HEXB,HEXD,OGA
Role of NFAT in Regulation of the Immune Response	7.82	2.405	AKT3,ATF2,CALM1 (includes others),CAMK4,CD3D,CD3E,CD3G,CD4,CD79A,CD79B,CD86,CHP1,CSNK1A1,CSNK1E,CSNK1G2,CSNK1G3,FCER1G,FOS,FYN,GNA13,GNAI2,GNAI3,GNB1,GNB2,GNB5,GNG11,GNG5,GRB2,HLA-A,HLA-B,HLA-DMA,HLA-DMB,HLA-DQA1,HLA-DQB1,HLA-DRA,HLA-DRB1,IKBKE,ITK,ITPR1,ITPR2,JUN,KRAS,LCK,LCP2,LYN,MAP2K1,MAP2K2,MEF2A,MEF2C,MEF2D,NFAT5,NFATC3,NFKB1,NFKBIA,NFKBID,NRAS,ORAI1,PIK3R5,PLCB2,PLCG1,PPP3CA,PPP3R1,RAP1A,R…
p70S6K Signaling	3.23	2.401	AKT3,BCAP31,CD79A,CD79B,EEF2,GNAI2,GNAI3,GRB2,IL2RG,IL4R,JAK1,KRAS,LYN,MAP2K1,MAP2K2,NRAS,PDIA3,PIK3R5,PLCB2,PLCG1,PLCL2,PPP2CA,PPP2R2A,PPP2R5A,PPP2R5C,PPP2R5E,PRKCA,PRKCB,PRKCD,PRKCH,PRKCI,PRKD3,RAP1A,RASD1,RPS6,SYK,YWHAB,YWHAE,YWHAG,YWHAH,YWHAQ,YWHAZ
Sirtuin Signaling Pathway	12.4	2.393	ATG12,ATG16L1,ATG4A,ATP5F1A,ATP5F1B,ATP5F1E,ATP5MC1,ATP5PF,BAX,BCL2L11,CYC1,FOXO4,G6PD,GABARAP,GABARAPL2,GADD45A,GADD45B,GADD45G,GLS,GOT2,H1-10,H1-2,H1-3,H1-4,H1-5,H3-3A/H3-3B,HIF1A,JUN,KAT2A,LDHA,LDHB,MAP1LC3B,MAPK6,MYC,NAMPT,NDUFA1,NDUFA11,NDUFA12,NDUFA13,NDUFA3,NDUFA4,NDUFA5,NDUFA6,NDUFAF1,NDUFAF2,NDUFB1,NDUFB10,NDUFB11,NDUFB2,NDUFB4,NDUFB6,NDUFB7,NDUFB9,NDUFS2,NDUFS4,NDUFS5,NDUFS7,NDUFS8,NDUF…
fMLP Signaling in Neutrophils	5.18	2.343	ACTR2,ACTR3,ARPC1B,ARPC2,ARPC3,ARPC4,ARPC5,CALM1 (includes others),CAMK4,CDC42,CHP1,CYBB,GNAI2,GNAI3,GNB1,GNB2,GNB5,GNG11,GNG5,ITPR1,ITPR2,KRAS,MAP2K1,MAP2K2,NFAT5,NFATC3,NFKB1,NFKBIA,NFKBID,NRAS,PIK3R5,PLCB2,PPP3CA,PPP3R1,PRKCA,PRKCB,PRKCD,PRKCH,PRKCI,PRKD3,RAC1,RAP1A,RASD1,WAS
ERK/MAPK Signaling	4.24	2.292	ATF1,ATF2,ATF4,CREB1,CREB3,CREBBP,DUSP1,DUSP4,EIF4E,EIF4EBP1,ELF1,ELF2,ELK3,ETS1,FOS,FYN,GRB2,H3-3A/H3-3B,HSPB1,ITGA4,ITGB1,KRAS,MAP2K1,MAP2K2,MKNK2,MYC,NRAS,PAK2,PIK3R5,PLCG1,PPP1R12A,PPP1R14B,PPP2CA,PPP2R2A,PPP2R5A,PPP2R5C,PPP2R5E,PRKACA,PRKACB,PRKAG2,PRKAR1A,PRKAR2A,PRKCA,PRKCB,PRKCD,PRKCI,PTK2B,RAC1,RAC2,RAP1A,RAPGEF1,RASD1,RPS6KA1,SRF,STAT1,TLN1,VRK2,YWHAB,YWHAG,YWHAH,YWHAQ,YWHAZ
Cholecystokinin/Gastrin-mediated Signaling	4.57	2.271	ATF2,CDC42,CREM,FNBP1,FOS,GNA13,GRB2,IL1B,ITPR1,ITPR2,JUN,KRAS,MAP2K1,MAP2K2,MAP2K3,MAPK8,MEF2A,MEF2C,MEF2D,NRAS,PLCB2,PRKCA,PRKCB,PRKCD,PRKCH,PRKCI,PRKD3,PTK2B,RAC1,RAC2,RAP1A,RASD1,RHOA,RHOB,RHOF,RHOG,RHOH,RHOQ,RHOT2,RND1,ROCK1,SRF,TNF
CD40 Signaling	1.6	2.236	ATF1,CD40,FOS,IKBKE,JAK3,JUN,MAP2K1,MAP2K2,MAP2K3,MAP2K7,MAP3K7,MAPK8,MAPKAPK2,NFKB1,NFKBIA,NFKBID,PIK3R5,TANK,TNFAIP3,TRAF5
Neuregulin Signaling	1.5	2.236	ADAM17,AKT3,ERBIN,GRB2,HSP90AA1,HSP90AB1,HSP90B1,ITGA4,ITGB1,KRAS,MAP2K1,MAP2K2,MYC,NRAS,PLCG1,PRKCA,PRKCB,PRKCD,PRKCH,PRKCI,PRKD3,PSEN1,PTPN11,RAP1A,RASD1,RPS6,STAT5B
PEDF Signaling	1.73	2.132	AKT3,BCL2,CASP7,CASP8,CFLAR,IKBKE,KRAS,NFKB1,NFKBIA,NFKBID,NRAS,PIK3R5,RAC1,RAP1A,RASD1,RHOA,ROCK1,SOD2,SRF,TCF12,TCF4,TCF7,TP53,WASF2,ZEB1
Tryptophan Degradation III (Eukaryotic)	1.53	2.121	ACAA2,ACAT2,AFMID,HADHA,HADHB,HSD17B10,HSD17B8,KYNU,PARK7
LPS-stimulated MAPK Signaling	2.97	2.117	ATF1,ATF2,CDC42,CREB1,FOS,IKBKE,JUN,KRAS,MAP2K1,MAP2K2,MAP2K3,MAP3K5,MAP3K7,MAPK8,NFKB1,NFKBIA,NFKBID,NRAS,PIK3R5,PRKCA,PRKCB,PRKCD,PRKCH,PRKCI,PRKD3,RAC1,RAP1A,RASD1,SRF
Unfolded protein response	10.7	2.117	AMFR,ATF4,BCL2,CALR,CANX,CD82,CEBPB,CEBPZ,DDIT3,DNAJA2,DNAJB9,DNAJC3,EDEM1,ERN1,ERO1B,HSP90B1,HSPA14,HSPA1A/HSPA1B,HSPA8,HSPH1,INSIG1,MAP2K7,MAP3K5,MAPK8,NFE2L2,OS9,PDIA6,PPP1R15A,SCAP,SEL1L,SREBF2,UBXN4,VCP,XBP1
Fc Epsilon RI Signaling	1.4	2.043	AKT3,FCER1G,FYN,GRAP2,GRB2,INPP5B,KRAS,LCP2,LYN,MAP2K1,MAP2K2,MAP2K3,MAP2K7,MAPK8,NRAS,PIK3R5,PLCG1,PRKCA,PRKCB,PRKCD,PRKCH,PRKCI,PRKD3,PTPN11,RAC1,RAC2,RAP1A,RASD1,SYK,SYNJ1,TNF,VAV1

## Sheet: Monocyte_2D
Ingenuity Canonical Pathways	-log(p-value)	z-score	Molecules
CD28 Signaling in T Helper Cells	9.71	5.466	ACTR2,ACTR3,AKT1,AKT2,AKT3,ARPC1A,ARPC1B,ARPC2,ARPC3,ARPC4,ARPC5,BCL10,CALM1 (includes others),CAMK4,CD3D,CD3E,CD3G,CD4,CD86,CHP1,CSK,FCER1G,FOS,FYN,GRB2,HLA-A,HLA-B,HLA-DMA,HLA-DMB,HLA-DQA1,HLA-DQB1,HLA-DRA,HLA-DRB1,IKBKE,ITPR1,ITPR2,JUN,LCK,LCP2,MALT1,MAP2K1,MAP2K2,MAP3K1,NFKBIA,NFKBIB,PDPK1,PPP3CA,PPP3CB,PPP3R1,PTPN11,PTPN6,RAC1,SYK,VAV1,WAS
RANK Signaling in Osteoclasts	3.68	5.209	AKT1,AKT2,AKT3,BIRC2,CALM1 (includes others),CAMK4,CBL,CHP1,FOS,GSN,IKBKE,JUN,MAP2K1,MAP2K2,MAP3K1,MAP3K11,MAP3K12,MAP3K13,MAP3K14,MAP3K2,MAP3K3,MAP3K5,MAP3K7,MAP3K8,MAPK1,MAPK14,MITF,NFKBIA,NFKBIB,PPP3CA,PPP3CB,PPP3R1,TAB2
Senescence Pathway	4.43	4.939	AKT1,AKT2,AKT3,ANAPC11,ASXL2,CALM1 (includes others),CAMK4,CAPN1,CAPN2,CAPNS1,CAT,CDC16,CDK4,CDKN1A,CEBPB,CHP1,CREBBP,DLD,DMTF1,E2F3,E2F6,EIF4E,EIF4EBP1,ELF1,ELF2,ELF4,ELK3,EP300,FOXO3,GADD45A,GADD45B,GADD45G,HBP1,IKBKE,ING1,IRF3,ITPR2,ITSN2,JUN,KAT2B,KRAS,MAP2K1,MAP2K2,MAP2K3,MAP3K7,MAPK1,MAPK14,MAPK6,MAPKAPK2,MAPKAPK3,MDM2,NRAS,PARP1,PDHA1,PDHB,PDHX,PHF1,PHF19,PPP1CA,PPP2CA,PPP2R1A,PPP2R2A,PPP2…
NF-κB Signaling	4.29	4.901	AKT1,AKT2,AKT3,BCL10,CASP8,CD40,CREBBP,CSNK2A1,CSNK2A2,CSNK2B,EIF2AK2,EP300,FCER1G,GSK3B,HDAC1,HDAC2,IGF2R,IL1R2,INSR,IRAK1,IRAK3,IRAK4,KRAS,LCK,LTBR,MALT1,MAP3K1,MAP3K14,MAP3K3,MAP3K7,MAP3K8,NFKBIA,NFKBIB,NRAS,PELI1,PRKACA,PRKACB,PRKCB,RALB,RAP1B,RAP2B,RASD1,SIGIRR,TAB2,TANK,TDP2,TGFBR1,TGFBR2,TLR1,TLR2,TLR4,TLR8,TNF,TNFAIP3,TNFRSF1A,TNFRSF1B,TNFSF13B,TRAF3,UBE2N,UBE2V1
Cardiac Hypertrophy Signaling (Enhanced)	1.6	4.651	ACE,ADRB2,AKAP13,AKT1,AKT2,AKT3,APEX1,ATF2,ATF6,CALM1 (includes others),CAMK2D,CAMK4,CHP1,CSF2RB,CTNNB1,CYBB,DIAPH1,DIAPH2,EIF2B3,EIF2B4,EIF2B5,EIF4E,EIF4EBP1,EP300,GDE1,GNAI2,GNAI3,GNB1,GNG5,GSK3A,GSK3B,HDAC1,HDAC2,HDAC4,HDAC5,HDAC6,HDAC8,HDAC9,HSPB1,IKBKE,IL10RA,IL10RB,IL17RA,IL1R2,IL2RG,IL6R,IL6ST,IL7R,ITGA4,ITGA5,ITGB1,ITPR1,ITPR2,JAK2,JUN,KRAS,LTB,MAP2K1,MAP2K2,MAP2K3,MAP3K1,MAP3K11,MAP3K12,…
Role of NFAT in Cardiac Hypertrophy	3.17	4.627	AKT1,AKT2,AKT3,CALM1 (includes others),CAMK1,CAMK1D,CAMK2D,CAMK4,CHP1,CSNK1A1,EP300,GNAI2,GNAI3,GNB1,GNB2,GNB4,GNG5,GRB2,GSK3B,HDAC1,HDAC2,HDAC4,HDAC5,HDAC6,HDAC8,HDAC9,IL6ST,ITPR1,ITPR2,KRAS,MAP2K1,MAP2K2,MAP2K3,MAP3K1,MAP3K7,MAPK1,MAPK14,MEF2A,MEF2C,MEF2D,NRAS,PDIA3,PLCL2,PPP3CA,PPP3CB,PPP3R1,PRKACA,PRKACB,PRKAG1,PRKAG2,PRKAR1A,PRKAR2A,PRKCB,PRKCD,PRKCH,PRKD3,RALB,RAP1B,RAP2B,RASD1,RCAN3,SHC1,T…
Phospholipase C Signaling	4.13	4.431	ARHGEF1,ARHGEF11,ARHGEF2,ARHGEF3,ATF2,ATF4,CALM1 (includes others),CAMK4,CD3D,CD3E,CD3G,CD79B,CHP1,CREB1,CREB3,CREBBP,EP300,FCER1G,FCGR2B,FCGR2C,FNBP1,FYN,GNB1,GNB2,GNB4,GNG5,GRB2,HDAC1,HDAC2,HDAC4,HDAC5,HDAC6,HDAC8,HDAC9,HMOX1,ITGA4,ITGA5,ITGB1,ITPR1,ITPR2,KRAS,LCK,LCP2,LYN,MAP2K1,MAP2K2,MAPK1,MARCKS,MEF2A,MEF2C,MEF2D,MYL12A,MYL12B,MYL6,MYL6B,NRAS,PEBP1,PLD3,PPP1CB,PPP3CA,PPP3CB,PPP3R1,PRKCB,PRK…
Reelin Signaling in Neurons	3.41	4.422	ACTR2,ACTR3,AKT1,AKT2,AKT3,APOE,ARHGEF1,ARHGEF11,ARHGEF2,ARHGEF3,ARPC1A,ARPC1B,ARPC2,ARPC3,ARPC4,ARPC5,CAMK2D,CFL1,CRK,FGR,FYN,GRINA,GSK3B,HCK,ITGA4,ITGA5,ITGA6,ITGAL,ITGB1,ITGB2,LCK,LYN,MAP2K1,MAP2K2,MAP2K3,MAP3K11,MAP4K1,MAPK1,NDEL1,PAFAH1B1,RAC1,RAP1B,RAPGEF1,RHOA
HGF Signaling	4.08	4.333	AKT1,AKT2,AKT3,ATF2,CDKN1A,ELF1,ELF2,ELF4,ELK3,FOS,GRB2,ITGA4,ITGA5,ITGB1,JUN,KRAS,MAP2K1,MAP2K2,MAP3K1,MAP3K11,MAP3K12,MAP3K13,MAP3K14,MAP3K2,MAP3K3,MAP3K5,MAP3K7,MAP3K8,MAPK1,NRAS,PRKCB,PRKCD,PRKCH,PRKD3,PTPN11,RAC1,RALB,RAP1B,RAP2B,RAPGEF1,RASD1
Cardiac Hypertrophy Signaling	4.9	4.331	ADRB2,ADSS2,AKT1,ATF2,CALM1 (includes others),CAMK4,CHP1,CREB1,CREBBP,EIF2B3,EIF2B4,EIF2B5,EIF4E,EP300,FNBP1,GNAI2,GNAI3,GNB1,GNB2,GNB4,GNG5,GRB2,GSK3B,HSPB1,IL6R,JUN,KRAS,MAP2K1,MAP2K2,MAP2K3,MAP3K1,MAP3K11,MAP3K12,MAP3K13,MAP3K14,MAP3K2,MAP3K3,MAP3K5,MAP3K7,MAP3K8,MAPK1,MAPK14,MAPKAPK2,MAPKAPK3,MEF2A,MEF2C,MEF2D,MYL12A,MYL12B,MYL6,MYL6B,NRAS,PDIA3,PLCL2,PPP3CA,PPP3CB,PPP3R1,PRKACA,PRKACB,PRKAG1…
Protein Kinase A Signaling	2.31	4.313	ACP1,ADD3,AKAP10,AKAP11,AKAP13,AKAP9,ANAPC11,APEX1,ATF2,ATF4,CALM1 (includes others),CAMK2D,CAMK4,CDC16,CHP1,CREB1,CREB3,CREBBP,CREM,CTNNB1,DUSP10,DUSP12,DUSP2,FLNA,GDE1,GNAI2,GNAI3,GNB1,GNB2,GNB4,GNG5,GSK3A,GSK3B,H1-0,H1-10,H1-2,H1-3,H1-4,H3-3A/H3-3B,ITPR1,ITPR2,KDELR1,KDELR2,MAP2K1,MAP2K2,MAP3K1,MAPK1,MPPE1,MTMR3,MYL12A,MYL12B,MYL6,MYL6B,NFKBIA,NFKBIB,PDE6D,PDE7A,PDE8A,PDIA3,PGP,PHKB,PLCL2,PPP1…
PI3K Signaling in B Lymphocytes	7.24	4.243	AKT1,AKT2,AKT3,ATF2,ATF4,ATF5,ATF6,ATF6B,BCL10,CALM1 (includes others),CAMK2D,CAMK4,CBL,CD180,CD40,CD79B,CD81,CHP1,CREB1,DAPP1,FCGR2B,FOS,FOXO3,FYN,IKBKE,INPP5D,ITPR1,ITPR2,JUN,KRAS,LYN,MALT1,MAP2K1,MAP2K2,MAPK1,NFKBIA,NFKBIB,NRAS,PDIA3,PDPK1,PIK3AP1,PLCL2,PLEKHA1,PLEKHA2,PPP3CA,PPP3CB,PPP3R1,PRKCB,RAC1,RALB,RAP1B,RAP2B,RASD1,SYK,TLR4,VAV1
B Cell Receptor Signaling	6.58	4.093	AKT1,AKT2,AKT3,APBB1IP,ATF2,ATF4,BCL10,BCL2A1,BCL2L1,CALM1 (includes others),CAMK2D,CAMK4,CD79B,CFL1,CREB1,CREB3,CREBBP,CSK,DAPP1,EGR1,FCGR2B,FCGR2C,GRB2,GSK3A,GSK3B,IKBKE,INPP5D,JUN,KRAS,LYN,MALT1,MAP2K1,MAP2K2,MAP2K3,MAP3K1,MAP3K11,MAP3K12,MAP3K13,MAP3K14,MAP3K2,MAP3K3,MAP3K5,MAP3K7,MAP3K8,MAPK1,MAPK14,MEF2C,NFKBIA,NFKBIB,NRAS,PAG1,PDPK1,PIK3AP1,PPP3CA,PPP3CB,PPP3R1,PRKCB,PTPN11,PTPN6,RAC1,RALB…
Systemic Lupus Erythematosus In B Cell Signaling Pathway	5.44	4.051	AKT1,AKT2,AKT3,BCL10,BCL2L1,BCL2L11,CALM1 (includes others),CAMK4,CBL,CCND2,CCND3,CD40,CD79B,CHP1,CSK,CTNNB1,FCGR2B,FCGR2C,FGR,FOS,FOXO3,FYN,GRB2,GSK3B,HCK,IFNAR2,IFNGR1,IL6R,IL6ST,INPP5D,IRAK1,IRAK4,IRF3,IRF5,IRF7,ISG15,ISG20,JAK1,JAK2,JUN,KRAS,LCK,LILRB3,LILRB4,LTB,LYN,MALT1,MAP2K1,MAP2K2,MAP3K14,MAP3K7,MAPK1,MCL1,NRAS,PAG1,PDPK1,PIK3AP1,PLAAT4,PPP3CA,PPP3CB,PPP3R1,PRKCB,PRKCD,PRKCH,PRKD3,PTPN1…
GNRH Signaling	2.36	4.041	ATF2,ATF4,CALM1 (includes others),CAMK2D,CAMK4,CREB1,CREB3,CREBBP,EGR1,FOS,GNAI2,GNAI3,GNB1,GNG5,GRB2,ITPR1,ITPR2,JUN,KRAS,MAP2K1,MAP2K2,MAP2K3,MAP3K1,MAP3K11,MAP3K12,MAP3K13,MAP3K14,MAP3K2,MAP3K3,MAP3K5,MAP3K7,MAP3K8,MAPK1,MAPK14,NRAS,PAK2,PRKACA,PRKACB,PRKAG1,PRKAG2,PRKAR1A,PRKAR2A,PRKCB,PRKCD,PRKCH,PRKD3,RAC1,RALB,RAP1B,RAP2B,RASD1
NRF2-mediated Oxidative Stress Response	13.7	3.983	ACTB,ACTG1,AKR1A1,AKR7A2,AKT1,ATF4,CAT,CBR1,CCT7,CLPP,CREBBP,DNAJA1,DNAJA3,DNAJB1,DNAJB11,DNAJB14,DNAJB6,DNAJB9,DNAJC15,DNAJC3,DNAJC5,DNAJC7,DNAJC8,DNAJC9,EP300,ERP29,FKBP5,FOS,FTH1,FTL,GCLC,GCLM,GSK3B,GSR,GSTK1,GSTM3,GSTO1,GSTP1,HERPUD1,HMOX1,JUN,JUNB,JUND,KEAP1,KRAS,MAF,MAFF,MAFG,MAP2K1,MAP2K2,MAP2K3,MAP3K1,MAP3K5,MAP3K7,MAPK1,MAPK14,MGST1,MGST2,MGST3,NFE2L2,NQO1,NQO2,NRAS,PMF1/PMF1-BGLAP,PPIB,…
Dopamine-DARPP32 Feedback in cAMP Signaling	1.5	3.904	ATF2,ATF4,CALM1 (includes others),CAMK4,CAMKK2,CHP1,CREB1,CREB3,CREBBP,CREM,CSNK1A1,CSNK1D,CSNK1G2,CSNK1G3,GNAI2,GNAI3,GRINA,ITPR1,ITPR2,KCNJ2,PDIA3,PLCL2,PPP1CA,PPP1CB,PPP1R11,PPP1R14B,PPP2CA,PPP2R1A,PPP2R2A,PPP2R5A,PPP2R5E,PPP3CA,PPP3CB,PPP3R1,PRKACA,PRKACB,PRKAG1,PRKAG2,PRKAR1A,PRKAR2A,PRKCB,PRKCD,PRKCH,PRKD3
IL-1 Signaling	1.68	3.838	FOS,GNAI2,GNAI3,GNB1,GNB2,GNB4,GNG5,IKBKE,IRAK1,IRAK3,IRAK4,JUN,MAP2K3,MAP3K1,MAP3K14,MAP3K7,MAPK1,MAPK14,NFKBIA,NFKBIB,PRKACA,PRKACB,PRKAG1,PRKAG2,PRKAR1A,PRKAR2A,TAB2,TOLLIP
Synaptic Long Term Potentiation	2.97	3.795	ATF2,ATF4,CALM1 (includes others),CAMK2D,CAMK4,CHP1,CREB1,CREB3,CREBBP,EP300,GRINA,ITPR1,ITPR2,KRAS,MAP2K1,MAP2K2,MAPK1,NRAS,PDIA3,PLCL2,PPP1CA,PPP1CB,PPP1R11,PPP1R14B,PPP3CA,PPP3CB,PPP3R1,PRKACA,PRKACB,PRKAG1,PRKAG2,PRKAR1A,PRKAR2A,PRKCB,PRKCD,PRKCH,PRKD3,RALB,RAP1B,RAP2B,RASD1,RPS6KA1
p38 MAPK Signaling	3.33	3.781	ATF2,ATF4,CREB1,CREB3,CREBBP,DAXX,DDIT3,DUSP10,H3-3A/H3-3B,HMGN1,HSPB1,IL1R2,IRAK1,IRAK3,IRAK4,MAP2K3,MAP3K5,MAP3K7,MAP4K1,MAPK14,MAPKAPK2,MAPKAPK3,MAX,MEF2A,MEF2C,MEF2D,MKNK1,MKNK2,RPS6KA1,RPS6KA2,RPS6KA5,SRF,STAT1,TAB2,TGFB1,TGFBR1,TGFBR2,TNF,TNFRSF1A,TNFRSF1B,TP53
Opioid Signaling Pathway	3.08	3.732	AKT1,AKT2,AKT3,AP1B1,AP2A1,AP2A2,AP2B1,AP2M1,AP2S1,ARRB2,ATF2,ATF4,CALM1 (includes others),CAMK1,CAMK1D,CAMK2D,CAMK4,CLTA,CLTB,CREB1,CREB3,CREBBP,CTNNB1,EP300,FGR,FOS,FOSB,FYN,GNAI2,GNAI3,GNB1,GNG5,GRINA,GRK2,GRK3,GSK3B,HCK,ITPR1,ITPR2,KRAS,LCK,LYN,MAP2K1,MAP2K2,MAP2K3,MAPK1,MAPK6,NFKBIA,NRAS,OGFR,PPP3CA,PPP3CB,PPP3R1,PRKACA,PRKACB,PRKAG1,PRKAG2,PRKAR1A,PRKAR2A,PRKCB,PRKCD,PRKCH,PRKD3,RAC1,RALB,R…
CREB Signaling in Neurons	1.34	3.683	AKT1,AKT2,AKT3,ATF2,ATF4,CALM1 (includes others),CAMK2D,CAMK4,CREB1,CREB3,CREBBP,EP300,GNAI2,GNAI3,GNB1,GNB2,GNB4,GNG5,GRB2,GTF2B,ITPR1,ITPR2,KRAS,MAP2K1,MAP2K2,MAPK1,NRAS,PDIA3,PLCL2,POLR2C,POLR2E,POLR2G,POLR2H,POLR2J,POLR2J2/POLR2J3,POLR2K,POLR2L,PRKACA,PRKACB,PRKAG1,PRKAG2,PRKAR1A,PRKAR2A,PRKCB,PRKCD,PRKCH,PRKD3,RALB,RAP1B,RAP2B,RASD1,RPS6KA1,SHC1,TBP
BMP signaling pathway	1.69	3.674	ATF2,CAMK4,CREB1,CREBBP,GRB2,JUN,KRAS,MAP2K1,MAP2K2,MAP3K7,MAPK1,MAPK14,NRAS,PRKACA,PRKACB,PRKAG1,PRKAG2,PRKAR1A,PRKAR2A,RALB,RAP1B,RAP2B,RASD1,SMAD5,SMAD7,ZNF423
Inhibition of Angiogenesis by TSP1	4.14	3.638	AKT1,AKT2,AKT3,CASP3,CD36,CD47,FYN,JUN,MAPK1,MAPK14,MMP9,TGFB1,TGFBR1,TGFBR2,THBS1,TP53,VEGFA
Aldosterone Signaling in Epithelial Cells	1.36	3.606	DNAJA1,DNAJB1,DNAJB11,DNAJB14,DNAJB6,DNAJB9,DNAJC15,DNAJC2,DNAJC24,DNAJC25,DNAJC3,DNAJC5,DNAJC7,DNAJC8,DNAJC9,HSCB,HSP90AA1,HSP90AB1,HSP90B1,HSPA13,HSPA14,HSPA4,HSPA8,HSPA9,HSPB1,HSPB11,HSPE1,HSPH1,ITPR1,ITPR2,KRAS,MAP2K1,MAP2K2,MAPK1,PDIA3,PDPK1,PLCL2,PRKCB,PRKCD,PRKCH,PRKD3,TRAP1
PFKFB4 Signaling Pathway	3.25	3.578	ATF2,ATF4,CREB1,CREB3,CREBBP,MAP2K1,MAP2K2,MAP2K3,MAPK1,NCOA3,PRKACA,PRKACB,PRKAG1,PRKAG2,PRKAR1A,PRKAR2A,RPS6KA5,TGFB1,TKT,TP53
TREM1 Signaling	2.78	3.53	AKT1,AKT2,AKT3,CASP1,CCL2,CCL3,CD40,CD86,CIITA,CXCL3,FCGR2B,GRB2,IRAK1,ITGA5,ITGAX,ITGB1,JAK2,LAT2,MAPK1,SIGIRR,TLR1,TLR2,TLR4,TLR8,TNF,TYROBP
Lymphotoxin β Receptor Signaling	2.36	3.5	AKT1,AKT2,AKT3,APAF1,BCL2L1,BIRC2,CASP3,CREBBP,CXCL1,CYCS,EP300,IKBKE,LTB,LTBR,MAP3K14,MAPK1,NFKBIA,PDPK1,TRAF1,TRAF3
Synaptogenesis Signaling Pathway	2.22	3.444	ACTR2,ACTR3,AKT1,AKT2,AKT3,AP1B1,AP2A1,AP2A2,AP2B1,AP2M1,AP2S1,APOE,ARPC1A,ARPC1B,ARPC2,ARPC3,ARPC4,ARPC5,ATF2,ATF4,CALM1 (includes others),CAMK2D,CAMK4,CDH1,CFL1,CLASP2,CREB1,CREB3,CREBBP,CRK,CTNNB1,DNAJC5,EFNA2,EIF4EBP1,EIF4EBP2,EPHB2,FGR,FYN,GOSR2,GRB2,GRINA,GSK3B,HCK,HSPA8,ITPR1,ITSN1,ITSN2,KRAS,LCK,LRP1,LYN,MAPK1,MAPK14,MARCKS,NAP1L1,NRAS,NSF,PAFAH1B1,PRKACA,PRKACB,PRKAG1,PRKAG2,PRKAR1A,PRKA…
14-3-3-mediated Signaling	3.9	3.43	AKT1,AKT2,AKT3,BAX,CBL,FOS,GRB2,GSK3A,GSK3B,JUN,KRAS,MAP2K1,MAP2K2,MAP3K5,MAPK1,NRAS,PDCD6IP,PDIA3,PLCL2,PRKCB,PRKCD,PRKCH,PRKD3,RALB,RAP1B,RAP2B,RASD1,RPS6KA1,SRPK2,TNF,TNFRSF1A,TSC1,TUBA1A,TUBA1B,TUBA1C,TUBA4A,TUBB,TUBB2A,VIM,YWHAB,YWHAE,YWHAG,YWHAH,YWHAQ,YWHAZ
Death Receptor Signaling	3.26	3.413	ACIN1,ACTB,ACTG1,APAF1,ARHGDIB,BIRC2,CASP10,CASP3,CASP6,CASP8,CFLAR,CYCS,DAXX,DFFA,HSPB1,HTRA2,IKBKE,LMNA,MAP3K14,MAP3K5,NFKBIA,NFKBIB,PARP1,PARP11,PARP14,PARP4,PARP8,TANK,TNF,TNFRSF1A,TNFRSF1B,TNFSF12,TNKS2
TGF-β Signaling	2.4	3.402	CREBBP,EP300,FOS,GRB2,HDAC1,INHBA,IRF7,JUN,KRAS,MAP2K1,MAP2K2,MAP2K3,MAP3K7,MAP4K1,MAPK1,MAPK14,NRAS,RALB,RAP1B,RAP2B,RASD1,RUNX3,SMAD2,SMAD5,SMAD7,TFE3,TGFB1,TGFBR1,TGFBR2,TGIF1,VDR,ZNF423
PDGF Signaling	2.31	3.402	ACP1,CRK,CSNK2A1,CSNK2A2,CSNK2B,EIF2AK2,FOS,GRB2,INPP5D,JAK1,JAK2,JAK3,JUN,KRAS,MAP2K1,MAP2K2,MAP3K1,MAPK1,NRAS,PDGFC,PRKCB,RALB,RAP1B,RAP2B,RASD1,SHC1,SRF,STAT1,SYNJ1
P2Y Purigenic Receptor Signaling Pathway	2.18	3.333	AKT1,AKT2,AKT3,ATF2,ATF4,CREB1,CREB3,CREBBP,FOS,GNAI2,GNAI3,GNB1,GNB2,GNB4,GNG5,JUN,KRAS,MAP2K1,MAP2K2,MAPK1,NRAS,P2RY11,P2RY6,PDIA3,PLCL2,PRKACA,PRKACB,PRKAG1,PRKAG2,PRKAR1A,PRKAR2A,PRKCB,PRKCD,PRKCH,PRKD3,RALB,RAP1B,RAP2B,RASD1
Hepatic Fibrosis Signaling Pathway	1.8	3.301	AKT1,AKT2,AKT3,ATF2,ATF4,CALM1 (includes others),CAMK4,CASP3,CCDC88A,CCL2,CCL3,CD40,CEBPB,CREB1,CREB3,CREBBP,CTNNB1,CYBB,FNBP1,FOS,FTH1,FTL,GNAI2,GNAI3,GSK3B,HIF1A,IKBKE,IL17RA,IL1R2,IRAK1,IRAK3,IRAK4,ITGA4,ITGA5,ITGB1,JAK1,JAK2,JUN,KRAS,MAP2K1,MAP2K2,MAP2K3,MAP3K7,MAPK1,MAPK14,MYL12A,MYL12B,MYL6,MYL6B,NCF2,NFKBIA,NFKBIB,NRAS,PDCD4,PDGFC,PRKACA,PRKACB,PRKAG1,PRKAG2,PRKAR1A,PRKAR2A,PRKCB,PRKCD,PRK…
Integrin Signaling	5.54	3.299	ACTB,ACTG1,ACTR2,ACTR3,AKT1,AKT2,AKT3,ARF1,ARF3,ARF4,ARHGAP26,ARPC1A,ARPC1B,ARPC2,ARPC3,ARPC4,ARPC5,ASAP1,CAPN1,CAPN2,CAPNS1,CRK,FNBP1,FYN,GRB2,GSK3B,GSN,ILK,ILKAP,ITGA4,ITGA5,ITGA6,ITGAE,ITGAL,ITGAM,ITGAX,ITGB1,ITGB2,ITGB7,KRAS,LIMS1,MAP2K1,MAP2K2,MAP3K11,MAPK1,MYL12A,MYL12B,NCK1,NRAS,PAK2,PARVB,PFN1,PPP1CB,RAC1,RALB,RAP1B,RAP2B,RAPGEF1,RASD1,RHOA,RHOF,RHOG,RHOT2,RHOU,SHC1,TLN1,TSPAN4,VASP,VCL,W…
4-1BB Signaling in T Lymphocytes	1.59	3.162	ATF2,IKBKE,JUN,MAP2K1,MAP2K2,MAP3K14,MAP3K5,MAPK1,MAPK14,NFKBIA,NFKBIB,TRAF1
NF-κB Activation by Viruses	3.36	3.157	AKT1,AKT2,AKT3,CCR5,CD4,EIF2AK2,IKBKE,ITGA4,ITGA5,ITGA6,ITGAL,ITGB1,ITGB2,KRAS,LCK,MAP3K1,MAP3K14,MAPK1,NFKBIA,NFKBIB,NRAS,PRKCB,PRKCD,PRKCH,PRKD3,RALB,RAP1B,RAP2B,RASD1,TBP,TNFRSF14
Induction of Apoptosis by HIV1	3.13	3.128	APAF1,BAX,BCL2L1,BIRC2,CASP3,CASP8,CXCR4,CYCS,DAXX,DFFA,HTRA2,IKBKE,MAP3K14,MAP3K5,NFKBIA,NFKBIB,SLC25A13,SLC25A3,SLC25A5,TNF,TNFRSF1A,TNFRSF1B,TP53,TRAF1
Pyridoxal 5'-phosphate Salvage Pathway	2.32	3.128	ADPGK,AKT2,CDK4,CSNK1A1,CSNK1D,DAPK1,DYRK1A,EIF2AK2,IRAK1,MAP2K1,MAP2K2,MAP2K3,MAP3K8,MAPK1,MAPK6,PAK2,PDXK,PNPO,PRKAA1,PRKCD,PRKCH,PRKX,PRPF4B
Renin-Angiotensin Signaling	2.01	3.087	ACE,ATF2,CCL2,FOS,GRB2,ITPR1,ITPR2,JAK2,JUN,KRAS,MAP2K1,MAP2K2,MAP3K1,MAPK1,MAPK14,NRAS,PAK2,PRKACA,PRKACB,PRKAG1,PRKAG2,PRKAR1A,PRKAR2A,PRKCB,PRKCD,PRKCH,PRKD3,PTPN6,RAC1,RALB,RAP1B,RAP2B,RASD1,SHC1,STAT1,TNF
Colorectal Cancer Metastasis Signaling	2.37	3.046	AKT1,AKT2,AKT3,APPL1,BAX,BCL2L1,CASP3,CDH1,CTNNB1,FNBP1,FOS,GNB1,GNB2,GNB4,GNG5,GRB2,GRK2,GRK3,GSK3B,IFNGR1,IL6R,IL6ST,JAK1,JAK2,JAK3,JUN,KRAS,LRP1,MAP2K1,MAP2K2,MAPK1,MLH1,MMP12,MMP14,MMP9,MSH6,NRAS,PDGFC,PRKACA,PRKACB,PRKAG1,PRKAG2,PRKAR1A,PRKAR2A,RAC1,RALB,RAP1B,RAP2B,RASD1,RHOA,RHOF,RHOG,RHOT2,RHOU,SMAD2,STAT1,TCF4,TCF7,TGFB1,TGFBR1,TGFBR2,TLR1,TLR2,TLR4,TLR8,TNF,TNFRSF1A,TP53,VEGFA,VEGFB
Cdc42 Signaling	8.41	3	ACTR2,ACTR3,ARPC1A,ARPC1B,ARPC2,ARPC3,ARPC4,ARPC5,ATF2,B2M,BAIAP2,CD3D,CD3E,CD3G,CFL1,DIAPH1,EXOC1,EXOC2,EXOC3,EXOC4,EXOC6,FCER1G,FOS,GSK3B,HLA-A,HLA-B,HLA-C,HLA-DMA,HLA-DMB,HLA-DPA1,HLA-DPB1,HLA-DQA1,HLA-DQA2,HLA-DQB1,HLA-DQB2,HLA-DRA,HLA-DRB1,HLA-E,HLA-F,IQGAP1,IQGAP2,ITGA4,ITGA5,ITGB1,JUN,MAP3K11,MAPK1,MAPK14,MYL12A,MYL12B,MYL6,MYL6B,PAK2,PPP1CB,VAV1,WAS,WIPF1
Pancreatic Adenocarcinoma Signaling	1.61	3	AKT1,AKT2,AKT3,BCL2L1,CDK4,CDKN1A,E2F3,E2F6,GRB2,HMOX1,JAK1,JAK2,JAK3,KRAS,MAP2K1,MAP2K2,MAPK1,MDM2,MMP9,PDGFC,PLD3,RAC1,RALBP1,SMAD2,STAT1,TFDP1,TGFB1,TGFBR1,TGFBR2,TP53,VEGFA,VEGFB
Androgen Signaling	4.74	2.985	CALM1 (includes others),CALR,CAMK4,CCNH,CREBBP,DNAJB1,EP300,ERCC3,GNAI2,GNAI3,GNB1,GNB2,GNB4,GNG5,GTF2A1,GTF2B,GTF2F1,GTF2H1,GTF2H3,GTF2H5,HSP90AA1,HSPA4,JUN,KAT2B,KAT7,MAPK1,MNAT1,NCOA2,NCOA4,POLR2C,POLR2E,POLR2G,POLR2H,POLR2J,POLR2J2/POLR2J3,POLR2K,POLR2L,PRKACA,PRKACB,PRKAG1,PRKAG2,PRKAR1A,PRKAR2A,PRKCB,PRKCD,PRKCH,PRKD3,SHC1,TAF2,TBP
EGF Signaling	1.81	2.982	AKT1,AKT2,AKT3,CSNK2A1,CSNK2A2,CSNK2B,FOS,GRB2,ITPR1,ITPR2,JAK1,JUN,MAP2K1,MAP3K1,MAPK1,MAPK14,SHC1,SRF,STAT1
Toll-like Receptor Signaling	3.77	2.982	CD14,EIF2AK2,FOS,IRAK1,IRAK3,IRAK4,JUN,LY96,MAP2K3,MAP3K1,MAP3K14,MAP3K7,MAPK1,MAPK14,NFKBIA,RPS27A,SIGIRR,TAB2,TICAM1,TLR1,TLR2,TLR4,TLR8,TNF,TNFAIP3,TOLLIP,TRAF1,UBA52,UBB,UBC
Cholecystokinin/Gastrin-mediated Signaling	1.77	2.959	ATF2,CREM,FNBP1,FOS,GRB2,ITPR1,ITPR2,JUN,KRAS,MAP2K1,MAP2K2,MAP2K3,MAPK1,MAPK14,MEF2A,MEF2C,MEF2D,NRAS,PRKCB,PRKCD,PRKCH,PRKD3,RAC1,RALB,RAP1B,RAP2B,RASD1,RHOA,RHOF,RHOG,RHOT2,RHOU,SHC1,SRF,TNF
Fcγ Receptor-mediated Phagocytosis in Macrophages and Monocytes	4.86	2.92	ACTB,ACTG1,ACTR2,ACTR3,AKT1,AKT2,AKT3,ARPC1A,ARPC1B,ARPC2,ARPC3,ARPC4,ARPC5,CBL,CRK,EZR,FGR,FYN,HCK,HMOX1,INPP5D,LCP2,LYN,MAPK1,MYO5A,NCK1,PLD3,PRKCB,PRKCD,PRKCH,PRKD3,RAC1,SYK,TLN1,VAMP3,VASP,VAV1,WAS
RAN Signaling	4.76	2.887	CSE1L,IPO5,KPNA1,KPNA2,KPNA3,KPNA4,KPNA5,KPNA6,KPNB1,RAN,TNPO1,XPO1
CD27 Signaling in Lymphocytes	4.29	2.837	APAF1,BCL2L1,CASP3,CASP8,CYCS,FOS,IKBKE,JUN,MAP2K1,MAP2K2,MAP2K3,MAP3K1,MAP3K11,MAP3K12,MAP3K13,MAP3K14,MAP3K2,MAP3K3,MAP3K5,MAP3K7,MAP3K8,NFKBIA,NFKBIB,SIVA1
IL-8 Signaling	3.38	2.832	AKT1,AKT2,AKT3,ARRB2,BAX,BCL2L1,CCND2,CCND3,CDH1,CSTB,CXCL1,CYBB,EIF4EBP1,FNBP1,FOS,GNAI2,GNAI3,GNB1,GNB2,GNB4,GNG5,HMOX1,IKBKE,IQGAP1,IRAK1,IRAK3,IRAK4,ITGAM,ITGAX,ITGB2,JUN,KRAS,LASP1,MAP2K1,MAP2K2,MAPK1,MMP9,MYL12B,NCF2,NFKBIB,NRAS,PAK2,PDGFC,PLD3,PRKCB,PRKCD,PRKCH,PRKD3,RAB11FIP2,RAC1,RALB,RAP1B,RAP2B,RASD1,RHOA,RHOF,RHOG,RHOT2,RHOU,VASP,VEGFA,VEGFB
IL-3 Signaling	4.53	2.828	AKT1,AKT2,AKT3,CHP1,CSF2RB,FOS,GRB2,INPP5D,JAK1,JAK2,JUN,KRAS,MAP2K1,MAP2K2,MAPK1,NRAS,PPP3CA,PPP3CB,PPP3R1,PRKCB,PRKCD,PRKCH,PRKD3,PTPN6,RAC1,RALB,RAP1B,RAP2B,RAPGEF1,RASD1,SHC1,STAT1,STAT6
nNOS Signaling in Neurons	1.31	2.828	CALM1 (includes others),CAMK4,CAPN1,CAPN2,CAPNS1,CHP1,GRINA,PPP3CA,PPP3CB,PPP3R1,PRKCB,PRKCD,PRKCH,PRKD3,RASD1
ERK/MAPK Signaling	4.2	2.782	ATF2,ATF4,CREB1,CREB3,CREBBP,CRK,DUSP2,EIF4E,EIF4EBP1,ELF1,ELF2,ELF4,ELK3,FOS,FYN,GRB2,H3-3A/H3-3B,HSPB1,ITGA4,ITGA5,ITGB1,KRAS,MAP2K1,MAP2K2,MAPK1,MKNK1,MKNK2,NRAS,PAK2,PPP1CA,PPP1CB,PPP1R11,PPP1R14B,PPP2CA,PPP2R1A,PPP2R2A,PPP2R5A,PPP2R5E,PRKACA,PRKACB,PRKAG1,PRKAG2,PRKAR1A,PRKAR2A,PRKCB,PRKCD,RAC1,RALB,RAP1B,RAP2B,RAPGEF1,RASD1,RPS6KA1,RPS6KA5,SHC1,SRF,STAT1,TLN1,VRK2,YWHAB,YWHAG,YWHAH,YWHAQ,YW…
NGF Signaling	4.5	2.777	AKT1,AKT2,AKT3,ATF2,ATF4,BAX,CREB1,CREB3,CREBBP,CRK,GRB2,IKBKE,KRAS,MAP2K1,MAP2K2,MAP3K1,MAP3K11,MAP3K12,MAP3K13,MAP3K14,MAP3K2,MAP3K3,MAP3K5,MAP3K7,MAP3K8,MAPK1,NRAS,PDPK1,PRKCD,PTPN11,RAC1,RALB,RAP1B,RAP2B,RASD1,RHOA,RHOG,RPS6KA1,RPS6KA2,RPS6KA5,SHC1,TP53,TRIO
p70S6K Signaling	2.82	2.744	AKT1,AKT2,AKT3,BCAP31,CD79B,EEF2,GNAI2,GNAI3,GRB2,IL2RG,JAK1,KRAS,LYN,MAP2K1,MAP2K2,MAPK1,NRAS,PDIA3,PDPK1,PLCL2,PPP2CA,PPP2R1A,PPP2R2A,PPP2R5A,PPP2R5E,PRKCB,PRKCD,PRKCH,PRKD3,RALB,RAP1B,RAP2B,RASD1,RPS6,SHC1,SYK,YWHAB,YWHAE,YWHAG,YWHAH,YWHAQ,YWHAZ
Inhibition of ARE-Mediated mRNA Degradation Pathway	9.02	2.722	AGO2,AKT1,AKT2,AKT3,CNOT1,CNOT7,CNOT9,DCP1A,DCP2,DDX6,EXOSC1,EXOSC4,EXOSC6,EXOSC7,EXOSC8,LTB,MAP3K7,MAPK1,MAPK14,MAPK6,MAPKAPK2,PABPN1,PAPOLA,PPP2CA,PPP2R1A,PPP2R2A,PPP2R5A,PPP2R5E,PRKACA,PRKACB,PRKAG1,PRKAG2,PRKAR1A,PRKAR2A,PSME1,PSME2,PSME3,PSME4,PSMF1,TIA1,TNF,TNFRSF1A,TNFRSF1B,TNFSF12,TNFSF13,TNFSF13B,TNFSF8,YWHAB,YWHAE,YWHAG,YWHAH,YWHAQ,YWHAZ,ZFP36,ZFP36L1,ZFP36L2
EIF2 Signaling	40.2	-2.717	ACTB,AGO2,AKT1,AKT2,AKT3,ATF4,ATF5,CDK11A,DDIT3,EIF1,EIF1AX,EIF1AY,EIF2AK1,EIF2AK2,EIF2B3,EIF2B4,EIF2B5,EIF2S1,EIF2S2,EIF2S3,EIF3A,EIF3E,EIF3F,EIF3H,EIF3I,EIF3J,EIF3K,EIF3L,EIF3M,EIF4A2,EIF4A3,EIF4E,EIF4G1,EIF4G2,EIF5,EIF5B,FAU,GRB2,GSK3B,HNRNPA1,INSR,KRAS,MAP2K1,MAP2K2,MAPK1,NRAS,PABPC1,PDPK1,PPP1CA,PPP1CB,PPP1R15A,PTBP1,RALB,RAP1B,RAP2B,RASD1,RPL10,RPL10A,RPL11,RPL12,RPL13,RPL14,RPL15,RPL18,RPL…	MON_2D
Cell Cycle: G1/S Checkpoint Regulation	3.64	-2.711	CCND2,CCND3,CCNE2,CDK4,CDKN1A,E2F3,E2F6,FBXL5,GNL3,GSK3B,HDAC1,HDAC2,HDAC4,HDAC5,HDAC6,HDAC8,HDAC9,MAX,MDM2,NRG1,PAK1IP1,RPL11,RPL5,SKP1,TFDP1,TGFB1,TP53
Apelin Endothelial Signaling Pathway	1.3	2.694	AKT1,AKT2,AKT3,CALM1 (includes others),CAMK4,CCL2,FOS,GNAI2,GNAI3,HDAC4,HDAC5,HIF1A,JUN,KRAS,MAP2K1,MAP2K2,MAPK1,MEF2A,MEF2C,MEF2D,NRAS,PRKAA1,PRKAG1,PRKAG2,PRKCB,PRKCD,PRKCH,PRKD3,RALB,RAP1B,RAP2B,RASD1
ILK Signaling	3.1	2.661	ACTB,ACTG1,AKT1,AKT2,AKT3,ATF2,ATF4,CASP3,CDH1,CFL1,CREB1,CREB3,CREBBP,CTNNB1,FLNA,FN1,FNBP1,FOS,GSK3A,GSK3B,HIF1A,ILK,ILKAP,ITGB1,ITGB2,ITGB7,JUN,LIMS1,MAPK1,MMP9,MYL6,MYL6B,NACA,PARVB,PDGFC,PDPK1,PPP1R14B,PPP2CA,PPP2R1A,PPP2R2A,PPP2R5A,PPP2R5E,RAC1,RHOA,RHOF,RHOG,RHOT2,RHOU,RPS6KA5,RSU1,TMSB10/TMSB4X,TMSB4Y,TNF,TNFRSF1A,VCL,VEGFA,VEGFB,VIM
PKCθ Signaling in T Lymphocytes	3.14	2.598	BCL10,CAMK2D,CD3D,CD3E,CD3G,CD4,CD86,CHP1,FCER1G,FOS,FYN,GRB2,HLA-A,HLA-B,HLA-DMA,HLA-DMB,HLA-DQA1,HLA-DQB1,HLA-DRA,HLA-DRB1,IKBKE,JUN,KRAS,LCK,LCP2,MALT1,MAP3K1,MAP3K11,MAP3K12,MAP3K13,MAP3K14,MAP3K2,MAP3K3,MAP3K5,MAP3K7,MAP3K8,MAPK1,NFKBIA,NFKBIB,NRAS,PPP3CA,PPP3CB,PPP3R1,RAC1,RALB,RAP1B,RAP2B,RASD1,VAV1
fMLP Signaling in Neutrophils	4.28	2.596	ACTR2,ACTR3,ARPC1A,ARPC1B,ARPC2,ARPC3,ARPC4,ARPC5,CALM1 (includes others),CAMK4,CHP1,CYBB,FPR1,FPR3,GNAI2,GNAI3,GNB1,GNB2,GNB4,GNG5,ITPR1,ITPR2,KRAS,MAP2K1,MAP2K2,MAPK1,NCF2,NFKBIA,NFKBIB,NRAS,PPP3CA,PPP3CB,PPP3R1,PRKCB,PRKCD,PRKCH,PRKD3,RAC1,RALB,RAP1B,RAP2B,RASD1,WAS
iNOS Signaling	5.25	2.524	CALM1 (includes others),CAMK4,CD14,CREBBP,FOS,HMGA1,IFNGR1,IKBKE,IRAK1,IRAK3,IRAK4,IRF1,JAK1,JAK2,JAK3,JUN,LY96,MAPK1,MAPK14,NFKBIA,NFKBIB,STAT1,TLR4
Role of NFAT in Regulation of the Immune Response	7.01	2.517	AKT1,AKT2,AKT3,ATF2,CALM1 (includes others),CAMK4,CD3D,CD3E,CD3G,CD4,CD79B,CD86,CHP1,CSNK1A1,CSNK1D,CSNK1G2,CSNK1G3,FCER1G,FCGR1B,FCGR2B,FCGR2C,FOS,FYN,GNAI2,GNAI3,GNB1,GNB2,GNB4,GNG5,GRB2,GSK3A,GSK3B,HLA-A,HLA-B,HLA-DMA,HLA-DMB,HLA-DQA1,HLA-DQB1,HLA-DRA,HLA-DRB1,IKBKE,ITPR1,ITPR2,JUN,KRAS,LCK,LCP2,LYN,MAP2K1,MAP2K2,MAPK1,MEF2A,MEF2C,MEF2D,NFKBIA,NFKBIB,NRAS,ORAI1,PPP3CA,PPP3CB,PPP3R1,RALB,RAP1B,…
Actin Cytoskeleton Signaling	2.82	2.517	ACTB,ACTG1,ACTR2,ACTR3,ARHGAP35,ARHGEF1,ARPC1A,ARPC1B,ARPC2,ARPC3,ARPC4,ARPC5,BAIAP2,BRK1,CD14,CFL1,CRK,CSK,CYFIP1,CYFIP2,DIAPH1,DIAPH2,EZR,FLNA,FN1,GRB2,GSN,IQGAP1,IQGAP2,ITGA4,ITGA5,ITGB1,KRAS,MAP2K1,MAP2K2,MAPK1,MSN,MYL12A,MYL12B,MYL6,MYL6B,NCKAP1L,NRAS,PAK2,PDGFC,PFN1,PPP1CB,RAC1,RALB,RAP1B,RAP2B,RASD1,RDX,RHOA,SHC1,TIAM1,TLN1,TMSB10/TMSB4X,TMSB4Y,TRIO,VAV1,VCL,WAS,WASF2
LPS-stimulated MAPK Signaling	2.66	2.502	ATF2,CD14,CREB1,FOS,IKBKE,JUN,KRAS,MAP2K1,MAP2K2,MAP2K3,MAP3K14,MAP3K5,MAP3K7,MAPK1,MAPK14,NFKBIA,NFKBIB,NRAS,PRKCB,PRKCD,PRKCH,PRKD3,RAC1,RALB,RAP1B,RAP2B,RASD1,SRF,TLR4
UVC-Induced MAPK Signaling	1.52	2.5	FOS,JUN,KRAS,MAP2K1,MAP2K2,MAPK1,MAPK14,NRAS,PRKCB,PRKCD,PRKCH,PRKD3,RALB,RAP1B,RAP2B,RASD1,TP53
PI3K/AKT Signaling	7.47	2.496	AKT1,AKT2,AKT3,BCL2L1,CDC37,CDKN1A,CSF2RB,CTNNB1,EIF4E,EIF4EBP1,FOXO3,GDF15,GRB2,GSK3A,GSK3B,HSP90AA1,HSP90AB1,HSP90B1,IKBKE,IL10RA,IL10RB,IL17RA,IL1R2,IL2RG,IL6R,IL6ST,IL7R,ILK,INPP5D,ITGA4,ITGA5,ITGB1,JAK1,JAK2,JAK3,KRAS,LIMS1,MAP2K1,MAP2K2,MAP3K5,MAP3K8,MAPK1,MCL1,MDM2,NFKBIA,NFKBIB,NRAS,PDPK1,PPP2CA,PPP2R1A,PPP2R2A,PPP2R5A,PPP2R5E,RALB,RAP1B,RAP2B,RASD1,SHC1,SYNJ1,THEM4,TP53,TSC1,YWHAB,YWHAE,…
tRNA Charging	1.35	2.496	CARS1,CARS2,DARS1,EPRS1,FARSB,IARS2,KARS1,MARS1,NARS1,RARS2,SARS1,TARS1,WARS1
Systemic Lupus Erythematosus In T Cell Signaling Pathway	7.9	-2.491	AKT1,AKT2,AKT3,ATF2,ATF4,B2M,CAMK4,CASP1,CASP10,CASP3,CASP4,CASP6,CASP8,CBL,CD3D,CD3E,CD3G,CD44,CD86,CHP1,CREB1,CREB3,CREBBP,CREM,ELF1,EZR,FCER1G,FNBP1,FOS,GADD45A,GNAI2,GNAI3,GRB2,HLA-A,HLA-B,HLA-C,HLA-DMA,HLA-DMB,HLA-DPA1,HLA-DPB1,HLA-DQA1,HLA-DQA2,HLA-DQB1,HLA-DQB2,HLA-DRA,HLA-DRB1,HLA-E,HLA-F,IRF4,ITGAL,ITPR1,JUN,KRAS,MAP2K1,MAP2K2,MAP2K3,MAPK1,MSN,NRAS,ORAI1,PPP2CA,PPP2R1A,PPP2R2A,PPP2R5A,PP…
IGF-1 Signaling	4.35	2.475	AKT1,AKT2,AKT3,CSNK2A1,CSNK2A2,CSNK2B,FOS,FOXO3,GRB2,JAK1,JAK2,JUN,KRAS,MAP2K1,MAP2K2,MAPK1,NRAS,PDPK1,PRKACA,PRKACB,PRKAG1,PRKAG2,PRKAR1A,PRKAR2A,PTPN11,RALB,RAP1B,RAP2B,RASD1,SHC1,SOCS3,SOCS4,SOCS5,SRF,YWHAB,YWHAE,YWHAG,YWHAH,YWHAQ,YWHAZ
Rac Signaling	2.99	2.466	ACTR2,ACTR3,ARPC1A,ARPC1B,ARPC2,ARPC3,ARPC4,ARPC5,BAIAP2,BRK1,CD44,CFL1,CYBB,CYFIP1,CYFIP2,ELK4,IQGAP1,IQGAP2,ITGA4,ITGA5,ITGB1,JUN,KRAS,MAP2K1,MAP2K2,MAP3K1,MAP3K11,MAPK1,NCF2,NRAS,PAK2,RAC1,RALB,RAP1B,RAP2B,RASD1,RHOA,TIAM1
Glioma Signaling	2.56	2.449	AKT1,AKT2,AKT3,CALM1 (includes others),CAMK1,CAMK1D,CAMK2D,CAMK4,CDK4,CDKN1A,E2F3,E2F6,GRB2,IDH1,IDH2,IDH3B,IDH3G,IGF2R,KRAS,MAP2K1,MAP2K2,MAPK1,MDM2,NRAS,PDGFC,PRKCB,PRKCD,PRKCH,PRKD3,RALB,RAP1B,RAP2B,RASD1,SHC1,TFDP1,TP53
Neuregulin Signaling	2.88	2.449	ADAM17,AKT1,AKT2,AKT3,CRK,ERBIN,EREG,GRB2,HSP90AA1,HSP90AB1,HSP90B1,ITGA4,ITGA5,ITGB1,KRAS,MAP2K1,MAP2K2,MAPK1,NRAS,NRG1,PDPK1,PRKCB,PRKCD,PRKCH,PRKD3,PSEN1,PTPN11,RALB,RAP1B,RAP2B,RASD1,RPS6,SHC1
Ephrin Receptor Signaling	4.43	2.449	ABI1,ACP1,ACTR2,ACTR3,AKT1,AKT2,AKT3,ARPC1A,ARPC1B,ARPC2,ARPC3,ARPC4,ARPC5,ATF2,ATF4,CFL1,CREB1,CREB3,CREBBP,CRK,CXCR4,DOK1,EFNA2,EPHB2,FYN,GNAI2,GNAI3,GNB1,GNB2,GNB4,GNG5,GRB2,GRINA,ITGA4,ITGA5,ITGB1,ITSN1,JAK2,KRAS,MAP2K1,MAP2K2,MAP3K14,MAPK1,NCK1,NRAS,PAK2,PDGFC,PTPN11,RAC1,RALB,RAP1B,RAP2B,RAPGEF1,RASD1,RHOA,SDCBP,SHC1,VEGFA,VEGFB,WAS,WIPF1
Melanocyte Development and Pigmentation Signaling	2	2.414	ATF2,ATF4,CREB1,CREB3,CREBBP,CRK,EP300,GRB2,KRAS,MAP2K1,MAP2K2,MAPK1,MITF,NRAS,PRKACA,PRKACB,PRKAG1,PRKAG2,PRKAR1A,PRKAR2A,PTPN11,PTPN6,RALB,RAP1B,RAP2B,RASD1,RPS6KA1,RPS6KA2,RPS6KA5,SHC1
Production of Nitric Oxide and Reactive Oxygen Species in Macrophages	5.39	2.394	AKT1,AKT2,AKT3,APOC1,APOE,CAT,CREBBP,CYBA,CYBB,FNBP1,FOS,IFNGR1,IKBKE,IRF1,JAK1,JAK2,JAK3,JUN,LYZ,MAP2K1,MAP3K1,MAP3K11,MAP3K12,MAP3K13,MAP3K14,MAP3K2,MAP3K3,MAP3K5,MAP3K7,MAP3K8,MAPK1,MAPK14,NCF2,NCF4,NFKBIA,NFKBIB,PPP1CA,PPP1CB,PPP1R11,PPP1R14B,PPP2CA,PPP2R1A,PPP2R2A,PPP2R5A,PPP2R5E,PRKCB,PRKCD,PRKCH,PRKD3,PTPN6,RAC1,RAP1B,RHOA,RHOF,RHOG,RHOT2,RHOU,S100A8,SERPINA1,SIRPA,STAT1,TLR2,TLR4,TNF,TNFR…
ErbB4 Signaling	1.82	2.357	ADAM17,AKT1,APH1A,GRB2,KRAS,MAP2K1,MAP2K2,MAPK1,NRAS,NRG1,PDPK1,PRKCB,PRKCD,PRKCH,PRKD3,PSEN1,PSENEN,RALB,RAP1B,RAP2B,RASD1,SHC1
ERK5 Signaling	5.08	2.335	AKT1,ATF2,ATF4,CREB1,CREB3,CREBBP,ELK4,FOS,FOXO3,IL6ST,KRAS,MAP3K2,MAP3K3,MAP3K8,MEF2A,MEF2C,MEF2D,NRAS,PTPN11,RALB,RAP1B,RAP2B,RASD1,RPS6KA1,RPS6KA2,RPS6KA5,YWHAB,YWHAE,YWHAG,YWHAH,YWHAQ,YWHAZ
Osteoarthritis Pathway	1.74	2.309	ANKH,ANXA2,ANXA5,ATF2,ATF4,CASP1,CASP10,CASP3,CASP4,CASP6,CASP8,CEBPB,CREB1,CREB3,CREBBP,CTNNA1,CTNNB1,DDIT4,EPAS1,FN1,FOXO3,HDAC4,HIF1A,HMGB1,IL1R2,ITGA4,ITGA5,ITGB1,JAG1,LRP1,MEF2C,MMP12,MMP9,NAMPT,P2RX7,PDGFC,PRKAA1,PRKAG1,PRKAG2,RAC1,S100A8,S100A9,SMAD2,SMAD5,SMAD7,TCF4,TCF7,TGFB1,TGFBR1,TGFBR2,TLR2,TLR4,TNF,TNFRSF1A,TNFRSF1B,VEGFA,VEGFB
FAT10 Cancer Signaling Pathway	3.25	2.236	AKT1,AKT2,AKT3,CTNNB1,CXCR4,EEF1A1,GSK3B,IKBKE,MAD2L1,MAD2L2,NFKBIA,SMAD2,TCF4,TGFB1,TGFBR1,TGFBR2,TNF,TNFRSF1A,TNFRSF1B,TP53
Sirtuin Signaling Pathway	19.5	2.201	ABCA1,AGTRAP,AKT1,APEX1,ATG12,ATG13,ATG14,ATG3,ATG7,ATP5F1A,ATP5F1B,ATP5F1C,ATP5F1D,ATP5F1E,ATP5MC1,ATP5PB,ATP5PF,BAX,BCL2L11,BECN1,CDH1,CPT1A,CYC1,EPAS1,FOXO3,G6PD,GABARAP,GABARAPL1,GABARAPL2,GABPA,GABPB2,GADD45A,GADD45B,GADD45G,GLS,GLUD1,GSK3B,H1-0,H1-10,H1-2,H1-3,H1-4,H3-3A/H3-3B,HIF1A,IDH2,JUN,LDHA,LDHB,MAPK1,MAPK6,NAMPT,NDUFA1,NDUFA11,NDUFA12,NDUFA13,NDUFA2,NDUFA3,NDUFA4,NDUFA6,NDUFA8,NDUFAB…
Th2 Pathway	2.47	2.2	APH1A,CCR1,CCR5,CD3D,CD3E,CD3G,CD4,CD40,CD86,CHD4,CXCR4,GRB2,HLA-A,HLA-B,HLA-DMA,HLA-DMB,HLA-DPA1,HLA-DPB1,HLA-DQA1,HLA-DQA2,HLA-DQB1,HLA-DQB2,HLA-DRA,HLA-DRB1,IL2RG,ITGB2,JAG1,JAK1,JAK2,JAK3,JUN,MAF,PSEN1,PSENEN,RUNX3,SOCS3,STAT6,TGFB1,TGFBR1,TGFBR2,TNFRSF4,VAV1
Crosstalk between Dendritic Cells and Natural Killer Cells	1.56	2.183	ACTB,ACTG1,CAMK2D,CCR7,CD209,CD40,CD69,CD86,CSF2RB,HLA-A,HLA-B,HLA-C,HLA-DRA,HLA-DRB1,HLA-E,HLA-F,IL2RG,ITGAL,KLRD1,LTB,LTBR,TLN1,TLR4,TNF,TNFRSF1B,TREM2,TYROBP
Signaling by Rho Family GTPases	1.41	2.138	ACTB,ACTG1,ACTR2,ACTR3,ARHGEF1,ARHGEF11,ARHGEF2,ARHGEF3,ARPC1A,ARPC1B,ARPC2,ARPC3,ARPC4,ARPC5,BAIAP2,CDH1,CFL1,CYBB,CYFIP1,EZR,FNBP1,FOS,GNAI2,GNAI3,GNB1,GNB2,GNB4,GNG5,IQGAP1,ITGA4,ITGA5,ITGB1,JUN,MAP2K1,MAP2K2,MAP3K11,MAP3K12,MAPK1,MSN,MYL12A,MYL12B,MYL6,MYL6B,NCF2,PAK2,PPP1R12C,RAC1,RDX,RHOA,RHOF,RHOG,RHOT2,RHOU,SEPTIN1,SEPTIN10,SEPTIN11,SEPTIN6,SEPTIN7,SEPTIN9,STMN1,VIM,WAS,WIPF1
TWEAK Signaling	2.17	2.138	APAF1,BIRC2,CASP3,CASP6,CASP8,CYCS,IKBKE,MAP3K14,NFKBIA,NFKBIB,TNFRSF12A,TNFSF12,TRAF1,TRAF3
PPAR Signaling	3.92	-2.137	AIP,CITED2,CREBBP,EP300,FOS,GRB2,HSP90AA1,HSP90AB1,HSP90B1,IKBKE,IL1R2,INSR,JUN,KRAS,MAP2K1,MAP2K2,MAP3K14,MAP3K7,MAPK1,MED1,NCOR1,NCOR2,NFKBIA,NFKBIB,NRAS,NRIP1,PDGFC,RALB,RAP1B,RAP2B,RASD1,SCAND1,SHC1,SNW1,SRA1,TNF,TNFRSF1A,TNFRSF1B
Regulation of eIF4 and p70S6K Signaling	18.5	2.132	AGO2,AKT1,AKT2,AKT3,EIF1,EIF1AX,EIF1AY,EIF2B3,EIF2B4,EIF2B5,EIF2S1,EIF2S2,EIF2S3,EIF3A,EIF3E,EIF3F,EIF3H,EIF3I,EIF3J,EIF3K,EIF3L,EIF3M,EIF4A2,EIF4A3,EIF4E,EIF4EBP1,EIF4EBP2,EIF4G1,EIF4G2,FAU,GRB2,ITGA4,ITGA5,ITGB1,KRAS,MAP2K1,MAP2K2,MAPK1,MAPK14,MKNK1,NRAS,PABPC1,PAIP2,PDPK1,PPP2CA,PPP2R1A,PPP2R2A,PPP2R5A,PPP2R5E,RALB,RAP1B,RAP2B,RASD1,RPS10,RPS11,RPS12,RPS13,RPS14,RPS15,RPS15A,RPS16,RPS17,RPS19,…
Calcium-induced T Lymphocyte Apoptosis	7.34	2.117	CALM1 (includes others),CAMK4,CAPN2,CD3D,CD3E,CD3G,CD4,CHP1,EP300,FCER1G,HDAC1,HDAC2,HLA-A,HLA-B,HLA-DMA,HLA-DMB,HLA-DQA1,HLA-DQB1,HLA-DRA,HLA-DRB1,ITPR1,ITPR2,LCK,MEF2D,ORAI1,PPP3CA,PPP3CB,PPP3R1,PRKCB,PRKCD,PRKCH,PRKD3
OX40 Signaling Pathway	5.37	2.111	B2M,BCL2L1,CD3D,CD3E,CD3G,CD4,FCER1G,HLA-A,HLA-B,HLA-C,HLA-DMA,HLA-DMB,HLA-DPA1,HLA-DPB1,HLA-DQA1,HLA-DQA2,HLA-DQB1,HLA-DQB2,HLA-DRA,HLA-DRB1,HLA-E,HLA-F,JUN,NFKBIA,NFKBIB,TNFRSF4,TRAF3
Activation of IRF by Cytosolic Pattern Recognition Receptors	1.34	2.065	ADAR,ATF2,CD40,CREBBP,DDX58,IKBKE,IRF3,IRF7,ISG15,JUN,NFKBIA,NFKBIB,PIN1,PPIB,SIKE1,STAT1,TANK,TNF,TRAF3
Type I Diabetes Mellitus Signaling	4.4	2.043	APAF1,CASP3,CASP8,CD3D,CD3E,CD3G,CD86,CYCS,FCER1G,HLA-A,HLA-B,HLA-C,HLA-DMA,HLA-DMB,HLA-DQA1,HLA-DQB1,HLA-DRA,HLA-DRB1,HLA-E,HLA-F,IFNGR1,IKBKE,IRAK1,IRF1,JAK1,JAK2,MAP2K3,MAP3K14,MAP3K5,MAP3K7,MAPK1,MAPK14,NFKBIA,NFKBIB,SOCS3,SOCS4,SOCS5,STAT1,TNF,TNFRSF1A,TNFRSF1B

## Sheet: NT_2D
Ingenuity Canonical Pathways	-log(p-value)	z-score	Molecules
Cardiac Hypertrophy Signaling (Enhanced)	1.32	6.472	ADRB2,AKAP13,AKT1,AKT2,AKT3,APEX1,ATF2,ATF6,CALM1 (includes others),CAMK2D,CAMK4,CD70,CHP1,CSF2RB,CTNNB1,DIAPH1,DIAPH2,DVL1,EIF2B1,EIF2B3,EIF2B4,EIF2B5,EIF4E,EIF4EBP1,EP300,GSK3B,HDAC1,HDAC2,HDAC3,HDAC5,HDAC6,HDAC8,IKBKE,IL10RA,IL2RG,IL6R,IL6ST,IL7R,ITGA4,ITGA5,ITGB1,ITPR1,ITPR2,JAK2,JUN,KRAS,LTA,LTB,MAP2K1,MAP2K2,MAP2K3,MAP2K7,MAP3K1,MAP3K11,MAP3K12,MAP3K13,MAP3K2,MAP3K3,MAP3K4,MAP3K5,MAP3K7,MAP…
Role of NFAT in Cardiac Hypertrophy	2.95	6.021	AKT1,AKT2,AKT3,CALM1 (includes others),CAMK1D,CAMK2D,CAMK4,CHP1,CSNK1A1,EP300,GNB2,GNB5,GRB2,GSK3B,HDAC1,HDAC2,HDAC3,HDAC5,HDAC6,HDAC8,IL6ST,ITPR1,ITPR2,KRAS,MAP2K1,MAP2K2,MAP2K3,MAP2K7,MAP3K1,MAP3K7,MAPK1,MAPK3,MAPK8,MAPK9,MEF2A,MEF2C,MEF2D,NRAS,PDIA3,PIK3C3,PLCL2,PPP3CA,PPP3CB,PPP3CC,PPP3R1,PRKACB,PRKAG1,PRKAG2,PRKAR1A,PRKAR2A,PRKCA,PRKCB,PRKCH,PRKCI,PRKCQ,PRKD3,RASD1,RCAN3,TGFB1,TGFBR1,TGFBR2
GNRH Signaling	1.82	5.947	ATF2,ATF4,CALM1 (includes others),CAMK2D,CAMK4,CREB1,CREBBP,EGR1,FOS,GRB2,ITPR1,ITPR2,JUN,KRAS,MAP2K1,MAP2K2,MAP2K3,MAP2K7,MAP3K1,MAP3K11,MAP3K12,MAP3K13,MAP3K2,MAP3K3,MAP3K4,MAP3K5,MAP3K7,MAP3K8,MAPK1,MAPK3,MAPK8,MAPK9,NRAS,PAK2,PRKACB,PRKAG1,PRKAG2,PRKAR1A,PRKAR2A,PRKCA,PRKCB,PRKCH,PRKCI,PRKCQ,PRKD3,RASD1
Phospholipase C Signaling	5.09	5.908	ARHGEF1,ARHGEF2,ARHGEF3,ARHGEF7,ARHGEF9,ATF2,ATF4,CALM1 (includes others),CAMK4,CD247,CD3D,CD3E,CD3G,CD79A,CD79B,CHP1,CREB1,CREBBP,EP300,FCER1G,FNBP1,FYN,GNB2,GNB5,GRAP2,GRB2,HDAC1,HDAC2,HDAC3,HDAC5,HDAC6,HDAC8,ITGA4,ITGA5,ITGB1,ITK,ITPR1,ITPR2,KRAS,LCK,LCP2,LYN,MAP2K1,MAP2K2,MAPK1,MAPK3,MARCKS,MEF2A,MEF2C,MEF2D,MPRIP,MYL12A,MYL12B,MYL4,MYL6,MYL6B,NFAT5,NRAS,PEBP1,PLD3,PPP3CA,PPP3CB,PPP3CC,PPP3R1…
CD28 Signaling in T Helper Cells	10.8	5.898	ACTR2,ACTR3,AKT1,AKT2,AKT3,ARPC1B,ARPC2,ARPC3,ARPC4,ARPC5,BCL10,CALM1 (includes others),CAMK4,CD247,CD28,CD3D,CD3E,CD3G,CD4,CD86,CHP1,CSK,FCER1G,FOS,FYN,GRAP2,GRB2,HLA-A,HLA-B,HLA-DRB5,IKBKE,ITK,ITPR1,ITPR2,JUN,LCK,LCP2,MALT1,MAP2K1,MAP2K2,MAP3K1,MAPK8,MAPK9,NFAT5,NFKBIA,PIK3C3,PPP3CA,PPP3CB,PPP3CC,PPP3R1,PRKCQ,SYK,VAV1,WAS,ZAP70
HGF Signaling	5.54	5.84	AKT1,AKT2,AKT3,ATF2,CRKL,ELF1,ELF2,ELK3,ETS1,FOS,GRB2,ITGA4,ITGA5,ITGB1,JUN,KRAS,MAP2K1,MAP2K2,MAP2K7,MAP3K1,MAP3K11,MAP3K12,MAP3K13,MAP3K2,MAP3K3,MAP3K4,MAP3K5,MAP3K7,MAP3K8,MAPK1,MAPK3,MAPK8,MAPK9,NRAS,PIK3C3,PRKCA,PRKCB,PRKCH,PRKCI,PRKCQ,PRKD3,RAPGEF1,RASD1
Reelin Signaling in Neurons	4.38	5.814	ACTR2,ACTR3,AKT1,AKT2,AKT3,ARHGEF1,ARHGEF2,ARHGEF3,ARHGEF9,ARPC1B,ARPC2,ARPC3,ARPC4,ARPC5,CAMK2D,CFL1,CRKL,FYN,GRINA,GSK3B,ITGA4,ITGA5,ITGA6,ITGAL,ITGB1,ITGB2,LCK,LYN,MAP2K1,MAP2K2,MAP2K3,MAP2K7,MAP3K11,MAP4K1,MAPK1,MAPK3,MAPK8,MAPK8IP3,MAPK9,NDEL1,PDK1,PDK3,PIK3C3,RAPGEF1,RHOA
Role of NFAT in Regulation of the Immune Response	5.46	5.715	AKT1,AKT2,AKT3,ATF2,CALM1 (includes others),CAMK4,CD247,CD28,CD3D,CD3E,CD3G,CD4,CD79A,CD79B,CD86,CHP1,CSNK1A1,CSNK1D,CSNK1E,CSNK1G2,CSNK1G3,FCER1G,FOS,FYN,GNB2,GNB5,GRB2,GSK3B,HLA-A,HLA-B,HLA-DRB5,IKBKE,ITK,ITPR1,ITPR2,JUN,KRAS,LCK,LCP2,LYN,MAP2K1,MAP2K2,MAPK1,MAPK3,MEF2A,MEF2C,MEF2D,NFAT5,NFKBIA,NRAS,PIK3C3,PPP3CA,PPP3CB,PPP3CC,PPP3R1,PRKCQ,RASD1,RCAN3,SYK,XPO1,ZAP70
Opioid Signaling Pathway	1.82	5.68	AKT1,AKT2,AKT3,AP1B1,AP1G2,AP2A1,AP2A2,AP2B1,AP2M1,ATF2,ATF4,CALM1 (includes others),CAMK1D,CAMK2D,CAMK4,CDKN1B,CREB1,CREBBP,CTNNB1,EP300,FOS,FOSB,FYN,GRINA,GRK2,GRK3,GRK5,GRK6,GSK3B,ITPR1,ITPR2,KRAS,LCK,LYN,MAP2K1,MAP2K2,MAP2K3,MAP2K7,MAPK1,MAPK3,MAPK6,MYC,NFKBIA,NRAS,PDK1,PPP3CA,PPP3CB,PPP3CC,PPP3R1,PRKACB,PRKAG1,PRKAG2,PRKAR1A,PRKAR2A,PRKCA,PRKCB,PRKCH,PRKCI,PRKCQ,PRKD3,RASD1,RGS10,RPS6KA5
B Cell Receptor Signaling	7.26	5.582	AKT1,AKT2,AKT3,APBB1IP,ATF2,ATF4,BCL10,CALM1 (includes others),CAMK2D,CAMK4,CD19,CD22,CD79A,CD79B,CFL1,CREB1,CREBBP,CSK,DAPP1,EGR1,ETS1,FOXO1,GRB2,GSK3B,IKBKE,INPP5B,INPP5D,JUN,KRAS,LYN,MALT1,MAP2K1,MAP2K2,MAP2K3,MAP2K7,MAP3K1,MAP3K11,MAP3K12,MAP3K13,MAP3K2,MAP3K3,MAP3K4,MAP3K5,MAP3K7,MAP3K8,MAPK1,MAPK3,MAPK8,MAPK9,MEF2C,NFAT5,NFKBIA,NRAS,PAG1,PIK3AP1,PIK3C3,PPP3CA,PPP3CB,PPP3CC,PPP3R1,PRKCB,PRKC…
NRF2-mediated Oxidative Stress Response	10.3	5.547	ACTG1,AKT1,ATF4,CAT,CBR1,CCT7,CLPP,CREBBP,DNAJA3,DNAJB1,DNAJB14,DNAJB6,DNAJB9,DNAJC19,DNAJC3,DNAJC7,DNAJC8,DNAJC9,EP300,ERP29,FKBP5,FOS,FTH1,FTL,GCLC,GCLM,GSK3B,GSR,GSTK1,GSTM3,GSTO1,GSTP1,HERPUD1,JUN,JUNB,JUND,KRAS,MAF,MAFF,MAP2K1,MAP2K2,MAP2K3,MAP2K7,MAP3K1,MAP3K5,MAP3K7,MAPK1,MAPK3,MAPK8,MAPK9,MGST3,NFE2L2,NRAS,PIK3C3,PMF1/PMF1-BGLAP,PPIB,PRDX1,PRKCA,PRKCB,PRKCH,PRKCI,PRKCQ,PRKD3,RASD1,RBX1,SL…
Synaptic Long Term Potentiation	2.65	5.425	ATF2,ATF4,CALM1 (includes others),CAMK2D,CAMK4,CHP1,CREB1,CREBBP,EP300,GRINA,ITPR1,ITPR2,KRAS,MAP2K1,MAP2K2,MAPK1,MAPK3,NRAS,PDIA3,PLCL2,PPP1CA,PPP1R14B,PPP1R7,PPP3CA,PPP3CB,PPP3CC,PPP3R1,PRKACB,PRKAG1,PRKAG2,PRKAR1A,PRKAR2A,PRKCA,PRKCB,PRKCH,PRKCI,PRKCQ,PRKD3,RASD1
PI3K Signaling in B Lymphocytes	7.3	5.397	AKT1,AKT2,AKT3,ATF2,ATF4,ATF5,ATF6,ATF6B,BCL10,CALM1 (includes others),CAMK2D,CAMK4,CBL,CD19,CD40,CD79A,CD79B,CD81,CHP1,CREB1,DAPP1,FOS,FOXO3,FYN,IKBKE,INPP5D,ITPR1,ITPR2,JUN,KRAS,LYN,MALT1,MAP2K1,MAP2K2,MAPK1,MAPK3,NFAT5,NFKBIA,NRAS,PDIA3,PIK3AP1,PLCL2,PLEKHA1,PLEKHA2,PLEKHA4,PPP3CA,PPP3CB,PPP3CC,PPP3R1,PRKCB,PRKCI,RASD1,SYK,VAV1
fMLP Signaling in Neutrophils	2.31	5.303	ACTR2,ACTR3,ARPC1B,ARPC2,ARPC3,ARPC4,ARPC5,CALM1 (includes others),CAMK4,CHP1,GNB2,GNB5,ITPR1,ITPR2,KRAS,MAP2K1,MAP2K2,MAPK1,MAPK3,NFAT5,NFKBIA,NRAS,PIK3C3,PPP3CA,PPP3CB,PPP3CC,PPP3R1,PRKCA,PRKCB,PRKCH,PRKCI,PRKCQ,PRKD3,RASD1,WAS
PKCθ Signaling in T Lymphocytes	3.79	5.196	BCL10,CAMK2D,CD247,CD28,CD3D,CD3E,CD3G,CD4,CD86,CHP1,FCER1G,FOS,FYN,GRAP2,GRB2,HLA-A,HLA-B,HLA-DRB5,IKBKE,JUN,KRAS,LCK,LCP2,MALT1,MAP3K1,MAP3K11,MAP3K12,MAP3K13,MAP3K2,MAP3K3,MAP3K4,MAP3K5,MAP3K7,MAP3K8,MAPK1,MAPK3,MAPK8,NFAT5,NFKBIA,NRAS,PIK3C3,PPP3CA,PPP3CB,PPP3CC,PPP3R1,PRKCQ,RASD1,VAV1,ZAP70
Senescence Pathway	6.07	5.176	AKT1,AKT2,AKT3,ARAF,CALM1 (includes others),CAMK4,CAPN1,CAPN2,CAPNS1,CAT,CDC16,CDKN1B,CHP1,CREBBP,DMTF1,E2F3,E2F4,E2F5,EIF4E,EIF4EBP1,ELF1,ELF2,ELK3,EP300,ETS1,FOXO3,GADD45A,GADD45B,GADD45G,HBP1,IKBKE,ING1,IRF3,ITPR2,ITSN2,JUN,KAT2B,KRAS,MAP2K1,MAP2K2,MAP2K3,MAP2K7,MAP3K7,MAPK1,MAPK3,MAPK6,MAPKAPK2,MDM2,NFAT5,NRAS,PARP1,PDHA1,PDHB,PDHX,PDK1,PDK3,PHF1,PHF19,PIK3C3,PPP1CA,PPP2R1A,PPP2R2A,PPP2R5A,PP…
RANK Signaling in Osteoclasts	6.53	5.096	AKT1,AKT2,AKT3,BIRC2,BIRC3,CALM1 (includes others),CAMK4,CBL,CHP1,FOS,GSN,IKBKE,JUN,MAP2K1,MAP2K2,MAP2K7,MAP3K1,MAP3K11,MAP3K12,MAP3K13,MAP3K2,MAP3K3,MAP3K4,MAP3K5,MAP3K7,MAP3K8,MAPK1,MAPK3,MAPK8,MAPK9,NFKBIA,PIK3C3,PPP3CA,PPP3CB,PPP3CC,PPP3R1,TAB2,TRAF5
Cardiac Hypertrophy Signaling	4.21	5.093	ADRB2,ADSS2,AKT1,ATF2,CALM1 (includes others),CAMK4,CHP1,CREB1,CREBBP,EIF2B1,EIF2B3,EIF2B4,EIF2B5,EIF4E,EP300,FNBP1,GNB2,GNB5,GRB2,GSK3B,IL6R,JUN,KRAS,MAP2K1,MAP2K2,MAP2K3,MAP2K7,MAP3K1,MAP3K11,MAP3K12,MAP3K13,MAP3K2,MAP3K3,MAP3K4,MAP3K5,MAP3K7,MAP3K8,MAPK1,MAPK3,MAPK8,MAPK9,MAPKAPK2,MEF2A,MEF2C,MEF2D,MYL12A,MYL12B,MYL4,MYL6,MYL6B,NRAS,PDIA3,PIK3C3,PLCL2,PPP3CA,PPP3CB,PPP3CC,PPP3R1,PRKACB,PRKAG1,…
NF-κB Signaling	3.61	4.992	AKT1,AKT2,AKT3,ARAF,BCL10,BTRC,CASP8,CD40,CREBBP,CSNK2A1,CSNK2A2,CSNK2B,EIF2AK2,EP300,FCER1G,GSK3B,HDAC1,HDAC2,IRAK1,IRAK3,IRAK4,KRAS,LCK,LTA,MALT1,MAP2K7,MAP3K1,MAP3K3,MAP3K7,MAP3K8,MAPK8,NFKBIA,NRAS,PELI1,PIK3C3,PRKACB,PRKCB,PRKCQ,RASD1,SIGIRR,TAB2,TANK,TDP2,TGFBR1,TGFBR2,TGFBR3,TNF,TNFAIP3,TNFRSF1B,TNFSF13B,TRAF3,TRAF5,UBE2N,UBE2V1,ZAP70
Protein Kinase A Signaling	1.91	4.965	ADD3,AKAP10,AKAP11,AKAP13,AKAP9,APEX1,ATF2,ATF4,CALM1 (includes others),CAMK2D,CAMK4,CDC16,CHP1,CREB1,CREBBP,CREM,CTNNB1,DUSP10,DUSP12,DUSP16,DUSP18,FLNA,GNB2,GNB5,GSK3B,H1-10,H1-2,H1-3,H1-4,H1-5,H3-3A/H3-3B,ITPR1,ITPR2,KDELR1,LEF1,MAP2K1,MAP2K2,MAP3K1,MAPK1,MAPK3,MTMR3,MYL12A,MYL12B,MYL4,MYL6,MYL6B,NFAT5,NFKBIA,PALM2AKAP2,PDE6B,PDE6D,PDE7A,PDE8A,PDIA3,PGP,PLCL2,PPP1CA,PPP1R14B,PPP1R7,PPP3CA,PPP3…
Fcγ Receptor-mediated Phagocytosis in Macrophages and Monocytes	3.11	4.95	ACTG1,ACTR2,ACTR3,AKT1,AKT2,AKT3,ARF6,ARPC1B,ARPC2,ARPC3,ARPC4,ARPC5,CBL,EZR,FYN,INPP5D,LCP2,LYN,MAPK1,MAPK3,PLD3,PRKCA,PRKCB,PRKCH,PRKCI,PRKCQ,PRKD3,SYK,TLN1,VASP,VAV1,WAS
14-3-3-mediated Signaling	3.87	4.902	AKT1,AKT2,AKT3,CBL,CDKN1B,FOS,FOXO1,GRB2,GSK3B,JUN,KRAS,MAP2K1,MAP2K2,MAP3K5,MAPK1,MAPK3,MAPK8,MAPK9,NRAS,PDCD6IP,PDIA3,PIK3C3,PLCL2,PRKCA,PRKCB,PRKCH,PRKCI,PRKCQ,PRKD3,RASD1,TNF,TSC1,TUBA1A,TUBA1B,TUBA4A,TUBB2A,VIM,YWHAB,YWHAE,YWHAG,YWHAH,YWHAQ,YWHAZ
Renin-Angiotensin Signaling	1.7	4.849	ATF2,CCL5,FOS,GRB2,ITPR1,ITPR2,JAK2,JUN,KRAS,MAP2K1,MAP2K2,MAP3K1,MAPK1,MAPK3,MAPK8,MAPK9,NRAS,PAK2,PIK3C3,PRKACB,PRKAG1,PRKAG2,PRKAR1A,PRKAR2A,PRKCA,PRKCB,PRKCH,PRKCI,PRKCQ,PRKD3,RASD1,STAT1,TNF
Apelin Endothelial Signaling Pathway	2.11	4.7	AKT1,AKT2,AKT3,CALM1 (includes others),CAMK4,FOS,HDAC5,HIF1A,JUN,KRAS,MAP2K1,MAP2K2,MAPK1,MAPK3,MAPK8,MAPK9,MEF2A,MEF2C,MEF2D,NRAS,PIK3C3,PRKAA1,PRKAB1,PRKAG1,PRKAG2,PRKCA,PRKCB,PRKCH,PRKCI,PRKCQ,PRKD3,RASD1,SMAD3,SP1
Hepatic Fibrosis Signaling Pathway	2.39	4.666	AKT1,AKT2,AKT3,ARAF,ATF2,ATF4,CALM1 (includes others),CAMK4,CASP3,CCDC88A,CCL5,CD40,CDKN1B,CREB1,CREBBP,CTNNB1,DVL1,FNBP1,FOS,FOXO1,FTH1,FTL,GSK3B,HIF1A,IKBKE,IRAK1,IRAK3,IRAK4,ITGA4,ITGA5,ITGB1,JAK1,JAK2,JUN,KRAS,LEF1,MAP2K1,MAP2K2,MAP2K3,MAP2K7,MAP3K7,MAPK1,MAPK3,MAPK8,MAPK9,MYC,MYL12A,MYL12B,MYL4,MYL6,MYL6B,NFKBIA,NRAS,PDCD4,PDK1,PIK3C3,PRKACB,PRKAG1,PRKAG2,PRKAR1A,PRKAR2A,PRKCA,PRKCB,PRKCH,PR…
Dopamine-DARPP32 Feedback in cAMP Signaling	1.36	4.644	ATF2,ATF4,CALM1 (includes others),CAMK4,CHP1,CREB1,CREBBP,CREM,CSNK1A1,CSNK1D,CSNK1E,CSNK1G2,CSNK1G3,GRINA,ITPR1,ITPR2,PDIA3,PLCL2,PPP1CA,PPP1R14B,PPP1R7,PPP2R1A,PPP2R2A,PPP2R5A,PPP2R5E,PPP3CA,PPP3CB,PPP3CC,PPP3R1,PRKACB,PRKAG1,PRKAG2,PRKAR1A,PRKAR2A,PRKCA,PRKCB,PRKCH,PRKCI,PRKCQ,PRKD3,PTPA
TGF-β Signaling	2.85	4.642	CREBBP,EP300,FOS,GRB2,HDAC1,IRF7,JUN,KRAS,MAP2K1,MAP2K2,MAP2K3,MAP3K7,MAP4K1,MAPK1,MAPK3,MAPK8,MAPK9,NRAS,RASD1,RNF111,RUNX2,RUNX3,SMAD2,SMAD3,SMAD4,SMAD5,SMAD7,TGFB1,TGFBR1,TGFBR2,TGIF1,ZNF423
BMP signaling pathway	2.33	4.6	ATF2,CAMK4,CREB1,CREBBP,GRB2,JUN,KRAS,MAP2K1,MAP2K2,MAP3K7,MAPK1,MAPK3,MAPK8,MAPK9,NOG,NRAS,PRKACB,PRKAG1,PRKAG2,PRKAR1A,PRKAR2A,RASD1,RUNX2,SMAD4,SMAD5,SMAD7,ZNF423
Systemic Lupus Erythematosus In B Cell Signaling Pathway	5.43	4.583	AKT1,AKT2,AKT3,BCL10,BCL2L11,CALM1 (includes others),CAMK4,CBL,CCND2,CCND3,CD19,CD22,CD40,CD70,CD72,CD79A,CD79B,CHP1,CSK,CTNNB1,FOS,FOXO1,FOXO3,FYN,GRB2,GSK3B,IL6R,IL6ST,INPP5B,INPP5D,IRAK1,IRAK4,IRF3,IRF7,ISG15,ISG20,JAK1,JAK2,JUN,KRAS,LCK,LTA,LTB,LYN,MALT1,MAP2K1,MAP2K2,MAP3K7,MAPK1,MAPK3,MAVS,MCL1,MYC,NFAT5,NRAS,PAG1,PIK3AP1,PIK3C3,PLAAT4,PPP3CA,PPP3CB,PPP3CC,PPP3R1,PRKCA,PRKCB,PRKCH,PRKCI,PRK…
Calcium-induced T Lymphocyte Apoptosis	7.35	4.426	CALM1 (includes others),CAMK4,CAPN2,CD247,CD3D,CD3E,CD3G,CD4,CHP1,EP300,FCER1G,HDAC1,HDAC2,HLA-A,HLA-B,HLA-DRB5,ITPR1,ITPR2,LCK,MEF2D,PPP3CA,PPP3CB,PPP3CC,PPP3R1,PRKCA,PRKCB,PRKCH,PRKCI,PRKCQ,PRKD3,ZAP70
Rac Signaling	2.59	4.352	ABI2,ACTR2,ACTR3,ARPC1B,ARPC2,ARPC3,ARPC4,ARPC5,BRK1,CD44,CFL1,CYFIP2,ELK4,IQGAP2,ITGA4,ITGA5,ITGB1,JUN,KRAS,MAP2K1,MAP2K2,MAP2K7,MAP3K1,MAP3K11,MAPK1,MAPK3,MAPK8,NRAS,PAK2,PARD6A,PIK3C3,PRKCI,RASD1,RHOA,TIAM1
p70S6K Signaling	3.08	4.352	AKT1,AKT2,AKT3,BCAP31,CD19,CD79A,CD79B,EEF2,GRB2,IL2RG,JAK1,KRAS,LYN,MAP2K1,MAP2K2,MAPK1,MAPK3,NRAS,PDIA3,PIK3C3,PLCL2,PPP2R1A,PPP2R2A,PPP2R5A,PPP2R5E,PRKCA,PRKCB,PRKCH,PRKCI,PRKCQ,PRKD3,PTPA,RASD1,RPS6,SYK,YWHAB,YWHAE,YWHAG,YWHAH,YWHAQ,YWHAZ
Cholecystokinin/Gastrin-mediated Signaling	1.93	4.352	ATF2,CREM,EPHA4,FNBP1,FOS,GRB2,ITPR1,ITPR2,JUN,KRAS,MAP2K1,MAP2K2,MAP2K3,MAPK1,MAPK3,MAPK8,MAPK9,MEF2A,MEF2C,MEF2D,NRAS,PRKCA,PRKCB,PRKCH,PRKCI,PRKCQ,PRKD3,RASD1,RHOA,RHOF,RHOG,RHOH,RHOT2,TNF
Pyridoxal 5'-phosphate Salvage Pathway	4.39	4.315	AKT2,ARAF,CSNK1A1,CSNK1D,DYRK1A,EIF2AK2,FAM20B,GRK5,GRK6,IRAK1,MAP2K1,MAP2K2,MAP2K3,MAP3K8,MAPK1,MAPK3,MAPK6,MAPK8,MAPK9,PAK2,PIM1,PNPO,PRKAA1,PRKCH,PRKCQ,PRKX,PRPF4B
Production of Nitric Oxide and Reactive Oxygen Species in Macrophages	3.54	4.276	AKT1,AKT2,AKT3,APOC1,APOM,CAT,CREBBP,CYBA,FNBP1,FOS,IKBKE,IRF1,JAK1,JAK2,JAK3,JUN,LYZ,MAP2K1,MAP2K7,MAP3K1,MAP3K11,MAP3K12,MAP3K13,MAP3K2,MAP3K3,MAP3K4,MAP3K5,MAP3K7,MAP3K8,MAPK1,MAPK3,MAPK8,MAPK9,NFKBIA,PIK3C3,PPP1CA,PPP1R14B,PPP1R7,PPP2R1A,PPP2R2A,PPP2R5A,PPP2R5E,PRKCA,PRKCB,PRKCH,PRKCI,PRKCQ,PRKD3,PTPA,RHOA,RHOF,RHOG,RHOH,RHOT2,STAT1,TNF,TNFRSF1B
Salvage Pathways of Pyrimidine Ribonucleotides	2.31	4.271	AKT2,ARAF,CDADC1,CSNK1A1,CSNK1D,DYRK1A,EIF2AK2,FAM20B,GRK5,GRK6,IRAK1,MAP2K1,MAP2K2,MAP2K3,MAP3K8,MAPK1,MAPK3,MAPK6,MAPK8,MAPK9,NME3,PAK2,PIM1,PRKAA1,PRKCH,PRKCQ,PRKX,PRPF4B,UCKL1,UPP1
Melatonin Signaling	2.45	4.264	ARAF,CALM1 (includes others),CAMK2D,CAMK4,MAP2K1,MAP2K2,MAP2K3,MAP2K7,MAPK1,MAPK3,PDIA3,PLCL2,PRKACB,PRKAG1,PRKAG2,PRKAR1A,PRKAR2A,PRKCA,PRKCB,PRKCH,PRKCI,PRKCQ,PRKD3,SLC2A4
NGF Signaling	1.92	4.243	AKT1,AKT2,AKT3,ATF2,ATF4,CREB1,CREBBP,GRB2,IKBKE,KRAS,MAP2K1,MAP2K2,MAP3K1,MAP3K11,MAP3K12,MAP3K13,MAP3K2,MAP3K3,MAP3K4,MAP3K5,MAP3K7,MAP3K8,MAPK1,MAPK3,MAPK8,MAPK9,NRAS,PIK3C3,RASD1,RHOA,RHOG,RPS6KA5,TP53
NF-κB Activation by Viruses	3.09	4.158	AKT1,AKT2,AKT3,CD4,EIF2AK2,IKBKE,ITGA4,ITGA5,ITGA6,ITGAL,ITGB1,ITGB2,KRAS,LCK,MAP3K1,MAPK1,MAPK3,NFKBIA,NRAS,PIK3C3,PRKCA,PRKCB,PRKCH,PRKCI,PRKCQ,PRKD3,RASD1,TBP,TNFRSF14
Nitric Oxide Signaling in the Cardiovascular System	1.83	4.158	AKT1,AKT2,AKT3,CALM1 (includes others),CAMK4,HSP90AA1,HSP90AB1,HSP90B1,ITPR1,ITPR2,MAP2K1,MAP2K2,MAPK1,MAPK3,PIK3C3,PRKAA1,PRKACB,PRKAG1,PRKAG2,PRKAR1A,PRKAR2A,PRKCA,PRKCB,PRKCH,PRKCI,PRKCQ,PRKD3,VEGFB
ERK/MAPK Signaling	2.85	4.041	ARAF,ATF2,ATF4,CREB1,CREBBP,CRKL,EIF4E,EIF4EBP1,ELF1,ELF2,ELK3,ETS1,FOS,FYN,GRB2,H3-3A/H3-3B,ITGA4,ITGA5,ITGB1,KRAS,MAP2K1,MAP2K2,MAPK1,MAPK3,MKNK2,MYC,NRAS,PAK2,PIK3C3,PPP1CA,PPP1R14B,PPP1R7,PPP2R1A,PPP2R2A,PPP2R5A,PPP2R5E,PRKACB,PRKAG1,PRKAG2,PRKAR1A,PRKAR2A,PRKCA,PRKCB,PRKCI,PTPA,RAPGEF1,RASD1,RPS6KA5,STAT1,TLN1,VRK2,YWHAB,YWHAG,YWHAH,YWHAQ,YWHAZ
IL-3 Signaling	5.6	4.004	AKT1,AKT2,AKT3,CHP1,CRKL,CSF2RB,FOS,FOXO1,GRB2,INPP5D,JAK1,JAK2,JUN,KRAS,MAP2K1,MAP2K2,MAPK1,MAPK3,NRAS,PIK3C3,PPP3CA,PPP3CB,PPP3CC,PPP3R1,PRKCA,PRKCB,PRKCH,PRKCI,PRKCQ,PRKD3,RAPGEF1,RASD1,STAT1,STAT6
LPS-stimulated MAPK Signaling	1.82	3.962	ATF2,CREB1,FOS,IKBKE,JUN,KRAS,MAP2K1,MAP2K2,MAP2K3,MAP3K5,MAP3K7,MAPK1,MAPK3,MAPK8,MAPK9,NFKBIA,NRAS,PIK3C3,PRKCA,PRKCB,PRKCH,PRKCI,PRKCQ,PRKD3,RASD1
PDGF Signaling	2.1	3.922	CRKL,CSNK2A1,CSNK2A2,CSNK2B,EIF2AK2,FOS,GRB2,INPP5B,INPP5D,JAK1,JAK2,JAK3,JUN,KRAS,MAP2K1,MAP2K2,MAP3K1,MAPK1,MAPK3,MAPK8,MYC,NRAS,PIK3C3,PRKCA,PRKCB,RASD1,STAT1
UVB-Induced MAPK Signaling	2.8	3.9	AKT1,EIF4E,EIF4EBP1,FOS,H3-3A/H3-3B,JUN,MAP2K1,MAPK1,MAPK3,MAPK8,MAPK9,PIK3C3,PRKCA,PRKCB,PRKCH,PRKCI,PRKCQ,PRKD3,RPS6KA5,TP53
Fc Epsilon RI Signaling	1.48	3.9	AKT1,AKT2,AKT3,FCER1G,FYN,GRAP2,GRB2,INPP5B,INPP5D,KRAS,LCP2,LYN,MAP2K1,MAP2K2,MAP2K3,MAP2K7,MAPK1,MAPK3,MAPK8,MAPK9,NRAS,PIK3C3,PRKCA,PRKCB,PRKCH,PRKCI,PRKCQ,PRKD3,RASD1,SYK,TNF,VAV1
Integrin Signaling	4.36	3.873	ACTG1,ACTN1,ACTR2,ACTR3,AKT1,AKT2,AKT3,ARF6,ARHGAP26,ARHGEF7,ARPC1B,ARPC2,ARPC3,ARPC4,ARPC5,ASAP1,CAPN1,CAPN2,CAPNS1,CRKL,FNBP1,FYN,GRB2,GSK3B,GSN,ILKAP,ITGA4,ITGA5,ITGA6,ITGAE,ITGAL,ITGAX,ITGB1,ITGB2,ITGB7,KRAS,LIMS1,MAP2K1,MAP2K2,MAP3K11,MAPK1,MAPK3,MAPK8,MPRIP,MYL12A,MYL12B,NRAS,PAK2,PFN1,PIK3C3,RAPGEF1,RASD1,RHOA,RHOF,RHOG,RHOH,RHOT2,TLN1,TSPAN3,TTN,VASP,VCL,WAS,WIPF1,ZYX
Induction of Apoptosis by HIV1	3.11	3.838	APAF1,BBC3,BIRC2,BIRC3,CASP3,CASP8,CXCR4,CYCS,DAXX,DFFA,HTRA2,IKBKE,MAP2K7,MAP3K5,MAPK8,MAPK9,NFKBIA,SLC25A3,SLC25A5,TNF,TNFRSF1B,TP53,TRAF1
Death Receptor Signaling	3.77	3.772	ACIN1,ACTG1,APAF1,ARHGDIB,BIRC2,BIRC3,CASP10,CASP2,CASP3,CASP6,CASP8,CFLAR,CYCS,DAXX,DFFA,HTRA2,IKBKE,LMNA,MAP2K7,MAP3K5,MAPK8,NFKBIA,PARP1,PARP11,PARP14,PARP4,PARP6,PARP8,TANK,TNF,TNFRSF1B,TNFRSF25,TNKS2
UVC-Induced MAPK Signaling	2.5	3.771	ARAF,FOS,JUN,KRAS,MAP2K1,MAP2K2,MAPK1,MAPK3,MAPK8,MAPK9,NRAS,PRKCA,PRKCB,PRKCH,PRKCI,PRKCQ,PRKD3,RASD1,TP53
EGF Signaling	2.86	3.71	AKT1,AKT2,AKT3,CSNK2A1,CSNK2A2,CSNK2B,FOS,GRB2,ITPR1,ITPR2,JAK1,JUN,MAP2K1,MAP2K7,MAP3K1,MAPK1,MAPK3,MAPK8,PIK3C3,PRKCA,STAT1
Inhibition of Angiogenesis by TSP1	4.5	3.638	AKT1,AKT2,AKT3,CASP3,CD36,CD47,FYN,JUN,MAPK1,MAPK8,MAPK9,MMP9,TGFB1,TGFBR1,TGFBR2,THBS1,TP53
April Mediated Signaling	1.46	3.606	FOS,IKBKE,JUN,MAP2K7,MAP3K1,MAPK1,MAPK8,MAPK9,NFAT5,NFKBIA,TRAF1,TRAF3,TRAF5
PFKFB4 Signaling Pathway	3.61	3.578	ATF2,ATF4,CREB1,CREBBP,MAP2K1,MAP2K2,MAP2K3,MAP2K7,MAPK1,MAPK3,NCOA3,PRKACB,PRKAG1,PRKAG2,PRKAR1A,PRKAR2A,RPS6KA5,TGFB1,TKT,TP53
Cdc42 Signaling	7.51	3.569	ACTR2,ACTR3,ARPC1B,ARPC2,ARPC3,ARPC4,ARPC5,ATF2,B2M,CD247,CD3D,CD3E,CD3G,CFL1,DIAPH1,EXOC1,EXOC2,EXOC3,EXOC4,EXOC6,EXOC8,FCER1G,FGD3,FOS,GSK3B,HLA-A,HLA-B,HLA-C,HLA-DRB5,HLA-E,HLA-F,IQGAP2,ITGA4,ITGA5,ITGB1,ITK,JUN,MAP3K11,MAPK1,MAPK8,MAPK9,MPRIP,MYL12A,MYL12B,MYL4,MYL6,MYL6B,PAK2,PARD6A,PRKCI,VAV1,WAS,WIPF1
CD40 Signaling	2.67	3.545	CD40,FOS,IKBKE,JAK3,JUN,LTA,MAP2K1,MAP2K2,MAP2K3,MAP2K7,MAP3K7,MAPK1,MAPK3,MAPK8,MAPK9,MAPKAPK2,NFKBIA,PIK3C3,TANK,TNFAIP3,TRAF1,TRAF3,TRAF5
Neuregulin Signaling	3.02	3.545	ADAM17,AKT1,AKT2,AKT3,CDKN1B,CRKL,ERBIN,EREG,GRB2,HSP90AA1,HSP90AB1,HSP90B1,ITGA4,ITGA5,ITGB1,KRAS,MAP2K1,MAP2K2,MAPK1,MAPK3,MATK,MYC,NRAS,PRKCA,PRKCB,PRKCH,PRKCI,PRKCQ,PRKD3,PSEN1,RASD1,RPS6
CD27 Signaling in Lymphocytes	7.21	3.53	APAF1,CASP3,CASP8,CD27,CD70,CYCS,FOS,IKBKE,JUN,MAP2K1,MAP2K2,MAP2K3,MAP2K7,MAP3K1,MAP3K11,MAP3K12,MAP3K13,MAP3K2,MAP3K3,MAP3K4,MAP3K5,MAP3K7,MAP3K8,MAPK8,MAPK9,NFKBIA,SIVA1,TRAF5
IGF-1 Signaling	4.2	3.528	AKT1,AKT2,AKT3,CSNK2A1,CSNK2A2,CSNK2B,FOS,FOXO1,FOXO3,GRB2,JAK1,JAK2,JUN,KRAS,MAP2K1,MAP2K2,MAPK1,MAPK3,MAPK8,NRAS,PIK3C3,PRKACB,PRKAG1,PRKAG2,PRKAR1A,PRKAR2A,PRKCI,RASD1,SOCS2,SOCS3,SOCS4,SOCS5,YWHAB,YWHAE,YWHAG,YWHAH,YWHAQ,YWHAZ
Crosstalk between Dendritic Cells and Natural Killer Cells	1.39	3.5	ACTG1,CAMK2D,CCR7,CD28,CD40,CD69,CD86,CSF2RB,HLA-A,HLA-B,HLA-C,HLA-DRB5,HLA-E,HLA-F,ICAM3,IL2RG,ITGAL,KLRD1,LTA,LTB,PRF1,TLN1,TNF,TNFRSF1B,TYROBP
ErbB4 Signaling	1.52	3.5	ADAM17,AKT1,APH1A,GRB2,KRAS,MAP2K1,MAP2K2,MAPK1,MAPK3,NRAS,PIK3C3,PRKCA,PRKCB,PRKCH,PRKCI,PRKCQ,PRKD3,PSEN1,PSENEN,RASD1
CXCR4 Signaling	1.51	3.452	AKT1,AKT2,AKT3,CD4,CXCR4,EGR1,ELMO1,ELMO2,FNBP1,FOS,GNB2,GNB5,ITPR1,ITPR2,JUN,KRAS,LYN,MAP2K1,MAP2K2,MAPK1,MAPK3,MAPK8,MAPK9,MYL12A,MYL12B,MYL4,MYL6,MYL6B,NRAS,PAK2,PIK3C3,PRKCA,PRKCB,PRKCH,PRKCI,PRKCQ,PRKD3,RASD1,RHOA,RHOF,RHOG,RHOH,RHOT2
p38 MAPK Signaling	1.65	3.413	ATF2,ATF4,CREB1,CREBBP,DAXX,DDIT3,DUSP10,H3-3A/H3-3B,HMGN1,IRAK1,IRAK3,IRAK4,MAP2K3,MAP3K5,MAP3K7,MAP4K1,MAPKAPK2,MAX,MEF2A,MEF2C,MEF2D,MKNK2,MYC,RPS6KA5,STAT1,TAB2,TGFB1,TGFBR1,TGFBR2,TIFA,TNF,TNFRSF1B,TP53
Pancreatic Adenocarcinoma Signaling	2.52	3.411	AKT1,AKT2,AKT3,CDKN1B,E2F3,E2F4,E2F5,GRB2,JAK1,JAK2,JAK3,KRAS,MAP2K1,MAP2K2,MAPK1,MAPK3,MAPK8,MAPK9,MDM2,MMP9,PA2G4,PIK3C3,PLD3,RALBP1,SMAD2,SMAD3,SMAD4,STAT1,TFDP1,TGFB1,TGFBR1,TGFBR2,TP53,VEGFB
ERK5 Signaling	3.37	3.4	AKT1,ATF2,ATF4,CREB1,CREBBP,ELK4,FOS,FOXO3,IL6ST,KRAS,MAP3K2,MAP3K3,MAP3K8,MEF2A,MEF2C,MEF2D,MYC,NRAS,RASD1,RPS6KA5,SH2D2A,YWHAB,YWHAE,YWHAG,YWHAH,YWHAQ,YWHAZ
Actin Cytoskeleton Signaling	2.01	3.328	ABI2,ACTG1,ACTN1,ACTR2,ACTR3,ARHGEF1,ARHGEF7,ARPC1B,ARPC2,ARPC3,ARPC4,ARPC5,BRK1,CFL1,CRKL,CSK,CYFIP2,DIAPH1,DIAPH2,EZR,FGD3,FLNA,GRB2,GSN,IQGAP2,ITGA4,ITGA5,ITGB1,KRAS,MAP2K1,MAP2K2,MAPK1,MAPK3,MATK,MPRIP,MSN,MYL12A,MYL12B,MYL4,MYL6,MYL6B,NCKAP1L,NRAS,PAK2,PFN1,PIK3C3,RASD1,RHOA,TIAM1,TLN1,TMSB10/TMSB4X,TMSB4Y,TTN,VAV1,VCL,WAS,WASF2
PI3K/AKT Signaling	4.5	3.317	AKT1,AKT2,AKT3,CDC37,CDKN1B,CSF2RB,CTNNB1,EIF4E,EIF4EBP1,FOXO1,FOXO3,GRB2,GSK3B,HSP90AA1,HSP90AB1,HSP90B1,IKBKE,IL10RA,IL2RG,IL6R,IL6ST,IL7R,INPP5B,INPP5D,ITGA4,ITGA5,ITGB1,JAK1,JAK2,JAK3,KRAS,LIMS1,MAP2K1,MAP2K2,MAP3K5,MAP3K8,MAPK1,MAPK3,MCL1,MDM2,NFKBIA,NRAS,PPP2R1A,PPP2R2A,PPP2R5A,PPP2R5E,PTPA,RASD1,THEM4,TP53,TSC1,YWHAB,YWHAE,YWHAG,YWHAH,YWHAQ,YWHAZ
4-1BB Signaling in T Lymphocytes	1.79	3.317	ATF2,IKBKE,JUN,MAP2K1,MAP2K2,MAP3K5,MAPK1,MAPK3,MAPK8,MAPK9,NFKBIA,TRAF1
SAPK/JNK Signaling	2.45	3.286	ATF2,CRKL,DAXX,DUSP10,FCER1G,GADD45A,GRB2,HNRNPK,JUN,KRAS,LCK,MAP2K7,MAP3K1,MAP3K11,MAP3K12,MAP3K13,MAP3K2,MAP3K3,MAP3K4,MAP3K5,MAP3K7,MAP4K1,MAP4K5,MAPK8,MAPK8IP3,MAPK9,MINK1,NRAS,PIK3C3,RASD1,SH2D2A,TP53
Androgen Signaling	3.14	3.266	CALM1 (includes others),CALR,CAMK4,CCNH,CREBBP,DNAJB1,EP300,ERCC3,GNB2,GNB5,GTF2A1,GTF2B,GTF2E2,GTF2F1,GTF2H1,GTF2H3,HSP90AA1,JUN,KAT2B,KAT7,MAPK1,MAPK3,MNAT1,NCOA2,NCOA4,POLR2C,POLR2I,POLR2J2/POLR2J3,POLR2L,PRKACB,PRKAG1,PRKAG2,PRKAR1A,PRKAR2A,PRKCA,PRKCB,PRKCH,PRKCI,PRKCQ,PRKD3,SMAD3,TAF2,TBP
Apelin Muscle Signaling Pathway	2.81	3.162	AKT1,AKT2,AKT3,NRF1,PRKAA1,PRKAB1,PRKAG1,PRKAG2,SLC2A4,TFAM
IL-2 Signaling	3	3.153	AKT1,AKT2,AKT3,CSNK2A1,CSNK2A2,CSNK2B,FOS,GRB2,IL2RG,JAK1,JAK3,JUN,KRAS,LCK,MAP2K1,MAP2K2,MAPK1,MAPK3,MAPK8,NRAS,PIK3C3,RASD1,SYK
GM-CSF Signaling	3.19	3.13	AKT1,AKT2,AKT3,CAMK2D,CSF2RB,ETS1,GRB2,JAK2,KRAS,LYN,MAP2K1,MAP2K2,MAPK1,MAPK3,NRAS,PIK3C3,PIM1,PPP3CA,PPP3CB,PPP3CC,PPP3R1,PRKCB,RACK1,RASD1,RUNX1,STAT1
Inhibition of ARE-Mediated mRNA Degradation Pathway	8.03	3.111	AGO2,AKT1,AKT2,AKT3,CD70,CNOT1,CNOT9,DCP1A,DDX6,DIS3L,EXOSC1,EXOSC3,EXOSC4,EXOSC6,EXOSC8,LTA,LTB,MAP3K7,MAPK1,MAPK3,MAPK6,MAPKAPK2,PABPN1,PAPOLA,PAPOLG,PPP2R1A,PPP2R2A,PPP2R5A,PPP2R5E,PRKACB,PRKAG1,PRKAG2,PRKAR1A,PRKAR2A,PSME1,PSME2,PSME4,PTPA,TIA1,TNF,TNFRSF1B,TNFSF13B,TNFSF8,YWHAB,YWHAE,YWHAG,YWHAH,YWHAQ,YWHAZ,ZFP36,ZFP36L1,ZFP36L2
B Cell Activating Factor Signaling	2	3.051	FOS,IKBKE,JUN,MAP2K7,MAP3K1,MAPK1,MAPK8,MAPK9,NFAT5,NFKBIA,TNFRSF13C,TNFSF13B,TRAF1,TRAF3,TRAF5
nNOS Signaling in Neurons	2.67	3	CALM1 (includes others),CAMK4,CAPN1,CAPN2,CAPNS1,CHP1,GRINA,PPP3CA,PPP3CB,PPP3CC,PPP3R1,PRKCA,PRKCB,PRKCH,PRKCI,PRKCQ,PRKD3,RASD1
Lymphotoxin β Receptor Signaling	2.29	3	AKT1,AKT2,AKT3,APAF1,BIRC2,CASP3,CREBBP,CYCS,EP300,IKBKE,LTA,LTB,MAPK1,MAPK3,NFKBIA,PIK3C3,TRAF1,TRAF3,TRAF5
Tryptophan Degradation III (Eukaryotic)	1.57	3	AFMID,HADH,HADHA,HADHB,HSD17B10,HSD17B8,KYNU,L3HYPDH,PARK7
Thrombopoietin Signaling	1.74	2.982	FOS,GRB2,JAK2,JUN,KRAS,MAP2K1,MAP2K2,MAPK1,MAPK3,MYC,NRAS,PIK3C3,PRKCA,PRKCB,PRKCH,PRKCI,PRKCQ,PRKD3,RASD1,STAT1
Regulation of eIF4 and p70S6K Signaling	21	2.982	AGO2,AKT1,AKT2,AKT3,EIF1,EIF1AX,EIF1AY,EIF2B1,EIF2B3,EIF2B4,EIF2B5,EIF2S1,EIF2S2,EIF2S3,EIF3A,EIF3E,EIF3F,EIF3H,EIF3I,EIF3J,EIF3K,EIF3L,EIF3M,EIF4A1,EIF4A2,EIF4A3,EIF4E,EIF4EBP1,EIF4EBP2,EIF4G1,EIF4G2,FAU,GRB2,ITGA4,ITGA5,ITGB1,KRAS,MAP2K1,MAP2K2,MAPK1,MAPK3,NRAS,PABPC1,PAIP2,PIK3C3,PPP2R1A,PPP2R2A,PPP2R5A,PPP2R5E,PTPA,RASD1,RPS10,RPS11,RPS12,RPS13,RPS14,RPS15,RPS15A,RPS16,RPS17,RPS18,RPS19,RPS2,…
iCOS-iCOSL Signaling in T Helper Cells	6.98	2.959	AKT1,AKT2,AKT3,CALM1 (includes others),CAMK2D,CAMK4,CD247,CD28,CD3D,CD3E,CD3G,CD4,CD40,CD86,CHP1,CSK,FCER1G,GRAP2,GRB2,HLA-A,HLA-B,HLA-DRB5,ICOS,IKBKE,IL2RG,INPP5D,ITK,ITPR1,ITPR2,LCK,LCP2,NFAT5,NFKBIA,PIK3C3,PLEKHA1,PLEKHA2,PLEKHA4,PPP3CA,PPP3CB,PPP3CC,PPP3R1,PRKCQ,TRAT1,VAV1,ZAP70
RAN Signaling	5.05	2.887	CSE1L,IPO5,KPNA1,KPNA2,KPNA3,KPNA4,KPNA5,KPNA6,KPNB1,RAN,TNPO1,XPO1
Non-Small Cell Lung Cancer Signaling	1.6	2.828	AKT1,AKT2,AKT3,FHIT,FOXO3,GRB2,ITPR1,ITPR2,KRAS,MAP2K1,MAP2K2,MAPK1,MAPK3,NRAS,PA2G4,PIK3C3,PRKCA,RASD1,RASSF1,RASSF5,TFDP1,TP53
Colorectal Cancer Metastasis Signaling	1.44	2.771	AKT1,AKT2,AKT3,APPL1,CASP3,CTNNB1,DVL1,E2F4,FNBP1,FOS,GNB2,GNB5,GRB2,GRK2,GRK3,GSK3B,IL6R,IL6ST,JAK1,JAK2,JAK3,JUN,KRAS,LEF1,MAP2K1,MAP2K2,MAPK1,MAPK3,MAPK8,MAPK9,MLH1,MMP14,MMP9,MSH6,MYC,NRAS,PIK3C3,PRKACB,PRKAG1,PRKAG2,PRKAR1A,PRKAR2A,RASD1,RHOA,RHOF,RHOG,RHOH,RHOT2,SMAD2,SMAD3,SMAD4,STAT1,TCF3,TCF4,TCF7,TGFB1,TGFBR1,TGFBR2,TNF,TP53,VEGFB
Actin Nucleation by ARP-WASP Complex	2.12	2.683	ACTR2,ACTR3,ARPC1B,ARPC2,ARPC3,ARPC4,ARPC5,FNBP1,GRB2,ITGA4,ITGA5,ITGB1,KRAS,NRAS,RASD1,RHOA,RHOF,RHOG,RHOH,RHOT2,VASP,WAS,WIPF1
iNOS Signaling	2.48	2.673	CALM1 (includes others),CAMK4,CREBBP,FOS,IKBKE,IRAK1,IRAK3,IRAK4,IRF1,JAK1,JAK2,JAK3,JUN,LY96,MAPK1,NFKBIA,STAT1
tRNA Charging	3.33	2.668	CARS1,CARS2,DARS1,DARS2,EPRS1,FARSB,HARS1,IARS2,KARS1,MARS1,NARS1,RARS2,SARS1,TARS1,TARS3,WARS1,YARS1
IL-17A Signaling in Gastric Cells	1.34	2.646	CCL5,CXCL10,FOS,JUN,MAPK1,MAPK3,MAPK8,MAPK9,TNF
Glutaryl-CoA Degradation	1.58	2.646	HADH,HADHA,HADHB,HSD17B10,HSD17B8,L3HYPDH,PARK7
FAT10 Cancer Signaling Pathway	4.7	2.558	AKT1,AKT2,AKT3,CTNNB1,CXCR4,EEF1A1,GSK3B,IKBKE,MAD2L1,MAD2L2,NFKBIA,SMAD2,SMAD3,SMAD4,TCF4,TGFB1,TGFBR1,TGFBR2,TGFBR3,TNF,TNFRSF1B,TP53
Type I Diabetes Mellitus Signaling	4.27	2.556	APAF1,CASP3,CASP8,CD247,CD28,CD3D,CD3E,CD3G,CD86,CYCS,FCER1G,HLA-A,HLA-B,HLA-C,HLA-DRB5,HLA-E,HLA-F,IKBKE,IRAK1,IRF1,JAK1,JAK2,LTA,MAP2K3,MAP2K7,MAP3K5,MAP3K7,MAPK1,MAPK8,MAPK9,NFKBIA,PRF1,SOCS2,SOCS3,SOCS4,SOCS5,STAT1,TNF,TNFRSF1B
Renal Cell Carcinoma Signaling	3.5	2.5	AKT1,AKT2,AKT3,CREBBP,ELOB,ELOC,EP300,ETS1,FOS,GRB2,HIF1A,JUN,KRAS,MAP2K1,MAP2K2,MAPK1,MAPK3,NRAS,PAK2,PIK3C3,RAPGEF1,RASD1,RBX1,RPS27A,TGFB1,UBA52,UBB,UBC,VHL
OX40 Signaling Pathway	2.46	2.496	B2M,CD247,CD3D,CD3E,CD3G,CD4,FCER1G,HLA-A,HLA-B,HLA-C,HLA-DRB5,HLA-E,HLA-F,JUN,MAPK8,MAPK9,NFKBIA,TNFRSF4,TRAF3,TRAF5
Sirtuin Signaling Pathway	12.5	2.46	AGTRAP,AKT1,APEX1,ATG12,ATG13,ATG14,ATG4A,ATG4B,ATP5F1A,ATP5F1B,ATP5F1E,ATP5PF,BCL2L11,CPT1A,FOXO1,FOXO3,GABARAP,GABARAPL1,GABARAPL2,GABPA,GABPB1,GABPB2,GADD45A,GADD45B,GADD45G,GLS,GLUD1,GSK3B,H1-10,H1-2,H1-3,H1-4,H1-5,H3-3A/H3-3B,HIF1A,JUN,KAT2A,LDHA,LDHB,MAPK1,MAPK3,MAPK6,MYC,NAMPT,NDUFA1,NDUFA11,NDUFA12,NDUFA13,NDUFA3,NDUFA4,NDUFA9,NDUFAB1,NDUFB1,NDUFB10,NDUFB11,NDUFB2,NDUFB4,NDUFB8,NDUFS2,NDU…
Chondroitin Sulfate Degradation (Metazoa)	1.36	2.449	CEMIP2,GM2A,HEXA,HEXB,HEXD,OGA
Acute Myeloid Leukemia Signaling	1.69	2.4	AKT1,AKT2,AKT3,ARAF,CSF1R,CSF2RB,EIF4EBP1,FLT3LG,GRB2,KRAS,LEF1,MAP2K1,MAP2K2,MAP2K3,MAP2K7,MAPK1,MAPK3,MYC,NRAS,PIK3C3,PIM1,RASD1,RUNX1,TCF3,TCF4,TCF7
EIF2 Signaling	45.1	-2.393	AGO2,AKT1,AKT2,AKT3,ATF4,ATF5,CDK11A,DDIT3,EIF1,EIF1AX,EIF1AY,EIF2AK1,EIF2AK2,EIF2B1,EIF2B3,EIF2B4,EIF2B5,EIF2S1,EIF2S2,EIF2S3,EIF3A,EIF3E,EIF3F,EIF3H,EIF3I,EIF3J,EIF3K,EIF3L,EIF3M,EIF4A1,EIF4A2,EIF4A3,EIF4E,EIF4G1,EIF4G2,EIF5,EIF5B,FAU,GRB2,GSK3B,HNRNPA1,KRAS,MAP2K1,MAP2K2,MAPK1,MAPK3,MYC,NRAS,PABPC1,PIK3C3,PPP1CA,PPP1R15A,PTBP1,RASD1,RPL10,RPL10A,RPL11,RPL12,RPL13,RPL13A,RPL14,RPL15,RPL17,RPL18…	NT_2D
Toll-like Receptor Signaling	1.74	2.324	ECSIT,EIF2AK2,FOS,IRAK1,IRAK3,IRAK4,JUN,LY96,MAP2K3,MAP3K1,MAP3K7,MAPK1,MAPK8,NFKBIA,RPS27A,SIGIRR,TAB2,TNF,TNFAIP3,TRAF1,UBA52,UBB,UBC
Estrogen-Dependent Breast Cancer Signaling	1.34	2.324	AKT1,AKT2,AKT3,ATF2,ATF4,CREB1,CREBBP,FOS,HSD17B1,HSD17B10,HSD17B11,HSD17B12,HSD17B8,JUN,KRAS,MAPK1,MAPK3,NRAS,PIK3C3,RASD1,SP1
Remodeling of Epithelial Adherens Junctions	3.24	2.309	ACTG1,ACTN1,ACTR2,ACTR3,ARF6,ARPC1B,ARPC2,ARPC3,ARPC4,ARPC5,CBLL1,CTNNA1,CTNNB1,DNM1L,DNM2,EXOC2,HGS,MAPRE1,RAB7A,TUBA1A,TUBA1B,TUBA4A,TUBB2A,VCL,ZYX
FLT3 Signaling in Hematopoietic Progenitor Cells	1.74	2.294	AKT1,AKT2,AKT3,ATF2,ATF4,CBL,CREB1,CREBBP,EIF4E,EIF4EBP1,FLT3LG,GRB2,INPP5D,KRAS,MAP2K1,MAP2K2,MAPK1,MAPK3,NRAS,PIK3C3,RASD1,RPS6KA5,STAT1,STAT6
Mouse Embryonic Stem Cell Pluripotency	1.84	2.268	AKT1,AKT2,AKT3,CREBBP,CTNNB1,DVL1,GRB2,GSK3B,ID3,IL6ST,JAK1,JAK2,JAK3,KRAS,LEF1,MAP2K1,MAP2K2,MAP3K7,MAPK1,MAPK3,MYC,NRAS,PIK3C3,RASD1,SMAD4,SMAD5,TCF3,TCF4,TCF7,TP53
Th1 Pathway	1.93	2.268	APH1A,CD247,CD28,CD3D,CD3E,CD3G,CD4,CD40,CD86,CD8A,GRB2,HLA-A,HLA-B,HLA-DRB5,ICOS,IL10RA,IL6R,IRF1,ITGB2,JAK1,JAK2,JAK3,KLRC1,KLRD1,LGALS9,LTA,PIK3C3,PRKCQ,PSEN1,PSENEN,RUNX3,SOCS3,STAT1,VAV1
Aryl Hydrocarbon Receptor Signaling	3.29	2.263	AHR,AIP,ALDH16A1,ALDH2,ALDH3A2,ALDH6A1,ALDH9A1,APAF1,CCND2,CCND3,CCNE2,CDKN1B,CTSD,DHFR,EP300,FOS,GSTK1,GSTM3,GSTO1,GSTP1,HSP90AA1,HSP90AB1,HSP90B1,JUN,MAPK1,MAPK3,MAPK8,MCM7,MDM2,MGST3,MYC,NCOA2,NCOA3,NCOR2,NEDD8,NFE2L2,NRIP1,PTGES3,SLC35A2,SP1,TFDP1,TGFB1,TNF,TP53
TNFR1 Signaling	2.43	2.183	APAF1,BIRC2,BIRC3,CASP2,CASP3,CASP6,CASP8,CYCS,FOS,IKBKE,JUN,MAP3K1,MAPK8,NFKBIA,PAK2,TANK,TNF,TNFAIP3
Wnt/β-catenin Signaling	2.23	2.137	AKT1,AKT2,AKT3,APPL1,BTRC,CD44,CREBBP,CSNK1A1,CSNK1D,CSNK1E,CSNK1G2,CSNK1G3,CSNK2A1,CSNK2A2,CSNK2B,CTNNB1,DVL1,EP300,GSK3B,HDAC1,JUN,LEF1,MAP3K7,MAP4K1,MARK2,MDM2,MYC,PIN1,PPP2R1A,PPP2R2A,PPP2R5A,PPP2R5E,PTPA,RPS27A,RUVBL2,TCF3,TCF4,TCF7,TGFB1,TGFBR1,TGFBR2,TGFBR3,TLE3,TLE4,TP53,UBA52,UBB,UBC
Activation of IRF by Cytosolic Pattern Recognition Receptors	2.6	2.132	ATF2,CD40,CREBBP,DDX58,IKBKE,IRF3,IRF7,ISG15,JUN,LTA,MAPK8,MAPK9,MAVS,NFKBIA,PIN1,PPIB,SIKE1,STAT1,TANK,TNF,TRAF3,ZBP1
Methionine Degradation I (to Homocysteine)	1.5	2.121	AHCYL1,EHMT1,FTSJ1,MAT2A,MAT2B,MGMT,NSUN4,PRMT1
Prolactin Signaling	4.39	2.117	CREBBP,EP300,FOS,FYN,GRB2,IRF1,JAK2,JUN,KRAS,MAP2K1,MAP2K2,MAPK1,MAPK3,MYC,NMI,NR3C1,NRAS,PIK3C3,PRKCA,PRKCB,PRKCH,PRKCI,PRKCQ,PRKD3,RASD1,SOCS2,SOCS3,SOCS4,SOCS5,SP1,STAT1,TCF7
TNFR2 Signaling	3.24	2.111	BIRC2,BIRC3,FOS,IKBKE,JUN,LTA,MAP3K1,MAPK8,NFKBIA,TANK,TNF,TNFAIP3,TNFRSF1B,TRAF1
NER Pathway	5.24	2.058	CCNH,COPS4,COPS8,DDB1,DDB2,EP300,ERCC1,ERCC3,ERCC5,ERCC6,GPS1,GTF2H1,GTF2H3,H3-3A/H3-3B,H4C3,HMGN1,LIG1,LIG3,MNAT1,NEDD8,POLD3,POLD4,POLE3,POLE4,POLR2C,POLR2I,POLR2J2/POLR2J3,POLR2L,PRIM1,RBX1,RNF111,RPA2,TCEA1,TOP2A,TOP2B,UBE2I,UBE2N,USP7,XPA,XPC
Unfolded protein response	7.17	2.041	AMFR,ATF4,ATF6,CALR,CANX,CD82,CEBPZ,DDIT3,DNAJB9,DNAJC3,EDEM1,ERN1,ERO1B,HSP90B1,HSPA14,HSPA8,HSPH1,INSIG1,MAP2K7,MAP3K5,MAPK8,NFE2L2,OS9,P4HB,PDIA6,PPP1R15A,UBXN4,VCP,XBP1
ILK Signaling	2.55	2.021	ACTG1,ACTN1,AKT1,AKT2,AKT3,ATF2,ATF4,CASP3,CFL1,CREB1,CREBBP,CTNNB1,FLNA,FNBP1,FOS,GSK3B,HIF1A,ILKAP,ITGB1,ITGB2,ITGB7,JUN,LEF1,LIMS1,MAPK1,MAPK3,MAPK8,MAPK9,MMP9,MYC,MYL4,MYL6,MYL6B,NACA,PIK3C3,PPP1R14B,PPP2R1A,PPP2R2A,PPP2R5A,PPP2R5E,PTPA,RHOA,RHOF,RHOG,RHOH,RHOT2,RPS6KA5,TMSB10/TMSB4X,TMSB4Y,TNF,VCL,VEGFB,VIM

## Sheet: Th1_2D
Ingenuity Canonical Pathways	-log(p-value)	z-score	Molecules
Synaptic Long Term Potentiation	2.12	4.491	ATF2,ATF4,CALM1 (includes others),CAMK2D,CAMK4,CHP1,CREB1,CREBBP,EP300,ITPR2,KRAS,MAP2K1,MAPK1,PDIA3,PLCL2,PPP1CA,PPP3CA,PPP3CC,PPP3R1,PRKACB,PRKAR1A,PRKAR2A,PRKCB,PRKCH,PRKD3,RASD1
CD28 Signaling in T Helper Cells	8.52	4.131	ACTR2,ACTR3,ARPC1B,ARPC2,ARPC3,ARPC4,ARPC5,BCL10,CALM1 (includes others),CAMK4,CD247,CD3D,CD3E,CD3G,CDC42,CHP1,CSK,FOS,FYN,GRB2,HLA-A,HLA-B,HLA-DMB,HLA-DRB1,ITK,ITPR2,JUN,LCK,LCP2,MALT1,MAP2K1,MAP3K1,NFATC2,PPP3CA,PPP3CC,PPP3R1,RAC1,SYK,WAS
Phospholipase C Signaling	5.8	4.041	ADCY7,ARHGEF1,ARHGEF3,ATF2,ATF4,CALM1 (includes others),CAMK4,CD247,CD3D,CD3E,CD3G,CD79B,CDC42,CHP1,CREB1,CREBBP,EP300,FNBP1,FYN,GNAS,GNB1,GNG5,GRB2,HDAC1,HDAC2,HDAC6,IGHG2,IGHG3,ITGA4,ITGB1,ITK,ITPR2,KRAS,LCK,LCP2,MAP2K1,MAPK1,MARCKS,MEF2A,MEF2C,MYL12A,MYL12B,MYL6,NFATC2,PEBP1,PPP3CA,PPP3CC,PPP3R1,PRKCB,PRKCH,PRKD3,RAC1,RASD1,RHOA,RHOF,RHOH,RPS6KA3,SYK
RANK Signaling in Osteoclasts	2.69	4.025	BIRC3,CALM1 (includes others),CAMK4,CHP1,FOS,JUN,MAP2K1,MAP3K1,MAP3K12,MAP3K13,MAP3K2,MAP3K4,MAP3K7,MAP3K8,MAPK1,NFATC2,PPP3CA,PPP3CC,PPP3R1,TAB2,TRAF5
EIF2 Signaling	49.3	-4	ACTB,AGO1,ATF3,ATF4,BCL2,CDK11A,DDIT3,EIF1,EIF1AX,EIF1AY,EIF2AK2,EIF2S1,EIF2S2,EIF2S3,EIF3B,EIF3E,EIF3H,EIF3I,EIF3K,EIF3L,EIF3M,EIF4A2,EIF4A3,EIF4E,EIF4G1,EIF4G2,EIF5,EIF5B,FAU,GRB2,GSK3B,HNRNPA1,KRAS,MAP2K1,MAPK1,PABPC1,PPP1CA,PPP1R15A,RASD1,RPL10,RPL10A,RPL11,RPL12,RPL13,RPL13A,RPL14,RPL15,RPL17,RPL18,RPL18A,RPL19,RPL21,RPL22,RPL23,RPL23A,RPL24,RPL26,RPL26L1,RPL27,RPL27A,RPL28,RPL29,RPL3,RPL30,…	Th1_2D
Senescence Pathway	2.84	3.857	ACVR1C,ANAPC13,ASXL1,ATF3,CALM1 (includes others),CAMK4,CAPN2,CDC16,CDC27,CDKN1B,CHP1,CREBBP,DMTF1,EIF4E,ELF1,ELF2,ELK3,EP300,ETS1,GADD45A,GADD45B,GADD45G,HBP1,ING1,IRF3,ITPR2,ITSN2,JUN,KAT2B,KRAS,MAP2K1,MAP3K7,MAPK1,NFATC2,PDHA1,PDHX,PHF1,PPP1CA,PPP2CB,PPP2R5A,PPP3CA,PPP3CC,PPP3R1,RASD1,RASSF5,RBL2,RING1,SMAD2,SMAD7,SQSTM1,TGFBR3,TP53
HGF Signaling	3.33	3.838	ATF2,CDC42,ELF1,ELF2,ELK3,ETS1,FOS,GRB2,ITGA4,ITGB1,JUN,KRAS,MAP2K1,MAP3K1,MAP3K12,MAP3K13,MAP3K2,MAP3K4,MAP3K7,MAP3K8,MAPK1,PRKCB,PRKCH,PRKD3,RAC1,RAPGEF1,RASD1
Systemic Lupus Erythematosus In B Cell Signaling Pathway	3.61	3.81	BAD,BCL10,BCL2,CALM1 (includes others),CAMK4,CCND2,CD79B,CHP1,CSK,CTNNB1,FOS,FYN,GRB2,GSK3B,IFIT2,IFIT3,IGHA1,IL6ST,INPP5D,INPP5K,IRAK4,IRF3,IRF7,ISG15,ISG20,JAK1,JUN,KRAS,LCK,LTB,MALT1,MAP2K1,MAP3K7,MAPK1,MAVS,MCL1,NFATC2,PAG1,PPP3CA,PPP3CC,PPP3R1,PRKCB,PRKCH,PRKD3,RAC1,RASD1,RASGRP1,STAT1,SYK,SYNJ2,TNF,TNFRSF13C,TNFSF10,TRAF5
NF-κB Activation by Viruses	1.3	3.742	CCR5,EIF2AK2,ITGA4,ITGA6,ITGAL,ITGB1,ITGB2,KRAS,LCK,MAP3K1,MAPK1,PRKCB,PRKCH,PRKD3,RASD1,TBP
14-3-3-mediated Signaling	3.05	3.71	BAD,CDKN1B,FOS,GRB2,GSK3B,JUN,KRAS,MAP2K1,MAPK1,PDCD6IP,PDIA3,PLCL2,PRKCB,PRKCH,PRKD3,RASD1,TNF,TUBA1A,TUBA1B,TUBA1C,TUBA4A,TUBB,TUBB4B,VIM,YWHAB,YWHAE,YWHAG,YWHAQ,YWHAZ
Reelin Signaling in Neurons	2.61	3.657	ACTR2,ACTR3,ARHGEF1,ARHGEF3,ARPC1B,ARPC2,ARPC3,ARPC4,ARPC5,CAMK2D,CDC42,CDK5,CFL1,FYN,GSK3B,ITGA4,ITGA6,ITGAL,ITGB1,ITGB2,LCK,MAP2K1,MAP4K1,MAPK1,PAFAH1B2,RAC1,RAPGEF1,RHOA
Cholecystokinin/Gastrin-mediated Signaling	1.69	3.578	ATF2,CDC42,CREM,FNBP1,FOS,GRB2,ITPR2,JUN,KRAS,MAP2K1,MAPK1,MEF2A,MEF2C,PRKCB,PRKCH,PRKD3,RAC1,RASD1,RHOA,RHOF,RHOH,SRF,TNF
PKCθ Signaling in T Lymphocytes	3.02	3.536	BCL10,CAMK2D,CD247,CD3D,CD3E,CD3G,CHP1,FOS,FYN,GRB2,HLA-A,HLA-B,HLA-DMB,HLA-DRB1,JUN,KRAS,LCK,LCP2,MALT1,MAP3K1,MAP3K12,MAP3K13,MAP3K2,MAP3K4,MAP3K7,MAP3K8,MAPK1,NFATC2,PPP3CA,PPP3CC,PPP3R1,RAC1,RASD1
Dopamine-DARPP32 Feedback in cAMP Signaling	1.8	3.528	ADCY7,ATF2,ATF4,CALM1 (includes others),CAMK4,CDK5,CHP1,CREB1,CREBBP,CREM,CSNK1A1,CSNK1D,CSNK1G2,CSNK1G3,GNAS,ITPR2,PDIA3,PLCL2,PPP1CA,PPP2CB,PPP2R5A,PPP3CA,PPP3CC,PPP3R1,PRKACB,PRKAR1A,PRKAR2A,PRKCB,PRKCH,PRKD3
Cardiac Hypertrophy Signaling	3.04	3.507	ADCY7,ATF2,CALM1 (includes others),CAMK4,CDC42,CHP1,CREB1,CREBBP,EIF4E,EP300,FNBP1,GNAS,GNB1,GNG5,GRB2,GSK3B,HSPB1,JUN,KRAS,MAP2K1,MAP3K1,MAP3K12,MAP3K13,MAP3K2,MAP3K4,MAP3K7,MAP3K8,MAPK1,MEF2A,MEF2C,MYL12A,MYL12B,MYL6,PDIA3,PLCL2,PPP3CA,PPP3CC,PPP3R1,PRKACB,PRKAR1A,PRKAR2A,RAC1,RASD1,RHOA,RHOF,RHOH,SRF
Role of NFAT in Regulation of the Immune Response	4.88	3.452	ATF2,CALM1 (includes others),CAMK4,CD247,CD3D,CD3E,CD3G,CD79B,CHP1,CSNK1A1,CSNK1D,CSNK1G2,CSNK1G3,FOS,FYN,GNAS,GNB1,GNG5,GRB2,GSK3B,HLA-A,HLA-B,HLA-DMB,HLA-DRB1,ITK,ITPR2,JUN,KRAS,LCK,LCP2,MAP2K1,MAPK1,MEF2A,MEF2C,NFATC2,ORAI1,PPP3CA,PPP3CC,PPP3R1,RASD1,RCAN3,SYK,XPO1
Renin-Angiotensin Signaling	1.44	3.441	ADCY7,ATF2,CCL5,FOS,GRB2,ITPR2,JUN,KRAS,MAP2K1,MAP3K1,MAPK1,PAK2,PRKACB,PRKAR1A,PRKAR2A,PRKCB,PRKCH,PRKD3,RAC1,RASD1,STAT1,TNF
Production of Nitric Oxide and Reactive Oxygen Species in Macrophages	1.4	3.413	CDC42,CREBBP,CYBA,FNBP1,FOS,IRF1,JAK1,JAK3,JUN,LYZ,MAP2K1,MAP3K1,MAP3K12,MAP3K13,MAP3K2,MAP3K4,MAP3K7,MAP3K8,MAPK1,PPP1CA,PPP2CB,PPP2R5A,PRKCB,PRKCH,PRKD3,RAC1,RHOA,RHOF,RHOH,STAT1,TNF,TNFRSF1B
PI3K Signaling in B Lymphocytes	3.6	3.402	ATF2,ATF3,ATF4,ATF7,BCL10,CALM1 (includes others),CAMK2D,CAMK4,CD79B,CHP1,CREB1,FOS,FYN,INPP5D,ITPR2,JUN,KRAS,MALT1,MAP2K1,MAPK1,NFATC2,PDIA3,PLCL2,PLEKHA1,PLEKHA2,PPP3CA,PPP3CC,PPP3R1,PRKCB,RAC1,RASD1,SYK
B Cell Receptor Signaling	6.55	3.317	APBB1IP,ATF2,ATF4,BAD,BCL10,CALM1 (includes others),CAMK2D,CAMK4,CD79B,CDC42,CFL1,CFL2,CREB1,CREBBP,CSK,EGR1,ETS1,GRB2,GSK3B,IGHA1,IGHG2,IGHG3,INPP5D,INPP5K,JUN,KRAS,MALT1,MAP2K1,MAP3K1,MAP3K12,MAP3K13,MAP3K2,MAP3K4,MAP3K7,MAP3K8,MAPK1,MEF2C,NFATC2,PAG1,PPP3CA,PPP3CC,PPP3R1,PRKCB,RAC1,RASD1,RASSF5,SYK,SYNJ2
Protein Kinase A Signaling	2.42	3.311	ADCY7,ADD3,AKAP11,AKAP13,AKAP9,ANAPC13,ATF2,ATF4,BAD,CALM1 (includes others),CAMK2D,CAMK4,CDC16,CDC27,CHP1,CREB1,CREBBP,CREM,CTNNB1,DUSP10,DUSP18,FLNA,GNAS,GNB1,GNG5,GSK3B,H1-10,H1-2,H1-3,H1-4,H3-3A/H3-3B,ITPR2,LEF1,MAP2K1,MAP3K1,MAPK1,MYL12A,MYL12B,MYL6,NFATC2,PDE7A,PDIA3,PLCL2,PPP1CA,PPP3CA,PPP3CC,PPP3R1,PRKACB,PRKAR1A,PRKAR2A,PRKCB,PRKCH,PRKD3,PTP4A1,PTPN1,PTPN13,PTPN22,PTPRA,RHOA,TCF7,TTN,VAS…
Role of NFAT in Cardiac Hypertrophy	1.82	3.307	ADCY7,CALM1 (includes others),CAMK1D,CAMK2D,CAMK4,CHP1,CSNK1A1,EP300,GNAS,GNB1,GNG5,GRB2,GSK3B,HDAC1,HDAC2,HDAC6,IL6ST,ITPR2,KRAS,MAP2K1,MAP3K1,MAP3K7,MAPK1,MEF2A,MEF2C,PDIA3,PLCL2,PPP3CA,PPP3CC,PPP3R1,PRKACB,PRKAR1A,PRKAR2A,PRKCB,PRKCH,PRKD3,RASD1,RCAN3
NRF2-mediated Oxidative Stress Response	6.49	3.286	ACTB,ACTG1,ATF4,CCT7,CREBBP,DNAJA1,DNAJB1,DNAJB14,DNAJB2,DNAJB6,DNAJB9,DNAJC3,DNAJC7,DNAJC8,EP300,ERP29,FKBP5,FOS,FTH1,FTL,GSK3B,GSTK1,GSTP1,HERPUD1,JUN,JUNB,JUND,KRAS,MAF,MAP2K1,MAP3K1,MAP3K7,MAPK1,MGST3,NFE2L2,PPIB,PRDX1,PRKCB,PRKCH,PRKD3,RASD1,RBX1,SOD1,SQSTM1,TXN,TXNRD1,UBB,UBE2K,VCP
Fcγ Receptor-mediated Phagocytosis in Macrophages and Monocytes	3.37	3.266	ACTB,ACTG1,ACTR2,ACTR3,ARF6,ARPC1B,ARPC2,ARPC3,ARPC4,ARPC5,CDC42,EZR,FYN,INPP5D,LCP2,MAPK1,PRKCB,PRKCH,PRKD3,RAC1,SYK,TLN1,VASP,WAS
Synaptogenesis Signaling Pathway	1.77	3.175	ACTR2,ACTR3,ADCY7,AP2B1,AP2M1,AP2S1,ARPC1B,ARPC2,ARPC3,ARPC4,ARPC5,ATF2,ATF4,BAD,CALM1 (includes others),CAMK2D,CAMK4,CDC42,CDK5,CFL1,CREB1,CREBBP,CTNNB1,EFNA2,EIF4EBP2,FYN,GRB2,GSK3B,HSPA8,ITSN2,KRAS,LCK,MAPK1,MARCKS,NAP1L1,NAP1L4,PRKACB,PRKAR1A,PRKAR2A,RAB5C,RAC1,RAPGEF1,RASD1,RASGRP1,RHOA,SGTA,STXBP3,THBS1,TLN1,VAMP2,VTI1B,WAS
Aldosterone Signaling in Epithelial Cells	2.25	3	DNAJA1,DNAJB1,DNAJB14,DNAJB2,DNAJB6,DNAJB9,DNAJC2,DNAJC3,DNAJC7,DNAJC8,HSP90AA1,HSP90AB1,HSP90B1,HSPA13,HSPA14,HSPA1A/HSPA1B,HSPA6,HSPA8,HSPB1,HSPB11,HSPE1,HSPH1,ITPR2,KRAS,MAP2K1,MAPK1,PDIA3,PLCL2,PRKCB,PRKCH,PRKD3
GNRH Signaling	2.92	2.959	ADCY7,ATF2,ATF4,CALM1 (includes others),CAMK2D,CAMK4,CDC42,CREB1,CREBBP,EGR1,FOS,GNAS,GNB1,GNG5,GRB2,ITPR2,JUN,KRAS,MAP2K1,MAP3K1,MAP3K12,MAP3K13,MAP3K2,MAP3K4,MAP3K7,MAP3K8,MAPK1,PAK2,PRKACB,PRKAR1A,PRKAR2A,PRKCB,PRKCH,PRKD3,RAC1,RASD1
Cdc42 Signaling	7.47	2.921	ACTR2,ACTR3,ARPC1B,ARPC2,ARPC3,ARPC4,ARPC5,ATF2,B2M,CD247,CD3D,CD3E,CD3G,CDC42,CFL1,CFL2,DIAPH1,EXOC1,EXOC3,FOS,GSK3B,HLA-A,HLA-B,HLA-C,HLA-DMB,HLA-DRB1,HLA-E,HLA-F,IQGAP2,ITGA4,ITGB1,ITK,JUN,MAPK1,MYL12A,MYL12B,MYL6,PAK2,WAS,WIPF1
fMLP Signaling in Neutrophils	3.37	2.887	ACTR2,ACTR3,ARPC1B,ARPC2,ARPC3,ARPC4,ARPC5,CALM1 (includes others),CAMK4,CDC42,CHP1,GNAS,GNB1,GNG5,ITPR2,KRAS,MAP2K1,MAPK1,NFATC2,PPP3CA,PPP3CC,PPP3R1,PRKCB,PRKCH,PRKD3,RAC1,RASD1,WAS
UVB-Induced MAPK Signaling	1.58	2.714	BAD,EIF4E,FOS,H3-3A/H3-3B,JUN,MAP2K1,MAPK1,PRKCB,PRKCH,PRKD3,RPS6KA3,TP53
p38 MAPK Signaling	1.92	2.683	ATF2,ATF4,CREB1,CREBBP,DAXX,DDIT3,DUSP10,FADD,H3-3A/H3-3B,HSPB1,IRAK4,MAP3K7,MAP4K1,MAX,MEF2A,MEF2C,MKNK2,RPS6KA3,SRF,STAT1,TAB2,TNF,TNFRSF1B,TP53
Prolactin Signaling	2.29	2.673	CREBBP,EP300,FOS,FYN,GRB2,IRF1,JUN,KRAS,MAP2K1,MAPK1,NMI,NR3C1,PRKCB,PRKCH,PRKD3,RASD1,SOCS3,STAT1,TCF7
ERK/MAPK Signaling	3.61	2.667	ATF2,ATF4,BAD,CREB1,CREBBP,EIF4E,ELF1,ELF2,ELK3,ESR1,ETS1,FOS,FYN,GRB2,H3-3A/H3-3B,HSPB1,ITGA4,ITGB1,KRAS,LAMTOR3,MAP2K1,MAPK1,MKNK2,PAK2,PPP1CA,PPP2CB,PPP2R5A,PRKACB,PRKAR1A,PRKAR2A,PRKCB,RAC1,RAPGEF1,RASD1,SRF,STAT1,TLN1,VRK2,YWHAB,YWHAG,YWHAQ,YWHAZ
Actin Cytoskeleton Signaling	3.76	2.655	ACTB,ACTG1,ACTN4,ACTR2,ACTR3,ARHGEF1,ARPC1B,ARPC2,ARPC3,ARPC4,ARPC5,BRK1,CDC42,CFL1,CFL2,CSK,CYFIP2,DIAPH1,DIAPH2,EZR,F2R,FLNA,GRB2,IQGAP2,ITGA4,ITGB1,KRAS,MAP2K1,MAPK1,MYH9,MYL12A,MYL12B,MYL6,NCKAP1L,PAK2,PFN1,RAC1,RASD1,RHOA,TLN1,TMSB10/TMSB4X,TMSB4Y,TTN,VCL,WAS,WASF2
nNOS Signaling in Neurons	1.59	2.646	CALM1 (includes others),CAMK4,CAPN2,CHP1,PPP3CA,PPP3CC,PPP3R1,PRKCB,PRKCH,PRKD3,RASD1
Rac Signaling	2.91	2.6	ACTR2,ACTR3,ARPC1B,ARPC2,ARPC3,ARPC4,ARPC5,BRK1,CD44,CDC42,CFL1,CFL2,CYFIP2,ELK4,IQGAP2,ITGA4,ITGB1,JUN,KRAS,MAP2K1,MAP3K1,MAPK1,PAK2,RAC1,RASD1,RHOA
Opioid Signaling Pathway	2.69	2.592	ADCY7,AP2B1,AP2M1,AP2S1,ATF2,ATF4,BAD,CALM1 (includes others),CAMK1D,CAMK2D,CAMK4,CDC42,CDKN1B,CREB1,CREBBP,CTNNB1,EP300,FOS,FOSB,FYN,GNAS,GNB1,GNG5,GRK2,GSK3B,ITPR2,KRAS,LCK,MAP2K1,MAPK1,OGFR,PPP3CA,PPP3CC,PPP3R1,PRKACB,PRKAR1A,PRKAR2A,PRKCB,PRKCH,PRKD3,RAC1,RASD1,RGS10,RGS16,RGS18,RPS6KA3,SRF
Remodeling of Epithelial Adherens Junctions	4.96	2.53	ACTB,ACTG1,ACTN4,ACTR2,ACTR3,ARF6,ARPC1B,ARPC2,ARPC3,ARPC4,ARPC5,CTNNB1,DNM1L,DNM2,RAB5C,TUBA1A,TUBA1B,TUBA1C,TUBA4A,TUBB,TUBB4B,VCL
IL-3 Signaling	2.79	2.524	BAD,CHP1,FOS,GRB2,INPP5D,JAK1,JUN,KRAS,MAP2K1,MAPK1,PPP3CA,PPP3CC,PPP3R1,PRKCB,PRKCH,PRKD3,RAC1,RAPGEF1,RASD1,STAT1
ERK5 Signaling	3.34	2.524	ATF2,ATF4,BAD,CREB1,CREBBP,ELK4,FOS,IL6ST,KRAS,MAP3K2,MAP3K8,MEF2A,MEF2C,RASD1,RPS6KA3,YWHAB,YWHAE,YWHAG,YWHAQ,YWHAZ
p70S6K Signaling	1.76	2.524	BAD,CD79B,EEF2,F2R,GRB2,IL2RG,JAK1,KRAS,MAP2K1,MAPK1,PDIA3,PLCL2,PPP2CB,PPP2R5A,PRKCB,PRKCH,PRKD3,RASD1,RPS6,SYK,YWHAB,YWHAE,YWHAG,YWHAQ,YWHAZ
Chemokine Signaling	1.84	2.5	CALM1 (includes others),CAMK1D,CAMK2D,CAMK4,CCL4,CCL5,CCR5,CFL1,CXCR4,FOS,JUN,KRAS,MAP2K1,MAPK1,PRKCB,RASD1,RHOA
Inhibition of ARE-Mediated mRNA Degradation Pathway	5.28	2.475	AGO1,CNOT1,CNOT2,CNOT9,DCP1A,DDX6,EXOSC2,EXOSC6,EXOSC8,LTB,MAP3K7,MAPK1,PABPN1,PAPOLA,PAPOLG,PPP2CB,PPP2R5A,PRKACB,PRKAR1A,PRKAR2A,PSME1,PSME2,PSME4,TIA1,TNF,TNFRSF1B,TNFSF10,XRN1,YWHAB,YWHAE,YWHAG,YWHAQ,YWHAZ,ZFP36
Integrin Signaling	3.86	2.412	ACTB,ACTG1,ACTN4,ACTR2,ACTR3,ARF6,ARPC1B,ARPC2,ARPC3,ARPC4,ARPC5,CAPN2,CDC42,FNBP1,FYN,GRB2,GSK3B,ILK,ITGA4,ITGA6,ITGAE,ITGAL,ITGB1,ITGB2,KRAS,LIMS1,MAP2K1,MAPK1,MYL12A,MYL12B,PAK2,PARVB,PFN1,RAC1,RAPGEF1,RASD1,RHOA,RHOF,RHOH,TLN1,TTN,VASP,VCL,WAS,WIPF1
Calcium-induced T Lymphocyte Apoptosis	7.73	2.4	CALM1 (includes others),CAMK4,CAPN2,CD247,CD3D,CD3E,CD3G,CHP1,EP300,HDAC1,HDAC2,HLA-A,HLA-B,HLA-DMB,HLA-DRB1,ITPR2,LCK,NFATC2,ORAI1,PPP3CA,PPP3CC,PPP3R1,PRKCB,PRKCH,PRKD3
Actin Nucleation by ARP-WASP Complex	4	2.357	ACTR2,ACTR3,ARPC1B,ARPC2,ARPC3,ARPC4,ARPC5,CDC42,FNBP1,GRB2,ITGA4,ITGB1,KRAS,RAC1,RASD1,RHOA,RHOF,RHOH,VASP,WAS,WIPF1
TGF-β Signaling	1.8	2.357	ACVR1C,BCL2,CDC42,CREBBP,EP300,FOS,GRB2,HDAC1,IRF7,JUN,KRAS,MAP2K1,MAP3K7,MAP4K1,MAPK1,RASD1,RUNX3,SMAD2,SMAD7,TGIF1
iNOS Signaling	2.15	2.333	CALM1 (includes others),CAMK4,CREBBP,FOS,IRAK4,IRF1,JAK1,JAK3,JUN,LY96,MAPK1,STAT1
Systemic Lupus Erythematosus In T Cell Signaling Pathway	5.92	-2.309	ATF2,ATF4,B2M,CAMK4,CASP1,CASP10,CASP3,CASP4,CASP8,CD247,CD3D,CD3E,CD3G,CD44,CDC42,CHP1,CREB1,CREBBP,CREM,ELF1,ESR1,EZR,FNBP1,FOS,GADD45A,GRB2,HLA-A,HLA-B,HLA-C,HLA-DMB,HLA-DRB1,HLA-E,HLA-F,ITGAL,JUN,KRAS,MAP2K1,MAPK1,NFATC2,ORAI1,PPP2CB,PPP2R5A,PPP3CA,PPP3CC,PPP3R1,RAC1,RASD1,RHOA,RHOF,RHOH,SELPLG,SYK,TRBV19
Induction of Apoptosis by HIV1	1.46	2.309	BCL2,BIRC3,CASP3,CASP8,CXCR4,CYCS,DAXX,DFFA,FADD,SLC25A5,TNF,TNFRSF1B,TP53
PFKFB4 Signaling Pathway	2.44	2.309	ATF2,ATF4,CREB1,CREBBP,GNAS,MAP2K1,MAPK1,NCOA3,PRKACB,PRKAR1A,PRKAR2A,TKT,TP53
Ephrin Receptor Signaling	2.3	2.263	ABI1,ACTR2,ACTR3,ARPC1B,ARPC2,ARPC3,ARPC4,ARPC5,ATF2,ATF4,CDC42,CFL1,CFL2,CREB1,CREBBP,CXCR4,EFNA2,FYN,GNAS,GNB1,GNG5,GRB2,ITGA4,ITGB1,KRAS,MAP2K1,MAPK1,PAK2,PTPN13,RAC1,RAPGEF1,RASD1,RHOA,WAS,WIPF1
NGF Signaling	1.35	2.236	ATF2,ATF4,CDC42,CREB1,CREBBP,GRB2,KRAS,MAP2K1,MAP3K1,MAP3K12,MAP3K13,MAP3K2,MAP3K4,MAP3K7,MAP3K8,MAPK1,RAC1,RASD1,RHOA,RPS6KA3,TP53
Gαq Signaling	1.38	2.2	CALM1 (includes others),CAMK4,CDC42,CHP1,CSK,FNBP1,GNAS,GNB1,GNG5,GRK2,GSK3B,ITPR2,MAP2K1,MAPK1,NFATC2,PPP3CA,PPP3CC,PPP3R1,PRKCB,PRKCH,PRKD3,RAC1,RGS16,RGS18,RHOA,RHOF,RHOH
Type I Diabetes Mellitus Signaling	2.47	2.183	BCL2,CASP3,CASP8,CD247,CD3D,CD3E,CD3G,CYCS,FADD,HLA-A,HLA-B,HLA-C,HLA-DMB,HLA-DRB1,HLA-E,HLA-F,IRF1,JAK1,MAP3K7,MAPK1,SOCS3,STAT1,TNF,TNFRSF1B
Androgen Signaling	3.2	2.183	CALM1 (includes others),CALR,CAMK4,CCNH,CREBBP,DNAJB1,EP300,ERCC3,GNAS,GNB1,GNG5,GTF2A1,GTF2B,HSP90AA1,JUN,KAT2B,KAT7,MAPK1,NCOA2,POLR2C,POLR2E,POLR2J,POLR2J2/POLR2J3,POLR2L,PRKACB,PRKAR1A,PRKAR2A,PRKCB,PRKCH,PRKD3,TBP
Th2 Pathway	1.57	2.183	ACVR1C,CCR5,CD247,CD3D,CD3E,CD3G,CXCR4,GRB2,HLA-A,HLA-B,HLA-DMB,HLA-DRB1,IKZF1,IL2RG,ITGB2,JAK1,JAK3,JUN,MAF,NFATC2,PSENEN,RUNX3,S1PR1,SOCS3,TGFBR3
CD27 Signaling in Lymphocytes	2.83	2.138	CASP3,CASP8,CYCS,FOS,JUN,MAP2K1,MAP3K1,MAP3K12,MAP3K13,MAP3K2,MAP3K4,MAP3K7,MAP3K8,SIVA1,TRAF5
PI3K/AKT Signaling	3.74	2.121	BAD,BCL2,CDC37,CDKN1B,CTNNB1,EIF4E,GRB2,GSK3B,HSP90AA1,HSP90AB1,HSP90B1,IL27RA,IL2RG,IL6ST,IL7R,ILK,INPP5D,INPP5K,ITGA4,ITGB1,JAK1,JAK3,KRAS,LIMS1,MAP2K1,MAP3K8,MAPK1,MCL1,PPP2CB,PPP2R5A,RASD1,SYNJ2,THEM4,TP53,YWHAB,YWHAE,YWHAG,YWHAQ,YWHAZ
Role of RIG1-like Receptors in Antiviral Innate Immunity	1.47	2.121	CASP10,CASP8,CREBBP,DDX58,EP300,FADD,IRF3,IRF7,MAVS,TANK

## Sheet: Th2_2D
Ingenuity Canonical Pathways	-log(p-value)	z-score	Molecules
Synaptogenesis Signaling Pathway	1.81	4.6	ACTR3,AKT3,AP2A2,ARPC1B,ARPC2,ARPC3,ARPC4,ARPC5,ATF2,CALM1 (includes others),CAMK2D,CAMK4,CFL1,CREBBP,CTNNB1,EPHA4,GRB2,ITSN2,MARCKS,PRKACA,PRKAR1A,TLN1,VAMP2,WAS,WASL
CD28 Signaling in T Helper Cells	9.93	4.583	ACTR3,AKT3,ARPC1B,ARPC2,ARPC3,ARPC4,ARPC5,CALM1 (includes others),CAMK4,CD247,CD3D,CD3G,FOS,GRB2,HLA-A,HLA-B,ITK,ITPR2,JUN,LCP2,MALT1,MAP2K2,MAP3K1,PPP3CA,PRKCQ,WAS
Systemic Lupus Erythematosus In B Cell Signaling Pathway	1.74	4.264	AKT3,CALM1 (includes others),CAMK4,CCND2,CD79B,CTNNB1,FOS,GRB2,IRF3,ISG20,JAK1,JUN,LTB,MALT1,MAP2K2,MAP4K4,PIM2,PPP3CA,PRKCQ,PRKD3,TNF,TRAF5
EIF2 Signaling	67.2	-4.258	AKT3,DDIT3,EIF1,EIF1AY,EIF2AK2,EIF2S2,EIF2S3,EIF3E,EIF3I,EIF3K,EIF4A2,EIF4A3,EIF4G1,EIF4G2,EIF5,EIF5B,FAU,GRB2,HNRNPA1,HSPA5,MAP2K2,PABPC1,PPP1R15A,RPL10,RPL10A,RPL11,RPL13,RPL13A,RPL14,RPL15,RPL18,RPL18A,RPL19,RPL22,RPL23,RPL23A,RPL24,RPL26,RPL27,RPL27A,RPL28,RPL29,RPL3,RPL30,RPL31,RPL32,RPL34,RPL35,RPL35A,RPL36,RPL36A,RPL36AL,RPL37,RPL37A,RPL38,RPL39,RPL39L,RPL41,RPL5,RPL6,RPL7A,RPL7L1,RPL8,RPL…	Th2_2D
Protein Kinase A Signaling	2.31	4.082	AKAP13,AKAP9,ATF2,CALM1 (includes others),CAMK2D,CAMK4,CREBBP,CREM,CTNNB1,FLNA,GNAQ,GNB5,H1-10,H3-3A/H3-3B,ITPR2,LEF1,MAP2K2,MAP3K1,MYL12B,PDIA3,PPP3CA,PRKACA,PRKAR1A,PRKCQ,PRKD3,PTP4A1,TCF7,TGFBR2,VASP,YWHAB,YWHAE,YWHAZ
Phospholipase C Signaling	3.04	4.025	ARHGEF3,ATF2,CALM1 (includes others),CAMK4,CD247,CD3D,CD3G,CD79B,CREBBP,FNBP1,GNAQ,GNB5,GRB2,HDAC9,ITGB1,ITK,ITPR2,LCP2,MAP2K2,MARCKS,MYL12B,PPP3CA,PRKCQ,PRKD3,RPS6KA3
Ephrin Receptor Signaling	4.37	4.025	ABI1,ACTR3,AKT3,ARPC1B,ARPC2,ARPC3,ARPC4,ARPC5,ATF2,CFL1,CREBBP,CXCR4,EPHA4,GNAQ,GNB5,GRB2,ITGB1,MAP2K2,MAP4K4,VEGFB,WAS,WASL,WIPF1
Role of NFAT in Cardiac Hypertrophy	1.62	4	AKT3,CALM1 (includes others),CAMK2D,CAMK4,GNAQ,GNB5,GRB2,HDAC9,ITPR2,MAP2K2,MAP3K1,PDIA3,PPP3CA,PRKACA,PRKAR1A,PRKCQ,PRKD3,TGFBR2
GNRH Signaling	2.54	4	ATF2,CALM1 (includes others),CAMK2D,CAMK4,CREBBP,EGR1,FOS,GNAQ,GRB2,ITPR2,JUN,MAP2K2,MAP3K1,MAP3K12,PRKACA,PRKAR1A,PRKCQ,PRKD3
Opioid Signaling Pathway	1.58	3.9	AKT3,AP2A2,ATF2,CALM1 (includes others),CAMK2D,CAMK4,CREBBP,CTNNB1,FOS,FOSB,ITPR2,MAP2K2,PDK1,PPP3CA,PRKACA,PRKAR1A,PRKCQ,PRKD3,RGS10,RPS6KA3
Reelin Signaling in Neurons	2.63	3.873	ACTR3,AKT3,ARHGEF3,ARPC1B,ARPC2,ARPC3,ARPC4,ARPC5,CAMK2D,CFL1,ITGAL,ITGB1,MAP2K2,PDK1,WASL
Production of Nitric Oxide and Reactive Oxygen Species in Macrophages	1.54	3.873	AKT3,CREBBP,FNBP1,FOS,IRF1,JAK1,JAK3,JUN,LYZ,MAP3K1,MAP3K12,PPP2R5E,PRKCQ,PRKD3,TNF,TNFRSF1B
Actin Cytoskeleton Signaling	2.17	3.771	ACTR3,ARPC1B,ARPC2,ARPC3,ARPC4,ARPC5,CD14,CFL1,EZR,FLNA,GRB2,ITGB1,MAP2K2,MYL12B,PFN1,TLN1,TMSB10/TMSB4X,WAS,WASF2,WASL
RhoGDI Signaling	3.11	-3.771	ACTR3,ARHGDIB,ARHGEF3,ARPC1B,ARPC2,ARPC3,ARPC4,ARPC5,CD44,CFL1,CREBBP,EZR,FNBP1,GNAQ,GNB5,ITGB1,MYL12B,PIKFYVE,WASF2,WASL
Fcγ Receptor-mediated Phagocytosis in Macrophages and Monocytes	3.57	3.742	ACTR3,AKT3,ARPC1B,ARPC2,ARPC3,ARPC4,ARPC5,EZR,LCP2,PRKCQ,PRKD3,TLN1,VASP,WAS
fMLP Signaling in Neutrophils	3.1	3.742	ACTR3,ARPC1B,ARPC2,ARPC3,ARPC4,ARPC5,CALM1 (includes others),CAMK4,GNB5,ITPR2,MAP2K2,PPP3CA,PRKCQ,PRKD3,WAS
Renin-Angiotensin Signaling	2.57	3.742	ATF2,CCL5,FOS,GNAQ,GRB2,ITPR2,JUN,MAP2K2,MAP3K1,PRKACA,PRKAR1A,PRKCQ,PRKD3,TNF
Signaling by Rho Family GTPases	2.83	3.71	ACTR3,ARHGEF3,ARPC1B,ARPC2,ARPC3,ARPC4,ARPC5,CFL1,EZR,FNBP1,FOS,GNAQ,GNB5,ITGB1,JUN,MAP2K2,MAP3K12,MYL12B,PIKFYVE,SEPTIN6,STMN1,WAS,WASL,WIPF1
B Cell Receptor Signaling	1.95	3.638	AKT3,ATF2,CALM1 (includes others),CAMK2D,CAMK4,CD79B,CFL1,CREBBP,EGR1,GRB2,JUN,MALT1,MAP2K2,MAP3K1,MAP3K12,PPP3CA,PRKCQ
Synaptic Long Term Potentiation	2.28	3.606	ATF2,CALM1 (includes others),CAMK2D,CAMK4,CREBBP,GNAQ,ITPR2,MAP2K2,PDIA3,PPP3CA,PRKACA,PRKAR1A,PRKCQ,PRKD3
Cholecystokinin/Gastrin-mediated Signaling	2.15	3.606	ATF2,CREM,EPHA4,FNBP1,FOS,GNAQ,GRB2,ITPR2,JUN,MAP2K2,PRKCQ,PRKD3,TNF
Dopamine-DARPP32 Feedback in cAMP Signaling	1.77	3.606	ATF2,CALM1 (includes others),CAMK4,CREBBP,CREM,CSNK1G3,GNAQ,ITPR2,PDIA3,PPP2R5E,PPP3CA,PRKACA,PRKAR1A,PRKCQ,PRKD3
Role of NFAT in Regulation of the Immune Response	4.45	3.578	AKT3,ATF2,CALM1 (includes others),CAMK4,CD247,CD3D,CD3G,CD79B,CSNK1G3,FOS,GNAQ,GNB5,GRB2,HLA-A,HLA-B,ITK,ITPR2,JUN,LCP2,MAP2K2,PPP3CA,PRKCQ,XPO1
Integrin Signaling	3.44	3.545	ACTR3,AKT3,ARF4,ARHGAP26,ARPC1B,ARPC2,ARPC3,ARPC4,ARPC5,FNBP1,GRB2,ITGAL,ITGB1,LIMS1,MAP2K2,MYL12B,PFN1,PIKFYVE,TLN1,VASP,WAS,WASL,WIPF1
PI3K Signaling in B Lymphocytes	1.69	3.464	AKT3,ATF2,CALM1 (includes others),CAMK2D,CAMK4,CD79B,FOS,ITPR2,JUN,MALT1,MAP2K2,PDIA3,PPP3CA
14-3-3-mediated Signaling	1.9	3.464	AKT3,FOS,GRB2,JUN,MAP2K2,PDIA3,PRKCQ,PRKD3,TNF,TUBA1A,YWHAB,YWHAE,YWHAZ
P2Y Purigenic Receptor Signaling Pathway	1.9	3.464	AKT3,ATF2,CREBBP,FOS,GNAQ,GNB5,JUN,MAP2K2,PDIA3,PRKACA,PRKAR1A,PRKCQ,PRKD3
Cdc42 Signaling	8.78	3.441	ACTR3,ARPC1B,ARPC2,ARPC3,ARPC4,ARPC5,ATF2,B2M,CD247,CD3D,CD3G,CFL1,EXOC6,FOS,HLA-A,HLA-B,HLA-C,HLA-E,HLA-F,ITGB1,ITK,JUN,MYL12B,WAS,WASL,WIPF1
Hepatic Fibrosis Signaling Pathway	2.44	3.413	ACVR1C,AKT3,ATF2,BAMBI,CALM1 (includes others),CAMK4,CCL5,CREBBP,CTNNB1,FNBP1,FOS,FTH1,FTL,ITGB1,JAK1,JUN,LEF1,MAP2K2,MYL12B,PDCD4,PDK1,PRKACA,PRKAR1A,PRKCQ,PRKD3,TCF7,TFRC,TGFBR2,TNF,TNFRSF1B,VEGFB
NRF2-mediated Oxidative Stress Response	3.64	3.357	CREBBP,DNAJB14,DNAJB6,DNAJC3,DNAJC8,ERP29,FOS,FTH1,FTL,GSTM3,GSTP1,JUN,JUNB,JUND,MAP2K2,MAP3K1,PRKCQ,PRKD3,RBX1,SLC35A2,TXN,UBB
HGF Signaling	1.97	3.317	AKT3,ATF2,ELF1,FOS,GRB2,ITGB1,JUN,MAP2K2,MAP3K1,MAP3K12,PRKCQ,PRKD3
Actin Nucleation by ARP-WASP Complex	4.31	3.317	ACTR3,ARPC1B,ARPC2,ARPC3,ARPC4,ARPC5,FNBP1,GRB2,ITGB1,VASP,WAS,WASL,WIPF1
Corticotropin Releasing Hormone Signaling	2.23	3.317	ARPC5,ATF2,CALM1 (includes others),CAMK4,CREBBP,FOS,GNAQ,ITPR2,JUN,JUND,MAP2K2,PRKACA,PRKAR1A,PRKCQ,PRKD3
Regulation of Actin-based Motility by Rho	4.42	3.207	ACTR3,ARPC1B,ARPC2,ARPC3,ARPC4,ARPC5,CFL1,FNBP1,ITGB1,MYL12B,PFN1,PIKFYVE,WAS,WASL,WIPF1
Chemokine Signaling	2.23	3.162	CALM1 (includes others),CAMK2D,CAMK4,CCL5,CFL1,CXCR4,FOS,GNAQ,JUN,MAP2K2
Rac Signaling	2.35	3.051	ACTR3,ARPC1B,ARPC2,ARPC3,ARPC4,ARPC5,CD44,CFL1,ITGB1,JUN,MAP2K2,MAP3K1,PIKFYVE
IL-3 Signaling	1.71	3	AKT3,FOS,GRB2,JAK1,JUN,MAP2K2,PPP3CA,PRKCQ,PRKD3
NF-κB Signaling	2.04	3	AKT3,CASP8,CREBBP,CSNK2B,EIF2AK2,MALT1,MAP3K1,MAP4K4,PRKACA,PRKCQ,TANK,TGFBR2,TNF,TNFAIP3,TNFRSF1B,TRAF5,UBE2N
PDGF Signaling	1.49	3	CSNK2B,EIF2AK2,FOS,GRB2,JAK1,JAK3,JUN,MAP2K2,MAP3K1
p70S6K Signaling	3.06	2.887	AKT3,BCAP31,CD79B,EEF2,GNAQ,GRB2,JAK1,MAP2K2,PDIA3,PPP2R5E,PRKCQ,PRKD3,RPS6,YWHAB,YWHAE,YWHAZ
Nitric Oxide Signaling in the Cardiovascular System	2.51	2.887	AKT3,CALM1 (includes others),CAMK4,HSP90AA1,HSP90B1,ITPR2,MAP2K2,PRKACA,PRKAR1A,PRKCQ,PRKD3,VEGFB
PKCθ Signaling in T Lymphocytes	1.99	2.84	CAMK2D,CD247,CD3D,CD3G,FOS,GRB2,HLA-A,HLA-B,JUN,LCP2,MALT1,MAP3K1,MAP3K12,PPP3CA,PRKCQ
EGF Signaling	2.18	2.828	AKT3,CSNK2B,FOS,GRB2,ITPR2,JAK1,JUN,MAP3K1
FAT10 Cancer Signaling Pathway	2.67	2.828	ACVR1C,AKT3,CTNNB1,CXCR4,EEF1A1,TGFBR2,TNF,TNFRSF1B
RANK Signaling in Osteoclasts	2.35	2.714	AKT3,BIRC3,CALM1 (includes others),CAMK4,FOS,JUN,MAP2K2,MAP3K1,MAP3K12,PPP3CA,TRAF5
RhoA Signaling	2.44	2.673	ACTR3,ARPC1B,ARPC2,ARPC3,ARPC4,ARPC5,CFL1,EZR,KTN1,LPAR6,MYL12B,PFN1,PIKFYVE,SEPTIN6
eNOS Signaling	2.68	2.673	AKT3,CALM1 (includes others),CAMK4,CASP8,GNAQ,HSP90AA1,HSP90B1,HSPA5,HSPA9,ITPR2,LPAR6,NOSIP,PRKACA,PRKAR1A,PRKCQ,PRKD3,VEGFB
Crosstalk between Dendritic Cells and Natural Killer Cells	3.78	2.646	CAMK2D,CCR7,CD69,HLA-A,HLA-B,HLA-C,HLA-E,HLA-F,ITGAL,LTB,TLN1,TNF,TNFRSF1B,TYROBP
α-Adrenergic Signaling	1.68	2.646	CALM1 (includes others),CAMK4,GNAQ,GNB5,ITPR2,MAP2K2,PRKACA,PRKAR1A,PRKCQ,PRKD3
CCR5 Signaling in Macrophages	2.13	2.646	CALM1 (includes others),CAMK4,CCL5,CD247,CD3D,CD3G,FOS,GNB5,JUN,PRKCQ,PRKD3
Type I Diabetes Mellitus Signaling	3.44	2.53	CASP8,CD247,CD3D,CD3G,GZMB,HLA-A,HLA-B,HLA-C,HLA-E,HLA-F,IRF1,JAK1,SOCS4,TNF,TNFRSF1B
IGF-1 Signaling	2.6	2.53	AKT3,CSNK2B,FOS,GRB2,JAK1,JUN,MAP2K2,PRKACA,PRKAR1A,SOCS4,YWHAB,YWHAE,YWHAZ
Melatonin Signaling	3.08	2.53	CALM1 (includes others),CAMK2D,CAMK4,GNAQ,MAP2K2,PDIA3,PRKACA,PRKAR1A,PRKCQ,PRKD3,SLC2A4
ILK Signaling	2.16	2.5	AKT3,ATF2,CFL1,CREBBP,CTNNB1,FLNA,FNBP1,FOS,ITGB1,JUN,LEF1,LIMS1,NACA,PPP2R5E,RICTOR,TMSB10/TMSB4X,TNF,VEGFB
PI3K/AKT Signaling	2.13	2.496	AKT3,CTNNB1,GRB2,HSP90AA1,HSP90B1,IL10RB,IL7R,ITGB1,JAK1,JAK3,LIMS1,MAP2K2,PPP2R5E,THEM4,YWHAB,YWHAE,YWHAZ
Interferon Signaling	2.03	2.449	IFI6,IFITM2,IRF1,JAK1,PSMB8,TAP1
iNOS Signaling	3.48	2.449	CALM1 (includes others),CAMK4,CD14,CREBBP,FOS,IRF1,JAK1,JAK3,JUN
IL-2 Signaling	1.91	2.449	AKT3,CSNK2B,FOS,GRB2,JAK1,JAK3,JUN,MAP2K2
Aldosterone Signaling in Epithelial Cells	2.62	2.449	DNAJB14,DNAJB6,DNAJC2,DNAJC3,DNAJC8,HSP90AA1,HSP90B1,HSPA5,HSPA9,HSPB11,HSPH1,ITPR2,MAP2K2,PDIA3,PIKFYVE,PRKCQ,PRKD3
Prolactin Signaling	2.56	2.333	CREBBP,FOS,GRB2,IRF1,JUN,MAP2K2,NMI,PRKCQ,PRKD3,SOCS4,TCF7
JAK/Stat Signaling	1.68	2.333	AKT3,FOS,GNAQ,GRB2,JAK1,JAK3,JUN,MAP2K2,SOCS4
iCOS-iCOSL Signaling in T Helper Cells	4.01	2.309	AKT3,CALM1 (includes others),CAMK2D,CAMK4,CD247,CD3D,CD3G,GRB2,HLA-A,HLA-B,ITK,ITPR2,LCP2,PPP3CA,PRKCQ,TRAT1
OX40 Signaling Pathway	4.04	2.236	B2M,CD247,CD3D,CD3G,HLA-A,HLA-B,HLA-C,HLA-E,HLA-F,JUN,TRAF5
Cytotoxic T Lymphocyte-mediated Apoptosis of Target Cells	6.38	2.236	B2M,CASP8,CD247,CD3D,CD3G,GZMB,HLA-A,HLA-B,HLA-C,HLA-E,HLA-F
Renal Cell Carcinoma Signaling	3.81	2.236	AKT3,CREBBP,ELOB,ELOC,FOS,GRB2,JUN,MAP2K2,RBX1,RPS27A,UBA52,UBB,UBC
Hypoxia Signaling in the Cardiovascular System	4.18	2.236	ATF2,CREBBP,HSP90AA1,HSP90B1,JUN,LDHA,SLC2A4,UBE2B,UBE2D2,UBE2D3,UBE2L3,UBE2N,UBE2Q2
ERK5 Signaling	1.51	2.121	ATF2,CREBBP,FOS,GNAQ,RPS6KA3,YWHAB,YWHAE,YWHAZ
Calcium-induced T Lymphocyte Apoptosis	3.68	2.111	CALM1 (includes others),CAMK4,CD247,CD3D,CD3G,HLA-A,HLA-B,ITPR2,PPP3CA,PRKCQ,PRKD3
Wnt/β-catenin Signaling	2.92	2.111	ACVR1C,AKT3,CD44,CREBBP,CSNK1G3,CSNK2B,CTNNB1,GNAQ,JUN,LEF1,MARK2,PPP2R5E,RPS27A,TCF7,TGFBR2,TLE4,UBA52,UBB,UBC

## Sheet: Th17_2D
Ingenuity Canonical Pathways	-log(p-value)	z-score	Molecules
EIF2 Signaling	67.4	-4.341	ATF4,DDIT3,EIF1,EIF1AY,EIF2A,EIF2B4,EIF4A3,EIF5,FAU,GRB2,MYC,PABPC1,PPP1CA,RALA,RAP2B,RPL10,RPL11,RPL12,RPL13,RPL13A,RPL14,RPL15,RPL18,RPL18A,RPL19,RPL23,RPL23A,RPL24,RPL26,RPL27A,RPL28,RPL29,RPL3,RPL30,RPL31,RPL32,RPL34,RPL35,RPL35A,RPL36,RPL36A,RPL37,RPL37A,RPL38,RPL39,RPL39L,RPL4,RPL41,RPL5,RPL6,RPL7A,RPL8,RPLP0,RPLP1,RPLP2,RPS10,RPS11,RPS12,RPS13,RPS14,RPS15A,RPS16,RPS17,RPS18,RPS19,RPS20,RPS…	Th17_2D
CD28 Signaling in T Helper Cells	5.37	3.162	ACTR2,ARPC2,ARPC3,ARPC5,CALM1 (includes others),CAMK4,CD3D,CD3E,CD3G,FOS,GRB2,HLA-A,HLA-B,JUN,PTPN11
Oxidative Phosphorylation	7.45	3.153	COX17,COX4I1,COX5B,COX6C,COX7A2,COX7B,COX7C,CYCS,DMAC2L,NDUFA12,NDUFA13,NDUFB11,NDUFB8,UQCR11,UQCRB,UQCRH,UQCRQ
Protein Kinase A Signaling	3.5	3.128	ADD3,AKAP9,ATF4,CALM1 (includes others),CAMK2D,CAMK4,CDC27,GNG7,H1-10,H1-2,H1-3,H3-3A/H3-3B,MPPE1,MYL12B,MYL6,PDE4B,PDIA3,PPP1CA,PRKACB,PRKCH,PTPN11,PTPN2,TCF7,YWHAB,YWHAE,YWHAZ
Signaling by Rho Family GTPases	1.31	2.887	ACTR2,ARHGEF1,ARPC2,ARPC3,ARPC5,FNBP1,FOS,GNG7,ITGA4,JUN,MYL12B,MYL6,VIM
CCR5 Signaling in Macrophages	3.13	2.449	CALM1 (includes others),CAMK4,CCL5,CD3D,CD3E,CD3G,FOS,GNG7,JUN,PRKCH
RhoA Signaling	1.79	2.333	ACTR2,ARHGEF1,ARPC2,ARPC3,ARPC5,KTN1,LPAR6,MYL12B,MYL6
14-3-3-mediated Signaling	3.67	2.309	FOS,GRB2,JUN,MAP3K5,PDIA3,PRKCH,RALA,RAP2B,TUBA1A,VIM,YWHAB,YWHAE,YWHAZ
Cdc42 Signaling	8.25	2.138	ACTR2,ARPC2,ARPC3,ARPC5,B2M,CD3D,CD3E,CD3G,FGD3,FOS,HLA-A,HLA-B,HLA-E,HLA-F,HLA-G,ITGA4,JUN,MYL12B,MYL6,RALA
Regulation of Actin-based Motility by Rho	2.13	2.121	ACTR2,ARPC2,ARPC3,ARPC5,FNBP1,ITGA4,MYL12B,MYL6

## Sheet: Treg_2D
Ingenuity Canonical Pathways	-log(p-value)	z-score	Molecules
CD28 Signaling in T Helper Cells	9.6	3.569	ACTR2,ACTR3,AKT2,AKT3,ARPC1B,ARPC2,ARPC3,ARPC4,ARPC5,ARPC5L,BCL10,CALM1 (includes others),CAMK4,CD247,CD28,CD3D,CD3E,CD3G,CDC42,FCER1G,FOS,FYN,GRAP2,GRB2,HLA-A,HLA-B,HLA-DQB1,ITK,ITPR2,JUN,LCK,LCP2,MALT1,MAP3K1,NFATC3,NFKB1,NFKBIA,PDPK1,PIK3CA,PIK3R5,PLCG1,PPP3CA,PPP3CB,PPP3CC,PPP3R1,WAS,ZAP70
Synaptic Long Term Potentiation	3.81	3.55	ATF2,ATF4,CALM1 (includes others),CAMK2D,CAMK2G,CAMK4,CREB1,CREBBP,EP300,ITPR2,KRAS,MAPK1,PDIA3,PLCG1,PLCL1,PLCL2,PPP1CA,PPP1CB,PPP1R10,PPP3CA,PPP3CB,PPP3CC,PPP3R1,PRKACB,PRKAG1,PRKAG2,PRKAR1A,PRKAR2A,PRKCA,PRKCB,PRKCH,PRKD3,RALA,RAP1B,RAP2B,RASD1,RRAS2
Dopamine-DARPP32 Feedback in cAMP Signaling	2.35	3.452	ATF2,ATF4,CALM1 (includes others),CAMK4,CREB1,CREBBP,CREM,CSNK1A1,CSNK1D,CSNK1G2,CSNK1G3,GNAI2,GNAS,ITPR2,PDIA3,PLCG1,PLCL1,PLCL2,PPP1CA,PPP1CB,PPP1R10,PPP2CB,PPP2R1A,PPP2R2A,PPP2R5A,PPP2R5E,PPP3CA,PPP3CB,PPP3CC,PPP3R1,PRKACB,PRKAG1,PRKAG2,PRKAR1A,PRKAR2A,PRKCA,PRKCB,PRKCH,PRKD3
Senescence Pathway	6.81	3.394	AKT2,AKT3,ANAPC13,ANAPC2,ANAPC4,ARAF,ASXL1,CALM1 (includes others),CAMK4,CAPN2,CAPNS1,CDC16,CREBBP,CXCL8,DLAT,DMTF1,E2F3,E2F6,EIF4E,EIF4EBP1,ELF1,ELF2,ELK3,EP300,ETS1,EZH2,GADD45A,GADD45B,GADD45G,HBP1,ING1,IRF3,ITPR2,ITSN2,JUN,KAT2B,KRAS,MAP3K7,MAPK1,MDM2,NFATC3,NFKB1,PARP1,PCGF1,PDHB,PDHX,PHF1,PIK3CA,PIK3R5,PPP1CA,PPP2CB,PPP2R1A,PPP2R2A,PPP2R5A,PPP2R5E,PPP3CA,PPP3CB,PPP3CC,PPP3R1,RALA,RAP1B,RAP2…
Role of NFAT in Cardiac Hypertrophy	3.49	3.355	AKT2,AKT3,CALM1 (includes others),CAMK1D,CAMK2D,CAMK2G,CAMK4,CSNK1A1,EP300,GNAI2,GNAS,GNB2,GNB5,GNG2,GNG5,GRB2,HDAC1,HDAC2,HDAC5,IL6ST,ITPR2,KRAS,MAP3K1,MAP3K7,MAPK1,MEF2A,MEF2C,PDIA3,PIK3CA,PIK3R5,PLCG1,PLCL1,PLCL2,PPP3CA,PPP3CB,PPP3CC,PPP3R1,PRKACB,PRKAG1,PRKAG2,PRKAR1A,PRKAR2A,PRKCA,PRKCB,PRKCH,PRKD3,RALA,RAP1B,RAP2B,RASD1,RCAN3,RRAS2,TGFB1,TGFBR2
Inhibition of Angiogenesis by TSP1	2.02	3.317	AKT2,AKT3,CASP3,CD47,FYN,JUN,MAPK1,TGFB1,TGFBR2,THBS1,TP53
Protein Kinase A Signaling	4.5	3.305	ADD3,AKAP10,AKAP13,AKAP8,AKAP9,ANAPC13,ANAPC2,ANAPC4,APEX1,ATF2,ATF4,CALM1 (includes others),CAMK2D,CAMK2G,CAMK4,CDC16,CREB1,CREBBP,CREM,CTNNB1,DUSP10,DUSP11,DUSP18,DUSP22,DUSP3,DUSP6,FLNA,GNA13,GNAI2,GNAS,GNB2,GNB5,GNG2,GNG5,H1-10,H1-2,H1-3,H1-4,H3-3A/H3-3B,ITPR2,LEF1,MAP3K1,MAPK1,MYL12A,MYL12B,MYL6,NFATC3,NFKB1,NFKBIA,PDE3B,PDE4D,PDE6D,PDE7A,PDIA3,PHKG1,PLCG1,PLCL1,PLCL2,PPP1CA,PPP1CB,PPP1R10,P…
Opioid Signaling Pathway	2.41	3.266	AKT2,AKT3,AP2B1,AP2M1,AP2S1,ATF2,ATF4,CALM1 (includes others),CAMK1D,CAMK2D,CAMK2G,CAMK4,CDC42,CREB1,CREBBP,CTNNB1,EP300,FOS,FOSB,FYN,GNAI2,GNAS,GNG2,GNG5,GRK5,ITPR2,KRAS,LCK,LYN,MAPK1,MYC,NFKB1,NFKBIA,PPP3CA,PPP3CB,PPP3CC,PPP3R1,PRKACB,PRKAG1,PRKAG2,PRKAR1A,PRKAR2A,PRKCA,PRKCB,PRKCH,PRKD3,RAC2,RALA,RAP1B,RAP2B,RASD1,RGS10,RGS19,RPS6KA5,RPS6KB2,RRAS2
EIF2 Signaling	54.2	-3.212	ACTB,AGO1,AGO2,AGO3,AKT2,AKT3,ATF4,BCL2,CDK11A,DDIT3,EIF1,EIF1AX,EIF1AY,EIF2AK1,EIF2AK2,EIF2AK4,EIF2B3,EIF2S1,EIF2S2,EIF2S3,EIF3B,EIF3D,EIF3E,EIF3F,EIF3G,EIF3I,EIF3J,EIF3K,EIF3L,EIF3M,EIF4A2,EIF4E,EIF4G2,EIF5,EIF5B,FAU,GRB2,HNRNPA1,KRAS,MAPK1,MYC,PDPK1,PIK3CA,PIK3R5,PPP1CA,PPP1CB,PPP1R15A,RALA,RAP1B,RAP2B,RASD1,RPL10,RPL10A,RPL11,RPL12,RPL13,RPL14,RPL15,RPL17,RPL18,RPL18A,RPL19,RPL22,RPL22L1,RPL2…	Treg_2D
NRF2-mediated Oxidative Stress Response	8.58	3.212	ACTB,ACTG1,ATF4,CCT7,CREBBP,DNAJA1,DNAJB1,DNAJB11,DNAJB14,DNAJB2,DNAJB6,DNAJB9,DNAJC10,DNAJC11,DNAJC21,DNAJC3,DNAJC7,DNAJC8,DNAJC9,EP300,ERP29,FKBP5,FOS,FTH1,FTL,GCLM,GSR,GSTK1,GSTO1,GSTP1,HERPUD1,JUN,JUNB,JUND,KEAP1,KRAS,MAF,MAP3K1,MAP3K5,MAP3K7,MAPK1,MGST3,PIK3CA,PIK3R5,PPIB,PRKCA,PRKCB,PRKCH,PRKD3,RALA,RAP1B,RAP2B,RASD1,RBX1,RRAS2,SOD1,SOD2,SQSTM1,TXN,UBB,UBE2E3,USP14,VCP
Reelin Signaling in Neurons	1.66	3.157	ACTR2,ACTR3,AKT2,AKT3,APBB1,ARHGEF1,ARHGEF3,ARPC1B,ARPC2,ARPC3,ARPC4,ARPC5,ARPC5L,CAMK2D,CAMK2G,CDC42,CFL1,FYN,ITGA4,ITGA6,ITGB1,ITGB2,LCK,LYN,MAP4K1,MAPK1,PIK3CA,PIK3R5,RAP1B,RHOA
Neuropathic Pain Signaling In Dorsal Horn Neurons	1.31	3.128	CAMK1D,CAMK2D,CAMK2G,CAMK4,CREB1,FOS,ITPR2,MAPK1,PDIA3,PIK3CA,PIK3R5,PLCG1,PLCL1,PLCL2,PRKACB,PRKAG1,PRKAG2,PRKAR1A,PRKAR2A,PRKCA,PRKCB,PRKCH,PRKD3
eNOS Signaling	2.2	3.053	AKT2,AKT3,AQP3,CALM1 (includes others),CAMK4,CASP3,CASP8,CHRNA5,DNM2,GNAS,HSP90AA1,HSP90AB1,HSP90B1,HSPA14,HSPA1A/HSPA1B,HSPA2,HSPA6,HSPA8,HSPA9,ITPR2,LPAR6,NOSIP,PDPK1,PIK3CA,PIK3R5,PLCG1,PRKAA1,PRKACB,PRKAG1,PRKAG2,PRKAR1A,PRKAR2A,PRKCA,PRKCB,PRKCH,PRKD3,VEGFB
NF-κB Signaling	3.56	3.015	AKT2,AKT3,ARAF,BCL10,CASP8,CREBBP,CSNK2A1,CSNK2B,EIF2AK2,EP300,FCER1G,HDAC1,HDAC2,IL1RN,IRAK4,KRAS,LCK,LTA,MALT1,MAP3K1,MAP3K7,MAP3K8,NFKB1,NFKBIA,PELI1,PIK3CA,PIK3R5,PRKACB,PRKCB,RALA,RAP1B,RAP2B,RASD1,RRAS2,SIGIRR,TAB2,TANK,TDP2,TGFBR2,TNF,TNFAIP3,TNFRSF1B,TNFSF13B,TRAF5,UBE2N,UBE2V1,ZAP70
Calcium-induced T Lymphocyte Apoptosis	6.82	2.985	CALM1 (includes others),CAMK4,CAPN2,CD247,CD3D,CD3E,CD3G,EP300,FCER1G,HDAC1,HDAC2,HLA-A,HLA-B,HLA-DQB1,ITPR2,LCK,ORAI1,PLCG1,PPP3CA,PPP3CB,PPP3CC,PPP3R1,PRKCA,PRKCB,PRKCH,PRKD3,ZAP70
GNRH Signaling	3.07	2.967	ATF2,ATF4,CALM1 (includes others),CAMK2D,CAMK2G,CAMK4,CDC42,CREB1,CREBBP,EGR1,FOS,GNAI2,GNAS,GNG2,GNG5,GRB2,ITPR2,JUN,KRAS,MAP3K1,MAP3K12,MAP3K13,MAP3K2,MAP3K5,MAP3K7,MAP3K8,MAPK1,NFKB1,PAK2,PRKACB,PRKAG1,PRKAG2,PRKAR1A,PRKAR2A,PRKCA,PRKCB,PRKCH,PRKD3,PTK2B,RALA,RAP1B,RAP2B,RASD1,RRAS2
RAN Signaling	6.04	2.887	CSE1L,IPO5,KPNA1,KPNA2,KPNA3,KPNA4,KPNA5,KPNA6,KPNB1,RAN,TNPO1,XPO1
Induction of Apoptosis by HIV1	1.57	2.84	BCL2,BIRC2,BIRC3,CASP3,CASP8,CXCR4,CYCS,DFFA,MAP3K5,NFKB1,NFKBIA,SLC25A5,TNF,TNFRSF1B,TP53,XIAP
PFKFB4 Signaling Pathway	2.77	2.84	ATF2,ATF4,CREB1,CREBBP,GNAS,MAPK1,NCOA3,PRKACB,PRKAG1,PRKAG2,PRKAR1A,PRKAR2A,RPS6KA5,TGFB1,TKT,TP53
Systemic Lupus Erythematosus In T Cell Signaling Pathway	7.34	-2.794	AKT2,AKT3,ATF2,ATF4,B2M,CAMK4,CASP1,CASP2,CASP3,CASP4,CASP8,CBL,CD247,CD28,CD3D,CD3E,CD3G,CD44,CDC42,CREB1,CREBBP,CREM,ELF1,EZR,FCER1G,FNBP1,FOS,GADD45A,GNA13,GNAI2,GRB2,HLA-A,HLA-B,HLA-C,HLA-DQB1,HLA-E,HLA-F,JUN,KRAS,MAPK1,MSN,ORAI1,PIK3CA,PIK3R5,PLCG1,PPP2CB,PPP2R1A,PPP2R2A,PPP2R5A,PPP2R5E,PPP3CA,PPP3CB,PPP3CC,PPP3R1,RAC2,RALA,RAP1B,RAP2B,RASD1,RHOA,RHOF,RHOH,RHOT2,RPS6KB2,RRAS2,SELPLG,STAT3
p38 MAPK Signaling	1.65	2.746	ATF2,ATF4,CREB1,CREBBP,DDIT3,DUSP10,H3-3A/H3-3B,HSPB1,IL1RN,IRAK4,MAP3K5,MAP3K7,MAP4K1,MAX,MEF2A,MEF2C,MKNK2,MYC,RPS6KA5,RPS6KB2,STAT1,TAB2,TGFB1,TGFBR2,TIFA,TNF,TNFRSF1B,TP53
Nitric Oxide Signaling in the Cardiovascular System	1.59	2.711	AKT2,AKT3,CALM1 (includes others),CAMK4,HSP90AA1,HSP90AB1,HSP90B1,ITPR2,MAPK1,PDE3B,PIK3CA,PIK3R5,PRKAA1,PRKACB,PRKAG1,PRKAG2,PRKAR1A,PRKAR2A,PRKCA,PRKCB,PRKCH,PRKD3,VEGFB
14-3-3-mediated Signaling	4.54	2.694	AKT2,AKT3,CBL,FOS,FOXO1,GRB2,JUN,KRAS,MAP3K5,MAPK1,PDIA3,PIK3CA,PIK3R5,PLCG1,PLCL1,PLCL2,PRKCA,PRKCB,PRKCH,PRKD3,RALA,RAP1B,RAP2B,RASD1,RRAS2,SRPK2,STK11,TNF,TSC1,TUBA1A,TUBA4A,TUBB,TUBB4B,VIM,YWHAB,YWHAE,YWHAH,YWHAQ,YWHAZ
Systemic Lupus Erythematosus In B Cell Signaling Pathway	5.7	2.692	AKT2,AKT3,BCL10,BCL2,CALM1 (includes others),CAMK4,CBL,CCND2,CCND3,CD79B,CTNNB1,CXCL8,FOS,FOXO1,FYN,GRB2,IFIT3,IFNAR2,IL6R,IL6ST,INPP5B,INPP5D,IRAK4,IRF3,IRF7,ISG15,ISG20,JAK1,JUN,KRAS,LCK,LTA,LTB,LYN,MALT1,MAP3K7,MAPK1,MCL1,MYC,NFATC3,NFKB1,PAG1,PDPK1,PIK3AP1,PIK3CA,PIK3R5,PIM2,PLAAT4,PPP3CA,PPP3CB,PPP3CC,PPP3R1,PRKCA,PRKCB,PRKCH,PRKD3,RAC2,RALA,RAP1B,RAP2B,RASD1,RASGRP1,RASGRP2,RRAS2,STAT1,STAT…
B Cell Receptor Signaling	6.69	2.673	AKT2,AKT3,APBB1IP,ATF2,ATF4,BCL10,CALM1 (includes others),CAMK2D,CAMK2G,CAMK4,CD79B,CDC42,CFL1,CREB1,CREBBP,DAPP1,EGR1,ETS1,FOXO1,GRB2,INPP5B,INPP5D,JUN,KRAS,LYN,MALT1,MAP3K1,MAP3K12,MAP3K13,MAP3K2,MAP3K5,MAP3K7,MAP3K8,MAPK1,MEF2C,NFATC3,NFKB1,NFKBIA,PAG1,PDPK1,PIK3AP1,PIK3CA,PIK3R5,PPP3CA,PPP3CB,PPP3CC,PPP3R1,PRKCB,PTK2B,RAC2,RALA,RAP1B,RAP2B,RASD1,RASSF5,RPS6KB2,RRAS2
Phospholipase C Signaling	5.72	2.673	ARHGEF1,ARHGEF3,ATF2,ATF4,CALM1 (includes others),CAMK4,CD247,CD3D,CD3E,CD3G,CD79B,CDC42,CREB1,CREBBP,EP300,FCER1G,FNBP1,FYN,GNA13,GNAS,GNB2,GNB5,GNG2,GNG5,GRAP2,GRB2,HDAC1,HDAC2,HDAC5,ITGA4,ITGB1,ITK,ITPR2,KRAS,LCK,LCP2,LYN,MAPK1,MARCKS,MEF2A,MEF2C,MPRIP,MYL12A,MYL12B,MYL6,NFATC3,NFKB1,PEBP1,PLCG1,PPP1CB,PPP3CA,PPP3CB,PPP3CC,PPP3R1,PRKCA,PRKCB,PRKCH,PRKD3,RAC2,RALA,RAP1B,RAP2B,RASD1,RHOA,RHOF,RH…
Cardiac Hypertrophy Signaling	4.61	2.673	ADSS2,ATF2,CALM1 (includes others),CAMK4,CDC42,CREB1,CREBBP,EIF2B3,EIF4E,EP300,FNBP1,GNA13,GNAI2,GNAS,GNB2,GNB5,GNG2,GNG5,GRB2,HSPB1,IL6R,JUN,KRAS,MAP3K1,MAP3K12,MAP3K13,MAP3K2,MAP3K5,MAP3K7,MAP3K8,MAPK1,MEF2A,MEF2C,MYL12A,MYL12B,MYL6,PDIA3,PIK3CA,PIK3R5,PLCG1,PLCL1,PLCL2,PPP3CA,PPP3CB,PPP3CC,PPP3R1,PRKACB,PRKAG1,PRKAG2,PRKAR1A,PRKAR2A,RAC2,RALA,RAP1B,RAP2B,RASD1,RHOA,RHOF,RHOH,RHOT2,RRAS2,TGFB1,…
CREB Signaling in Neurons	2.55	2.667	AKT2,AKT3,ATF2,ATF4,CALM1 (includes others),CAMK2D,CAMK2G,CAMK4,CREB1,CREBBP,EP300,GNA13,GNAI2,GNAS,GNB2,GNB5,GNG2,GNG5,GRB2,GTF2B,ITPR2,KRAS,MAPK1,PDIA3,PIK3CA,PIK3R5,PLCG1,PLCL1,PLCL2,POLR2B,POLR2C,POLR2J,POLR2J2/POLR2J3,POLR2L,PRKACB,PRKAG1,PRKAG2,PRKAR1A,PRKAR2A,PRKCA,PRKCB,PRKCH,PRKD3,RALA,RAP1B,RAP2B,RASD1,RRAS2,TBP
RANK Signaling in Osteoclasts	4.27	2.646	AKT2,AKT3,BIRC2,BIRC3,CALM1 (includes others),CAMK4,CBL,FOS,JUN,MAP3K1,MAP3K12,MAP3K13,MAP3K2,MAP3K5,MAP3K7,MAP3K8,MAPK1,NFKB1,NFKBIA,PIK3CA,PIK3R5,PPP3CA,PPP3CB,PPP3CC,PPP3R1,PTK2B,TAB2,TRAF5,XIAP
nNOS Signaling in Neurons	1.55	2.646	CALM1 (includes others),CAMK4,CAPN2,CAPNS1,PPP3CA,PPP3CB,PPP3CC,PPP3R1,PRKCA,PRKCB,PRKCH,PRKD3,RASD1
Inhibition of ARE-Mediated mRNA Degradation Pathway	8.59	2.592	AGO1,AGO2,AGO3,AKT2,AKT3,CNOT1,CNOT2,CNOT7,CNOT9,DDX6,EXOSC1,EXOSC4,EXOSC8,LTA,LTB,MAP3K7,MAPK1,PABPN1,PAPOLA,PPP2CB,PPP2R1A,PPP2R2A,PPP2R5A,PPP2R5E,PRKACB,PRKAG1,PRKAG2,PRKAR1A,PRKAR2A,PSME1,PSME2,PSME4,PSMF1,TIA1,TNF,TNFRSF1B,TNFSF10,TNFSF13B,YWHAB,YWHAE,YWHAH,YWHAQ,YWHAZ,ZFP36,ZFP36L1,ZFP36L2,ZNF331
Androgen Signaling	4.9	2.558	CALM1 (includes others),CALR,CAMK4,CREBBP,DNAJB1,EP300,ERCC3,GNA13,GNAI2,GNAS,GNB2,GNB5,GNG2,GNG5,GTF2A1,GTF2B,GTF2E1,GTF2H5,HSP90AA1,JUN,KAT2B,KAT7,MAPK1,MNAT1,NCOA1,NCOA4,NFKB1,POLR2B,POLR2C,POLR2J,POLR2J2/POLR2J3,POLR2L,PRKACB,PRKAG1,PRKAG2,PRKAR1A,PRKAR2A,PRKCA,PRKCB,PRKCH,PRKD3,TBP
HGF Signaling	4.41	2.556	AKT2,AKT3,ATF2,CDC42,ELF1,ELF2,ELK3,ETS1,FOS,GRB2,ITGA4,ITGB1,JUN,KRAS,MAP3K1,MAP3K12,MAP3K13,MAP3K2,MAP3K5,MAP3K7,MAP3K8,MAPK1,PIK3CA,PIK3R5,PLCG1,PRKCA,PRKCB,PRKCH,PRKD3,RALA,RAP1B,RAP2B,RASD1,RRAS2,STAT3
UVB-Induced MAPK Signaling	1.46	2.496	EIF4E,EIF4EBP1,FOS,H3-3A/H3-3B,JUN,MAPK1,PIK3CA,PIK3R5,PRKCA,PRKCB,PRKCH,PRKD3,RPS6KA5,TP53
Role of NFAT in Regulation of the Immune Response	7.47	2.429	AKT2,AKT3,ATF2,CALM1 (includes others),CAMK4,CD247,CD28,CD3D,CD3E,CD3G,CD79B,CSNK1A1,CSNK1D,CSNK1G2,CSNK1G3,FCER1G,FOS,FYN,GNA13,GNAI2,GNAS,GNB2,GNB5,GNG2,GNG5,GRB2,HLA-A,HLA-B,HLA-DQB1,ITK,ITPR2,JUN,KRAS,LCK,LCP2,LYN,MAPK1,MEF2A,MEF2C,NFATC3,NFKB1,NFKBIA,ORAI1,PIK3CA,PIK3R5,PLCG1,PPP3CA,PPP3CB,PPP3CC,PPP3R1,RALA,RAP1B,RAP2B,RASD1,RCAN3,RRAS2,XPO1,ZAP70
Production of Nitric Oxide and Reactive Oxygen Species in Macrophages	3.32	2.412	AKT2,AKT3,APOC1,CDC42,CREBBP,CYBA,FNBP1,FOS,IRF1,JAK1,JAK3,JUN,LYZ,MAP3K1,MAP3K12,MAP3K13,MAP3K2,MAP3K5,MAP3K7,MAP3K8,MAPK1,NCF2,NFKB1,NFKBIA,PIK3CA,PIK3R5,PLCG1,PPP1CA,PPP1CB,PPP1R10,PPP2CB,PPP2R1A,PPP2R2A,PPP2R5A,PPP2R5E,PRKCA,PRKCB,PRKCH,PRKD3,RAC2,RAP1B,RHOA,RHOF,RHOH,RHOT2,STAT1,TNF,TNFRSF1B
Cardiac Hypertrophy Signaling (Enhanced)	1.52	2.345	AKAP13,AKT2,AKT3,APEX1,ATF2,ATF6,CALM1 (includes others),CAMK2D,CAMK2G,CAMK4,CTNNB1,CXCL8,DIAPH1,DIAPH2,EIF2B3,EIF4E,EIF4EBP1,EP300,GNA13,GNAI2,GNAS,GNG2,GNG5,HDAC1,HDAC2,HDAC5,HSPB1,IL2RG,IL4R,IL6R,IL6ST,IL7R,ITGA4,ITGB1,ITPR2,JUN,KRAS,LTA,LTB,MAP3K1,MAP3K12,MAP3K13,MAP3K2,MAP3K5,MAP3K7,MAP3K8,MAPK1,MEF2A,MEF2C,MKNK2,MYC,NFATC3,NFKB1,PDE3B,PDE4D,PDE6D,PDE7A,PDIA3,PIK3CA,PIK3R5,PLCG1,PLCL1,PLCL2,…
BMP signaling pathway	2.94	2.294	ATF2,CAMK4,CREB1,CREBBP,GRB2,JUN,KRAS,MAP3K7,MAPK1,NFKB1,NOG,PRKACB,PRKAG1,PRKAG2,PRKAR1A,PRKAR2A,RALA,RAP1B,RAP2B,RASD1,RRAS2,RUNX2,SMAD7,XIAP,ZNF423
TGF-β Signaling	2.32	2.294	BCL2,CDC42,CREBBP,EP300,FOS,GRB2,HDAC1,IRF7,JUN,KRAS,MAP3K7,MAP4K1,MAPK1,RALA,RAP1B,RAP2B,RASD1,RRAS2,RUNX2,RUNX3,SMAD2,SMAD7,TGFB1,TGFBR2,TGIF1,ZNF423
PI3K Signaling in B Lymphocytes	7.1	2.287	AKT2,AKT3,ATF2,ATF4,ATF6,ATF6B,BCL10,CALM1 (includes others),CAMK2D,CAMK2G,CAMK4,CBL,CD79B,CREB1,DAPP1,FOS,FYN,IL4R,INPP5D,ITPR2,JUN,KRAS,LYN,MALT1,MAPK1,NFATC3,NFKB1,NFKBIA,PDIA3,PDPK1,PIK3AP1,PIK3CA,PLCG1,PLCL1,PLCL2,PLEKHA1,PLEKHA2,PPP3CA,PPP3CB,PPP3CC,PPP3R1,PRKCB,RALA,RAP1B,RAP2B,RASD1,RRAS2
Fcγ Receptor-mediated Phagocytosis in Macrophages and Monocytes	5.31	2.263	ACTB,ACTG1,ACTR2,ACTR3,AKT2,AKT3,ARF6,ARPC1B,ARPC2,ARPC3,ARPC4,ARPC5,ARPC5L,CBL,CDC42,EZR,FYN,INPP5D,LCP2,LYN,MAPK1,PIP5K1A,PLCG1,PRKCA,PRKCB,PRKCH,PRKD3,PTK2B,RAC2,RPS6KB2,TLN1,VASP,WAS
Cell Cycle: G1/S Checkpoint Regulation	4.73	-2.236	BMI1,CCND2,CCND3,CCNE2,CDKN2C,E2F3,E2F6,FBXL5,FOXO1,GNL3,HDAC1,HDAC2,HDAC5,MAX,MDM2,MYC,PA2G4,PAK1IP1,RBL2,RPL11,RPL5,SKP1,TFDP1,TGFB1,TP53
PKCθ Signaling in T Lymphocytes	5.11	2.236	BCL10,CAMK2D,CAMK2G,CD247,CD28,CD3D,CD3E,CD3G,FCER1G,FOS,FYN,GRAP2,GRB2,HLA-A,HLA-B,HLA-DQB1,JUN,KRAS,LCK,LCP2,MALT1,MAP3K1,MAP3K12,MAP3K13,MAP3K2,MAP3K5,MAP3K7,MAP3K8,MAPK1,NFATC3,NFKB1,NFKBIA,PIK3CA,PIK3R5,PLCG1,PPP3CA,PPP3CB,PPP3CC,PPP3R1,RAC2,RALA,RAP1B,RAP2B,RASD1,RRAS2,ZAP70
IL-17A Signaling in Gastric Cells	1.41	2.236	CCL5,CXCL10,CXCL8,FOS,JUN,MAPK1,NFKB1,TNF
Sirtuin Signaling Pathway	14.1	2.224	ABCA1,ACLY,APEX1,ARNTL,ATG12,ATG14,ATG3,ATG4B,ATP5F1A,ATP5F1B,ATP5F1D,ATP5F1E,ATP5MC1,ATP5PB,CXCL8,DUSP6,FOXO1,GABARAP,GABARAPL2,GABPB2,GADD45A,GADD45B,GADD45G,GLS,GLUD1,GOT2,H1-10,H1-2,H1-3,H1-4,H3-3A/H3-3B,HIF1A,IDH2,JUN,KAT2A,LDHA,LDHB,MAPK1,MYC,NAMPT,NDUFA1,NDUFA11,NDUFA12,NDUFA13,NDUFA3,NDUFA4,NDUFA8,NDUFAF2,NDUFB1,NDUFB10,NDUFB11,NDUFB4,NDUFB5,NDUFB6,NDUFB7,NDUFS2,NDUFS4,NDUFS6,NDUFS7,NDUFV…
Cholecystokinin/Gastrin-mediated Signaling	2.22	2.117	ATF2,CDC42,CREM,FNBP1,FOS,GNA13,GRB2,IL1RN,ITPR2,JUN,KRAS,MAPK1,MEF2A,MEF2C,PRKCA,PRKCB,PRKCH,PRKD3,PTK2B,RAC2,RALA,RAP1B,RAP2B,RASD1,RHOA,RHOF,RHOH,RHOT2,RRAS2,TNF
Remodeling of Epithelial Adherens Junctions	4.23	2.111	ACTB,ACTG1,ACTN1,ACTN4,ACTR2,ACTR3,ARF6,ARPC1B,ARPC2,ARPC3,ARPC4,ARPC5,ARPC5L,CTNNB1,DNM1L,DNM2,NME1,RAB7A,RALA,TUBA1A,TUBA4A,TUBB,TUBB4B,VCL
Death Receptor Signaling	4.73	2.043	ACIN1,ACTB,ACTG1,ARHGDIB,BCL2,BIRC2,BIRC3,CASP2,CASP3,CASP8,CFLAR,CYCS,DFFA,HSPB1,MAP3K5,NFKB1,NFKBIA,PARP1,PARP14,PARP16,PARP4,PARP8,SPTAN1,TANK,TIPARP,TNF,TNFRSF10A,TNFRSF1B,TNFRSF25,TNFSF10,XIAP
Renin-Angiotensin Signaling	2.8	2.043	ATF2,CCL5,FOS,GRB2,ITPR2,JUN,KRAS,MAP3K1,MAPK1,NFKB1,PAK2,PIK3CA,PIK3R5,PLCG1,PRKACB,PRKAG1,PRKAG2,PRKAR1A,PRKAR2A,PRKCA,PRKCB,PRKCH,PRKD3,PTK2B,RALA,RAP1B,RAP2B,RASD1,RRAS2,STAT1,STAT3,TNF
Apoptosis Signaling	3.54	2.043	ACIN1,BCL2,BIRC2,BIRC3,CAPN2,CAPNS1,CASP2,CASP3,CASP8,CYCS,DFFA,KRAS,MAP3K5,MAPK1,MCL1,NFKB1,NFKBIA,PARP1,PLCG1,PRKCA,RALA,RAP1B,RAP2B,RASD1,RRAS2,SPTAN1,TNF,TNFRSF1B,TP53,XIAP
