# Supplementary material for: A dynamic single cell-based framework for digital twins to prioritize disease genes and drug targets
Source: Genome Med. 2022 May 6;14:48. doi: 10.1186/s13073-022-01048-4 (PMC9074288; doi:10.1186/s13073-022-01048-4)
Supplement: Supplementary file 5 — Additional file 5. Significant pathways enriched in the scRNA-seq SAR data, in different cell types and at different time points. [file 13073_2022_1048_MOESM5_ESM.zip › Pathway_3D.xlsx]

## Sheet: B_3D
Ingenuity Canonical Pathways	-log(p-value)	z-score	Molecules
Necroptosis Signaling Pathway	5.06	5.988	BIRC3,CAMK2D,CAPN2,CAPNS1,CASP1,CASP10,CASP8,CFLAR,CHP1,DNM1L,EIF2AK2,FKBP1A,GLUD1,GLUL,IRF3,JAK1,MAP3K7,MDM2,PAM16,PELI1,PPIF,PPP3CA,PPP3CB,PPP3CC,PPP3R1,SLC25A3,SLC25A5,STAT1,TAB2,TICAM1,TIMM10,TIMM13,TIMM22,TIMM23,TIMM44,TIMM8A,TIMM8B,TIMM9,TNF,TNFRSF1B,TNIP1,TOMM20,TOMM22,TOMM34,TOMM7,TOMM70,TP53,TRAF2,TRPM7,TSPO,UBC,VDAC1,VDAC2,VDAC3
CD28 Signaling in T Helper Cells	17.8	5.374	ACTR2,ACTR3,AKT1,AKT2,AKT3,ARPC1B,ARPC2,ARPC3,ARPC4,ARPC5,BCL10,CALM1 (includes others),CAMK4,CARD11,CD247,CD3D,CD3E,CD3G,CD4,CDC42,CHP1,CSK,CTLA4,FCER1G,FOS,FYN,GRB2,HLA-A,HLA-B,HLA-DMA,HLA-DMB,HLA-DOA,HLA-DQA1,HLA-DQB1,HLA-DRA,HLA-DRB1,IKBKE,ITK,ITPR1,ITPR2,JUN,LCK,LCP2,MALT1,MAP2K1,MAP2K2,MAP3K1,MAPK8,MAPK9,NFAT5,NFKB1,NFKBIA,NFKBIE,PDPK1,PIK3R1,PPP3CA,PPP3CB,PPP3CC,PPP3R1,PRKCQ,PTPN11,PTPN6,S…
Dopamine-DARPP32 Feedback in cAMP Signaling	1.31	5.284	ATF2,ATF4,CALM1 (includes others),CAMK4,CHP1,CREB1,CREB3,CREBBP,CREM,CSNK1A1,CSNK1D,CSNK1G2,CSNK1G3,GNAI2,GRINA,ITPR1,ITPR2,PDIA3,PPP1CA,PPP1R10,PPP1R14B,PPP2R2A,PPP2R5A,PPP2R5E,PPP3CA,PPP3CB,PPP3CC,PPP3R1,PRKACA,PRKACB,PRKAG1,PRKAR1A,PRKAR1B,PRKAR2A,PRKCA,PRKCB,PRKCD,PRKCH,PRKCI,PRKCQ,PRKD3
Role of NFAT in Cardiac Hypertrophy	3.08	5.27	AKT1,AKT2,AKT3,CALM1 (includes others),CAMK2D,CAMK4,CHP1,CSNK1A1,EP300,GNAI2,GNB2,GNG5,GRB2,GSK3B,HDAC1,HDAC2,HDAC3,HDAC5,HDAC6,HDAC7,HDAC8,ITPR1,ITPR2,KRAS,LIF,MAP2K1,MAP2K2,MAP2K7,MAP3K1,MAP3K7,MAPK1,MAPK8,MAPK9,MEF2A,MEF2C,NRAS,PDIA3,PIK3R1,PPP3CA,PPP3CB,PPP3CC,PPP3R1,PRKACA,PRKACB,PRKAG1,PRKAR1A,PRKAR1B,PRKAR2A,PRKCA,PRKCB,PRKCD,PRKCH,PRKCI,PRKCQ,PRKD3,RAF1,RAP1B,RASD1,RCAN3,RRAS2,SHC1,TGFB1
Systemic Lupus Erythematosus In B Cell Signaling Pathway	10.6	5.2	AKT1,AKT2,AKT3,BCL10,BCL2L11,BLNK,BTK,CALM1 (includes others),CAMK4,CARD11,CBL,CCND2,CCND3,CD19,CD40,CD40LG,CD70,CD72,CD79A,CD79B,CHP1,CSF2,CSK,CTNNB1,FOS,FOXO1,FOXO3,FYN,GRB2,GSK3B,HCK,IGHA1,IGHM,INPP5B,INPP5D,IRAK1,IRAK4,IRF3,IRF5,IRF7,ISG15,ISG20,JAK1,JUN,KRAS,LCK,LIF,LILRB4,LTA,LTB,LYN,MALT1,MAP2K1,MAP2K2,MAP3K14,MAP3K7,MAP4K4,MAPK1,MCL1,MTOR,MYD88,NFAT5,NFKB1,NRAS,PAG1,PDPK1,PIK3AP1,PIK3R1,P…
Synaptic Long Term Potentiation	3.78	5.154	ATF2,ATF4,CALM1 (includes others),CAMK2D,CAMK4,CHP1,CREB1,CREB3,CREBBP,EP300,GRINA,ITPR1,ITPR2,KRAS,MAP2K1,MAP2K2,MAPK1,NRAS,PDIA3,PPP1CA,PPP1R10,PPP1R14B,PPP3CA,PPP3CB,PPP3CC,PPP3R1,PRKACA,PRKACB,PRKAG1,PRKAR1A,PRKAR1B,PRKAR2A,PRKCA,PRKCB,PRKCD,PRKCH,PRKCI,PRKCQ,PRKD3,RAF1,RAP1B,RASD1,RRAS2
Cardiac Hypertrophy Signaling (Enhanced)	1.43	5.124	AKAP13,AKT1,AKT2,AKT3,APEX1,ATF2,ATF6,CALM1 (includes others),CAMK2D,CAMK4,CD40LG,CD70,CHP1,CSF2,CSF2RB,CTNNB1,DIAPH1,DIAPH2,DLG1,DVL3,EIF2B1,EIF2B3,EIF2B4,EIF2B5,EIF4E,EIF4EBP1,EP300,GNA13,GNAI2,GNG5,GSK3B,HDAC1,HDAC2,HDAC3,HDAC5,HDAC6,HDAC7,HDAC8,HSPB1,IKBKE,IL10RA,IL10RB,IL17RB,IL21R,IL4R,IL7R,ITGA4,ITGB1,ITPR1,ITPR2,JUN,KRAS,LIF,LTA,LTB,MAP2K1,MAP2K2,MAP2K7,MAP3K1,MAP3K12,MAP3K13,MAP3K14,MAP3…
NRF2-mediated Oxidative Stress Response	13	5.082	ACTG1,ACTG2,AKR7A2,AKT1,ATF4,CAT,CBR1,CCT7,CLPP,CREBBP,DNAJA1,DNAJA3,DNAJB1,DNAJB12,DNAJB14,DNAJB6,DNAJB9,DNAJC10,DNAJC11,DNAJC19,DNAJC3,DNAJC4,DNAJC7,DNAJC8,DNAJC9,EP300,ERP29,FKBP5,FOS,FTH1,FTL,GCLM,GSK3B,GSR,GSTK1,GSTO1,GSTP1,HERPUD1,HMOX1,JUN,JUNB,JUND,KEAP1,KRAS,MAF,MAFG,MAP2K1,MAP2K2,MAP2K7,MAP3K1,MAP3K5,MAP3K7,MAPK1,MAPK8,MAPK9,MGST3,NRAS,PIK3R1,PMF1/PMF1-BGLAP,PPIB,PRDX1,PRKCA,PRKCB,PRKCD…
GNRH Signaling	3.11	5	ATF2,ATF4,CALM1 (includes others),CAMK2D,CAMK4,CDC42,CREB1,CREB3,CREBBP,EGR1,FOS,GNAI2,GNG5,GRB2,ITPR1,ITPR2,JUN,KRAS,MAP2K1,MAP2K2,MAP2K7,MAP3K1,MAP3K12,MAP3K13,MAP3K14,MAP3K2,MAP3K5,MAP3K7,MAP3K8,MAPK1,MAPK8,MAPK9,NFKB1,NRAS,PAK2,PRKACA,PRKACB,PRKAG1,PRKAR1A,PRKAR1B,PRKAR2A,PRKCA,PRKCB,PRKCD,PRKCH,PRKCI,PRKCQ,PRKD3,RAF1,RAP1B,RASD1,RRAS2
Opioid Signaling Pathway	3.3	4.936	AKT1,AKT2,AKT3,AP1B1,AP1G2,AP2A2,AP2B1,AP2S1,ATF2,ATF4,CALM1 (includes others),CAMK2D,CAMK4,CDC42,CLTA,CLTC,CREB1,CREB3,CREBBP,CTNNB1,EP300,FOS,FOSB,FYN,GNAI2,GNG5,GRINA,GRK2,GRK3,GRK6,GSK3B,HCK,ITPR1,ITPR2,KRAS,LCK,LYN,MAP2K1,MAP2K2,MAP2K7,MAPK1,MAPK6,NFKB1,NFKBIA,NRAS,PPP3CA,PPP3CB,PPP3CC,PPP3R1,PRKACA,PRKACB,PRKAG1,PRKAR1A,PRKAR1B,PRKAR2A,PRKCA,PRKCB,PRKCD,PRKCH,PRKCI,PRKCQ,PRKD3,RAC2,RAF1,RAP…
Natural Killer Cell Signaling	4.7	4.826	AKT1,AKT2,AKT3,B2M,CD247,CD48,CDC42,CFL1,FCER1G,FYN,GRB2,HCST,HLA-A,HLA-B,HLA-C,HLA-E,HLA-F,HSPA14,HSPA8,IRAK4,ITGAL,ITGB1,JAK3,KLRB1,KLRD1,KRAS,LCK,LCP2,LILRB1,MAP2K1,MAP2K2,MAP3K1,MAP3K12,MAP3K13,MAP3K14,MAP3K2,MAP3K5,MAP3K7,MAP3K8,MAPK1,MTOR,MYD88,NFAT5,NFKB1,NRAS,PAK2,PIK3R1,PRKCQ,PTPN11,PTPN6,RAC2,RAF1,RAP1B,RASD1,RRAS2,SH2D1A,SYK,TYROBP,VAV1,VAV3,WAS,WIPF1,ZAP70
Phospholipase C Signaling	6.44	4.781	ARHGEF1,ARHGEF3,ARHGEF7,ATF2,ATF4,BLNK,BTK,CALM1 (includes others),CAMK4,CD247,CD3D,CD3E,CD3G,CD79A,CD79B,CDC42,CHP1,CREB1,CREB3,CREBBP,EP300,FCER1G,FNBP1,FYN,GNA13,GNB2,GNG5,GRB2,HDAC1,HDAC2,HDAC3,HDAC5,HDAC6,HDAC7,HDAC8,HMOX1,ITGA4,ITGB1,ITK,ITPR1,ITPR2,KRAS,LCK,LCP2,LYN,MAP2K1,MAP2K2,MAPK1,MARCKS,MEF2A,MEF2C,MPRIP,MYL12A,MYL12B,MYL6,MYL6B,NFAT5,NFKB1,NRAS,PEBP1,PPP3CA,PPP3CB,PPP3CC,PPP3R1,PRKC…
HGF Signaling	6.3	4.743	AKT1,AKT2,AKT3,ATF2,CDC42,CDKN1A,ELF1,ELF2,ELK3,ETS1,FOS,GRB2,ITGA4,ITGB1,JUN,KRAS,MAP2K1,MAP2K2,MAP2K7,MAP3K1,MAP3K12,MAP3K13,MAP3K14,MAP3K2,MAP3K5,MAP3K7,MAP3K8,MAPK1,MAPK8,MAPK9,NRAS,PIK3R1,PRKCA,PRKCB,PRKCD,PRKCH,PRKCI,PRKCQ,PRKD3,PTPN11,RAF1,RAP1B,RAPGEF1,RASD1,RRAS2
NF-κB Signaling	5.33	4.727	AKT1,AKT2,AKT3,BCL10,CARD11,CASP8,CD40,CD40LG,CREBBP,CSNK2A1,CSNK2A2,CSNK2B,EIF2AK2,EP300,FCER1G,GSK3B,HDAC1,HDAC2,IRAK1,IRAK4,KRAS,LCK,LTA,MALT1,MAP2K7,MAP3K1,MAP3K14,MAP3K7,MAP3K8,MAP4K4,MAPK8,MYD88,NFKB1,NFKBIA,NFKBIE,NRAS,PELI1,PIK3R1,PRKACA,PRKACB,PRKCB,PRKCQ,RAF1,RAP1B,RASD1,RRAS2,SIGIRR,TAB2,TANK,TDP2,TGFBR3,TNF,TNFAIP3,TNFRSF1B,TNIP1,TRAF2,TRAF3,TRAF5,UBE2N,UBE2V1,ZAP70
Xenobiotic Metabolism General Signaling Pathway	3.13	4.727	AHR,AKT1,AKT2,AKT3,CREBBP,EP300,FTL,GSTK1,GSTO1,GSTP1,HMOX1,KEAP1,KRAS,MAF,MAP2K1,MAP2K2,MAP2K7,MAP3K1,MAP3K12,MAP3K13,MAP3K14,MAP3K2,MAP3K5,MAP3K7,MAP3K8,MAPK1,MAPK8,MAPK9,MGST3,NR1H2,NRAS,PIK3R1,PRKCA,PRKCB,PRKCD,PRKCH,PRKCI,PRKCQ,PRKD3,RAF1,RAP1B,RASD1,RBX1,RRAS2
Protein Kinase A Signaling	3.06	4.72	ACP1,AKAP11,AKAP13,AKAP9,ANAPC1,APEX1,ATF2,ATF4,CALM1 (includes others),CAMK2D,CAMK4,CDC16,CHP1,CREB1,CREB3,CREBBP,CREM,CTNNB1,DUSP10,DUSP12,DUSP16,DUSP2,EBI3,FLNA,GNA13,GNAI2,GNB2,GNG5,GSK3B,H1-1,H1-10,H1-2,H1-3,H1-4,H1-5,H3-3A/H3-3B,ITPR1,ITPR2,KDELR1,LEF1,MAP2K1,MAP2K2,MAP3K1,MAPK1,MTMR3,MYL12A,MYL12B,MYL6,MYL6B,NFAT5,NFKB1,NFKBIA,NFKBIE,PALM2AKAP2,PDE4B,PDE6D,PDE7A,PDIA3,PGP,PHKG1,PPP1CA,PPP1…
RANK Signaling in Osteoclasts	6.43	4.667	AKT1,AKT2,AKT3,BIRC3,CALM1 (includes others),CAMK4,CBL,CHP1,FOS,GSN,IKBKE,JUN,MAP2K1,MAP2K2,MAP2K7,MAP3K1,MAP3K12,MAP3K13,MAP3K14,MAP3K2,MAP3K5,MAP3K7,MAP3K8,MAPK1,MAPK8,MAPK9,NFKB1,NFKBIA,NFKBIE,PIK3R1,PPP3CA,PPP3CB,PPP3CC,PPP3R1,RAF1,TAB2,TRAF2,TRAF5
14-3-3-mediated Signaling	5.61	4.667	AKT1,AKT2,AKT3,BAX,CBL,EDC3,FOS,FOXO1,GRB2,GSK3B,JUN,KRAS,MAP2K1,MAP2K2,MAP3K5,MAPK1,MAPK8,MAPK9,NRAS,PDCD6IP,PDIA3,PIK3R1,PRKCA,PRKCB,PRKCD,PRKCH,PRKCI,PRKCQ,PRKD3,RAF1,RAP1B,RASD1,RRAS2,TNF,TRAF2,TUBA1A,TUBA1B,TUBA1C,TUBA4A,TUBB,TUBB6,VIM,YWHAB,YWHAE,YWHAG,YWHAH,YWHAQ,YWHAZ
Reelin Signaling in Neurons	2.45	4.644	ACTR2,ACTR3,AKT1,AKT2,AKT3,ARHGEF1,ARHGEF3,ARPC1B,ARPC2,ARPC3,ARPC4,ARPC5,CAMK2D,CDC42,CFL1,CRK,FYN,GRINA,GSK3B,HCK,ITGA4,ITGAL,ITGB1,ITGB2,LCK,LYN,MAP2K1,MAP2K2,MAP2K7,MAP4K1,MAPK1,MAPK8,MAPK9,MTOR,NDEL1,PIK3R1,RAP1B,RAPGEF1,RHOA
Pyridoxal 5'-phosphate Salvage Pathway	3	4.491	AKT2,CSNK1A1,CSNK1D,DYRK1A,EIF2AK2,GRK6,IRAK1,MAP2K1,MAP2K2,MAP3K8,MAPK1,MAPK6,MAPK8,MAPK9,PAK2,PDXK,PNPO,PRKAA1,PRKCD,PRKCH,PRKCQ,PRKX,PRPF4B,TTK
Estrogen Receptor Signaling	7.78	4.315	AKT1,AKT2,AKT3,ATF2,ATF4,ATP5F1A,ATP5F1E,ATP5MC1,ATP5PB,CARM1,CCNC,CDKN1A,CFL1,CREB1,CREB3,CREBBP,CTBP1,CTBP2,CYC1,DDX5,EIF2B1,EIF2B3,EIF2B4,EIF2B5,EIF4E,EIF4EBP1,EP300,FOS,FOXO1,FOXO3,GNA13,GNAI2,GNG5,GPS2,GRB2,GSK3B,HDAC3,HIF1A,HNRNPD,HSP90AA1,HSP90AB1,HSP90B1,JAK1,JAK3,JUN,KRAS,MAP2K1,MAP2K2,MAPK1,MED1,MED13,MED15,MED18,MED31,MED6,MMP12,MMP9,MPRIP,MTOR,MYL12A,MYL12B,MYL6,MYL6B,NCOA2,NCOA3,NCOR…
Nitric Oxide Signaling in the Cardiovascular System	2.04	4.271	AKT1,AKT2,AKT3,CALM1 (includes others),CAMK4,HSP90AA1,HSP90AB1,HSP90B1,ITPR1,ITPR2,MAP2K1,MAP2K2,MAPK1,PIK3R1,PRKAA1,PRKACA,PRKACB,PRKAG1,PRKAR1A,PRKAR1B,PRKAR2A,PRKCA,PRKCB,PRKCD,PRKCH,PRKCI,PRKCQ,PRKD3,VEGFB
Cardiac Hypertrophy Signaling	3.58	4.25	ADSS2,AKT1,ATF2,CALM1 (includes others),CAMK4,CDC42,CHP1,CREB1,CREBBP,EIF2B1,EIF2B3,EIF2B4,EIF2B5,EIF4E,EP300,FNBP1,GNA13,GNAI2,GNB2,GNG5,GRB2,GSK3B,HSPB1,JUN,KRAS,MAP2K1,MAP2K2,MAP2K7,MAP3K1,MAP3K12,MAP3K13,MAP3K14,MAP3K2,MAP3K5,MAP3K7,MAP3K8,MAPK1,MAPK8,MAPK9,MAPKAPK2,MEF2A,MEF2C,MTOR,MYL12A,MYL12B,MYL6,MYL6B,NRAS,PDIA3,PIK3R1,PPP3CA,PPP3CB,PPP3CC,PPP3R1,PRKACA,PRKACB,PRKAG1,PRKAR1A,PRKAR1B,PRK…
BMP signaling pathway	3.29	4.158	ATF2,CAMK4,CREB1,CREBBP,GRB2,JUN,KRAS,MAP2K1,MAP2K2,MAP3K7,MAPK1,MAPK8,MAPK9,NFKB1,NRAS,PRKACA,PRKACB,PRKAG1,PRKAR1A,PRKAR1B,PRKAR2A,RAF1,RAP1B,RASD1,RRAS2,RUNX2,SMAD4,SMAD5,SMAD7,ZNF423
fMLP Signaling in Neutrophils	4.48	4.111	ACTR2,ACTR3,ARPC1B,ARPC2,ARPC3,ARPC4,ARPC5,CALM1 (includes others),CAMK4,CDC42,CHP1,GNAI2,GNB2,GNG5,ITPR1,ITPR2,KRAS,MAP2K1,MAP2K2,MAPK1,NFAT5,NFKB1,NFKBIA,NFKBIE,NRAS,PIK3R1,PPP3CA,PPP3CB,PPP3CC,PPP3R1,PRKCA,PRKCB,PRKCD,PRKCH,PRKCI,PRKCQ,PRKD3,RAF1,RAP1B,RASD1,RRAS2,WAS
UVB-Induced MAPK Signaling	3.18	4.025	AKT1,EIF4E,EIF4EBP1,FOS,H3-3A/H3-3B,JUN,MAP2K1,MAPK1,MAPK8,MAPK9,MTOR,PIK3R1,PRKCA,PRKCB,PRKCD,PRKCH,PRKCI,PRKCQ,PRKD3,RPS6KA5,TP53
P2Y Purigenic Receptor Signaling Pathway	2.32	4	AKT1,AKT2,AKT3,ATF2,ATF4,CREB1,CREB3,CREBBP,FOS,GNAI2,GNB2,GNG5,JUN,KRAS,MAP2K1,MAP2K2,MAPK1,NFKB1,NRAS,PDIA3,PIK3R1,PRKACA,PRKACB,PRKAG1,PRKAR1A,PRKAR1B,PRKAR2A,PRKCA,PRKCB,PRKCD,PRKCH,PRKCI,PRKCQ,PRKD3,RAF1,RAP1B,RASD1,RRAS2
Salvage Pathways of Pyrimidine Ribonucleotides	1.97	3.9	AICDA,AKT2,APOBEC3G,CSNK1A1,CSNK1D,DYRK1A,EIF2AK2,GRK6,IRAK1,MAP2K1,MAP2K2,MAP3K8,MAPK1,MAPK6,MAPK8,MAPK9,NME1,NME2,NME4,PAK2,PRKAA1,PRKCD,PRKCH,PRKCQ,PRKX,PRPF4B,TTK,UCK2,UPP1
Melatonin Signaling	2.07	3.838	CALM1 (includes others),CAMK2D,CAMK4,GNAI2,MAP2K1,MAP2K2,MAP2K7,MAPK1,PDIA3,PRKACA,PRKACB,PRKAG1,PRKAR1A,PRKAR1B,PRKAR2A,PRKCA,PRKCB,PRKCD,PRKCH,PRKCI,PRKCQ,PRKD3,RAF1
Senescence Pathway	4.79	3.755	AKT1,AKT2,AKT3,ANAPC1,CALM1 (includes others),CAMK4,CAPN2,CAPNS1,CAT,CCNB1,CCNB2,CDC16,CDKN1A,CHEK1,CHP1,CREBBP,DHCR24,DMTF1,E2F2,E2F3,E2F4,E2F5,E2F8,EIF4E,EIF4EBP1,ELF1,ELF2,ELK3,EP300,EP400,ETS1,FOXO3,GADD45A,GADD45G,HBP1,IKBKE,ING1,IRF3,ITPR2,ITSN2,JUN,KAT2B,KRAS,MAP2K1,MAP2K2,MAP2K7,MAP3K7,MAPK1,MAPK6,MAPKAPK2,MDM2,MTOR,NFAT5,NFKB1,NRAS,PARP1,PDHA1,PDHB,PDHX,PHF19,PIK3R1,PPP1CA,PPP2R2A,PPP2R5…
PFKFB4 Signaling Pathway	4.08	3.71	ATF2,ATF4,CREB1,CREB3,CREBBP,GPI,MAP2K1,MAP2K2,MAP2K7,MAPK1,NCOA3,PRKACA,PRKACB,PRKAG1,PRKAR1A,PRKAR1B,PRKAR2A,RPS6KA5,TGFB1,TKT,TP53
UVC-Induced MAPK Signaling	3.8	3.71	FOS,JUN,KRAS,MAP2K1,MAP2K2,MAPK1,MAPK8,MAPK9,NRAS,PRKCA,PRKCB,PRKCD,PRKCH,PRKCI,PRKCQ,PRKD3,RAF1,RAP1B,RASD1,RRAS2,SMPD4,TP53
Renin-Angiotensin Signaling	2.95	3.667	ATF2,FOS,GRB2,ITPR1,ITPR2,JUN,KRAS,MAP2K1,MAP2K2,MAP3K1,MAPK1,MAPK8,MAPK9,NFKB1,NRAS,PAK2,PIK3R1,PRKACA,PRKACB,PRKAG1,PRKAR1A,PRKAR1B,PRKAR2A,PRKCA,PRKCB,PRKCD,PRKCH,PRKCI,PRKCQ,PRKD3,PTPN6,RAF1,RAP1B,RASD1,RRAS2,SHC1,STAT1,TNF
PI3K Signaling in B Lymphocytes	10.6	3.641	AKT1,AKT2,AKT3,ATF2,ATF4,ATF5,ATF6,BCL10,BLNK,BTK,CALM1 (includes others),CAMK2D,CAMK4,CBL,CD19,CD40,CD79A,CD79B,CD81,CHP1,CREB1,DAPP1,FOS,FOXO3,FYN,IKBKE,IL4R,INPP5D,ITPR1,ITPR2,JUN,KRAS,LYN,MALT1,MAP2K1,MAP2K2,MAPK1,NFAT5,NFKB1,NFKBIA,NFKBIE,NRAS,PDIA3,PDPK1,PIK3AP1,PIK3R1,PLEKHA1,PLEKHA2,PPP3CA,PPP3CB,PPP3CC,PPP3R1,PRKCB,PRKCI,RAF1,RAP1B,RASD1,RRAS2,SYK,VAV1,VAV3
B Cell Receptor Signaling	15	3.623	AKT1,AKT2,AKT3,APBB1IP,ATF2,ATF4,BCL10,BCL2A1,BLNK,BTK,CALM1 (includes others),CAMK2D,CAMK4,CD19,CD79A,CD79B,CDC42,CFL1,CREB1,CREB3,CREBBP,CSK,DAPP1,EBF1,EGR1,ETS1,FOXO1,GRB2,GSK3B,IGHA1,IGHM,IKBKE,INPP5B,INPP5D,JUN,KRAS,LYN,MALT1,MAP2K1,MAP2K2,MAP2K7,MAP3K1,MAP3K12,MAP3K13,MAP3K14,MAP3K2,MAP3K5,MAP3K7,MAP3K8,MAPK1,MAPK8,MAPK9,MEF2C,MTOR,NFAT5,NFKB1,NFKBIA,NFKBIE,NRAS,PAG1,PAX5,PDPK1,PIK3AP1,PIK3…
Fcγ Receptor-mediated Phagocytosis in Macrophages and Monocytes	8.45	3.618	ACTG1,ACTG2,ACTR2,ACTR3,AKT1,AKT2,AKT3,ARF6,ARPC1B,ARPC2,ARPC3,ARPC4,ARPC5,CBL,CDC42,CRK,CSF2,EZR,FYN,HCK,HMOX1,INPP5D,LCP2,LYN,MAPK1,PIK3R1,PIP5K1A,PRKCA,PRKCB,PRKCD,PRKCH,PRKCI,PRKCQ,PRKD3,RAB11A,RAB11B,RAC2,RPS6KB2,SYK,TLN1,VASP,VAV1,VAV3,WAS
Death Receptor Signaling	6.82	3.569	ACIN1,ACTG1,ACTG2,APAF1,ARHGDIB,BID,BIRC3,CASP10,CASP2,CASP3,CASP6,CASP7,CASP8,CFLAR,CYCS,DAXX,DFFA,HSPB1,HTRA2,IKBKE,LMNA,MAP2K7,MAP3K14,MAP3K5,MAP4K4,MAPK8,NFKB1,NFKBIA,NFKBIE,PARP1,PARP11,PARP14,PARP2,PARP4,PARP8,TANK,TNF,TNFRSF1B,TNKS2,TRAF2
CD40 Signaling	3.85	3.53	CD40,CD40LG,FOS,IKBKE,JAK3,JUN,LTA,MAP2K1,MAP2K2,MAP2K7,MAP3K14,MAP3K7,MAPK1,MAPK8,MAPK9,MAPKAPK2,NFKB1,NFKBIA,NFKBIE,PIK3R1,TANK,TNFAIP3,TRAF1,TRAF2,TRAF3,TRAF5
IL-8 Signaling	2.76	3.501	AKT1,AKT2,AKT3,BAX,CCND2,CCND3,CDC42,CSTB,EIF4EBP1,FNBP1,FOS,GNA13,GNAI2,GNB2,GNG5,HMOX1,IKBKE,IQGAP1,IRAK1,IRAK4,ITGAX,ITGB2,JUN,KRAS,LASP1,MAP2K1,MAP2K2,MAP4K4,MAPK1,MAPK8,MAPK9,MMP9,MTOR,MYL12B,NFKB1,NRAS,PAK2,PIK3R1,PRKCA,PRKCB,PRKCD,PRKCH,PRKCI,PRKCQ,PRKD3,RAB11FIP2,RAC2,RAF1,RAP1B,RASD1,RHOA,RHOF,RHOG,RHOT2,RRAS2,VASP,VEGFB
Hepatic Fibrosis Signaling Pathway	1.97	3.459	AKT1,AKT2,AKT3,ATF2,ATF4,CALM1 (includes others),CAMK4,CASP3,CCDC88A,CD40,CD40LG,CDC42,CREB1,CREB3,CREBBP,CTNNB1,DVL3,FNBP1,FOS,FOXO1,FTH1,FTL,GNAI2,GSK3B,HIF1A,IKBKE,IRAK1,IRAK4,ITGA4,ITGB1,JAK1,JUN,KRAS,LEF1,MAP2K1,MAP2K2,MAP2K7,MAP3K7,MAPK1,MAPK8,MAPK9,MTOR,MYD88,MYL12A,MYL12B,MYL6,MYL6B,NFKB1,NFKBIA,NFKBIE,NRAS,PDCD4,PIK3R1,PRKACA,PRKACB,PRKAG1,PRKAR1A,PRKAR1B,PRKAR2A,PRKCA,PRKCB,PRKCD,PRKCH,…
Cell Cycle Control of Chromosomal Replication	1.96	3.441	CDK11A,DBF4,LIG1,MCM2,MCM3,MCM4,MCM5,MCM6,MCM7,ORC1,ORC2,ORC3,ORC5,ORC6,PRIM1,RPA2,RPA3,TOP2A,TOP2B
ERK/MAPK Signaling	3.76	3.434	ATF2,ATF4,CREB1,CREB3,CREBBP,CRK,DUSP2,EIF4E,EIF4EBP1,ELF1,ELF2,ELK3,ETS1,FOS,FYN,GRB2,H3-3A/H3-3B,HSPB1,ITGA4,ITGB1,KRAS,MAP2K1,MAP2K2,MAPK1,MKNK2,NRAS,PAK2,PIK3R1,PPP1CA,PPP1R10,PPP1R14B,PPP2R2A,PPP2R5A,PPP2R5E,PRKACA,PRKACB,PRKAG1,PRKAR1A,PRKAR1B,PRKAR2A,PRKCA,PRKCB,PRKCD,PRKCI,RAC2,RAF1,RAP1B,RAPGEF1,RASD1,RPS6KA5,RRAS2,SHC1,STAT1,TLN1,VRK2,YWHAB,YWHAG,YWHAH,YWHAQ,YWHAZ
Cholecystokinin/Gastrin-mediated Signaling	2.66	3.43	ATF2,CDC42,CREM,FNBP1,FOS,GNA13,GRB2,ITPR1,ITPR2,JUN,KRAS,MAP2K1,MAP2K2,MAPK1,MAPK8,MAPK9,MEF2A,MEF2C,NRAS,PRKCA,PRKCB,PRKCD,PRKCH,PRKCI,PRKCQ,PRKD3,RAC2,RAF1,RAP1B,RASD1,RHOA,RHOF,RHOG,RHOT2,RRAS2,SHC1,TNF
TGF-β Signaling	2.78	3.402	CDC42,CREBBP,EP300,FOS,GRB2,HDAC1,IRF7,JUN,KRAS,MAP2K1,MAP2K2,MAP3K7,MAP4K1,MAPK1,MAPK8,MAPK9,NRAS,RAF1,RAP1B,RASD1,RRAS2,RUNX2,RUNX3,SMAD2,SMAD4,SMAD5,SMAD7,TFE3,TGFB1,TGIF1,VDR,ZNF423
Glioma Signaling	3.63	3.4	AKT1,AKT2,AKT3,CALM1 (includes others),CAMK2D,CAMK4,CDKN1A,E2F2,E2F3,E2F4,E2F5,E2F8,GRB2,IDH2,IDH3B,KRAS,MAP2K1,MAP2K2,MAPK1,MDM2,MTOR,NRAS,PA2G4,PIK3R1,PRKCA,PRKCB,PRKCD,PRKCH,PRKCI,PRKCQ,PRKD3,RAF1,RAP1B,RASD1,RRAS2,SHC1,TFDP1,TP53
IL-3 Signaling	7.07	3.333	AKT1,AKT2,AKT3,CHP1,CSF2RB,FOS,FOXO1,GRB2,INPP5D,JAK1,JUN,KRAS,MAP2K1,MAP2K2,MAPK1,NRAS,PIK3R1,PPP3CA,PPP3CB,PPP3CC,PPP3R1,PRKCA,PRKCB,PRKCD,PRKCH,PRKCI,PRKCQ,PRKD3,PTPN6,RAF1,RAP1B,RAPGEF1,RASD1,RRAS2,SHC1,STAT1,STAT6
Apelin Endothelial Signaling Pathway	2.88	3.333	AKT1,AKT2,AKT3,CALM1 (includes others),CAMK4,FOS,GNA13,GNAI2,HDAC5,HIF1A,JUN,KRAS,MAP2K1,MAP2K2,MAPK1,MAPK8,MAPK9,MEF2A,MEF2C,MTOR,NFKB1,NRAS,PIK3R1,PRKAA1,PRKAG1,PRKCA,PRKCB,PRKCD,PRKCH,PRKCI,PRKCQ,PRKD3,RAF1,RAP1B,RASD1,RPS6KB2,RRAS2
April Mediated Signaling	3.65	3.3	FOS,IKBKE,JUN,MAP2K7,MAP3K1,MAP3K14,MAPK1,MAPK8,MAPK9,NFAT5,NFKB1,NFKBIA,NFKBIE,TNFRSF13B,TRAF1,TRAF2,TRAF3,TRAF5
α-Adrenergic Signaling	2.33	3.273	CALM1 (includes others),CAMK4,GNAI2,GNB2,GNG5,ITPR1,ITPR2,KRAS,MAP2K1,MAP2K2,MAPK1,NRAS,PHKG1,PRKACA,PRKACB,PRKAG1,PRKAR1A,PRKAR1B,PRKAR2A,PRKCA,PRKCB,PRKCD,PRKCH,PRKCI,PRKCQ,PRKD3,RAF1,RAP1B,RASD1,RRAS2
Induction of Apoptosis by HIV1	5.47	3.272	APAF1,BAX,BBC3,BID,BIRC3,CASP3,CASP8,CXCR4,CYCS,DAXX,DFFA,HTRA2,IKBKE,MAP2K7,MAP3K14,MAP3K5,MAPK8,MAPK9,NFKB1,NFKBIA,NFKBIE,SLC25A3,SLC25A5,TNF,TNFRSF1B,TP53,TRAF1,TRAF2
IL-1 Signaling	1.97	3.266	FOS,GNA13,GNAI2,GNB2,GNG5,IKBKE,IRAK1,IRAK4,JUN,MAP2K7,MAP3K1,MAP3K14,MAP3K7,MAPK1,MAPK8,MAPK9,MYD88,NFKB1,NFKBIA,NFKBIE,PRKACA,PRKACB,PRKAG1,PRKAR1A,PRKAR1B,PRKAR2A,TAB2,TOLLIP
p70S6K Signaling	4.63	3.244	AKT1,AKT2,AKT3,BCAP31,BTK,CD19,CD79A,CD79B,EEF2,GNAI2,GRB2,IL4R,JAK1,KRAS,LYN,MAP2K1,MAP2K2,MAPK1,MTOR,NRAS,PDIA3,PDPK1,PIK3R1,PPP2R2A,PPP2R5A,PPP2R5E,PRKCA,PRKCB,PRKCD,PRKCH,PRKCI,PRKCQ,PRKD3,RAF1,RAP1B,RASD1,RPS6,RRAS2,SHC1,SYK,YWHAB,YWHAE,YWHAG,YWHAH,YWHAQ,YWHAZ
Gαq Signaling	1.95	3.244	AKT1,AKT2,AKT3,BTK,CALM1 (includes others),CAMK4,CDC42,CHP1,CSK,FNBP1,GNB2,GNG5,GRK2,GSK3B,HMOX1,IKBKE,ITPR1,ITPR2,MAP2K1,MAP2K2,MAPK1,NFKB1,NFKBIA,NFKBIE,PIK3R1,PPP3CA,PPP3CB,PPP3CC,PPP3R1,PRKCA,PRKCB,PRKCD,PRKCH,PRKCI,PRKCQ,PRKD3,RAC2,RAF1,RGS2,RHOA,RHOF,RHOG,RHOT2
Inhibition of Angiogenesis by TSP1	2.68	3.207	AKT1,AKT2,AKT3,CASP3,CD47,FYN,JUN,MAPK1,MAPK8,MAPK9,MMP9,TGFB1,THBS1,TP53
Production of Nitric Oxide and Reactive Oxygen Species in Macrophages	3.7	3.159	AKT1,AKT2,AKT3,APOC1,CAT,CDC42,CREBBP,CYBA,FNBP1,FOS,IKBKE,IRF1,IRF8,JAK1,JAK3,JUN,LYZ,MAP2K1,MAP2K7,MAP3K1,MAP3K12,MAP3K13,MAP3K14,MAP3K2,MAP3K5,MAP3K7,MAP3K8,MAPK1,MAPK8,MAPK9,NFKB1,NFKBIA,NFKBIE,PIK3R1,PPP1CA,PPP1R10,PPP1R14B,PPP2R2A,PPP2R5A,PPP2R5E,PRKCA,PRKCB,PRKCD,PRKCH,PRKCI,PRKCQ,PRKD3,PTPN6,RAC2,RAP1B,RHOA,RHOF,RHOG,RHOT2,S100A8,STAT1,TNF,TNFRSF1B
LPS-stimulated MAPK Signaling	3.78	3.157	ATF2,CDC42,CREB1,FOS,IKBKE,JUN,KRAS,MAP2K1,MAP2K2,MAP3K14,MAP3K5,MAP3K7,MAPK1,MAPK8,MAPK9,NFKB1,NFKBIA,NFKBIE,NRAS,PIK3R1,PRKCA,PRKCB,PRKCD,PRKCH,PRKCI,PRKCQ,PRKD3,RAF1,RAP1B,RASD1,RRAS2
PDGF Signaling	3	3.157	ABL2,ACP1,CRK,CSNK2A1,CSNK2A2,CSNK2B,EIF2AK2,FOS,GRB2,INPP5B,INPP5D,JAK1,JAK3,JUN,KRAS,MAP2K1,MAP2K2,MAP3K1,MAPK1,MAPK8,NRAS,PIK3R1,PRKCA,PRKCB,RAF1,RAP1B,RASD1,RRAS2,SHC1,STAT1
CD27 Signaling in Lymphocytes	7.81	3.138	APAF1,BID,CASP3,CASP8,CD27,CD70,CYCS,FOS,IKBKE,JUN,MAP2K1,MAP2K2,MAP2K7,MAP3K1,MAP3K12,MAP3K13,MAP3K14,MAP3K2,MAP3K5,MAP3K7,MAP3K8,MAPK8,MAPK9,NFKB1,NFKBIA,NFKBIE,SIVA1,TRAF2,TRAF5
Androgen Signaling	4.67	3.138	CALM1 (includes others),CALR,CAMK4,CCNH,CREBBP,DNAJB1,EP300,ERCC3,GNA13,GNAI2,GNB2,GNG5,GTF2A1,GTF2B,GTF2E2,GTF2F1,GTF2H1,GTF2H2,GTF2H3,HSP90AA1,JUN,KAT2B,KAT7,MAPK1,MNAT1,NCOA2,NCOA4,NFKB1,POLR2E,POLR2H,POLR2J2/POLR2J3,POLR2L,PRKACA,PRKACB,PRKAG1,PRKAR1A,PRKAR1B,PRKAR2A,PRKCA,PRKCB,PRKCD,PRKCH,PRKCI,PRKCQ,PRKD3,SHC1,TAF2,TBP
Lymphotoxin β Receptor Signaling	3.51	3.13	AKT1,AKT2,AKT3,APAF1,CASP3,CREBBP,CYCS,EP300,IKBKE,LTA,LTB,MAP3K14,MAPK1,NFKB1,NFKBIA,PDPK1,PIK3R1,TRAF1,TRAF2,TRAF3,TRAF4,TRAF5
EGF Signaling	3.7	3.128	AKT1,AKT2,AKT3,CSNK2A1,CSNK2A2,CSNK2B,FOS,GRB2,ITPR1,ITPR2,JAK1,JUN,MAP2K1,MAP2K7,MAP3K1,MAPK1,MAPK8,MTOR,PIK3R1,PRKCA,RAF1,SHC1,STAT1
VEGF Family Ligand-Receptor Interactions	1.39	3.128	AKT1,AKT2,AKT3,FOS,GRB2,KRAS,MAP2K1,MAP2K2,MAPK1,NRAS,PIK3R1,PRKCA,PRKCB,PRKCD,PRKCH,PRKCI,PRKCQ,PRKD3,RAF1,RAP1B,RASD1,RRAS2,SHC1,VEGFB
NF-κB Activation by Viruses	5.55	3.087	AKT1,AKT2,AKT3,CD4,CXCR5,EIF2AK2,IKBKE,ITGA4,ITGAL,ITGB1,ITGB2,KRAS,LCK,MAP3K1,MAP3K14,MAPK1,NFKB1,NFKBIA,NFKBIE,NRAS,PIK3R1,PRKCA,PRKCB,PRKCD,PRKCH,PRKCI,PRKCQ,PRKD3,RAF1,RAP1B,RASD1,RRAS2,TBP,TNFRSF14,TRAF2
4-1BB Signaling in T Lymphocytes	3.22	3.051	ATF2,IKBKE,JUN,MAP2K1,MAP2K2,MAP3K14,MAP3K5,MAPK1,MAPK8,MAPK9,NFKB1,NFKBIA,NFKBIE,TRAF1,TRAF2
Role of PKR in Interferon Induction and Antiviral Response	3.85	3.042	APAF1,ATF2,BAX,BID,CASP1,CASP3,CASP8,CYCS,DDX58,DNAJC3,EIF2AK2,EIF2S1,FOS,HMGB1,HSP90AA1,HSP90AB1,HSP90B1,HSPA14,HSPA8,IKBKE,IRF1,IRF3,JAK1,JUN,MAP2K7,MAP3K7,MAPK1,MAPK8,MAPK9,METAP2,MYD88,NFKB1,NFKBIA,NFKBIE,NPM1,STAT1,TAB2,TNF,TP53,TRAF3
ERK5 Signaling	4.6	3.024	AKT1,ATF2,ATF4,CREB1,CREB3,CREBBP,ELK4,FOS,FOXO3,GNA13,KRAS,LIF,MAP3K2,MAP3K8,MEF2A,MEF2C,NRAS,PTPN11,RAP1B,RASD1,RPS6KA5,RPS6KB2,RRAS2,SH2D2A,YWHAB,YWHAE,YWHAG,YWHAH,YWHAQ,YWHAZ
nNOS Signaling in Neurons	2.62	3	CALM1 (includes others),CAMK4,CAPN2,CAPNS1,CHP1,GRINA,PPP3CA,PPP3CB,PPP3CC,PPP3R1,PRKCA,PRKCB,PRKCD,PRKCH,PRKCI,PRKCQ,PRKD3,RASD1
B Cell Activating Factor Signaling	3.85	3	FOS,IKBKE,JUN,MAP2K7,MAP3K1,MAP3K14,MAPK1,MAPK8,MAPK9,NFAT5,NFKB1,NFKBIA,NFKBIE,TNFRSF13B,TNFRSF13C,TRAF1,TRAF2,TRAF3,TRAF5
Thyroid Cancer Signaling	2.13	3	AKT1,AKT2,AKT3,CTNNB1,CXCR4,FOS,FOXO1,GSK3B,JUN,KRAS,LEF1,MAP2K1,MAP2K2,MAPK1,MTOR,NRAS,PIK3R1,RAP1B,RASD1,RRAS2,SHC1,TCF3,TCF4,TCF7,TP53
Aldosterone Signaling in Epithelial Cells	3.39	2.982	AHCY,DNAJA1,DNAJB1,DNAJB12,DNAJB14,DNAJB6,DNAJB9,DNAJC10,DNAJC11,DNAJC19,DNAJC2,DNAJC24,DNAJC3,DNAJC4,DNAJC7,DNAJC8,DNAJC9,HSCB,HSP90AA1,HSP90AB1,HSP90B1,HSPA13,HSPA14,HSPA8,HSPB1,HSPB11,HSPD1,HSPE1,HSPH1,ITPR1,ITPR2,KRAS,MAP2K1,MAP2K2,MAPK1,PDIA3,PDPK1,PIK3R1,PIP5K1A,PRKCA,PRKCB,PRKCD,PRKCH,PRKCI,PRKCQ,PRKD3,RAF1,SACS,TRAP1
IGF-1 Signaling	6.2	2.959	AKT1,AKT2,AKT3,CSNK2A1,CSNK2A2,CSNK2B,FOS,FOXO1,FOXO3,GRB2,IGFBP7,JAK1,JUN,KRAS,MAP2K1,MAP2K2,MAPK1,MAPK8,NRAS,PDPK1,PIK3R1,PRKACA,PRKACB,PRKAG1,PRKAR1A,PRKAR1B,PRKAR2A,PRKCI,PTPN11,RAF1,RAP1B,RASD1,RPS6KB2,RRAS2,SHC1,SOCS3,SOCS4,YWHAB,YWHAE,YWHAG,YWHAH,YWHAQ,YWHAZ
Systemic Lupus Erythematosus In T Cell Signaling Pathway	10.2	-2.907	AKT1,AKT2,AKT3,ATF2,ATF4,B2M,CAMK4,CASP1,CASP10,CASP2,CASP3,CASP4,CASP6,CASP7,CASP8,CBL,CD247,CD3D,CD3E,CD3G,CD40LG,CD44,CD70,CDC42,CHP1,CREB1,CREB3,CREBBP,CREM,ELF1,EZR,FCER1G,FNBP1,FOS,GADD45A,GNA13,GNAI2,GRB2,HLA-A,HLA-B,HLA-C,HLA-DMA,HLA-DMB,HLA-DOA,HLA-DPA1,HLA-DPB1,HLA-DQA1,HLA-DQB1,HLA-DQB2,HLA-DRA,HLA-DRB1,HLA-E,HLA-F,IRF4,ITGAL,ITPR1,JUN,KRAS,MAP2K1,MAP2K2,MAP2K7,MAPK1,MLST8,MSN,MTOR,NRA…
NGF Signaling	5.91	2.897	AKT1,AKT2,AKT3,ATF2,ATF4,BAX,CDC42,CREB1,CREB3,CREBBP,CRK,GRB2,IKBKE,KRAS,MAP2K1,MAP2K2,MAP3K1,MAP3K12,MAP3K13,MAP3K14,MAP3K2,MAP3K5,MAP3K7,MAP3K8,MAPK1,MAPK8,MAPK9,NFKB1,NRAS,PDPK1,PIK3R1,PRKCD,PTPN11,RAF1,RAP1B,RASD1,RHOA,RHOG,RPS6KA5,RPS6KB2,RRAS2,SHC1,SMPD4,TP53,TRAF4
RAN Signaling	5.01	2.887	CSE1L,IPO5,KPNA1,KPNA2,KPNA3,KPNA4,KPNA5,KPNA6,KPNB1,RAN,TNPO1,XPO1
tRNA Charging	5.73	2.837	AARS1,CARS1,CARS2,DARS1,EPRS1,FARSB,GARS1,HARS1,IARS2,KARS1,LARS1,LARS2,MARS1,NARS2,RARS2,TARS1,TARS3,VARS,VARS2,WARS1,YARS1
ErbB4 Signaling	2.79	2.837	ADAM17,AKT1,APH1A,GRB2,KRAS,MAP2K1,MAP2K2,MAPK1,NRAS,PDPK1,PIK3R1,PRKCA,PRKCB,PRKCD,PRKCH,PRKCI,PRKCQ,PRKD3,PSENEN,RAF1,RAP1B,RASD1,RRAS2,SHC1
Cdc42 Signaling	10.9	2.795	ACTR2,ACTR3,ARPC1B,ARPC2,ARPC3,ARPC4,ARPC5,ATF2,B2M,CD247,CD3D,CD3E,CD3G,CDC42,CFL1,DIAPH1,EXOC1,EXOC2,EXOC3,EXOC4,EXOC5,EXOC6,FCER1G,FOS,GSK3B,HLA-A,HLA-B,HLA-C,HLA-DMA,HLA-DMB,HLA-DOA,HLA-DPA1,HLA-DPB1,HLA-DQA1,HLA-DQB1,HLA-DQB2,HLA-DRA,HLA-DRB1,HLA-E,HLA-F,IQGAP1,IQGAP2,ITGA4,ITGB1,ITK,JUN,MAPK1,MAPK8,MAPK9,MPRIP,MYL12A,MYL12B,MYL6,MYL6B,PAK2,PRKCI,RAF1,VAV1,WAS,WIPF1
CXCR4 Signaling	2.48	2.777	AKT1,AKT2,AKT3,CD4,CDC42,CRK,CXCR4,EGR1,ELMO1,FNBP1,FOS,GNA13,GNAI2,GNB2,GNG5,ITPR1,ITPR2,JUN,KRAS,LYN,MAP2K1,MAP2K2,MAPK1,MAPK8,MAPK9,MYL12A,MYL12B,MYL6,MYL6B,NRAS,PAK2,PIK3R1,PRKCA,PRKCB,PRKCD,PRKCH,PRKCI,PRKCQ,PRKD3,RAC2,RAF1,RAP1B,RASD1,RHOA,RHOF,RHOG,RHOT2,RRAS2
Role of NFAT in Regulation of the Immune Response	9.66	2.75	AKT1,AKT2,AKT3,ATF2,BLNK,BTK,CALM1 (includes others),CAMK4,CD247,CD3D,CD3E,CD3G,CD4,CD79A,CD79B,CHP1,CSNK1A1,CSNK1D,CSNK1G2,CSNK1G3,FCER1A,FCER1G,FOS,FYN,GNA13,GNAI2,GNB2,GNG5,GRB2,GSK3B,HLA-A,HLA-B,HLA-DMA,HLA-DMB,HLA-DOA,HLA-DQA1,HLA-DQB1,HLA-DRA,HLA-DRB1,IKBKE,ITK,ITPR1,ITPR2,JUN,KRAS,LCK,LCP2,LYN,MAP2K1,MAP2K2,MAPK1,MEF2A,MEF2C,NFAT5,NFKB1,NFKBIA,NFKBIE,NRAS,PIK3R1,PPP3CA,PPP3CB,PPP3CC,PPP3R1…
Cell Cycle: G1/S Checkpoint Regulation	6.07	-2.746	CCND2,CCND3,CCNE2,CDKN1A,E2F2,E2F3,E2F4,E2F5,E2F8,FBXL5,FOXO1,GNL3,GSK3B,HDAC1,HDAC2,HDAC3,HDAC5,HDAC6,HDAC7,HDAC8,MAX,MDM2,PA2G4,PAK1IP1,RPL11,RPL5,SKP1,SMAD4,TFDP1,TGFB1,TP53
Sirtuin Signaling Pathway	15.2	2.744	AGTRAP,AKT1,APEX1,ATG12,ATG13,ATG14,ATG4A,ATG4B,ATP5F1A,ATP5F1B,ATP5F1E,ATP5MC1,ATP5PB,BAX,BCL2L11,CPT1A,CYC1,FOXO1,FOXO3,GABARAP,GABARAPL2,GABPA,GABPB1,GADD45A,GADD45G,GLS,GLUD1,GSK3B,H1-1,H1-10,H1-2,H1-3,H1-4,H1-5,H3-3A/H3-3B,H4C11,HIF1A,IDH2,JUN,LDHA,LDHB,MAP1LC3B,MAPK1,MAPK6,MTOR,NAMPT,NDUFA1,NDUFA10,NDUFA11,NDUFA12,NDUFA13,NDUFA2,NDUFA3,NDUFA4,NDUFA5,NDUFA9,NDUFAF1,NDUFB1,NDUFB11,NDUFB2,NDUF…
PI3K/AKT Signaling	6.33	2.714	AKT1,AKT2,AKT3,CDC37,CDKN1A,CSF2RB,CTNNB1,EIF4E,EIF4EBP1,FOXO1,FOXO3,GRB2,GSK3B,HSP90AA1,HSP90AB1,HSP90B1,IKBKE,IL10RA,IL10RB,IL17RB,IL21R,IL4R,IL7R,ILK,INPP5B,INPP5D,ITGA4,ITGB1,JAK1,JAK3,KRAS,LIMS1,MAP2K1,MAP2K2,MAP3K5,MAP3K8,MAPK1,MCL1,MDM2,MTOR,NFKB1,NFKBIA,NFKBIE,NRAS,PDPK1,PIK3R1,PPP2R2A,PPP2R5A,PPP2R5E,RAF1,RAP1B,RASD1,RPS6KB2,RRAS2,SHC1,THEM4,TP53,YWHAB,YWHAE,YWHAG,YWHAH,YWHAQ,YWHAZ
Role of RIG1-like Receptors in Antiviral Innate Immunity	1.86	2.714	CASP10,CASP8,CREBBP,DDX58,EP300,IKBKE,IRF3,IRF7,NFKB1,NFKBIA,NFKBIE,TANK,TRAF2,TRAF3,TRIM25
Activation of IRF by Cytosolic Pattern Recognition Receptors	2.94	2.711	ADAR,ATF2,CD40,CREBBP,DDX58,IKBKE,IRF3,IRF7,ISG15,JUN,LTA,MAPK8,MAPK9,NFKB1,NFKBIA,NFKBIE,PIN1,PPIB,SIKE1,STAT1,TANK,TNF,TRAF3
EIF2 Signaling	44.6	-2.683	ACTG2,AGO2,AKT1,AKT2,AKT3,ATF4,ATF5,CDK11A,DDIT3,EIF1,EIF1AX,EIF1AY,EIF2AK1,EIF2AK2,EIF2B1,EIF2B3,EIF2B4,EIF2B5,EIF2S1,EIF2S2,EIF2S3,EIF3B,EIF3E,EIF3F,EIF3G,EIF3H,EIF3K,EIF3L,EIF3M,EIF4A2,EIF4A3,EIF4E,EIF4G1,EIF4G2,EIF5,EIF5B,FAU,GRB2,GSK3B,HNRNPA1,KRAS,MAP2K1,MAP2K2,MAPK1,NRAS,PABPC1,PDPK1,PIK3R1,PPP1CA,PPP1R15A,PTBP1,RAF1,RAP1B,RASD1,RPL10,RPL10A,RPL11,RPL12,RPL13,RPL13A,RPL14,RPL15,RPL17,RPL18…	B_3D
Rac Signaling	3.45	2.667	ABI2,ACTR2,ACTR3,ARPC1B,ARPC2,ARPC3,ARPC4,ARPC5,BRK1,CD44,CDC42,CFL1,CYFIP2,ELK4,IQGAP1,IQGAP2,ITGA4,ITGB1,JUN,KRAS,MAP2K1,MAP2K2,MAP2K7,MAP3K1,MAPK1,MAPK8,NFKB1,NRAS,PAK2,PIK3R1,PIP5K1A,PRKCI,RAF1,RAP1B,RASD1,RHOA,RRAS2,TIAM1
Integrin Signaling	5.43	2.646	ACTG1,ACTG2,ACTR2,ACTR3,AKT1,AKT2,AKT3,ARF1,ARF6,ARHGAP5,ARHGEF7,ARPC1B,ARPC2,ARPC3,ARPC4,ARPC5,ASAP1,BCAR3,CAPN2,CAPNS1,CDC42,CRK,FNBP1,FYN,GRB2,GSK3B,GSN,ILK,ILKAP,ITGA4,ITGAE,ITGAL,ITGAX,ITGB1,ITGB2,KRAS,LIMS1,MAP2K1,MAP2K2,MAPK1,MAPK8,MPRIP,MYL12A,MYL12B,NRAS,PAK2,PARVB,PFN1,PIK3R1,RAC2,RAF1,RAP1B,RAPGEF1,RASD1,RHOA,RHOF,RHOG,RHOT2,RRAS2,SHC1,TLN1,TSPAN3,TSPAN5,TTN,VASP,VCL,WAS,WIPF1,ZYX
Melanocyte Development and Pigmentation Signaling	2.04	2.646	ATF2,ATF4,CREB1,CREB3,CREBBP,CRK,EP300,GRB2,KRAS,MAP2K1,MAP2K2,MAPK1,NRAS,PIK3R1,PRKACA,PRKACB,PRKAG1,PRKAR1A,PRKAR1B,PRKAR2A,PTPN11,PTPN6,RAF1,RAP1B,RASD1,RPS6KA5,RPS6KB2,RRAS2,SHC1
Calcium-induced T Lymphocyte Apoptosis	11.6	2.611	CALM1 (includes others),CAMK4,CAPN2,CD247,CD3D,CD3E,CD3G,CD4,CHP1,EP300,FCER1G,HDAC1,HDAC2,HLA-A,HLA-B,HLA-DMA,HLA-DMB,HLA-DOA,HLA-DQA1,HLA-DQB1,HLA-DRA,HLA-DRB1,ITPR1,ITPR2,LCK,PPP3CA,PPP3CB,PPP3CC,PPP3R1,PRKCA,PRKCB,PRKCD,PRKCH,PRKCI,PRKCQ,PRKD3,ZAP70
BEX2 Signaling Pathway	2.05	2.6	AKT1,AKT2,AKT3,BBC3,BEX2,CDKN1A,CTNNB1,GSK3B,HIF1A,JUN,LEF1,LGALS1,MAPK8,MAPK9,MTOR,NFKB1,NFKBIA,PPP2R2A,PPP2R5A,PPP2R5E,SWAP70,TCF3,TCF4,TCF7,VEGFB
Ephrin Receptor Signaling	2.62	2.598	ABI1,ACP1,ACTR2,ACTR3,AKT1,AKT2,AKT3,ARPC1B,ARPC2,ARPC3,ARPC4,ARPC5,ATF2,ATF4,CDC42,CFL1,CREB1,CREB3,CREBBP,CRK,CXCR4,FYN,GNA13,GNAI2,GNB2,GNG5,GRB2,GRINA,ITGA4,ITGB1,KRAS,MAP2K1,MAP2K2,MAP3K14,MAP4K4,MAPK1,NRAS,PAK2,PTPN11,RAC2,RAF1,RAP1B,RAPGEF1,RASD1,RHOA,RRAS2,SDCBP,SH2D3C,SHC1,VEGFB,WAS,WIPF1
PKCθ Signaling in T Lymphocytes	6.1	2.562	BCL10,CAMK2D,CARD11,CD247,CD3D,CD3E,CD3G,CD4,CHP1,FCER1G,FOS,FYN,GRB2,HLA-A,HLA-B,HLA-DMA,HLA-DMB,HLA-DOA,HLA-DQA1,HLA-DQB1,HLA-DRA,HLA-DRB1,IKBKE,JUN,KRAS,LCK,LCP2,MALT1,MAP3K1,MAP3K12,MAP3K13,MAP3K14,MAP3K2,MAP3K5,MAP3K7,MAP3K8,MAPK1,MAPK8,NFAT5,NFKB1,NFKBIA,NFKBIE,NRAS,PIK3R1,PPP3CA,PPP3CB,PPP3CC,PPP3R1,PRKCQ,RAC2,RAP1B,RASD1,RRAS2,VAV1,VAV3,ZAP70
PEDF Signaling	1.77	2.558	AKT1,AKT2,AKT3,CASP7,CASP8,CFLAR,IKBKE,KRAS,MAPK1,NFKB1,NFKBIA,NFKBIE,NRAS,PIK3R1,RAF1,RAP1B,RASD1,RHOA,RRAS2,TCF12,TCF4,TCF7,TP53,WASF2,ZEB1
Methionine Degradation I (to Homocysteine)	2.56	2.53	AHCY,AHCYL1,EHMT1,FTSJ1,MAT2A,MAT2B,MGMT,NSUN4,PRMT1,SUV39H2
Cysteine Biosynthesis III (mammalia)	2.19	2.53	AHCY,AHCYL1,EHMT1,FTSJ1,MAT2A,MAT2B,MGMT,NSUN4,PRMT1,SUV39H2
Cyclins and Cell Cycle Regulation	4.01	2.524	CCNA2,CCNB1,CCNB2,CCND2,CCND3,CCNE2,CCNH,CDKN1A,E2F2,E2F3,E2F4,E2F5,E2F8,FBXL5,GSK3B,HDAC1,HDAC2,HDAC3,HDAC5,HDAC6,HDAC7,HDAC8,PA2G4,PPP2R2A,PPP2R5A,PPP2R5E,RAF1,SKP1,TFDP1,TGFB1,TP53
OX40 Signaling Pathway	9.19	2.5	B2M,CD247,CD3D,CD3E,CD3G,CD4,FCER1G,HLA-A,HLA-B,HLA-C,HLA-DMA,HLA-DMB,HLA-DOA,HLA-DPA1,HLA-DPB1,HLA-DQA1,HLA-DQB1,HLA-DQB2,HLA-DRA,HLA-DRB1,HLA-E,HLA-F,JUN,MAPK8,MAPK9,NFKB1,NFKBIA,NFKBIE,TNFRSF4,TRAF2,TRAF3,TRAF5
Fc Epsilon RI Signaling	3.58	2.466	AKT1,AKT2,AKT3,BTK,CSF2,FCER1A,FCER1G,FYN,GRB2,INPP5B,INPP5D,KRAS,LCP2,LYN,MAP2K1,MAP2K2,MAP2K7,MAPK1,MAPK8,MAPK9,NRAS,PDPK1,PIK3R1,PRKCA,PRKCB,PRKCD,PRKCH,PRKCI,PRKCQ,PRKD3,PTPN11,RAC2,RAF1,RAP1B,RASD1,RRAS2,SYK,TNF,VAV1,VAV3
Pancreatic Adenocarcinoma Signaling	2.45	2.449	AKT1,AKT2,AKT3,CDC42,CDKN1A,E2F2,E2F3,E2F4,E2F5,E2F8,GRB2,HMOX1,JAK1,JAK3,KRAS,MAP2K1,MAP2K2,MAPK1,MAPK8,MAPK9,MDM2,MMP9,NFKB1,PA2G4,PIK3R1,RAF1,RALBP1,SMAD2,SMAD4,STAT1,TFDP1,TGFB1,TP53,VEGFB
ErbB Signaling	2.4	2.414	AKT1,CDC42,FOS,FOXO1,GRB2,GSK3B,JUN,KRAS,MAP2K1,MAP2K2,MAPK1,MAPK8,MAPK9,MTOR,NRAS,PAK2,PDPK1,PIK3R1,PRKCA,PRKCB,PRKCD,PRKCH,PRKCI,PRKCQ,PRKD3,RAF1,RAP1B,RASD1,RRAS2,SHC1
Actin Nucleation by ARP-WASP Complex	2.75	2.4	ACTR2,ACTR3,ARPC1B,ARPC2,ARPC3,ARPC4,ARPC5,CDC42,FNBP1,GRB2,ITGA4,ITGB1,KRAS,NRAS,RAC2,RAP1B,RASD1,RHOA,RHOF,RHOG,RHOT2,RRAS2,VASP,WAS,WIPF1
Non-Small Cell Lung Cancer Signaling	2.14	2.4	AKT1,AKT2,AKT3,FOXO3,GRB2,ITPR1,ITPR2,KRAS,MAP2K1,MAP2K2,MAPK1,NRAS,PA2G4,PDPK1,PIK3R1,PRKCA,RAF1,RAP1B,RASD1,RASSF1,RRAS2,STK4,TFDP1,TP53
Inhibition of ARE-Mediated mRNA Degradation Pathway	9.39	2.292	AGO2,AKT1,AKT2,AKT3,CD40LG,CD70,CNOT1,CNOT10,CNOT11,CNOT2,CNOT9,DCP1A,DDX6,DIS3L,EDC3,EXOSC1,EXOSC10,EXOSC3,EXOSC4,EXOSC6,EXOSC7,EXOSC8,LTA,LTB,MAP3K7,MAPK1,MAPK6,MAPKAPK2,PABPN1,PAPOLA,PARN,PPP2R2A,PPP2R5A,PPP2R5E,PRKACA,PRKACB,PRKAG1,PRKAR1A,PRKAR1B,PRKAR2A,PSME1,PSME2,PSME4,TIA1,TNF,TNFRSF1B,XRN1,YWHAB,YWHAE,YWHAG,YWHAH,YWHAQ,YWHAZ,ZFP36,ZFP36L1
Prolactin Signaling	4.75	2.268	CREBBP,EP300,FOS,FYN,GRB2,IRF1,JUN,KRAS,MAP2K1,MAP2K2,MAPK1,NMI,NR3C1,NRAS,PDPK1,PIK3R1,PRKCA,PRKCB,PRKCD,PRKCH,PRKCI,PRKCQ,PRKD3,PTPN11,RAF1,RAP1B,RASD1,RRAS2,SHC1,SOCS3,SOCS4,STAT1,TCF7
Neuregulin Signaling	4.43	2.268	ADAM17,AKT1,AKT2,AKT3,CRK,ERBIN,GRB2,HSP90AA1,HSP90AB1,HSP90B1,ITGA4,ITGB1,KRAS,MAP2K1,MAP2K2,MAPK1,MATK,MTOR,NRAS,PDPK1,PIK3R1,PRKCA,PRKCB,PRKCD,PRKCH,PRKCI,PRKCQ,PRKD3,PTPN11,RAF1,RAP1B,RASD1,RPS6,RPS6KB2,RRAS2,SHC1
Type I Diabetes Mellitus Signaling	7.19	2.263	APAF1,BID,CASP3,CASP8,CD247,CD3D,CD3E,CD3G,CYCS,FCER1G,HLA-A,HLA-B,HLA-C,HLA-DMA,HLA-DMB,HLA-DOA,HLA-DQA1,HLA-DQB1,HLA-DRA,HLA-DRB1,HLA-E,HLA-F,HSPD1,IKBKE,IRAK1,IRF1,JAK1,LTA,MAP2K7,MAP3K14,MAP3K5,MAP3K7,MAPK1,MAPK8,MAPK9,MYD88,NFKB1,NFKBIA,NFKBIE,PIAS1,SOCS3,SOCS4,STAT1,TNF,TNFRSF1B,TRAF2
IL-2 Signaling	4.27	2.236	AKT1,AKT2,AKT3,CSNK2A1,CSNK2A2,CSNK2B,FOS,GRB2,JAK1,JAK3,JUN,KRAS,LCK,MAP2K1,MAP2K2,MAPK1,MAPK8,NRAS,PIK3R1,PTPN11,RAF1,RAP1B,RASD1,RRAS2,SHC1,SYK
Neurotrophin/TRK Signaling	2.54	2.2	AKT1,ATF2,ATF4,CDC42,CREB1,CREB3,CREBBP,FOS,GRB2,JUN,KRAS,MAP2K1,MAP2K2,MAP2K7,MAP3K5,MAPK1,MAPK8,NRAS,PDPK1,PIK3R1,PTPN11,RAF1,RAP1B,RASD1,RRAS2,SHC1
Gα12/13 Signaling	2.07	2.197	AKT1,AKT2,AKT3,ARHGEF1,BTK,CDC42,CTNNB1,GNA13,IKBKE,JUN,KRAS,LPAR6,MAP2K1,MAP2K2,MAP2K7,MAP3K1,MAP3K5,MAPK1,MAPK8,MAPK9,MEF2A,MEF2C,MYL12A,MYL12B,MYL6,MYL6B,NFKB1,NFKBIA,NFKBIE,NRAS,PIK3R1,RAF1,RAP1B,RASD1,RHOA,RRAS2,VAV1,VAV3
Estrogen-Dependent Breast Cancer Signaling	1.56	2.183	AKT1,AKT2,AKT3,ATF2,ATF4,CREB1,CREB3,CREBBP,FOS,HSD17B10,HSD17B11,HSD17B12,HSD17B8,JUN,KRAS,MAPK1,NFKB1,NRAS,PIK3R1,RAP1B,RASD1,RRAS2
Endoplasmic Reticulum Stress Pathway	5.31	2.138	ATF4,ATF6,CALR,CASP3,CASP7,DDIT3,DNAJC3,EIF2S1,HSP90B1,MAP3K5,MAPK8,TAOK3,TRAF2,XBP1
Small Cell Lung Cancer Signaling	1.7	2.138	AKT1,AKT2,AKT3,APAF1,BID,CCNE2,CKS1B,CYCS,IKBKE,MAX,NFKB1,NFKBIA,NFKBIE,PA2G4,PIK3R1,TFDP1,TP53,TRAF1,TRAF2,TRAF3,TRAF4,TRAF5
Thrombopoietin Signaling	2.72	2.132	FOS,GRB2,JUN,KRAS,MAP2K1,MAP2K2,MAPK1,NRAS,PIK3R1,PRKCA,PRKCB,PRKCD,PRKCH,PRKCI,PRKCQ,PRKD3,PTPN11,RAF1,RAP1B,RASD1,RRAS2,SHC1,STAT1
Chemokine Signaling	1.56	2.132	CALM1 (includes others),CAMK2D,CAMK4,CCL4,CFL1,CXCR4,FOS,GNAI2,JUN,KRAS,MAP2K1,MAP2K2,MAPK1,MAPK8,MPRIP,NRAS,PRKCA,PRKCB,RAF1,RAP1B,RASD1,RHOA,RRAS2
Aryl Hydrocarbon Receptor Signaling	2.39	2.121	AHR,AIP,ALDH16A1,ALDH18A1,ALDH9A1,APAF1,BAX,CCNA2,CCND2,CCND3,CCNE2,CDKN1A,CHEK1,CTSD,DHFR,EP300,FOS,GSTK1,GSTO1,GSTP1,HSP90AA1,HSP90AB1,HSP90B1,HSPB1,JUN,MAPK1,MAPK8,MCM7,MDM2,MED1,MGST3,NCOA2,NCOA3,NEDD8,NFKB1,NRIP1,PTGES3,TFDP1,TGFB1,TNF,TP53
Actin Cytoskeleton Signaling	3.2	2.101	ABI2,ACTG1,ACTG2,ACTR2,ACTR3,ARHGEF1,ARHGEF7,ARPC1B,ARPC2,ARPC3,ARPC4,ARPC5,BRK1,CDC42,CFL1,CRK,CSK,CYFIP2,DIAPH1,DIAPH2,EZR,FLNA,GNA13,GRB2,GSN,IQGAP1,IQGAP2,ITGA4,ITGB1,KRAS,MAP2K1,MAP2K2,MAPK1,MATK,MPRIP,MSN,MYL12A,MYL12B,MYL6,MYL6B,NCKAP1L,NRAS,PAK2,PFN1,PIK3R1,PIP5K1A,RAC2,RAF1,RAP1B,RASD1,RHOA,RRAS2,SHC1,TIAM1,TLN1,TMSB10/TMSB4X,TMSB4Y,TTN,VAV1,VAV3,VCL,WAS,WASF2
mTOR Signaling	13.5	2.082	AKT1,AKT2,AKT3,ATG13,CDC42,DDIT4,EIF3B,EIF3E,EIF3F,EIF3G,EIF3H,EIF3K,EIF3L,EIF3M,EIF4A2,EIF4A3,EIF4B,EIF4E,EIF4EBP1,EIF4G1,EIF4G2,FAU,FKBP1A,FNBP1,HIF1A,HMOX1,KRAS,MAPK1,MAPKAP1,MLST8,MTOR,NRAS,PDPK1,PIK3R1,PPP2R2A,PPP2R5A,PPP2R5E,PRKAA1,PRKAG1,PRKCA,PRKCB,PRKCD,PRKCH,PRKCI,PRKCQ,PRKD3,RAC2,RAP1B,RASD1,RHOA,RHOF,RHOG,RHOT2,RPS10,RPS11,RPS12,RPS13,RPS14,RPS15,RPS15A,RPS16,RPS17,RPS18,RPS19,RPS2,RP…
Mouse Embryonic Stem Cell Pluripotency	2.04	2.043	AKT1,AKT2,AKT3,CREBBP,CTNNB1,DVL3,GRB2,GSK3B,ID3,JAK1,JAK3,KRAS,LEF1,LIF,MAP2K1,MAP2K2,MAP3K7,MAPK1,NRAS,PIK3R1,PTPN11,RAF1,RAP1B,RASD1,RRAS2,SMAD4,SMAD5,TCF3,TCF4,TCF7,TP53

## Sheet: CD8_3D
Ingenuity Canonical Pathways	-log(p-value)	z-score	Molecules
Cardiac Hypertrophy Signaling (Enhanced)	1.97	6.865	ADRB2,AKAP13,AKT1,AKT2,AKT3,APEX1,ATF2,CALM1 (includes others),CAMK2D,CAMK2G,CAMK4,CD70,CHP1,CSF2RB,CTNNB1,DIAPH1,DIAPH2,DVL3,EIF2B1,EIF2B3,EIF2B4,EIF2B5,EIF4E,EIF4EBP1,EP300,GDE1,GNAI2,GNG5,GSK3B,HDAC1,HDAC2,HDAC4,HDAC5,HDAC6,HDAC7,HDAC8,IFNG,IKBKE,IL10RA,IL10RB,IL17RA,IL21R,IL2RG,IL6ST,IL7R,ITGA4,ITGA5,ITGB1,ITPR1,ITPR2,ITPR3,JAK2,JUN,KRAS,LTA,LTB,MAP2K1,MAP2K2,MAP2K7,MAP3K1,MAP3K12,MAP3K13,MAP…
Phospholipase C Signaling	4.28	6.604	ARHGEF1,ARHGEF2,ARHGEF3,ARHGEF9,ATF2,ATF4,CALM1 (includes others),CAMK4,CD247,CD3D,CD3E,CD3G,CD79A,CD79B,CHP1,CREB1,CREBBP,EP300,FNBP1,FYN,GNB5,GNG5,GRB2,HDAC1,HDAC2,HDAC4,HDAC5,HDAC6,HDAC7,HDAC8,IGHG1,IGHG3,ITGA4,ITGA5,ITGB1,ITK,ITPR1,ITPR2,ITPR3,KRAS,LCK,LCP2,LYN,MAP2K1,MAP2K2,MAPK1,MARCKS,MEF2A,MEF2C,MEF2D,MPRIP,MYL12A,MYL12B,MYL6,MYL6B,NFAT5,NRAS,PEBP1,PLD3,PPP3CA,PPP3CB,PPP3CC,PPP3R1,PRKCA,P…
Necroptosis Signaling Pathway	4.37	6.301	BIRC3,CAMK2D,CAMK2G,CAPN1,CAPN2,CAPNS1,CASP1,CASP10,CASP8,CFLAR,CHP1,DNM1L,EIF2AK2,FKBP1A,GLUD1,GLUL,IRF3,JAK1,MAP3K7,MDM2,PAM16,PELI1,PPIF,PPP3CA,PPP3CB,PPP3CC,PPP3R1,SLC25A3,SLC25A5,STAT1,TAB2,TIMM10,TIMM13,TIMM23,TIMM44,TIMM8B,TIMM9,TNF,TNFRSF1B,TOMM20,TOMM22,TOMM34,TOMM7,TOMM70,TP53,TRPM7,TSPO,UBC,VDAC1,VDAC2,VDAC3
CD28 Signaling in T Helper Cells	11.1	6.193	ACTR2,ACTR3,AKT1,AKT2,AKT3,ARPC1B,ARPC2,ARPC3,ARPC4,ARPC5,BCL10,CALM1 (includes others),CAMK4,CD247,CD28,CD3D,CD3E,CD3G,CD86,CHP1,CSK,FOS,FYN,GRB2,HLA-A,HLA-B,HLA-DQB1,HLA-DRA,HLA-DRB1,IKBKE,ITK,ITPR1,ITPR2,ITPR3,JUN,LCK,LCP2,MALT1,MAP2K1,MAP2K2,MAP3K1,MAPK8,MAPK9,NFAT5,PDPK1,PIK3R1,PPP3CA,PPP3CB,PPP3CC,PPP3R1,PRKCQ,SYK,VAV1,WAS,ZAP70
Role of NFAT in Cardiac Hypertrophy	3.9	5.988	AKT1,AKT2,AKT3,CALM1 (includes others),CAMK1D,CAMK2D,CAMK2G,CAMK4,CHP1,CSNK1A1,EP300,GNAI2,GNB5,GNG5,GRB2,GSK3B,HDAC1,HDAC2,HDAC4,HDAC5,HDAC6,HDAC7,HDAC8,IL6ST,ITPR1,ITPR2,ITPR3,KRAS,MAP2K1,MAP2K2,MAP2K7,MAP3K1,MAP3K7,MAPK1,MAPK14,MAPK8,MAPK9,MEF2A,MEF2C,MEF2D,NRAS,PDIA3,PIK3R1,PLCL2,PPP3CA,PPP3CB,PPP3CC,PPP3R1,PRKACB,PRKAG1,PRKAG2,PRKAR1A,PRKAR2A,PRKCA,PRKCB,PRKCH,PRKCI,PRKCQ,PRKD3,RASD1,RCAN3,T…
NRF2-mediated Oxidative Stress Response	9.36	5.857	ACTG1,AKT1,ATF4,CBR1,CCT7,CLPP,CREBBP,DNAJB1,DNAJB14,DNAJB6,DNAJB9,DNAJC11,DNAJC19,DNAJC3,DNAJC7,DNAJC8,DNAJC9,EP300,ERP29,FKBP5,FOS,FTH1,FTL,GCLC,GCLM,GSK3B,GSR,GSTK1,GSTM3,GSTO1,GSTP1,HERPUD1,JUN,JUNB,JUND,KEAP1,KRAS,MAF,MAFF,MAFG,MAP2K1,MAP2K2,MAP2K7,MAP3K1,MAP3K5,MAP3K7,MAPK1,MAPK14,MAPK8,MAPK9,MGST3,NRAS,PIK3R1,PMF1/PMF1-BGLAP,PRKCA,PRKCB,PRKCH,PRKCI,PRKCQ,PRKD3,RASD1,RBX1,SLC35A2,SOD1,SQSTM…
PI3K Signaling in B Lymphocytes	7.12	5.774	AKT1,AKT2,AKT3,ATF2,ATF4,ATF5,ATF6B,BCL10,CALM1 (includes others),CAMK2D,CAMK2G,CAMK4,CBL,CD19,CD40,CD79A,CD79B,CD81,CHP1,CREB1,DAPP1,FOS,FYN,IKBKE,INPP5D,ITPR1,ITPR2,ITPR3,JUN,KRAS,LYN,MALT1,MAP2K1,MAP2K2,MAPK1,NFAT5,NRAS,PDIA3,PDPK1,PIK3AP1,PIK3R1,PLCL2,PLEKHA1,PLEKHA2,PPP3CA,PPP3CB,PPP3CC,PPP3R1,PRKCB,PRKCI,RASD1,SYK,VAV1
Senescence Pathway	3.72	5.735	AKT1,AKT2,AKT3,ANAPC10,CALM1 (includes others),CAMK4,CAPN1,CAPN2,CAPNS1,CCNB1,CDC16,CDK4,CHEK2,CHP1,CREBBP,DMTF1,E2F3,E2F4,EIF4E,EIF4EBP1,ELF1,ELF2,ELK3,EP300,ETS1,GADD45A,GADD45G,HBP1,IKBKE,ING1,IRF3,ITPR2,ITPR3,ITSN2,JUN,KAT2B,KRAS,MAP2K1,MAP2K2,MAP2K7,MAP3K7,MAPK1,MAPK14,MAPK6,MAPKAPK2,MDM2,NBN,NFAT5,NRAS,PARP1,PDHA1,PDHB,PDHX,PDK1,PHF19,PIK3R1,PPP1CA,PPP2R5A,PPP2R5E,PPP3CA,PPP3CB,PPP3CC,PPP3R…
NF-κB Signaling	2.52	5.689	AKT1,AKT2,AKT3,BCL10,CASP8,CD40,CREBBP,CSNK2A1,CSNK2A2,CSNK2B,EIF2AK2,EP300,GSK3B,HDAC1,HDAC2,IRAK1,IRAK4,KRAS,LCK,LTA,MALT1,MAP2K7,MAP3K1,MAP3K14,MAP3K3,MAP3K7,MAP3K8,MAPK8,NRAS,PELI1,PIK3R1,PRKACB,PRKCB,PRKCQ,RASD1,SIGIRR,TAB2,TANK,TDP2,TGFBR1,TGFBR2,TGFBR3,TNF,TNFAIP3,TNFRSF1B,TRAF3,TRAF5,UBE2N,UBE2V1,ZAP70
Opioid Signaling Pathway	1.81	5.68	AKT1,AKT2,AKT3,AP1G2,AP2A1,AP2A2,AP2B1,ATF2,ATF4,CALM1 (includes others),CAMK1D,CAMK2D,CAMK2G,CAMK4,CREB1,CREBBP,CTNNB1,EP300,FOS,FOSB,FYN,GNAI2,GNG5,GRINA,GRK2,GRK3,GRK5,GRK6,GSK3B,HCK,ITPR1,ITPR2,ITPR3,KRAS,LCK,LYN,MAP2K1,MAP2K2,MAP2K7,MAPK1,MAPK6,NRAS,PDK1,PPP3CA,PPP3CB,PPP3CC,PPP3R1,PRKACB,PRKAG1,PRKAG2,PRKAR1A,PRKAR2A,PRKCA,PRKCB,PRKCH,PRKCI,PRKCQ,PRKD3,RASD1,RGS1,RGS10,RPS6KA5
Reelin Signaling in Neurons	3.88	5.642	ACTR2,ACTR3,AKT1,AKT2,AKT3,ARHGEF1,ARHGEF2,ARHGEF3,ARHGEF9,ARPC1B,ARPC2,ARPC3,ARPC4,ARPC5,CAMK2D,CAMK2G,CFL1,CRK,FYN,GRINA,GSK3B,HCK,ITGA4,ITGA5,ITGA6,ITGAL,ITGB1,ITGB2,LCK,LYN,MAP2K1,MAP2K2,MAP2K7,MAP4K1,MAPK1,MAPK8,MAPK8IP3,MAPK9,NDEL1,PAFAH1B1,PDK1,PIK3R1,RAPGEF1
GNRH Signaling	2.62	5.603	ATF2,ATF4,CALM1 (includes others),CAMK2D,CAMK2G,CAMK4,CREB1,CREBBP,EGR1,FOS,GNAI2,GNG5,GRB2,HBEGF,ITPR1,ITPR2,ITPR3,JUN,KRAS,MAP2K1,MAP2K2,MAP2K7,MAP3K1,MAP3K12,MAP3K13,MAP3K14,MAP3K2,MAP3K3,MAP3K5,MAP3K7,MAP3K8,MAPK1,MAPK14,MAPK8,MAPK9,NRAS,PAK2,PRKACB,PRKAG1,PRKAG2,PRKAR1A,PRKAR2A,PRKCA,PRKCB,PRKCH,PRKCI,PRKCQ,PRKD3,RASD1
Cardiac Hypertrophy Signaling	2.98	5.588	ADRB2,ADSS2,AKT1,ATF2,CALM1 (includes others),CAMK4,CHP1,CREB1,CREBBP,EIF2B1,EIF2B3,EIF2B4,EIF2B5,EIF4E,EP300,FNBP1,GNAI2,GNB5,GNG5,GRB2,GSK3B,JUN,KRAS,MAP2K1,MAP2K2,MAP2K7,MAP3K1,MAP3K12,MAP3K13,MAP3K14,MAP3K2,MAP3K3,MAP3K5,MAP3K7,MAP3K8,MAPK1,MAPK14,MAPK8,MAPK9,MAPKAPK2,MEF2A,MEF2C,MEF2D,MYL12A,MYL12B,MYL6,MYL6B,NRAS,PDIA3,PIK3R1,PLCL2,PPP3CA,PPP3CB,PPP3CC,PPP3R1,PRKACB,PRKAG1,PRKAG2,PRKAR1A,PR…
B Cell Receptor Signaling	9.23	5.582	AKT1,AKT2,AKT3,APBB1IP,ATF2,ATF4,BCL10,CALM1 (includes others),CAMK2D,CAMK2G,CAMK4,CD19,CD22,CD79A,CD79B,CFL1,CREB1,CREBBP,CSK,DAPP1,EBF1,EGR1,ETS1,FOXO1,GRB2,GSK3B,IGHA1,IGHG1,IGHG3,IKBKE,INPP5B,INPP5D,JUN,KRAS,LYN,MALT1,MAP2K1,MAP2K2,MAP2K7,MAP3K1,MAP3K12,MAP3K13,MAP3K14,MAP3K2,MAP3K3,MAP3K5,MAP3K7,MAP3K8,MAPK1,MAPK14,MAPK8,MAPK9,MEF2C,NFAT5,NRAS,PAG1,PDPK1,PIK3AP1,PIK3R1,PPP3CA,PPP3CB,PPP3CC,P…
HGF Signaling	4.52	5.578	AKT1,AKT2,AKT3,ATF2,ELF1,ELF2,ELK3,ETS1,FOS,GRB2,ITGA4,ITGA5,ITGB1,JUN,KRAS,MAP2K1,MAP2K2,MAP2K7,MAP3K1,MAP3K12,MAP3K13,MAP3K14,MAP3K2,MAP3K3,MAP3K5,MAP3K7,MAP3K8,MAPK1,MAPK8,MAPK9,NRAS,PIK3R1,PRKCA,PRKCB,PRKCH,PRKCI,PRKCQ,PRKD3,RAPGEF1,RASD1
Protein Kinase A Signaling	2.12	5.513	ACP1,ADD3,AKAP10,AKAP11,AKAP13,AKAP9,ANAPC10,APEX1,ATF2,ATF4,CALM1 (includes others),CAMK2D,CAMK2G,CAMK4,CDC16,CHP1,CREB1,CREBBP,CREM,CTNNB1,DUSP10,DUSP16,DUSP18,FLNA,GDE1,GNAI2,GNB5,GNG5,GSK3B,H1-10,H1-2,H1-3,H1-4,H1-5,H3-3A/H3-3B,ITPR1,ITPR2,ITPR3,KDELR1,LEF1,MAP2K1,MAP2K2,MAP3K1,MAPK1,MYL12A,MYL12B,MYL6,MYL6B,NFAT5,PDE6B,PDE6D,PDE7A,PDE8A,PDIA3,PGP,PLCL2,PPP1CA,PPP1R11,PPP1R14B,PPP1R7,PPP3CA,P…
Cholecystokinin/Gastrin-mediated Signaling	1.37	5.385	ATF2,CREM,EPHA4,FNBP1,FOS,GRB2,ITPR1,ITPR2,ITPR3,JUN,KRAS,MAP2K1,MAP2K2,MAPK1,MAPK14,MAPK8,MAPK9,MEF2A,MEF2C,MEF2D,NRAS,PRKCA,PRKCB,PRKCH,PRKCI,PRKCQ,PRKD3,RASD1,RHOF,RND1,TNF
Natural Killer Cell Signaling	4.77	5.338	AKT1,AKT2,AKT3,B2M,CD247,CD48,CFL1,FYN,GRB2,HCST,HLA-A,HLA-B,HLA-C,HLA-E,HLA-F,HSPA14,HSPA5,HSPA8,IFNG,IRAK4,ITGAL,ITGB1,JAK2,JAK3,KLRB1,KLRC1,KLRC2,KLRC3,KLRD1,KRAS,LAIR1,LCK,LCP2,LILRB1,MAP2K1,MAP2K2,MAP3K1,MAP3K12,MAP3K13,MAP3K14,MAP3K2,MAP3K3,MAP3K5,MAP3K7,MAP3K8,MAPK1,MAPK14,NCR3,NFAT5,NRAS,PAK2,PIK3R1,PRKCQ,RASD1,RASSF5,SH2D1A,SYK,TYROBP,VAV1,WAS,WIPF1,ZAP70
Synaptic Long Term Potentiation	3.4	5.284	ATF2,ATF4,CALM1 (includes others),CAMK2D,CAMK2G,CAMK4,CHP1,CREB1,CREBBP,EP300,GRINA,ITPR1,ITPR2,ITPR3,KRAS,MAP2K1,MAP2K2,MAPK1,NRAS,PDIA3,PLCL2,PPP1CA,PPP1R11,PPP1R14B,PPP1R7,PPP3CA,PPP3CB,PPP3CC,PPP3R1,PRKACB,PRKAG1,PRKAG2,PRKAR1A,PRKAR2A,PRKCA,PRKCB,PRKCH,PRKCI,PRKCQ,PRKD3,RASD1
Xenobiotic Metabolism General Signaling Pathway	3.09	5.246	AHR,AKT1,AKT2,AKT3,CREBBP,EP300,FTL,GCLC,GSTK1,GSTM3,GSTO1,GSTP1,KEAP1,KRAS,MAF,MAP2K1,MAP2K2,MAP2K7,MAP3K1,MAP3K12,MAP3K13,MAP3K14,MAP3K2,MAP3K3,MAP3K5,MAP3K7,MAP3K8,MAPK1,MAPK14,MAPK8,MAPK9,MGST3,NR1H2,NRAS,PIK3R1,PRKCA,PRKCB,PRKCH,PRKCI,PRKCQ,PRKD3,RASD1,RBX1
RANK Signaling in Osteoclasts	5.26	5.24	AKT1,AKT2,AKT3,BIRC3,CALM1 (includes others),CAMK4,CBL,CHP1,FOS,GSN,IKBKE,JUN,MAP2K1,MAP2K2,MAP2K7,MAP3K1,MAP3K12,MAP3K13,MAP3K14,MAP3K2,MAP3K3,MAP3K5,MAP3K7,MAP3K8,MAPK1,MAPK14,MAPK8,MAPK9,PIK3R1,PPP3CA,PPP3CB,PPP3CC,PPP3R1,TAB2,TRAF5
Systemic Lupus Erythematosus In B Cell Signaling Pathway	6.34	4.96	AKT1,AKT2,AKT3,BCL10,BCL2,BCL2L11,CALM1 (includes others),CAMK4,CBL,CCND2,CCND3,CD19,CD22,CD40,CD70,CD79A,CD79B,CHP1,CSK,CTNNB1,FOS,FOXO1,FYN,GRB2,GSK3B,HCK,IFIH1,IFIT3,IFNG,IGHA1,IGHG1,IL6ST,INPP5B,INPP5D,IRAK1,IRAK4,IRF3,IRF5,IRF7,ISG15,ISG20,JAK1,JAK2,JUN,KRAS,LCK,LTA,LTB,LYN,MALT1,MAP2K1,MAP2K2,MAP3K14,MAP3K7,MAPK1,MCL1,NFAT5,NRAS,PAG1,PDPK1,PIK3AP1,PIK3R1,PIM2,PPP3CA,PPP3CB,PPP3CC,PPP3R1,PRK…
Renin-Angiotensin Signaling	2.05	4.95	ATF2,CCL5,FOS,GRB2,ITPR1,ITPR2,ITPR3,JAK2,JUN,KRAS,MAP2K1,MAP2K2,MAP3K1,MAPK1,MAPK14,MAPK8,MAPK9,NRAS,PAK2,PIK3R1,PRKACB,PRKAG1,PRKAG2,PRKAR1A,PRKAR2A,PRKCA,PRKCB,PRKCH,PRKCI,PRKCQ,PRKD3,RASD1,STAT1,TNF
PKCθ Signaling in T Lymphocytes	3.09	4.919	BCL10,CAMK2D,CAMK2G,CD247,CD28,CD3D,CD3E,CD3G,CD86,CHP1,FOS,FYN,GRB2,HLA-A,HLA-B,HLA-DQB1,HLA-DRA,HLA-DRB1,IKBKE,JUN,KRAS,LCK,LCP2,MALT1,MAP3K1,MAP3K12,MAP3K13,MAP3K14,MAP3K2,MAP3K3,MAP3K5,MAP3K7,MAP3K8,MAPK1,MAPK8,NFAT5,NRAS,PIK3R1,PPP3CA,PPP3CB,PPP3CC,PPP3R1,PRKCQ,RASD1,VAV1,ZAP70
Estrogen Receptor Signaling	4.49	4.849	AKT1,AKT2,AKT3,ATF2,ATF4,ATP5F1A,ATP5F1E,ATP5PB,BCL2,CARM1,CCNC,CFL1,CREB1,CREBBP,CTBP1,DDX5,EIF2B1,EIF2B3,EIF2B4,EIF2B5,EIF4E,EIF4EBP1,EP300,FOS,FOXO1,GNAI2,GNG5,GPS2,GRB2,GSK3B,HIF1A,HNRNPD,HSP90AA1,HSP90AB1,HSP90B1,JAK1,JAK2,JAK3,JUN,KRAS,MAP2K1,MAP2K2,MAPK1,MED1,MED13,MED15,MED16,MED27,MED31,MED6,MMP9,MPRIP,MYL12A,MYL12B,MYL6,MYL6B,NCOA1,NCOA2,NCOA3,NCOR1,NCOR2,NR3C1,NRAS,NRF1,NRIP1,PDIA3,PEL…
Role of NFAT in Regulation of the Immune Response	5.38	4.808	AKT1,AKT2,AKT3,ATF2,CALM1 (includes others),CAMK4,CD247,CD28,CD3D,CD3E,CD3G,CD79A,CD79B,CD86,CHP1,CSNK1A1,CSNK1D,CSNK1G2,CSNK1G3,FOS,FYN,GNAI2,GNB5,GNG5,GRB2,GSK3B,HLA-A,HLA-B,HLA-DQB1,HLA-DRA,HLA-DRB1,IKBKE,ITK,ITPR1,ITPR2,ITPR3,JUN,KRAS,LCK,LCP2,LYN,MAP2K1,MAP2K2,MAPK1,MEF2A,MEF2C,MEF2D,NFAT5,NRAS,PIK3R1,PPP3CA,PPP3CB,PPP3CC,PPP3R1,PRKCQ,RASD1,RCAN3,SYK,XPO1,ZAP70
Fcγ Receptor-mediated Phagocytosis in Macrophages and Monocytes	3.99	4.802	ACTG1,ACTR2,ACTR3,AKT1,AKT2,AKT3,ARPC1B,ARPC2,ARPC3,ARPC4,ARPC5,CBL,CRK,EZR,FYN,HCK,INPP5D,LCP2,LYN,MAPK1,PIK3R1,PLD3,PRKCA,PRKCB,PRKCH,PRKCI,PRKCQ,PRKD3,RAB11B,SYK,TLN1,VASP,VAV1,WAS
NGF Signaling	1.56	4.747	AKT1,AKT2,AKT3,ATF2,ATF4,CREB1,CREBBP,CRK,GRB2,IKBKE,KRAS,MAP2K1,MAP2K2,MAP3K1,MAP3K12,MAP3K13,MAP3K14,MAP3K2,MAP3K3,MAP3K5,MAP3K7,MAP3K8,MAPK1,MAPK8,MAPK9,NRAS,PDPK1,PIK3R1,RASD1,RPS6KA5,TP53
fMLP Signaling in Neutrophils	2.44	4.7	ACTR2,ACTR3,ARPC1B,ARPC2,ARPC3,ARPC4,ARPC5,CALM1 (includes others),CAMK4,CHP1,GNAI2,GNB5,GNG5,ITPR1,ITPR2,ITPR3,KRAS,MAP2K1,MAP2K2,MAPK1,NFAT5,NRAS,PIK3R1,PPP3CA,PPP3CB,PPP3CC,PPP3R1,PRKCA,PRKCB,PRKCH,PRKCI,PRKCQ,PRKD3,RASD1,WAS
Integrin Signaling	3.5	4.627	ACTG1,ACTR2,ACTR3,AKT1,AKT2,AKT3,ARF1,ARF4,ARHGAP26,ARPC1B,ARPC2,ARPC3,ARPC4,ARPC5,ASAP1,CAPN1,CAPN2,CAPNS1,CRK,FNBP1,FYN,GRB2,GSK3B,GSN,ILKAP,ITGA4,ITGA5,ITGA6,ITGAE,ITGAL,ITGAX,ITGB1,ITGB2,ITGB7,KRAS,LIMS1,MAP2K1,MAP2K2,MAPK1,MAPK8,MPRIP,MYL12A,MYL12B,NRAS,PAK2,PFN1,PIK3R1,PIKFYVE,RAPGEF1,RASD1,RHOF,RND1,TLN1,TSPAN2,TSPAN3,TTN,VASP,VCL,WAS,WIPF1,ZYX
Production of Nitric Oxide and Reactive Oxygen Species in Macrophages	2.06	4.619	AKT1,AKT2,AKT3,CREBBP,CYBA,FNBP1,FOS,HOXA10,IFNG,IKBKE,IRF1,JAK1,JAK2,JAK3,JUN,LYZ,MAP2K1,MAP2K7,MAP3K1,MAP3K12,MAP3K13,MAP3K14,MAP3K2,MAP3K3,MAP3K5,MAP3K7,MAP3K8,MAPK1,MAPK14,MAPK8,MAPK9,PIK3R1,PPP1CA,PPP1R11,PPP1R14B,PPP1R7,PPP2R5A,PPP2R5E,PRKCA,PRKCB,PRKCH,PRKCI,PRKCQ,PRKD3,RHOF,RND1,S100A8,STAT1,TNF,TNFRSF1B
NF-κB Activation by Viruses	2.2	4.6	AKT1,AKT2,AKT3,EIF2AK2,IKBKE,ITGA4,ITGA5,ITGA6,ITGAL,ITGB1,ITGB2,KRAS,LCK,MAP3K1,MAP3K14,MAPK1,NRAS,PIK3R1,PRKCA,PRKCB,PRKCH,PRKCI,PRKCQ,PRKD3,RASD1,TBP
14-3-3-mediated Signaling	3.4	4.596	AKT1,AKT2,AKT3,CBL,FOS,FOXO1,GRB2,GSK3B,JUN,KRAS,MAP2K1,MAP2K2,MAP3K5,MAPK1,MAPK8,MAPK9,NRAS,PDCD6IP,PDIA3,PIK3R1,PLCL2,PRKCA,PRKCB,PRKCH,PRKCI,PRKCQ,PRKD3,RASD1,TNF,TSC1,TUBA1A,TUBA1B,TUBA4A,TUBB,TUBB2A,VIM,YWHAB,YWHAE,YWHAH,YWHAQ,YWHAZ
LPS-stimulated MAPK Signaling	1.91	4.379	ATF2,CD14,CREB1,FOS,IKBKE,JUN,KRAS,MAP2K1,MAP2K2,MAP3K14,MAP3K5,MAP3K7,MAPK1,MAPK14,MAPK8,MAPK9,NRAS,PIK3R1,PRKCA,PRKCB,PRKCH,PRKCI,PRKCQ,PRKD3,RASD1
BMP signaling pathway	1.84	4.379	ATF2,CAMK4,CREB1,CREBBP,GRB2,JUN,KRAS,MAP2K1,MAP2K2,MAP3K7,MAPK1,MAPK14,MAPK8,MAPK9,NOG,NRAS,PRKACB,PRKAG1,PRKAG2,PRKAR1A,PRKAR2A,RASD1,SMAD4,SMAD7,ZNF423
TGF-β Signaling	2.35	4.315	BCL2,CREBBP,EP300,FOS,GRB2,HDAC1,INHBA,IRF7,JUN,KRAS,MAP2K1,MAP2K2,MAP3K7,MAP4K1,MAPK1,MAPK14,MAPK8,MAPK9,NRAS,RASD1,RNF111,RUNX3,SMAD2,SMAD4,SMAD7,TGFB1,TGFBR1,TGFBR2,TGIF1,ZNF423
PDGF Signaling	2.2	4.315	ACP1,CRK,CSNK2A1,CSNK2A2,CSNK2B,EIF2AK2,FOS,GRB2,INPP5B,INPP5D,JAK1,JAK2,JAK3,JUN,KRAS,MAP2K1,MAP2K2,MAP3K1,MAPK1,MAPK8,NRAS,PIK3R1,PRKCA,PRKCB,RASD1,STAT1,SYNJ1
Apelin Endothelial Signaling Pathway	1.97	4.243	AKT1,AKT2,AKT3,CALM1 (includes others),CAMK4,FOS,GNAI2,HDAC4,HDAC5,HIF1A,JUN,KRAS,MAP2K1,MAP2K2,MAPK1,MAPK8,MAPK9,MEF2A,MEF2C,MEF2D,NRAS,PIK3R1,PRKAA1,PRKAB2,PRKAG1,PRKAG2,PRKCA,PRKCB,PRKCH,PRKCI,PRKCQ,PRKD3,RASD1
Nitric Oxide Signaling in the Cardiovascular System	1.93	4.158	AKT1,AKT2,AKT3,CALM1 (includes others),CAMK4,HSP90AA1,HSP90AB1,HSP90B1,ITPR1,ITPR2,ITPR3,MAP2K1,MAP2K2,MAPK1,PIK3R1,PRKAA1,PRKACB,PRKAG1,PRKAG2,PRKAR1A,PRKAR2A,PRKCA,PRKCB,PRKCH,PRKCI,PRKCQ,PRKD3,VEGFB
UVC-Induced MAPK Signaling	2.2	4.123	FOS,JUN,KRAS,MAP2K1,MAP2K2,MAPK1,MAPK14,MAPK8,MAPK9,NRAS,PRKCA,PRKCB,PRKCH,PRKCI,PRKCQ,PRKD3,RASD1,TP53
Pyridoxal 5'-phosphate Salvage Pathway	3.17	4.082	AKT2,CDK4,CSNK1A1,CSNK1D,DYRK1A,EIF2AK2,GRK5,GRK6,IRAK1,MAP2K1,MAP2K2,MAP3K8,MAPK1,MAPK6,MAPK8,MAPK9,PAK2,PKN1,PRKAA1,PRKCH,PRKCQ,PRKX,PRPF4B,TTK
IL-3 Signaling	4.36	4.017	AKT1,AKT2,AKT3,CHP1,CSF2RB,FOS,FOXO1,GRB2,INPP5D,JAK1,JAK2,JUN,KRAS,MAP2K1,MAP2K2,MAPK1,NRAS,PIK3R1,PPP3CA,PPP3CB,PPP3CC,PPP3R1,PRKCA,PRKCB,PRKCH,PRKCI,PRKCQ,PRKD3,RAPGEF1,RASD1,STAT1
Cdc42 Signaling	8.74	4	ACTR2,ACTR3,ARPC1B,ARPC2,ARPC3,ARPC4,ARPC5,ATF2,B2M,CD247,CD3D,CD3E,CD3G,CDC42SE1,CFL1,DIAPH1,EXOC1,EXOC2,EXOC3,EXOC4,EXOC6,EXOC8,FOS,GSK3B,HLA-A,HLA-B,HLA-C,HLA-DPA1,HLA-DQB1,HLA-DQB2,HLA-DRA,HLA-DRB1,HLA-E,HLA-F,IQGAP2,ITGA4,ITGA5,ITGB1,ITK,JUN,MAPK1,MAPK14,MAPK8,MAPK9,MPRIP,MYL12A,MYL12B,MYL6,MYL6B,PAK2,PARD6A,PRKCI,VAV1,WAS,WIPF1
Salvage Pathways of Pyrimidine Ribonucleotides	1.38	3.922	AKT2,CDK4,CSNK1A1,CSNK1D,DYRK1A,EIF2AK2,GRK5,GRK6,IRAK1,MAP2K1,MAP2K2,MAP3K8,MAPK1,MAPK6,MAPK8,MAPK9,PAK2,PKN1,PRKAA1,PRKCH,PRKCQ,PRKX,PRPF4B,PYCR3,TTK,UPP1
UVB-Induced MAPK Signaling	2.9	3.9	AKT1,EIF4E,EIF4EBP1,FOS,H3-3A/H3-3B,JUN,MAP2K1,MAPK1,MAPK14,MAPK8,MAPK9,PIK3R1,PRKCA,PRKCB,PRKCH,PRKCI,PRKCQ,PRKD3,RPS6KA5,TP53
Fc Epsilon RI Signaling	1.37	3.9	AKT1,AKT2,AKT3,FYN,GRB2,INPP5B,INPP5D,KRAS,LCP2,LYN,MAP2K1,MAP2K2,MAP2K7,MAPK1,MAPK14,MAPK8,MAPK9,NRAS,PDPK1,PIK3R1,PRKCA,PRKCB,PRKCH,PRKCI,PRKCQ,PRKD3,RASD1,SYK,SYNJ1,TNF,VAV1
Rac Signaling	2.43	3.889	ACTR2,ACTR3,ARPC1B,ARPC2,ARPC3,ARPC4,ARPC5,BRK1,CD44,CFL1,CYFIP1,CYFIP2,ELK4,IQGAP2,ITGA4,ITGA5,ITGB1,JUN,KRAS,MAP2K1,MAP2K2,MAP2K7,MAP3K1,MAPK1,MAPK8,NRAS,PAK2,PARD6A,PI4KA,PIK3R1,PIKFYVE,PRKCI,RASD1,TIAM1
ERK5 Signaling	2.38	3.838	AKT1,ATF2,ATF4,CREB1,CREBBP,ELK4,FOS,IL6ST,KRAS,MAP3K2,MAP3K3,MAP3K8,MEF2A,MEF2C,MEF2D,NRAS,RASD1,RPS6KA5,SH2D2A,YWHAB,YWHAE,YWHAH,YWHAQ,YWHAZ
EGF Signaling	3.41	3.838	AKT1,AKT2,AKT3,CSNK2A1,CSNK2A2,CSNK2B,FOS,GRB2,ITPR1,ITPR2,ITPR3,JAK1,JUN,MAP2K1,MAP2K7,MAP3K1,MAPK1,MAPK14,MAPK8,PIK3R1,PRKCA,STAT1
IGF-1 Signaling	3.29	3.78	AKT1,AKT2,AKT3,CSNK2A1,CSNK2A2,CSNK2B,FOS,FOXO1,GRB2,JAK1,JAK2,JUN,KRAS,MAP2K1,MAP2K2,MAPK1,MAPK8,NRAS,PDPK1,PIK3R1,PRKACB,PRKAG1,PRKAG2,PRKAR1A,PRKAR2A,PRKCI,RASD1,SOCS3,SOCS4,SOCS5,YWHAB,YWHAE,YWHAH,YWHAQ,YWHAZ
p70S6K Signaling	2.39	3.772	AKT1,AKT2,AKT3,BCAP31,CD19,CD79A,CD79B,EEF2,GNAI2,GRB2,IL2RG,JAK1,KRAS,LYN,MAP2K1,MAP2K2,MAPK1,NRAS,PDIA3,PDPK1,PIK3R1,PLCL2,PPP2R5A,PPP2R5E,PRKCA,PRKCB,PRKCH,PRKCI,PRKCQ,PRKD3,RASD1,RPS6,SYK,YWHAB,YWHAE,YWHAH,YWHAQ,YWHAZ
Inhibition of Angiogenesis by TSP1	5.31	3.771	AKT1,AKT2,AKT3,CASP3,CD36,CD47,FYN,JUN,MAPK1,MAPK14,MAPK8,MAPK9,MMP9,TGFB1,TGFBR1,TGFBR2,THBS1,TP53
Chemokine Signaling	1.43	3.71	CALM1 (includes others),CAMK1D,CAMK2D,CAMK2G,CAMK4,CCL5,CFL1,CXCR4,FOS,GNAI2,JUN,KRAS,MAP2K1,MAP2K2,MAPK1,MAPK14,MAPK8,MPRIP,NRAS,PRKCA,PRKCB,RASD1
Actin Nucleation by ARP-WASP Complex	1.61	3.638	ACTR2,ACTR3,ARPC1B,ARPC2,ARPC3,ARPC4,ARPC5,FNBP1,GRB2,ITGA4,ITGA5,ITGB1,KRAS,NRAS,PPP1R12C,RASD1,RHOF,RND1,VASP,WAS,WIPF1
IL-17A Signaling in Airway Cells	1.39	3.638	AKT1,AKT2,AKT3,CXCL2,CXCL3,GSK3B,IKBKE,IL17RA,JAK1,JAK2,JAK3,MAP2K1,MAP2K2,MAP3K7,MAPK1,MAPK14,MAPK8,MAPK9,PIK3R1
ERK/MAPK Signaling	1.75	3.618	ATF2,ATF4,CREB1,CREBBP,CRK,EIF4E,EIF4EBP1,ELF1,ELF2,ELK3,ETS1,FOS,FYN,GRB2,H3-3A/H3-3B,ITGA4,ITGA5,ITGB1,KRAS,MAP2K1,MAP2K2,MAPK1,MKNK2,NRAS,PAK2,PIK3R1,PPP1CA,PPP1R11,PPP1R14B,PPP1R7,PPP2R5A,PPP2R5E,PRKACB,PRKAG1,PRKAG2,PRKAR1A,PRKAR2A,PRKCA,PRKCB,PRKCI,RAPGEF1,RASD1,RPS6KA5,STAT1,TLN1,VRK2,YWHAB,YWHAH,YWHAQ,YWHAZ
B Cell Activating Factor Signaling	1.69	3.606	FOS,IKBKE,JUN,MAP2K7,MAP3K1,MAP3K14,MAPK1,MAPK14,MAPK8,MAPK9,NFAT5,TNFRSF13C,TRAF3,TRAF5
April Mediated Signaling	1.51	3.606	FOS,IKBKE,JUN,MAP2K7,MAP3K1,MAP3K14,MAPK1,MAPK14,MAPK8,MAPK9,NFAT5,TRAF3,TRAF5
Actin Cytoskeleton Signaling	1.46	3.539	ACTG1,ACTR2,ACTR3,ARHGAP35,ARHGEF1,ARPC1B,ARPC2,ARPC3,ARPC4,ARPC5,BRK1,CD14,CFL1,CRK,CSK,CYFIP1,CYFIP2,DIAPH1,DIAPH2,EZR,FLNA,GRB2,GSN,IQGAP2,ITGA4,ITGA5,ITGB1,KRAS,MAP2K1,MAP2K2,MAPK1,MATK,MPRIP,MSN,MYL12A,MYL12B,MYL6,MYL6B,NCKAP1L,NRAS,PAK2,PFN1,PIK3R1,RASD1,TIAM1,TLN1,TMSB10/TMSB4X,TMSB4Y,TTN,VAV1,VCL,WAS,WASF2
Calcium-induced T Lymphocyte Apoptosis	8.2	3.528	CALM1 (includes others),CAMK4,CAPN2,CD247,CD3D,CD3E,CD3G,CHP1,EP300,HDAC1,HDAC2,HLA-A,HLA-B,HLA-DQB1,HLA-DRA,HLA-DRB1,ITPR1,ITPR2,ITPR3,LCK,MEF2D,PPP3CA,PPP3CB,PPP3CC,PPP3R1,PRKCA,PRKCB,PRKCH,PRKCI,PRKCQ,PRKD3,ZAP70
ErbB4 Signaling	1.33	3.5	ADAM17,AKT1,APH1A,GRB2,KRAS,MAP2K1,MAP2K2,MAPK1,NRAS,PDPK1,PIK3R1,PRKCA,PRKCB,PRKCH,PRKCI,PRKCQ,PRKD3,PSENEN,RASD1
Neuregulin Signaling	2.82	3.411	ADAM17,AKT1,AKT2,AKT3,CRK,ERBIN,EREG,GRB2,HBEGF,HSP90AA1,HSP90AB1,HSP90B1,ITGA4,ITGA5,ITGB1,KRAS,MAP2K1,MAP2K2,MAPK1,MATK,NRAS,PDPK1,PIK3R1,PRKCA,PRKCB,PRKCH,PRKCI,PRKCQ,PRKD3,RASD1,RPS6
Thyroid Cancer Signaling	1.43	3.411	AKT1,AKT2,AKT3,CTNNB1,CXCR4,FOS,FOXO1,GSK3B,JUN,KRAS,LEF1,MAP2K1,MAP2K2,MAPK1,NRAS,PDK1,PIK3R1,RASD1,TCF3,TCF4,TCF7,TP53
CD27 Signaling in Lymphocytes	6.06	3.4	APAF1,BID,CASP3,CASP8,CD27,CD70,CYCS,FOS,IKBKE,JUN,MAP2K1,MAP2K2,MAP2K7,MAP3K1,MAP3K12,MAP3K13,MAP3K14,MAP3K2,MAP3K3,MAP3K5,MAP3K7,MAP3K8,MAPK8,MAPK9,SIVA1,TRAF5
ErbB Signaling	1.49	3.4	AKT1,EREG,FOS,FOXO1,GRB2,GSK3B,HBEGF,JUN,KRAS,MAP2K1,MAP2K2,MAPK1,MAPK14,MAPK8,MAPK9,NRAS,PAK2,PDPK1,PIK3R1,PRKCA,PRKCB,PRKCH,PRKCI,PRKCQ,PRKD3,RASD1
4-1BB Signaling in T Lymphocytes	1.44	3.317	ATF2,IKBKE,JUN,MAP2K1,MAP2K2,MAP3K14,MAP3K5,MAPK1,MAPK14,MAPK8,MAPK9
PFKFB4 Signaling Pathway	2.76	3.3	ATF2,ATF4,CREB1,CREBBP,MAP2K1,MAP2K2,MAP2K7,MAPK1,NCOA3,PRKACB,PRKAG1,PRKAG2,PRKAR1A,PRKAR2A,RPS6KA5,TGFB1,TKT,TP53
Non-Small Cell Lung Cancer Signaling	1.41	3.3	AKT1,AKT2,AKT3,CDK4,GRB2,ITPR1,ITPR2,ITPR3,KRAS,MAP2K1,MAP2K2,MAPK1,NRAS,PDPK1,PIK3R1,PRKCA,RASD1,RASSF1,RASSF5,STK4,TP53
Induction of Apoptosis by HIV1	2.81	3.273	APAF1,BBC3,BCL2,BID,BIRC3,CASP3,CASP8,CXCR4,CYCS,DAXX,DFFA,IKBKE,MAP2K7,MAP3K14,MAP3K5,MAPK8,MAPK9,SLC25A3,SLC25A5,TNF,TNFRSF1B,TP53
CD40 Signaling	2.06	3.273	CD40,FOS,IKBKE,JAK3,JUN,LTA,MAP2K1,MAP2K2,MAP2K7,MAP3K14,MAP3K7,MAPK1,MAPK14,MAPK8,MAPK9,MAPKAPK2,PIK3R1,TANK,TNFAIP3,TRAF3,TRAF5
GM-CSF Signaling	3.31	3.273	AKT1,AKT2,AKT3,CAMK2D,CAMK2G,CSF2RB,ETS1,GRB2,HCK,JAK2,KRAS,LYN,MAP2K1,MAP2K2,MAPK1,NRAS,PIK3R1,PPP3CA,PPP3CB,PPP3CC,PPP3R1,PRKCB,RACK1,RASD1,RUNX1,STAT1
Pancreatic Adenocarcinoma Signaling	1.84	3.266	AKT1,AKT2,AKT3,BCL2,CDK4,E2F3,E2F4,GRB2,HBEGF,JAK1,JAK2,JAK3,KRAS,MAP2K1,MAP2K2,MAPK1,MAPK8,MAPK9,MDM2,MMP9,PIK3R1,PLD3,RALBP1,SMAD2,SMAD4,STAT1,TGFB1,TGFBR1,TGFBR2,TP53,VEGFB
Death Receptor Signaling	4.32	3.182	ACIN1,ACTG1,APAF1,ARHGDIB,BCL2,BID,BIRC3,CASP10,CASP2,CASP3,CASP6,CASP8,CFLAR,CYCS,DAXX,DFFA,IKBKE,LMNA,MAP2K7,MAP3K14,MAP3K5,MAPK8,PARP1,PARP11,PARP14,PARP2,PARP4,PARP8,PARP9,TANK,TNF,TNFRSF1B,TNFRSF25,TNKS2
Apelin Muscle Signaling Pathway	2.87	3.162	AKT1,AKT2,AKT3,NRF1,PRKAA1,PRKAB2,PRKAG1,PRKAG2,SLC2A4,TFAM
Aldosterone Signaling in Epithelial Cells	2.58	3.13	AHCY,DNAJB1,DNAJB14,DNAJB6,DNAJB9,DNAJC11,DNAJC19,DNAJC2,DNAJC24,DNAJC3,DNAJC7,DNAJC8,DNAJC9,HSCB,HSP90AA1,HSP90AB1,HSP90B1,HSPA14,HSPA5,HSPA8,HSPB11,HSPD1,HSPE1,HSPH1,ITPR1,ITPR2,ITPR3,KRAS,MAP2K1,MAP2K2,MAPK1,PDIA3,PDPK1,PI4KA,PIK3R1,PIKFYVE,PLCL2,PRKCA,PRKCB,PRKCH,PRKCI,PRKCQ,PRKD3,SACS,TRAP1
Androgen Signaling	3.94	3.128	CALM1 (includes others),CALR,CAMK4,CCNH,CREBBP,DNAJB1,EP300,ERCC3,GNAI2,GNB5,GNG5,GTF2A1,GTF2B,GTF2E2,GTF2F1,GTF2H1,GTF2H3,GTF2H5,HSP90AA1,JUN,KAT2B,KAT7,MAPK1,MNAT1,NCOA1,NCOA2,NCOA4,POLR2E,POLR2G,POLR2J,POLR2J2/POLR2J3,POLR2L,PRKACB,PRKAG1,PRKAG2,PRKAR1A,PRKAR2A,PRKCA,PRKCB,PRKCH,PRKCI,PRKCQ,PRKD3,TAF2,TBP
Melatonin Signaling	2.56	3.128	CALM1 (includes others),CAMK2D,CAMK2G,CAMK4,GNAI2,MAP2K1,MAP2K2,MAP2K7,MAPK1,PDIA3,PLCL2,PRKACB,PRKAG1,PRKAG2,PRKAR1A,PRKAR2A,PRKCA,PRKCB,PRKCH,PRKCI,PRKCQ,PRKD3,RORA,SLC2A4
Type I Diabetes Mellitus Signaling	6.13	3.053	APAF1,BCL2,BID,CASP3,CASP8,CD247,CD28,CD3D,CD3E,CD3G,CD86,CYCS,HLA-A,HLA-B,HLA-C,HLA-DQB1,HLA-DRA,HLA-DRB1,HLA-E,HLA-F,HSPD1,IFNG,IKBKE,IRAK1,IRF1,JAK1,JAK2,LTA,MAP2K7,MAP3K14,MAP3K5,MAP3K7,MAPK1,MAPK14,MAPK8,MAPK9,PRF1,SOCS3,SOCS4,SOCS5,STAT1,TNF,TNFRSF1B
nNOS Signaling in Neurons	2.76	3	CALM1 (includes others),CAMK4,CAPN1,CAPN2,CAPNS1,CHP1,GRINA,PPP3CA,PPP3CB,PPP3CC,PPP3R1,PRKCA,PRKCB,PRKCH,PRKCI,PRKCQ,PRKD3,RASD1
IL-2 Signaling	2.7	3	AKT1,AKT2,AKT3,CSNK2A1,CSNK2A2,CSNK2B,FOS,GRB2,IL2RG,JAK1,JAK3,JUN,KRAS,LCK,MAP2K1,MAP2K2,MAPK1,MAPK8,NRAS,PIK3R1,RASD1,SYK
Sirtuin Signaling Pathway	11	2.982	AGTRAP,AKT1,APEX1,ARNTL,ATG10,ATG12,ATG13,ATG14,ATG16L1,ATG4A,ATG4B,ATP5F1A,ATP5F1B,ATP5F1E,ATP5PB,ATP5PF,BCL2L11,CPT1A,FOXO1,GABARAP,GABARAPL1,GABARAPL2,GABPA,GABPB1,GABPB2,GADD45A,GADD45G,GLS,GLUD1,GSK3B,H1-10,H1-2,H1-3,H1-4,H1-5,H3-3A/H3-3B,HIF1A,JUN,KAT2A,LDHA,LDHB,MAP1LC3B,MAPK1,MAPK6,NAMPT,NBN,NDUFA1,NDUFA11,NDUFA12,NDUFA13,NDUFA3,NDUFA4,NDUFAB1,NDUFB1,NDUFB11,NDUFB2,NDUFB3,NDUFB5,NDUFB8,ND…
PI3K/AKT Signaling	4.03	2.967	AKT1,AKT2,AKT3,BCL2,CDC37,CSF2RB,CTNNB1,EIF4E,EIF4EBP1,FOXO1,GRB2,GSK3B,HSP90AA1,HSP90AB1,HSP90B1,IKBKE,IL10RA,IL10RB,IL17RA,IL21R,IL2RG,IL6ST,IL7R,INPP5B,INPP5D,ITGA4,ITGA5,ITGB1,JAK1,JAK2,JAK3,KRAS,LIMS1,MAP2K1,MAP2K2,MAP3K5,MAP3K8,MAPK1,MCL1,MDM2,NRAS,PDPK1,PIK3R1,PPP2R5A,PPP2R5E,RASD1,SYNJ1,THEM4,TP53,TSC1,YWHAB,YWHAE,YWHAH,YWHAQ,YWHAZ
RAN Signaling	5.13	2.887	CSE1L,IPO5,KPNA1,KPNA2,KPNA3,KPNA4,KPNA5,KPNA6,KPNB1,RAN,TNPO1,XPO1
PPAR Signaling	1.52	-2.887	AIP,CREBBP,EP300,FOS,GRB2,HSP90AA1,HSP90AB1,HSP90B1,IKBKE,JUN,KRAS,MAP2K1,MAP2K2,MAP3K14,MAP3K7,MAPK1,MED1,NCOA1,NCOR1,NCOR2,NRAS,NRIP1,RASD1,SCAND1,SNW1,SRA1,TNF,TNFRSF1B
Prolactin Signaling	3.32	2.858	CREBBP,EP300,FOS,FYN,GRB2,IRF1,JAK2,JUN,KRAS,MAP2K1,MAP2K2,MAPK1,NMI,NR3C1,NRAS,PDPK1,PIK3R1,PRKCA,PRKCB,PRKCH,PRKCI,PRKCQ,PRKD3,RASD1,SOCS3,SOCS4,SOCS5,STAT1,TCF7
Role of PKR in Interferon Induction and Antiviral Response	4.11	2.846	APAF1,ATF2,BID,CASP1,CASP3,CASP8,CYCS,DDX58,DNAJC3,EIF2AK2,EIF2S1,FOS,HMGB1,HSP90AA1,HSP90AB1,HSP90B1,HSPA14,HSPA5,HSPA8,IFIH1,IFNG,IKBKE,IRF1,IRF3,JAK1,JUN,MAP2K7,MAP3K7,MAPK1,MAPK14,MAPK8,MAPK9,METAP2,NPM1,PRKRA,STAT1,TAB2,TNF,TP53,TRAF3
Lymphotoxin β Receptor Signaling	1.67	2.84	AKT1,AKT2,AKT3,APAF1,CASP3,CREBBP,CYCS,EP300,IKBKE,LTA,LTB,MAP3K14,MAPK1,PDPK1,PIK3R1,TRAF3,TRAF5
iNOS Signaling	3.02	2.84	CALM1 (includes others),CAMK4,CD14,CREBBP,FOS,IFNG,IKBKE,IRAK1,IRAK4,IRF1,JAK1,JAK2,JAK3,JUN,LY96,MAPK1,MAPK14,STAT1
IL-17A Signaling in Gastric Cells	1.82	2.828	CCL5,CXCL10,FOS,IL17RA,JUN,MAPK1,MAPK14,MAPK8,MAPK9,TNF
OX40 Signaling Pathway	3.41	2.714	B2M,BCL2,CD247,CD3D,CD3E,CD3G,HLA-A,HLA-B,HLA-C,HLA-DPA1,HLA-DQB1,HLA-DQB2,HLA-DRA,HLA-DRB1,HLA-E,HLA-F,JUN,MAPK8,MAPK9,TNFRSF4,TRAF3,TRAF5
Toll-like Receptor Signaling	1.3	2.673	CD14,EIF2AK2,FOS,IRAK1,IRAK4,JUN,LY96,MAP3K1,MAP3K14,MAP3K7,MAPK1,MAPK14,MAPK8,RPS27A,SIGIRR,TAB2,TNF,TNFAIP3,UBA52,UBB,UBC
SAPK/JNK Signaling	2.01	2.646	ATF2,CRK,DAXX,DUSP10,GADD45A,GNG5,GRB2,HNRNPK,JUN,KRAS,LCK,MAP2K7,MAP3K1,MAP3K12,MAP3K13,MAP3K2,MAP3K3,MAP3K5,MAP3K7,MAP4K1,MAP4K3,MAP4K5,MAPK8,MAPK8IP3,MAPK9,NRAS,PIK3R1,RASD1,SH2D2A,TP53
FLT3 Signaling in Hematopoietic Progenitor Cells	1.56	2.558	AKT1,AKT2,AKT3,ATF2,ATF4,CBL,CREB1,CREBBP,EIF4E,EIF4EBP1,GRB2,INPP5D,KRAS,MAP2K1,MAP2K2,MAPK1,MAPK14,NRAS,PDPK1,PIK3R1,RASD1,RPS6KA5,STAT1
iCOS-iCOSL Signaling in T Helper Cells	7.21	2.535	AKT1,AKT2,AKT3,CALM1 (includes others),CAMK2D,CAMK2G,CAMK4,CD247,CD28,CD3D,CD3E,CD3G,CD40,CD86,CHP1,CSK,GRB2,HLA-A,HLA-B,HLA-DQB1,HLA-DRA,HLA-DRB1,ICOS,IKBKE,IL2RG,INPP5D,ITK,ITPR1,ITPR2,ITPR3,LCK,LCP2,NFAT5,PDPK1,PIK3R1,PLEKHA1,PLEKHA2,PPP3CA,PPP3CB,PPP3CC,PPP3R1,PRKCQ,TRAT1,VAV1,ZAP70
Regulation of eIF4 and p70S6K Signaling	17.5	2.5	AGO1,AGO2,AKT1,AKT2,AKT3,EIF1,EIF1AX,EIF1AY,EIF2B1,EIF2B3,EIF2B4,EIF2B5,EIF2S1,EIF2S2,EIF2S3,EIF3A,EIF3E,EIF3J,EIF3K,EIF3L,EIF3M,EIF4A1,EIF4A2,EIF4A3,EIF4E,EIF4EBP1,EIF4EBP2,EIF4G1,EIF4G2,FAU,GRB2,ITGA4,ITGA5,ITGB1,KRAS,MAP2K1,MAP2K2,MAPK1,MAPK14,NRAS,PABPC1,PAIP2,PDPK1,PIK3R1,PPP2R5A,PPP2R5E,RASD1,RPS10,RPS11,RPS12,RPS13,RPS14,RPS15,RPS15A,RPS16,RPS17,RPS18,RPS19,RPS2,RPS20,RPS21,RPS23,RPS24,RPS…
Renal Cell Carcinoma Signaling	3.64	2.5	AKT1,AKT2,AKT3,CREBBP,CRK,ELOB,ELOC,EP300,ETS1,FOS,GRB2,HIF1A,JUN,KRAS,MAP2K1,MAP2K2,MAPK1,NRAS,PAK2,PIK3R1,RAPGEF1,RASD1,RBX1,RPS27A,TGFB1,UBA52,UBB,UBC,VHL
Endometrial Cancer Signaling	1.45	2.496	AKT1,AKT2,AKT3,CTNNA1,CTNNB1,GRB2,GSK3B,KRAS,LEF1,MAP2K1,MAP2K2,MAPK1,MLH1,NRAS,PDPK1,PIK3R1,RASD1,TP53
Chondroitin Sulfate Degradation (Metazoa)	1.4	2.449	CEMIP2,GM2A,HEXA,HEXB,HEXD,OGA
Unfolded protein response	7.35	2.449	AMFR,ATF4,BCL2,CALR,CANX,CD82,CEBPZ,DDIT3,DNAJB9,DNAJC3,EDEM1,ERN1,ERO1B,HSP90B1,HSPA14,HSPA5,HSPA8,HSPH1,INSIG1,MAP2K7,MAP3K5,MAPK8,OS9,P4HB,PDIA6,PPP1R15A,UBXN4,VCP,XBP1
Myc Mediated Apoptosis Signaling	5.25	2.449	ADRB2,APAF1,BBC3,BCL2,BCL2L11,BID,CASP2,CASP3,CASP8,CFLAR,CREBBP,CYCS,IKBKE,MAX,MCL1,MDM2,PRKACB,PRKAG1,PRKAG2,PRKAR1A,PRKAR2A,TNF,TNFRSF1B,TP53
EIF2 Signaling	40	-2.425	AGO1,AGO2,AKT1,AKT2,AKT3,ATF4,ATF5,BCL2,CDK11A,DDIT3,EIF1,EIF1AX,EIF1AY,EIF2AK1,EIF2AK2,EIF2B1,EIF2B3,EIF2B4,EIF2B5,EIF2S1,EIF2S2,EIF2S3,EIF3A,EIF3E,EIF3J,EIF3K,EIF3L,EIF3M,EIF4A1,EIF4A2,EIF4A3,EIF4E,EIF4G1,EIF4G2,EIF5,EIF5B,FAU,GRB2,GSK3B,HSPA5,KRAS,MAP2K1,MAP2K2,MAPK1,NRAS,PABPC1,PDPK1,PIK3R1,PPP1CA,PPP1R15A,PTBP1,RASD1,RPL10,RPL10A,RPL11,RPL12,RPL13,RPL14,RPL15,RPL18,RPL18A,RPL19,RPL21,RPL22,R…	CD8_3D
FAT10 Cancer Signaling Pathway	4.26	2.4	AKT1,AKT2,AKT3,CTNNB1,CXCR4,EEF1A1,GSK3B,IFNG,IKBKE,MAD2L1,MAD2L2,SMAD2,SMAD4,TCF4,TGFB1,TGFBR1,TGFBR2,TGFBR3,TNF,TNFRSF1B,TP53
Activation of IRF by Cytosolic Pattern Recognition Receptors	1.38	2.357	ATF2,CD40,CREBBP,DDX58,IFIH1,IKBKE,IRF3,IRF7,ISG15,JUN,LTA,MAPK8,MAPK9,SIKE1,STAT1,TANK,TNF,TRAF3
Aryl Hydrocarbon Receptor Signaling	2.6	2.335	AHR,AIP,ALDH16A1,ALDH2,ALDH3A2,ALDH9A1,APAF1,CCND2,CCND3,CCNE2,CDK4,CHEK2,CTSD,DHFR,EP300,FOS,GSTK1,GSTM3,GSTO1,GSTP1,HSP90AA1,HSP90AB1,HSP90B1,JUN,MAPK1,MAPK8,MCM7,MDM2,MED1,MGST3,NCOA2,NCOA3,NCOR2,NEDD8,NRIP1,PTGES3,SLC35A2,SMARCA4,TGFB1,TNF,TP53
mTOR Signaling	9.55	2.335	AKT1,AKT2,AKT3,ATG13,DDIT4,EIF3A,EIF3E,EIF3J,EIF3K,EIF3L,EIF3M,EIF4A1,EIF4A2,EIF4A3,EIF4B,EIF4E,EIF4EBP1,EIF4G1,EIF4G2,FAU,FKBP1A,FNBP1,HIF1A,KRAS,MAPK1,NRAS,PDPK1,PIK3R1,PLD3,PPP2R5A,PPP2R5E,PRKAA1,PRKAB2,PRKAG1,PRKAG2,PRKCA,PRKCB,PRKCH,PRKCI,PRKCQ,PRKD3,RASD1,RHOF,RND1,RPS10,RPS11,RPS12,RPS13,RPS14,RPS15,RPS15A,RPS16,RPS17,RPS18,RPS19,RPS2,RPS20,RPS21,RPS23,RPS24,RPS25,RPS27,RPS27A,RPS27L,RPS28…
TNFR2 Signaling	2.23	2.333	BIRC3,FOS,IKBKE,JUN,LTA,MAP3K1,MAP3K14,MAPK8,TANK,TNF,TNFAIP3,TNFRSF1B
NER Pathway	5.43	2.263	CCNH,CETN2,COPS4,COPS5,COPS8,DDB2,EP300,ERCC1,ERCC3,ERCC5,ERCC6,GTF2H1,GTF2H3,GTF2H5,H3-3A/H3-3B,LIG1,LIG3,LIG4,MNAT1,NEDD8,POLD3,POLD4,POLE4,POLR2E,POLR2G,POLR2J,POLR2J2/POLR2J3,POLR2L,PRIM1,RBX1,RNF111,TCEA1,TOP2A,TOP2B,UBE2I,UBE2N,USP7,UVSSA,XPA,XPC
TNFR1 Signaling	2.52	2.183	APAF1,BID,BIRC3,CASP2,CASP3,CASP6,CASP8,CYCS,FOS,IKBKE,JUN,MAP3K1,MAP3K14,MAPK8,PAK2,TANK,TNF,TNFAIP3
tRNA Charging	2	2.138	CARS2,DARS1,EPRS1,HARS1,IARS2,KARS1,LARS1,MARS1,NARS1,RARS2,SARS1,TARS1,TARS3,WARS1
Crosstalk between Dendritic Cells and Natural Killer Cells	2.28	2.132	ACTG1,CAMK2D,CAMK2G,CCR7,CD28,CD40,CD69,CD86,CSF2RB,HLA-A,HLA-B,HLA-C,HLA-DRA,HLA-DRB1,HLA-E,HLA-F,IFNG,IL2RG,ITGAL,KLRD1,LTA,LTB,NCR3,PRF1,TLN1,TNF,TNFRSF1B,TYROBP
Methionine Degradation I (to Homocysteine)	1.54	2.121	AHCY,AHCYL1,EHMT1,MAT2A,MAT2B,MGMT,MRM2,PRMT1
Remodeling of Epithelial Adherens Junctions	2.22	2.111	ACTG1,ACTR2,ACTR3,ARPC1B,ARPC2,ARPC3,ARPC4,ARPC5,CBLL1,CTNNA1,CTNNB1,DNM1L,EXOC2,HGS,RAB7A,TUBA1A,TUBA1B,TUBA4A,TUBB,TUBB2A,VCL,ZYX
IL-22 Signaling	2.49	2.111	AKT1,AKT2,AKT3,IL10RB,JAK1,MAPK1,MAPK14,MAPK8,MAPK9,SOCS3,STAT1

## Sheet: Dendritic_3D
Ingenuity Canonical Pathways	-log(p-value)	z-score	Molecules
Necroptosis Signaling Pathway	8.17	5.077	CAPN2,CAPNS1,CASP1,CASP10,CASP8,CFLAR,CHP1,DNM1L,EIF2AK2,FKBP1A,GLUL,IFNAR1,IRF3,JAK1,MDM2,PAM16,PELI1,PLA2G12A,PPID,PPIF,PPP3CA,PPP3CC,PPP3R1,RB1,RBCK1,RIPK3,RNF31,SHARPIN,SLC25A13,SLC25A3,SLC25A4,SLC25A5,STAT1,STAT2,TAB2,TICAM1,TIMM10,TIMM13,TIMM44,TIMM50,TIMM8B,TIMM9,TLR4,TNF,TNFRSF1B,TNFSF10,TOMM20,TOMM22,TOMM40L,TOMM7,TOMM70,TP53,TRPM7,TSPO,UBC,VDAC1,VDAC2,VDAC3,ZBP1
CD28 Signaling in T Helper Cells	9.65	4.867	ACTR2,ACTR3,AKT2,ARPC1B,ARPC2,ARPC3,ARPC4,ARPC5,CALM1 (includes others),CAMK4,CD247,CD3D,CD3E,CD3G,CD86,CHP1,CSK,FCER1G,FOS,FYN,GRB2,HLA-A,HLA-B,HLA-DMA,HLA-DMB,HLA-DQA1,HLA-DQB1,HLA-DRA,HLA-DRB1,IKBKE,ITK,ITPR1,ITPR2,ITPR3,JUN,LCK,LCP2,MALT1,MAP2K1,MAP3K1,NFAT5,NFATC1,NFKB2,PIK3R5,PPP3CA,PPP3CC,PPP3R1,PTPRC,SYK,WAS,ZAP70
Phospholipase C Signaling	8.28	4.781	ARHGEF1,ARHGEF2,ARHGEF3,ARHGEF7,ATF2,ATF4,BLNK,CALM1 (includes others),CAMK4,CD247,CD3D,CD3E,CD3G,CD79A,CD79B,CHP1,CREB1,CREBBP,EP300,FCER1G,FCGR2A,FCGR2B,FNBP1,FYN,GNB1,GNB2,GNB5,GNG5,GRB2,HDAC1,HDAC2,HDAC3,HDAC5,HDAC6,HDAC7,HMOX1,IGHG1,IGHG2,IGHG3,IGHG4,ITGA4,ITGB1,ITK,ITPR1,ITPR2,ITPR3,KRAS,LCK,LCP2,LYN,MAP2K1,MARCKS,MEF2A,MEF2C,MEF2D,MPRIP,MYL12A,MYL12B,MYL6,MYL6B,NFAT5,NFATC1,NFKB2,NRAS,PEBP…
Reelin Signaling in Neurons	2.23	4.564	ACTR2,ACTR3,AKT2,ARHGEF1,ARHGEF2,ARHGEF3,ARPC1B,ARPC2,ARPC3,ARPC4,ARPC5,BLK,CDK5,CFL1,FGR,FYN,HCK,ITGA4,ITGA6,ITGAL,ITGB1,ITGB2,LCK,LIMK1,LYN,MAP2K1,MAP2K3,MAP2K7,MAP4K1,NDEL1,PAFAH1B1,PAFAH1B3,PDK1,PIK3R5,RAPGEF1,WASL
GNRH Signaling	1.52	4.323	ATF2,ATF4,CALM1 (includes others),CAMK4,CREB1,CREBBP,EGR1,FOS,GNAI2,GNB1,GNG5,GRB2,ITPR1,ITPR2,ITPR3,JUN,KRAS,MAP2K1,MAP2K3,MAP2K7,MAP3K1,MAP3K12,MAP3K13,MAP3K2,MAP3K3,MAP3K5,MAP3K8,MAPK14,NFKB2,NRAS,PAK2,PRKACA,PRKACB,PRKAG1,PRKAG2,PRKAR1A,PRKCB,PRKCH,PRKCI,PRKD3,RALB,RASD1
HGF Signaling	2.57	4.158	AKT2,ATF2,CCND1,CDKN1A,CDKN2A,ELF1,ELF2,ELK3,ETS1,FOS,GRB2,ITGA4,ITGB1,JUN,KRAS,MAP2K1,MAP2K7,MAP3K1,MAP3K12,MAP3K13,MAP3K2,MAP3K3,MAP3K5,MAP3K8,NRAS,PIK3R5,PRKCB,PRKCH,PRKCI,PRKD3,RALB,RAPGEF1,RASD1
Systemic Lupus Erythematosus In B Cell Signaling Pathway	4.87	4.076	AKT2,BCL2,BCL2L11,BLNK,CALM1 (includes others),CAMK4,CCND1,CCND2,CCND3,CD70,CD79A,CD79B,CHP1,CSK,CTNNB1,FCGR2A,FCGR2B,FGR,FOS,FOXO3,FYN,GRB2,HCK,IFIT3,IFNAR1,IGHA1,IGHD,IGHG1,IGHM,IL6R,INPP5B,INPP5F,IRAK4,IRF3,IRF7,ISG15,ISG20,JAK1,JUN,KRAS,LCK,LILRB3,LTB,LYN,MALT1,MAP2K1,MCL1,MYC,NFAT5,NFATC1,NFKB2,NRAS,PAG1,PIK3R5,PIM2,PLAAT4,PPP3CA,PPP3CC,PPP3R1,PRKCB,PRKCH,PRKCI,PRKD3,RALB,RASD1,RASGRP1,RASGR…
NRF2-mediated Oxidative Stress Response	7.77	3.92	ACTG1,AKR1A1,AKR7A2,ATF4,CAT,CBR1,CCT7,CLPP,CREBBP,DNAJA1,DNAJA2,DNAJB1,DNAJB14,DNAJB4,DNAJB6,DNAJB9,DNAJC10,DNAJC19,DNAJC3,DNAJC7,DNAJC8,DNAJC9,EP300,ERP29,FKBP5,FOS,FTH1,FTL,GSR,GSTK1,GSTO1,GSTP1,HACD3,HERPUD1,HMOX1,JUN,JUNB,JUND,KRAS,MAF,MAP2K1,MAP2K3,MAP2K7,MAP3K1,MAP3K5,MAPK14,MGST3,NFE2L2,NRAS,PIK3R5,PMF1/PMF1-BGLAP,PRDX1,PRKCB,PRKCH,PRKCI,PRKD3,RALB,RASD1,RBX1,SQSTM1,STIP1,TXN,TXNRD1,UBB,U…
PI3K Signaling in B Lymphocytes	5.3	3.904	AKT2,ATF2,ATF4,ATF5,ATF6,ATF6B,BLK,BLNK,CALM1 (includes others),CAMK4,CD79A,CD79B,CD81,CHP1,CREB1,DAPP1,FCGR2B,FOS,FOXO3,FYN,IKBKE,IL4R,IRS2,ITPR1,ITPR2,ITPR3,JUN,KRAS,LYN,MALT1,MAP2K1,NFAT5,NFATC1,NFKB2,NRAS,PDIA3,PLEKHA2,PPP3CA,PPP3CC,PPP3R1,PRKCB,PRKCI,PTPRC,RALB,RASD1,SYK,TLR4
Protein Kinase A Signaling	1.96	3.862	ADD3,AKAP10,AKAP13,AKAP9,ANAPC4,ANAPC7,APEX1,ATF2,ATF4,CALM1 (includes others),CAMK4,CDC16,CDC23,CDC25A,CDC25B,CHP1,CREB1,CREBBP,CREM,CTNNB1,DUSP10,DUSP18,DUSP6,FICD,FLNA,GNAI2,GNB1,GNB2,GNB5,GNG5,GSK3A,H1-10,H1-2,H1-3,H1-4,H1-5,H3-3A/H3-3B,ITPR1,ITPR2,ITPR3,KDELR1,MAP2K1,MAP3K1,MYL12A,MYL12B,MYL6,MYL6B,NFAT5,NFATC1,NFKB2,PALM2AKAP2,PDE12,PDE1B,PDE6B,PDIA3,PGP,PHKB,PPP1CB,PPP3CA,PPP3CC,PPP3R1,PRK…
Cardiac Hypertrophy Signaling	1.88	3.81	ATF2,CALM1 (includes others),CAMK4,CHP1,CREB1,CREBBP,EIF2B1,EIF2B3,EIF2B4,EIF4E,EP300,FNBP1,GNAI2,GNB1,GNB2,GNB5,GNG5,GRB2,HSPB1,IL6R,JUN,KRAS,MAP2K1,MAP2K3,MAP2K7,MAP3K1,MAP3K12,MAP3K13,MAP3K2,MAP3K3,MAP3K5,MAP3K8,MAPK14,MAPKAPK2,MEF2A,MEF2C,MEF2D,MYL12A,MYL12B,MYL6,MYL6B,NRAS,PDIA3,PIK3R5,PPP3CA,PPP3CC,PPP3R1,PRKACA,PRKACB,PRKAG1,PRKAG2,PRKAR1A,RALB,RASD1,RHOB,RHOF,RHOQ,ROCK1
Opioid Signaling Pathway	1.41	3.81	AKT2,AP1G2,AP2B1,ATF2,ATF4,BLK,CALM1 (includes others),CAMK1D,CAMK4,CREB1,CREBBP,CTNNB1,EP300,FGR,FOS,FOSB,FYN,GNAI2,GNB1,GNG5,GRK2,GRK5,GRK6,HCK,ITPR1,ITPR2,ITPR3,KRAS,LCK,LYN,MAP2K1,MAP2K3,MAP2K7,MAPK6,MYC,NFKB2,NRAS,OGFR,PDE1B,PDK1,POMC,PPP3CA,PPP3CC,PPP3R1,PRKACA,PRKACB,PRKAG1,PRKAG2,PRKAR1A,PRKCB,PRKCH,PRKCI,PRKD3,RALB,RASD1,RGS10,RGS16
RANK Signaling in Osteoclasts	1.9	3.8	AKT2,CALM1 (includes others),CAMK4,CHP1,FOS,GSN,IKBKE,JUN,MAP2K1,MAP2K7,MAP3K1,MAP3K12,MAP3K13,MAP3K2,MAP3K3,MAP3K5,MAP3K8,MAPK14,NFATC1,NFKB2,PIK3R5,PPP3CA,PPP3CC,PPP3R1,TAB2
Estrogen Receptor Signaling	5.36	3.795	AKT2,ATF2,ATF4,ATP5F1C,ATP5F1E,ATP5MC1,ATP5PB,BCL2,CCNC,CCND1,CDKN1A,CFL1,CREB1,CREBBP,CTBP1,CTBP2,DDX5,EIF2B1,EIF2B3,EIF2B4,EIF4E,EIF4EBP1,EP300,FOS,FOXO3,GNAI2,GNB1,GNG5,GPS2,GRB2,GSK3A,HDAC3,HIF1A,HSP90AA1,HSP90AB1,HSP90B1,JAK1,JAK3,JUN,KRAS,LIMK1,MAP2K1,MED10,MED13,MED16,MED4,MMP9,MPRIP,MYC,MYL12A,MYL12B,MYL6,MYL6B,NCOA2,NCOA3,NCOR1,NCOR2,NFKB2,NR3C1,NRAS,NRIP1,PCNA,PDIA3,PELP1,PIK3R5,PPP1CB,…
Xenobiotic Metabolism General Signaling Pathway	1.5	3.773	ABCA2,AHR,AKT2,CREBBP,EP300,FTL,GSTK1,GSTO1,GSTP1,HMOX1,KRAS,MAF,MAP2K1,MAP2K3,MAP2K7,MAP3K1,MAP3K12,MAP3K13,MAP3K2,MAP3K3,MAP3K5,MAP3K8,MAPK14,MGST3,NFE2L2,NR1H2,NRAS,PIK3R5,PRKCB,PRKCH,PRKCI,PRKD3,RALB,RASD1,RBX1
Natural Killer Cell Signaling	4.5	3.677	AKT2,B2M,CD247,CD48,CFL1,COL18A1,FCER1G,FCGR2A,FYN,GRB2,HCST,HLA-A,HLA-B,HLA-C,HLA-E,HLA-F,HSPA14,HSPA5,HSPA8,HSPA9,IRAK4,ITGAL,ITGB1,JAK3,KLRB1,KLRD1,KRAS,LAIR1,LCK,LCP2,LILRB1,LIMK1,MAP2K1,MAP2K3,MAP3K1,MAP3K12,MAP3K13,MAP3K2,MAP3K3,MAP3K5,MAP3K8,MAPK14,NFAT5,NFATC1,NFKB2,NRAS,PAK2,PIK3R5,RALB,RASD1,ROCK1,SYK,TNFSF10,TYK2,TYROBP,WAS,WASL,WIPF1,ZAP70
Wnt/β-catenin Signaling	1.71	3.651	AKT2,APPL1,CCND1,CD44,CDKN2A,CREBBP,CSNK1A1,CSNK1D,CSNK1E,CSNK1G2,CSNK1G3,CSNK2A1,CSNK2B,CTNNB1,EP300,GSK3A,HDAC1,JUN,MAP4K1,MARK2,MDM2,MYC,PIN1,PPP2CA,PPP2R1A,PPP2R5E,PTPA,RARA,RPS27A,RUVBL2,TCF3,TCF4,TCF7,TGFBR3,TLE1,TLE3,TLE4,TP53,UBA52,UBB,UBC,WNT10A,WNT5B
B Cell Receptor Signaling	7.61	3.606	AKT2,APBB1IP,ATF2,ATF4,BCL2A1,BLNK,CALM1 (includes others),CAMK4,CD79A,CD79B,CFL1,CREB1,CREBBP,CSK,DAPP1,EGR1,ETS1,FCGR2A,FCGR2B,GRB2,GSK3A,IGHA1,IGHD,IGHG1,IGHG2,IGHG3,IGHG4,IGHM,IKBKE,INPP5B,INPP5F,JUN,KRAS,LYN,MALT1,MAP2K1,MAP2K3,MAP2K7,MAP3K1,MAP3K12,MAP3K13,MAP3K2,MAP3K3,MAP3K5,MAP3K8,MAPK14,MEF2C,NFAT5,NFATC1,NFKB2,NRAS,PAG1,PAX5,PIK3R5,PPP3CA,PPP3CC,PPP3R1,PRKCB,PTPRC,RALB,RASD1,SHC1,SYK,S…
14-3-3-mediated Signaling	2.35	3.53	AKT2,BAX,FOS,GRB2,GSK3A,JUN,KRAS,MAP2K1,MAP3K5,NRAS,PDCD6IP,PDIA3,PIK3R5,PRKCB,PRKCH,PRKCI,PRKD3,RALB,RASD1,SNCA,SRPK2,STRADA,TNF,TP73,TUBA1A,TUBA1B,TUBA4A,TUBB,TUBG1,VIM,YWHAB,YWHAE,YWHAG,YWHAH,YWHAQ,YWHAZ
Integrin Signaling	3.31	3.434	ACTG1,ACTN4,ACTR2,ACTR3,AKT2,ARF1,ARF5,ARHGEF7,ARPC1B,ARPC2,ARPC3,ARPC4,ARPC5,ASAP1,CAPN2,CAPNS1,FNBP1,FYN,GRB2,GSN,ILKAP,ITGA10,ITGA4,ITGA6,ITGAE,ITGAL,ITGAX,ITGB1,ITGB2,ITGB7,KRAS,LIMS1,MAP2K1,MPRIP,MYL12A,MYL12B,NCK2,NRAS,PAK2,PARVB,PFN1,PIK3R5,PPP1CB,RALB,RAPGEF1,RASD1,RHOB,RHOF,RHOQ,ROCK1,SHC1,TLN1,TSPAN3,TTN,VASP,WAS,WASL,WIPF1
ERK5 Signaling	2.31	3.411	ATF2,ATF4,CREB1,CREBBP,FOS,FOXO3,KRAS,MAP3K2,MAP3K3,MAP3K8,MEF2A,MEF2C,MEF2D,MYC,NRAS,RALB,RASD1,YWHAB,YWHAE,YWHAG,YWHAH,YWHAQ,YWHAZ
Fcγ Receptor-mediated Phagocytosis in Macrophages and Monocytes	2.29	3.402	ACTG1,ACTR2,ACTR3,AKT2,ARPC1B,ARPC2,ARPC3,ARPC4,ARPC5,EZR,FCGR2A,FGR,FYN,HCK,HMOX1,LCP2,LYN,NCK2,PLD3,PRKCB,PRKCH,PRKCI,PRKD3,RAB11B,SYK,TLN1,VASP,WAS
Senescence Pathway	3.47	3.347	AKT2,ANAPC4,ANAPC7,ARAF,ATM,CALM1 (includes others),CAMK4,CAPN2,CAPNS1,CAT,CCND1,CDC16,CDC23,CDC25A,CDC25B,CDKN1A,CDKN2A,CHP1,CREBBP,DMTF1,E2F3,E2F5,EED,EIF4E,EIF4EBP1,ELF1,ELF2,ELK3,EP300,ETS1,FOXO3,GADD45A,HBP1,HIPK2,IKBKE,IRF3,ITPR2,ITPR3,ITSN2,JUN,KAT2B,KRAS,MAP2K1,MAP2K3,MAP2K7,MAPK14,MAPK6,MAPKAPK2,MDM2,NFAT5,NFATC1,NFKB2,NRAS,PARP1,PDHA1,PDHB,PDHX,PDK1,PIK3R5,PPP2CA,PPP2R1A,PPP2R5E,PPP3CA,…
Production of Nitric Oxide and Reactive Oxygen Species in Macrophages	1.48	3.317	AKT2,APOC1,CAT,CREBBP,CYBA,FNBP1,FOS,IKBKE,IRF1,IRF8,JAK1,JAK3,JUN,LYZ,MAP2K1,MAP2K7,MAP3K1,MAP3K12,MAP3K13,MAP3K2,MAP3K3,MAP3K5,MAP3K8,MAPK14,NFKB2,PIK3R5,PPP1CB,PPP2CA,PPP2R1A,PPP2R5E,PRKCB,PRKCH,PRKCI,PRKD3,PTPA,RHOB,RHOF,RHOQ,S100A8,SERPINA1,STAT1,TLR4,TNF,TNFRSF1B,TYK2
Fatty Acid β-oxidation I	1.8	3.317	ACAA2,ACSL4,ECHS1,ECI1,ECI2,HADHA,HADHB,HSD17B10,HSD17B8,IVD,SLC27A5
Thyroid Cancer Signaling	1.38	3.273	AKT2,CCND1,CTNNB1,CXCR4,FOS,INSR,IRS2,JUN,KRAS,MAP2K1,MYC,NRAS,PDK1,PIK3R5,RALB,RASD1,SHC1,TCF3,TCF4,TCF7,TP53
Rac Signaling	1.48	3.272	ABI2,ACTR2,ACTR3,ARPC1B,ARPC2,ARPC3,ARPC4,ARPC5,BRK1,CD44,CFL1,CYFIP1,IQGAP2,ITGA4,ITGB1,JUN,KRAS,LIMK1,MAP2K1,MAP2K7,MAP3K1,NFKB2,NRAS,PAK2,PIK3R5,PIP4K2C,PRKCI,RALB,RASD1
EIF2 Signaling	41.5	-3.212	AGO2,AKT2,ATF4,ATF5,BCL2,CCND1,CDK11A,DDIT3,EIF1,EIF1AX,EIF1AY,EIF2AK1,EIF2AK2,EIF2B1,EIF2B3,EIF2B4,EIF2S1,EIF2S2,EIF2S3,EIF3E,EIF3I,EIF3K,EIF3M,EIF4A2,EIF4A3,EIF4E,EIF4G1,EIF4G2,EIF5,EIF5B,FAU,GRB2,HNRNPA1,HSPA5,INSR,KRAS,MAP2K1,MYC,NRAS,PABPC1,PIK3R5,PPP1CB,PPP1R15A,RALB,RASD1,RPL10,RPL10A,RPL11,RPL12,RPL13,RPL13A,RPL14,RPL15,RPL18,RPL18A,RPL19,RPL21,RPL22,RPL22L1,RPL23,RPL23A,RPL24,RPL26,RPL26…	DEN_3D
fMLP Signaling in Neutrophils	2.8	3.182	ACTR2,ACTR3,ARPC1B,ARPC2,ARPC3,ARPC4,ARPC5,CALM1 (includes others),CAMK4,CHP1,GNAI2,GNB1,GNB2,GNB5,GNG5,ITPR1,ITPR2,ITPR3,KRAS,MAP2K1,NFAT5,NFATC1,NFKB2,NRAS,PIK3R5,PPP3CA,PPP3CC,PPP3R1,PRKCB,PRKCH,PRKCI,PRKD3,RALB,RASD1,WAS
NF-κB Signaling	1.47	3.162	AKT2,ARAF,CASP8,CREBBP,CSNK2A1,CSNK2B,EIF2AK2,EP300,FCER1G,HDAC1,HDAC2,INSR,IRAK3,IRAK4,KRAS,LCK,MALT1,MAP2K7,MAP3K1,MAP3K3,MAP3K8,NFKB2,NRAS,PELI1,PIK3R5,PRKACA,PRKACB,PRKCB,RALB,RASD1,SIGIRR,TAB2,TANK,TDP2,TGFBR3,TLR10,TLR4,TNF,TNFAIP3,TNFRSF1B,UBE2N,UBE2V1,ZAP70
Renin-Angiotensin Signaling	1.41	3.024	ATF2,CCL5,FOS,GRB2,ITPR1,ITPR2,ITPR3,JUN,KRAS,MAP2K1,MAP3K1,MAPK14,NFKB2,NRAS,PAK2,PIK3R5,PRKACA,PRKACB,PRKAG1,PRKAG2,PRKAR1A,PRKCB,PRKCH,PRKCI,PRKD3,RALB,RASD1,SHC1,STAT1,TNF
ERK/MAPK Signaling	2.81	3.015	ARAF,ATF2,ATF4,CREB1,CREBBP,DUSP6,EIF4E,EIF4EBP1,ELF1,ELF2,ELK3,ETS1,FOS,FYN,GRB2,H3-3A/H3-3B,HSPB1,ITGA4,ITGB1,KRAS,LAMTOR3,MAP2K1,MKNK2,MYC,NFATC1,NRAS,PAK2,PIK3R5,PLA2G12A,PPP1CB,PPP2CA,PPP2R1A,PPP2R5E,PRKACA,PRKACB,PRKAG1,PRKAG2,PRKAR1A,PRKCB,PRKCI,PTPA,RALB,RAPGEF1,RASD1,SHC1,STAT1,TLN1,VRK2,YWHAB,YWHAG,YWHAH,YWHAQ,YWHAZ
Aldosterone Signaling in Epithelial Cells	1.6	2.887	DNAJA1,DNAJB1,DNAJB14,DNAJB4,DNAJB6,DNAJB9,DNAJC10,DNAJC19,DNAJC2,DNAJC3,DNAJC7,DNAJC8,DNAJC9,HSCB,HSP90AA1,HSP90AB1,HSP90B1,HSPA14,HSPA5,HSPA8,HSPA9,HSPB1,HSPB11,HSPE1,HSPH1,ITPR1,ITPR2,ITPR3,KRAS,MAP2K1,PDIA3,PIK3R5,PIP4K2C,PRKCB,PRKCH,PRKCI,PRKD3,SASS6,TRAP1
Cdc42 Signaling	8.05	2.874	ACTR2,ACTR3,ARPC1B,ARPC2,ARPC3,ARPC4,ARPC5,ATF2,B2M,CD247,CD3D,CD3E,CD3G,CDC42BPA,CFL1,CLIP1,DIAPH1,EXOC5,FCER1G,FOS,HLA-A,HLA-B,HLA-C,HLA-DMA,HLA-DMB,HLA-DPA1,HLA-DPB1,HLA-DQA1,HLA-DQB1,HLA-DQB2,HLA-DRA,HLA-DRB1,HLA-E,HLA-F,IQGAP2,ITGA4,ITGB1,ITK,JUN,LIMK1,MAPK14,MPRIP,MYL12A,MYL12B,MYL6,MYL6B,PAK2,PPP1CB,PRKCI,WAS,WASL,WIPF1
Cell Cycle: G1/S Checkpoint Regulation	5.14	-2.858	ATM,CCND1,CCND2,CCND3,CDC25A,CDKN1A,CDKN2A,E2F3,E2F5,FBXL5,GNL3,HDAC1,HDAC2,HDAC3,HDAC5,HDAC6,HDAC7,MAX,MDM2,MYC,PA2G4,PAK1IP1,RB1,RPL11,RPL5,SKP1,TFDP1,TP53
Actin Nucleation by ARP-WASP Complex	3.24	2.837	ACTR2,ACTR3,ARPC1B,ARPC2,ARPC3,ARPC4,ARPC5,FNBP1,GRB2,ITGA4,ITGB1,KRAS,NCK2,NRAS,PPP1R12C,RALB,RASD1,RHOB,RHOF,RHOQ,ROCK1,VASP,WAS,WASL,WIPF1
Pyridoxal 5'-phosphate Salvage Pathway	1.66	2.828	AKT2,ARAF,CDK5,CSNK1A1,CSNK1D,EIF2AK2,GRK5,GRK6,LIMK1,MAP2K1,MAP2K3,MAP3K8,MAPK6,PAK2,PIM1,PNPO,PRKCH,PRPF4B,TTK
PI3K/AKT Signaling	5.3	2.777	AKT2,BCL2,CCND1,CDC37,CDKN1A,CSF2RB,CTNNB1,EIF4E,EIF4EBP1,FOXO3,GRB2,GSK3A,HSP90AA1,HSP90AB1,HSP90B1,IFNAR1,IKBKE,IL10RA,IL10RB,IL15RA,IL2RG,IL4R,IL6R,IL7R,INPP5B,INPP5F,ITGA4,ITGB1,JAK1,JAK3,KRAS,LIMS1,MAP2K1,MAP3K5,MAP3K8,MCL1,MDM2,NFKB2,NRAS,PPP2CA,PPP2R1A,PPP2R5E,PTPA,RALB,RASD1,RHEB,SHC1,SYNJ1,THEM4,TP53,TYK2,YWHAB,YWHAE,YWHAG,YWHAH,YWHAQ,YWHAZ
RAN Signaling	4.41	2.714	CSE1L,IPO5,KPNA2,KPNA3,KPNA4,KPNA5,KPNA6,KPNB1,RAN,TNPO1,XPO1
Inhibition of Angiogenesis by TSP1	1.59	2.714	AKT2,CASP3,CD36,CD47,FYN,JUN,MAPK14,MMP9,THBS1,TP53,VEGFA
IL-3 Signaling	2.09	2.711	AKT2,CHP1,CSF2RB,FOS,GRB2,JAK1,JUN,KRAS,MAP2K1,NRAS,PIK3R5,PPP3CA,PPP3CC,PPP3R1,PRKCB,PRKCH,PRKCI,PRKD3,RALB,RAPGEF1,RASD1,SHC1,STAT1,STAT6
Role of NFAT in Regulation of the Immune Response	8.05	2.673	AKT2,ATF2,BLNK,CALM1 (includes others),CAMK4,CD247,CD3D,CD3E,CD3G,CD79A,CD79B,CD86,CHP1,CSNK1A1,CSNK1D,CSNK1E,CSNK1G2,CSNK1G3,FCER1G,FCGR2A,FCGR2B,FOS,FYN,GNAI2,GNB1,GNB2,GNB5,GNG5,GRB2,GSK3A,HLA-A,HLA-B,HLA-DMA,HLA-DMB,HLA-DQA1,HLA-DQB1,HLA-DRA,HLA-DRB1,IKBKE,ITK,ITPR1,ITPR2,ITPR3,JUN,KRAS,LCK,LCP2,LYN,MAP2K1,MEF2A,MEF2C,MEF2D,NFAT5,NFATC1,NFKB2,NRAS,PIK3R5,PPP3CA,PPP3CC,PPP3R1,RALB,RASD1,SYK,XP…
iNOS Signaling	2.8	2.673	CALM1 (includes others),CAMK4,CREBBP,FOS,IKBKE,IRAK3,IRAK4,IRF1,JAK1,JAK3,JUN,LY96,MAPK14,NFKB2,STAT1,TLR4,TYK2
EGF Signaling	1.7	2.668	AKT2,CSNK2A1,CSNK2B,FOS,GRB2,ITPR1,ITPR2,ITPR3,JAK1,JUN,MAP2K1,MAP2K7,MAP3K1,MAPK14,PIK3R5,SHC1,STAT1
Induction of Apoptosis by HIV1	3.54	2.558	BAX,BBC3,BCL2,BID,CASP3,CASP8,CASP9,CXCR4,CYCS,DAXX,DFFA,HTRA2,IKBKE,MAP2K7,MAP3K5,NFKB2,SLC25A13,SLC25A3,SLC25A4,SLC25A5,TNF,TNFRSF1B,TP53
Death Receptor Signaling	6.18	2.535	ACIN1,ACTG1,ARHGDIB,BCL2,BID,CASP10,CASP3,CASP6,CASP8,CASP9,CFLAR,CYCS,DAXX,DFFA,HSPB1,HTRA2,IKBKE,LIMK1,LMNA,MAP2K7,MAP3K5,NFKB2,PARP1,PARP11,PARP14,PARP2,PARP4,PARP6,PARP8,PARP9,ROCK1,TANK,TNF,TNFRSF1B,TNFRSF25,TNFSF10,TNKS2
p70S6K Signaling	1.99	2.502	AKT2,BCAP31,CD79A,CD79B,EEF2,GNAI2,GRB2,IL2RG,IL4R,JAK1,KRAS,LYN,MAP2K1,NRAS,PDIA3,PIK3R5,PPP2CA,PPP2R1A,PPP2R5E,PRKCB,PRKCH,PRKCI,PRKD3,PTPA,RALB,RASD1,RPS6,SHC1,SYK,YWHAB,YWHAE,YWHAG,YWHAH,YWHAQ,YWHAZ
PFKFB4 Signaling Pathway	2.15	2.5	ATF2,ATF4,CREB1,CREBBP,HK2,MAP2K1,MAP2K3,MAP2K7,NCOA3,PRKACA,PRKACB,PRKAG1,PRKAG2,PRKAR1A,TKT,TP53
tRNA Charging	3.14	2.5	CARS1,CARS2,DARS1,EPRS1,HARS1,IARS1,IARS2,KARS1,LARS1,MARS1,RARS1,RARS2,TARS1,TARS2,TARS3,WARS1
Interferon Signaling	3.46	2.5	BAX,BCL2,IFI35,IFI6,IFIT3,IFITM2,IFNAR1,IRF1,ISG15,JAK1,MX1,PSMB8,STAT1,STAT2,TAP1,TYK2
Aryl Hydrocarbon Receptor Signaling	3.63	2.475	AHR,ALDH16A1,ALDH18A1,ALDH2,ALDH3A2,ALDH9A1,ATM,BAX,CCND1,CCND2,CCND3,CDKN1A,CDKN2A,CTSD,CYP1B1,EP300,FOS,GSTK1,GSTO1,GSTP1,HSP90AA1,HSP90AB1,HSP90B1,HSPB1,JUN,MDM2,MGST3,MYC,NCOA2,NCOA3,NCOR2,NEDD8,NFE2L2,NFKB2,NRIP1,PTGES3,RARA,RB1,SP1,TFDP1,TNF,TP53,TP73
Dermatan Sulfate Degradation (Metazoa)	1.34	2.449	GM2A,HEXA,HEXD,IDS,IDUA,OGA
Systemic Lupus Erythematosus In T Cell Signaling Pathway	7.09	-2.425	AKT2,ATF2,ATF4,B2M,CAMK4,CASP1,CASP10,CASP3,CASP4,CASP6,CASP8,CASP9,CD247,CD3D,CD3E,CD3G,CD44,CD70,CD86,CHP1,CREB1,CREBBP,CREM,ELF1,EZR,FCER1G,FNBP1,FOS,GADD45A,GNAI2,GRB2,HLA-A,HLA-B,HLA-C,HLA-DMA,HLA-DMB,HLA-DPA1,HLA-DPB1,HLA-DQA1,HLA-DQB1,HLA-DQB2,HLA-DRA,HLA-DRB1,HLA-E,HLA-F,ICOS,IRF4,ITGAL,ITPR1,JUN,KRAS,MAP2K1,MAP2K3,MAP2K7,MSN,NRAS,PDK1,PIK3R5,PPP2CA,PPP2R1A,PPP2R5E,PPP3CA,PPP3CC,PPP3R1,PT…
Calcium-induced T Lymphocyte Apoptosis	9.47	2.414	CALM1 (includes others),CAMK4,CAPN2,CD247,CD3D,CD3E,CD3G,CHP1,EP300,FCER1G,HDAC1,HDAC2,HLA-A,HLA-B,HLA-DMA,HLA-DMB,HLA-DQA1,HLA-DQB1,HLA-DRA,HLA-DRB1,ITPR1,ITPR2,ITPR3,LCK,MEF2D,PPP3CA,PPP3CC,PPP3R1,PRKCB,PRKCH,PRKCI,PRKD3,ZAP70
CD27 Signaling in Lymphocytes	4.15	2.4	BID,CASP3,CASP8,CASP9,CD27,CD70,CYCS,FOS,IKBKE,JUN,MAP2K1,MAP2K3,MAP2K7,MAP3K1,MAP3K12,MAP3K13,MAP3K2,MAP3K3,MAP3K5,MAP3K8,NFKB2,SIVA1
Myc Mediated Apoptosis Signaling	6.93	2.353	BAX,BBC3,BCL2,BCL2L11,BID,CASP3,CASP8,CASP9,CDKN2A,CFLAR,CREBBP,CYCS,IKBKE,MAX,MCL1,MDM2,MYC,NFKB2,PRKACA,PRKACB,PRKAG1,PRKAG2,PRKAR1A,TNF,TNFRSF1B,TP53
PKCθ Signaling in T Lymphocytes	2.47	2.343	CD247,CD3D,CD3E,CD3G,CD86,CHP1,FCER1G,FOS,FYN,GRB2,HLA-A,HLA-B,HLA-DMA,HLA-DMB,HLA-DQA1,HLA-DQB1,HLA-DRA,HLA-DRB1,IKBKE,JUN,KRAS,LCK,LCP2,MALT1,MAP3K1,MAP3K12,MAP3K13,MAP3K2,MAP3K3,MAP3K5,MAP3K8,NFAT5,NFATC1,NFKB2,NRAS,PIK3R5,PPP3CA,PPP3CC,PPP3R1,RALB,RASD1,ZAP70
Role of PKR in Interferon Induction and Antiviral Response	5.42	2.343	ATF2,BAX,BID,CASP1,CASP3,CASP8,CASP9,CYCS,DDX58,DNAJC3,EIF2AK2,EIF2S1,FOS,HMGB1,HSP90AA1,HSP90AB1,HSP90B1,HSPA14,HSPA5,HSPA8,HSPA9,IFNAR1,IKBKE,IRF1,IRF3,JAK1,JUN,MAP2K3,MAP2K7,MAPK14,METAP2,NFKB2,NPM1,SP1,STAT1,STAT2,TAB2,TARBP2,TLR4,TNF,TP53,TYK2
Cyclins and Cell Cycle Regulation	2.33	2.324	ATM,CCND1,CCND2,CCND3,CDC25A,CDKN1A,CDKN2A,E2F3,E2F5,FBXL5,HDAC1,HDAC2,HDAC3,HDAC5,HDAC6,HDAC7,PA2G4,PPP2CA,PPP2R1A,PPP2R5E,PTPA,RB1,SKP1,TFDP1,TP53
α-Adrenergic Signaling	1.43	2.324	CALM1 (includes others),CAMK4,GNAI2,GNB1,GNB2,GNB5,GNG5,ITPR1,ITPR2,ITPR3,KRAS,MAP2K1,NRAS,PHKB,PRKACA,PRKACB,PRKAG1,PRKAG2,PRKAR1A,PRKCB,PRKCH,PRKCI,PRKD3,RALB,RASD1
Inhibition of ARE-Mediated mRNA Degradation Pathway	7.1	2.309	AGO2,AKT2,CD70,CNOT1,CNOT6,CNOT9,DCP1A,DDX6,EXOSC1,EXOSC4,EXOSC5,EXOSC6,EXOSC7,EXOSC8,LTB,MAPK14,MAPK6,MAPKAPK2,PABPN1,PAPOLA,POMC,PPP2CA,PPP2R1A,PPP2R5E,PRKACA,PRKACB,PRKAG1,PRKAG2,PRKAR1A,PSME1,PSME2,PSME3,PSME4,PTPA,TIA1,TNF,TNFRSF1B,TNFSF10,TNFSF8,XRN1,YWHAB,YWHAE,YWHAG,YWHAH,YWHAQ,YWHAZ,ZFP36,ZFP36L2
Toll-like Receptor Signaling	1.5	2.309	EIF2AK2,FOS,IRAK3,IRAK4,JUN,LY96,MAP2K3,MAP3K1,MAPK14,NFKB2,RPS27A,SIGIRR,TAB2,TICAM1,TLR10,TLR4,TNF,TNFAIP3,UBA52,UBB,UBC
IGF-1 Signaling	2.4	2.294	AKT2,CASP9,CSNK2A1,CSNK2B,FOS,FOXO3,GRB2,IRS2,JAK1,JUN,KRAS,MAP2K1,NRAS,PIK3R5,PRKACA,PRKACB,PRKAG1,PRKAG2,PRKAR1A,PRKCI,RALB,RASD1,SHC1,SOCS3,SOCS4,YWHAB,YWHAE,YWHAG,YWHAH,YWHAQ,YWHAZ
PDGF Signaling	1.63	2.294	ABL2,CSNK2A1,CSNK2B,EIF2AK2,FOS,GRB2,INPP5B,INPP5F,JAK1,JAK3,JUN,KRAS,MAP2K1,MAP3K1,MYC,NRAS,PIK3R5,PRKCB,RALB,RASD1,SHC1,STAT1,SYNJ1,TYK2
mTOR Signaling	8.08	2.268	AKT2,DDIT4,EIF3E,EIF3I,EIF3K,EIF3M,EIF4A2,EIF4A3,EIF4B,EIF4E,EIF4EBP1,EIF4G1,EIF4G2,FAU,FKBP1A,FNBP1,HIF1A,HMOX1,INSR,KRAS,NRAS,PIK3R5,PLD3,PPP2CA,PPP2R1A,PPP2R5E,PRKAG1,PRKAG2,PRKCB,PRKCH,PRKCI,PRKD3,PTPA,RALB,RASD1,RHEB,RHOB,RHOF,RHOQ,RPS10,RPS11,RPS12,RPS13,RPS14,RPS15,RPS15A,RPS16,RPS17,RPS18,RPS19,RPS2,RPS20,RPS21,RPS23,RPS24,RPS25,RPS27,RPS27A,RPS27L,RPS28,RPS29,RPS3,RPS3A,RPS4X,RPS4Y1,RPS5…
Neuregulin Signaling	1.94	2.236	ADAM17,AKT2,CDK5,ERBIN,EREG,GRB2,HSP90AA1,HSP90AB1,HSP90B1,ITGA4,ITGB1,KRAS,MAP2K1,MATK,MYC,NRAS,NRG4,PRKCB,PRKCH,PRKCI,PRKD3,PSEN1,RALB,RASD1,RNF41,RPS6,SHC1
Actin Cytoskeleton Signaling	1.66	2.188	ABI2,ACTG1,ACTN4,ACTR2,ACTR3,ARHGEF1,ARHGEF7,ARPC1B,ARPC2,ARPC3,ARPC4,ARPC5,BRK1,CFL1,CSK,CYFIP1,DIAPH1,EZR,FLNA,GRB2,GSN,IQGAP2,ITGA4,ITGB1,KRAS,LIMK1,MAP2K1,MATK,MPRIP,MSN,MYL12A,MYL12B,MYL6,MYL6B,NCKAP1L,NRAS,PAK2,PFN1,PIK3R5,PPP1CB,RALB,RASD1,ROCK1,SHC1,TIAM2,TLN1,TMSB10/TMSB4X,TMSB4Y,TTN,WAS,WASF2,WASL
FAT10 Cancer Signaling Pathway	1.43	2.138	AKT2,CTNNB1,CXCR4,EEF1A1,IKBKE,MAD2L2,NFKB2,PCNA,SMAD2,TCF4,TGFBR3,TNF,TNFRSF1B,TP53
Androgen Signaling	2.59	2.132	CALM1 (includes others),CALR,CAMK4,CCND1,CREBBP,DNAJB1,EP300,ERCC2,GNAI2,GNB1,GNB2,GNB5,GNG5,GTF2A1,GTF2B,GTF2E2,GTF2F1,GTF2H5,HSP90AA1,JUN,KAT2B,KAT7,MNAT1,NCOA2,NCOA4,NFKB2,POLR2K,POLR2L,PRKACA,PRKACB,PRKAG1,PRKAG2,PRKAR1A,PRKCB,PRKCH,PRKCI,PRKD3,SHC1,TAF2
Glutathione Redox Reactions I	1.41	2.121	CLIC2,GPX1,GPX4,GPX7,GSR,GSTK1,GSTP1,MGST3
Tryptophan Degradation III (Eukaryotic)	1.75	2.121	ACAA2,ACAT2,AFMID,HADHA,HADHB,HSD17B10,HSD17B8,KYNU,PARK7
ILK Signaling	1.32	2.082	ACTG1,ACTN4,AKT2,ATF2,ATF4,CASP3,CCND1,CFL1,CREB1,CREBBP,CTNNB1,FLNA,FNBP1,FOS,GSK3A,HIF1A,ILKAP,IRS2,ITGB1,ITGB2,ITGB7,JUN,LIMS1,MMP9,MYC,MYL6,MYL6B,NACA,NCK2,NFKB2,PARVB,PIK3R5,PPP2CA,PPP2R1A,PPP2R5E,PTPA,RHOB,RHOF,RHOQ,TMSB10/TMSB4X,TMSB4Y,TNF,VEGFA,VIM
Type I Diabetes Mellitus Signaling	4.55	2.041	BCL2,BID,CASP3,CASP8,CASP9,CD247,CD3D,CD3E,CD3G,CD86,CYCS,FCER1G,HLA-A,HLA-B,HLA-C,HLA-DMA,HLA-DMB,HLA-DQA1,HLA-DQB1,HLA-DRA,HLA-DRB1,HLA-E,HLA-F,ICA1,IKBKE,IRF1,JAK1,MAP2K3,MAP2K7,MAP3K5,MAPK14,NFKB2,PRF1,SOCS3,SOCS4,STAT1,TNF,TNFRSF1B
Th2 Pathway	2.45	2.041	BHLHE41,CD247,CD3D,CD3E,CD3G,CD86,CHD4,CXCR4,GRB2,HLA-A,HLA-B,HLA-DMA,HLA-DMB,HLA-DPA1,HLA-DPB1,HLA-DQA1,HLA-DQB1,HLA-DQB2,HLA-DRA,HLA-DRB1,ICOS,IL2RG,IL4R,ITGB2,JAK1,JAK3,JUN,MAF,PIK3R5,PSEN1,PSENEN,RUNX3,SOCS3,STAT6,TBX21,TGFBR3,TNFRSF4,TYK2

## Sheet: Monocytes_3D
Ingenuity Canonical Pathways	-log(p-value)	z-score	Molecules
Role of NFAT in Cardiac Hypertrophy	2.23	6.143	AKT1,AKT2,AKT3,CALM1 (includes others),CAMK1D,CAMK2D,CAMK4,CHP1,CSNK1A1,EP300,GNAI2,GNB2,GNB4,GNG5,GRB2,GSK3B,HDAC1,HDAC11,HDAC2,HDAC5,HDAC8,HDAC9,ITPR1,ITPR2,KRAS,MAP2K1,MAP2K2,MAP2K3,MAP2K7,MAP3K1,MAP3K7,MAPK1,MAPK14,MEF2A,MEF2C,MEF2D,MRAS,NRAS,PDIA3,PLCL2,PPP3CA,PPP3CB,PPP3CC,PPP3R1,PRKACA,PRKACB,PRKAG1,PRKAG2,PRKAR1A,PRKAR2A,PRKCB,PRKCD,PRKCH,PRKD3,RASD1,RCAN3,TGFB1,TGFBR1,TGFBR2
Necroptosis Signaling Pathway	5.15	6.068	CAMK2D,CAPN1,CAPN2,CAPNS1,CASP1,CASP10,CASP8,CFLAR,CHP1,DAPK1,DNM1L,EIF2AK2,FKBP1A,GLUD1,GLUL,IRF3,JAK1,MAP3K7,MDM2,PAM16,PELI1,PPIF,PPP3CA,PPP3CB,PPP3CC,PPP3R1,PYCARD,RBL2,SLC25A13,SLC25A3,SLC25A5,STAT1,TAB2,TICAM1,TIMM10,TIMM13,TIMM23,TIMM44,TIMM8B,TIMM9,TLR4,TNF,TNFRSF1A,TNFRSF1B,TOMM20,TOMM22,TOMM40,TOMM7,TP53,TRPM7,TSPO,UBC,VDAC1,VDAC2,VDAC3
Senescence Pathway	4.47	6.037	AKT1,AKT2,AKT3,CALM1 (includes others),CAMK4,CAPN1,CAPN2,CAPNS1,CAT,CDC16,CHP1,CREBBP,CXCL8,DMTF1,E2F3,E2F6,EIF4E,EIF4EBP1,ELF1,ELF2,ELF4,ELK3,EP300,ETS1,FOXO3,FOXO4,GADD45A,GADD45G,HBP1,IKBKE,ING1,IRF3,ITPR2,ITSN2,JUN,KAT2B,KRAS,MAP2K1,MAP2K2,MAP2K3,MAP2K7,MAP3K7,MAPK1,MAPK14,MAPK6,MAPKAPK2,MAPKAPK3,MDM2,MRAS,NRAS,PARP1,PDHA1,PDHB,PDHX,PDK3,PDK4,PHF19,PPP1CA,PPP2CA,PPP2R2A,PPP2R5A,PPP2R5E,PPP3CA…
CD28 Signaling in T Helper Cells	8.67	6.008	ACTR2,ACTR3,AKT1,AKT2,AKT3,ARPC1B,ARPC2,ARPC3,ARPC4,ARPC5,BCL10,CALM1 (includes others),CAMK4,CD247,CD3D,CD3E,CD3G,CD4,CD86,CHP1,CSK,FCER1G,FOS,FYN,GRB2,HLA-A,HLA-B,HLA-DMB,HLA-DOA,HLA-DQB1,HLA-DRA,HLA-DRB1,IKBKE,ITK,ITPR1,ITPR2,JUN,LCK,LCP2,MALT1,MAP2K1,MAP2K2,MAP3K1,PDPK1,PPP3CA,PPP3CB,PPP3CC,PPP3R1,PTPN6,SYK,VAV1,WAS
Cardiac Hypertrophy Signaling	3.33	5.908	ADSS2,AKT1,ATF2,CALM1 (includes others),CAMK4,CHP1,CREB1,CREBBP,EIF2B3,EIF2B4,EIF2B5,EIF4E,ELK1,EP300,FNBP1,GNAI2,GNB2,GNB4,GNG5,GRB2,GSK3B,JUN,KRAS,MAP2K1,MAP2K2,MAP2K3,MAP2K7,MAP3K1,MAP3K11,MAP3K12,MAP3K13,MAP3K14,MAP3K2,MAP3K3,MAP3K5,MAP3K7,MAP3K8,MAPK1,MAPK14,MAPKAPK2,MAPKAPK3,MEF2A,MEF2C,MEF2D,MRAS,MYL12A,MYL12B,MYL6,MYL6B,NRAS,PDIA3,PLCL2,PPP3CA,PPP3CB,PPP3CC,PPP3R1,PRKACA,PRKACB,PRKAG1,PRK…
NF-κB Signaling	3.56	5.907	AKT1,AKT2,AKT3,BCL10,CASP8,CD40,CREBBP,CSNK2A1,CSNK2A2,CSNK2B,EIF2AK2,EP300,FCER1G,GSK3B,HDAC1,HDAC2,IL1R2,INSR,IRAK1,IRAK3,IRAK4,KRAS,LCK,LTBR,MALT1,MAP2K7,MAP3K1,MAP3K14,MAP3K3,MAP3K7,MAP3K8,MRAS,NRAS,PELI1,PRKACA,PRKACB,PRKCB,RASD1,SIGIRR,TAB2,TANK,TDP2,TGFBR1,TGFBR2,TGFBR3,TLR1,TLR2,TLR4,TLR8,TNF,TNFAIP3,TNFRSF1A,TNFRSF1B,TRAF3,UBE2N,UBE2V1
Reelin Signaling in Neurons	4.42	5.898	ACTR2,ACTR3,AFDN,AKT1,AKT2,AKT3,ARHGEF1,ARHGEF11,ARHGEF2,ARHGEF3,ARHGEF9,ARPC1B,ARPC2,ARPC3,ARPC4,ARPC5,CAMK2D,CFL1,CRK,FGR,FYN,GRINA,GSK3B,HCK,ITGA4,ITGA6,ITGAL,ITGB1,ITGB2,LCK,LRP8,LYN,MAP2K1,MAP2K2,MAP2K3,MAP2K7,MAP3K11,MAP4K1,MAPK1,MAPK8IP3,NDEL1,PDK3,PDK4,RAPGEF1,RHOA,WASL
Natural Killer Cell Signaling	4.15	5.762	AKT1,AKT2,AKT3,B2M,CD247,CD48,CFL1,FCER1G,FYN,GRB2,HCST,HLA-A,HLA-B,HLA-C,HLA-E,HLA-F,HSPA14,HSPA1A/HSPA1B,HSPA8,IRAK4,ITGAL,ITGB1,JAK2,JAK3,KLRB1,KLRD1,KRAS,LAIR1,LCK,LCP2,LILRB1,MAP2K1,MAP2K2,MAP2K3,MAP3K1,MAP3K11,MAP3K12,MAP3K13,MAP3K14,MAP3K2,MAP3K3,MAP3K5,MAP3K7,MAP3K8,MAPK1,MAPK14,MRAS,NCK1,NRAS,PAK2,PTK2B,PTPN6,RASD1,SH2D1A,SIGLEC7,SYK,TYK2,TYROBP,VAV1,WAS,WASL,WIPF1
Xenobiotic Metabolism General Signaling Pathway	3.23	5.729	AHR,AKT1,AKT2,AKT3,CREBBP,EP300,FTL,GCLC,GSTK1,GSTM3,GSTO1,GSTP1,KEAP1,KRAS,MAF,MAP2K1,MAP2K2,MAP2K3,MAP2K7,MAP3K1,MAP3K11,MAP3K12,MAP3K13,MAP3K14,MAP3K2,MAP3K3,MAP3K5,MAP3K7,MAP3K8,MAPK1,MAPK14,MGST1,MGST2,MGST3,MRAS,NQO1,NR1H2,NR1H3,NRAS,PRKCB,PRKCD,PRKCH,PRKD3,RASD1,RBX1
Phospholipase C Signaling	3.87	5.669	ARHGEF1,ARHGEF11,ARHGEF2,ARHGEF3,ARHGEF7,ARHGEF9,ATF2,ATF4,BTK,CALM1 (includes others),CAMK4,CD247,CD3D,CD3E,CD3G,CD79B,CHP1,CREB1,CREB3,CREBBP,EP300,FCER1G,FCGR2B,FCGR2C,FNBP1,FYN,GNB2,GNB4,GNG5,GRB2,HDAC1,HDAC11,HDAC2,HDAC5,HDAC8,HDAC9,ITGA4,ITGB1,ITK,ITPR1,ITPR2,KRAS,LCK,LCP2,LYN,MAP2K1,MAP2K2,MAPK1,MARCKS,MEF2A,MEF2C,MEF2D,MRAS,MYL12A,MYL12B,MYL6,MYL6B,NRAS,PEBP1,PLD3,PPP1CB,PPP3CA,PPP3CB,PPP…
Synaptogenesis Signaling Pathway	1.81	5.658	ACTR2,ACTR3,AFDN,AKT1,AKT2,AKT3,AP1B1,AP2A1,AP2A2,AP2B1,AP2M1,AP2S1,ARHGEF7,ARPC1B,ARPC2,ARPC3,ARPC4,ARPC5,ATF2,ATF4,CALM1 (includes others),CAMK2D,CAMK4,CFL1,CLASP2,CREB1,CREB3,CREBBP,CRK,CTNNB1,DNAJC5,EFNA2,EIF4EBP1,EIF4EBP2,EPHB2,FARP1,FGR,FYN,GOSR2,GRB2,GRINA,GSK3B,HCK,HSPA8,ITPR1,ITSN2,KRAS,LCK,LRP1,LRP8,LYN,MAPK1,MAPK14,MARCKS,MRAS,NAP1L1,NAP1L4,NRAS,PRKACA,PRKACB,PRKAG1,PRKAG2,PRKAR1A,PRKA…
HGF Signaling	3.36	5.657	AKT1,AKT2,AKT3,ATF2,ELF1,ELF2,ELF4,ELK1,ELK3,ETS1,FOS,GRB2,ITGA4,ITGB1,JUN,KRAS,MAP2K1,MAP2K2,MAP2K7,MAP3K1,MAP3K11,MAP3K12,MAP3K13,MAP3K14,MAP3K2,MAP3K3,MAP3K5,MAP3K7,MAP3K8,MAPK1,MRAS,NRAS,PRKCB,PRKCD,PRKCH,PRKD3,RAPGEF1,RASD1
B Cell Receptor Signaling	6.4	5.588	AKT1,AKT2,AKT3,APBB1IP,ATF2,ATF4,BCL10,BTK,CALM1 (includes others),CAMK2D,CAMK4,CD79B,CFL1,CREB1,CREB3,CREBBP,CSK,DAPP1,EGR1,ELK1,ETS1,FCGR2B,FCGR2C,FOXO1,GRB2,GSK3B,IGHM,IKBKE,INPP5D,JUN,KRAS,LYN,MALT1,MAP2K1,MAP2K2,MAP2K3,MAP2K7,MAP3K1,MAP3K11,MAP3K12,MAP3K13,MAP3K14,MAP3K2,MAP3K3,MAP3K5,MAP3K7,MAP3K8,MAPK1,MAPK14,MEF2C,MRAS,NRAS,PAG1,PDPK1,PIK3AP1,PPP3CA,PPP3CB,PPP3CC,PPP3R1,PRKCB,PTK2B,PTPN6,…
PI3K Signaling in B Lymphocytes	6.87	5.571	AKT1,AKT2,AKT3,ATF2,ATF4,ATF5,ATF6,ATF6B,BCL10,BTK,C3,CALM1 (includes others),CAMK2D,CAMK4,CBL,CD180,CD40,CD79B,CD81,CHP1,CREB1,DAPP1,ELK1,FCGR2B,FOS,FOXO3,FYN,IKBKE,INPP5D,ITPR1,ITPR2,JUN,KRAS,LYN,MALT1,MAP2K1,MAP2K2,MAPK1,MRAS,NRAS,PDIA3,PDPK1,PIK3AP1,PLCL2,PLEKHA2,PPP3CA,PPP3CB,PPP3CC,PPP3R1,PRKCB,RASD1,SYK,TLR4,VAV1
Estrogen Receptor Signaling	6.17	5.4	AKT1,AKT2,AKT3,ARG2,ATF2,ATF4,ATP5F1A,ATP5F1C,ATP5F1E,ATP5MC1,ATP5PB,CARM1,CCNC,CFL1,CREB1,CREB3,CREBBP,CTBP1,CTBP2,CYC1,DDX5,EIF2B3,EIF2B4,EIF2B5,EIF4E,EIF4EBP1,EP300,FOS,FOXO1,FOXO3,FOXO4,GNAI2,GNG5,GRB2,GSK3B,HIF1A,HSP90AA1,HSP90AB1,HSP90B1,JAK1,JAK2,JAK3,JUN,KRAS,MAP2K1,MAP2K2,MAPK1,MED10,MED12,MED13,MED15,MED16,MED18,MED31,MMP12,MMP14,MMP9,MRAS,MYL12A,MYL12B,MYL6,MYL6B,NCOA2,NCOA3,NCOR1,NCOR…
RANK Signaling in Osteoclasts	3.96	5.396	AKT1,AKT2,AKT3,CALM1 (includes others),CAMK4,CBL,CHP1,ELK1,FOS,GSN,IKBKE,JUN,MAP2K1,MAP2K2,MAP2K7,MAP3K1,MAP3K11,MAP3K12,MAP3K13,MAP3K14,MAP3K2,MAP3K3,MAP3K5,MAP3K7,MAP3K8,MAPK1,MAPK14,PPP3CA,PPP3CB,PPP3CC,PPP3R1,PTK2B,TAB2
NRF2-mediated Oxidative Stress Response	10.2	5.374	ACTG1,AKT1,ATF4,CAT,CBR1,CCT7,CLPP,CREBBP,DNAJA1,DNAJA3,DNAJB12,DNAJB14,DNAJB6,DNAJB9,DNAJC19,DNAJC3,DNAJC5,DNAJC7,DNAJC8,DNAJC9,EP300,ERP29,FKBP5,FOS,FTH1,FTL,GCLC,GCLM,GSK3B,GSR,GSTK1,GSTM3,GSTO1,GSTP1,HERPUD1,JUN,JUNB,JUND,KEAP1,KRAS,MAF,MAFF,MAFG,MAFK,MAP2K1,MAP2K2,MAP2K3,MAP2K7,MAP3K1,MAP3K5,MAP3K7,MAPK1,MAPK14,MGST1,MGST2,MGST3,MRAS,NQO1,NRAS,PMF1/PMF1-BGLAP,PPIB,PRDX1,PRKCB,PRKCD,PRKCH,PRK…
GNRH Signaling	2.21	5.308	ATF2,ATF4,CALM1 (includes others),CAMK2D,CAMK4,CREB1,CREB3,CREBBP,EGR1,ELK1,FOS,GNAI2,GNG5,GRB2,ITPR1,ITPR2,JUN,KRAS,MAP2K1,MAP2K2,MAP2K3,MAP2K7,MAP3K1,MAP3K11,MAP3K12,MAP3K13,MAP3K14,MAP3K2,MAP3K3,MAP3K5,MAP3K7,MAP3K8,MAPK1,MAPK14,MRAS,NRAS,PAK2,PRKACA,PRKACB,PRKAG1,PRKAG2,PRKAR1A,PRKAR2A,PRKCB,PRKCD,PRKCH,PRKD3,PTK2B,RASD1
NGF Signaling	2.24	5.145	AKT1,AKT2,AKT3,ATF2,ATF4,CREB1,CREB3,CREBBP,CRK,ELK1,GRB2,IKBKE,KRAS,MAP2K1,MAP2K2,MAP3K1,MAP3K11,MAP3K12,MAP3K13,MAP3K14,MAP3K2,MAP3K3,MAP3K5,MAP3K7,MAP3K8,MAPK1,MRAS,NRAS,PDPK1,PRKCD,RASD1,RHOA,RPS6KA5,TP53,TRIO
Protein Kinase A Signaling	1.37	5.063	ADD3,AKAP10,AKAP11,AKAP13,AKAP9,ATF2,ATF4,CALM1 (includes others),CAMK2D,CAMK4,CDC16,CHP1,CREB1,CREB3,CREBBP,CREM,CTNNB1,DUSP10,DUSP12,DUSP16,ELK1,FICD,FLNA,GDE1,GNAI2,GNB2,GNB4,GNG5,GSK3B,H1-10,H1-2,H1-3,H1-4,H1-5,H3-3A/H3-3B,ITPR1,ITPR2,KDELR1,MAP2K1,MAP2K2,MAP3K1,MAPK1,MYL12A,MYL12B,MYL6,MYL6B,PDE6D,PDE7A,PDE8A,PDIA3,PGP,PLCL2,PPP1CA,PPP1CB,PPP1R11,PPP1R14B,PPP3CA,PPP3CB,PPP3CC,PPP3R1,PRKACA,P…
Opioid Signaling Pathway	2.07	5	AKT1,AKT2,AKT3,AP1B1,AP2A1,AP2A2,AP2B1,AP2M1,AP2S1,ATF2,ATF4,CALM1 (includes others),CAMK1D,CAMK2D,CAMK4,CLTB,CREB1,CREB3,CREBBP,CTNNB1,ELK1,EP300,FGR,FOS,FOSB,FYN,GNAI2,GNG5,GRINA,GRK2,GRK3,GRK6,GSK3B,HCK,ITPR1,ITPR2,KRAS,LCK,LYN,MAP2K1,MAP2K2,MAP2K3,MAP2K7,MAPK1,MAPK6,MRAS,NRAS,PPP3CA,PPP3CB,PPP3CC,PPP3R1,PRKACA,PRKACB,PRKAG1,PRKAG2,PRKAR1A,PRKAR2A,PRKCB,PRKCD,PRKCH,PRKD3,RASD1,RGS1,RGS10,RPS6K…
Synaptic Long Term Potentiation	2.7	4.867	ATF2,ATF4,CALM1 (includes others),CAMK2D,CAMK4,CHP1,CREB1,CREB3,CREBBP,EP300,GRINA,ITPR1,ITPR2,KRAS,MAP2K1,MAP2K2,MAPK1,MRAS,NRAS,PDIA3,PLCL2,PPP1CA,PPP1CB,PPP1R11,PPP1R14B,PPP3CA,PPP3CB,PPP3CC,PPP3R1,PRKACA,PRKACB,PRKAG1,PRKAG2,PRKAR1A,PRKAR2A,PRKCB,PRKCD,PRKCH,PRKD3,RASD1
Systemic Lupus Erythematosus In B Cell Signaling Pathway	4.42	4.859	AKT1,AKT2,AKT3,BCL10,BCL2L11,BTK,CALM1 (includes others),CAMK4,CBL,CCND2,CCND3,CD40,CD79B,CHP1,CSK,CTNNB1,CXCL8,FCGR2B,FCGR2C,FGR,FOS,FOXO1,FOXO3,FOXO4,FYN,GRB2,GSK3B,HCK,IFNGR1,IGHM,INPP5D,IRAK1,IRAK4,IRF3,IRF5,IRF7,ISG15,ISG20,JAK1,JAK2,JUN,KRAS,LCK,LTB,LYN,MALT1,MAP2K1,MAP2K2,MAP3K14,MAP3K7,MAPK1,MCL1,MRAS,NRAS,PAG1,PDPK1,PIK3AP1,PLAAT4,PPP3CA,PPP3CB,PPP3CC,PPP3R1,PRKCB,PRKCD,PRKCH,PRKD3,PTPN6…
PDGF Signaling	2.22	4.811	CRK,CSNK2A1,CSNK2A2,CSNK2B,EIF2AK2,ELK1,FOS,GRB2,INPP5D,JAK1,JAK2,JAK3,JUN,KRAS,MAP2K1,MAP2K2,MAP3K1,MAPK1,MRAS,NRAS,PDGFC,PRKCB,RASD1,SPHK1,SRF,STAT1,SYNJ1,TYK2
BMP signaling pathway	1.61	4.796	ATF2,CAMK4,CREB1,CREBBP,GRB2,JUN,KRAS,MAP2K1,MAP2K2,MAP3K7,MAPK1,MAPK14,MRAS,NRAS,PRKACA,PRKACB,PRKAG1,PRKAG2,PRKAR1A,PRKAR2A,RASD1,SMAD4,SMAD5,SMAD7,ZNF423
fMLP Signaling in Neutrophils	2.11	4.747	ACTR2,ACTR3,ARPC1B,ARPC2,ARPC3,ARPC4,ARPC5,CALM1 (includes others),CAMK4,CHP1,ELK1,FPR1,FPR3,GNAI2,GNB2,GNB4,GNG5,ITPR1,ITPR2,KRAS,MAP2K1,MAP2K2,MAPK1,MRAS,NRAS,PPP3CA,PPP3CB,PPP3CC,PPP3R1,PRKCB,PRKCD,PRKCH,PRKD3,RASD1,WAS
14-3-3-mediated Signaling	2.98	4.596	AKT1,AKT2,AKT3,CBL,ELK1,FOS,FOXO1,GRB2,GSK3B,JUN,KRAS,MAP2K1,MAP2K2,MAP3K5,MAPK1,MRAS,NRAS,PDCD6IP,PDIA3,PLCL2,PRKCB,PRKCD,PRKCH,PRKD3,RASD1,TNF,TNFRSF1A,TSC1,TSC2,TUBA1A,TUBA1B,TUBA4A,TUBB,TUBB2A,VIM,YWHAB,YWHAE,YWHAG,YWHAH,YWHAQ,YWHAZ
TGF-β Signaling	2.64	4.536	CREBBP,EP300,FOS,GRB2,HDAC1,INHBA,IRF7,JUN,KRAS,MAP2K1,MAP2K2,MAP2K3,MAP3K7,MAP4K1,MAPK1,MAPK14,MRAS,NRAS,RASD1,RUNX3,SMAD2,SMAD3,SMAD4,SMAD5,SMAD7,TFE3,TGFB1,TGFBR1,TGFBR2,TGIF1,VDR,ZNF423
Colorectal Cancer Metastasis Signaling	1.37	4.522	AKT1,AKT2,AKT3,APPL1,CASP3,CTNNB1,FNBP1,FOS,GNB2,GNB4,GNG5,GRB2,GRK2,GRK3,GSK3B,IFNGR1,JAK1,JAK2,JAK3,JUN,KRAS,LRP1,MAP2K1,MAP2K2,MAPK1,MLH1,MMP12,MMP14,MMP9,MRAS,MSH6,NRAS,PDGFC,PRKACA,PRKACB,PRKAG1,PRKAG2,PRKAR1A,PRKAR2A,RASD1,RHOA,RHOF,RHOU,SMAD2,SMAD3,SMAD4,STAT1,TCF4,TCF7,TGFB1,TGFBR1,TGFBR2,TLR1,TLR2,TLR4,TLR8,TNF,TNFRSF1A,TP53,TYK2,VEGFA,VEGFB
NF-κB Activation by Viruses	1.67	4.491	AKT1,AKT2,AKT3,CD4,EIF2AK2,IKBKE,ITGA4,ITGA6,ITGAL,ITGB1,ITGB2,KRAS,LCK,MAP3K1,MAP3K14,MAPK1,MRAS,NRAS,PRKCB,PRKCD,PRKCH,PRKD3,RASD1,TBP,TNFRSF14
Renin-Angiotensin Signaling	1.53	4.49	ACE,ATF2,ELK1,FOS,GRB2,ITPR1,ITPR2,JAK2,JUN,KRAS,MAP2K1,MAP2K2,MAP3K1,MAPK1,MAPK14,MRAS,NRAS,PAK2,PRKACA,PRKACB,PRKAG1,PRKAG2,PRKAR1A,PRKAR2A,PRKCB,PRKCD,PRKCH,PRKD3,PTK2B,PTPN6,RASD1,STAT1,TNF
P2Y Purigenic Receptor Signaling Pathway	1.31	4.49	AKT1,AKT2,AKT3,ATF2,ATF4,CREB1,CREB3,CREBBP,FOS,GNAI2,GNB2,GNB4,GNG5,JUN,KRAS,MAP2K1,MAP2K2,MAPK1,MRAS,NRAS,P2RY6,PDIA3,PLCL2,PRKACA,PRKACB,PRKAG1,PRKAG2,PRKAR1A,PRKAR2A,PRKCB,PRKCD,PRKCH,PRKD3,RASD1
Integrin Signaling	3.71	4.464	ACTG1,ACTN4,ACTR2,ACTR3,AKT1,AKT2,AKT3,ARF1,ARF3,ARHGAP26,ARHGEF7,ARPC1B,ARPC2,ARPC3,ARPC4,ARPC5,ASAP1,CAPN1,CAPN2,CAPNS1,CRK,FNBP1,FYN,GRB2,GSK3B,GSN,ILK,ILKAP,ITGA4,ITGA6,ITGAE,ITGAL,ITGAM,ITGAX,ITGB1,ITGB2,ITGB7,KRAS,LIMS1,MAP2K1,MAP2K2,MAP3K11,MAPK1,MRAS,MYL12A,MYL12B,NCK1,NRAS,PAK2,PFN1,PPP1CB,RAPGEF1,RASD1,RHOA,RHOF,RHOU,TLN1,TSPAN3,TSPAN4,VASP,WAS,WASL,WIPF1,ZYX
Nitric Oxide Signaling in the Cardiovascular System	1.67	4.426	AKT1,AKT2,AKT3,ARG2,CALM1 (includes others),CAMK4,HSP90AA1,HSP90AB1,HSP90B1,ITPR1,ITPR2,MAP2K1,MAP2K2,MAPK1,PDGFC,PRKAA1,PRKACA,PRKACB,PRKAG1,PRKAG2,PRKAR1A,PRKAR2A,PRKCB,PRKCD,PRKCH,PRKD3,VEGFA,VEGFB
IL-3 Signaling	3.97	4.382	AKT1,AKT2,AKT3,CHP1,CSF2RB,ELK1,FOS,FOXO1,GRB2,INPP5D,JAK1,JAK2,JUN,KRAS,MAP2K1,MAP2K2,MAPK1,MRAS,NRAS,PPP3CA,PPP3CB,PPP3CC,PPP3R1,PRKCB,PRKCD,PRKCH,PRKD3,PTPN6,RAPGEF1,RASD1,STAT1
LPS-stimulated MAPK Signaling	1.67	4.379	ATF2,CD14,CREB1,ELK1,FOS,IKBKE,JUN,KRAS,MAP2K1,MAP2K2,MAP2K3,MAP3K14,MAP3K5,MAP3K7,MAPK1,MAPK14,MRAS,NRAS,PRKCB,PRKCD,PRKCH,PRKD3,RASD1,SRF,TLR4
Dopamine-DARPP32 Feedback in cAMP Signaling	1.36	4.323	ATF2,ATF4,CALM1 (includes others),CAMK4,CHP1,CREB1,CREB3,CREBBP,CREM,CSNK1A1,CSNK1D,CSNK1G2,CSNK1G3,GNAI2,GRINA,ITPR1,ITPR2,KCNJ2,PDIA3,PLCL2,PPP1CA,PPP1CB,PPP1R11,PPP1R14B,PPP2CA,PPP2R2A,PPP2R5A,PPP2R5E,PPP3CA,PPP3CB,PPP3CC,PPP3R1,PRKACA,PRKACB,PRKAG1,PRKAG2,PRKAR1A,PRKAR2A,PRKCB,PRKCD,PRKCH,PRKD3
Pyridoxal 5'-phosphate Salvage Pathway	2.16	4.264	AKT2,CSNK1A1,CSNK1D,DAPK1,DYRK1A,EIF2AK2,GRK6,IRAK1,MAP2K1,MAP2K2,MAP2K3,MAP3K8,MAPK1,MAPK6,PAK2,PKN1,PNPO,PRKAA1,PRKCD,PRKCH,PRKX,PRPF4B
PKCθ Signaling in T Lymphocytes	2.42	4.221	BCL10,CAMK2D,CD247,CD3D,CD3E,CD3G,CD4,CD86,CHP1,FCER1G,FOS,FYN,GRB2,HLA-A,HLA-B,HLA-DMB,HLA-DOA,HLA-DQB1,HLA-DRA,HLA-DRB1,IKBKE,JUN,KRAS,LCK,LCP2,MALT1,MAP3K1,MAP3K11,MAP3K12,MAP3K13,MAP3K14,MAP3K2,MAP3K3,MAP3K5,MAP3K7,MAP3K8,MAPK1,MRAS,NRAS,PPP3CA,PPP3CB,PPP3CC,PPP3R1,RASD1,VAV1
ERK5 Signaling	2.8	4.2	AKT1,ATF2,ATF4,CREB1,CREB3,CREBBP,ELK4,FOS,FOXO3,KRAS,MAP3K2,MAP3K3,MAP3K8,MEF2A,MEF2C,MEF2D,MRAS,NRAS,RASD1,RPS6KA5,YWHAB,YWHAE,YWHAG,YWHAH,YWHAQ,YWHAZ
Production of Nitric Oxide and Reactive Oxygen Species in Macrophages	3.22	4.18	AKT1,AKT2,AKT3,APOC1,APOL1,ARG2,CAT,CREBBP,CYBA,FNBP1,FOS,IFNGR1,IKBKE,IRF1,JAK1,JAK2,JAK3,JUN,LYZ,MAP2K1,MAP2K7,MAP3K1,MAP3K11,MAP3K12,MAP3K13,MAP3K14,MAP3K2,MAP3K3,MAP3K5,MAP3K7,MAP3K8,MAPK1,MAPK14,PPP1CA,PPP1CB,PPP1R11,PPP1R14B,PPP2CA,PPP2R2A,PPP2R5A,PPP2R5E,PRKCB,PRKCD,PRKCH,PRKD3,PTPN6,RHOA,RHOF,RHOU,S100A8,STAT1,TLR2,TLR4,TNF,TNFRSF1A,TNFRSF1B,TYK2
IL-6 Signaling	1.76	4.116	AKT1,AKT2,AKT3,CD14,CSNK2A1,CSNK2A2,CSNK2B,CXCL8,ELK1,FOS,GRB2,IKBKE,IL1R2,JAK2,JUN,KRAS,MAP2K1,MAP2K2,MAP2K3,MAP2K7,MAP3K14,MAP3K7,MAPK1,MAPK14,MAPKAPK2,MCL1,MRAS,NRAS,RASD1,SOCS3,SRF,TNF,TNFAIP6,TNFRSF1A,TNFRSF1B,VEGFA
p38 MAPK Signaling	3.01	4.11	ATF2,ATF4,CREB1,CREB3,CREBBP,DAXX,DDIT3,DUSP10,ELK1,H3-3A/H3-3B,HMGN1,IL1R2,IRAK1,IRAK3,IRAK4,MAP2K3,MAP3K5,MAP3K7,MAP4K1,MAPK14,MAPKAPK2,MAPKAPK3,MAX,MEF2A,MEF2C,MEF2D,MKNK2,RPS6KA5,SRF,STAT1,TAB2,TGFB1,TGFBR1,TGFBR2,TIFA,TNF,TNFRSF1A,TNFRSF1B,TP53
TREM1 Signaling	2.63	4.082	AKT1,AKT2,AKT3,CASP1,CD40,CD86,CIITA,CXCL2,CXCL8,FCGR2B,GRB2,IRAK1,ITGAX,ITGB1,JAK2,LAT2,MAPK1,NLRC4,SIGIRR,TLR1,TLR2,TLR4,TLR8,TNF,TYROBP
Actin Cytoskeleton Signaling	1.95	4.061	ACTG1,ACTN4,ACTR2,ACTR3,ARHGAP35,ARHGEF1,ARHGEF7,ARPC1B,ARPC2,ARPC3,ARPC4,ARPC5,BAIAP2,BRK1,CD14,CFL1,CRK,CSK,CYFIP1,CYFIP2,DIAPH1,DIAPH2,EZR,FLNA,FN1,GRB2,GSN,IQGAP1,IQGAP2,ITGA4,ITGB1,KRAS,MAP2K1,MAP2K2,MAPK1,MATK,MRAS,MYL12A,MYL12B,MYL6,MYL6B,NCKAP1L,NRAS,PAK2,PDGFC,PFN1,PPP1CB,RASD1,RHOA,TIAM1,TLN1,TMSB10/TMSB4X,TMSB4Y,TRIO,VAV1,WAS,WASF2,WASL
Ephrin Receptor Signaling	1.82	4.012	ABI1,ACTR2,ACTR3,AKT1,AKT2,AKT3,ARPC1B,ARPC2,ARPC3,ARPC4,ARPC5,ATF2,ATF4,CFL1,CREB1,CREB3,CREBBP,CRK,CXCR4,EFNA2,EPHB2,FYN,GNAI2,GNB2,GNB4,GNG5,GRB2,GRINA,ITGA4,ITGB1,JAK2,KRAS,MAP2K1,MAP2K2,MAP3K14,MAPK1,MRAS,NCK1,NRAS,PAK2,PDGFC,RAPGEF1,RASD1,RHOA,VEGFA,VEGFB,WAS,WASL,WIPF1
Fcγ Receptor-mediated Phagocytosis in Macrophages and Monocytes	3.23	4.004	ACTG1,ACTR2,ACTR3,AKT1,AKT2,AKT3,ARPC1B,ARPC2,ARPC3,ARPC4,ARPC5,CBL,CRK,EZR,FGR,FYN,HCK,INPP5D,LCP2,LYN,MAPK1,NCK1,PLD3,PRKCB,PRKCD,PRKCH,PRKD3,PTK2B,SYK,TLN1,VASP,VAV1,WAS
Rac Signaling	2.66	3.888	ACTR2,ACTR3,ARFIP2,ARPC1B,ARPC2,ARPC3,ARPC4,ARPC5,BAIAP2,BRK1,CD44,CFL1,CYFIP1,CYFIP2,ELK1,ELK4,IQGAP1,IQGAP2,ITGA4,ITGB1,JUN,KRAS,MAP2K1,MAP2K2,MAP2K7,MAP3K1,MAP3K11,MAPK1,MRAS,NRAS,PAK2,PIP4K2B,PTK2B,RASD1,RHOA,TIAM1
Neuregulin Signaling	2.2	3.838	ADAM17,AKT1,AKT2,AKT3,CRK,ELK1,ERBIN,EREG,GRB2,HSP90AA1,HSP90AB1,HSP90B1,ITGA4,ITGB1,KRAS,MAP2K1,MAP2K2,MAPK1,MATK,MRAS,NRAS,NRG1,PDPK1,PRKCB,PRKCD,PRKCH,PRKD3,PSEN1,RASD1,RPS6
Pancreatic Adenocarcinoma Signaling	1.8	3.838	AKT1,AKT2,AKT3,E2F3,E2F6,ELK1,GRB2,JAK1,JAK2,JAK3,KRAS,MAP2K1,MAP2K2,MAPK1,MDM2,MMP9,PA2G4,PDGFC,PLD3,RALBP1,SMAD2,SMAD3,SMAD4,STAT1,TFDP1,TGFB1,TGFBR1,TGFBR2,TP53,TYK2,VEGFA,VEGFB
ERK/MAPK Signaling	3.03	3.781	ATF2,ATF4,CREB1,CREB3,CREBBP,CRK,EIF4E,EIF4EBP1,ELF1,ELF2,ELF4,ELK1,ELK3,ETS1,FOS,FYN,GRB2,H3-3A/H3-3B,ITGA4,ITGB1,KRAS,KSR1,MAP2K1,MAP2K2,MAPK1,MKNK2,MRAS,NRAS,PAK2,PPP1CA,PPP1CB,PPP1R11,PPP1R14B,PPP2CA,PPP2R2A,PPP2R5A,PPP2R5E,PRKACA,PRKACB,PRKAG1,PRKAG2,PRKAR1A,PRKAR2A,PRKCB,PRKCD,PTK2B,RAPGEF1,RASD1,RPS6KA5,SRF,STAT1,TLN1,VRK2,YWHAB,YWHAG,YWHAH,YWHAQ,YWHAZ
Role of NFAT in Regulation of the Immune Response	6.08	3.742	AKT1,AKT2,AKT3,ATF2,BTK,CALM1 (includes others),CAMK4,CD247,CD3D,CD3E,CD3G,CD4,CD79B,CD86,CHP1,CSNK1A1,CSNK1D,CSNK1G2,CSNK1G3,FCER1G,FCGR2B,FCGR2C,FOS,FYN,GNAI2,GNB2,GNB4,GNG5,GRB2,GSK3B,HLA-A,HLA-B,HLA-DMB,HLA-DOA,HLA-DQB1,HLA-DRA,HLA-DRB1,IKBKE,ITK,ITPR1,ITPR2,JUN,KRAS,LCK,LCP2,LYN,MAP2K1,MAP2K2,MAPK1,MEF2A,MEF2C,MEF2D,MRAS,MS4A2,NRAS,ORAI1,PPP3CA,PPP3CB,PPP3CC,PPP3R1,RASD1,RCAN3,SYK,XPO1
PFKFB4 Signaling Pathway	3.95	3.71	ATF2,ATF4,CREB1,CREB3,CREBBP,MAP2K1,MAP2K2,MAP2K3,MAP2K7,MAPK1,NCOA3,PRKACA,PRKACB,PRKAG1,PRKAG2,PRKAR1A,PRKAR2A,RPS6KA5,TGFB1,TKT,TP53
Actin Nucleation by ARP-WASP Complex	2.63	3.71	ACTR2,ACTR3,ARPC1B,ARPC2,ARPC3,ARPC4,ARPC5,BAIAP2,FNBP1,GRB2,ITGA4,ITGB1,KRAS,MRAS,NCK1,NRAS,PPP1R12C,RASD1,RHOA,RHOF,RHOU,VASP,WAS,WASL,WIPF1
GM-CSF Signaling	3	3.71	AKT1,AKT2,AKT3,CAMK2D,CSF2RB,ELK1,ETS1,GRB2,HCK,JAK2,KRAS,LYN,MAP2K1,MAP2K2,MAPK1,MRAS,NRAS,PPP3CA,PPP3CB,PPP3CC,PPP3R1,PRKCB,RACK1,RASD1,RUNX1,STAT1
Melatonin Signaling	1.41	3.71	CALM1 (includes others),CAMK2D,CAMK4,GNAI2,MAP2K1,MAP2K2,MAP2K3,MAP2K7,MAPK1,PDIA3,PLCL2,PRKACA,PRKACB,PRKAG1,PRKAG2,PRKAR1A,PRKAR2A,PRKCB,PRKCD,PRKCH,PRKD3
Neuroinflammation Signaling Pathway	1.76	3.679	AKT1,AKT2,AKT3,APH1A,ATF2,ATF4,B2M,CASP1,CASP3,CASP8,CD40,CD86,CFLAR,CHP1,CREB1,CREB3,CREBBP,CSF1R,CTNNB1,CXCL10,CXCL8,FOS,GLS,GLUL,GRINA,GSK3B,HLA-A,HLA-B,HLA-C,HLA-DMB,HLA-DOA,HLA-DQB1,HLA-DRA,HLA-DRB1,HLA-E,HLA-F,HMGB1,IFNGR1,IKBKE,IRAK1,IRAK3,IRAK4,IRF3,IRF7,JAK1,JAK2,JAK3,JUN,MAPK1,MAPK14,MAPK6,MMP9,PPP3CA,PPP3CB,PPP3CC,PPP3R1,PSEN1,PSENEN,PYCARD,STAT1,SYK,TGFB1,TGFBR1,TGFBR2,TGFBR3,TICAM1,T…
Death Receptor Signaling	3.17	3.651	ACIN1,ACTG1,APAF1,ARHGDIB,CASP10,CASP2,CASP3,CASP6,CASP7,CASP8,CFLAR,CYCS,DAXX,DFFA,HTRA2,IKBKE,LMNA,MAP2K7,MAP3K14,MAP3K5,PARP1,PARP11,PARP14,PARP4,PARP6,PARP8,TANK,TNF,TNFRSF1A,TNFRSF1B,TNFSF12,TNKS2
IGF-1 Signaling	4.31	3.651	AKT1,AKT2,AKT3,CSNK2A1,CSNK2A2,CSNK2B,ELK1,FOS,FOXO1,FOXO3,GRB2,JAK1,JAK2,JUN,KRAS,MAP2K1,MAP2K2,MAPK1,MRAS,NRAS,PDPK1,PRKACA,PRKACB,PRKAG1,PRKAG2,PRKAR1A,PRKAR2A,RASD1,SOCS2,SOCS3,SOCS4,SOCS5,SRF,YWHAB,YWHAE,YWHAG,YWHAH,YWHAQ,YWHAZ
p70S6K Signaling	2.05	3.651	AKT1,AKT2,AKT3,BCAP31,BTK,CD79B,EEF2,GNAI2,GRB2,IL2RG,JAK1,KRAS,LYN,MAP2K1,MAP2K2,MAPK1,MRAS,NRAS,PDIA3,PDPK1,PLCL2,PPP2CA,PPP2R2A,PPP2R5A,PPP2R5E,PRKCB,PRKCD,PRKCH,PRKD3,RASD1,RPS6,SYK,YWHAB,YWHAE,YWHAG,YWHAH,YWHAQ,YWHAZ
Inhibition of Angiogenesis by TSP1	4.34	3.638	AKT1,AKT2,AKT3,CASP3,CD36,CD47,FYN,JUN,MAPK1,MAPK14,MMP9,TGFB1,TGFBR1,TGFBR2,THBS1,TP53,VEGFA
EGF Signaling	2.32	3.578	AKT1,AKT2,AKT3,CSNK2A1,CSNK2A2,CSNK2B,ELK1,FOS,GRB2,ITPR1,ITPR2,JAK1,JUN,MAP2K1,MAP2K7,MAP3K1,MAPK1,MAPK14,SRF,STAT1
PEDF Signaling	1.42	3.545	AKT1,AKT2,AKT3,CASP7,CASP8,CFLAR,ELK1,IKBKE,KRAS,MAPK1,MAPK14,MRAS,NRAS,PNPLA2,RASD1,RHOA,SERPINF1,SRF,TCF12,TCF4,TCF7,TP53,WASF2,ZEB1
Sirtuin Signaling Pathway	15.5	3.491	AGTRAP,AKT1,ARG2,ATG101,ATG12,ATG13,ATG14,ATG2B,ATG7,ATP5F1A,ATP5F1B,ATP5F1C,ATP5F1E,ATP5MC1,ATP5PB,ATP5PF,BCL2L11,BECN1,CPT1A,CXCL8,CYC1,EPAS1,FOXO1,FOXO3,FOXO4,G6PD,GABARAP,GABARAPL1,GABARAPL2,GABPA,GABPB2,GADD45A,GADD45G,GLS,GLUD1,GSK3B,H1-10,H1-2,H1-3,H1-4,H1-5,H3-3A/H3-3B,HIF1A,IDH2,JUN,LDHA,LDHB,MAPK1,MAPK6,NAMPT,NDUFA1,NDUFA11,NDUFA12,NDUFA13,NDUFA2,NDUFA3,NDUFA4,NDUFA6,NDUFAB1,NDUFAF1,NDU…
Role of PKR in Interferon Induction and Antiviral Response	4.01	3.479	APAF1,ATF2,CASP1,CASP3,CASP8,CYCS,DDX58,DNAJC3,EIF2AK2,EIF2S1,FOS,HMGB1,HSP90AA1,HSP90AB1,HSP90B1,HSPA14,HSPA1A/HSPA1B,HSPA8,IFNGR1,IKBKE,IRF1,IRF3,JAK1,JUN,MAP2K3,MAP2K7,MAP3K7,MAPK1,MAPK14,METAP2,NPM1,PDGFC,PYCARD,STAT1,TAB2,TLR4,TNF,TNFRSF1A,TP53,TRAF3,TYK2
Cdc42 Signaling	9.47	3.452	ACTR2,ACTR3,ARPC1B,ARPC2,ARPC3,ARPC4,ARPC5,ATF2,B2M,BAIAP2,CD247,CD3D,CD3E,CD3G,CFL1,DIAPH1,EXOC1,EXOC2,EXOC3,EXOC4,EXOC6,EXOC7,FCER1G,FOS,GSK3B,HLA-A,HLA-B,HLA-C,HLA-DMB,HLA-DOA,HLA-DPA1,HLA-DPB1,HLA-DQA2,HLA-DQB1,HLA-DQB2,HLA-DRA,HLA-DRB1,HLA-E,HLA-F,IQGAP1,IQGAP2,ITGA4,ITGB1,ITK,JUN,MAP3K11,MAPK1,MAPK14,MYL12A,MYL12B,MYL6,MYL6B,PAK2,PPP1CB,VAV1,WAS,WASL,WIPF1
Induction of Apoptosis by HIV1	1.85	3.441	APAF1,CASP3,CASP8,CXCR4,CYCS,DAXX,DFFA,HTRA2,IKBKE,MAP2K7,MAP3K14,MAP3K5,SLC25A13,SLC25A3,SLC25A5,TNF,TNFRSF1A,TNFRSF1B,TP53,TRAF1
Toll-like Receptor Signaling	3.62	3.441	CD14,EIF2AK2,ELK1,FOS,IRAK1,IRAK3,IRAK4,JUN,LY96,MAP2K3,MAP3K1,MAP3K14,MAP3K7,MAPK1,MAPK14,RPS27A,SIGIRR,TAB2,TICAM1,TLR1,TLR2,TLR4,TLR8,TNF,TNFAIP3,TRAF1,UBA52,UBB,UBC
Osteoarthritis Pathway	2.22	3.394	ANKH,ANXA2,ANXA5,ATF2,ATF4,CASP1,CASP10,CASP2,CASP3,CASP4,CASP6,CASP7,CASP8,CREB1,CREB3,CREBBP,CTNNA1,CTNNB1,CXCL8,DDIT4,EPAS1,FN1,FOXO3,HIF1A,HMGB1,IL1R2,ITGA4,ITGB1,JAG1,LRP1,MEF2C,MMP12,MMP9,NAMPT,PDGFC,PRKAA1,PRKAG1,PRKAG2,S100A8,S100A9,SMAD2,SMAD3,SMAD4,SMAD5,SMAD7,SPHK1,TCF4,TCF7,TGFB1,TGFBR1,TGFBR2,TLR2,TLR4,TNF,TNFRSF1A,TNFRSF1B,VEGFA,VEGFB
Lymphotoxin β Receptor Signaling	1.49	3.357	AKT1,AKT2,AKT3,APAF1,CASP3,CREBBP,CXCL1,CYCS,EP300,IKBKE,LTB,LTBR,MAP3K14,MAPK1,PDPK1,TRAF1,TRAF3
Aldosterone Signaling in Epithelial Cells	1.39	3.357	AHCY,DNAJA1,DNAJB12,DNAJB14,DNAJB6,DNAJB9,DNAJC19,DNAJC2,DNAJC24,DNAJC25,DNAJC3,DNAJC30,DNAJC5,DNAJC7,DNAJC8,DNAJC9,HSCB,HSP90AA1,HSP90AB1,HSP90B1,HSPA14,HSPA1A/HSPA1B,HSPA8,HSPB11,HSPE1,HSPH1,ITPR1,ITPR2,KRAS,MAP2K1,MAP2K2,MAPK1,PDIA3,PDPK1,PIP4K2B,PLCL2,PRKCB,PRKCD,PRKCH,PRKD3,SACS
PI3K/AKT Signaling	4.67	3.317	AKT1,AKT2,AKT3,CDC37,CSF2RB,CTNNB1,EIF4E,EIF4EBP1,FOXO1,FOXO3,GRB2,GSK3B,HSP90AA1,HSP90AB1,HSP90B1,IKBKE,IL10RA,IL10RB,IL17RA,IL1R2,IL21R,IL2RG,IL7R,ILK,INPP5D,ITGA4,ITGB1,JAK1,JAK2,JAK3,KRAS,LIMS1,MAP2K1,MAP2K2,MAP3K5,MAP3K8,MAPK1,MCL1,MDM2,MRAS,NRAS,PDPK1,PPP2CA,PPP2R2A,PPP2R5A,PPP2R5E,RASD1,SYNJ1,THEM4,TP53,TSC1,TSC2,TYK2,YWHAB,YWHAE,YWHAG,YWHAH,YWHAQ,YWHAZ
iNOS Signaling	4.31	3.3	CALM1 (includes others),CAMK4,CD14,CREBBP,FOS,IFNGR1,IKBKE,IRAK1,IRAK3,IRAK4,IRF1,JAK1,JAK2,JAK3,JUN,LY96,MAPK1,MAPK14,STAT1,TLR4,TYK2
IL-2 Signaling	2.82	3.3	AKT1,AKT2,AKT3,CSNK2A1,CSNK2A2,CSNK2B,ELK1,FOS,GRB2,IL2RG,JAK1,JAK3,JUN,KRAS,LCK,MAP2K1,MAP2K2,MAPK1,MRAS,NRAS,PTK2B,RASD1,SYK
PPAR Signaling	1.99	-3.286	AIP,CREBBP,EP300,FOS,GRB2,HSP90AA1,HSP90AB1,HSP90B1,IKBKE,IL1R2,INSR,JUN,KRAS,MAP2K1,MAP2K2,MAP3K14,MAP3K7,MAPK1,MRAS,NCOR1,NCOR2,NR1H3,NRAS,NRIP1,PDGFC,RASD1,SCAND1,SRA1,TNF,TNFRSF1A,TNFRSF1B
SAPK/JNK Signaling	1.5	3.272	ATF2,CRK,DAXX,DUSP10,ELK1,FCER1G,GADD45A,GNG5,GRB2,JUN,KRAS,LCK,MAP2K7,MAP3K1,MAP3K11,MAP3K12,MAP3K13,MAP3K2,MAP3K3,MAP3K5,MAP3K7,MAP4K1,MAP4K5,MAPK8IP3,MINK1,MRAS,NRAS,RASD1,TP53
FLT3 Signaling in Hematopoietic Progenitor Cells	1.88	3.266	AKT1,AKT2,AKT3,ATF2,ATF4,CBL,CREB1,CREB3,CREBBP,EIF4E,EIF4EBP1,ELK1,GRB2,INPP5D,KRAS,MAP2K1,MAP2K2,MAPK1,MAPK14,MRAS,NRAS,PDPK1,RASD1,RPS6KA5,STAT1
Regulation of eIF4 and p70S6K Signaling	17.5	3.153	AGO2,AKT1,AKT2,AKT3,EIF1,EIF1AX,EIF1AY,EIF2B3,EIF2B4,EIF2B5,EIF2S1,EIF2S2,EIF2S3,EIF3A,EIF3E,EIF3F,EIF3G,EIF3H,EIF3I,EIF3K,EIF3L,EIF3M,EIF4A2,EIF4A3,EIF4E,EIF4EBP1,EIF4EBP2,EIF4G1,EIF4G2,FAU,GRB2,ITGA4,ITGB1,KRAS,MAP2K1,MAP2K2,MAPK1,MAPK14,MRAS,NRAS,PABPC1,PAIP2,PDPK1,PPP2CA,PPP2R2A,PPP2R5A,PPP2R5E,RASD1,RPS10,RPS11,RPS12,RPS13,RPS14,RPS15,RPS15A,RPS16,RPS17,RPS18,RPS19,RPS2,RPS20,RPS21,RPS23,RPS…
Androgen Signaling	3.17	3.128	CALM1 (includes others),CALR,CAMK4,CCNH,CREBBP,EP300,ERCC2,ERCC3,GNAI2,GNB2,GNB4,GNG5,GTF2A1,GTF2B,GTF2E1,GTF2F1,GTF2H1,HSP90AA1,JUN,KAT2B,KAT7,MAPK1,MNAT1,MRAS,NCOA2,NCOA4,POLR2B,POLR2G,POLR2J,POLR2J2/POLR2J3,POLR2L,PRKACA,PRKACB,PRKAG1,PRKAG2,PRKAR1A,PRKAR2A,PRKCB,PRKCD,PRKCH,PRKD3,SMAD3,TAF2,TBP
Oncostatin M Signaling	1.69	3.051	ELK1,EPAS1,GRB2,JAK1,JAK2,JAK3,KRAS,MAP2K1,MAP2K2,MAPK1,MRAS,NRAS,RASD1,STAT1,TYK2
nNOS Signaling in Neurons	1.76	3	CALM1 (includes others),CAMK4,CAPN1,CAPN2,CAPNS1,CHP1,GRINA,PPP3CA,PPP3CB,PPP3CC,PPP3R1,PRKCB,PRKCD,PRKCH,PRKD3,RASD1
Renal Cell Carcinoma Signaling	4.53	3	AKT1,AKT2,AKT3,CREBBP,CRK,EGLN3,ELOB,ELOC,EP300,ETS1,FH,FOS,GRB2,HIF1A,JUN,KRAS,MAP2K1,MAP2K2,MAPK1,MRAS,NRAS,PAK2,RAPGEF1,RASD1,RBX1,RPS27A,TGFB1,UBA52,UBB,UBC,VEGFA,VHL
Apelin Muscle Signaling Pathway	2.1	3	AKT1,AKT2,AKT3,MRAS,NRF1,PRKAA1,PRKAG1,PRKAG2,TFAM
Glutathione Redox Reactions I	1.63	3	GPX1,GPX3,GPX4,GSR,GSTK1,GSTP1,MGST1,MGST2,MGST3
Tryptophan Degradation III (Eukaryotic)	1.49	3	AFMID,EHHADH,HADH,HADHA,HADHB,HSD17B10,IDO1,KYNU,PARK7
FAT10 Cancer Signaling Pathway	4.5	2.985	AKT1,AKT2,AKT3,CTNNB1,CXCR4,EEF1A1,GSK3B,IKBKE,MAD2L1,MAD2L2,SMAD2,SMAD3,SMAD4,TCF4,TGFB1,TGFBR1,TGFBR2,TGFBR3,TNF,TNFRSF1A,TNFRSF1B,TP53
CD27 Signaling in Lymphocytes	3.52	2.837	APAF1,CASP3,CASP8,CYCS,FOS,IKBKE,JUN,MAP2K1,MAP2K2,MAP2K3,MAP2K7,MAP3K1,MAP3K11,MAP3K12,MAP3K13,MAP3K14,MAP3K2,MAP3K3,MAP3K5,MAP3K7,MAP3K8,SIVA1
ILK Signaling	1.7	2.832	ACTG1,ACTN4,AKT1,AKT2,AKT3,ATF2,ATF4,CASP3,CFL1,CREB1,CREB3,CREBBP,CTNNB1,FLNA,FN1,FNBP1,FOS,GSK3B,HIF1A,ILK,ILKAP,ITGB1,ITGB2,ITGB7,JUN,LIMS1,MAPK1,MMP9,MYL6,MYL6B,NACA,PDGFC,PDPK1,PPP1R14B,PPP2CA,PPP2R2A,PPP2R5A,PPP2R5E,RHOA,RHOF,RHOU,RPS6KA5,TESK1,TMSB10/TMSB4X,TMSB4Y,TNF,TNFRSF1A,VEGFA,VEGFB,VIM
mTOR Signaling	11.6	2.744	AKT1,AKT2,AKT3,ATG13,DDIT4,EIF3A,EIF3E,EIF3F,EIF3G,EIF3H,EIF3I,EIF3K,EIF3L,EIF3M,EIF4A2,EIF4A3,EIF4B,EIF4E,EIF4EBP1,EIF4G1,EIF4G2,FAU,FKBP1A,FNBP1,HIF1A,INSR,KRAS,MAPK1,MRAS,NRAS,PDGFC,PDPK1,PLD3,PPP2CA,PPP2R2A,PPP2R5A,PPP2R5E,PRKAA1,PRKAG1,PRKAG2,PRKCB,PRKCD,PRKCH,PRKD3,RASD1,RHOA,RHOF,RHOU,RPS10,RPS11,RPS12,RPS13,RPS14,RPS15,RPS15A,RPS16,RPS17,RPS18,RPS19,RPS2,RPS20,RPS21,RPS23,RPS24,RPS25,RPS2…
Prolactin Signaling	2.64	2.711	CREBBP,EP300,FOS,FYN,GRB2,IRF1,JAK2,JUN,KRAS,MAP2K1,MAP2K2,MAPK1,MRAS,NMI,NR3C1,NRAS,PDPK1,PRKCB,PRKCD,PRKCH,PRKD3,RASD1,SOCS2,SOCS3,SOCS4,SOCS5,STAT1,TCF7
tRNA Charging	1.82	2.673	AARS1,CARS1,CARS2,DARS1,DARS2,EPRS1,FARSB,IARS2,KARS1,MARS1,NARS1,RARS2,TARS1,WARS1
Calcium-induced T Lymphocyte Apoptosis	8.37	2.646	CALM1 (includes others),CAMK4,CAPN2,CD247,CD3D,CD3E,CD3G,CD4,CHP1,EP300,FCER1G,HDAC1,HDAC2,HLA-A,HLA-B,HLA-DMB,HLA-DOA,HLA-DQB1,HLA-DRA,HLA-DRB1,ITPR1,ITPR2,LCK,MEF2D,ORAI1,PPP3CA,PPP3CB,PPP3CC,PPP3R1,PRKCB,PRKCD,PRKCH,PRKD3
Th2 Pathway	2.24	2.6	APH1A,CD247,CD3D,CD3E,CD3G,CD4,CD40,CD86,CXCR4,GRB2,HLA-A,HLA-B,HLA-DMB,HLA-DOA,HLA-DPA1,HLA-DPB1,HLA-DQA2,HLA-DQB1,HLA-DQB2,HLA-DRA,HLA-DRB1,IL2RG,ITGB2,JAG1,JAK1,JAK2,JAK3,JUN,MAF,PSEN1,PSENEN,RUNX3,SOCS3,TGFB1,TGFBR1,TGFBR2,TGFBR3,TNFRSF4,TYK2,VAV1
JAK/Stat Signaling	1.3	2.558	AKT1,AKT2,AKT3,FOS,GRB2,JAK1,JAK2,JAK3,JUN,KRAS,MAP2K1,MAP2K2,MAPK1,MRAS,NRAS,PTPN6,RASD1,SOCS2,SOCS3,SOCS4,SOCS5,STAT1,TYK2
Myc Mediated Apoptosis Signaling	3.82	2.558	APAF1,BCL2L11,CASP2,CASP3,CASP8,CFLAR,CREBBP,CYCS,IKBKE,MAX,MCL1,MDM2,PRKACA,PRKACB,PRKAG1,PRKAG2,PRKAR1A,PRKAR2A,TNF,TNFRSF1A,TNFRSF1B,TP53
Type I Diabetes Mellitus Signaling	4.75	2.556	APAF1,CASP3,CASP8,CD247,CD3D,CD3E,CD3G,CD86,CYCS,FCER1G,HLA-A,HLA-B,HLA-C,HLA-DMB,HLA-DOA,HLA-DQB1,HLA-DRA,HLA-DRB1,HLA-E,HLA-F,IFNGR1,IKBKE,IRAK1,IRF1,JAK1,JAK2,MAP2K3,MAP2K7,MAP3K14,MAP3K5,MAP3K7,MAPK1,MAPK14,SOCS2,SOCS3,SOCS4,SOCS5,STAT1,TNF,TNFRSF1A,TNFRSF1B
Dendritic Cell Maturation	1.32	2.53	AKT1,AKT2,AKT3,ATF2,ATF4,B2M,CCR7,CD1B,CD40,CD58,CD86,CREB1,CREB3,CREBBP,FCER1G,FCGR2B,FCGR2C,HLA-A,HLA-B,HLA-C,HLA-DMB,HLA-DOA,HLA-DQB1,HLA-DRA,HLA-DRB1,HLA-E,HLA-F,IKBKE,IL32,JAK2,LTB,LTBR,LY75,MAP3K14,MAPK1,MAPK14,PDIA3,PLCL2,STAT1,TLR2,TLR4,TNF,TNFRSF1A,TNFRSF1B,TYROBP
VEGF Signaling	2.87	2.524	ACTG1,ACTN4,AKT1,AKT2,AKT3,EIF1,EIF1AX,EIF1AY,EIF2B3,EIF2B4,EIF2B5,EIF2S1,EIF2S2,EIF2S3,ELAVL1,FOXO1,FOXO3,GRB2,HIF1A,KRAS,MAP2K1,MAP2K2,MAPK1,MRAS,NRAS,PDGFC,PRKCB,PTK2B,PTPN6,RASD1,VEGFA,VEGFB,YWHAE
Endometrial Cancer Signaling	1.85	2.5	AKT1,AKT2,AKT3,CTNNA1,CTNNB1,ELK1,FOXO3,GRB2,GSK3B,ILK,KRAS,MAP2K1,MAP2K2,MAPK1,MLH1,MRAS,NRAS,PDPK1,RASD1,TP53
Chondroitin Sulfate Degradation (Metazoa)	1.31	2.449	ARSB,GM2A,HEXA,HEXB,HEXD,OGA
Telomerase Signaling	3.58	2.449	AKT1,AKT2,AKT3,ELF1,ELF2,ELF4,ELK3,ETS1,GRB2,HDAC1,HDAC11,HDAC2,HDAC5,HDAC8,HDAC9,HSP90AA1,HSP90AB1,HSP90B1,IL2RG,KRAS,MAP2K1,MAP2K2,MAPK1,MRAS,NRAS,PDPK1,PPP2CA,PPP2R2A,PPP2R5A,PPP2R5E,PTGES3,RASD1,TERF1,TERF2,TERF2IP,TINF2,TP53
EIF2 Signaling	42.7	-2.393	AGO2,AKT1,AKT2,AKT3,ATF4,ATF5,CDK11A,DDIT3,EIF1,EIF1AX,EIF1AY,EIF2AK1,EIF2AK2,EIF2B3,EIF2B4,EIF2B5,EIF2S1,EIF2S2,EIF2S3,EIF3A,EIF3E,EIF3F,EIF3G,EIF3H,EIF3I,EIF3K,EIF3L,EIF3M,EIF4A2,EIF4A3,EIF4E,EIF4G1,EIF4G2,EIF5,EIF5B,FAU,GRB2,GSK3B,HNRNPA1,INSR,KRAS,MAP2K1,MAP2K2,MAPK1,MRAS,NRAS,PABPC1,PDPK1,PPP1CA,PPP1CB,PPP1R15A,PTBP1,RASD1,RPL10,RPL10A,RPL11,RPL12,RPL13,RPL13A,RPL14,RPL15,RPL18,RPL18A,RPL19,…	Mon_3D
Unfolded protein response	6.26	2.294	AMFR,ATF4,ATF6,CALR,CANX,CD82,CEBPG,CEBPZ,DDIT3,DNAJB9,DNAJC3,EDEM1,ERO1B,HSP90B1,HSPA14,HSPA1A/HSPA1B,HSPA8,HSPH1,INSIG1,MAP2K7,MAP3K5,MBTPS2,OS9,PDIA6,PPP1R15A,UBXN4,VCP,XBP1
BEX2 Signaling Pathway	1.41	2.294	AKT1,AKT2,AKT3,CTNNB1,GSK3B,HIF1A,JUN,LDB1,LGALS1,LMO2,PDGFC,PLXNC1,PPP2CA,PPP2R2A,PPP2R5A,PPP2R5E,SWAP70,TCF4,TCF7,TSC1,TSC2,VEGFA,VEGFB
RhoA Signaling	1.34	2.263	ACTG1,ACTR2,ACTR3,ARHGAP35,ARHGEF1,ARHGEF11,ARPC1B,ARPC2,ARPC3,ARPC4,ARPC5,BAIAP2,CFL1,EZR,KTN1,LPAR1,LPAR2,LPAR6,MYL12A,MYL12B,MYL6,MYL6B,PFN1,PIP4K2B,PKN1,PPP1CB,PTK2B,RAPGEF2,RHOA,SEPTIN10,SEPTIN11,SEPTIN6,SEPTIN9
Systemic Lupus Erythematosus In T Cell Signaling Pathway	6.43	-2.255	AKT1,AKT2,AKT3,ATF2,ATF4,B2M,CAMK4,CASP1,CASP10,CASP2,CASP3,CASP4,CASP6,CASP7,CASP8,CBL,CD247,CD3D,CD3E,CD3G,CD44,CD86,CHP1,CREB1,CREB3,CREBBP,CREM,ELF1,EZR,FCER1G,FNBP1,FOS,GADD45A,GNAI2,GRB2,HLA-A,HLA-B,HLA-C,HLA-DMB,HLA-DOA,HLA-DPA1,HLA-DPB1,HLA-DQA2,HLA-DQB1,HLA-DQB2,HLA-DRA,HLA-DRB1,HLA-E,HLA-F,IRF4,ITGAL,ITPR1,JUN,KRAS,MAP2K1,MAP2K2,MAP2K3,MAP2K7,MAPK1,MRAS,NRAS,ORAI1,PPP2CA,PPP2R2A,PPP2R5A…
Cell Cycle: G1/S Checkpoint Regulation	5.34	-2.2	CCND2,CCND3,CCNE2,CDKN2D,E2F3,E2F6,FBXL5,FOXO1,GNL3,GSK3B,HDAC1,HDAC11,HDAC2,HDAC5,HDAC8,HDAC9,MAX,MDM2,NRG1,PA2G4,PAK1IP1,RBL2,RPL11,RPL5,SKP1,SMAD3,SMAD4,TFDP1,TGFB1,TP53
Regulation of Actin-based Motility by Rho	1.8	2.2	ACTR2,ACTR3,ARPC1B,ARPC2,ARPC3,ARPC4,ARPC5,BAIAP2,CFL1,FNBP1,GSN,ITGA4,ITGB1,MYL12A,MYL12B,MYL6,MYL6B,PAK2,PFN1,PIP4K2B,PPP1CB,RHOA,RHOF,RHOU,WAS,WASL,WIPF1
TNFR1 Signaling	2.3	2.183	APAF1,CASP2,CASP3,CASP6,CASP7,CASP8,CYCS,FOS,IKBKE,JUN,MADD,MAP3K1,MAP3K14,PAK2,TANK,TNF,TNFAIP3,TNFRSF1A
Inhibition of ARE-Mediated mRNA Degradation Pathway	8.57	2.177	AGO2,AKT1,AKT2,AKT3,CNOT1,CNOT11,CNOT7,CNOT9,DCP1A,DCP2,DDX6,DIS3L,EXOSC1,EXOSC3,EXOSC4,EXOSC6,EXOSC7,EXOSC8,LTB,MAP3K7,MAPK1,MAPK14,MAPK6,MAPKAPK2,PABPN1,PAPOLA,PPP2CA,PPP2R2A,PPP2R5A,PPP2R5E,PRKACA,PRKACB,PRKAG1,PRKAG2,PRKAR1A,PRKAR2A,PSME1,PSME2,PSME4,TIA1,TNF,TNFRSF1A,TNFRSF1B,TNFSF12,TNFSF8,YWHAB,YWHAE,YWHAG,YWHAH,YWHAQ,YWHAZ,ZFP36,ZFP36L2,ZNF331
Methionine Degradation I (to Homocysteine)	1.43	2.121	AHCY,AHCYL1,EHMT1,MAT2A,MAT2B,MGMT,NSUN4,PRMT1
RAN Signaling	4.01	2.111	CSE1L,KPNA1,KPNA2,KPNA3,KPNA4,KPNA6,KPNB1,RAN,RANBP1,TNPO1,XPO1
PPARα/RXRα Activation	3.42	-2.021	ACAA1,ADIPOR1,ADIPOR2,AIP,AP2A2,CAND1,CD36,CKAP5,CREBBP,EP300,GK,GRB2,HSP90AA1,HSP90AB1,HSP90B1,IKBKE,IL1R2,INSR,JAK2,JUN,KRAS,MAP2K1,MAP2K2,MAP2K3,MAP2K7,MAP3K14,MAP3K7,MAPK1,MAPK14,MED12,MEF2C,MRAS,NCOA3,NCOA6,NCOR1,NCOR2,NRAS,PDIA3,PLCL2,PRKAA1,PRKACA,PRKACB,PRKAG1,PRKAG2,PRKAR1A,PRKAR2A,PRKCB,RASD1,SMAD2,SMAD3,SMAD4,TGFB1,TGFBR1,TGFBR2,TGFBR3,TGS1

## Sheet: NT_3D
Ingenuity Canonical Pathways	-log(p-value)	z-score	Molecules
Cardiac Hypertrophy Signaling (Enhanced)	2.73	6.248	AKAP13,AKT1,AKT2,AKT3,ATF2,ATF6,CALM1 (includes others),CAMK2D,CAMK2G,CAMK4,CD40LG,CD70,CHP1,CSF2RB,CTNNB1,DIAPH1,DIAPH2,DLG1,DVL3,EIF2B1,EIF2B3,EIF2B4,EIF2B5,EIF4E,EIF4EBP1,EP300,GNAI2,GNG5,GSK3B,HDAC1,HDAC2,HDAC3,HDAC5,HDAC6,HDAC8,HDAC9,IKBKE,IL10RA,IL10RB,IL17RA,IL17RB,IL18,IL2RG,IL6R,IL6ST,IL7R,ITGA4,ITGA5,ITGB1,ITPR1,ITPR2,JAK2,JUN,KRAS,LTA,LTB,MAP2K1,MAP2K2,MAP2K3,MAP2K7,MAP3K1,MAP3K11,MAP3…
CD28 Signaling in T Helper Cells	11.4	6.193	ACTR2,ACTR3,AKT1,AKT2,AKT3,ARPC1B,ARPC2,ARPC3,ARPC4,ARPC5,BCL10,CALM1 (includes others),CAMK4,CD247,CD28,CD3D,CD3E,CD3G,CD4,CD86,CHP1,CSK,FCER1G,FOS,FYN,GRB2,HLA-A,HLA-B,HLA-DRA,HLA-DRB1,HLA-DRB5,IKBKE,ITK,ITPR1,ITPR2,JUN,LCK,LCP2,MALT1,MAP2K1,MAP2K2,MAP3K1,MAPK8,NFAT5,PDPK1,PIK3R1,PPP3CA,PPP3CB,PPP3CC,PPP3R1,PRKCQ,PTPN6,SYK,VAV1,WAS,ZAP70
Role of NFAT in Cardiac Hypertrophy	4.81	5.88	AKT1,AKT2,AKT3,CACNA2D2,CALM1 (includes others),CAMK1D,CAMK2D,CAMK2G,CAMK4,CHP1,CSNK1A1,EP300,GNAI2,GNB2,GNB5,GNG5,GRB2,GSK3B,HDAC1,HDAC2,HDAC3,HDAC5,HDAC6,HDAC8,HDAC9,IL6ST,ITPR1,ITPR2,KRAS,MAP2K1,MAP2K2,MAP2K3,MAP2K7,MAP3K1,MAP3K7,MAPK1,MAPK14,MAPK8,MEF2A,MEF2C,MEF2D,NRAS,PDIA3,PIK3R1,PLCL2,PPP3CA,PPP3CB,PPP3CC,PPP3R1,PRKACA,PRKACB,PRKAG1,PRKAG2,PRKAR1A,PRKAR1B,PRKAR2A,PRKCA,PRKCB,PRKCH,PRKCQ,P…
Necroptosis Signaling Pathway	4.85	5.632	BIRC3,CAMK2D,CAMK2G,CAPN10,CAPN2,CAPNS1,CASP1,CASP10,CASP8,CFLAR,CHP1,CYLD,DNM1L,EIF2AK2,FKBP1A,GLUD1,GLUL,IRF3,JAK1,MAP3K7,MDM2,PAM16,PELI1,PPIF,PPP3CA,PPP3CB,PPP3CC,PPP3R1,SLC25A5,STAT1,TAB2,TIMM10,TIMM13,TIMM44,TIMM8A,TIMM8B,TIMM9,TNF,TNFRSF1A,TNFRSF1B,TNFSF10,TOMM20,TOMM22,TOMM7,TOMM70,TP53,TRADD,TRPM7,TSPO,UBC,VDAC2,VDAC3,ZBP1
Phospholipase C Signaling	5.71	5.578	ARHGEF1,ARHGEF2,ARHGEF3,ARHGEF9,ATF2,ATF4,CALM1 (includes others),CAMK4,CD247,CD3D,CD3E,CD3G,CD79A,CD79B,CHP1,CREB1,CREBBP,EP300,FCER1G,FNBP1,FYN,GNB2,GNB5,GNG5,GRB2,HDAC1,HDAC2,HDAC3,HDAC5,HDAC6,HDAC8,HDAC9,IGHG1,IGHG2,IGHG3,ITGA4,ITGA5,ITGB1,ITK,ITPR1,ITPR2,KRAS,LCK,LCP2,LYN,MAP2K1,MAP2K2,MAPK1,MARCKS,MEF2A,MEF2C,MEF2D,MPRIP,MYL12A,MYL12B,MYL6,MYL6B,NFAT5,NRAS,PEBP1,PLD3,PPP1R12A,PPP3CA,PPP3CB,…
Protein Kinase A Signaling	2.7	5.522	ADD3,AKAP10,AKAP11,AKAP13,AKAP9,ANAPC13,ANAPC4,ATF2,ATF4,CALM1 (includes others),CAMK2D,CAMK2G,CAMK4,CDC16,CHP1,CREB1,CREBBP,CREM,CTNNB1,DUSP1,DUSP10,DUSP16,DUSP18,FLNA,GNAI2,GNB2,GNB5,GNG5,GSK3B,H1-10,H1-2,H1-3,H1-4,H1-5,H3-3A/H3-3B,ITPR1,ITPR2,KDELR1,LEF1,MAP2K1,MAP2K2,MAP3K1,MAPK1,MTMR3,MYL12A,MYL12B,MYL6,MYL6B,NFAT5,PALM2AKAP2,PDE6B,PDE6D,PDE7A,PDE8A,PDIA3,PHKG1,PLCL2,PPP1CA,PPP1R12A,PPP1R14B…
Opioid Signaling Pathway	2.37	5.5	AKT1,AKT2,AKT3,AP1B1,AP1G2,AP2A1,AP2A2,AP2B1,ATF2,ATF4,CACNA2D2,CALM1 (includes others),CAMK1D,CAMK2D,CAMK2G,CAMK4,CREB1,CREBBP,CTNNB1,EP300,FOS,FOSB,FYN,GNAI2,GNG5,GRINA,GRK2,GRK3,GRK6,GSK3B,HCK,ITPR1,ITPR2,KRAS,LCK,LYN,MAP2K1,MAP2K2,MAP2K3,MAP2K7,MAPK1,MAPK6,NRAS,PDK1,PPP3CA,PPP3CB,PPP3CC,PPP3R1,PRKACA,PRKACB,PRKAG1,PRKAG2,PRKAR1A,PRKAR1B,PRKAR2A,PRKCA,PRKCB,PRKCH,PRKCQ,PRKD3,RAP1B,RASD1,RGS10,…
Synaptogenesis Signaling Pathway	1.39	5.341	ACTR2,ACTR3,AKT1,AKT2,AKT3,AP1B1,AP1G2,AP2A1,AP2A2,AP2B1,ARPC1B,ARPC2,ARPC3,ARPC4,ARPC5,ATF2,ATF4,CALM1 (includes others),CAMK2D,CAMK2G,CAMK4,CFL1,CLASP2,CREB1,CREBBP,CTNNB1,DNAJC5,EFNA2,EIF4EBP1,EIF4EBP2,EPHA4,EPHB6,FYN,GRB2,GRINA,GSK3B,HCK,HSPA8,ITPR1,ITSN2,KRAS,LCK,LIMK1,LYN,MAPK1,MAPK14,MARCKS,NAP1L1,NRAS,PAFAH1B1,PIK3R1,PRKACA,PRKACB,PRKAG1,PRKAG2,PRKAR1A,PRKAR1B,PRKAR2A,RAP1B,RAPGEF1,RASD1,…
PI3K Signaling in B Lymphocytes	6.89	5.308	AKT1,AKT2,AKT3,ATF2,ATF4,ATF5,ATF6,ATF6B,BCL10,CALM1 (includes others),CAMK2D,CAMK2G,CAMK4,CD40,CD79A,CD79B,CD81,CHP1,CREB1,DAPP1,FOS,FOXO3,FYN,IKBKE,INPP5D,ITPR1,ITPR2,JUN,KRAS,LYN,MALT1,MAP2K1,MAP2K2,MAPK1,NFAT5,NRAS,PDIA3,PDPK1,PIK3AP1,PIK3R1,PLCL2,PLEKHA1,PLEKHA2,PLEKHA4,PPP3CA,PPP3CB,PPP3CC,PPP3R1,PRKCB,RAP1B,RASD1,SYK,VAV1
GNRH Signaling	3.49	5.286	ATF2,ATF4,CACNA2D2,CALM1 (includes others),CAMK2D,CAMK2G,CAMK4,CREB1,CREBBP,EGR1,FOS,GNAI2,GNG5,GRB2,ITPR1,ITPR2,JUN,KRAS,MAP2K1,MAP2K2,MAP2K3,MAP2K7,MAP3K1,MAP3K11,MAP3K12,MAP3K13,MAP3K14,MAP3K2,MAP3K3,MAP3K4,MAP3K5,MAP3K7,MAP3K8,MAPK1,MAPK14,MAPK8,NRAS,PAK2,PRKACA,PRKACB,PRKAG1,PRKAG2,PRKAR1A,PRKAR1B,PRKAR2A,PRKCA,PRKCB,PRKCH,PRKCQ,PRKD3,RAP1B,RASD1,SOS1
Synaptic Long Term Potentiation	3.25	5.284	ATF2,ATF4,CALM1 (includes others),CAMK2D,CAMK2G,CAMK4,CHP1,CREB1,CREBBP,EP300,GRINA,ITPR1,ITPR2,KRAS,MAP2K1,MAP2K2,MAPK1,NRAS,PDIA3,PLCL2,PPP1CA,PPP1R12A,PPP1R14B,PPP3CA,PPP3CB,PPP3CC,PPP3R1,PRKACA,PRKACB,PRKAG1,PRKAG2,PRKAR1A,PRKAR1B,PRKAR2A,PRKCA,PRKCB,PRKCH,PRKCQ,PRKD3,RAP1B,RASD1
B Cell Receptor Signaling	11.2	5.259	AKT1,AKT2,AKT3,APBB1IP,ATF2,ATF4,BCL10,CALM1 (includes others),CAMK2D,CAMK2G,CAMK4,CD22,CD79A,CD79B,CFL1,CREB1,CREBBP,CSK,DAPP1,EGR1,ETS1,FOXO1,GRB2,GSK3B,IGHA1,IGHG1,IGHG2,IGHG3,IKBKE,INPP5B,INPP5D,JUN,KRAS,LYN,MALT1,MAP2K1,MAP2K2,MAP2K3,MAP2K7,MAP3K1,MAP3K11,MAP3K12,MAP3K13,MAP3K14,MAP3K2,MAP3K3,MAP3K4,MAP3K5,MAP3K7,MAP3K8,MAPK1,MAPK14,MAPK8,MEF2C,NFAT5,NRAS,PAG1,PDPK1,PIK3AP1,PIK3R1,PPP3CA,PPP…
RANK Signaling in Osteoclasts	5.1	5.24	AKT1,AKT2,AKT3,BIRC3,CALM1 (includes others),CAMK4,CHP1,FOS,GSN,IKBKE,JUN,MAP2K1,MAP2K2,MAP2K7,MAP3K1,MAP3K11,MAP3K12,MAP3K13,MAP3K14,MAP3K2,MAP3K3,MAP3K4,MAP3K5,MAP3K7,MAP3K8,MAPK1,MAPK14,MAPK8,PIK3R1,PPP3CA,PPP3CB,PPP3CC,PPP3R1,TAB2,TRAF5
Senescence Pathway	4.97	5.222	AKT1,AKT2,AKT3,ANAPC13,ANAPC4,CALM1 (includes others),CAMK4,CAPN10,CAPN2,CAPNS1,CAT,CDC16,CHP1,CREBBP,DMTF1,E2F3,E2F4,E2F5,EED,EIF4E,EIF4EBP1,ELF1,ELF2,ELK3,EP300,ETS1,FOXO3,GADD45A,GADD45G,HBP1,IKBKE,ING1,IRF3,ITPR2,ITSN2,JUN,KAT2B,KRAS,MAP2K1,MAP2K2,MAP2K3,MAP2K7,MAP3K7,MAPK1,MAPK14,MAPK6,MAPKAPK2,MDM2,NFAT5,NRAS,PARP1,PDHA1,PDHB,PDHX,PDK1,PHF1,PHF19,PIK3R1,PPP1CA,PPP2CA,PPP2R2A,PPP2R5A,PPP2R5E…
Reelin Signaling in Neurons	4.4	5.217	ACTR2,ACTR3,AKT1,AKT2,AKT3,ARHGEF1,ARHGEF2,ARHGEF3,ARHGEF9,ARPC1B,ARPC2,ARPC3,ARPC4,ARPC5,CAMK2D,CAMK2G,CFL1,FYN,GRINA,GSK3B,HCK,ITGA4,ITGA5,ITGA6,ITGAL,ITGB1,ITGB2,LCK,LIMK1,LYN,MAP2K1,MAP2K2,MAP2K3,MAP2K7,MAP3K11,MAP4K1,MAPK1,MAPK8,MAPK8IP3,PAFAH1B1,PDK1,PIK3R1,RAP1B,RAPGEF1,RHOA
NRF2-mediated Oxidative Stress Response	11.8	5.181	ACTG1,AKR7A2,AKT1,ATF4,CAT,CBR1,CCT7,CLPP,CREBBP,DNAJA1,DNAJA3,DNAJB1,DNAJB14,DNAJB6,DNAJB9,DNAJC19,DNAJC3,DNAJC5,DNAJC7,DNAJC8,DNAJC9,EP300,ERP29,FKBP5,FOS,FTH1,FTL,GCLM,GSK3B,GSR,GSTK1,GSTM1,GSTM3,GSTO1,GSTP1,HERPUD1,JUN,JUNB,JUND,KRAS,MAF,MAFF,MAFG,MAP2K1,MAP2K2,MAP2K3,MAP2K7,MAP3K1,MAP3K5,MAP3K7,MAPK1,MAPK14,MAPK8,MGST3,NFE2L2,NRAS,PIK3R1,PMF1/PMF1-BGLAP,PPIB,PRDX1,PRKCA,PRKCB,PRKCH,PRKCQ,PRK…
Natural Killer Cell Signaling	7.65	5.177	AKT1,AKT2,AKT3,B2M,CD247,CD48,CFL1,FCER1G,FYN,GRB2,HCST,HLA-A,HLA-B,HLA-C,HLA-E,HLA-F,HSPA14,HSPA4,HSPA8,HSPA9,IL18,IRAK4,ITGAL,ITGB1,JAK2,JAK3,KLRB1,KLRC1,KLRC3,KLRD1,KRAS,LAIR1,LCK,LCP2,LILRB1,LIMK1,LIMK2,MAP2K1,MAP2K2,MAP2K3,MAP3K1,MAP3K11,MAP3K12,MAP3K13,MAP3K14,MAP3K2,MAP3K3,MAP3K4,MAP3K5,MAP3K7,MAP3K8,MAPK1,MAPK14,NFAT5,NRAS,PAK2,PIK3R1,PRKCQ,PTPN6,RAP1B,RASD1,RASSF5,SH2D1A,SOS1,SYK,TNFSF10…
Xenobiotic Metabolism General Signaling Pathway	3.53	5.126	AHR,AKT1,AKT2,AKT3,CREBBP,EP300,FTL,GSTK1,GSTM1,GSTM3,GSTO1,GSTP1,KRAS,MAF,MAP2K1,MAP2K2,MAP2K3,MAP2K7,MAP3K1,MAP3K11,MAP3K12,MAP3K13,MAP3K14,MAP3K2,MAP3K3,MAP3K4,MAP3K5,MAP3K7,MAP3K8,MAPK1,MAPK14,MAPK8,MGST3,NFE2L2,NR1H2,NRAS,PIK3R1,PRKCA,PRKCB,PRKCH,PRKCQ,PRKD3,RAP1B,RASD1,RBX1
HGF Signaling	5.14	5.096	AKT1,AKT2,AKT3,ATF2,ELF1,ELF2,ELK3,ETS1,FOS,GRB2,ITGA4,ITGA5,ITGB1,JUN,KRAS,MAP2K1,MAP2K2,MAP2K7,MAP3K1,MAP3K11,MAP3K12,MAP3K13,MAP3K14,MAP3K2,MAP3K3,MAP3K4,MAP3K5,MAP3K7,MAP3K8,MAPK1,MAPK8,NRAS,PIK3R1,PRKCA,PRKCB,PRKCH,PRKCQ,PRKD3,RAP1B,RAPGEF1,RASD1,SOS1
NF-κB Signaling	4.83	5.078	AKT1,AKT2,AKT3,BCL10,CASP8,CD40,CD40LG,CREBBP,CSNK2A1,CSNK2A2,CSNK2B,EIF2AK2,EP300,FCER1G,GSK3B,HDAC1,HDAC2,IL18,IRAK1,IRAK3,IRAK4,KRAS,LCK,LTA,MALT1,MAP2K7,MAP3K1,MAP3K14,MAP3K3,MAP3K7,MAP3K8,MAP4K4,MAPK8,NRAS,PELI1,PIK3R1,PRKACA,PRKACB,PRKCB,PRKCQ,RAP1B,RASD1,SIGIRR,TAB2,TANK,TDP2,TGFBR1,TGFBR2,TGFBR3,TNF,TNFAIP3,TNFRSF1A,TNFRSF1B,TRADD,TRAF3,TRAF5,UBE2N,UBE2V1,ZAP70
Dopamine-DARPP32 Feedback in cAMP Signaling	1.55	5.06	ATF2,ATF4,CALM1 (includes others),CAMK4,CHP1,CREB1,CREBBP,CREM,CSNK1A1,CSNK1D,CSNK1E,CSNK1G2,CSNK1G3,GNAI2,GRINA,ITPR1,ITPR2,PDIA3,PLCL2,PPP1CA,PPP1R12A,PPP1R14B,PPP2CA,PPP2R2A,PPP2R5A,PPP2R5E,PPP3CA,PPP3CB,PPP3CC,PPP3R1,PRKACA,PRKACB,PRKAG1,PRKAG2,PRKAR1A,PRKAR1B,PRKAR2A,PRKCA,PRKCB,PRKCH,PRKCQ,PRKD3
PKCθ Signaling in T Lymphocytes	5.13	4.901	BCL10,CACNA2D2,CAMK2D,CAMK2G,CD247,CD28,CD3D,CD3E,CD3G,CD4,CD86,CHP1,FCER1G,FOS,FYN,GRB2,HLA-A,HLA-B,HLA-DRA,HLA-DRB1,HLA-DRB5,IKBKE,JUN,KRAS,LCK,LCP2,MALT1,MAP3K1,MAP3K11,MAP3K12,MAP3K13,MAP3K14,MAP3K2,MAP3K3,MAP3K4,MAP3K5,MAP3K7,MAP3K8,MAPK1,MAPK8,NFAT5,NRAS,PIK3R1,PPP3CA,PPP3CB,PPP3CC,PPP3R1,PRKCQ,RAP1B,RASD1,SOS1,VAV1,ZAP70
IL-1 Signaling	1.77	4.796	ECSIT,FOS,GNAI2,GNB2,GNB5,GNG5,IKBKE,IRAK1,IRAK3,IRAK4,JUN,MAP2K3,MAP2K7,MAP3K1,MAP3K14,MAP3K7,MAPK1,MAPK14,MAPK8,PRKACA,PRKACB,PRKAG1,PRKAG2,PRKAR1A,PRKAR1B,PRKAR2A,TAB2
Role of NFAT in Regulation of the Immune Response	6.94	4.727	AKT1,AKT2,AKT3,ATF2,CALM1 (includes others),CAMK4,CD247,CD28,CD3D,CD3E,CD3G,CD4,CD79A,CD79B,CD86,CHP1,CSNK1A1,CSNK1D,CSNK1E,CSNK1G2,CSNK1G3,FCER1G,FOS,FYN,GNAI2,GNB2,GNB5,GNG5,GRB2,GSK3B,HLA-A,HLA-B,HLA-DRA,HLA-DRB1,HLA-DRB5,IKBKE,ITK,ITPR1,ITPR2,JUN,KRAS,LCK,LCP2,LYN,MAP2K1,MAP2K2,MAPK1,MEF2A,MEF2C,MEF2D,NFAT5,NRAS,PIK3R1,PPP3CA,PPP3CB,PPP3CC,PPP3R1,PRKCQ,RAP1B,RASD1,RCAN3,SOS1,SYK,XPO1,ZAP70
Cardiac Hypertrophy Signaling	5.36	4.714	ADSS2,AKT1,ATF2,CALM1 (includes others),CAMK4,CHP1,CREB1,CREBBP,EIF2B1,EIF2B3,EIF2B4,EIF2B5,EIF4E,EP300,FNBP1,GNAI2,GNB2,GNB5,GNG5,GRB2,GSK3B,IL6R,JUN,KRAS,MAP2K1,MAP2K2,MAP2K3,MAP2K7,MAP3K1,MAP3K11,MAP3K12,MAP3K13,MAP3K14,MAP3K2,MAP3K3,MAP3K4,MAP3K5,MAP3K7,MAP3K8,MAPK1,MAPK14,MAPK8,MAPKAPK2,MEF2A,MEF2C,MEF2D,MYL12A,MYL12B,MYL6,MYL6B,NRAS,PDIA3,PIK3R1,PLCL2,PPP3CA,PPP3CB,PPP3CC,PPP3R1,PRKACA,PRKA…
Fcγ Receptor-mediated Phagocytosis in Macrophages and Monocytes	3.12	4.596	ACTG1,ACTR2,ACTR3,AKT1,AKT2,AKT3,ARPC1B,ARPC2,ARPC3,ARPC4,ARPC5,EZR,FYN,HCK,INPP5D,LCP2,LYN,MAPK1,PIK3R1,PLD3,PRKCA,PRKCB,PRKCH,PRKCQ,PRKD3,RAB11B,RPS6KB1,SYK,TLN1,VASP,VAV1,WAS
Pyridoxal 5'-phosphate Salvage Pathway	3.49	4.491	AKT2,CSNK1A1,CSNK1D,DYRK1A,EIF2AK2,GRK6,IRAK1,LIMK1,LIMK2,MAP2K1,MAP2K2,MAP2K3,MAP3K8,MAPK1,MAPK6,MAPK8,PAK2,PIM1,PKN1,PNPO,PRKAA1,PRKCH,PRKCQ,PRKX,PRPF4B
Estrogen Receptor Signaling	7.12	4.478	AKT1,AKT2,AKT3,ATF2,ATF4,ATP5F1A,ATP5F1E,BCL2,CARM1,CCNC,CFL1,CREB1,CREBBP,CTBP1,DDX5,EIF2B1,EIF2B3,EIF2B4,EIF2B5,EIF4E,EIF4EBP1,EP300,FOS,FOXO1,FOXO3,GNAI2,GNG5,GPS2,GRB2,GSK3B,HDAC3,HIF1A,HNRNPD,HSP90AA1,HSP90AB1,HSP90B1,JAK1,JAK2,JAK3,JUN,KRAS,LIMK1,LIMK2,MAP2K1,MAP2K2,MAPK1,MED10,MED13,MED15,MED21,MED31,MED6,MMP12,MMP14,MMP9,MPRIP,MYL12A,MYL12B,MYL6,MYL6B,NCOA2,NCOA3,NCOR1,NCOR2,NR3C1,NRAS,NR…
Production of Nitric Oxide and Reactive Oxygen Species in Macrophages	3.56	4.355	AKT1,AKT2,AKT3,APOC1,APOM,CAT,CREBBP,CYBA,FNBP1,FOS,IKBKE,IRF1,JAK1,JAK2,JAK3,JUN,LYZ,MAP2K1,MAP2K7,MAP3K1,MAP3K11,MAP3K12,MAP3K13,MAP3K14,MAP3K2,MAP3K3,MAP3K4,MAP3K5,MAP3K7,MAP3K8,MAPK1,MAPK14,MAPK8,PIK3R1,PPP1CA,PPP1R12A,PPP1R14B,PPP2CA,PPP2R2A,PPP2R5A,PPP2R5E,PRKCA,PRKCB,PRKCH,PRKCQ,PRKD3,PTPN6,RAP1B,RHOA,RHOF,RHOH,RHOT2,SERPINA1,STAT1,TNF,TNFRSF1A,TNFRSF1B
14-3-3-mediated Signaling	2.67	4.352	AKT1,AKT2,AKT3,FOS,FOXO1,GRB2,GSK3B,JUN,KRAS,MAP2K1,MAP2K2,MAP3K5,MAPK1,MAPK8,NRAS,PDCD6IP,PDIA3,PIK3R1,PLCL2,PRKCA,PRKCB,PRKCH,PRKCQ,PRKD3,RAP1B,RASD1,TNF,TNFRSF1A,TSC1,TUBA1A,TUBA1B,TUBA4A,VIM,YWHAB,YWHAE,YWHAG,YWHAH,YWHAQ,YWHAZ
NF-κB Activation by Viruses	2.42	4.315	AKT1,AKT2,AKT3,CD4,EIF2AK2,IKBKE,ITGA4,ITGA5,ITGA6,ITGAL,ITGB1,ITGB2,KRAS,LCK,MAP3K1,MAP3K14,MAPK1,NRAS,PIK3R1,PRKCA,PRKCB,PRKCH,PRKCQ,PRKD3,RAP1B,RASD1,TBP
BMP signaling pathway	2.66	4.315	ATF2,CAMK4,CREB1,CREBBP,GRB2,JUN,KRAS,MAP2K1,MAP2K2,MAP3K7,MAPK1,MAPK14,MAPK8,NRAS,PRKACA,PRKACB,PRKAG1,PRKAG2,PRKAR1A,PRKAR1B,PRKAR2A,RAP1B,RASD1,RUNX2,SMAD4,SMAD7,SOS1,ZNF423
Salvage Pathways of Pyrimidine Ribonucleotides	1.53	4.315	AKT2,CSNK1A1,CSNK1D,DYRK1A,EIF2AK2,GRK6,IRAK1,LIMK1,LIMK2,MAP2K1,MAP2K2,MAP2K3,MAP3K8,MAPK1,MAPK6,MAPK8,NME3,PAK2,PIM1,PKN1,PRKAA1,PRKCH,PRKCQ,PRKX,PRPF4B,UCKL1,UPP1
fMLP Signaling in Neutrophils	2.32	4.243	ACTR2,ACTR3,ARPC1B,ARPC2,ARPC3,ARPC4,ARPC5,CALM1 (includes others),CAMK4,CHP1,GNAI2,GNB2,GNB5,GNG5,ITPR1,ITPR2,KRAS,MAP2K1,MAP2K2,MAPK1,NFAT5,NRAS,PIK3R1,PPP3CA,PPP3CB,PPP3CC,PPP3R1,PRKCA,PRKCB,PRKCH,PRKCQ,PRKD3,RAP1B,RASD1,WAS
P2Y Purigenic Receptor Signaling Pathway	1.68	4.243	AKT1,AKT2,AKT3,ATF2,ATF4,CREB1,CREBBP,FOS,GNAI2,GNB2,GNB5,GNG5,JUN,KRAS,MAP2K1,MAP2K2,MAPK1,NRAS,PDIA3,PIK3R1,PLCL2,PRKACA,PRKACB,PRKAG1,PRKAG2,PRKAR1A,PRKAR1B,PRKAR2A,PRKCA,PRKCB,PRKCH,PRKCQ,PRKD3,RAP1B,RASD1
Nitric Oxide Signaling in the Cardiovascular System	1.84	4.158	AKT1,AKT2,AKT3,CALM1 (includes others),CAMK4,HSP90AA1,HSP90AB1,HSP90B1,ITPR1,ITPR2,MAP2K1,MAP2K2,MAPK1,PIK3R1,PRKAA1,PRKACA,PRKACB,PRKAG1,PRKAG2,PRKAR1A,PRKAR1B,PRKAR2A,PRKCA,PRKCB,PRKCH,PRKCQ,PRKD3,VEGFB
Systemic Lupus Erythematosus In B Cell Signaling Pathway	7.63	4.088	AKT1,AKT2,AKT3,BCL10,BCL2,BCL2L11,CALM1 (includes others),CAMK4,CCND2,CCND3,CD22,CD40,CD40LG,CD70,CD72,CD79A,CD79B,CHP1,CSK,CTNNB1,FOS,FOXO1,FOXO3,FYN,GRB2,GSK3B,HCK,IFIT2,IFIT3,IGHA1,IGHG1,IL18,IL6R,IL6ST,INPP5B,INPP5D,IRAK1,IRAK4,IRF3,IRF7,ISG15,ISG20,JAK1,JAK2,JUN,KRAS,LCK,LTA,LTB,LYN,MALT1,MAP2K1,MAP2K2,MAP3K14,MAP3K7,MAP4K4,MAPK1,MCL1,NFAT5,NRAS,PAG1,PDPK1,PIK3AP1,PIK3R1,PLAAT4,PPP3CA,PPP3CB…
Hepatic Fibrosis Signaling Pathway	2.92	4.082	AKT1,AKT2,AKT3,ATF2,ATF4,BCL2,CALM1 (includes others),CAMK4,CASP3,CCDC88A,CD40,CD40LG,CREB1,CREBBP,CTNNB1,DVL3,FNBP1,FOS,FOXO1,FTH1,FTL,GNAI2,GSK3B,HIF1A,IKBKE,IL17RA,IL18,IRAK1,IRAK3,IRAK4,ITGA4,ITGA5,ITGB1,JAK1,JAK2,JUN,KRAS,LEF1,MAP2K1,MAP2K2,MAP2K3,MAP2K7,MAP3K7,MAPK1,MAPK14,MAPK8,MYL12A,MYL12B,MYL6,MYL6B,NRAS,PDCD4,PDK1,PIK3R1,PRKACA,PRKACB,PRKAG1,PRKAG2,PRKAR1A,PRKAR1B,PRKAR2A,PRKCA,PRKCB,P…
Integrin Signaling	4.38	4.036	ACTG1,ACTR2,ACTR3,AKT1,AKT2,AKT3,ARF1,ARHGAP26,ARPC1B,ARPC2,ARPC3,ARPC4,ARPC5,ASAP1,CAPN10,CAPN2,CAPNS1,FNBP1,FYN,GRB2,GSK3B,GSN,ILKAP,ITGA4,ITGA5,ITGA6,ITGAE,ITGAL,ITGAM,ITGAX,ITGB1,ITGB2,ITGB7,KRAS,LIMS1,MAP2K1,MAP2K2,MAP3K11,MAPK1,MAPK8,MPRIP,MYL12A,MYL12B,NRAS,PAK2,PARVB,PFN1,PIK3R1,PPP1R12A,RAP1B,RAPGEF1,RASD1,RHOA,RHOF,RHOH,RHOT2,SOS1,TLN1,TSPAN3,TTN,VASP,VCL,WAS,WIPF1,ZYX
p38 MAPK Signaling	2.67	4.004	ATF2,ATF4,CREB1,CREBBP,DAXX,DDIT3,DUSP1,DUSP10,H3-3A/H3-3B,IL18,IRAK1,IRAK3,IRAK4,MAP2K3,MAP3K5,MAP3K7,MAP4K1,MAPK14,MAPKAPK2,MAX,MEF2A,MEF2C,MEF2D,MKNK2,RPS6KA5,RPS6KB1,STAT1,TAB2,TGFB1,TGFBR1,TGFBR2,TIFA,TNF,TNFRSF1A,TNFRSF1B,TP53,TRADD
Renin-Angiotensin Signaling	2.19	4.004	ATF2,FOS,GRB2,ITPR1,ITPR2,JAK2,JUN,KRAS,MAP2K1,MAP2K2,MAP3K1,MAPK1,MAPK14,MAPK8,NRAS,PAK2,PIK3R1,PRKACA,PRKACB,PRKAG1,PRKAG2,PRKAR1A,PRKAR1B,PRKAR2A,PRKCA,PRKCB,PRKCH,PRKCQ,PRKD3,PTPN6,RAP1B,RASD1,SOS1,STAT1,TNF
Cholecystokinin/Gastrin-mediated Signaling	1.94	4.004	ATF2,CREM,EPHA4,FNBP1,FOS,GRB2,IL18,ITPR1,ITPR2,JUN,KRAS,MAP2K1,MAP2K2,MAP2K3,MAPK1,MAPK14,MAPK8,MEF2A,MEF2C,MEF2D,NRAS,PRKCA,PRKCB,PRKCH,PRKCQ,PRKD3,RAP1B,RASD1,RHOA,RHOF,RHOH,RHOT2,SOS1,TNF
Cdc42 Signaling	8.98	4.003	ACTR2,ACTR3,ARPC1B,ARPC2,ARPC3,ARPC4,ARPC5,ATF2,B2M,CD247,CD3D,CD3E,CD3G,CFL1,DIAPH1,EXOC1,EXOC2,EXOC3,EXOC4,EXOC6,EXOC8,FCER1G,FOS,GSK3B,HLA-A,HLA-B,HLA-C,HLA-DPA1,HLA-DRA,HLA-DRB1,HLA-DRB5,HLA-E,HLA-F,IQGAP2,ITGA4,ITGA5,ITGB1,ITK,JUN,LIMK1,LIMK2,MAP3K11,MAPK1,MAPK14,MAPK8,MPRIP,MYL12A,MYL12B,MYL6,MYL6B,PAK2,PARD6A,PPP1R12A,VAV1,WAS,WIPF1
Rac Signaling	3.21	4	ABI2,ACTR2,ACTR3,ARPC1B,ARPC2,ARPC3,ARPC4,ARPC5,BRK1,CD44,CFL1,CYFIP2,ELK4,IQGAP2,ITGA4,ITGA5,ITGB1,JUN,KRAS,LIMK1,LIMK2,MAP2K1,MAP2K2,MAP2K7,MAP3K1,MAP3K11,MAPK1,MAPK8,NRAS,PAK2,PARD6A,PIK3R1,RAP1B,RASD1,RHOA,RPS6KB1,TIAM1
TGF-β Signaling	3.19	3.9	BCL2,CREBBP,EP300,FOS,GRB2,HDAC1,IRF7,JUN,KRAS,MAP2K1,MAP2K2,MAP2K3,MAP3K7,MAP4K1,MAPK1,MAPK14,MAPK8,NRAS,RAP1B,RASD1,RNF111,RUNX2,RUNX3,SMAD2,SMAD3,SMAD4,SMAD7,SOS1,TGFB1,TGFBR1,TGFBR2,TGIF1,ZNF423
Role of PKR in Interferon Induction and Antiviral Response	3.28	3.893	APAF1,ATF2,CASP1,CASP3,CASP8,CYCS,DDX58,DNAJC3,EIF2AK2,EIF2S1,FOS,HMGB1,HSP90AA1,HSP90AB1,HSP90B1,HSPA14,HSPA4,HSPA8,HSPA9,IKBKE,IL18,IRF1,IRF3,JAK1,JUN,MAP2K3,MAP2K7,MAP3K7,MAPK1,MAPK14,MAPK8,METAP2,STAT1,TAB2,TNF,TNFRSF1A,TP53,TRAF3
Apelin Endothelial Signaling Pathway	1.88	3.889	AKT1,AKT2,AKT3,CALM1 (includes others),CAMK4,FOS,GNAI2,HDAC5,HIF1A,JUN,KRAS,MAP2K1,MAP2K2,MAPK1,MAPK8,MEF2A,MEF2C,MEF2D,NRAS,PIK3R1,PRKAA1,PRKAB1,PRKAG1,PRKAG2,PRKCA,PRKCB,PRKCH,PRKCQ,PRKD3,RAP1B,RASD1,RPS6KB1,SMAD3
ERK/MAPK Signaling	2.87	3.857	ATF2,ATF4,CREB1,CREBBP,DUSP1,EIF4E,EIF4EBP1,ELF1,ELF2,ELK3,ETS1,FOS,FYN,GRB2,H3-3A/H3-3B,ITGA4,ITGA5,ITGB1,KRAS,KSR1,MAP2K1,MAP2K2,MAPK1,MKNK2,NRAS,PAK2,PIK3R1,PPP1CA,PPP1R12A,PPP1R14B,PPP2CA,PPP2R2A,PPP2R5A,PPP2R5E,PRKACA,PRKACB,PRKAG1,PRKAG2,PRKAR1A,PRKAR1B,PRKAR2A,PRKCA,PRKCB,RAP1B,RAPGEF1,RASD1,RPS6KA5,SOS1,STAT1,TLN1,VRK2,YWHAB,YWHAG,YWHAH,YWHAQ,YWHAZ
LPS-stimulated MAPK Signaling	1.56	3.838	ATF2,CREB1,FOS,IKBKE,JUN,KRAS,MAP2K1,MAP2K2,MAP2K3,MAP3K14,MAP3K5,MAP3K7,MAPK1,MAPK14,MAPK8,NRAS,PIK3R1,PRKCA,PRKCB,PRKCH,PRKCQ,PRKD3,RAP1B,RASD1
Ephrin Receptor Signaling	2.27	3.812	ABI1,ACTR2,ACTR3,AKT1,AKT2,AKT3,ARPC1B,ARPC2,ARPC3,ARPC4,ARPC5,ATF2,ATF4,CFL1,CREB1,CREBBP,CXCR4,EFNA2,EPHA4,EPHB6,FYN,GNAI2,GNB2,GNB5,GNG5,GRB2,GRINA,ITGA4,ITGA5,ITGB1,JAK2,KRAS,LIMK1,LIMK2,MAP2K1,MAP2K2,MAP3K14,MAP4K4,MAPK1,NRAS,PAK2,RAP1B,RAPGEF1,RASD1,RHOA,SH2D3C,SOS1,VEGFB,WAS,WIPF1
Calcium-induced T Lymphocyte Apoptosis	8.03	3.78	CALM1 (includes others),CAMK4,CAPN2,CD247,CD3D,CD3E,CD3G,CD4,CHP1,EP300,FCER1G,HDAC1,HDAC2,HLA-A,HLA-B,HLA-DRA,HLA-DRB1,HLA-DRB5,ITPR1,ITPR2,LCK,MEF2D,PPP3CA,PPP3CB,PPP3CC,PPP3R1,PRKCA,PRKCB,PRKCH,PRKCQ,PRKD3,ZAP70
NGF Signaling	2.46	3.773	AKT1,AKT2,AKT3,ATF2,ATF4,CREB1,CREBBP,GRB2,IKBKE,KRAS,MAP2K1,MAP2K2,MAP3K1,MAP3K11,MAP3K12,MAP3K13,MAP3K14,MAP3K2,MAP3K3,MAP3K4,MAP3K5,MAP3K7,MAP3K8,MAPK1,MAPK8,NRAS,PDPK1,PIK3R1,RAP1B,RASD1,RHOA,RPS6KA5,RPS6KB1,SOS1,TP53
Induction of Apoptosis by HIV1	2.72	3.71	APAF1,BCL2,BIRC3,CASP3,CASP8,CXCR4,CYCS,DAXX,DFFA,HTRA2,IKBKE,MAP2K7,MAP3K14,MAP3K5,MAPK8,SLC25A5,TNF,TNFRSF1A,TNFRSF1B,TP53,TRADD,TRAF1
PFKFB4 Signaling Pathway	4.15	3.71	ATF2,ATF4,CREB1,CREBBP,MAP2K1,MAP2K2,MAP2K3,MAP2K7,MAPK1,NCOA3,PRKACA,PRKACB,PRKAG1,PRKAG2,PRKAR1A,PRKAR1B,PRKAR2A,RPS6KA5,TGFB1,TKT,TP53
IL-8 Signaling	1.65	3.647	AKT1,AKT2,AKT3,BCL2,CCND2,CCND3,CSTB,EIF4EBP1,FNBP1,FOS,GNAI2,GNB2,GNB5,GNG5,IKBKE,IRAK1,IRAK3,IRAK4,ITGAM,ITGAX,ITGB2,JUN,KRAS,LASP1,LIMK1,LIMK2,MAP2K1,MAP2K2,MAP4K4,MAPK1,MAPK8,MMP9,MYL12B,NRAS,PAK2,PIK3R1,PLD3,PRKCA,PRKCB,PRKCH,PRKCQ,PRKD3,RAP1B,RASD1,RHOA,RHOF,RHOH,RHOT2,RPS6KB1,VASP,VEGFB
Inhibition of Angiogenesis by TSP1	4.51	3.638	AKT1,AKT2,AKT3,CASP3,CD36,CD47,FYN,JUN,MAPK1,MAPK14,MAPK8,MMP9,TGFB1,TGFBR1,TGFBR2,THBS1,TP53
B Cell Activating Factor Signaling	1.63	3.606	FOS,IKBKE,JUN,MAP2K7,MAP3K1,MAP3K14,MAPK1,MAPK14,MAPK8,NFAT5,TNFRSF13C,TRAF1,TRAF3,TRAF5
April Mediated Signaling	1.46	3.606	FOS,IKBKE,JUN,MAP2K7,MAP3K1,MAP3K14,MAPK1,MAPK14,MAPK8,NFAT5,TRAF1,TRAF3,TRAF5
CD40 Signaling	2.68	3.545	CD40,CD40LG,FOS,IKBKE,JAK3,JUN,LTA,MAP2K1,MAP2K2,MAP2K3,MAP2K7,MAP3K14,MAP3K7,MAPK1,MAPK14,MAPK8,MAPKAPK2,PIK3R1,TANK,TNFAIP3,TRAF1,TRAF3,TRAF5
IL-3 Signaling	5.13	3.536	AKT1,AKT2,AKT3,CHP1,CSF2RB,FOS,FOXO1,GRB2,INPP5D,JAK1,JAK2,JUN,KRAS,MAP2K1,MAP2K2,MAPK1,NRAS,PIK3R1,PPP3CA,PPP3CB,PPP3CC,PPP3R1,PRKCA,PRKCB,PRKCH,PRKCQ,PRKD3,PTPN6,RAP1B,RAPGEF1,RASD1,SOS1,STAT1
CD27 Signaling in Lymphocytes	6.56	3.53	APAF1,CASP3,CASP8,CD27,CD70,CYCS,FOS,IKBKE,JUN,MAP2K1,MAP2K2,MAP2K3,MAP2K7,MAP3K1,MAP3K11,MAP3K12,MAP3K13,MAP3K14,MAP3K2,MAP3K3,MAP3K4,MAP3K5,MAP3K7,MAP3K8,MAPK8,SIVA1,TRAF5
PDGF Signaling	2.11	3.53	CSNK2A1,CSNK2A2,CSNK2B,EIF2AK2,FOS,GRB2,INPP5B,INPP5D,JAK1,JAK2,JAK3,JUN,KRAS,MAP2K1,MAP2K2,MAP3K1,MAPK1,MAPK8,NRAS,PIK3R1,PRKCA,PRKCB,RAP1B,RASD1,SOS1,STAT1,SYNJ1
UVC-Induced MAPK Signaling	1.77	3.5	FOS,JUN,KRAS,MAP2K1,MAP2K2,MAPK1,MAPK14,MAPK8,NRAS,PRKCA,PRKCB,PRKCH,PRKCQ,PRKD3,RAP1B,RASD1,TP53
Death Receptor Signaling	6.44	3.452	ACIN1,ACTG1,APAF1,ARHGDIB,BCL2,BIRC3,CASP10,CASP2,CASP3,CASP6,CASP7,CASP8,CFLAR,CYCS,DAXX,DFFA,HTRA2,IKBKE,LIMK1,LMNA,MAP2K7,MAP3K14,MAP3K5,MAP4K4,MAPK8,PARP1,PARP11,PARP14,PARP4,PARP6,PARP8,TANK,TNF,TNFRSF1A,TNFRSF1B,TNFRSF25,TNFSF10,TNKS2,TRADD
Glioma Signaling	1.93	3.411	AKT1,AKT2,AKT3,CALM1 (includes others),CAMK1D,CAMK2D,CAMK2G,CAMK4,CDKN2D,E2F3,E2F4,E2F5,GRB2,IDH3B,KRAS,MAP2K1,MAP2K2,MAPK1,MDM2,NRAS,PA2G4,PIK3R1,PRKCA,PRKCB,PRKCH,PRKCQ,PRKD3,RAP1B,RASD1,SOS1,TFDP1,TP53
Androgen Signaling	3.77	3.4	CACNA2D2,CALM1 (includes others),CALR,CAMK4,CCNH,CREBBP,DNAJB1,EP300,ERCC3,GNAI2,GNB2,GNB5,GNG5,GTF2A1,GTF2B,GTF2E2,GTF2F1,GTF2H1,HSP90AA1,HSPA4,JUN,KAT2B,KAT7,MAPK1,MNAT1,NCOA2,NCOA4,POLR2I,POLR2J2/POLR2J3,POLR2L,PRKACA,PRKACB,PRKAG1,PRKAG2,PRKAR1A,PRKAR1B,PRKAR2A,PRKCA,PRKCB,PRKCH,PRKCQ,PRKD3,SMAD3,TAF2,TBP
Melatonin Signaling	3.21	3.4	CALM1 (includes others),CAMK2D,CAMK2G,CAMK4,GNAI2,MAP2K1,MAP2K2,MAP2K3,MAP2K7,MAPK1,PDIA3,PLCL2,PRKACA,PRKACB,PRKAG1,PRKAG2,PRKAR1A,PRKAR1B,PRKAR2A,PRKCA,PRKCB,PRKCH,PRKCQ,PRKD3,RORA,SLC2A4
Chemokine Signaling	2.52	3.4	CALM1 (includes others),CAMK1D,CAMK2D,CAMK2G,CAMK4,CFL1,CXCR4,FOS,GNAI2,JUN,KRAS,LIMK1,LIMK2,MAP2K1,MAP2K2,MAPK1,MAPK14,MAPK8,MPRIP,NRAS,PPP1R12A,PRKCA,PRKCB,RAP1B,RASD1,RHOA
iCOS-iCOSL Signaling in T Helper Cells	8	3.333	AKT1,AKT2,AKT3,CALM1 (includes others),CAMK2D,CAMK2G,CAMK4,CD247,CD28,CD3D,CD3E,CD3G,CD4,CD40,CD40LG,CD86,CHP1,CSK,FCER1G,GRB2,HLA-A,HLA-B,HLA-DRA,HLA-DRB1,HLA-DRB5,IKBKE,IL2RG,INPP5D,ITK,ITPR1,ITPR2,LCK,LCP2,NFAT5,PDPK1,PIK3R1,PLEKHA1,PLEKHA2,PLEKHA4,PPP3CA,PPP3CB,PPP3CC,PPP3R1,PRKCQ,TRAT1,VAV1,ZAP70
4-1BB Signaling in T Lymphocytes	1.4	3.317	ATF2,IKBKE,JUN,MAP2K1,MAP2K2,MAP3K14,MAP3K5,MAPK1,MAPK14,MAPK8,TRAF1
UVB-Induced MAPK Signaling	2.4	3.3	AKT1,EIF4E,EIF4EBP1,FOS,H3-3A/H3-3B,JUN,MAP2K1,MAPK1,MAPK14,MAPK8,PIK3R1,PRKCA,PRKCB,PRKCH,PRKCQ,PRKD3,RPS6KA5,RPS6KB1,TP53
iNOS Signaling	2.49	3.207	CALM1 (includes others),CAMK4,CREBBP,FOS,IKBKE,IRAK1,IRAK3,IRAK4,IRF1,JAK1,JAK2,JAK3,JUN,LY96,MAPK1,MAPK14,STAT1
Apelin Muscle Signaling Pathway	2.82	3.162	AKT1,AKT2,AKT3,NRF1,PRKAA1,PRKAB1,PRKAG1,PRKAG2,SLC2A4,TFAM
Aldosterone Signaling in Epithelial Cells	2.44	3.153	AHCY,DNAJA1,DNAJB1,DNAJB14,DNAJB6,DNAJB9,DNAJC19,DNAJC2,DNAJC24,DNAJC25,DNAJC3,DNAJC5,DNAJC7,DNAJC8,DNAJC9,DUSP1,HSCB,HSP90AA1,HSP90AB1,HSP90B1,HSPA14,HSPA4,HSPA8,HSPA9,HSPB11,HSPE1,HSPH1,ITPR1,ITPR2,KRAS,MAP2K1,MAP2K2,MAPK1,PDIA3,PDPK1,PIK3R1,PLCL2,PRKCA,PRKCB,PRKCH,PRKCQ,PRKD3,SACS,SOS1,TRAP1
α-Adrenergic Signaling	1.84	3.153	CALM1 (includes others),CAMK4,GNAI2,GNB2,GNB5,GNG5,ITPR1,ITPR2,KRAS,MAP2K1,MAP2K2,MAPK1,NRAS,PHKG1,PRKACA,PRKACB,PRKAG1,PRKAG2,PRKAR1A,PRKAR1B,PRKAR2A,PRKCA,PRKCB,PRKCH,PRKCQ,PRKD3,RAP1B,RASD1
Sirtuin Signaling Pathway	12.1	3.145	AGTRAP,AKT1,ARNTL,ATG101,ATG12,ATG13,ATG14,ATG2A,ATG4A,ATG4B,ATP5F1A,ATP5F1B,ATP5F1E,BCL2L11,CPT1A,CRTC2,FOXO1,FOXO3,GABARAP,GABARAPL1,GABARAPL2,GABPA,GABPB1,GABPB2,GADD45A,GADD45G,GLS,GLUD1,GSK3B,H1-10,H1-2,H1-3,H1-4,H1-5,H3-3A/H3-3B,HIF1A,JUN,KAT2A,LDHA,LDHB,MAPK1,MAPK6,NAMPT,NDUFA1,NDUFA11,NDUFA12,NDUFA13,NDUFA3,NDUFA4,NDUFA5,NDUFA6,NDUFAB1,NDUFAF1,NDUFB1,NDUFB11,NDUFB2,NDUFB4,NDUFB6,NDUFB7,ND…
ERK5 Signaling	3.38	3.138	AKT1,ATF2,ATF4,CREB1,CREBBP,ELK4,FOS,FOXO3,IL6ST,KRAS,MAP3K2,MAP3K3,MAP3K8,MEF2A,MEF2C,MEF2D,NRAS,RAP1B,RASD1,RPS6KA5,RPS6KB1,YWHAB,YWHAE,YWHAG,YWHAH,YWHAQ,YWHAZ
EGF Signaling	3.77	3.128	AKT1,AKT2,AKT3,CSNK2A1,CSNK2A2,CSNK2B,FOS,GRB2,ITPR1,ITPR2,JAK1,JUN,MAP2K1,MAP2K7,MAP3K1,MAPK1,MAPK14,MAPK8,PIK3R1,PRKCA,RPS6KB1,SOS1,STAT1
PEDF Signaling	1.56	3.128	AKT1,AKT2,AKT3,ARHGAP22,BCL2,CASP7,CASP8,CFLAR,IKBKE,KRAS,MAPK1,MAPK14,NRAS,PIK3R1,RAP1B,RASD1,RHOA,SOD2,TCF12,TCF4,TCF7,TP53,WASF2,ZEB1
Thyroid Cancer Signaling	1.61	3.128	AKT1,AKT2,AKT3,CTNNB1,CXCR4,FOS,FOXO1,GSK3B,JUN,KRAS,LEF1,MAP2K1,MAP2K2,MAPK1,NRAS,PDK1,PIK3R1,RAP1B,RASD1,TCF3,TCF4,TCF7,TP53
p70S6K Signaling	3.4	3.087	AKT1,AKT2,AKT3,BCAP31,CD79A,CD79B,EEF2,GNAI2,GRB2,IL2RG,JAK1,KRAS,LYN,MAP2K1,MAP2K2,MAPK1,NRAS,PDIA3,PDPK1,PIK3R1,PLCL2,PPP2CA,PPP2R2A,PPP2R5A,PPP2R5E,PRKCA,PRKCB,PRKCH,PRKCQ,PRKD3,RAP1B,RASD1,RPS6,RPS6KB1,SOS1,SYK,YWHAB,YWHAE,YWHAG,YWHAH,YWHAQ,YWHAZ
Fc Epsilon RI Signaling	1.71	3.053	AKT1,AKT2,AKT3,FCER1G,FYN,GRB2,INPP5B,INPP5D,KRAS,LCP2,LYN,MAP2K1,MAP2K2,MAP2K3,MAP2K7,MAPK1,MAPK14,MAPK8,NRAS,PDPK1,PIK3R1,PRKCA,PRKCB,PRKCH,PRKCQ,PRKD3,RAP1B,RASD1,SOS1,SYK,SYNJ1,TNF,VAV1
EIF2 Signaling	46.9	-3	AGO1,AGO2,AKT1,AKT2,AKT3,ATF4,ATF5,BCL2,CDK11A,DDIT3,EIF1,EIF1AX,EIF1AY,EIF2AK1,EIF2AK2,EIF2B1,EIF2B3,EIF2B4,EIF2B5,EIF2S1,EIF2S2,EIF2S3,EIF3A,EIF3E,EIF3F,EIF3I,EIF3K,EIF3L,EIF3M,EIF4A1,EIF4A2,EIF4A3,EIF4E,EIF4G1,EIF4G2,EIF5,EIF5B,FAU,GRB2,GSK3B,HNRNPA1,KRAS,MAP2K1,MAP2K2,MAPK1,NRAS,PABPC1,PDPK1,PIK3R1,PPP1CA,PPP1R15A,PTBP1,RAP1B,RASD1,RPL10,RPL10A,RPL11,RPL12,RPL13,RPL13A,RPL14,RPL15,RPL17,RPL18…	NT_3D
nNOS Signaling in Neurons	2.26	3	CALM1 (includes others),CAMK4,CAPN10,CAPN2,CAPNS1,CHP1,GRINA,PPP3CA,PPP3CB,PPP3CC,PPP3R1,PRKCA,PRKCB,PRKCH,PRKCQ,PRKD3,RASD1
Lymphotoxin β Receptor Signaling	1.93	3	AKT1,AKT2,AKT3,APAF1,CASP3,CREBBP,CYCS,EP300,IKBKE,LTA,LTB,MAP3K14,MAPK1,PDPK1,PIK3R1,TRAF1,TRAF3,TRAF5
Tryptophan Degradation III (Eukaryotic)	1.57	3	AFMID,HADH,HADHA,HADHB,HSD17B10,IDO1,KYNU,L3HYPDH,PARK7
Inhibition of ARE-Mediated mRNA Degradation Pathway	9.06	2.994	AGO1,AGO2,AKT1,AKT2,AKT3,CD40LG,CD70,CNOT1,CNOT11,CNOT2,CNOT9,DCP1A,DDX6,EXOSC1,EXOSC4,EXOSC6,EXOSC8,LTA,LTB,MAP3K7,MAPK1,MAPK14,MAPK6,MAPKAPK2,PABPN1,PAPOLA,PAPOLG,PPP2CA,PPP2R2A,PPP2R5A,PPP2R5E,PRKACA,PRKACB,PRKAG1,PRKAG2,PRKAR1A,PRKAR1B,PRKAR2A,PSME1,PSME2,PSME4,TIA1,TNF,TNFRSF1A,TNFRSF1B,TNFSF10,YWHAB,YWHAE,YWHAG,YWHAH,YWHAQ,YWHAZ,ZFP36,ZFP36L2
FAT10 Cancer Signaling Pathway	4.71	2.985	AKT1,AKT2,AKT3,CTNNB1,CXCR4,EEF1A1,GSK3B,IKBKE,MAD2L1,MAD2L2,SMAD2,SMAD3,SMAD4,TCF4,TGFB1,TGFBR1,TGFBR2,TGFBR3,TNF,TNFRSF1A,TNFRSF1B,TP53
Dendritic Cell Maturation	1.51	2.967	AKT1,AKT2,AKT3,ATF2,ATF4,B2M,CCR7,CD1C,CD40,CD40LG,CD58,CD86,CREB1,CREBBP,FCER1G,HLA-A,HLA-B,HLA-C,HLA-DRA,HLA-DRB1,HLA-DRB5,HLA-E,HLA-F,IGHG1,IGHG2,IGHG3,IKBKE,IL18,IL32,JAK2,LTA,LTB,LY75,MAP3K14,MAPK1,MAPK14,MAPK8,PDIA3,PIK3R1,PLCL2,STAT1,TNF,TNFRSF1A,TNFRSF1B,TYROBP
Type I Diabetes Mellitus Signaling	6.39	2.959	APAF1,BCL2,CASP3,CASP8,CD247,CD28,CD3D,CD3E,CD3G,CD86,CYCS,FCER1G,HLA-A,HLA-B,HLA-C,HLA-DRA,HLA-DRB1,HLA-DRB5,HLA-E,HLA-F,IKBKE,IRAK1,IRF1,JAK1,JAK2,LTA,MAP2K3,MAP2K7,MAP3K14,MAP3K5,MAP3K7,MAPK1,MAPK14,MAPK8,PRF1,SOCS2,SOCS3,SOCS4,SOCS5,STAT1,TNF,TNFRSF1A,TNFRSF1B,TRADD
IGF-1 Signaling	5.88	2.959	AKT1,AKT2,AKT3,CSNK2A1,CSNK2A2,CSNK2B,FOS,FOXO1,FOXO3,GRB2,JAK1,JAK2,JUN,KRAS,MAP2K1,MAP2K2,MAPK1,MAPK8,NRAS,PDPK1,PIK3R1,PRKACA,PRKACB,PRKAG1,PRKAG2,PRKAR1A,PRKAR1B,PRKAR2A,RAP1B,RASD1,RPS6KB1,SOCS2,SOCS3,SOCS4,SOCS5,SOS1,YWHAB,YWHAE,YWHAG,YWHAH,YWHAQ,YWHAZ
Leukocyte Extravasation Signaling	1.59	2.949	ACTG1,ARHGAP12,ARHGAP35,CD44,CTNNA1,CTNNB1,CXCR4,CYBA,EZR,F11R,GNAI2,ITGA4,ITGA5,ITGA6,ITGAL,ITGAM,ITGB1,ITGB2,ITK,MAP2K2,MAP3K4,MAPK1,MAPK14,MAPK8,MMP12,MMP14,MMP9,MSN,MYL6,PECAM1,PIK3R1,PRKCA,PRKCB,PRKCH,PRKCQ,PRKD3,RAP1B,RASGRP1,RASSF5,RHOA,RHOH,SELPLG,SPN,TIMP1,TXK,VASP,VAV1,VCL,WAS,WIPF1
Actin Cytoskeleton Signaling	1.85	2.941	ABI2,ACTG1,ACTR2,ACTR3,ARHGAP35,ARHGEF1,ARPC1B,ARPC2,ARPC3,ARPC4,ARPC5,BRK1,CFL1,CSK,CYFIP2,DIAPH1,DIAPH2,EZR,FLNA,GRB2,GSN,IQGAP2,ITGA4,ITGA5,ITGB1,KRAS,LIMK1,LIMK2,MAP2K1,MAP2K2,MAPK1,MPRIP,MSN,MYL12A,MYL12B,MYL6,MYL6B,NCKAP1L,NRAS,PAK2,PFN1,PIK3R1,PPP1R12A,RAP1B,RASD1,RHOA,SOS1,TIAM1,TLN1,TMSB10/TMSB4X,TMSB4Y,TTN,VAV1,VCL,WAS,WASF2
RAN Signaling	5.06	2.887	CSE1L,IPO5,KPNA1,KPNA2,KPNA3,KPNA4,KPNA5,KPNA6,KPNB1,RAN,TNPO1,XPO1
tRNA Charging	2.36	2.84	CARS1,CARS2,DARS1,EPRS1,FARSB,HARS1,IARS2,KARS1,MARS1,NARS1,RARS2,SARS1,TARS1,TARS3,WARS1
Pancreatic Adenocarcinoma Signaling	1.99	2.837	AKT1,AKT2,AKT3,BCL2,E2F3,E2F4,E2F5,GRB2,JAK1,JAK2,JAK3,KRAS,MAP2K1,MAP2K2,MAPK1,MAPK8,MDM2,MMP9,PA2G4,PIK3R1,PLD3,RALBP1,SMAD2,SMAD3,SMAD4,STAT1,TFDP1,TGFB1,TGFBR1,TGFBR2,TP53,VEGFB
Neurotrophin/TRK Signaling	1.68	2.837	AKT1,ATF2,ATF4,CREB1,CREBBP,FOS,FRS2,GRB2,JUN,KRAS,MAP2K1,MAP2K2,MAP2K3,MAP2K7,MAP3K5,MAPK1,MAPK8,NRAS,PDPK1,PIK3R1,RAP1B,RASD1,SOS1
Toll-like Receptor Signaling	2.7	2.828	ECSIT,EIF2AK2,FOS,IL18,IRAK1,IRAK3,IRAK4,JUN,LY96,MAP2K3,MAP3K1,MAP3K14,MAP3K7,MAP4K4,MAPK1,MAPK14,MAPK8,RPS27A,SIGIRR,TAB2,TNF,TNFAIP3,TRAF1,UBA52,UBB,UBC
PI3K/AKT Signaling	6.5	2.771	AKT1,AKT2,AKT3,BCL2,CDC37,CSF2RB,CTNNB1,EIF4E,EIF4EBP1,FOXO1,FOXO3,GRB2,GSK3B,HSP90AA1,HSP90AB1,HSP90B1,IKBKE,IL10RA,IL10RB,IL17RA,IL17RB,IL2RG,IL6R,IL6ST,IL7R,INPP5B,INPP5D,ITGA4,ITGA5,ITGB1,JAK1,JAK2,JAK3,KRAS,LIMS1,MAP2K1,MAP2K2,MAP3K5,MAP3K8,MAPK1,MCL1,MDM2,NRAS,PDPK1,PIK3R1,PPP2CA,PPP2R2A,PPP2R5A,PPP2R5E,RAP1B,RASD1,RPS6KB1,SOS1,SYNJ1,THEM4,TP53,TSC1,YWHAB,YWHAE,YWHAG,YWHAH,YWHAQ,YWHAZ
Colorectal Cancer Metastasis Signaling	1.76	2.714	AKT1,AKT2,AKT3,APPL1,CASP3,CTNNB1,E2F4,FNBP1,FOS,GNB2,GNB5,GNG5,GRB2,GRK2,GRK3,GSK3B,IL6R,IL6ST,JAK1,JAK2,JAK3,JUN,KRAS,LEF1,MAP2K1,MAP2K2,MAPK1,MAPK8,MLH1,MMP12,MMP14,MMP9,MSH6,NRAS,PIK3R1,PRKACA,PRKACB,PRKAG1,PRKAG2,PRKAR1A,PRKAR1B,PRKAR2A,RAP1B,RASD1,RHOA,RHOF,RHOH,RHOT2,SMAD2,SMAD3,SMAD4,SOS1,STAT1,TCF3,TCF4,TCF7,TGFB1,TGFBR1,TGFBR2,TNF,TNFRSF1A,TP53,VEGFB
GM-CSF Signaling	4.5	2.711	AKT1,AKT2,AKT3,CAMK2D,CAMK2G,CSF2RB,ETS1,GRB2,HCK,JAK2,KRAS,LYN,MAP2K1,MAP2K2,MAPK1,NRAS,PIK3R1,PIM1,PPP3CA,PPP3CB,PPP3CC,PPP3R1,PRKCB,RACK1,RAP1B,RASD1,RUNX1,SOS1,STAT1
Neuregulin Signaling	2.71	2.711	ADAM17,AKT1,AKT2,AKT3,ERBIN,EREG,GRB2,HSP90AA1,HSP90AB1,HSP90B1,ITGA4,ITGA5,ITGB1,KRAS,MAP2K1,MAP2K2,MAPK1,NRAS,PDPK1,PIK3R1,PRKCA,PRKCB,PRKCH,PRKCQ,PRKD3,PSEN1,RAP1B,RASD1,RPS6,RPS6KB1,SOS1
ErbB4 Signaling	1.82	2.668	ADAM17,AKT1,APH1A,GRB2,KRAS,MAP2K1,MAP2K2,MAPK1,NRAS,PDPK1,PIK3R1,PRKCA,PRKCB,PRKCH,PRKCQ,PRKD3,PSEN1,PSENEN,RAP1B,RASD1,SOS1
Melanocyte Development and Pigmentation Signaling	1.36	2.6	ATF2,ATF4,BCL2,CREB1,CREBBP,EP300,GRB2,KRAS,MAP2K1,MAP2K2,MAPK1,NRAS,PIK3R1,PRKACA,PRKACB,PRKAG1,PRKAG2,PRKAR1A,PRKAR1B,PRKAR2A,PTPN6,RAP1B,RASD1,RPS6KA5,RPS6KB1,SOS1
Myc Mediated Apoptosis Signaling	5.72	2.6	APAF1,BCL2,BCL2L11,CASP2,CASP3,CASP8,CFLAR,CREBBP,CYCS,IKBKE,MAX,MCL1,MDM2,PRKACA,PRKACB,PRKAG1,PRKAG2,PRKAR1A,PRKAR1B,PRKAR2A,TNF,TNFRSF1A,TNFRSF1B,TP53,TRADD
Neuroinflammation Signaling Pathway	1.46	2.566	AKT1,AKT2,AKT3,APH1A,ATF2,ATF4,B2M,BCL2,BIRC3,CASP1,CASP3,CASP8,CD40,CD86,CFLAR,CHP1,CREB1,CREBBP,CTNNB1,CXCL10,FOS,GLS,GLUL,GRINA,GSK3B,HLA-A,HLA-B,HLA-C,HLA-DRA,HLA-DRB1,HLA-DRB5,HLA-E,HLA-F,HMGB1,IKBKE,IL18,IL6R,IRAK1,IRAK3,IRAK4,IRF3,IRF7,JAK1,JAK2,JAK3,JUN,MAPK1,MAPK14,MAPK6,MAPK8,MMP9,NFAT5,NFE2L2,PIK3R1,PPP3CA,PPP3CB,PPP3CC,PPP3R1,PSEN1,PSENEN,SOD2,STAT1,SYK,TGFB1,TGFBR1,TGFBR2,TGFBR3,TNF,…
Actin Nucleation by ARP-WASP Complex	2.82	2.558	ACTR2,ACTR3,ARPC1B,ARPC2,ARPC3,ARPC4,ARPC5,FNBP1,GRB2,ITGA4,ITGA5,ITGB1,KRAS,NRAS,PPP1R12A,RAP1B,RASD1,RHOA,RHOF,RHOH,RHOT2,SOS1,VASP,WAS,WIPF1
IL-6 Signaling	1.96	2.535	AKT1,AKT2,AKT3,CSNK2A1,CSNK2A2,CSNK2B,FOS,GRB2,IKBKE,IL18,IL6R,IL6ST,JAK2,JUN,KRAS,MAP2K1,MAP2K2,MAP2K3,MAP2K7,MAP3K14,MAP3K7,MAP4K4,MAPK1,MAPK14,MAPK8,MAPKAPK2,MCL1,NRAS,PIK3R1,RAP1B,RASD1,SOCS3,SOS1,TNF,TNFRSF1A,TNFRSF1B
Acute Phase Response Signaling	1.67	2.534	AKT1,AKT2,AKT3,ECSIT,FOS,FTL,GRB2,HNRNPK,IKBKE,IL18,IL6R,IL6ST,IRAK1,JAK2,JUN,KRAS,MAP2K1,MAP2K2,MAP2K3,MAP2K7,MAP3K1,MAP3K14,MAP3K5,MAP3K7,MAPK1,MAPK14,MAPK8,NOLC1,NR3C1,NRAS,PDPK1,PIK3R1,RAP1B,RASD1,SERPINA1,SOCS2,SOCS3,SOCS4,SOCS5,SOD2,SOS1,TCF3,TCF4,TNF,TNFRSF1A,TNFRSF1B,TRADD
TNFR2 Signaling	2.68	2.53	BIRC3,FOS,IKBKE,JUN,LTA,MAP3K1,MAP3K14,MAPK8,TANK,TNF,TNFAIP3,TNFRSF1B,TRAF1
TNFR1 Signaling	3.33	2.524	APAF1,BIRC3,CASP2,CASP3,CASP6,CASP7,CASP8,CYCS,FOS,IKBKE,JUN,MAP3K1,MAP3K14,MAPK8,PAK2,TANK,TNF,TNFAIP3,TNFRSF1A,TRADD
Crosstalk between Dendritic Cells and Natural Killer Cells	2.8	2.449	ACTG1,CAMK2D,CAMK2G,CCR7,CD28,CD40,CD40LG,CD69,CD86,CSF2RB,HLA-A,HLA-B,HLA-C,HLA-DRA,HLA-DRB1,HLA-DRB5,HLA-E,HLA-F,IL18,IL2RG,ITGAL,KLRD1,LTA,LTB,PRF1,TLN1,TNF,TNFRSF1B,TNFSF10,TYROBP
Chondroitin Sulfate Degradation (Metazoa)	1.37	2.449	CEMIP2,GM2A,HEXA,HEXB,HEXD,OGA
ILK Signaling	1.93	2.412	ACTG1,AKT1,AKT2,AKT3,ATF2,ATF4,CASP3,CFL1,CREB1,CREBBP,CTNNB1,FLNA,FNBP1,FOS,GSK3B,HIF1A,ILKAP,ITGB1,ITGB2,ITGB7,JUN,LEF1,LIMS1,MAPK1,MAPK8,MMP9,MYL6,MYL6B,NACA,PARVB,PDPK1,PIK3R1,PPP1R12A,PPP1R14B,PPP2CA,PPP2R2A,PPP2R5A,PPP2R5E,RHOA,RHOF,RHOH,RHOT2,RPS6KA5,TMSB10/TMSB4X,TMSB4Y,TNF,TNFRSF1A,VCL,VEGFB,VIM
IL-2 Signaling	3.43	2.357	AKT1,AKT2,AKT3,CSNK2A1,CSNK2A2,CSNK2B,FOS,GRB2,IL2RG,JAK1,JAK3,JUN,KRAS,LCK,MAP2K1,MAP2K2,MAPK1,MAPK8,NRAS,PIK3R1,RAP1B,RASD1,SOS1,SYK
Thrombopoietin Signaling	1.46	2.357	FOS,GRB2,JAK2,JUN,KRAS,MAP2K1,MAP2K2,MAPK1,NRAS,PIK3R1,PRKCA,PRKCB,PRKCH,PRKCQ,PRKD3,RAP1B,RASD1,SOS1,STAT1
ErbB Signaling	1.65	2.353	AKT1,EREG,FOS,FOXO1,GRB2,GSK3B,JUN,KRAS,MAP2K1,MAP2K2,MAP2K3,MAPK1,MAPK14,MAPK8,NRAS,PAK2,PDPK1,PIK3R1,PRKCA,PRKCB,PRKCH,PRKCQ,PRKD3,RAP1B,RASD1,RPS6KB1,SOS1
Th1 Pathway	3.35	2.335	APH1A,CD247,CD28,CD3D,CD3E,CD3G,CD4,CD40,CD40LG,CD86,CD8A,GRB2,HLA-A,HLA-B,HLA-DPA1,HLA-DRA,HLA-DRB1,HLA-DRB5,IL10RA,IL10RB,IL18,IL6R,IRF1,ITGB2,JAK1,JAK2,JAK3,KLRC1,KLRD1,LGALS9,LTA,PIK3R1,PRKCQ,PSEN1,PSENEN,RUNX3,SOCS3,STAT1,VAV1
Th2 Pathway	2.22	2.268	APH1A,CD247,CD28,CD3D,CD3E,CD3G,CD4,CD40,CD86,CHD4,CXCR4,GRB2,HLA-A,HLA-B,HLA-DPA1,HLA-DRA,HLA-DRB1,HLA-DRB5,IL17RB,IL2RG,ITGB2,JAK1,JAK2,JAK3,JUN,MAF,PIK3R1,PRKCQ,PSEN1,PSENEN,RUNX3,S1PR1,SOCS3,TGFB1,TGFBR1,TGFBR2,TGFBR3,TNFRSF4,VAV1
Wnt/β-catenin Signaling	1.46	2.263	AKT1,AKT2,AKT3,APPL1,CD44,CREBBP,CSNK1A1,CSNK1D,CSNK1E,CSNK1G2,CSNK1G3,CSNK2A1,CSNK2A2,CSNK2B,CTNNB1,DVL3,EP300,GSK3B,HDAC1,JUN,LEF1,MAP3K7,MAP4K1,MARK2,MDM2,PPP2CA,PPP2R2A,PPP2R5A,PPP2R5E,RPS27A,RUVBL2,TCF3,TCF4,TCF7,TGFB1,TGFBR1,TGFBR2,TGFBR3,TLE3,TLE4,TP53,UBA52,UBB,UBC
PTEN Signaling	1.68	-2.263	AKT1,AKT2,AKT3,BCL2,BCL2L11,CASP3,CSNK2A1,CSNK2A2,CSNK2B,FOXO1,FOXO3,GRB2,GSK3B,IKBKE,INPP5B,INPP5D,ITGA4,ITGA5,ITGB1,KRAS,MAP2K1,MAP2K2,MAPK1,NRAS,PDPK1,PIK3R1,RAP1B,RASD1,RPS6KB1,SOS1,SYNJ1,TGFBR1,TGFBR2,TGFBR3,YWHAH
Activation of IRF by Cytosolic Pattern Recognition Receptors	1.91	2.236	ADAR,ATF2,CD40,CREBBP,DDX58,IFIT2,IKBKE,IRF3,IRF7,ISG15,JUN,LTA,MAPK8,PPIB,SIKE1,STAT1,TANK,TNF,TRAF3,ZBP1
Non-Small Cell Lung Cancer Signaling	2.2	2.236	AKT1,AKT2,AKT3,FOXO3,GRB2,ITPR1,ITPR2,KRAS,MAP2K1,MAP2K2,MAPK1,NRAS,PA2G4,PDPK1,PIK3R1,PRKCA,RAP1B,RASD1,RASSF1,RASSF5,SOS1,STK4,TFDP1,TP53
Cell Cycle: G1/S Checkpoint Regulation	5.1	-2.2	CCND2,CCND3,CCNE2,CDKN2D,E2F3,E2F4,E2F5,FBXL5,FOXO1,GNL3,GSK3B,HDAC1,HDAC2,HDAC3,HDAC5,HDAC6,HDAC8,HDAC9,MAX,MDM2,PA2G4,PAK1IP1,RPL11,RPL5,SMAD3,SMAD4,TFDP1,TGFB1,TP53
Aryl Hydrocarbon Receptor Signaling	2.47	2.191	AHR,AIP,ALDH16A1,ALDH2,ALDH6A1,ALDH9A1,APAF1,CCND2,CCND3,CCNE2,CTSD,DHFR,EP300,FOS,GSTK1,GSTM1,GSTM3,GSTO1,GSTP1,HSP90AA1,HSP90AB1,HSP90B1,JUN,MAPK1,MAPK8,MCM7,MDM2,MGST3,NCOA2,NCOA3,NCOA7,NCOR2,NEDD8,NFE2L2,NRIP1,PTGES3,SLC35A2,TFDP1,TGFB1,TNF,TP53
Cytotoxic T Lymphocyte-mediated Apoptosis of Target Cells	6.45	2.138	APAF1,B2M,BCL2,CASP3,CASP6,CASP7,CASP8,CD247,CD3D,CD3E,CD3G,CYCS,DFFA,FCER1G,HLA-A,HLA-B,HLA-C,HLA-E,HLA-F,PRF1
Apoptosis Signaling	5.77	2.137	ACIN1,AIFM1,APAF1,BCL2,BCL2L11,BIRC3,CAPN10,CAPN2,CAPNS1,CASP10,CASP2,CASP3,CASP6,CASP7,CASP8,CYCS,DFFA,HTRA2,IKBKE,KRAS,LMNA,MAP2K1,MAP2K2,MAP2K7,MAP3K14,MAP3K5,MAP4K4,MAPK1,MAPK8,MCL1,NRAS,PARP1,PRKCA,PRKCQ,RAP1B,RASD1,TNF,TNFRSF1A,TNFRSF1B,TP53
NER Pathway	3	2.117	CCNH,COPS4,COPS8,DDB1,DDB2,EP300,ERCC1,ERCC3,GPS1,GTF2H1,H3-3A/H3-3B,LIG1,LIG3,LIG4,MNAT1,NEDD8,POLD4,POLE3,POLE4,POLR2I,POLR2J2/POLR2J3,POLR2L,PRIM1,RBX1,RNF111,RPA2,TCEA1,TOP2A,TOP2B,UBE2I,UBE2N,USP7,XPA,XPC
Remodeling of Epithelial Adherens Junctions	1.53	2.111	ACTG1,ACTR2,ACTR3,ARPC1B,ARPC2,ARPC3,ARPC4,ARPC5,CBLL1,CTNNA1,CTNNB1,DNM1L,EXOC2,HGS,RAB7A,TUBA1A,TUBA1B,TUBA4A,VCL,ZYX
Acute Myeloid Leukemia Signaling	1.45	2.065	AKT1,AKT2,AKT3,CSF2RB,EIF4EBP1,GRB2,IDH3B,KRAS,LEF1,MAP2K1,MAP2K2,MAP2K3,MAP2K7,MAPK1,NRAS,PIK3R1,PIM1,RAP1B,RASD1,RPS6KB1,RUNX1,SOS1,TCF3,TCF4,TCF7
PPAR Signaling	1.91	-2.043	AIP,CREBBP,EP300,FOS,GRB2,HSP90AA1,HSP90AB1,HSP90B1,IKBKE,IL18,JUN,KRAS,MAP2K1,MAP2K2,MAP3K14,MAP3K7,MAP4K4,MAPK1,NCOR1,NCOR2,NRAS,NRIP1,RAP1B,RASD1,SCAND1,SOS1,SRA1,TNF,TNFRSF1A,TNFRSF1B
Endocannabinoid Developing Neuron Pathway	1.59	2.041	AKT1,AKT2,AKT3,ATF2,ATF4,CREB1,CREBBP,CTNNB1,GNAI2,GNG5,GSK3B,KRAS,MAP2K1,MAP2K2,MAP2K3,MAP2K7,MAPK1,MAPK14,MAPK6,MAPK8,NRAS,PIK3R1,PRKACA,PRKACB,PRKAG1,PRKAG2,PRKAR1A,PRKAR1B,PRKAR2A,RAP1B,RASD1,RHOA
ATM Signaling	2.55	2.041	ATF2,ATF4,CBX1,CBX3,CREB1,CREBBP,GADD45A,GADD45G,H2AX,HP1BP3,JUN,MAPK14,MAPK8,MDC1,MDM2,MDM4,PPP2CA,PPP2R2A,PPP2R5A,PPP2R5E,RAD50,RNF168,RNF8,SMC3,TDP1,TLK1,TP53,TP53BP1,TRIM28,USP7,ZEB1
Apelin Adipocyte Signaling Pathway	1.75	2.041	CAT,GNAI2,GPX1,GPX4,GPX7,GSTK1,GSTM1,GSTP1,HIF1A,MAPK1,MAPK14,MAPK6,MAPK8,MGST3,PRKAA1,PRKAB1,PRKACA,PRKACB,PRKAG1,PRKAG2,PRKAR1A,PRKAR1B,PRKAR2A,SOD1

## Sheet: Th1_3D
Ingenuity Canonical Pathways	-log(p-value)	z-score	Molecules
EIF2 Signaling	57.4	-4.258	DDIT3,EIF1,EIF1AY,EIF2AK2,EIF2S2,EIF2S3,EIF3A,EIF3E,EIF3K,EIF3L,EIF3M,EIF4A2,EIF4E,EIF4G2,EIF5,EIF5B,FAU,GRB2,HSPA5,PABPC1,PPP1CA,PPP1R15A,RPL10,RPL10A,RPL11,RPL12,RPL13,RPL14,RPL15,RPL17,RPL18,RPL18A,RPL19,RPL21,RPL22,RPL23,RPL23A,RPL24,RPL26,RPL27,RPL27A,RPL28,RPL29,RPL3,RPL30,RPL31,RPL32,RPL34,RPL35,RPL35A,RPL36,RPL36A,RPL36AL,RPL37,RPL37A,RPL38,RPL39,RPL39L,RPL5,RPL6,RPL7A,RPL8,RPL9,RPLP0,RPL…	Th1_3D
CD28 Signaling in T Helper Cells	7.35	3.9	ACTR2,ACTR3,ARPC1B,ARPC2,ARPC3,ARPC4,ARPC5,CALM1 (includes others),CAMK4,CD3D,CD3G,FCER1G,FOS,FYN,GRB2,HLA-A,HLA-B,HLA-DRB1,JUN,LCK,LCP2,MALT1,NFKB1,PPP3CA,PTPN6
Reelin Signaling in Neurons	1.81	3.873	ACTR2,ACTR3,ARHGEF1,ARPC1B,ARPC2,ARPC3,ARPC4,ARPC5,CFL1,FYN,ITGA4,ITGAL,ITGB1,ITGB2,LCK
Integrin Signaling	2.25	3.545	ACTG1,ACTR2,ACTR3,ARPC1B,ARPC2,ARPC3,ARPC4,ARPC5,FNBP1,FYN,GRB2,ITGA4,ITGAE,ITGAL,ITGB1,ITGB2,LIMS1,MYL12A,MYL12B,RHOH,RHOT2,TLN1,WIPF1
14-3-3-mediated Signaling	1.55	3.162	FOS,GRB2,JUN,PDIA3,TNF,TUBA1A,TUBA1B,TUBA4A,TUBB,VIM,YWHAB,YWHAE,YWHAQ,YWHAZ
Actin Cytoskeleton Signaling	2.06	2.985	ACTG1,ACTR2,ACTR3,ARHGEF1,ARPC1B,ARPC2,ARPC3,ARPC4,ARPC5,CFL1,EZR,FLNA,GRB2,IQGAP2,ITGA4,ITGB1,MYL12A,MYL12B,RDX,TLN1,TMSB10/TMSB4X,TMSB4Y,WASF2
Actin Nucleation by ARP-WASP Complex	3.97	2.887	ACTR2,ACTR3,ARPC1B,ARPC2,ARPC3,ARPC4,ARPC5,FNBP1,GRB2,ITGA4,ITGB1,RHOH,RHOT2,WIPF1
Rac Signaling	2.78	2.84	ACTR2,ACTR3,ARPC1B,ARPC2,ARPC3,ARPC4,ARPC5,CD44,CFL1,ELK4,IQGAP2,ITGA4,ITGB1,JUN,NCF1,NFKB1
Regulation of Actin-based Motility by Rho	3.94	2.84	ACTR2,ACTR3,ARPC1B,ARPC2,ARPC3,ARPC4,ARPC5,CFL1,FNBP1,ITGA4,ITGB1,MYL12A,MYL12B,RHOH,RHOT2,WIPF1
Natural Killer Cell Signaling	4.13	2.746	B2M,CD48,CFL1,FCER1G,FYN,GRB2,HLA-A,HLA-B,HLA-E,HLA-F,HSPA4,HSPA5,HSPA6,HSPA8,ITGAL,ITGB1,JAK3,KLRB1,KLRD1,LCK,LCP2,MAP3K12,NFKB1,PTPN6,SH2D1A,TYROBP,WIPF1
Necroptosis Signaling Pathway	2.79	2.683	BIRC3,CASP8,CFLAR,EIF2AK2,FADD,IRF3,JAK1,MDM2,PPID,PPP3CA,SLC25A5,STAT1,TAB2,TIMM10,TIMM8B,TNF,TOMM20,TOMM7,TSPO,UBC
Fcγ Receptor-mediated Phagocytosis in Macrophages and Monocytes	2.68	2.673	ACTG1,ACTR2,ACTR3,ARPC1B,ARPC2,ARPC3,ARPC4,ARPC5,EZR,FYN,INPP5D,LCP2,NCF1,TLN1
Systemic Lupus Erythematosus In B Cell Signaling Pathway	2.26	2.646	CALM1 (includes others),CAMK4,CCND2,CD79B,CTNNB1,FOS,FYN,GRB2,IFIT2,IFIT3,IL6ST,INPP5D,IRF3,ISG15,ISG20,JAK1,JUN,LCK,LTB,MALT1,MCL1,NFKB1,PAG1,PPP3CA,PTPN6,RASGRP1,STAT1,TNF
RhoGDI Signaling	3.08	-2.558	ACTG1,ACTR2,ACTR3,ARHGEF1,ARPC1B,ARPC2,ARPC3,ARPC4,ARPC5,CD44,CFL1,ESR1,EZR,FNBP1,GNG5,ITGA4,ITGB1,MYL12A,MYL12B,RDX,RHOH,RHOT2,WASF2
eNOS Signaling	1.5	2.496	CALM1 (includes others),CAMK4,CASP3,CASP8,ESR1,HSP90AA1,HSP90AB1,HSP90B1,HSPA4,HSPA5,HSPA6,HSPA8,LPAR6,NOSIP,PRKACB,PRKAR1A
Signaling by Rho Family GTPases	4.62	2.414	ACTG1,ACTR2,ACTR3,ARHGEF1,ARPC1B,ARPC2,ARPC3,ARPC4,ARPC5,CFL1,CLIP1,EZR,FNBP1,FOS,GNG5,ITGA4,ITGB1,JUN,MAP3K12,MYL12A,MYL12B,NCF1,NFKB1,RDX,RHOH,RHOT2,SEPTIN1,SEPTIN2,SEPTIN6,SEPTIN9,STMN1,VIM,WIPF1
ERK/MAPK Signaling	2.29	2.357	EIF4E,ELF1,ELK3,ESR1,ETS1,FOS,FYN,GRB2,H3-3A/H3-3B,HSPB1,ITGA4,ITGB1,LAMTOR3,MKNK2,PPP1CA,PRKACB,PRKAR1A,STAT1,TLN1,YWHAB,YWHAQ,YWHAZ
Cdc42 Signaling	8.14	2.236	ACTR2,ACTR3,ARPC1B,ARPC2,ARPC3,ARPC4,ARPC5,B2M,CD3D,CD3G,CFL1,CLIP1,FCER1G,FOS,HLA-A,HLA-B,HLA-DPA1,HLA-DPB1,HLA-DRB1,HLA-E,HLA-F,IQGAP2,ITGA4,ITGB1,JUN,MYL12A,MYL12B,WIPF1
Inhibition of ARE-Mediated mRNA Degradation Pathway	4.1	2.236	CNOT1,CNOT10,CNOT2,CNOT4,DDX6,EXOSC5,EXOSC8,LTB,PAPOLA,PRKACB,PRKAR1A,PSME1,PSME2,TIA1,TNF,YWHAB,YWHAE,YWHAQ,YWHAZ,ZFP36
Glutathione Redox Reactions I	1.97	2.236	GPX1,GPX4,GSTK1,GSTP1,MGST3
RhoA Signaling	4.15	2.236	ACTG1,ACTR2,ACTR3,ARHGEF1,ARPC1B,ARPC2,ARPC3,ARPC4,ARPC5,CFL1,EZR,KTN1,LPAR6,MYL12A,MYL12B,RDX,SEPTIN1,SEPTIN2,SEPTIN6,SEPTIN9
Gluconeogenesis I	1.73	2.236	ALDOA,ENO1,MDH1,MDH2,ME2
Role of PKR in Interferon Induction and Antiviral Response	7.43	2.2	BID,CASP3,CASP8,DNAJC3,EIF2AK2,FADD,FOS,HMGB1,HSP90AA1,HSP90AB1,HSP90B1,HSPA4,HSPA5,HSPA6,HSPA8,IRF1,IRF3,JAK1,JUN,METAP2,NFKB1,NPM1,STAT1,TAB2,TNF
PI3K/AKT Signaling	2.85	2.183	CTNNB1,EIF4E,GRB2,HSP90AA1,HSP90AB1,HSP90B1,IL10RB,IL2RG,IL6ST,INPP5D,ITGA4,ITGB1,JAK1,JAK3,LIMS1,MCL1,MDM2,NFKB1,YWHAB,YWHAE,YWHAQ,YWHAZ
Remodeling of Epithelial Adherens Junctions	4.27	2.121	ACTG1,ACTR2,ACTR3,ARPC1B,ARPC2,ARPC3,ARPC4,ARPC5,CLIP1,CTNNB1,TUBA1A,TUBA1B,TUBA4A,TUBB
NRF2-mediated Oxidative Stress Response	2.79	2.111	ACTG1,DNAJA1,DNAJB1,DNAJB14,DNAJB6,DNAJC3,DNAJC7,DNAJC8,FOS,FTH1,FTL,GSTK1,GSTP1,HERPUD1,JUN,JUNB,JUND,MAF,MGST3,RBX1,SQSTM1,TXN,UBB

## Sheet: Th2_3D
Ingenuity Canonical Pathways	-log(p-value)	z-score	Molecules
CD28 Signaling in T Helper Cells	7.76	4.359	ACTR2,ACTR3,AKT3,ARPC1B,ARPC2,ARPC3,ARPC4,ARPC5,CALM1 (includes others),CAMK4,CD3D,CD3G,FOS,GRB2,HLA-A,HLA-B,HLA-DOA,HLA-DRA,ITK,ITPR2,JUN,MALT1,NFKB1,NFKBIA,PPP3CA,WAS
Estrogen Receptor Signaling	1.53	3.657	AKT3,ATP5F1E,CCNC,CREBBP,DDX5,EIF2B4,EIF4E,FOS,GNA13,GRB2,HIF1A,HSP90AA1,HSP90AB1,HSP90B1,JAK1,JAK3,JUN,KRAS,MED31,MED4,MYL12B,NFKB1,PDIA3,PRKAA1,PRKACA,PRKACB,PRKAR1A,RAP2B,TBL1XR1,THRAP3
RhoGDI Signaling	1.66	-3.638	ACTR2,ACTR3,ARHGAP1,ARHGDIB,ARPC1B,ARPC2,ARPC3,ARPC4,ARPC5,CD44,CREBBP,EZR,GNA13,ITGA4,ITGB1,MYL12B,RAC2,RHOF,WASF2
Natural Killer Cell Signaling	3.55	3.53	AKT3,B2M,CD48,GRB2,HCST,HLA-A,HLA-B,HLA-C,HLA-E,HLA-F,HSPA1A/HSPA1B,HSPA8,IRAK4,ITGAL,ITGB1,JAK3,KLRD1,KRAS,MAP3K12,NCR1,NFKB1,RAC2,RAP2B,TYROBP,WAS,WIPF1
EIF2 Signaling	49.9	-3.501	AKT3,DDIT3,EIF1,EIF1AY,EIF2AK1,EIF2AK2,EIF2B4,EIF2S1,EIF2S2,EIF2S3,EIF3A,EIF3E,EIF3F,EIF3I,EIF4A3,EIF4E,EIF4G2,EIF5B,FAU,GRB2,KRAS,PABPC1,PPP1R15A,RAP2B,RPL10,RPL10A,RPL11,RPL13,RPL13A,RPL14,RPL15,RPL17,RPL18,RPL19,RPL22,RPL22L1,RPL23,RPL23A,RPL24,RPL26,RPL27,RPL27A,RPL3,RPL30,RPL31,RPL32,RPL34,RPL35,RPL35A,RPL36,RPL36AL,RPL37,RPL37A,RPL38,RPL39,RPL39L,RPL4,RPL5,RPL6,RPL7L1,RPLP0,RPLP1,RPLP2,RPS1…	Th2_3D
Cdc42 Signaling	9.16	3.273	ACTR2,ACTR3,ARPC1B,ARPC2,ARPC3,ARPC4,ARPC5,B2M,BAIAP2,CD3D,CD3G,DIAPH3,FGD3,FOS,HLA-A,HLA-B,HLA-C,HLA-DOA,HLA-DPA1,HLA-DRA,HLA-E,HLA-F,IQGAP1,ITGA4,ITGB1,ITK,JUN,MYL12B,WAS,WIPF1
Actin Cytoskeleton Signaling	3.52	3.272	ACTR2,ACTR3,ARPC1B,ARPC2,ARPC3,ARPC4,ARPC5,BAIAP2,BRK1,DIAPH3,EZR,FGD3,FLNA,GNA13,GRB2,IQGAP1,ITGA4,ITGB1,KRAS,MYL12B,PFN1,PTK2,RAC2,RAP2B,TLN1,TMSB10/TMSB4X,WAS,WASF2
Actin Nucleation by ARP-WASP Complex	5.75	3.207	ACTR2,ACTR3,ARPC1B,ARPC2,ARPC3,ARPC4,ARPC5,BAIAP2,GRB2,ITGA4,ITGB1,KRAS,RAC2,RAP2B,RHOF,WAS,WIPF1
Adrenomedullin signaling pathway	1.35	3.153	AKT3,CALM1 (includes others),CAMK4,CASP3,FOS,GRB2,HIF1A,ITPR2,KRAS,MAX,NFKB1,NT5C,PDIA3,PRKACA,PRKACB,PRKAR1A,PTK2,RAP2B,RXRB
Signaling by Rho Family GTPases	2.68	3.138	ACTR2,ACTR3,ARPC1B,ARPC2,ARPC3,ARPC4,ARPC5,BAIAP2,DIAPH3,EZR,FOS,GNA13,IQGAP1,ITGA4,ITGB1,JUN,MAP3K12,MYL12B,NFKB1,PTK2,RAC2,RHOF,SEPTIN2,SEPTIN7,STMN1,VIM,WAS,WIPF1
Ephrin Receptor Signaling	1.92	3.13	ABI1,ACTR2,ACTR3,AKT3,ARPC1B,ARPC2,ARPC3,ARPC4,ARPC5,CREBBP,GNA13,GRB2,ITGA4,ITGB1,KRAS,PTK2,RAC2,RAP2B,WAS,WIPF1
Systemic Lupus Erythematosus In B Cell Signaling Pathway	1.4	3	AKT3,CALM1 (includes others),CAMK4,CCND2,CD22,CD79B,CTNNB1,FOS,GRB2,IFIT3,IRAK4,IRF3,ISG15,JAK1,JUN,KRAS,LTB,MALT1,MCL1,NFKB1,PPP3CA,RAC2,RAP2B,TNFSF13B,TRAF5
fMLP Signaling in Neutrophils	2.5	3	ACTR2,ACTR3,ARPC1B,ARPC2,ARPC3,ARPC4,ARPC5,CALM1 (includes others),CAMK4,ITPR2,KRAS,NFKB1,NFKBIA,PPP3CA,RAP2B,WAS
Regulation of Actin-based Motility by Rho	3.8	3	ACTR2,ACTR3,ARPC1B,ARPC2,ARPC3,ARPC4,ARPC5,BAIAP2,ITGA4,ITGB1,MYL12B,PFN1,RAC2,RHOF,WAS,WIPF1
Integrin Signaling	1.84	2.985	ACTR2,ACTR3,AKT3,ARPC1B,ARPC2,ARPC3,ARPC4,ARPC5,GRB2,ITGA4,ITGAL,ITGB1,KRAS,MYL12B,PFN1,PTK2,RAC2,RAP2B,RHOF,TLN1,WAS,WIPF1
Fcγ Receptor-mediated Phagocytosis in Macrophages and Monocytes	1.76	2.887	ACTR2,ACTR3,AKT3,ARPC1B,ARPC2,ARPC3,ARPC4,ARPC5,EZR,RAC2,TLN1,WAS
eNOS Signaling	1.69	2.887	AKT3,CALM1 (includes others),CAMK4,CASP3,CASP8,HSP90AA1,HSP90AB1,HSP90B1,HSPA1A/HSPA1B,HSPA8,ITPR2,LPAR6,NOSIP,PRKAA1,PRKACA,PRKACB,PRKAR1A
B Cell Receptor Signaling	2.17	2.837	AKT3,APBB1IP,BCL2A1,CALM1 (includes others),CAMK4,CD22,CD79B,CREBBP,EGR1,ETS1,GRB2,JUN,KRAS,MALT1,MAP3K12,NFKB1,NFKBIA,PPP3CA,PTK2,RAC2,RAP2B
PI3K/AKT Signaling	3.44	2.837	AKT3,CDC37,CTNNB1,EIF4E,GRB2,HSP90AA1,HSP90AB1,HSP90B1,IL7R,ITGA4,ITGB1,JAK1,JAK3,KRAS,MCL1,NFKB1,NFKBIA,PPP2R5E,RAP2B,TSC1,YWHAB,YWHAE,YWHAQ,YWHAZ
Type I Diabetes Mellitus Signaling	2.41	2.828	CASP3,CASP8,CD3D,CD3G,HLA-A,HLA-B,HLA-C,HLA-DOA,HLA-DRA,HLA-E,HLA-F,IRF1,JAK1,NFKB1,NFKBIA
Rac Signaling	3.55	2.828	ACTR2,ACTR3,ARPC1B,ARPC2,ARPC3,ARPC4,ARPC5,BAIAP2,BRK1,CD44,IQGAP1,ITGA4,ITGB1,JUN,KRAS,NFKB1,PTK2,RAP2B
iNOS Signaling	4.05	2.828	CALM1 (includes others),CAMK4,CREBBP,FOS,IRAK4,IRF1,JAK1,JAK3,JUN,NFKB1,NFKBIA
RANK Signaling in Osteoclasts	2.02	2.714	AKT3,BIRC3,CALM1 (includes others),CAMK4,FOS,JUN,MAP3K12,NFKB1,NFKBIA,PPP3CA,TAB2,TRAF5
BMP signaling pathway	1.74	2.714	CAMK4,CREBBP,GRB2,JUN,KRAS,NFKB1,PRKACA,PRKACB,PRKAR1A,RAP2B,SMAD7
ERK/MAPK Signaling	2.8	2.683	CREBBP,EIF4E,ELF1,ELF2,ETS1,ETS2,FOS,GRB2,H3-3A/H3-3B,ITGA4,ITGB1,KRAS,PPP1R7,PPP2R5E,PRKACA,PRKACB,PRKAR1A,PTK2,RAC2,RAP2B,TLN1,YWHAB,YWHAQ,YWHAZ
NRF2-mediated Oxidative Stress Response	3.73	2.5	CREBBP,DNAJB14,DNAJB9,DNAJC10,DNAJC15,DNAJC3,DNAJC8,FOS,FTH1,FTL,GCLM,GSTK1,GSTP1,JUN,JUNB,JUND,KRAS,PMF1/PMF1-BGLAP,PRDX1,RAP2B,RBX1,SLC35A2,SOD1,TXN,UBB,USP14
14-3-3-mediated Signaling	2.88	2.496	AKT3,FOS,GRB2,JUN,KRAS,PDCD6IP,PDIA3,RAP2B,SRPK2,TSC1,TUBA1A,TUBA1C,TUBB4B,VIM,YWHAB,YWHAE,YWHAQ,YWHAZ
RAN Signaling	3.3	2.449	IPO5,KPNA5,KPNA6,KPNB1,TNPO1,XPO1
Hypoxia Signaling in the Cardiovascular System	4.3	2.449	CREBBP,HIF1A,HSP90AA1,HSP90AB1,HSP90B1,JUN,LDHA,NFKBIA,SLC2A4,UBE2A,UBE2B,UBE2D2,UBE2D3,UBE2N,UBE2R2
Role of NFAT in Regulation of the Immune Response	3.33	2.4	AKT3,CALM1 (includes others),CAMK4,CD3D,CD3G,CD79B,CSNK1A1,CSNK1G3,FOS,GNA13,GRB2,HLA-A,HLA-B,HLA-DOA,HLA-DRA,ITK,ITPR2,JUN,KRAS,NFKB1,NFKBIA,PPP3CA,RAP2B,XPO1
NF-κB Signaling	1.68	2.357	AKT3,CASP8,CREBBP,CSNK2B,EIF2AK2,IRAK4,KRAS,MALT1,NFKB1,NFKBIA,PRKACA,PRKACB,RAP2B,TAB2,TANK,TNFAIP3,TNFSF13B,TRAF5,UBE2N
RhoA Signaling	3.08	2.357	ACTR2,ACTR3,ARHGAP1,ARPC1B,ARPC2,ARPC3,ARPC4,ARPC5,BAIAP2,EZR,GNA13,KTN1,LPAR6,MYL12B,PFN1,PTK2,SEPTIN2,SEPTIN7
ERK5 Signaling	1.36	2.333	CREBBP,FOS,GNA13,KRAS,RAP2B,YWHAB,YWHAE,YWHAQ,YWHAZ
IGF-1 Signaling	2.96	2.309	AKT3,CSNK2B,FOS,GRB2,JAK1,JUN,KRAS,PRKACA,PRKACB,PRKAR1A,PTK2,RAP2B,YWHAB,YWHAE,YWHAQ,YWHAZ
TNFR1 Signaling	2.47	2.121	BIRC3,CASP3,CASP8,FOS,JUN,NFKB1,NFKBIA,TANK,TNFAIP3
Retinoic acid Mediated Apoptosis Signaling	1.97	2.121	CASP3,CASP8,CFLAR,IRF1,PARP1,PARP14,PARP8,RARG,RXRB
Nitric Oxide Signaling in the Cardiovascular System	1.38	2.111	AKT3,CALM1 (includes others),CAMK4,HSP90AA1,HSP90AB1,HSP90B1,ITPR2,PRKAA1,PRKACA,PRKACB,PRKAR1A
Role of PKR in Interferon Induction and Antiviral Response	3.87	2.065	CASP3,CASP8,DNAJC3,EIF2AK2,EIF2S1,FOS,HMGB1,HSP90AA1,HSP90AB1,HSP90B1,HSPA1A/HSPA1B,HSPA8,IRF1,IRF3,JAK1,JUN,NFKB1,NFKBIA,TAB2

## Sheet: Treg_3D
Ingenuity Canonical Pathways	-log(p-value)	z-score	Molecules
Phospholipase C Signaling	7.69	5.578	ARHGEF1,ARHGEF11,ARHGEF2,ARHGEF3,ARHGEF6,ATF2,ATF4,BLNK,CALM1 (includes others),CAMK4,CD247,CD3D,CD3E,CD3G,CD79A,CD79B,CDC42,CHP1,CREB1,CREBBP,EP300,FCER1G,FNBP1,FYN,GNAS,GNB2,GNB5,GRAP2,GRB2,HDAC1,HDAC2,HDAC3,HDAC6,HDAC7,HDAC8,HDAC9,IGHG1,IGHG2,IGHG3,ITGA4,ITGA5,ITGB1,ITK,ITPR2,ITPR3,KRAS,LCK,LCP2,LYN,MAP2K2,MAPK1,MARCKS,MEF2A,MEF2C,MEF2D,MPRIP,MYL12A,MYL12B,MYL6,MYL6B,NFAT5,NFKB1,NRAS,PEBP1,PPP…
Role of NFAT in Cardiac Hypertrophy	3.94	5.27	AKT1,AKT2,AKT3,CALM1 (includes others),CAMK1D,CAMK2D,CAMK2G,CAMK4,CHP1,CSNK1A1,EP300,GNAS,GNB2,GNB5,GRB2,GSK3B,HDAC1,HDAC2,HDAC3,HDAC6,HDAC7,HDAC8,HDAC9,IL6ST,ITPR2,ITPR3,KRAS,MAP2K2,MAP2K7,MAP3K1,MAP3K7,MAPK1,MAPK14,MAPK8,MAPK9,MEF2A,MEF2C,MEF2D,NRAS,PDIA3,PIK3C3,PIK3R1,PLCL2,PPP3CA,PPP3CC,PPP3R1,PRKACB,PRKAG1,PRKAG2,PRKAR1A,PRKCA,PRKCB,PRKCH,PRKCI,PRKCQ,PRKD3,RAP2B,RASD1,RCAN3,RRAS2,SOS1,TGFB1,…
NRF2-mediated Oxidative Stress Response	8.99	5.196	ACTG1,AKT1,ATF4,CAT,CBR1,CCT7,CLPP,CREBBP,DNAJA1,DNAJA2,DNAJB1,DNAJB14,DNAJB6,DNAJB9,DNAJC10,DNAJC11,DNAJC14,DNAJC3,DNAJC7,DNAJC8,DNAJC9,EP300,ERP29,FOS,FTH1,FTL,GCLM,GSK3B,GSR,GSTK1,GSTP1,HERPUD1,JUN,JUNB,JUND,KRAS,MAF,MAFF,MAP2K2,MAP2K7,MAP3K1,MAP3K5,MAP3K7,MAPK1,MAPK14,MAPK8,MAPK9,MGST3,NRAS,PIK3C3,PIK3R1,PPIB,PRDX1,PRKCA,PRKCB,PRKCH,PRKCI,PRKCQ,PRKD3,RAP2B,RASD1,RBX1,RRAS2,SOD2,SQSTM1,STIP1,T…
Necroptosis Signaling Pathway	4.41	5.181	BIRC3,CAMK2D,CAMK2G,CAPN1,CAPN2,CASP1,CASP10,CASP8,CFLAR,CHP1,DNM1L,EIF2AK2,FKBP1A,GLUD1,GLUL,IRF3,JAK1,MAP3K7,MDM2,PAM16,PPP3CA,PPP3CC,PPP3R1,RBL2,SHARPIN,SLC25A5,STAT1,TAB2,TIMM10,TIMM13,TIMM17B,TIMM50,TIMM8B,TIMM9,TNF,TNFRSF10A,TNFRSF1A,TNFSF10,TNIP1,TOMM20,TOMM22,TOMM34,TOMM7,TOMM70,TP53,TRPM7,TSPO,UBC,VDAC1,VDAC2,VDAC3
GNRH Signaling	2.41	4.919	ATF2,ATF4,CALM1 (includes others),CAMK2D,CAMK2G,CAMK4,CDC42,CREB1,CREBBP,EGR1,FOS,GNAS,GRB2,ITPR2,ITPR3,JUN,KRAS,MAP2K2,MAP2K7,MAP3K1,MAP3K12,MAP3K13,MAP3K2,MAP3K3,MAP3K5,MAP3K7,MAP3K8,MAPK1,MAPK14,MAPK8,MAPK9,NFKB1,NRAS,PAK2,PRKACB,PRKAG1,PRKAG2,PRKAR1A,PRKCA,PRKCB,PRKCH,PRKCI,PRKCQ,PRKD3,RAP2B,RASD1,RRAS2,SOS1
Synaptic Long Term Potentiation	2.82	4.768	ATF2,ATF4,CALM1 (includes others),CAMK2D,CAMK2G,CAMK4,CHP1,CREB1,CREBBP,EP300,ITPR2,ITPR3,KRAS,MAP2K2,MAPK1,NRAS,PDIA3,PLCL2,PPP1CA,PPP1CC,PPP1R11,PPP1R12A,PPP1R14B,PPP3CA,PPP3CC,PPP3R1,PRKACB,PRKAG1,PRKAG2,PRKAR1A,PRKCA,PRKCB,PRKCH,PRKCI,PRKCQ,PRKD3,RAP2B,RASD1,RRAS2
Xenobiotic Metabolism General Signaling Pathway	2.57	4.743	AHR,AKT1,AKT2,AKT3,CREBBP,EP300,FTL,GSTK1,GSTP1,KRAS,MAF,MAP2K2,MAP2K7,MAP3K1,MAP3K12,MAP3K13,MAP3K2,MAP3K3,MAP3K5,MAP3K7,MAP3K8,MAPK1,MAPK14,MAPK8,MAPK9,MGST3,NR1H2,NRAS,PIK3C3,PIK3R1,PPARA,PRKCA,PRKCB,PRKCH,PRKCI,PRKCQ,PRKD3,RAP2B,RASD1,RBX1,RRAS2
CD28 Signaling in T Helper Cells	11.1	4.718	ACTR2,ACTR3,AKT1,AKT2,AKT3,ARPC1A,ARPC1B,ARPC2,ARPC3,ARPC4,ARPC5,BCL10,CALM1 (includes others),CAMK4,CD247,CD28,CD3D,CD3E,CD3G,CDC42,CHP1,CSK,FCER1G,FOS,FYN,GRAP2,GRB2,HLA-A,HLA-B,HLA-DOA,IKBKE,ITK,ITPR2,ITPR3,JUN,LCK,LCP2,MALT1,MAP2K2,MAP3K1,MAPK8,MAPK9,NFAT5,NFKB1,NFKBIA,PDPK1,PIK3C3,PIK3R1,PPP3CA,PPP3CC,PPP3R1,PRKCQ,VAV1,WAS,ZAP70
Opioid Signaling Pathway	1.84	4.648	AKT1,AKT2,AKT3,AP1B1,AP1G2,AP2A2,AP2B1,AP2M1,ATF2,ATF4,CALM1 (includes others),CAMK1D,CAMK2D,CAMK2G,CAMK4,CDC42,CREB1,CREBBP,CTNNB1,EP300,FOS,FOSB,FYN,GNAS,GRK2,GRK3,GSK3B,HCK,ITPR2,ITPR3,KRAS,LCK,LYN,MAP2K2,MAP2K7,MAPK1,MAPK6,NFKB1,NFKBIA,NRAS,PDK1,PPP3CA,PPP3CC,PPP3R1,PRKACB,PRKAG1,PRKAG2,PRKAR1A,PRKCA,PRKCB,PRKCH,PRKCI,PRKCQ,PRKD3,RAC2,RAP2B,RASD1,RGS10,RPS6KA5,RPS6KB2,RRAS2,SOS1
Role of NFAT in Regulation of the Immune Response	6.87	4.636	AKT1,AKT2,AKT3,ATF2,BLNK,CALM1 (includes others),CAMK4,CD247,CD28,CD3D,CD3E,CD3G,CD79A,CD79B,CHP1,CSNK1A1,CSNK1D,CSNK1E,CSNK1G2,CSNK1G3,FCER1A,FCER1G,FOS,FYN,GNAS,GNAZ,GNB2,GNB5,GRB2,GSK3B,HLA-A,HLA-B,HLA-DOA,IKBKE,ITK,ITPR2,ITPR3,JUN,KRAS,LCK,LCP2,LYN,MAP2K2,MAPK1,MEF2A,MEF2C,MEF2D,NFAT5,NFKB1,NFKBIA,NRAS,PIK3C3,PIK3R1,PPP3CA,PPP3CC,PPP3R1,PRKCQ,RAP2B,RASD1,RCAN3,RRAS2,SOS1,XPO1,ZAP70
HGF Signaling	5.78	4.542	AKT1,AKT2,AKT3,ATF2,CDC42,CDKN1A,ELF1,ELF2,ELK3,ETS1,FOS,GRB2,ITGA4,ITGA5,ITGB1,JUN,KRAS,MAP2K2,MAP2K7,MAP3K1,MAP3K12,MAP3K13,MAP3K2,MAP3K3,MAP3K5,MAP3K7,MAP3K8,MAPK1,MAPK8,MAPK9,NRAS,PIK3C3,PIK3R1,PRKCA,PRKCB,PRKCH,PRKCI,PRKCQ,PRKD3,RAP2B,RASD1,RRAS2,SOS1
PI3K Signaling in B Lymphocytes	8.55	4.525	AKT1,AKT2,AKT3,ATF2,ATF3,ATF4,ATF6B,BCL10,BLNK,CALM1 (includes others),CAMK2D,CAMK2G,CAMK4,CBL,CD19,CD40,CD79A,CD79B,CD81,CHP1,CREB1,DAPP1,FOS,FYN,IKBKE,IL4R,INPP5D,ITPR2,ITPR3,JUN,KRAS,LYN,MALT1,MAP2K2,MAPK1,NFAT5,NFKB1,NFKBIA,NRAS,PDIA3,PDPK1,PIK3R1,PLCL2,PLEKHA1,PLEKHA2,PLEKHA4,PPP3CA,PPP3CC,PPP3R1,PRKCB,PRKCI,PTEN,RAP2B,RASD1,RRAS2,VAV1
RANK Signaling in Osteoclasts	5.29	4.459	AKT1,AKT2,AKT3,BIRC3,CALM1 (includes others),CAMK4,CBL,CHP1,FOS,GSN,IKBKE,JUN,MAP2K2,MAP2K7,MAP3K1,MAP3K12,MAP3K13,MAP3K2,MAP3K3,MAP3K5,MAP3K7,MAP3K8,MAPK1,MAPK14,MAPK8,MAPK9,NFKB1,NFKBIA,PIK3C3,PIK3R1,PPP3CA,PPP3CC,PPP3R1,TAB2,TRAF5
Senescence Pathway	6.46	4.447	AKT1,AKT2,AKT3,ANAPC13,ANAPC4,ATF3,CALM1 (includes others),CAMK4,CAPN1,CAPN2,CAT,CDC16,CDKN1A,CEBPB,CHP1,CREBBP,CXCL8,DMTF1,E2F3,E2F5,E2F6,EED,EIF4E,EIF4EBP1,ELF1,ELF2,ELK3,EP300,ETS1,GADD45A,GADD45G,HBP1,IKBKE,ING1,IRF3,ITPR2,ITPR3,ITSN2,JUN,KAT2B,KRAS,MAP2K2,MAP2K7,MAP3K7,MAPK1,MAPK14,MAPK6,MDM2,NFAT5,NFKB1,NRAS,PARP1,PDHA1,PDHB,PDHX,PDK1,PHF1,PHF19,PIK3C3,PIK3R1,PPP1CA,PPP2R1A,PPP2R5A,PPP2R5E,…
Cardiac Hypertrophy Signaling (Enhanced)	1.42	4.434	AKAP13,AKT1,AKT2,AKT3,APEX1,ATF2,CALM1 (includes others),CAMK2D,CAMK2G,CAMK4,CHP1,CSF2RB,CTNNB1,CXCL8,DIAPH1,DIAPH2,DVL3,EIF2B3,EIF2B4,EIF4E,EIF4EBP1,EP300,GNAS,GSK3B,HDAC1,HDAC2,HDAC3,HDAC6,HDAC7,HDAC8,HDAC9,IKBKE,IL10RA,IL21R,IL27RA,IL2RA,IL2RB,IL2RG,IL4R,IL6R,IL6ST,IL7R,ITGA4,ITGA5,ITGB1,ITPR2,ITPR3,JUN,KRAS,LTB,MAP2K2,MAP2K7,MAP3K1,MAP3K12,MAP3K13,MAP3K2,MAP3K3,MAP3K5,MAP3K7,MAP3K8,MAPK1,MAPK…
Reelin Signaling in Neurons	3.91	4.422	ACTR2,ACTR3,AKT1,AKT2,AKT3,ARHGEF1,ARHGEF11,ARHGEF2,ARHGEF3,ARHGEF6,ARPC1A,ARPC1B,ARPC2,ARPC3,ARPC4,ARPC5,CAMK2D,CAMK2G,CDC42,CFL1,CRK,FYN,GSK3B,HCK,ITGA4,ITGA5,ITGA6,ITGAL,ITGB1,ITGB2,LCK,LYN,MAP2K2,MAP2K7,MAP4K1,MAPK1,MAPK8,MAPK9,PDK1,PIK3C3,PIK3R1,RHOA,WASL
Calcium-induced T Lymphocyte Apoptosis	6.93	4.315	CALM1 (includes others),CAMK4,CAPN2,CD247,CD3D,CD3E,CD3G,CHP1,EP300,FCER1G,HDAC1,HDAC2,HLA-A,HLA-B,HLA-DOA,ITPR2,ITPR3,LCK,MEF2D,NR4A1,PPP3CA,PPP3CC,PPP3R1,PRKCA,PRKCB,PRKCH,PRKCI,PRKCQ,PRKD3,ZAP70
Synaptogenesis Signaling Pathway	1.42	4.303	ACTR2,ACTR3,AKT1,AKT2,AKT3,AP1B1,AP1G2,AP2A2,AP2B1,AP2M1,ARPC1A,ARPC1B,ARPC2,ARPC3,ARPC4,ARPC5,ATF2,ATF4,CALM1 (includes others),CAMK2D,CAMK2G,CAMK4,CDC42,CFL1,CREB1,CREBBP,CRK,CTNNB1,EFNA2,EIF4EBP1,EPHB6,FARP1,FYN,GRB2,GSK3B,HCK,HSPA8,ITSN2,KRAS,LCK,LYN,MAPK1,MAPK14,MARCKS,NAP1L1,NAP1L4,NRAS,PIK3C3,PIK3R1,PRKACB,PRKAG1,PRKAG2,PRKAR1A,RAB5A,RAP2B,RASD1,RASGRP1,RASGRP2,RHOA,RPS6KB2,RRAS2,SOS1,STXB…
Cardiac Hypertrophy Signaling	3.48	4.225	AKT1,ATF2,CALM1 (includes others),CAMK4,CDC42,CHP1,CREB1,CREBBP,EIF2B3,EIF2B4,EIF4E,EP300,FNBP1,GNAS,GNAZ,GNB2,GNB5,GRB2,GSK3B,IL6R,JUN,KRAS,MAP2K2,MAP2K7,MAP3K1,MAP3K12,MAP3K13,MAP3K2,MAP3K3,MAP3K5,MAP3K7,MAP3K8,MAPK1,MAPK14,MAPK8,MAPK9,MEF2A,MEF2C,MEF2D,MYL12A,MYL12B,MYL6,MYL6B,NRAS,PDIA3,PIK3C3,PIK3R1,PLCL2,PPP3CA,PPP3CC,PPP3R1,PRKACB,PRKAG1,PRKAG2,PRKAR1A,RAC2,RAP2B,RASD1,RHOA,RHOB,RHOF,RHOH,…
14-3-3-mediated Signaling	3.75	4.116	AKT1,AKT2,AKT3,CBL,FOS,GRB2,GSK3B,JUN,KRAS,MAP2K2,MAP3K5,MAPK1,MAPK8,MAPK9,NRAS,PDCD6IP,PDIA3,PIK3C3,PIK3R1,PLCL2,PRKCA,PRKCB,PRKCH,PRKCI,PRKCQ,PRKD3,RAP2B,RASD1,RRAS2,SRPK2,TNF,TNFRSF1A,TSC1,TUBA1A,TUBB,TUBB2A,TUBB4B,VIM,YWHAB,YWHAE,YWHAQ,YWHAZ
Cholecystokinin/Gastrin-mediated Signaling	2.6	4.004	ATF2,CDC42,CREM,FNBP1,FOS,GRB2,ITPR2,ITPR3,JUN,KRAS,MAP2K2,MAPK1,MAPK14,MAPK8,MAPK9,MEF2A,MEF2C,MEF2D,NRAS,PRKCA,PRKCB,PRKCH,PRKCI,PRKCQ,PRKD3,RAC2,RAP2B,RASD1,RHOA,RHOB,RHOF,RHOH,RHOT1,RRAS2,SOS1,TNF
Inhibition of Angiogenesis by TSP1	3.97	4	AKT1,AKT2,AKT3,CASP3,CD47,FYN,JUN,MAPK1,MAPK14,MAPK8,MAPK9,TGFB1,TGFBR1,TGFBR2,THBS1,TP53
B Cell Receptor Signaling	11.1	3.973	AKT1,AKT2,AKT3,APBB1IP,ATF2,ATF4,BCL10,BLNK,CALM1 (includes others),CAMK2D,CAMK2G,CAMK4,CD19,CD79A,CD79B,CDC42,CFL1,CFL2,CREB1,CREBBP,CSK,DAPP1,EGR1,ETS1,GRB2,GSK3B,IGHG1,IGHG2,IGHG3,IKBKE,INPP5B,INPP5D,JUN,KRAS,LYN,MALT1,MAP2K2,MAP2K7,MAP3K1,MAP3K12,MAP3K13,MAP3K2,MAP3K3,MAP3K5,MAP3K7,MAP3K8,MAPK1,MAPK14,MAPK8,MAPK9,MEF2C,NFAT5,NFKB1,NFKBIA,NRAS,PAG1,PAX5,PDPK1,PIK3C3,PIK3R1,PPP3CA,PPP3CC,PPP3R1…
NF-κB Signaling	4.76	3.91	AKT1,AKT2,AKT3,AZI2,BCL10,BTRC,CASP8,CD40,CREBBP,CSNK2A1,CSNK2A2,CSNK2B,EIF2AK2,EP300,FCER1G,GSK3B,HDAC1,HDAC2,IRAK1,IRAK3,IRAK4,KRAS,LCK,MALT1,MAP2K7,MAP3K1,MAP3K3,MAP3K7,MAP3K8,MAP4K4,MAPK8,NFKB1,NFKBIA,NRAS,PIK3C3,PIK3R1,PRKACB,PRKCB,PRKCQ,RAP2B,RASD1,RELB,RRAS2,TAB2,TANK,TDP2,TGFBR1,TGFBR2,TNF,TNFAIP3,TNFRSF1A,TNFSF13B,TNIP1,TRAF3,TRAF5,UBE2N,UBE2V1,ZAP70
Pyridoxal 5'-phosphate Salvage Pathway	1.47	3.9	AKT2,CSNK1A1,CSNK1D,DYRK1A,EIF2AK2,IRAK1,MAP2K2,MAP3K8,MAPK1,MAPK6,MAPK8,MAPK9,PAK2,PNPO,PRKAA1,PRKCH,PRKCQ,PRKX,PRPF4B
Natural Killer Cell Signaling	7.22	3.881	AKT1,AKT2,AKT3,B2M,CD247,CD48,CDC42,CFL1,CFL2,FCER1G,FYN,GRB2,HCST,HLA-A,HLA-B,HLA-C,HLA-E,HLA-F,HSPA14,HSPA1A/HSPA1B,HSPA4,HSPA5,HSPA8,HSPA9,IL2RB,IRAK4,ITGAL,ITGB1,JAK3,KLRB1,KLRC1,KLRD1,KRAS,LAIR1,LCK,LCP2,LILRB1,MAP2K2,MAP3K1,MAP3K12,MAP3K13,MAP3K2,MAP3K3,MAP3K5,MAP3K7,MAP3K8,MAPK1,MAPK14,NFAT5,NFKB1,NRAS,PAK2,PIK3C3,PIK3R1,PRKCQ,RAC2,RAP2B,RASD1,RASSF5,RRAS2,SH2D1A,SOS1,TNFSF10,TYROBP,VAV1,W…
Estrogen Receptor Signaling	6.09	3.878	AKT1,AKT2,AKT3,ATF2,ATF4,ATP5F1A,ATP5F1E,BCL2,CARM1,CCNC,CDKN1A,CFL1,CFL2,CREB1,CREBBP,CTBP1,DDX5,EIF2B3,EIF2B4,EIF4E,EIF4EBP1,EP300,FBXO32,FOS,GNAS,GNAZ,GPS2,GRB2,GSK3B,HDAC3,HIF1A,HNRNPD,HSP90AA1,HSP90AB1,HSP90B1,JAK1,JAK3,JUN,KRAS,MAP2K2,MAPK1,MED1,MED12,MED13,MED15,MED31,MED6,MMP28,MPRIP,MYL12A,MYL12B,MYL6,MYL6B,NCOA2,NCOA3,NCOR1,NFKB1,NR3C1,NRAS,NRF1,NRIP1,PDIA3,PIK3C3,PIK3R1,PLCL2,PPP1R12A,…
PKCθ Signaling in T Lymphocytes	4.34	3.857	BCL10,CAMK2D,CAMK2G,CD247,CD28,CD3D,CD3E,CD3G,CHP1,FCER1G,FOS,FYN,GRAP2,GRB2,HLA-A,HLA-B,HLA-DOA,IKBKE,JUN,KRAS,LCK,LCP2,MALT1,MAP3K1,MAP3K12,MAP3K13,MAP3K2,MAP3K3,MAP3K5,MAP3K7,MAP3K8,MAPK1,MAPK8,NFAT5,NFKB1,NFKBIA,NRAS,PIK3C3,PIK3R1,PPP3CA,PPP3CC,PPP3R1,PRKCQ,RAC2,RAP2B,RASD1,RRAS2,SOS1,VAV1,ZAP70
UVC-Induced MAPK Signaling	2.61	3.771	FOS,JUN,KRAS,MAP2K2,MAPK1,MAPK14,MAPK8,MAPK9,NRAS,PRKCA,PRKCB,PRKCH,PRKCI,PRKCQ,PRKD3,RAP2B,RASD1,RRAS2,TP53
Protein Kinase A Signaling	2.16	3.761	ADD1,ADD3,AKAP10,AKAP11,AKAP13,AKAP9,ANAPC13,ANAPC4,APEX1,ATF2,ATF4,CALM1 (includes others),CAMK2D,CAMK2G,CAMK4,CDC16,CHP1,CREB1,CREBBP,CREM,CTNNB1,DUSP1,DUSP10,DUSP11,DUSP12,DUSP16,DUSP18,DUSP22,DUSP3,FLNA,GNAS,GNB2,GNB5,GSK3B,H1-10,H1-2,H1-4,H3-3A/H3-3B,ITPR2,ITPR3,LEF1,MAP2K2,MAP3K1,MAPK1,MYL12A,MYL12B,MYL6,MYL6B,NFAT5,NFKB1,NFKBIA,PDE4B,PDE4D,PDE6D,PDIA3,PHKG1,PLCL2,PPP1CA,PPP1CC,PPP1R11,PPP1…
Hepatic Fibrosis Signaling Pathway	3.38	3.757	AKT1,AKT2,AKT3,ATF2,ATF4,BCL2,CALM1 (includes others),CAMK4,CASP3,CCDC88A,CCL3,CCL5,CD40,CDC42,CEBPB,CREB1,CREBBP,CTNNB1,CXCL8,DVL3,FNBP1,FOS,FTH1,FTL,GSK3B,HIF1A,IKBKE,IRAK1,IRAK3,IRAK4,ITGA4,ITGA5,ITGB1,JAK1,JUN,KRAS,LEF1,MAP2K2,MAP2K7,MAP3K7,MAPK1,MAPK14,MAPK8,MAPK9,MYL12A,MYL12B,MYL6,MYL6B,NFKB1,NFKBIA,NRAS,PDCD4,PDK1,PIK3C3,PIK3R1,PRKACB,PRKAG1,PRKAG2,PRKAR1A,PRKCA,PRKCB,PRKCH,PRKCI,PRKCQ,PR…
Systemic Lupus Erythematosus In B Cell Signaling Pathway	7.36	3.71	AKT1,AKT2,AKT3,BCL10,BCL2,BCL2L11,BLNK,CALM1 (includes others),CAMK4,CBL,CCND2,CCND3,CD19,CD40,CD5,CD79A,CD79B,CHP1,CSK,CTNNB1,CXCL8,FOS,FYN,GRB2,GSK3B,HCK,IFIT3,IFNGR1,IGHG1,IL6R,IL6ST,INPP5B,INPP5D,IRAK1,IRAK4,IRF3,IRF5,IRF7,ISG15,ISG20,JAK1,JUN,KRAS,LCK,LTB,LYN,MALT1,MAP2K2,MAP3K7,MAP4K4,MAPK1,MAVS,MCL1,NFAT5,NFKB1,NRAS,PAG1,PDPK1,PIK3C3,PIK3R1,PIM2,PLAAT4,PPP3CA,PPP3CC,PPP3R1,PRKCA,PRKCB,PRKC…
Induction of Apoptosis by HIV1	2.83	3.71	APAF1,BBC3,BCL2,BID,BIRC3,CASP3,CASP8,CXCR4,CYCS,DFFA,HTRA2,IKBKE,MAP2K7,MAP3K5,MAPK8,MAPK9,NFKB1,NFKBIA,SLC25A5,TNF,TNFRSF1A,TP53
fMLP Signaling in Neutrophils	3.7	3.667	ACTR2,ACTR3,ARPC1A,ARPC1B,ARPC2,ARPC3,ARPC4,ARPC5,CALM1 (includes others),CAMK4,CDC42,CHP1,GNAS,GNB2,GNB5,ITPR2,ITPR3,KRAS,MAP2K2,MAPK1,NFAT5,NFKB1,NFKBIA,NRAS,PIK3C3,PIK3R1,PPP3CA,PPP3CC,PPP3R1,PRKCA,PRKCB,PRKCH,PRKCI,PRKCQ,PRKD3,RAP2B,RASD1,RRAS2,WAS
BMP signaling pathway	3.14	3.657	ATF2,CAMK4,CREB1,CREBBP,GRB2,JUN,KRAS,MAP2K2,MAP3K7,MAPK1,MAPK14,MAPK8,MAPK9,NFKB1,NRAS,PRKACB,PRKAG1,PRKAG2,PRKAR1A,RAP2B,RASD1,RRAS2,RUNX2,SMAD4,SMAD5,SMAD7,SMURF1,SOS1,ZNF423
Renin-Angiotensin Signaling	2.6	3.656	ATF2,CCL5,FOS,GRB2,ITPR2,ITPR3,JUN,KRAS,MAP2K2,MAP3K1,MAPK1,MAPK14,MAPK8,MAPK9,NFKB1,NRAS,PAK2,PIK3C3,PIK3R1,PRKACB,PRKAG1,PRKAG2,PRKAR1A,PRKCA,PRKCB,PRKCH,PRKCI,PRKCQ,PRKD3,PTGER2,RAP2B,RASD1,RRAS2,SOS1,STAT1,TNF
P2Y Purigenic Receptor Signaling Pathway	1.38	3.651	AKT1,AKT2,AKT3,ATF2,ATF4,CREB1,CREBBP,FOS,GNB2,GNB5,JUN,KRAS,MAP2K2,MAPK1,NFKB1,NRAS,PDIA3,PIK3C3,PIK3R1,PLCL2,PRKACB,PRKAG1,PRKAG2,PRKAR1A,PRKCA,PRKCB,PRKCH,PRKCI,PRKCQ,PRKD3,RAP2B,RASD1,RRAS2
Fcγ Receptor-mediated Phagocytosis in Macrophages and Monocytes	5.74	3.569	ACTG1,ACTR2,ACTR3,AKT1,AKT2,AKT3,ARF6,ARPC1A,ARPC1B,ARPC2,ARPC3,ARPC4,ARPC5,CBL,CDC42,CRK,EZR,FYN,HCK,INPP5D,LCP2,LYN,MAPK1,PIK3R1,PRKCA,PRKCB,PRKCH,PRKCI,PRKCQ,PRKD3,PTEN,RAC2,RPS6KB2,TLN1,VAMP3,VASP,VAV1,WAS
Apelin Endothelial Signaling Pathway	2.82	3.55	AKT1,AKT2,AKT3,CALM1 (includes others),CAMK4,FOS,GNAS,HIF1A,JUN,KRAS,MAP2K2,MAPK1,MAPK8,MAPK9,MEF2A,MEF2C,MEF2D,NFKB1,NRAS,PIK3C3,PIK3R1,PRKAA1,PRKAB1,PRKAG1,PRKAG2,PRKCA,PRKCB,PRKCH,PRKCI,PRKCQ,PRKD3,RAP2B,RASD1,RPS6KB2,RRAS2,SP1
IL-8 Signaling	2.18	3.539	AKT1,AKT2,AKT3,BCL2,CCND2,CCND3,CDC42,CSTB,CXCL8,EIF4EBP1,FNBP1,FOS,GNAS,GNB2,GNB5,IKBKE,IRAK1,IRAK3,IRAK4,ITGAX,ITGB2,JUN,KRAS,LASP1,MAP2K2,MAP4K4,MAPK1,MAPK8,MAPK9,MYL12B,NFKB1,NRAS,PAK2,PIK3C3,PIK3R1,PRKCA,PRKCB,PRKCH,PRKCI,PRKCQ,PRKD3,RAB11FIP2,RAC2,RAP2B,RASD1,RHOA,RHOB,RHOF,RHOH,RHOT1,RRAS2,VASP,VEGFB
TGF-β Signaling	4.49	3.536	BCL2,CDC42,CREBBP,EP300,FOS,GRB2,HDAC1,IRF7,JUN,KRAS,MAP2K2,MAP3K7,MAP4K1,MAPK1,MAPK14,MAPK8,MAPK9,NRAS,RAP2B,RASD1,RNF111,RRAS2,RUNX2,RUNX3,SKI,SMAD2,SMAD4,SMAD5,SMAD7,SMURF1,SOS1,TGFB1,TGFBR1,TGFBR2,TGIF1,ZNF423
Nitric Oxide Signaling in the Cardiovascular System	1.45	3.53	AKT1,AKT2,AKT3,CALM1 (includes others),CAMK4,HSP90AA1,HSP90AB1,HSP90B1,ITPR2,ITPR3,MAP2K2,MAPK1,PIK3C3,PIK3R1,PRKAA1,PRKACB,PRKAG1,PRKAG2,PRKAR1A,PRKCA,PRKCB,PRKCH,PRKCI,PRKCQ,PRKD3,VEGFB
p38 MAPK Signaling	1.34	3.528	ATF2,ATF4,CREB1,CREBBP,DDIT3,DUSP1,DUSP10,H3-3A/H3-3B,IRAK1,IRAK3,IRAK4,MAP3K5,MAP3K7,MAP4K1,MAPK14,MAX,MEF2A,MEF2C,MEF2D,MKNK2,RPS6KA5,RPS6KB2,STAT1,TAB2,TGFB1,TGFBR1,TGFBR2,TIFA,TNF,TNFRSF1A,TP53
EIF2 Signaling	50.7	-3.444	AGO1,AGO2,AGO3,AKT1,AKT2,AKT3,ATF3,ATF4,BCL2,CDK11A,DDIT3,EIF1,EIF1AX,EIF1AY,EIF2AK1,EIF2AK2,EIF2B3,EIF2B4,EIF2S1,EIF2S2,EIF2S3,EIF3A,EIF3C,EIF3D,EIF3E,EIF3F,EIF3I,EIF3J,EIF3K,EIF3L,EIF3M,EIF4A2,EIF4A3,EIF4E,EIF4G1,EIF4G2,EIF4G3,EIF5,EIF5B,FAU,GRB2,GSK3B,HNRNPA1,HSPA5,KRAS,MAP2K2,MAPK1,NRAS,PABPC1,PDPK1,PIK3C3,PIK3R1,PPP1CA,PPP1CC,PPP1R15A,PTBP1,RAP2B,RASD1,RPL10,RPL10A,RPL11,RPL12,RPL13,RPL13A,R…	Treg_3D
UVB-Induced MAPK Signaling	2.91	3.441	AKT1,EIF4E,EIF4EBP1,FOS,H3-3A/H3-3B,JUN,MAPK1,MAPK14,MAPK8,MAPK9,PIK3C3,PIK3R1,PRKCA,PRKCB,PRKCH,PRKCI,PRKCQ,PRKD3,RPS6KA5,TP53
Production of Nitric Oxide and Reactive Oxygen Species in Macrophages	4.06	3.371	AKT1,AKT2,AKT3,APOC1,CAT,CDC42,CREBBP,CYBA,FNBP1,FOS,IFNGR1,IKBKE,IRF1,JAK1,JAK3,JUN,LYZ,MAP2K7,MAP3K1,MAP3K12,MAP3K13,MAP3K2,MAP3K3,MAP3K5,MAP3K7,MAP3K8,MAPK1,MAPK14,MAPK8,MAPK9,NFKB1,NFKBIA,PIK3C3,PIK3R1,PPARA,PPP1CA,PPP1CC,PPP1R11,PPP1R12A,PPP1R14B,PPP2R1A,PPP2R5A,PPP2R5E,PRKCA,PRKCB,PRKCH,PRKCI,PRKCQ,PRKD3,RAC2,RHOA,RHOB,RHOF,RHOH,RHOT1,STAT1,TNF,TNFRSF1A
Role of PKR in Interferon Induction and Antiviral Response	7.55	3.355	APAF1,ATF2,ATF3,BID,CASP1,CASP3,CASP8,CYCS,DDX58,DNAJC3,EIF2AK2,EIF2S1,FOS,HMGB1,HSP90AA1,HSP90AB1,HSP90B1,HSPA14,HSPA1A/HSPA1B,HSPA4,HSPA5,HSPA8,HSPA9,IFNGR1,IKBKE,IL24,IRF1,IRF3,JAK1,JUN,MAP2K7,MAP3K7,MAPK1,MAPK14,MAPK8,MAPK9,MAVS,MSR1,NFKB1,NFKBIA,NPM1,SP1,STAT1,TAB2,TNF,TNFRSF1A,TP53,TRAF3
Thrombin Signaling	2.47	3.317	AKT1,AKT2,AKT3,ARHGEF1,ARHGEF11,ARHGEF2,ARHGEF3,ARHGEF6,CAMK1D,CAMK2D,CAMK2G,CAMK4,CDC42,CREB1,FNBP1,GATA3,GNAS,GNAZ,GNB2,GNB5,GRB2,ITPR2,ITPR3,KRAS,MAP2K2,MAPK1,MAPK14,MPRIP,MYL12A,MYL12B,MYL6,MYL6B,NFKB1,NRAS,PDIA3,PDPK1,PIK3C3,PIK3R1,PLCL2,PPP1R12A,PRKCA,PRKCB,PRKCH,PRKCI,PRKCQ,PRKD3,RAC2,RAP2B,RASD1,RHOA,RHOB,RHOF,RHOH,RHOT1,RRAS2,SOS1
Cdc42 Signaling	9.81	3.28	ACTR2,ACTR3,ARHGEF6,ARPC1A,ARPC1B,ARPC2,ARPC3,ARPC4,ARPC5,ATF2,B2M,CD247,CD3D,CD3E,CD3G,CDC42,CFL1,CFL2,DIAPH1,EXOC2,EXOC4,EXOC6,EXOC7,EXOC8,FCER1G,FOS,GSK3B,HLA-A,HLA-B,HLA-C,HLA-DOA,HLA-DPA1,HLA-E,HLA-F,IQGAP2,ITGA4,ITGA5,ITGB1,ITK,JUN,MAPK1,MAPK14,MAPK8,MAPK9,MPRIP,MYL12A,MYL12B,MYL6,MYL6B,PAK2,PARD6A,PPP1R12A,PRKCI,VAV1,WAS,WASL,WIPF1
3-phosphoinositide Degradation	2.35	3.28	ACP5,DUSP1,DUSP10,DUSP11,DUSP12,DUSP16,DUSP23,FIG4,ILKAP,INPP4A,INPP4B,INPP5B,INPP5D,MTMR14,MTMR4,MTMR6,NOCT,NUDT3,NUDT4,NUDT5,NUDT9,PIKFYVE,PPM1K,PPP1CA,PPP1CC,PPP1R12A,PPP1R14B,PPP1R16B,PPP2R5A,PPP2R5E,PPP3CA,PPP4C,PPP4R1,PPP5C,PPTC7,PRUNE1,PTEN,PTPN22,PXYLP1,SACM1L,SOCS3,STYX,STYXL1
ERK5 Signaling	2.74	3.266	AKT1,ATF2,ATF4,CREB1,CREBBP,ELK4,FOS,IL6ST,KRAS,MAP3K2,MAP3K3,MAP3K8,MEF2A,MEF2C,MEF2D,NRAS,RAP2B,RASD1,RPS6KA5,RPS6KB2,RRAS2,YWHAB,YWHAE,YWHAQ,YWHAZ
Chemokine Signaling	2.3	3.266	CALM1 (includes others),CAMK1D,CAMK2D,CAMK2G,CAMK4,CCL13,CCL5,CFL1,CXCR4,FOS,JUN,KRAS,MAP2K2,MAPK1,MAPK14,MAPK8,MPRIP,NRAS,PPP1R12A,PRKCA,PRKCB,RAP2B,RASD1,RHOA,RRAS2
April Mediated Signaling	1.9	3.207	FOS,IKBKE,JUN,MAP2K7,MAP3K1,MAPK1,MAPK14,MAPK8,MAPK9,NFAT5,NFKB1,NFKBIA,TRAF3,TRAF5
IL-3 Signaling	3.96	3.157	AKT1,AKT2,AKT3,CHP1,CSF2RB,FOS,GRB2,INPP5D,JAK1,JUN,KRAS,MAP2K2,MAPK1,NRAS,PIK3C3,PIK3R1,PPP3CA,PPP3CC,PPP3R1,PRKCA,PRKCB,PRKCH,PRKCI,PRKCQ,PRKD3,RAP2B,RASD1,RRAS2,SOS1,STAT1
NF-κB Activation by Viruses	3.62	3.157	AKT1,AKT2,AKT3,CXCR5,EIF2AK2,IKBKE,ITGA4,ITGA5,ITGA6,ITGAL,ITGB1,ITGB2,KRAS,LCK,MAP3K1,MAPK1,NFKB1,NFKBIA,NRAS,PIK3C3,PIK3R1,PRKCA,PRKCB,PRKCH,PRKCI,PRKCQ,PRKD3,RAP2B,RASD1,RRAS2
LPS-stimulated MAPK Signaling	2.88	3.138	ATF2,CDC42,CREB1,FOS,IKBKE,JUN,KRAS,MAP2K2,MAP3K5,MAP3K7,MAPK1,MAPK14,MAPK8,MAPK9,NFKB1,NFKBIA,NRAS,PIK3C3,PIK3R1,PRKCA,PRKCB,PRKCH,PRKCI,PRKCQ,PRKD3,RAP2B,RASD1,RRAS2
PDGF Signaling	2.22	3.138	CRK,CSNK2A1,CSNK2A2,CSNK2B,EIF2AK2,FOS,GRB2,INPP5B,INPP5D,JAK1,JAK3,JUN,KRAS,MAP2K2,MAP3K1,MAPK1,MAPK8,NRAS,PIK3C3,PIK3R1,PRKCA,PRKCB,RAP2B,RASD1,RRAS2,SOS1,STAT1
Melatonin Signaling	1.35	3.13	CALM1 (includes others),CAMK2D,CAMK2G,CAMK4,MAP2K2,MAP2K7,MAPK1,PDIA3,PLCL2,PRKACB,PRKAG1,PRKAG2,PRKAR1A,PRKCA,PRKCB,PRKCH,PRKCI,PRKCQ,PRKD3,RORA
Death Receptor Signaling	6.66	3.124	ACIN1,ACTG1,APAF1,ARHGDIB,BCL2,BID,BIRC3,CASP10,CASP2,CASP3,CASP6,CASP8,CFLAR,CYCS,DFFA,HTRA2,IKBKE,LMNA,MAP2K7,MAP3K5,MAP4K4,MAPK8,NFKB1,NFKBIA,PARP1,PARP10,PARP11,PARP14,PARP2,PARP4,PARP8,PARP9,TANK,TNF,TNFRSF10A,TNFRSF1A,TNFRSF25,TNFSF10,TNKS
NGF Signaling	3.54	3.124	AKT1,AKT2,AKT3,ATF2,ATF4,CDC42,CREB1,CREBBP,CRK,GRB2,IKBKE,KRAS,MAP2K2,MAP3K1,MAP3K12,MAP3K13,MAP3K2,MAP3K3,MAP3K5,MAP3K7,MAP3K8,MAPK1,MAPK8,MAPK9,NFKB1,NRAS,PDPK1,PIK3C3,PIK3R1,RAP2B,RASD1,RHOA,RPS6KA5,RPS6KB2,RRAS2,SOS1,TP53,TRIO
D-myo-inositol (1,4,5,6)-Tetrakisphosphate Biosynthesis	2.18	3.124	ACP5,DUSP1,DUSP10,DUSP11,DUSP12,DUSP16,DUSP23,FIG4,ILKAP,INPP5B,MTMR4,MTMR6,NOCT,NUDT3,NUDT4,NUDT5,NUDT9,PIKFYVE,PPM1K,PPP1CA,PPP1CC,PPP1R12A,PPP1R14B,PPP1R16B,PPP2R5A,PPP2R5E,PPP3CA,PPP4C,PPP4R1,PPP5C,PPTC7,PRUNE1,PTEN,PTPN22,PXYLP1,SACM1L,SOCS3,STYX,STYXL1
D-myo-inositol (3,4,5,6)-tetrakisphosphate Biosynthesis	2.18	3.124	ACP5,DUSP1,DUSP10,DUSP11,DUSP12,DUSP16,DUSP23,FIG4,ILKAP,INPP5B,MTMR4,MTMR6,NOCT,NUDT3,NUDT4,NUDT5,NUDT9,PIKFYVE,PPM1K,PPP1CA,PPP1CC,PPP1R12A,PPP1R14B,PPP1R16B,PPP2R5A,PPP2R5E,PPP3CA,PPP4C,PPP4R1,PPP5C,PPTC7,PRUNE1,PTEN,PTPN22,PXYLP1,SACM1L,SOCS3,STYX,STYXL1
D-myo-inositol-5-phosphate Metabolism	1.45	3.124	ACP5,DUSP1,DUSP10,DUSP11,DUSP12,DUSP16,DUSP23,FIG4,ILKAP,INPP5B,MTMR4,MTMR6,NOCT,NUDT3,NUDT4,NUDT5,NUDT9,PIKFYVE,PPM1K,PPP1CA,PPP1CC,PPP1R12A,PPP1R14B,PPP1R16B,PPP2R5A,PPP2R5E,PPP3CA,PPP4C,PPP4R1,PPP5C,PPTC7,PRUNE1,PTEN,PTPN22,PXYLP1,SACM1L,SOCS3,STYX,STYXL1
p70S6K Signaling	2.97	3.087	AKT1,AKT2,AKT3,BCAP31,CD19,CD79A,CD79B,EEF2,GRB2,IL2RG,IL4R,JAK1,KRAS,LYN,MAP2K2,MAPK1,NRAS,PDIA3,PDPK1,PIK3C3,PIK3R1,PLCL2,PPP2R1A,PPP2R5A,PPP2R5E,PRKCA,PRKCB,PRKCH,PRKCI,PRKCQ,PRKD3,RAP2B,RASD1,RPS6,RRAS2,SOS1,YWHAB,YWHAE,YWHAQ,YWHAZ
CXCR4 Signaling	2.51	3.042	AKT1,AKT2,AKT3,ARHGEF11,CDC42,CRK,CXCR4,EGR1,ELMO1,FNBP1,FOS,GNAS,GNAZ,GNB2,GNB5,ITPR2,ITPR3,JUN,KRAS,LYN,MAP2K2,MAPK1,MAPK8,MAPK9,MYL12A,MYL12B,MYL6,MYL6B,NRAS,PAK2,PIK3C3,PIK3R1,PRKCA,PRKCB,PRKCH,PRKCI,PRKCQ,PRKD3,RAC2,RAP2B,RASD1,RHOA,RHOB,RHOF,RHOH,RHOT1,RRAS2
Cell Cycle: G1/S Checkpoint Regulation	6.36	-3	BTRC,CCND2,CCND3,CCNE2,CDKN1A,CDKN2C,E2F3,E2F5,E2F6,FBXL5,GNL3,GSK3B,HDAC1,HDAC2,HDAC3,HDAC6,HDAC7,HDAC8,HDAC9,MAX,MDM2,PA2G4,PAK1IP1,RBL2,RPL11,RPL5,SKP1,SMAD4,TFDP1,TGFB1,TP53
PFKFB4 Signaling Pathway	2.35	3	ATF2,ATF4,CREB1,CREBBP,GNAS,MAP2K2,MAP2K7,MAPK1,NCOA3,PRKACB,PRKAG1,PRKAG2,PRKAR1A,RPS6KA5,TGFB1,TKT,TP53
Glioma Signaling	3.9	3	AKT1,AKT2,AKT3,CALM1 (includes others),CAMK1D,CAMK2D,CAMK2G,CAMK4,CDKN1A,CDKN2C,E2F3,E2F5,E2F6,GRB2,IDH3B,IDH3G,KRAS,MAP2K2,MAPK1,MDM2,NRAS,PA2G4,PIK3C3,PIK3R1,PRKCA,PRKCB,PRKCH,PRKCI,PRKCQ,PRKD3,PTEN,RAP2B,RASD1,RBL2,RRAS2,SOS1,TFDP1,TP53
ERK/MAPK Signaling	2.83	3	ATF2,ATF4,CREB1,CREBBP,CRK,DUSP1,EIF4E,EIF4EBP1,ELF1,ELF2,ELK3,ETS1,FOS,FYN,GRB2,H3-3A/H3-3B,ITGA4,ITGA5,ITGB1,KRAS,LAMTOR3,MAP2K2,MAPK1,MKNK2,NRAS,PAK2,PIK3C3,PIK3R1,PPP1CA,PPP1CC,PPP1R11,PPP1R12A,PPP1R14B,PPP2R1A,PPP2R5A,PPP2R5E,PRKACB,PRKAG1,PRKAG2,PRKAR1A,PRKCA,PRKCB,PRKCI,RAC2,RAP2B,RASD1,RPS6KA5,RRAS2,SOS1,STAT1,TLN1,VRK2,YWHAB,YWHAQ,YWHAZ
PEDF Signaling	2.54	3	AKT1,AKT2,AKT3,BCL2,CASP8,CFLAR,DOCK3,IKBKE,KRAS,MAPK1,MAPK14,NFKB1,NFKBIA,NRAS,PIK3C3,PIK3R1,RAP2B,RASD1,RHOA,RRAS2,SOD2,TCF12,TCF4,TCF7,TP53,WASF2,ZEB1
Thyroid Cancer Signaling	2.3	3	AKT1,AKT2,AKT3,CTNNB1,CXCL8,CXCR4,FOS,GSK3B,JUN,KRAS,LEF1,MAP2K2,MAPK1,NRAS,PDK1,PIK3C3,PIK3R1,PTEN,RAP2B,RASD1,RRAS2,TCF3,TCF4,TCF7,TP53
EGF Signaling	3.42	2.985	AKT1,AKT2,AKT3,CSNK2A1,CSNK2A2,CSNK2B,FOS,GRB2,ITPR2,ITPR3,JAK1,JUN,MAP2K7,MAP3K1,MAPK1,MAPK14,MAPK8,PIK3C3,PIK3R1,PRKCA,SOS1,STAT1
Fc Epsilon RI Signaling	2.6	2.959	AKT1,AKT2,AKT3,FCER1A,FCER1G,FYN,GRAP2,GRB2,INPP5B,INPP5D,KRAS,LCP2,LYN,MAP2K2,MAP2K7,MAPK1,MAPK14,MAPK8,MAPK9,NRAS,PDPK1,PIK3C3,PIK3R1,PRKCA,PRKCB,PRKCH,PRKCI,PRKCQ,PRKD3,RAC2,RAP2B,RASD1,RRAS2,SOS1,TNF,VAV1
IGF-1 Signaling	3.31	2.921	AKT1,AKT2,AKT3,CSNK2A1,CSNK2A2,CSNK2B,FOS,GRB2,JAK1,JUN,KRAS,MAP2K2,MAPK1,MAPK8,NRAS,PDPK1,PIK3C3,PIK3R1,PRKACB,PRKAG1,PRKAG2,PRKAR1A,PRKCI,RAP2B,RASD1,RPS6KB2,RRAS2,SOCS1,SOCS3,SOCS4,SOS1,YWHAB,YWHAE,YWHAQ,YWHAZ
RAN Signaling	5.15	2.887	CSE1L,IPO5,KPNA1,KPNA2,KPNA3,KPNA4,KPNA5,KPNA6,KPNB1,RAN,TNPO1,XPO1
Gα12/13 Signaling	1.4	2.828	AKT1,AKT2,AKT3,ARHGEF1,CDC42,CTNNB1,IKBKE,JUN,KRAS,LPAR6,MAP2K2,MAP2K7,MAP3K1,MAP3K5,MAPK1,MAPK8,MAPK9,MEF2A,MEF2C,MEF2D,MYL12A,MYL12B,MYL6,MYL6B,NFKB1,NFKBIA,NRAS,PIK3C3,PIK3R1,RAP2B,RASD1,RHOA,RRAS2,VAV1
IL-17A Signaling in Gastric Cells	2.33	2.828	CCL5,CXCL10,CXCL8,FOS,JUN,MAPK1,MAPK14,MAPK8,MAPK9,NFKB1,TNF
3-phosphoinositide Biosynthesis	1.44	2.722	ACP5,DUSP1,DUSP10,DUSP11,DUSP12,DUSP16,DUSP23,FIG4,ILKAP,INPP5B,MTMR4,MTMR6,NOCT,NUDT3,NUDT4,NUDT5,NUDT9,PIK3C3,PIK3R1,PIKFYVE,PPM1K,PPP1CA,PPP1CC,PPP1R12A,PPP1R14B,PPP1R16B,PPP2R5A,PPP2R5E,PPP3CA,PPP4C,PPP4R1,PPP5C,PPTC7,PRUNE1,PTEN,PTPN22,PXYLP1,SACM1L,SOCS3,STYX,STYXL1
Ephrin Receptor Signaling	2.21	2.714	ABI1,ACTR2,ACTR3,AKT1,AKT2,AKT3,ARPC1A,ARPC1B,ARPC2,ARPC3,ARPC4,ARPC5,ATF2,ATF4,CDC42,CFL1,CFL2,CREB1,CREBBP,CRK,CXCR4,EFNA2,EPHB6,FYN,GNAS,GNAZ,GNB2,GNB5,GRB2,ITGA4,ITGA5,ITGB1,KRAS,MAP2K2,MAP4K4,MAPK1,NRAS,PAK2,RAC2,RAP2B,RASD1,RHOA,RRAS2,SDCBP,SOS1,VEGFB,WAS,WASL,WIPF1
Androgen Signaling	1.78	2.711	CALM1 (includes others),CALR,CAMK4,CREBBP,DNAJB1,EP300,ERCC3,GNAS,GNAZ,GNB2,GNB5,GTF2A1,GTF2B,GTF2E2,GTF2F1,HSP90AA1,HSPA4,JUN,KAT2B,KAT7,MAPK1,MNAT1,NCOA2,NCOA4,NFKB1,POLR2J,PRKACB,PRKAG1,PRKAG2,PRKAR1A,PRKCA,PRKCB,PRKCH,PRKCI,PRKCQ,PRKD3,TAF2
Myc Mediated Apoptosis Signaling	4.69	2.711	APAF1,BBC3,BCL2,BCL2L11,BID,CASP2,CASP3,CASP8,CFLAR,CREBBP,CYCS,IKBKE,MAX,MCL1,MDM2,NFKB1,PRKACB,PRKAG1,PRKAG2,PRKAR1A,TNF,TNFRSF1A,TP53
Type I Diabetes Mellitus Signaling	4.88	2.694	APAF1,BCL2,BID,CASP3,CASP8,CD247,CD28,CD3D,CD3E,CD3G,CYCS,FCER1G,HLA-A,HLA-B,HLA-C,HLA-DOA,HLA-E,HLA-F,HSPD1,IFNGR1,IKBKE,IRAK1,IRF1,JAK1,MAP2K7,MAP3K5,MAP3K7,MAPK1,MAPK14,MAPK8,MAPK9,NFKB1,NFKBIA,PRF1,SOCS1,SOCS3,SOCS4,STAT1,TNF,TNFRSF1A
B Cell Activating Factor Signaling	2.51	2.673	FOS,IKBKE,JUN,MAP2K7,MAP3K1,MAPK1,MAPK14,MAPK8,MAPK9,NFAT5,NFKB1,NFKBIA,TNFRSF13C,TNFSF13B,TRAF3,TRAF5
nNOS Signaling in Neurons	1.6	2.646	CALM1 (includes others),CAMK4,CAPN1,CAPN2,CHP1,PPP3CA,PPP3CC,PPP3R1,PRKCA,PRKCB,PRKCH,PRKCI,PRKCQ,PRKD3,RASD1
Neuregulin Signaling	3.91	2.6	ADAM17,AKT1,AKT2,AKT3,CRK,ERBB3,ERBIN,GRB2,HSP90AA1,HSP90AB1,HSP90B1,ITGA4,ITGA5,ITGB1,KRAS,MAP2K2,MAPK1,NRAS,PDPK1,PIK3R1,PRKCA,PRKCB,PRKCH,PRKCI,PRKCQ,PRKD3,PSEN1,PTEN,RAP2B,RASD1,RPS6,RPS6KB2,RRAS2,SOS1
4-1BB Signaling in T Lymphocytes	1.45	2.53	ATF2,IKBKE,JUN,MAP2K2,MAP3K5,MAPK1,MAPK14,MAPK8,MAPK9,NFKB1,NFKBIA
Apelin Muscle Signaling Pathway	2.88	2.53	AKT1,AKT2,AKT3,GNAS,NRF1,PRKAA1,PRKAB1,PRKAG1,PRKAG2,TFAM
Tec Kinase Signaling	2.74	2.53	ACTG1,CDC42,FCER1A,FCER1G,FNBP1,FOS,FYN,GNAS,GNAZ,GNB2,GNB5,GTF2I,HCK,ITGA4,ITGA5,ITGB1,ITK,JAK1,JAK3,LCK,LYN,MAPK8,MAPK9,NFKB1,PAK2,PIK3C3,PIK3R1,PRKCA,PRKCB,PRKCH,PRKCI,PRKCQ,PRKD3,RAC2,RHOA,RHOB,RHOF,RHOH,RHOT1,STAT1,TNF,TNFRSF10A,TNFRSF25,TNFSF10,TXK,VAV1,WAS
Retinoic acid Mediated Apoptosis Signaling	2	2.524	APAF1,BID,CASP3,CASP8,CFLAR,CYCS,DAP3,IRF1,PARP1,PARP10,PARP11,PARP14,PARP2,PARP4,PARP8,PARP9,TNFRSF10A,TNFSF10,TNKS
ErbB4 Signaling	2.59	2.524	ADAM17,AKT1,APH1A,GRB2,KRAS,MAP2K2,MAPK1,NRAS,PDPK1,PIK3C3,PIK3R1,PRKCA,PRKCB,PRKCH,PRKCI,PRKCQ,PRKD3,PSEN1,PSENEN,RAP2B,RASD1,RRAS2,SOS1
Actin Nucleation by ARP-WASP Complex	5.67	2.502	ACTR2,ACTR3,ARPC1A,ARPC1B,ARPC2,ARPC3,ARPC4,ARPC5,CDC42,FNBP1,GRB2,ITGA4,ITGA5,ITGB1,KRAS,NRAS,PPP1R12A,RAC2,RAP2B,RASD1,RHOA,RHOB,RHOF,RHOH,RHOT1,RRAS2,SOS1,VASP,WAS,WASL,WIPF1
ErbB Signaling	2.01	2.502	AKT1,CDC42,ERBB3,FOS,GRB2,GSK3B,JUN,KRAS,MAP2K2,MAPK1,MAPK14,MAPK8,MAPK9,NRAS,PAK2,PDPK1,PIK3C3,PIK3R1,PRKCA,PRKCB,PRKCH,PRKCI,PRKCQ,PRKD3,RAP2B,RASD1,RRAS2,SOS1
Signaling by Rho Family GTPases	2.13	2.405	ACTG1,ACTR2,ACTR3,ARHGEF1,ARHGEF11,ARHGEF2,ARHGEF3,ARHGEF6,ARPC1A,ARPC1B,ARPC2,ARPC3,ARPC4,ARPC5,CDC42,CFL1,CFL2,EZR,FNBP1,FOS,GNAS,GNAZ,GNB2,GNB5,ITGA4,ITGA5,ITGB1,JUN,MAP2K2,MAP2K7,MAP3K12,MAPK1,MAPK8,MAPK9,MSN,MYL12A,MYL12B,MYL6,MYL6B,NFKB1,PAK2,PARD6A,PIK3C3,PIK3R1,PIKFYVE,PPP1R12A,PRKCI,RAC2,RHOA,RHOB,RHOF,RHOH,RHOT1,SEPTIN1,SEPTIN11,SEPTIN2,SEPTIN6,SEPTIN9,STMN1,VIM,WAS,WASL,WIPF1
Non-Small Cell Lung Cancer Signaling	2.65	2.4	AKT1,AKT2,AKT3,FHIT,GRB2,ITPR2,ITPR3,KRAS,MAP2K2,MAPK1,NRAS,PA2G4,PDPK1,PIK3C3,PIK3R1,PRKCA,RAP2B,RASD1,RASSF1,RASSF5,RRAS2,SOS1,STK4,TFDP1,TP53
Inhibition of ARE-Mediated mRNA Degradation Pathway	5.62	2.359	AGO1,AGO2,AGO3,AKT1,AKT2,AKT3,CNOT1,CNOT2,CNOT4,CNOT9,DDX6,EXOSC1,EXOSC5,EXOSC6,EXOSC8,LTB,MAP3K7,MAPK1,MAPK14,MAPK6,PABPN1,PAPOLA,PAPOLB,PAPOLG,PPP2R1A,PPP2R5A,PPP2R5E,PRKACB,PRKAG1,PRKAG2,PRKAR1A,PSME1,PSME2,PSME4,PSMF1,TIA1,TNF,TNFRSF1A,TNFSF10,TNFSF13B,TNFSF8,YWHAB,YWHAE,YWHAQ,YWHAZ,ZFP36
Integrin Signaling	6.58	2.357	ACTG1,ACTN4,ACTR2,ACTR3,AKT1,AKT2,AKT3,ARF1,ARF5,ARF6,ARHGAP26,ARHGAP5,ARPC1A,ARPC1B,ARPC2,ARPC3,ARPC4,ARPC5,CAPN1,CAPN2,CDC42,CRK,FNBP1,FYN,GRB2,GSK3B,GSN,ILKAP,ITGA4,ITGA5,ITGA6,ITGAE,ITGAL,ITGAX,ITGB1,ITGB2,ITGB7,KRAS,LIMS1,MAP2K2,MAPK1,MAPK8,MPRIP,MYL12A,MYL12B,NEDD9,NRAS,PAK2,PFN1,PIK3C3,PIK3R1,PIKFYVE,PPP1R12A,PTEN,RAC2,RAP2B,RASD1,RHOA,RHOB,RHOF,RHOH,RHOT1,RRAS2,SOS1,TLN1,TSPAN3,TTN,VASP,W…
Aldosterone Signaling in Epithelial Cells	3.7	2.357	DNAJA1,DNAJB1,DNAJB14,DNAJB6,DNAJB9,DNAJC10,DNAJC11,DNAJC14,DNAJC2,DNAJC24,DNAJC25,DNAJC3,DNAJC7,DNAJC8,DNAJC9,DUSP1,HSP90AA1,HSP90AB1,HSP90B1,HSPA14,HSPA1A/HSPA1B,HSPA4,HSPA5,HSPA8,HSPA9,HSPB11,HSPD1,HSPE1,HSPH1,ITPR2,ITPR3,KRAS,MAP2K2,MAPK1,PDIA3,PDPK1,PIK3C3,PIK3R1,PIKFYVE,PLCL2,PRKCA,PRKCB,PRKCH,PRKCI,PRKCQ,PRKD3,SASS6,SOS1,TRAP1
Tryptophan Degradation III (Eukaryotic)	1.62	2.333	ACAT2,AFMID,HADHA,HADHB,HSD17B10,HSD17B8,IDO1,KMO,PARK7
Sirtuin Signaling Pathway	10.6	2.325	AKT1,APEX1,ARNTL,ATG12,ATG13,ATG14,ATG2B,ATG4B,ATP5F1A,ATP5F1B,ATP5F1E,BCL2L11,CXCL8,G6PD,GABARAP,GABARAPL2,GABPB1,GABPB2,GADD45A,GADD45G,GLS,GLUD1,GOT2,GSK3B,H1-10,H1-2,H1-4,H3-3A/H3-3B,HIF1A,HSF1,JUN,LDHA,LDHB,MAPK1,MAPK6,NAMPT,NDUFA1,NDUFA11,NDUFA12,NDUFA13,NDUFA3,NDUFA4,NDUFA6,NDUFAF1,NDUFB1,NDUFB10,NDUFB11,NDUFB2,NDUFB4,NDUFB5,NDUFB6,NDUFB7,NDUFB8,NDUFS5,NDUFS6,NDUFS7,NDUFV1,NDUFV2,NFKB1,NR1…
CD27 Signaling in Lymphocytes	5.48	2.294	APAF1,BID,CASP3,CASP8,CD27,CYCS,FOS,IKBKE,JUN,MAP2K2,MAP2K7,MAP3K1,MAP3K12,MAP3K13,MAP3K2,MAP3K3,MAP3K5,MAP3K7,MAP3K8,MAPK8,MAPK9,NFKB1,NFKBIA,SIVA1,TRAF5
GM-CSF Signaling	3.75	2.294	AKT1,AKT2,AKT3,CAMK2D,CAMK2G,CSF2RB,ETS1,GRB2,HCK,KRAS,LYN,MAP2K2,MAPK1,NRAS,PIK3C3,PIK3R1,PPP3CA,PPP3CC,PPP3R1,PRKCB,RACK1,RAP2B,RASD1,RRAS2,RUNX1,SOS1,STAT1
Actin Cytoskeleton Signaling	2.83	2.292	ACTG1,ACTN4,ACTR2,ACTR3,ARHGEF1,ARHGEF6,ARPC1A,ARPC1B,ARPC2,ARPC3,ARPC4,ARPC5,CDC42,CFL1,CFL2,CRK,CSK,CYFIP2,DIAPH1,DIAPH2,EZR,FLNA,GRB2,GSN,IQGAP2,ITGA4,ITGA5,ITGB1,KRAS,MAP2K2,MAPK1,MPRIP,MSN,MYL12A,MYL12B,MYL6,MYL6B,NCKAP1L,NRAS,PAK2,PFN1,PIK3C3,PIK3R1,PPP1R12A,RAC2,RAP2B,RASD1,RHOA,RRAS2,SOS1,TIAM2,TLN1,TMSB10/TMSB4X,TMSB4Y,TRIO,TTN,VAV1,WAS,WASF2,WASL
ATM Signaling	4.09	2.268	ATF2,ATF4,BID,CBX3,CDKN1A,CREB1,CREBBP,GADD45A,GADD45G,H2AX,HERC2,HP1BP3,JUN,KAT5,MAPK14,MAPK8,MAPK9,MDC1,MDM2,MDM4,NFKBIA,PPM1D,PPP1CC,PPP2R1A,PPP2R5A,PPP2R5E,RAD50,RNF168,SMC1A,SMC2,SMC3,TLK1,TP53,TRIM28,ZEB1
CD40 Signaling	1.76	2.236	CD40,FOS,IKBKE,JAK3,JUN,MAP2K2,MAP2K7,MAP3K7,MAPK1,MAPK14,MAPK8,MAPK9,NFKB1,NFKBIA,PIK3C3,PIK3R1,TANK,TNFAIP3,TRAF3,TRAF5
FAT10 Cancer Signaling Pathway	3.74	2.236	AKT1,AKT2,AKT3,CTNNB1,CXCR4,EEF1A1,GSK3B,IKBKE,MAD2L2,NFKB1,NFKBIA,SMAD2,SMAD4,TCF4,TGFB1,TGFBR1,TGFBR2,TNF,TNFRSF1A,TP53
NER Pathway	2.23	2.2	COPS6,COPS8,DDB2,EP300,ERCC3,ERCC4,ERCC6,H3-3A/H3-3B,H4-16,LIG1,LIG4,MNAT1,NEDD8,POLD3,POLD4,POLE4,POLR2J,RBX1,RFC3,RNF111,RPA1,RPA2,TCEA1,TOP2A,TOP2B,UBE2I,UBE2N,UVSSA,XPA,XPC,XRCC1
Rac Signaling	3.38	2.197	ACTR2,ACTR3,ARPC1A,ARPC1B,ARPC2,ARPC3,ARPC4,ARPC5,CD44,CDC42,CFL1,CFL2,CYFIP2,ELK4,IQGAP2,ITGA4,ITGA5,ITGB1,JUN,KRAS,MAP2K2,MAP2K7,MAP3K1,MAPK1,MAPK8,NFKB1,NRAS,PAK2,PARD6A,PIK3C3,PIK3R1,PIKFYVE,PRKCI,RAP2B,RASD1,RHOA,RRAS2
HMGB1 Signaling	1.57	2.197	AKT1,AKT2,AKT3,CDC42,CXCL8,FNBP1,FOS,HMGB1,IFNGR1,JUN,KAT2B,KAT6A,KAT7,KRAS,LTB,MAP2K2,MAP2K7,MAPK1,MAPK14,MAPK8,MAPK9,NFKB1,NRAS,PIK3C3,PIK3R1,RAC2,RAP2B,RASD1,RHOA,RHOB,RHOF,RHOH,RHOT1,RRAS2,SP1,TGFB1,TNF,TNFRSF1A,TNFSF10,TNFSF13B,TNFSF8
RhoGDI Signaling	2.72	-2.188	ACTG1,ACTR2,ACTR3,ARHGAP1,ARHGAP12,ARHGAP5,ARHGDIA,ARHGDIB,ARHGEF1,ARHGEF11,ARHGEF2,ARHGEF3,ARHGEF6,ARPC1A,ARPC1B,ARPC2,ARPC3,ARPC4,ARPC5,CD44,CDC42,CFL1,CFL2,CREBBP,EP300,EZR,FNBP1,GNAS,GNAZ,GNB2,GNB5,ITGA4,ITGA5,ITGB1,MSN,MYL12A,MYL12B,MYL6,MYL6B,PAK2,PIKFYVE,PPP1R12A,PRKCA,RAC2,RHOA,RHOB,RHOF,RHOH,RHOT1,WASF2,WASL
Leukocyte Extravasation Signaling	1.56	2.188	ACTG1,ACTN4,ARHGAP1,ARHGAP12,ARHGAP5,CD44,CDC42,CRK,CTNNB1,CXCR4,CYBA,EZR,ITGA4,ITGA5,ITGA6,ITGAL,ITGB1,ITGB2,ITK,MAP2K2,MAPK1,MAPK14,MAPK8,MAPK9,MMP28,MSN,MYL6,PECAM1,PIK3C3,PIK3R1,PRKCA,PRKCB,PRKCH,PRKCI,PRKCQ,PRKD3,RAC2,RASGRP1,RASSF5,RHOA,RHOH,SPN,TIMP1,TXK,VASP,VAV1,WAS,WASL,WIPF1
IL-17A Signaling in Airway Cells	1.4	2.183	AKT1,AKT2,AKT3,CXCL2,GSK3B,IKBKE,JAK1,JAK3,MAP2K2,MAP3K7,MAPK1,MAPK14,MAPK8,MAPK9,NFKB1,NFKBIA,PIK3C3,PIK3R1,PTEN
OX40 Signaling Pathway	3.42	2.138	B2M,BCL2,CD247,CD3D,CD3E,CD3G,FCER1G,HLA-A,HLA-B,HLA-C,HLA-DOA,HLA-DPA1,HLA-E,HLA-F,JUN,MAPK8,MAPK9,NFKB1,NFKBIA,TNFRSF4,TRAF3,TRAF5
Cytotoxic T Lymphocyte-mediated Apoptosis of Target Cells	6.59	2.138	APAF1,B2M,BCL2,BID,CASP3,CASP6,CASP8,CD247,CD3D,CD3E,CD3G,CYCS,DFFA,FCER1G,HLA-A,HLA-B,HLA-C,HLA-E,HLA-F,PRF1
Toll-like Receptor Signaling	1.84	2.138	EIF2AK2,FOS,IRAK1,IRAK3,IRAK4,JUN,LY96,MAP3K1,MAP3K7,MAP4K4,MAPK1,MAPK14,MAPK8,NFKB1,NFKBIA,PPARA,RPS27A,TAB2,TNF,TNFAIP3,UBA52,UBB,UBC
Neurotrophin/TRK Signaling	1.77	2.132	AKT1,ATF2,ATF4,CDC42,CREB1,CREBBP,FOS,GRB2,JUN,KRAS,MAP2K2,MAP2K7,MAP3K5,MAPK1,MAPK8,NRAS,PDPK1,PIK3C3,PIK3R1,RAP2B,RASD1,RRAS2,SOS1
Prolactin Signaling	5.03	2.117	CEBPB,CREBBP,EP300,FOS,FYN,GRB2,IRF1,JUN,KRAS,MAP2K2,MAPK1,NMI,NR3C1,NRAS,PDPK1,PIK3C3,PIK3R1,PRKCA,PRKCB,PRKCH,PRKCI,PRKCQ,PRKD3,RAP2B,RASD1,RRAS2,SOCS1,SOCS3,SOCS4,SOS1,SP1,STAT1,TCF7
Osteoarthritis Pathway	1.38	2.111	ANKH,ANXA2,ANXA5,ATF2,ATF4,CASP1,CASP10,CASP2,CASP3,CASP4,CASP6,CASP8,CEBPB,CREB1,CREBBP,CTNNB1,CXCL8,DDIT4,HDAC3,HIF1A,HMGB1,ITGA4,ITGA5,ITGB1,LEF1,MEF2C,MYBBP1A,NAMPT,NFKB1,PRKAA1,PRKAB1,PRKAG1,PRKAG2,RUNX2,S100A9,SIK3,SLC39A8,SMAD2,SMAD4,SMAD5,SMAD7,SP1,TCF3,TCF4,TCF7,TGFB1,TGFBR1,TGFBR2,TNF,TNFRSF1A,VEGFB
Thrombopoietin Signaling	1.83	2.065	FOS,GRB2,JUN,KRAS,MAP2K2,MAPK1,NRAS,PIK3C3,PIK3R1,PRKCA,PRKCB,PRKCH,PRKCI,PRKCQ,PRKD3,RAP2B,RASD1,RRAS2,SOS1,STAT1
PI3K/AKT Signaling	6.42	2.064	AKT1,AKT2,AKT3,BCL2,CDC37,CDKN1A,CSF2RB,CTNNB1,EIF4E,EIF4EBP1,GRB2,GSK3B,HSP90AA1,HSP90AB1,HSP90B1,IKBKE,IL10RA,IL21R,IL27RA,IL2RA,IL2RB,IL2RG,IL4R,IL6R,IL6ST,IL7R,INPP5B,INPP5D,ITGA4,ITGA5,ITGB1,JAK1,JAK3,KRAS,LIMS1,MAP2K2,MAP3K5,MAP3K8,MAPK1,MCL1,MDM2,NFKB1,NFKBIA,NRAS,PDPK1,PIK3R1,PPP2R1A,PPP2R5A,PPP2R5E,PTEN,RAP2B,RASD1,RPS6KB2,RRAS2,SOS1,THEM4,TP53,TSC1,YWHAB,YWHAE,YWHAQ,YWHAZ
