# Supplementary material for: A dynamic single cell-based framework for digital twins to prioritize disease genes and drug targets
Source: Genome Med. 2022 May 6;14:48. doi: 10.1186/s13073-022-01048-4 (PMC9074288; doi:10.1186/s13073-022-01048-4)
Supplement: Supplementary file 5 — Additional file 5. Significant pathways enriched in the scRNA-seq SAR data, in different cell types and at different time points. [file 13073_2022_1048_MOESM5_ESM.zip › Pathway_5D.xlsx]

## Sheet: B_5D
Ingenuity Canonical Pathways	-log(p-value)	z-score	Molecules
Cardiac Hypertrophy Signaling (Enhanced)	2.09	5.79	AKAP13,AKT1,AKT2,ATF2,ATF6,CALM1 (includes others),CAMK2D,CAMK4,CD40LG,CD70,CHP1,CSF2,CSF2RB,CTNNB1,DIAPH1,DIAPH2,DVL2,EIF2B1,EIF2B2,EIF2B3,EIF2B4,EIF2B5,EIF4E,EIF4EBP1,EP300,GDE1,GNAI2,GNG5,GSK3B,HDAC1,HDAC2,HDAC3,HDAC5,HDAC6,HDAC7,HDAC8,HDAC9,IKBKE,IL10RA,IL17RB,IL1R2,IL21R,IL2RG,IL4R,IL7R,ITGA4,ITGB1,ITPR1,ITPR2,JAK2,JUN,KRAS,LIF,LTA,LTB,MAP2K1,MAP2K2,MAP2K3,MAP2K7,MAP3K1,MAP3K12,MAP3K13,MAP3K…
Phospholipase C Signaling	4.61	5.75	ARHGEF1,ARHGEF2,ARHGEF3,ARHGEF7,ATF2,ATF4,BTK,CALM1 (includes others),CAMK4,CD247,CD3D,CD3E,CD3G,CD79A,CD79B,CDC42,CHP1,CREB1,CREB3,CREBBP,EP300,FNBP1,FYN,GNB2,GNB5,GNG5,GRB2,HDAC1,HDAC2,HDAC3,HDAC5,HDAC6,HDAC7,HDAC8,HDAC9,ITGA4,ITGB1,ITK,ITPR1,ITPR2,KRAS,LCK,LCP2,LYN,MAP2K1,MAP2K2,MAPK1,MARCKS,MEF2A,MEF2C,MPRIP,MYL12B,MYL6,MYL6B,NFAT5,NFKB1,NRAS,PEBP1,PLD3,PPP3CA,PPP3CB,PPP3CC,PPP3R1,PRKCA,PRKCB…
Role of NFAT in Cardiac Hypertrophy	3.27	5.741	AKT1,AKT2,CALM1 (includes others),CAMK2D,CAMK4,CHP1,CSNK1A1,EP300,GNAI2,GNB2,GNB5,GNG5,GRB2,GSK3B,HDAC1,HDAC2,HDAC3,HDAC5,HDAC6,HDAC7,HDAC8,HDAC9,ITPR1,ITPR2,KRAS,LIF,MAP2K1,MAP2K2,MAP2K3,MAP2K7,MAP3K1,MAP3K7,MAPK1,MAPK14,MAPK8,MAPK9,MEF2A,MEF2C,NRAS,PDIA3,PIK3R1,PLCL2,PPP3CA,PPP3CB,PPP3CC,PPP3R1,PRKACA,PRKACB,PRKAG1,PRKAG2,PRKAR1A,PRKAR1B,PRKAR2A,PRKCA,PRKCB,PRKCD,PRKCH,PRKCI,PRKD3,RAP1A,RASD1,R…
Necroptosis Signaling Pathway	6.1	5.695	BIRC3,CAMK2D,CAPN1,CAPN2,CAPNS1,CASP1,CASP10,CASP8,CFLAR,CHP1,DNM1L,EIF2AK2,FKBP1A,GLUD1,GLUL,IRF3,JAK1,MAP3K7,MDM2,PAM16,PELI1,PPIF,PPP3CA,PPP3CB,PPP3CC,PPP3R1,SLC25A13,SLC25A3,SLC25A5,STAT1,TAB2,TICAM1,TIMM10,TIMM13,TIMM17A,TIMM23,TIMM44,TIMM8A,TIMM8B,TIMM9,TNF,TNFRSF1B,TNFSF10,TNIP1,TOMM20,TOMM22,TOMM34,TOMM7,TOMM70,TP53,TRAF2,TRPM7,TSPO,UBC,VDAC1,VDAC2,VDAC3
GNRH Signaling	2.81	5.485	ATF2,ATF4,CALM1 (includes others),CAMK2D,CAMK4,CDC42,CREB1,CREB3,CREBBP,EGR1,FOS,GNAI2,GNG5,GRB2,ITPR1,ITPR2,JUN,KRAS,MAP2K1,MAP2K2,MAP2K3,MAP2K7,MAP3K1,MAP3K12,MAP3K13,MAP3K14,MAP3K2,MAP3K5,MAP3K7,MAP3K8,MAPK1,MAPK14,MAPK8,MAPK9,NFKB1,NRAS,PRKACA,PRKACB,PRKAG1,PRKAG2,PRKAR1A,PRKAR1B,PRKAR2A,PRKCA,PRKCB,PRKCD,PRKCH,PRKCI,PRKD3,RAP1A,RASD1
CD28 Signaling in T Helper Cells	14.2	5.397	ACTR2,ACTR3,AKT1,AKT2,ARPC1B,ARPC2,ARPC3,ARPC4,ARPC5,BCL10,CALM1 (includes others),CAMK4,CD247,CD28,CD3D,CD3E,CD3G,CD4,CDC42,CHP1,CSK,CTLA4,FOS,FYN,GRB2,HLA-A,HLA-B,HLA-DMA,HLA-DMB,HLA-DQA1,HLA-DQB1,HLA-DRA,HLA-DRB1,IKBKE,ITK,ITPR1,ITPR2,JUN,LCK,LCP2,MALT1,MAP2K1,MAP2K2,MAP3K1,MAPK8,MAPK9,NFAT5,NFKB1,NFKBIA,NFKBIB,PIK3R1,PPP3CA,PPP3CB,PPP3CC,PPP3R1,PTPN11,PTPN6,SYK,VAV1,WAS,ZAP70
NRF2-mediated Oxidative Stress Response	12.9	5.357	ACTG1,ACTG2,AKR7A2,AKT1,ATF4,CAT,CBR1,CCT7,CLPP,CREBBP,DNAJA1,DNAJB1,DNAJB12,DNAJB14,DNAJB6,DNAJB9,DNAJC10,DNAJC11,DNAJC3,DNAJC5,DNAJC7,DNAJC8,DNAJC9,EP300,ERP29,FKBP5,FOS,FTH1,FTL,GCLM,GSK3B,GSR,GSTK1,GSTP1,GSTZ1,HERPUD1,JUN,JUNB,JUND,KEAP1,KRAS,MAF,MAFG,MAP2K1,MAP2K2,MAP2K3,MAP2K7,MAP3K1,MAP3K5,MAP3K7,MAPK1,MAPK14,MAPK8,MAPK9,MGST2,MGST3,NQO1,NRAS,PIK3R1,PMF1/PMF1-BGLAP,PPIB,PRDX1,PRKCA,PRKCB,P…
Systemic Lupus Erythematosus In B Cell Signaling Pathway	6.98	5.27	AKT1,AKT2,BCL10,BCL2L1,BCL2L11,BTK,CALM1 (includes others),CAMK4,CBL,CCND2,CCND3,CD40,CD40LG,CD5,CD70,CD72,CD79A,CD79B,CHP1,CSF2,CSK,CTNNB1,FOS,FOXO1,FYN,GRB2,GSK3B,INPP5D,IRAK1,IRAK4,IRF3,IRF7,ISG15,ISG20,JAK1,JAK2,JUN,KRAS,LCK,LIF,LTA,LTB,LYN,MALT1,MAP2K1,MAP2K2,MAP3K14,MAP3K7,MAP4K4,MAPK1,MCL1,MTOR,NFAT5,NFKB1,NRAS,PAG1,PIK3AP1,PIK3R1,PPP3CA,PPP3CB,PPP3CC,PPP3R1,PRKCA,PRKCB,PRKCD,PRKCH,PRKCI,P…
NF-κB Signaling	3.46	5.27	AKT1,AKT2,BCL10,CASP8,CD40,CD40LG,CREBBP,CSNK2A1,CSNK2A2,CSNK2B,EIF2AK2,EP300,GSK3B,HDAC1,HDAC2,IL1R2,IRAK1,IRAK4,KRAS,LCK,LTA,MALT1,MAP2K7,MAP3K1,MAP3K14,MAP3K7,MAP3K8,MAP4K4,MAPK8,NFKB1,NFKBIA,NFKBIB,NRAS,PELI1,PIK3R1,PRKACA,PRKACB,PRKCB,RAP1A,RASD1,SIGIRR,TAB2,TANK,TDP2,TGFBR3,TNF,TNFAIP3,TNFRSF1B,TNIP1,TRAF2,TRAF3,TRAF5,UBE2N,UBE2V1,ZAP70
Xenobiotic Metabolism General Signaling Pathway	2.81	5.246	AHR,AKT1,AKT2,CREBBP,EP300,FTL,GSTK1,GSTP1,GSTZ1,KEAP1,KRAS,MAF,MAP2K1,MAP2K2,MAP2K3,MAP2K7,MAP3K1,MAP3K12,MAP3K13,MAP3K14,MAP3K2,MAP3K5,MAP3K7,MAP3K8,MAPK1,MAPK14,MAPK8,MAPK9,MGST2,MGST3,NQO1,NR1H2,NRAS,PIK3R1,PRKCA,PRKCB,PRKCD,PRKCH,PRKCI,PRKD3,RAP1A,RASD1,RBX1
Synaptic Long Term Potentiation	3.74	5.154	ATF2,ATF4,CALM1 (includes others),CAMK2D,CAMK4,CHP1,CREB1,CREB3,CREBBP,EP300,GRINA,ITPR1,ITPR2,KRAS,MAP2K1,MAP2K2,MAPK1,NRAS,PDIA3,PLCL2,PPP1CA,PPP1R10,PPP1R11,PPP1R14B,PPP3CA,PPP3CB,PPP3CC,PPP3R1,PRKACA,PRKACB,PRKAG1,PRKAG2,PRKAR1A,PRKAR1B,PRKAR2A,PRKCA,PRKCB,PRKCD,PRKCH,PRKCI,PRKD3,RAP1A,RASD1
Estrogen Receptor Signaling	6.22	5.126	AKT1,AKT2,ATF2,ATF4,ATP5F1A,ATP5F1E,ATP5MC1,ATP5PB,CARM1,CCNC,CFL1,CREB1,CREB3,CREBBP,CTBP1,CYC1,DDX5,EIF2B1,EIF2B2,EIF2B3,EIF2B4,EIF2B5,EIF4E,EIF4EBP1,EP300,FOS,FOXO1,GNAI2,GNG5,GPS2,GRB2,GSK3B,HDAC3,HIF1A,HNRNPD,HSP90AA1,HSP90AB1,HSP90B1,JAK1,JAK2,JAK3,JUN,KRAS,MAP2K1,MAP2K2,MAPK1,MED13,MED15,MED16,MED18,MED31,MED6,MMP12,MMP9,MPRIP,MTOR,MYL12B,MYL6,MYL6B,NCOA2,NCOA3,NCOR1,NFKB1,NR3C1,NRAS,NRIP1…
Cardiac Hypertrophy Signaling	3.77	5.085	ADSS2,AKT1,ATF2,CALM1 (includes others),CAMK4,CDC42,CHP1,CREB1,CREBBP,EIF2B1,EIF2B2,EIF2B3,EIF2B4,EIF2B5,EIF4E,EP300,FNBP1,GNAI2,GNB2,GNB5,GNG5,GRB2,GSK3B,JUN,KRAS,MAP2K1,MAP2K2,MAP2K3,MAP2K7,MAP3K1,MAP3K12,MAP3K13,MAP3K14,MAP3K2,MAP3K5,MAP3K7,MAP3K8,MAPK1,MAPK14,MAPK8,MAPK9,MAPKAPK2,MAPKAPK3,MEF2A,MEF2C,MTOR,MYL12B,MYL6,MYL6B,NRAS,PDIA3,PIK3R1,PLCL2,PPP3CA,PPP3CB,PPP3CC,PPP3R1,PRKACA,PRKACB,PRKA…
Protein Kinase A Signaling	2.49	5.063	ACP1,AKAP10,AKAP11,AKAP13,AKAP9,ATF2,ATF4,CALM1 (includes others),CAMK2D,CAMK4,CDC16,CHP1,CREB1,CREB3,CREBBP,CREM,CTNNB1,DUSP10,DUSP12,DUSP16,EBI3,FLNA,GDE1,GNAI2,GNB2,GNB5,GNG5,GSK3B,H1-1,H1-10,H1-2,H1-3,H1-4,H1-5,H3-3A/H3-3B,ITPR1,ITPR2,KDELR1,LEF1,MAP2K1,MAP2K2,MAP3K1,MAPK1,MYL12B,MYL6,MYL6B,NFAT5,NFKB1,NFKBIA,NFKBIB,PDE4B,PDE6D,PDE7A,PDIA3,PGP,PLCL2,PPP1CA,PPP1R10,PPP1R11,PPP1R14B,PPP3CA,PPP3…
Dopamine-DARPP32 Feedback in cAMP Signaling	1.84	4.938	ATF2,ATF4,CALM1 (includes others),CAMK4,CHP1,CREB1,CREB3,CREBBP,CREM,CSNK1A1,CSNK1D,CSNK1G2,CSNK1G3,GNAI2,GRINA,ITPR1,ITPR2,PDIA3,PLCL2,PPP1CA,PPP1R10,PPP1R11,PPP1R14B,PPP2CA,PPP2R1A,PPP2R5A,PPP2R5E,PPP3CA,PPP3CB,PPP3CC,PPP3R1,PRKACA,PRKACB,PRKAG1,PRKAG2,PRKAR1A,PRKAR1B,PRKAR2A,PRKCA,PRKCB,PRKCD,PRKCH,PRKCI,PRKD3
Natural Killer Cell Signaling	4.95	4.914	AKT1,AKT2,B2M,CD247,CD48,CDC42,CFL1,FYN,GRB2,HCST,HLA-A,HLA-B,HLA-C,HLA-E,HLA-F,HSPA14,HSPA1A/HSPA1B,HSPA8,HSPA9,IRAK4,ITGAL,ITGB1,JAK2,JAK3,KLRB1,KLRD1,KRAS,LAIR1,LCK,LCP2,LILRB1,MAP2K1,MAP2K2,MAP2K3,MAP3K1,MAP3K12,MAP3K13,MAP3K14,MAP3K2,MAP3K5,MAP3K7,MAP3K8,MAPK1,MAPK14,MTOR,NCR3,NFAT5,NFKB1,NRAS,PIK3R1,PTPN11,PTPN6,RAC2,RAP1A,RASD1,SH2D1A,SYK,TNFSF10,TYK2,TYROBP,VAV1,WAS,WIPF1,ZAP70
RANK Signaling in Osteoclasts	5.88	4.902	AKT1,AKT2,BIRC3,CALM1 (includes others),CAMK4,CBL,CHP1,FOS,GSN,IKBKE,JUN,MAP2K1,MAP2K2,MAP2K7,MAP3K1,MAP3K12,MAP3K13,MAP3K14,MAP3K2,MAP3K5,MAP3K7,MAP3K8,MAPK1,MAPK14,MAPK8,MAPK9,NFKB1,NFKBIA,NFKBIB,PIK3R1,PPP3CA,PPP3CB,PPP3CC,PPP3R1,TAB2,TRAF2,TRAF5
Opioid Signaling Pathway	2.22	4.75	AKT1,AKT2,AP1B1,AP1G2,AP2A2,AP2B1,AP2M1,AP2S1,ATF2,ATF4,CALM1 (includes others),CAMK2D,CAMK4,CDC42,CREB1,CREB3,CREBBP,CTNNB1,EP300,FOS,FOSB,FYN,GNAI2,GNG5,GRINA,GRK2,GRK3,GRK6,GSK3B,ITPR1,ITPR2,KRAS,LCK,LYN,MAP2K1,MAP2K2,MAP2K3,MAP2K7,MAPK1,MAPK6,NFKB1,NFKBIA,NRAS,PDK1,PPP3CA,PPP3CB,PPP3CC,PPP3R1,PRKACA,PRKACB,PRKAG1,PRKAG2,PRKAR1A,PRKAR1B,PRKAR2A,PRKCA,PRKCB,PRKCD,PRKCH,PRKCI,PRKD3,RAC2,RAP1A,RA…
Reelin Signaling in Neurons	2.68	4.743	ACTR2,ACTR3,AKT1,AKT2,ARHGEF1,ARHGEF2,ARHGEF3,ARPC1B,ARPC2,ARPC3,ARPC4,ARPC5,CAMK2D,CDC42,CFL1,CRK,FYN,GRINA,GSK3B,ITGA4,ITGAL,ITGB1,ITGB2,LCK,LYN,MAP2K1,MAP2K2,MAP2K3,MAP2K7,MAP4K1,MAPK1,MAPK8,MAPK9,MTOR,NDEL1,PDK1,PIK3R1,RAP1A,RAPGEF1,RHOA
Senescence Pathway	5.25	4.664	AKT1,AKT2,CALM1 (includes others),CAMK4,CAPN1,CAPN2,CAPNS1,CAT,CCNB1,CCNB2,CDC16,CDK4,CHP1,CREBBP,DHCR24,DLD,DMTF1,E2F2,E2F3,E2F4,E2F5,E2F8,EIF4E,EIF4EBP1,ELF1,ELF2,ELK3,EP300,ETS1,GADD45A,GADD45G,HBP1,IKBKE,ING1,IRF3,ITPR2,ITSN2,JUN,KAT2B,KRAS,MAP2K1,MAP2K2,MAP2K3,MAP2K7,MAP3K7,MAPK1,MAPK14,MAPK6,MAPKAPK2,MAPKAPK3,MDM2,MTOR,NFAT5,NFKB1,NRAS,PARP1,PDHA1,PDHB,PDHX,PDK1,PHF19,PIK3R1,PPP1CA,PPP2CA,P…
BMP signaling pathway	3.26	4.536	ATF2,CAMK4,CREB1,CREBBP,GRB2,JUN,KRAS,MAP2K1,MAP2K2,MAP3K7,MAPK1,MAPK14,MAPK8,MAPK9,NFKB1,NRAS,PRKACA,PRKACB,PRKAG1,PRKAG2,PRKAR1A,PRKAR1B,PRKAR2A,RAP1A,RASD1,RUNX2,SMAD4,SMAD5,SMAD7,ZNF423
Renin-Angiotensin Signaling	2.62	4.459	ATF2,FOS,GRB2,ITPR1,ITPR2,JAK2,JUN,KRAS,MAP2K1,MAP2K2,MAP3K1,MAPK1,MAPK14,MAPK8,MAPK9,NFKB1,NRAS,PIK3R1,PRKACA,PRKACB,PRKAG1,PRKAG2,PRKAR1A,PRKAR1B,PRKAR2A,PRKCA,PRKCB,PRKCD,PRKCH,PRKCI,PRKD3,PTPN6,RAP1A,RASD1,STAT1,STAT3,TNF
Salvage Pathways of Pyrimidine Ribonucleotides	2.22	4.382	AK4,AKT2,APOBEC3G,CDADC1,CDK4,CSNK1A1,CSNK1D,DYRK1A,EIF2AK2,GRK6,IRAK1,MAP2K1,MAP2K2,MAP2K3,MAP3K8,MAPK1,MAPK6,MAPK8,MAPK9,NME1,NME2,PRKAA1,PRKCD,PRKCH,PRKX,PRPF4B,TTK,UCK2,UCKL1,UPP1
Cholecystokinin/Gastrin-mediated Signaling	1.62	4.382	ATF2,CDC42,CREM,FNBP1,FOS,GRB2,ITPR1,ITPR2,JUN,KRAS,MAP2K1,MAP2K2,MAP2K3,MAPK1,MAPK14,MAPK8,MAPK9,MEF2A,MEF2C,NRAS,PRKCA,PRKCB,PRKCD,PRKCH,PRKCI,PRKD3,RAC2,RAP1A,RASD1,RHOA,RHOF,RHOH,TNF
Pyridoxal 5'-phosphate Salvage Pathway	2.59	4.379	AKT2,CDK4,CSNK1A1,CSNK1D,DYRK1A,EIF2AK2,GRK6,IRAK1,MAP2K1,MAP2K2,MAP2K3,MAP3K8,MAPK1,MAPK6,MAPK8,MAPK9,PNPO,PRKAA1,PRKCD,PRKCH,PRKX,PRPF4B,TTK
HGF Signaling	4.58	4.333	AKT1,AKT2,ATF2,CDC42,ELF1,ELF2,ELK3,ETS1,FOS,GRB2,ITGA4,ITGB1,JUN,KRAS,MAP2K1,MAP2K2,MAP2K7,MAP3K1,MAP3K12,MAP3K13,MAP3K14,MAP3K2,MAP3K5,MAP3K7,MAP3K8,MAPK1,MAPK8,MAPK9,NRAS,PIK3R1,PRKCA,PRKCB,PRKCD,PRKCH,PRKCI,PRKD3,PTPN11,RAP1A,RAPGEF1,RASD1,STAT3
14-3-3-mediated Signaling	4.79	4.226	AKT1,AKT2,BAX,CBL,FOS,FOXO1,GRB2,GSK3B,JUN,KRAS,MAP2K1,MAP2K2,MAP3K5,MAPK1,MAPK8,MAPK9,NRAS,PDCD6IP,PDIA3,PIK3R1,PLCL2,PRKCA,PRKCB,PRKCD,PRKCH,PRKCI,PRKD3,RAP1A,RASD1,TNF,TRAF2,TSC1,TSC2,TUBA1A,TUBA1B,TUBA1C,TUBA4A,TUBB,TUBG1,VIM,YWHAB,YWHAE,YWHAG,YWHAH,YWHAQ,YWHAZ
Nitric Oxide Signaling in the Cardiovascular System	1.75	4.158	AKT1,AKT2,CALM1 (includes others),CAMK4,HSP90AA1,HSP90AB1,HSP90B1,ITPR1,ITPR2,MAP2K1,MAP2K2,MAPK1,PIK3R1,PRKAA1,PRKACA,PRKACB,PRKAG1,PRKAG2,PRKAR1A,PRKAR1B,PRKAR2A,PRKCA,PRKCB,PRKCD,PRKCH,PRKCI,PRKD3,VEGFB
P2Y Purigenic Receptor Signaling Pathway	2.04	4.116	AKT1,AKT2,ATF2,ATF4,CREB1,CREB3,CREBBP,FOS,GNAI2,GNB2,GNB5,GNG5,JUN,KRAS,MAP2K1,MAP2K2,MAPK1,NFKB1,NRAS,PDIA3,PIK3R1,PLCL2,PRKACA,PRKACB,PRKAG1,PRKAG2,PRKAR1A,PRKAR1B,PRKAR2A,PRKCA,PRKCB,PRKCD,PRKCH,PRKCI,PRKD3,RAP1A,RASD1
fMLP Signaling in Neutrophils	3.72	4.11	ACTR2,ACTR3,ARPC1B,ARPC2,ARPC3,ARPC4,ARPC5,CALM1 (includes others),CAMK4,CDC42,CHP1,GNAI2,GNB2,GNB5,GNG5,ITPR1,ITPR2,KRAS,MAP2K1,MAP2K2,MAPK1,NFAT5,NFKB1,NFKBIA,NFKBIB,NRAS,PIK3R1,PPP3CA,PPP3CB,PPP3CC,PPP3R1,PRKCA,PRKCB,PRKCD,PRKCH,PRKCI,PRKD3,RAP1A,RASD1,WAS
Melatonin Signaling	2.38	4.082	CALM1 (includes others),CAMK2D,CAMK4,GNAI2,MAP2K1,MAP2K2,MAP2K3,MAP2K7,MAPK1,PDIA3,PLCL2,PRKACA,PRKACB,PRKAG1,PRKAG2,PRKAR1A,PRKAR1B,PRKAR2A,PRKCA,PRKCB,PRKCD,PRKCH,PRKCI,PRKD3
B Cell Receptor Signaling	9.06	4.064	AKT1,AKT2,APBB1IP,ATF2,ATF4,BCL10,BCL2A1,BCL2L1,BTK,CALM1 (includes others),CAMK2D,CAMK4,CD79A,CD79B,CDC42,CFL1,CREB1,CREB3,CREBBP,CSK,DAPP1,EGR1,ETS1,FOXO1,GRB2,GSK3B,IKBKE,INPP5D,JUN,KRAS,LYN,MALT1,MAP2K1,MAP2K2,MAP2K3,MAP2K7,MAP3K1,MAP3K12,MAP3K13,MAP3K14,MAP3K2,MAP3K5,MAP3K7,MAP3K8,MAPK1,MAPK14,MAPK8,MAPK9,MEF2C,MTOR,NFAT5,NFKB1,NFKBIA,NFKBIB,NRAS,PAG1,PIK3AP1,PIK3R1,POU2F2,PPP3CA,PPP3CB,PPP3…
UVB-Induced MAPK Signaling	3.16	4.025	AKT1,EIF4E,EIF4EBP1,FOS,H3-3A/H3-3B,JUN,MAP2K1,MAPK1,MAPK14,MAPK8,MAPK9,MTOR,PIK3R1,PRKCA,PRKCB,PRKCD,PRKCH,PRKCI,PRKD3,RPS6KA5,TP53
p38 MAPK Signaling	1.36	4.017	ATF2,ATF4,CREB1,CREB3,CREBBP,DAXX,DDIT3,DUSP10,H3-3A/H3-3B,HMGN1,IL1R2,IRAK1,IRAK4,MAP2K3,MAP3K5,MAP3K7,MAP4K1,MAPK14,MAPKAPK2,MAPKAPK3,MAX,MEF2A,MEF2C,MKNK2,RPS6KA5,STAT1,TAB2,TGFB1,TNF,TNFRSF1B,TP53,TRAF2
PI3K Signaling in B Lymphocytes	7.1	3.96	AKT1,AKT2,ATF2,ATF4,ATF5,ATF6,ATF6B,BCL10,BTK,CALM1 (includes others),CAMK2D,CAMK4,CBL,CD40,CD79A,CD79B,CD81,CHP1,CREB1,DAPP1,FOS,FYN,IKBKE,IL4R,INPP5D,ITPR1,ITPR2,JUN,KRAS,LYN,MALT1,MAP2K1,MAP2K2,MAPK1,NFAT5,NFKB1,NFKBIA,NFKBIB,NRAS,PDIA3,PIK3AP1,PIK3R1,PLCL2,PLEKHA2,PPP3CA,PPP3CB,PPP3CC,PPP3R1,PRKCB,PRKCI,RAP1A,RASD1,SYK,VAV1
UVC-Induced MAPK Signaling	2.84	3.9	FOS,JUN,KRAS,MAP2K1,MAP2K2,MAPK1,MAPK14,MAPK8,MAPK9,NRAS,PRKCA,PRKCB,PRKCD,PRKCH,PRKCI,PRKD3,RAP1A,RASD1,SMPD4,TP53
Apelin Endothelial Signaling Pathway	1.79	3.889	AKT1,AKT2,CALM1 (includes others),CAMK4,FOS,GNAI2,HDAC5,HIF1A,JUN,KRAS,MAP2K1,MAP2K2,MAPK1,MAPK8,MAPK9,MEF2A,MEF2C,MTOR,NFKB1,NRAS,PIK3R1,PRKAA1,PRKAB1,PRKAG1,PRKAG2,PRKCA,PRKCB,PRKCD,PRKCH,PRKCI,PRKD3,RAP1A,RASD1
Hepatic Fibrosis Signaling Pathway	1.92	3.879	AKT1,AKT2,ATF2,ATF4,BRD4,CALM1 (includes others),CAMK4,CASP3,CCDC88A,CD40,CD40LG,CDC42,CREB1,CREB3,CREBBP,CTNNB1,DVL2,FNBP1,FOS,FOXO1,FTH1,FTL,GNAI2,GSK3B,HIF1A,IKBKE,IL1R2,IRAK1,IRAK4,ITGA4,ITGB1,JAK1,JAK2,JUN,KRAS,LEF1,MAP2K1,MAP2K2,MAP2K3,MAP2K7,MAP3K7,MAPK1,MAPK14,MAPK8,MAPK9,MTOR,MYL12B,MYL6,MYL6B,NFKB1,NFKBIA,NFKBIB,NRAS,PDCD4,PDK1,PIK3R1,PRKACA,PRKACB,PRKAG1,PRKAG2,PRKAR1A,PRKAR1B,PRKAR2A,…
PFKFB4 Signaling Pathway	4.61	3.838	ATF2,ATF4,CREB1,CREB3,CREBBP,MAP2K1,MAP2K2,MAP2K3,MAP2K7,MAPK1,NCOA3,PRKACA,PRKACB,PRKAG1,PRKAG2,PRKAR1A,PRKAR1B,PRKAR2A,RPS6KA5,TGFB1,TKT,TP53
IL-1 Signaling	2.23	3.8	FOS,GNAI2,GNB2,GNB5,GNG5,IKBKE,IRAK1,IRAK4,JUN,MAP2K3,MAP2K7,MAP3K1,MAP3K14,MAP3K7,MAPK1,MAPK14,MAPK8,MAPK9,NFKB1,NFKBIA,NFKBIB,PRKACA,PRKACB,PRKAG1,PRKAG2,PRKAR1A,PRKAR1B,PRKAR2A,TAB2
Fcγ Receptor-mediated Phagocytosis in Macrophages and Monocytes	4.93	3.781	ACTG1,ACTG2,ACTR2,ACTR3,AKT1,AKT2,ARPC1B,ARPC2,ARPC3,ARPC4,ARPC5,CBL,CDC42,CRK,CSF2,EZR,FYN,INPP5D,LCP2,LYN,MAPK1,PIK3R1,PIP5K1A,PLD3,PRKCA,PRKCB,PRKCD,PRKCH,PRKCI,PRKD3,RAB11B,RAC2,SYK,TLN1,VASP,VAV1,WAS
ERK/MAPK Signaling	3.19	3.781	ATF2,ATF4,CREB1,CREB3,CREBBP,CRK,EIF4E,EIF4EBP1,ELF1,ELF2,ELK3,ETS1,FOS,FYN,GRB2,H3-3A/H3-3B,ITGA4,ITGB1,KRAS,MAP2K1,MAP2K2,MAPK1,MKNK2,NRAS,PIK3R1,PPP1CA,PPP1R10,PPP1R11,PPP1R14B,PPP2CA,PPP2R1A,PPP2R5A,PPP2R5E,PRKACA,PRKACB,PRKAG1,PRKAG2,PRKAR1A,PRKAR1B,PRKAR2A,PRKCA,PRKCB,PRKCD,PRKCI,RAC2,RAP1A,RAPGEF1,RASD1,RPS6KA5,STAT1,STAT3,TLN1,VRK2,YWHAB,YWHAG,YWHAH,YWHAQ,YWHAZ
TGF-β Signaling	2.75	3.78	CDC42,CREBBP,EP300,FOS,GRB2,HDAC1,IRF7,JUN,KRAS,MAP2K1,MAP2K2,MAP2K3,MAP3K7,MAP4K1,MAPK1,MAPK14,MAPK8,MAPK9,NRAS,RAP1A,RASD1,RUNX2,RUNX3,SMAD2,SMAD4,SMAD5,SMAD7,TFE3,TGFB1,TGIF1,VDR,ZNF423
Cdc42 Signaling	7.31	3.773	ACTR2,ACTR3,ARPC1B,ARPC2,ARPC3,ARPC4,ARPC5,ATF2,B2M,CD247,CD3D,CD3E,CD3G,CDC42,CFL1,DIAPH1,EXOC1,EXOC2,EXOC3,EXOC6,FOS,GSK3B,HLA-A,HLA-B,HLA-C,HLA-DMA,HLA-DMB,HLA-DPA1,HLA-DQA1,HLA-DQB1,HLA-DQB2,HLA-DRA,HLA-DRB1,HLA-E,HLA-F,IQGAP1,IQGAP2,ITGA4,ITGB1,ITK,JUN,MAPK1,MAPK14,MAPK8,MAPK9,MPRIP,MYL12B,MYL6,MYL6B,PRKCI,VAV1,WAS,WIPF1
April Mediated Signaling	3.63	3.771	FOS,IKBKE,JUN,MAP2K7,MAP3K1,MAP3K14,MAPK1,MAPK14,MAPK8,MAPK9,NFAT5,NFKB1,NFKBIA,NFKBIB,TRAF1,TRAF2,TRAF3,TRAF5
IL-8 Signaling	1.71	3.727	AKT1,AKT2,BAX,BCL2L1,CCND2,CCND3,CDC42,CSTB,EIF4EBP1,FNBP1,FOS,GNAI2,GNB2,GNB5,GNG5,IKBKE,IQGAP1,IRAK1,IRAK4,ITGAX,ITGB2,JUN,KRAS,LASP1,MAP2K1,MAP2K2,MAP4K4,MAPK1,MAPK8,MAPK9,MMP9,MTOR,MYL12B,NFKB1,NFKBIB,NRAS,PIK3R1,PLD3,PRKCA,PRKCB,PRKCD,PRKCH,PRKCI,PRKD3,RAC2,RAP1A,RASD1,RHOA,RHOF,RHOH,VASP,VEGFB
Production of Nitric Oxide and Reactive Oxygen Species in Macrophages	3.65	3.709	AKT1,AKT2,CAT,CDC42,CREBBP,CYBA,FNBP1,FOS,IKBKE,IRF1,IRF8,JAK1,JAK2,JAK3,JUN,LYZ,MAP2K1,MAP2K7,MAP3K1,MAP3K12,MAP3K13,MAP3K14,MAP3K2,MAP3K5,MAP3K7,MAP3K8,MAPK1,MAPK14,MAPK8,MAPK9,NFKB1,NFKBIA,NFKBIB,PIK3R1,PPP1CA,PPP1R10,PPP1R11,PPP1R14B,PPP2CA,PPP2R1A,PPP2R5A,PPP2R5E,PRKCA,PRKCB,PRKCD,PRKCH,PRKCI,PRKD3,PTPN6,RAC2,RAP1A,RHOA,RHOF,RHOH,STAT1,TNF,TNFRSF1B,TYK2
ERK5 Signaling	2.89	3.674	AKT1,ATF2,ATF4,CREB1,CREB3,CREBBP,ELK4,FOS,KRAS,LIF,MAP3K2,MAP3K8,MEF2A,MEF2C,NRAS,PTPN11,RAP1A,RASD1,RPS6KA5,SH2D2A,YWHAB,YWHAE,YWHAG,YWHAH,YWHAQ,YWHAZ
PDGF Signaling	2.32	3.657	ACP1,CRK,CSNK2A1,CSNK2A2,CSNK2B,EIF2AK2,FOS,GRB2,INPP5D,JAK1,JAK2,JAK3,JUN,KRAS,MAP2K1,MAP2K2,MAP3K1,MAPK1,MAPK8,NRAS,PIK3R1,PRKCA,PRKCB,RAP1A,RASD1,STAT1,STAT3,TYK2
Integrin Signaling	3.14	3.641	ACTG1,ACTG2,ACTR2,ACTR3,AKT1,AKT2,ARF1,ARHGAP5,ARHGEF7,ARPC1B,ARPC2,ARPC3,ARPC4,ARPC5,CAPN1,CAPN2,CAPNS1,CDC42,CRK,FNBP1,FYN,GRB2,GSK3B,GSN,ILK,ILKAP,ITGA4,ITGAE,ITGAL,ITGAX,ITGB1,ITGB2,ITGB7,KRAS,LIMS1,MAP2K1,MAP2K2,MAPK1,MAPK8,MPRIP,MYL12B,NRAS,PARVB,PFN1,PIK3R1,RAC2,RAP1A,RAPGEF1,RASD1,RHOA,RHOF,RHOH,TLN1,TSPAN3,TSPAN5,TTN,VASP,VCL,WAS,WIPF1,ZYX
Role of PKR in Interferon Induction and Antiviral Response	5.74	3.618	APAF1,ATF2,BAX,BID,CASP1,CASP3,CASP8,CYCS,DDX58,DNAJC3,EIF2AK2,EIF2S1,FOS,HSP90AA1,HSP90AB1,HSP90B1,HSPA14,HSPA1A/HSPA1B,HSPA8,HSPA9,IKBKE,IRF1,IRF3,JAK1,JUN,MAP2K3,MAP2K7,MAP3K7,MAPK1,MAPK14,MAPK8,MAPK9,METAP2,NFKB1,NFKBIA,NFKBIB,NPM1,STAT1,STAT3,TAB2,TARBP2,TNF,TP53,TRAF3,TYK2
Glioma Signaling	2.09	3.578	AKT1,AKT2,CALM1 (includes others),CAMK2D,CAMK4,CDK4,E2F2,E2F3,E2F4,E2F5,E2F8,GRB2,IDH3B,IDH3G,KRAS,MAP2K1,MAP2K2,MAPK1,MDM2,MTOR,NRAS,PA2G4,PIK3R1,PRKCA,PRKCB,PRKCD,PRKCH,PRKCI,PRKD3,RAP1A,RASD1,TFDP1,TP53
CD40 Signaling	5.29	3.528	CD40,CD40LG,FOS,IKBKE,JAK3,JUN,LTA,MAP2K1,MAP2K2,MAP2K3,MAP2K7,MAP3K14,MAP3K7,MAPK1,MAPK14,MAPK8,MAPK9,MAPKAPK2,NFKB1,NFKBIA,NFKBIB,PIK3R1,STAT3,TANK,TNFAIP3,TRAF1,TRAF2,TRAF3,TRAF5
B Cell Activating Factor Signaling	3.83	3.5	FOS,IKBKE,JUN,MAP2K7,MAP3K1,MAP3K14,MAPK1,MAPK14,MAPK8,MAPK9,NFAT5,NFKB1,NFKBIA,NFKBIB,TNFRSF13C,TRAF1,TRAF2,TRAF3,TRAF5
Role of NFAT in Regulation of the Immune Response	6.69	3.474	AKT1,AKT2,ATF2,BTK,CALM1 (includes others),CAMK4,CD247,CD28,CD3D,CD3E,CD3G,CD4,CD79A,CD79B,CHP1,CSNK1A1,CSNK1D,CSNK1G2,CSNK1G3,FOS,FYN,GNAI2,GNB2,GNB5,GNG5,GRB2,GSK3B,HLA-A,HLA-B,HLA-DMA,HLA-DMB,HLA-DQA1,HLA-DQB1,HLA-DRA,HLA-DRB1,IKBKE,ITK,ITPR1,ITPR2,JUN,KRAS,LCK,LCP2,LYN,MAP2K1,MAP2K2,MAPK1,MEF2A,MEF2C,NFAT5,NFKB1,NFKBIA,NFKBIB,NRAS,PIK3R1,PPP3CA,PPP3CB,PPP3CC,PPP3R1,RAP1A,RASD1,RCAN3,SYK,XPO1,…
Cell Cycle Control of Chromosomal Replication	3.09	3.411	CDK11A,CDK12,CDK4,DBF4,LIG1,MCM2,MCM3,MCM4,MCM5,MCM6,MCM7,ORC1,ORC2,ORC3,ORC4,ORC5,ORC6,POLA2,PRIM1,RPA2,TOP2A,TOP2B
EGF Signaling	3.21	3.411	AKT1,AKT2,CSNK2A1,CSNK2A2,CSNK2B,FOS,GRB2,ITPR1,ITPR2,JAK1,JUN,MAP2K1,MAP2K7,MAP3K1,MAPK1,MAPK14,MAPK8,MTOR,PIK3R1,PRKCA,STAT1,STAT3
Induction of Apoptosis by HIV1	6	3.402	APAF1,BAX,BCL2L1,BID,BIRC3,CASP3,CASP8,CXCR4,CYCS,DAXX,DFFA,HTRA2,IKBKE,MAP2K7,MAP3K14,MAP3K5,MAPK8,MAPK9,NFKB1,NFKBIA,NFKBIB,SLC25A13,SLC25A3,SLC25A5,TNF,TNFRSF1B,TP53,TRAF1,TRAF2
LPS-stimulated MAPK Signaling	3.36	3.402	ATF2,CDC42,CREB1,FOS,IKBKE,JUN,KRAS,MAP2K1,MAP2K2,MAP2K3,MAP3K14,MAP3K5,MAP3K7,MAPK1,MAPK14,MAPK8,MAPK9,NFKB1,NFKBIA,NFKBIB,NRAS,PIK3R1,PRKCA,PRKCB,PRKCD,PRKCH,PRKCI,PRKD3,RAP1A,RASD1
Androgen Signaling	3.94	3.4	CALM1 (includes others),CALR,CAMK4,CCNH,CREBBP,DNAJB1,EP300,ERCC3,GNAI2,GNB2,GNB5,GNG5,GTF2A1,GTF2B,GTF2E2,GTF2F1,GTF2H1,GTF2H3,HSP90AA1,JUN,KAT2B,KAT7,MAPK1,MNAT1,NCOA2,NCOA4,NFKB1,POLR2E,POLR2H,POLR2J2/POLR2J3,POLR2L,PRKACA,PRKACB,PRKAG1,PRKAG2,PRKAR1A,PRKAR1B,PRKAR2A,PRKCA,PRKCB,PRKCD,PRKCH,PRKCI,PRKD3,TAF2,TBP
NGF Signaling	2.92	3.333	AKT1,AKT2,ATF2,ATF4,BAX,CDC42,CREB1,CREB3,CREBBP,CRK,GRB2,IKBKE,KRAS,MAP2K1,MAP2K2,MAP3K1,MAP3K12,MAP3K13,MAP3K14,MAP3K2,MAP3K5,MAP3K7,MAP3K8,MAPK1,MAPK8,MAPK9,NFKB1,NRAS,PIK3R1,PRKCD,PTPN11,RAP1A,RASD1,RHOA,RPS6KA5,SMPD4,TP53
IL-3 Signaling	5.46	3.307	AKT1,AKT2,CHP1,CSF2RB,FOS,FOXO1,GRB2,INPP5D,JAK1,JAK2,JUN,KRAS,MAP2K1,MAP2K2,MAPK1,NRAS,PIK3R1,PPP3CA,PPP3CB,PPP3CC,PPP3R1,PRKCA,PRKCB,PRKCD,PRKCH,PRKCI,PRKD3,PTPN6,RAP1A,RAPGEF1,RASD1,STAT1,STAT3,STAT6
IGF-1 Signaling	4.46	3.286	AKT1,AKT2,CSNK2A1,CSNK2A2,CSNK2B,FOS,FOXO1,GRB2,IGFBP6,JAK1,JAK2,JUN,KRAS,MAP2K1,MAP2K2,MAPK1,MAPK8,NRAS,PIK3R1,PRKACA,PRKACB,PRKAG1,PRKAG2,PRKAR1A,PRKAR1B,PRKAR2A,PRKCI,PTPN11,RAP1A,RASD1,SOCS3,SOCS4,STAT3,YWHAB,YWHAE,YWHAG,YWHAH,YWHAQ,YWHAZ
Fc Epsilon RI Signaling	1.62	3.286	AKT1,AKT2,BTK,CSF2,FYN,GRB2,INPP5D,KRAS,LCP2,LYN,MAP2K1,MAP2K2,MAP2K3,MAP2K7,MAPK1,MAPK14,MAPK8,MAPK9,NRAS,PIK3R1,PRKCA,PRKCB,PRKCD,PRKCH,PRKCI,PRKD3,PTPN11,RAC2,RAP1A,RASD1,SYK,TNF,VAV1
FGF Signaling	1.37	3.266	AKT1,AKT2,ATF2,ATF4,CREB1,CREB3,CREBBP,CRK,GRB2,ITPR1,MAP2K1,MAP2K3,MAP3K1,MAP3K5,MAPK1,MAPK14,MAPK8,MAPKAPK2,PIK3R1,PRKCA,PTPN11,PTPN6,RPS6KA5,STAT3
Death Receptor Signaling	6.76	3.244	ACIN1,ACTG1,ACTG2,APAF1,ARHGDIB,BID,BIRC3,CASP10,CASP2,CASP3,CASP6,CASP7,CASP8,CFLAR,CYCS,DAXX,DFFA,HTRA2,IKBKE,LMNA,MAP2K7,MAP3K14,MAP3K5,MAP4K4,MAPK8,NFKB1,NFKBIA,NFKBIB,PARP1,PARP11,PARP14,PARP2,PARP4,PARP8,TANK,TNF,TNFRSF1B,TNFSF10,TNKS2,TRAF2
4-1BB Signaling in T Lymphocytes	3.79	3.207	ATF2,IKBKE,JUN,MAP2K1,MAP2K2,MAP3K14,MAP3K5,MAPK1,MAPK14,MAPK8,MAPK9,NFKB1,NFKBIA,NFKBIB,TRAF1,TRAF2
Ephrin Receptor Signaling	1.56	3.202	ABI1,ACP1,ACTR2,ACTR3,AKT1,AKT2,ARPC1B,ARPC2,ARPC3,ARPC4,ARPC5,ATF2,ATF4,CDC42,CFL1,CREB1,CREB3,CREBBP,CRK,CXCR4,FYN,GNAI2,GNB2,GNB5,GNG5,GRB2,GRINA,ITGA4,ITGB1,JAK2,KRAS,MAP2K1,MAP2K2,MAP3K14,MAP4K4,MAPK1,NRAS,PTPN11,RAC2,RAP1A,RAPGEF1,RASD1,RHOA,STAT3,VEGFB,WAS,WIPF1
NF-κB Activation by Viruses	3.36	3.157	AKT1,AKT2,CD4,EIF2AK2,IKBKE,ITGA4,ITGAL,ITGB1,ITGB2,KRAS,LCK,MAP3K1,MAP3K14,MAPK1,NFKB1,NFKBIA,NFKBIB,NRAS,PIK3R1,PRKCA,PRKCB,PRKCD,PRKCH,PRKCI,PRKD3,RAP1A,RASD1,TBP,TNFRSF14,TRAF2
Aldosterone Signaling in Epithelial Cells	2.81	3.153	AHCY,DNAJA1,DNAJB1,DNAJB12,DNAJB14,DNAJB6,DNAJB9,DNAJC10,DNAJC11,DNAJC2,DNAJC24,DNAJC3,DNAJC5,DNAJC7,DNAJC8,DNAJC9,HSCB,HSP90AA1,HSP90AB1,HSP90B1,HSPA14,HSPA1A/HSPA1B,HSPA8,HSPA9,HSPB11,HSPD1,HSPE1,HSPH1,ITPR1,ITPR2,KRAS,MAP2K1,MAP2K2,MAPK1,PDIA3,PIK3R1,PIP5K1A,PLCL2,PRKCA,PRKCB,PRKCD,PRKCH,PRKCI,PRKD3,SACS,SASS6,TRAP1
α-Adrenergic Signaling	1.75	3.153	CALM1 (includes others),CAMK4,GNAI2,GNB2,GNB5,GNG5,ITPR1,ITPR2,KRAS,MAP2K1,MAP2K2,MAPK1,NRAS,PRKACA,PRKACB,PRKAG1,PRKAG2,PRKAR1A,PRKAR1B,PRKAR2A,PRKCA,PRKCB,PRKCD,PRKCH,PRKCI,PRKD3,RAP1A,RASD1
Thyroid Cancer Signaling	1.55	3.128	AKT1,AKT2,CTNNB1,CXCR4,FOS,FOXO1,GSK3B,JUN,KRAS,LEF1,MAP2K1,MAP2K2,MAPK1,MTOR,NRAS,PDK1,PIK3R1,RAP1A,RASD1,TCF3,TCF4,TCF7,TP53
PKCθ Signaling in T Lymphocytes	4.27	3.111	BCL10,CAMK2D,CD247,CD28,CD3D,CD3E,CD3G,CD4,CHP1,FOS,FYN,GRB2,HLA-A,HLA-B,HLA-DMA,HLA-DMB,HLA-DQA1,HLA-DQB1,HLA-DRA,HLA-DRB1,IKBKE,JUN,KRAS,LCK,LCP2,MALT1,MAP3K1,MAP3K12,MAP3K13,MAP3K14,MAP3K2,MAP3K5,MAP3K7,MAP3K8,MAPK1,MAPK8,NFAT5,NFKB1,NFKBIA,NFKBIB,NRAS,PIK3R1,PPP3CA,PPP3CB,PPP3CC,PPP3R1,RAC2,RAP1A,RASD1,VAV1,ZAP70
Rac Signaling	2.78	3.087	ABI2,ACTR2,ACTR3,ARPC1B,ARPC2,ARPC3,ARPC4,ARPC5,BRK1,CD44,CDC42,CFL1,CYFIP1,CYFIP2,ELK4,IQGAP1,IQGAP2,ITGA4,ITGB1,JUN,KRAS,MAP2K1,MAP2K2,MAP2K7,MAP3K1,MAPK1,MAPK8,NFKB1,NRAS,PIK3R1,PIP5K1A,PRKCI,RAP1A,RASD1,RHOA,TIAM1
p70S6K Signaling	3.26	3.087	AKT1,AKT2,BCAP31,BTK,CD79A,CD79B,EEF2,GNAI2,GRB2,IL2RG,IL4R,JAK1,KRAS,LYN,MAP2K1,MAP2K2,MAPK1,MTOR,NRAS,PDIA3,PIK3R1,PLCL2,PPP2CA,PPP2R1A,PPP2R5A,PPP2R5E,PRKCA,PRKCB,PRKCD,PRKCH,PRKCI,PRKD3,RAP1A,RASD1,RPS6,SYK,YWHAB,YWHAE,YWHAG,YWHAH,YWHAQ,YWHAZ
Inhibition of Angiogenesis by TSP1	2.18	3.051	AKT1,AKT2,CASP3,CD47,FYN,JUN,MAPK1,MAPK14,MAPK8,MAPK9,MMP9,TGFB1,TP53
CD27 Signaling in Lymphocytes	9.24	3.024	APAF1,BCL2L1,BID,CASP3,CASP8,CD27,CD70,CYCS,FOS,IKBKE,JUN,MAP2K1,MAP2K2,MAP2K3,MAP2K7,MAP3K1,MAP3K12,MAP3K13,MAP3K14,MAP3K2,MAP3K5,MAP3K7,MAP3K8,MAPK8,MAPK9,NFKB1,NFKBIA,NFKBIB,SIVA1,TRAF2,TRAF5
nNOS Signaling in Neurons	2.6	3	CALM1 (includes others),CAMK4,CAPN1,CAPN2,CAPNS1,CHP1,GRINA,PPP3CA,PPP3CB,PPP3CC,PPP3R1,PRKCA,PRKCB,PRKCD,PRKCH,PRKCI,PRKD3,RASD1
Glutathione Redox Reactions I	1.67	3	GPX1,GPX4,GPX7,GSR,GSTK1,GSTP1,GSTZ1,MGST2,MGST3
ErbB Signaling	1.34	3	AKT1,CDC42,FOS,FOXO1,GRB2,GSK3B,JUN,KRAS,MAP2K1,MAP2K2,MAP2K3,MAPK1,MAPK14,MAPK8,MAPK9,MTOR,NRAS,PIK3R1,PRKCA,PRKCB,PRKCD,PRKCH,PRKCI,PRKD3,RAP1A,RASD1
ErbB4 Signaling	1.47	3	ADAM17,AKT1,APH1A,GRB2,KRAS,MAP2K1,MAP2K2,MAPK1,NRAS,PIK3R1,PRKCA,PRKCB,PRKCD,PRKCH,PRKCI,PRKD3,PSEN1,PSENEN,RAP1A,RASD1
IL-17A Signaling in Airway Cells	1.83	2.982	AKT1,AKT2,CXCL2,GSK3B,IKBKE,JAK1,JAK2,JAK3,MAP2K1,MAP2K2,MAP3K7,MAPK1,MAPK14,MAPK8,MAPK9,NFKB1,NFKBIA,NFKBIB,PIK3R1,STAT3,TYK2
RAN Signaling	4.99	2.887	CSE1L,IPO5,KPNA1,KPNA2,KPNA3,KPNA4,KPNA5,KPNA6,KPNB1,RAN,TNPO1,XPO1
Colorectal Cancer Metastasis Signaling	1.34	2.887	AKT1,AKT2,APPL1,BAX,BCL2L1,CASP3,CDC42,CTNNB1,E2F4,FNBP1,FOS,GNB2,GNB5,GNG5,GRB2,GRK2,GRK3,GSK3B,JAK1,JAK2,JAK3,JUN,KRAS,LEF1,MAP2K1,MAP2K2,MAPK1,MAPK8,MAPK9,MLH1,MMP12,MMP9,MSH6,NFKB1,NRAS,PIK3R1,PRKACA,PRKACB,PRKAG1,PRKAG2,PRKAR1A,PRKAR1B,PRKAR2A,RAC2,RAP1A,RASD1,RHOA,RHOF,RHOH,SMAD2,SMAD4,STAT1,STAT3,TCF3,TCF4,TCF7,TGFB1,TNF,TP53,TYK2,VEGFB
Type I Diabetes Mellitus Signaling	8.67	2.874	APAF1,BID,CASP3,CASP8,CD247,CD28,CD3D,CD3E,CD3G,CYCS,GZMB,HLA-A,HLA-B,HLA-C,HLA-DMA,HLA-DMB,HLA-DQA1,HLA-DQB1,HLA-DRA,HLA-DRB1,HLA-E,HLA-F,HSPD1,IKBKE,IRAK1,IRF1,JAK1,JAK2,LTA,MAP2K3,MAP2K7,MAP3K14,MAP3K5,MAP3K7,MAPK1,MAPK14,MAPK8,MAPK9,NFKB1,NFKBIA,NFKBIB,PIAS1,PRF1,SOCS3,SOCS4,STAT1,TNF,TNFRSF1B,TRAF2
Neuregulin Signaling	2.02	2.837	ADAM17,AKT1,AKT2,CRK,ERBIN,GRB2,HSP90AA1,HSP90AB1,HSP90B1,ITGA4,ITGB1,KRAS,MAP2K1,MAP2K2,MAPK1,MTOR,NRAS,PIK3R1,PRKCA,PRKCB,PRKCD,PRKCH,PRKCI,PRKD3,PSEN1,PTPN11,RAP1A,RASD1,RPS6
PEDF Signaling	1.49	2.837	AKT1,AKT2,BCL2L1,CASP7,CASP8,CFLAR,IKBKE,KRAS,MAPK1,MAPK14,NFKB1,NFKBIA,NFKBIB,NRAS,PIK3R1,RAP1A,RASD1,RHOA,TCF12,TCF4,TCF7,TP53,WASF2,ZEB1
Sirtuin Signaling Pathway	12.1	2.79	AGTRAP,AKT1,ATG12,ATG13,ATG4A,ATG4B,ATP5F1A,ATP5F1B,ATP5F1E,ATP5MC1,ATP5PB,ATP5PF,BAX,BCL2L11,CPT1A,CYC1,FOXO1,G6PD,GABARAP,GABARAPL2,GABPA,GABPB1,GABPB2,GADD45A,GADD45G,GLS,GLUD1,GSK3B,H1-1,H1-10,H1-2,H1-3,H1-4,H1-5,H3-3A/H3-3B,HIF1A,JUN,LDHA,LDHB,MAPK1,MAPK6,MTOR,NAMPT,NDUFA1,NDUFA10,NDUFA11,NDUFA12,NDUFA13,NDUFA3,NDUFA4,NDUFAB1,NDUFAF1,NDUFB1,NDUFB11,NDUFB2,NDUFB6,NDUFB7,NDUFS6,NDUFS7,NDUFV1,N…
Pancreatic Adenocarcinoma Signaling	3.02	2.746	AKT1,AKT2,BCL2L1,CDC42,CDK4,E2F2,E2F3,E2F4,E2F5,E2F8,GRB2,JAK1,JAK2,JAK3,KRAS,MAP2K1,MAP2K2,MAPK1,MAPK8,MAPK9,MDM2,MMP9,NFKB1,PA2G4,PIK3R1,PLD3,RALBP1,SMAD2,SMAD4,STAT1,STAT3,TFDP1,TGFB1,TP53,TYK2,VEGFB
Role of RIG1-like Receptors in Antiviral Innate Immunity	1.84	2.714	CASP10,CASP8,CREBBP,DDX58,EP300,IKBKE,IRF3,IRF7,NFKB1,NFKBIA,NFKBIB,TANK,TRAF2,TRAF3,TRIM25
Calcium-induced T Lymphocyte Apoptosis	9.25	2.694	CALM1 (includes others),CAMK4,CAPN2,CD247,CD3D,CD3E,CD3G,CD4,CHP1,EP300,HDAC1,HDAC2,HLA-A,HLA-B,HLA-DMA,HLA-DMB,HLA-DQA1,HLA-DQB1,HLA-DRA,HLA-DRB1,ITPR1,ITPR2,LCK,PPP3CA,PPP3CB,PPP3CC,PPP3R1,PRKCA,PRKCB,PRKCD,PRKCH,PRKCI,PRKD3,ZAP70
OX40 Signaling Pathway	8.41	2.668	B2M,BCL2L1,CD247,CD3D,CD3E,CD3G,CD4,HLA-A,HLA-B,HLA-C,HLA-DMA,HLA-DMB,HLA-DPA1,HLA-DQA1,HLA-DQB1,HLA-DQB2,HLA-DRA,HLA-DRB1,HLA-E,HLA-F,JUN,MAPK8,MAPK9,NFKB1,NFKBIA,NFKBIB,TNFRSF4,TNFSF4,TRAF2,TRAF3,TRAF5
Lymphotoxin β Receptor Signaling	2.61	2.668	AKT1,AKT2,APAF1,BCL2L1,CASP3,CREBBP,CYCS,EP300,IKBKE,LTA,LTB,MAP3K14,MAPK1,NFKB1,NFKBIA,PIK3R1,TRAF1,TRAF2,TRAF3,TRAF5
Actin Cytoskeleton Signaling	1.9	2.661	ABI2,ACTG1,ACTG2,ACTR2,ACTR3,ARHGAP35,ARHGEF1,ARHGEF7,ARPC1B,ARPC2,ARPC3,ARPC4,ARPC5,BRK1,CDC42,CFL1,CRK,CSK,CYFIP1,CYFIP2,DIAPH1,DIAPH2,EZR,FLNA,GRB2,GSN,IQGAP1,IQGAP2,ITGA4,ITGB1,KRAS,MAP2K1,MAP2K2,MAPK1,MPRIP,MSN,MYL12B,MYL6,MYL6B,NCKAP1L,NRAS,PFN1,PIK3R1,PIP5K1A,RAC2,RAP1A,RASD1,RHOA,TIAM1,TLN1,TMSB10/TMSB4X,TMSB4Y,TTN,VAV1,VCL,WAS,WASF2
EIF2 Signaling	44.4	-2.656	ACTG2,AGO1,AGO2,AKT1,AKT2,ATF4,ATF5,CDK11A,DDIT3,EIF1,EIF1AX,EIF1AY,EIF2AK1,EIF2AK2,EIF2B1,EIF2B2,EIF2B3,EIF2B4,EIF2B5,EIF2S1,EIF2S2,EIF2S3,EIF3A,EIF3B,EIF3D,EIF3E,EIF3F,EIF3G,EIF3H,EIF3I,EIF3J,EIF3K,EIF3L,EIF3M,EIF4A2,EIF4A3,EIF4E,EIF4G1,EIF4G2,EIF5,EIF5B,FAU,GRB2,GSK3B,HNRNPA1,KRAS,MAP2K1,MAP2K2,MAPK1,NRAS,PABPC1,PIK3R1,PPP1CA,PPP1R15A,PTBP1,RAP1A,RASD1,RPL10,RPL10A,RPL11,RPL12,RPL13,RPL13A,RPL…	B_5D
IL-17A Signaling in Gastric Cells	1.3	2.646	CXCL10,FOS,JUN,MAPK1,MAPK14,MAPK8,MAPK9,NFKB1,TNF
Apelin Adipocyte Signaling Pathway	1.95	2.6	CAT,GNAI2,GPX1,GPX4,GPX7,GSTK1,GSTP1,GSTZ1,HIF1A,MAPK1,MAPK14,MAPK6,MAPK8,MAPK9,MGST2,MGST3,PRKAA1,PRKAB1,PRKACA,PRKACB,PRKAG1,PRKAG2,PRKAR1A,PRKAR1B,PRKAR2A
Activation of IRF by Cytosolic Pattern Recognition Receptors	2.53	2.558	ATF2,CD40,CREBBP,DDX58,IKBKE,IRF3,IRF7,ISG15,JUN,LTA,MAPK8,MAPK9,NFKB1,NFKBIA,NFKBIB,PIN1,PPIB,SIKE1,STAT1,TANK,TNF,TRAF3
Neurotrophin/TRK Signaling	1.61	2.558	AKT1,ATF2,ATF4,CDC42,CREB1,CREB3,CREBBP,FOS,GRB2,JUN,KRAS,MAP2K1,MAP2K2,MAP2K3,MAP2K7,MAP3K5,MAPK1,MAPK8,NRAS,PIK3R1,PTPN11,RAP1A,RASD1
Aryl Hydrocarbon Receptor Signaling	1.89	2.556	AHR,AIP,ALDH16A1,ALDH9A1,APAF1,BAX,CCNA2,CCND2,CCND3,CCNE2,CDK4,DHFR,EP300,FOS,GSTK1,GSTP1,GSTZ1,HSP90AA1,HSP90AB1,HSP90B1,JUN,MAPK1,MAPK8,MCM7,MDM2,MGST2,MGST3,NCOA2,NCOA3,NEDD8,NFKB1,NQO1,NRIP1,PTGES3,SLC35A2,TFDP1,TGFB1,TNF,TP53
Tryptophan Degradation III (Eukaryotic)	2.01	2.53	ACAT2,AFMID,HADH,HADHA,HADHB,HSD17B10,HSD17B8,KYNU,L3HYPDH,PARK7
Actin Nucleation by ARP-WASP Complex	2.05	2.524	ACTR2,ACTR3,ARPC1B,ARPC2,ARPC3,ARPC4,ARPC5,CDC42,FNBP1,GRB2,ITGA4,ITGB1,KRAS,NRAS,RAC2,RAP1A,RASD1,RHOA,RHOF,RHOH,VASP,WAS,WIPF1
Inhibition of ARE-Mediated mRNA Degradation Pathway	10.4	2.517	AGO1,AGO2,AKT1,AKT2,CD40LG,CD70,CNOT1,CNOT2,CNOT9,DCP1A,DDX6,DIS3,DIS3L,EXOSC1,EXOSC3,EXOSC4,EXOSC6,EXOSC7,EXOSC8,LTA,LTB,MAP3K7,MAPK1,MAPK14,MAPK6,MAPKAPK2,PABPN1,PAPOLA,PAPOLG,PPP2CA,PPP2R1A,PPP2R5A,PPP2R5E,PRKACA,PRKACB,PRKAG1,PRKAG2,PRKAR1A,PRKAR1B,PRKAR2A,PSME1,PSME2,PSME3,PSME4,TIA1,TNF,TNFRSF1B,TNFSF10,TNFSF4,YWHAB,YWHAE,YWHAG,YWHAH,YWHAQ,YWHAZ,ZFP36,ZFP36L1
Cell Cycle: G1/S Checkpoint Regulation	6.59	-2.502	CCND2,CCND3,CCNE2,CDK4,E2F2,E2F3,E2F4,E2F5,E2F8,FBXL5,FOXO1,GNL3,GSK3B,HDAC1,HDAC2,HDAC3,HDAC5,HDAC6,HDAC7,HDAC8,HDAC9,MAX,MDM2,PA2G4,PAK1IP1,RPL11,RPL5,SKP1,SMAD4,TFDP1,TGFB1,TP53
PI3K/AKT Signaling	5.55	2.48	AKT1,AKT2,BCL2L1,CDC37,CSF2RB,CTNNB1,EIF4E,EIF4EBP1,FOXO1,GRB2,GSK3B,HSP90AA1,HSP90AB1,HSP90B1,IKBKE,IL10RA,IL17RB,IL1R2,IL21R,IL2RG,IL4R,IL7R,ILK,INPP5D,ITGA4,ITGB1,JAK1,JAK2,JAK3,KRAS,LIMS1,MAP2K1,MAP2K2,MAP3K5,MAP3K8,MAPK1,MCL1,MDM2,MTOR,NFKB1,NFKBIA,NFKBIB,NRAS,PIK3R1,PPP2CA,PPP2R1A,PPP2R5A,PPP2R5E,RAP1A,RASD1,THEM4,TP53,TSC1,TSC2,TYK2,YWHAB,YWHAE,YWHAG,YWHAH,YWHAQ,YWHAZ
Tec Kinase Signaling	1.41	2.401	ACTG1,ACTG2,BTK,CDC42,FNBP1,FOS,FYN,GNAI2,GNB2,GNB5,GNG5,GTF2I,ITGA4,ITGB1,ITK,JAK1,JAK2,JAK3,LCK,LYN,MAPK8,MAPK9,NFKB1,PIK3R1,PRKCA,PRKCB,PRKCD,PRKCH,PRKCI,PRKD3,RAC2,RHOA,RHOF,RHOH,STAT1,STAT3,STAT6,TNF,TNFSF10,TYK2,VAV1,WAS
tRNA Charging	5.7	2.4	AARS1,CARS1,CARS2,DARS1,EPRS1,FARSB,GARS1,HARS1,IARS2,KARS1,LARS1,MARS1,NARS2,RARS1,RARS2,TARS1,TARS3,VARS,WARS1,YARS1,YARS2
Chemokine Signaling	1.3	2.4	CALM1 (includes others),CAMK2D,CAMK4,CCL4,CFL1,CXCR4,FOS,GNAI2,JUN,KRAS,MAP2K1,MAP2K2,MAPK1,MAPK14,MAPK8,MPRIP,NRAS,PRKCA,PRKCB,RAP1A,RASD1,RHOA
Cell Cycle Regulation by BTG Family Proteins	1.99	2.333	BTG1,BTG2,CCNE2,CDK4,E2F2,E2F3,E2F4,E2F5,E2F8,PPP2CA,PPP2R1A,PPP2R5A,PPP2R5E,PRMT1
IL-6 Signaling	2.62	2.271	AKT1,AKT2,CSNK2A1,CSNK2A2,CSNK2B,FOS,GRB2,IKBKE,IL1R2,JAK2,JUN,KRAS,MAP2K1,MAP2K2,MAP2K3,MAP2K7,MAP3K14,MAP3K7,MAP4K4,MAPK1,MAPK14,MAPK8,MAPK9,MAPKAPK2,MCL1,NFKB1,NFKBIA,NFKBIB,NRAS,PIK3R1,PTPN11,RAP1A,RASD1,SOCS3,STAT3,TNF,TNFAIP6,TNFRSF1B,TRAF2
Heme Biosynthesis II	1.69	2.236	ALAD,ALAS1,CPOX,UROD,UROS
Thrombopoietin Signaling	1.99	2.236	FOS,GRB2,JAK2,JUN,KRAS,MAP2K1,MAP2K2,MAPK1,NRAS,PIK3R1,PRKCA,PRKCB,PRKCD,PRKCH,PRKCI,PRKD3,PTPN11,RAP1A,RASD1,STAT1,STAT3
Prolactin Signaling	3.46	2.2	CREBBP,EP300,FOS,FYN,GRB2,IRF1,JAK2,JUN,KRAS,MAP2K1,MAP2K2,MAPK1,NMI,NR3C1,NRAS,PIK3R1,PRKCA,PRKCB,PRKCD,PRKCH,PRKCI,PRKD3,PTPN11,RAP1A,RASD1,SOCS3,SOCS4,STAT1,STAT3,TCF7
BEX2 Signaling Pathway	2.03	2.2	AKT1,AKT2,CTNNB1,GSK3B,HIF1A,JUN,LEF1,LGALS1,MAPK8,MAPK9,MTOR,NFKB1,NFKBIA,PPP2CA,PPP2R1A,PPP2R5A,PPP2R5E,STAT3,SWAP70,TCF3,TCF4,TCF7,TSC1,TSC2,VEGFB
Mouse Embryonic Stem Cell Pluripotency	2.29	2.191	AKT1,AKT2,CREBBP,CTNNB1,DVL2,GRB2,GSK3B,ID3,JAK1,JAK2,JAK3,KRAS,LEF1,LIF,MAP2K1,MAP2K2,MAP3K7,MAPK1,MAPK14,NRAS,PIK3R1,PTPN11,RAP1A,RASD1,SMAD4,SMAD5,STAT3,TCF3,TCF4,TCF7,TP53,TYK2
iNOS Signaling	3.85	2.183	CALM1 (includes others),CAMK4,CREBBP,FOS,IKBKE,IRAK1,IRAK4,IRF1,JAK1,JAK2,JAK3,JUN,LY96,MAPK1,MAPK14,NFKB1,NFKBIA,NFKBIB,STAT1,TYK2
IL-2 Signaling	2.91	2.183	AKT1,AKT2,CSNK2A1,CSNK2A2,CSNK2B,FOS,GRB2,IL2RG,JAK1,JAK3,JUN,KRAS,LCK,MAP2K1,MAP2K2,MAPK1,MAPK8,NRAS,PIK3R1,PTPN11,RAP1A,RASD1,SYK
Regulation of eIF4 and p70S6K Signaling	21.3	2.183	AGO1,AGO2,AKT1,AKT2,EIF1,EIF1AX,EIF1AY,EIF2B1,EIF2B2,EIF2B3,EIF2B4,EIF2B5,EIF2S1,EIF2S2,EIF2S3,EIF3A,EIF3B,EIF3D,EIF3E,EIF3F,EIF3G,EIF3H,EIF3I,EIF3J,EIF3K,EIF3L,EIF3M,EIF4A2,EIF4A3,EIF4E,EIF4EBP1,EIF4EBP2,EIF4G1,EIF4G2,FAU,GRB2,ITGA4,ITGB1,KRAS,MAP2K1,MAP2K2,MAPK1,MAPK14,MTOR,NRAS,PABPC1,PAIP2,PIK3R1,PPP2CA,PPP2R1A,PPP2R5A,PPP2R5E,RAP1A,RASD1,RPS10,RPS11,RPS12,RPS13,RPS14,RPS15,RPS15A,RPS16,RPS17…
Toll-like Receptor Signaling	2.6	2.183	EIF2AK2,FOS,IRAK1,IRAK4,JUN,LY96,MAP2K3,MAP3K1,MAP3K14,MAP3K7,MAP4K4,MAPK1,MAPK14,MAPK8,NFKB1,NFKBIA,RPS27A,SIGIRR,TAB2,TICAM1,TNF,TNFAIP3,TRAF1,UBA52,UBB,UBC
Endoplasmic Reticulum Stress Pathway	5.29	2.138	ATF4,ATF6,CALR,CASP3,CASP7,DDIT3,DNAJC3,EIF2S1,HSP90B1,MAP3K5,MAPK8,TAOK3,TRAF2,XBP1
Interferon Signaling	2.11	2.138	BAX,IFI35,IFI6,IFITM1,IFITM2,IRF1,ISG15,JAK1,JAK2,PIAS1,PSMB8,STAT1,TAP1,TYK2
Glutaryl-CoA Degradation	2.12	2.121	ACAT2,HADH,HADHA,HADHB,HSD17B10,HSD17B8,L3HYPDH,PARK7
Myc Mediated Apoptosis Signaling	6.88	2.117	APAF1,BAX,BCL2L1,BCL2L11,BID,CASP2,CASP3,CASP8,CFLAR,CREBBP,CYCS,IKBKE,MAX,MCL1,MDM2,NFKB1,PRKACA,PRKACB,PRKAG1,PRKAG2,PRKAR1A,PRKAR1B,PRKAR2A,TNF,TNFRSF1B,TP53,TRAF2
Acute Myeloid Leukemia Signaling	1.38	2.065	AKT1,AKT2,CSF2RB,EIF4EBP1,GRB2,IDH3B,IDH3G,KRAS,LEF1,MAP2K1,MAP2K2,MAP2K3,MAP2K7,MAPK1,MTOR,NFKB1,NRAS,PIK3R1,RAP1A,RASD1,RUNX1,STAT3,TCF3,TCF4,TCF7
Th2 Pathway	3.47	2.043	APH1A,CD247,CD28,CD3D,CD3E,CD3G,CD4,CD40,CHD4,CXCR4,GRB2,HLA-A,HLA-B,HLA-DMA,HLA-DMB,HLA-DPA1,HLA-DQA1,HLA-DQB1,HLA-DQB2,HLA-DRA,HLA-DRB1,IL17RB,IL2RG,IL4R,ITGB2,JAK1,JAK2,JAK3,JUN,MAF,NFKB1,PIK3R1,PSEN1,PSENEN,RUNX3,S1PR1,SOCS3,STAT6,TGFB1,TGFBR3,TNFRSF4,TNFSF4,TYK2,VAV1
Systemic Lupus Erythematosus In T Cell Signaling Pathway	9.31	-2.038	AKT1,AKT2,ATF2,ATF4,B2M,CAMK4,CASP1,CASP10,CASP2,CASP3,CASP4,CASP6,CASP7,CASP8,CBL,CD247,CD28,CD3D,CD3E,CD3G,CD40LG,CD44,CD70,CDC42,CHP1,CREB1,CREB3,CREBBP,CREM,DNMT1,ELF1,EZR,FNBP1,FOS,GADD45A,GNAI2,GRB2,HLA-A,HLA-B,HLA-C,HLA-DMA,HLA-DMB,HLA-DPA1,HLA-DQA1,HLA-DQB1,HLA-DQB2,HLA-DRA,HLA-DRB1,HLA-E,HLA-F,IL23A,IRF4,ITGAL,ITPR1,JUN,KRAS,MAP2K1,MAP2K2,MAP2K3,MAP2K7,MAPK1,MSN,MTOR,NRAS,PDK1,PIK3R1,PPP…

## Sheet: CD8_5D
Ingenuity Canonical Pathways	-log(p-value)	z-score	Molecules
Cardiac Hypertrophy Signaling (Enhanced)	1.71	6.17	AKAP13,AKT1,AKT2,AKT3,ATF2,ATF6,CACNA1A,CALM1 (includes others),CAMK2D,CAMK4,CD70,CHP1,CSF2,CSF2RB,CTNNB1,DIAPH1,DIAPH2,EIF2B1,EIF2B3,EIF2B4,EIF2B5,EIF4E,EIF4EBP1,EP300,GDE1,GNAI2,GSK3B,HDAC1,HDAC2,HDAC3,HDAC4,HDAC5,HDAC6,HDAC7,HDAC8,HDAC9,IKBKE,IL10RA,IL17RA,IL17RB,IL1RL1,IL2RG,IL6ST,IL7R,ITGA4,ITGB1,ITPR1,ITPR2,JAK2,JUN,KRAS,LTA,LTB,MAP2K1,MAP2K2,MAP2K7,MAP3K1,MAP3K11,MAP3K12,MAP3K13,MAP3K14,MA…
Necroptosis Signaling Pathway	4.22	6.102	BIRC3,CAMK2D,CAPN1,CAPN10,CAPN2,CAPNS1,CASP1,CASP10,CASP8,CFLAR,CHP1,CYLD,DNM1L,EIF2AK2,FKBP1A,GLUD1,GLUL,IRF3,JAK1,MAP3K7,MDM2,PAM16,PELI1,PPIF,PPP3CA,PPP3CB,PPP3CC,PPP3R1,SLC25A3,SLC25A4,SLC25A5,STAT1,TAB2,TIMM10,TIMM13,TIMM44,TIMM8B,TIMM9,TNF,TNFRSF1B,TOMM20,TOMM22,TOMM7,TOMM70,TP53,TRPM7,TSPO,UBC,VDAC1,VDAC2,VDAC3,ZBP1
Role of NFAT in Cardiac Hypertrophy	3.15	5.94	AKT1,AKT2,AKT3,CACNA1A,CALM1 (includes others),CAMK1D,CAMK2D,CAMK4,CHP1,CSNK1A1,EP300,GNAI2,GNB4,GNB5,GRB2,GSK3B,HDAC1,HDAC2,HDAC3,HDAC4,HDAC5,HDAC6,HDAC7,HDAC8,HDAC9,IL6ST,ITPR1,ITPR2,KRAS,MAP2K1,MAP2K2,MAP2K7,MAP3K1,MAP3K7,MAPK1,MAPK9,MEF2A,MEF2C,MEF2D,NRAS,PDIA3,PIK3R1,PLCL2,PPP3CA,PPP3CB,PPP3CC,PPP3R1,PRKACA,PRKACB,PRKAG1,PRKAG2,PRKAR1A,PRKAR2A,PRKCA,PRKCB,PRKCH,PRKCQ,PRKD3,RASD1,RCAN3,TGFB1,…
Phospholipase C Signaling	5.28	5.908	ARHGEF1,ARHGEF18,ARHGEF2,ARHGEF3,ARHGEF7,ATF2,ATF4,CALM1 (includes others),CAMK4,CD247,CD3D,CD3E,CD3G,CD79A,CD79B,CHP1,CREB1,CREB3,CREBBP,EP300,FNBP1,FYN,GNB4,GNB5,GRB2,HDAC1,HDAC2,HDAC3,HDAC4,HDAC5,HDAC6,HDAC7,HDAC8,HDAC9,ITGA4,ITGB1,ITK,ITPR1,ITPR2,KRAS,LCK,LCP2,LYN,MAP2K1,MAP2K2,MAPK1,MARCKS,MEF2A,MEF2C,MEF2D,MPRIP,MYL12A,MYL12B,MYL6,MYL6B,NFAT5,NFATC3,NFKB1,NRAS,PEBP1,PLD3,PPP3CA,PPP3CB,PPP3C…
Synaptogenesis Signaling Pathway	1.57	5.735	ACTR2,ACTR3,AFDN,AKT1,AKT2,AKT3,AP1B1,AP1G2,AP2A2,AP2B1,AP2M1,ARHGEF7,ARPC1B,ARPC2,ARPC3,ARPC4,ARPC5,ATF2,ATF4,CALM1 (includes others),CAMK2D,CAMK4,CFL1,CLASP2,CREB1,CREB3,CREBBP,CRK,CRKL,CTNNB1,DNAJC5,EFNA2,EIF4EBP1,EIF4EBP2,EPHA4,FYN,GRB2,GRINA,GSK3B,HCK,HSPA8,ITPR1,ITSN2,KRAS,LCK,LRP1,LRP8,LYN,MAPK1,MARCKS,MTOR,NAP1L1,NAP1L4,NRAS,PAFAH1B1,PIK3R1,PRKACA,PRKACB,PRKAG1,PRKAG2,PRKAR1A,PRKAR2A,RAPG…
GNRH Signaling	2.04	5.729	ATF2,ATF4,CACNA1A,CALM1 (includes others),CAMK2D,CAMK4,CREB1,CREB3,CREBBP,EGR1,FOS,GNAI2,GRB2,ITPR1,ITPR2,JUN,KRAS,MAP2K1,MAP2K2,MAP2K7,MAP3K1,MAP3K11,MAP3K12,MAP3K13,MAP3K14,MAP3K2,MAP3K3,MAP3K4,MAP3K5,MAP3K7,MAP3K8,MAPK1,MAPK9,NFKB1,NRAS,PAK2,PRKACA,PRKACB,PRKAG1,PRKAG2,PRKAR1A,PRKAR2A,PRKCA,PRKCB,PRKCH,PRKCQ,PRKD3,RASD1
Reelin Signaling in Neurons	4.84	5.689	ACTR2,ACTR3,AFDN,AKT1,AKT2,AKT3,ARHGEF1,ARHGEF2,ARHGEF3,ARPC1B,ARPC2,ARPC3,ARPC4,ARPC5,CAMK2D,CFL1,CRK,CRKL,FYN,GRINA,GSK3B,HCK,ITGA1,ITGA4,ITGA6,ITGAL,ITGB1,ITGB2,LCK,LRP8,LYN,MAP2K1,MAP2K2,MAP2K7,MAP3K11,MAP4K1,MAPK1,MAPK8IP3,MAPK9,MTOR,NDEL1,PAFAH1B1,PDK1,PIK3R1,RAPGEF1,RHOA,YES1
NF-κB Signaling	2.84	5.657	AKT1,AKT2,AKT3,BCL10,BTRC,CASP8,CD40,CREBBP,CSNK2A1,CSNK2A2,CSNK2B,EIF2AK2,EP300,GSK3B,HDAC1,HDAC2,IRAK1,IRAK4,KRAS,LCK,LTA,MALT1,MAP2K7,MAP3K1,MAP3K14,MAP3K3,MAP3K7,MAP3K8,NFKB1,NRAS,PELI1,PIK3R1,PRKACA,PRKACB,PRKCB,PRKCQ,RASD1,SIGIRR,TAB2,TANK,TDP2,TGFBR1,TGFBR2,TGFBR3,TNF,TNFAIP3,TNFRSF1B,TRAF3,TRAF5,TRGV9,UBE2N,UBE2V1,ZAP70
HGF Signaling	4.11	5.578	AKT1,AKT2,AKT3,ATF2,CRKL,ELF1,ELF2,ELK3,ETS1,FOS,GRB2,ITGA4,ITGB1,JUN,KRAS,MAP2K1,MAP2K2,MAP2K7,MAP3K1,MAP3K11,MAP3K12,MAP3K13,MAP3K14,MAP3K2,MAP3K3,MAP3K4,MAP3K5,MAP3K7,MAP3K8,MAPK1,MAPK9,NRAS,PIK3R1,PRKCA,PRKCB,PRKCH,PRKCQ,PRKD3,RAPGEF1,RASD1
Opioid Signaling Pathway	1.78	5.506	AKT1,AKT2,AKT3,AP1B1,AP1G2,AP2A2,AP2B1,AP2M1,ATF2,ATF4,CACNA1A,CALM1 (includes others),CAMK1D,CAMK2D,CAMK4,CDKN1B,CREB1,CREB3,CREBBP,CTNNB1,EP300,FOS,FOSB,FYN,GNAI2,GRINA,GRK2,GRK5,GRK6,GSK3B,HCK,ITPR1,ITPR2,KRAS,LCK,LYN,MAP2K1,MAP2K2,MAP2K7,MAPK1,MAPK6,NFKB1,NRAS,PDK1,PPP3CA,PPP3CB,PPP3CC,PPP3R1,PRKACA,PRKACB,PRKAG1,PRKAG2,PRKAR1A,PRKAR2A,PRKCA,PRKCB,PRKCH,PRKCQ,PRKD3,RAC2,RASD1,RGS10,RPS6KA5,YE…
Cardiac Hypertrophy Signaling	4.14	5.498	ADSS2,AKT1,ATF2,CACNA1A,CALM1 (includes others),CAMK4,CHP1,CREB1,CREBBP,EIF2B1,EIF2B3,EIF2B4,EIF2B5,EIF4E,EP300,FNBP1,GNAI2,GNB4,GNB5,GRB2,GSK3B,JUN,KRAS,MAP2K1,MAP2K2,MAP2K7,MAP3K1,MAP3K11,MAP3K12,MAP3K13,MAP3K14,MAP3K2,MAP3K3,MAP3K4,MAP3K5,MAP3K7,MAP3K8,MAPK1,MAPK9,MAPKAPK2,MAPKAPK3,MEF2A,MEF2C,MEF2D,MTOR,MYL12A,MYL12B,MYL6,MYL6B,NRAS,PDIA3,PIK3R1,PLCL2,PPP3CA,PPP3CB,PPP3CC,PPP3R1,PRKACA,PRKACB…
Xenobiotic Metabolism General Signaling Pathway	3	5.337	AHR,AKT1,AKT2,AKT3,CREBBP,EP300,FTL,GCLC,GSTK1,GSTM3,GSTP1,KEAP1,KRAS,MAF,MAP2K1,MAP2K2,MAP2K7,MAP3K1,MAP3K11,MAP3K12,MAP3K13,MAP3K14,MAP3K2,MAP3K3,MAP3K4,MAP3K5,MAP3K7,MAP3K8,MAPK1,MAPK9,MGST1,MGST3,NFE2L2,NR1H2,NR1H3,NRAS,PIK3R1,PRKCA,PRKCB,PRKCH,PRKCQ,PRKD3,RASD1,RBX1
B Cell Receptor Signaling	8.87	5.336	AKT1,AKT2,AKT3,APBB1IP,ATF2,ATF4,BCL10,CALM1 (includes others),CAMK2D,CAMK4,CD19,CD22,CD79A,CD79B,CFL1,CREB1,CREB3,CREBBP,CSK,DAPP1,EBF1,EGR1,ETS1,FOXO1,GRB2,GSK3B,IKBKE,INPP5B,INPP5D,JUN,KRAS,LYN,MALT1,MAP2K1,MAP2K2,MAP2K7,MAP3K1,MAP3K11,MAP3K12,MAP3K13,MAP3K14,MAP3K2,MAP3K3,MAP3K4,MAP3K5,MAP3K7,MAP3K8,MAPK1,MAPK9,MEF2C,MTOR,NFAT5,NFATC3,NFKB1,NRAS,PAG1,PDPK1,PIK3AP1,PIK3R1,PPP3CA,PPP3CB,PPP3CC,…
CD28 Signaling in T Helper Cells	12.7	5.286	ACTR2,ACTR3,AKT1,AKT2,AKT3,ARPC1B,ARPC2,ARPC3,ARPC4,ARPC5,BCL10,CALM1 (includes others),CAMK4,CD247,CD28,CD3D,CD3E,CD3G,CD4,CD86,CHP1,CSK,CTLA4,FOS,FYN,GRB2,HLA-A,HLA-B,HLA-DRA,HLA-DRB1,HLA-DRB5,IKBKE,ITK,ITPR1,ITPR2,JUN,LCK,LCP2,MALT1,MAP2K1,MAP2K2,MAP3K1,MAPK9,NFAT5,NFATC3,NFKB1,PDPK1,PIK3R1,PPP3CA,PPP3CB,PPP3CC,PPP3R1,PRKCQ,PTPRC,SYK,TRGV9,VAV1,WAS,ZAP70
NRF2-mediated Oxidative Stress Response	8.55	5.286	ACTG1,AKT1,ATF4,CAT,CBR1,CCT7,CLPP,CREBBP,DNAJB1,DNAJB12,DNAJB14,DNAJB6,DNAJB9,DNAJC19,DNAJC3,DNAJC5,DNAJC7,DNAJC8,DNAJC9,EP300,ERP29,FKBP5,FOS,FTH1,FTL,GCLC,GCLM,GSK3B,GSR,GSTK1,GSTM3,GSTP1,HERPUD1,JUN,JUNB,JUND,KEAP1,KRAS,MAF,MAFF,MAFG,MAFK,MAP2K1,MAP2K2,MAP2K7,MAP3K1,MAP3K5,MAP3K7,MAPK1,MAPK9,MGST1,MGST3,NFE2L2,NRAS,PIK3R1,PMF1/PMF1-BGLAP,PPIB,PRKCA,PRKCB,PRKCH,PRKCQ,PRKD3,RASD1,RBX1,SOD1,SQST…
Synaptic Long Term Potentiation	2.74	5.191	ATF2,ATF4,CALM1 (includes others),CAMK2D,CAMK4,CHP1,CREB1,CREB3,CREBBP,EP300,GRINA,ITPR1,ITPR2,KRAS,MAP2K1,MAP2K2,MAPK1,NRAS,PDIA3,PLCL2,PPP1CA,PPP1R10,PPP1R11,PPP1R14B,PPP3CA,PPP3CB,PPP3CC,PPP3R1,PRKACA,PRKACB,PRKAG1,PRKAG2,PRKAR1A,PRKAR2A,PRKCA,PRKCB,PRKCH,PRKCQ,PRKD3,RASD1
Estrogen Receptor Signaling	5.48	5.178	AKT1,AKT2,AKT3,ATF2,ATF4,ATP5F1A,ATP5F1C,ATP5F1E,ATP5MC1,CACNA1A,CCNC,CFL1,CREB1,CREB3,CREBBP,CTBP1,CTBP2,DDX5,EIF2B1,EIF2B3,EIF2B4,EIF2B5,EIF4E,EIF4EBP1,EP300,FOS,FOXO1,FOXO3,GNAI2,GPS2,GRB2,GSK3B,HDAC3,HIF1A,HNRNPD,HSP90AA1,HSP90AB1,HSP90B1,JAK1,JAK2,JAK3,JUN,KRAS,MAP2K1,MAP2K2,MAPK1,MED13,MED15,MED21,MED31,MED6,MMP12,MMP14,MMP9,MPRIP,MTOR,MYL12A,MYL12B,MYL6,MYL6B,NCOA1,NCOA2,NCOA3,NCOR1,NCOR2,…
Protein Kinase A Signaling	2.06	5.143	ACP1,ADD3,AKAP10,AKAP11,AKAP13,AKAP9,ATF2,ATF4,CALM1 (includes others),CAMK2D,CAMK4,CDC16,CHP1,CREB1,CREB3,CREBBP,CREM,CTNNB1,DUSP10,DUSP12,DUSP16,DUSP18,FLNA,GDE1,GNAI2,GNB4,GNB5,GSK3B,H1-10,H1-2,H1-3,H1-4,H1-5,H3-3A/H3-3B,ITPR1,ITPR2,KDELR1,LEF1,MAP2K1,MAP2K2,MAP3K1,MAPK1,MYL12A,MYL12B,MYL6,MYL6B,NFAT5,NFATC3,NFKB1,PDE3B,PDE6B,PDE6D,PDE7A,PDIA3,PGP,PLCL2,PPP1CA,PPP1R10,PPP1R11,PPP1R14B,PPP3CA,P…
Natural Killer Cell Signaling	5.12	5.08	AKT1,AKT2,AKT3,B2M,CD247,CD48,CFL1,FYN,GRB2,HCST,HLA-A,HLA-B,HLA-C,HLA-E,HLA-F,HSPA14,HSPA8,HSPA9,IRAK4,ITGAL,ITGB1,JAK2,JAK3,KLRB1,KLRC1,KLRC2,KLRC3,KLRD1,KRAS,LAIR1,LCK,LCP2,LILRB1,MAP2K1,MAP2K2,MAP3K1,MAP3K11,MAP3K12,MAP3K13,MAP3K14,MAP3K2,MAP3K3,MAP3K4,MAP3K5,MAP3K7,MAP3K8,MAPK1,MTOR,NCR3,NFAT5,NFATC3,NFKB1,NRAS,PAK2,PIK3R1,PRKCQ,RAC2,RASD1,SH2D1A,SYK,TYROBP,VAV1,WAS,WIPF1,ZAP70
Senescence Pathway	5.64	5.039	AKT1,AKT2,AKT3,ATF3,ATM,CACNA1A,CALM1 (includes others),CAMK4,CAPN1,CAPN10,CAPN2,CAPNS1,CAT,CCNB1,CCNB2,CDC16,CDKN1B,CHP1,CREBBP,DHCR24,DMTF1,E2F3,E2F4,EIF4E,EIF4EBP1,ELF1,ELF2,ELK3,EP300,ETS1,FOXO3,GADD45A,GADD45G,HBP1,IKBKE,ING1,IRF3,ITPR2,ITSN2,JUN,KAT2B,KRAS,MAP2K1,MAP2K2,MAP2K7,MAP3K7,MAPK1,MAPK6,MAPKAPK2,MAPKAPK3,MDM2,MTOR,NBN,NFAT5,NFATC3,NFKB1,NRAS,PARP1,PDHA1,PDHB,PDHX,PDK1,PHF1,PHF19,PI…
RANK Signaling in Osteoclasts	5.31	5	AKT1,AKT2,AKT3,BIRC3,CALM1 (includes others),CAMK4,CBL,CHP1,FOS,GSN,IKBKE,JUN,MAP2K1,MAP2K2,MAP2K7,MAP3K1,MAP3K11,MAP3K12,MAP3K13,MAP3K14,MAP3K2,MAP3K3,MAP3K4,MAP3K5,MAP3K7,MAP3K8,MAPK1,MAPK9,NFKB1,PIK3R1,PPP3CA,PPP3CB,PPP3CC,PPP3R1,TAB2,TRAF5
Role of NFAT in Regulation of the Immune Response	5.81	4.901	AKT1,AKT2,AKT3,ATF2,CALM1 (includes others),CAMK4,CD247,CD28,CD3D,CD3E,CD3G,CD4,CD79A,CD79B,CD86,CHP1,CSNK1A1,CSNK1D,CSNK1G2,CSNK1G3,FOS,FYN,GNAI2,GNB4,GNB5,GRB2,GSK3B,HLA-A,HLA-B,HLA-DRA,HLA-DRB1,HLA-DRB5,IKBKE,ITK,ITPR1,ITPR2,JUN,KRAS,LCK,LCP2,LYN,MAP2K1,MAP2K2,MAPK1,MEF2A,MEF2C,MEF2D,NFAT5,NFATC3,NFKB1,NRAS,PIK3R1,PPP3CA,PPP3CB,PPP3CC,PPP3R1,PRKCQ,RASD1,RCAN3,SYK,TRGV9,XPO1,ZAP70
PKCθ Signaling in T Lymphocytes	4.48	4.808	BCL10,CACNA1A,CAMK2D,CD247,CD28,CD3D,CD3E,CD3G,CD4,CD86,CHP1,FOS,FYN,GRB2,HLA-A,HLA-B,HLA-DRA,HLA-DRB1,HLA-DRB5,IKBKE,JUN,KRAS,LCK,LCP2,MALT1,MAP3K1,MAP3K11,MAP3K12,MAP3K13,MAP3K14,MAP3K2,MAP3K3,MAP3K4,MAP3K5,MAP3K7,MAP3K8,MAPK1,NFAT5,NFATC3,NFKB1,NRAS,PIK3R1,PPP3CA,PPP3CB,PPP3CC,PPP3R1,PRKCQ,RAC2,RASD1,TRGV9,VAV1,ZAP70
PI3K Signaling in B Lymphocytes	7.39	4.714	AKT1,AKT2,AKT3,ATF2,ATF3,ATF4,ATF6,ATF6B,BCL10,CALM1 (includes others),CAMK2D,CAMK4,CBL,CD19,CD40,CD79A,CD79B,CD81,CHP1,CREB1,DAPP1,FOS,FOXO3,FYN,IKBKE,INPP5D,ITPR1,ITPR2,JUN,KRAS,LYN,MALT1,MAP2K1,MAP2K2,MAPK1,NFAT5,NFATC3,NFKB1,NRAS,PDIA3,PDPK1,PIK3AP1,PIK3R1,PLCL2,PLEKHA1,PLEKHA2,PPP3CA,PPP3CB,PPP3CC,PPP3R1,PRKCB,PTPRC,RASD1,SYK,VAV1
Systemic Lupus Erythematosus In B Cell Signaling Pathway	6.17	4.69	AKT1,AKT2,AKT3,BCL10,BCL2L11,CALM1 (includes others),CAMK4,CBL,CCND2,CCND3,CD19,CD22,CD40,CD5,CD70,CD72,CD79A,CD79B,CHP1,CSF2,CSK,CTNNB1,FOS,FOXO1,FOXO3,FYN,GRB2,GSK3B,HCK,IL6ST,INPP5B,INPP5D,IRAK1,IRAK4,IRF3,IRF7,ISG15,ISG20,JAK1,JAK2,JUN,KRAS,LCK,LTA,LTB,LYN,MALT1,MAP2K1,MAP2K2,MAP3K14,MAP3K7,MAPK1,MCL1,MTOR,NFAT5,NFATC3,NFKB1,NRAS,PAG1,PDPK1,PIK3AP1,PIK3R1,PPP3CA,PPP3CB,PPP3CC,PPP3R1,PRKCA,PRK…
Ephrin Receptor Signaling	1.49	4.629	ABI1,ACP1,ACTR2,ACTR3,AKT1,AKT2,AKT3,ARPC1B,ARPC2,ARPC3,ARPC4,ARPC5,ATF2,ATF4,CFL1,CREB1,CREB3,CREBBP,CRK,CRKL,CXCR4,EFNA2,EPHA4,FYN,GNAI2,GNB4,GNB5,GRB2,GRINA,ITGA4,ITGB1,JAK2,KRAS,MAP2K1,MAP2K2,MAP3K14,MAPK1,NRAS,PAK2,RAC2,RAPGEF1,RASD1,RHOA,SH2D3C,VEGFB,WAS,WIPF1
14-3-3-mediated Signaling	3.33	4.596	AKT1,AKT2,AKT3,CBL,CDKN1B,FOS,FOXO1,GRB2,GSK3B,JUN,KRAS,MAP2K1,MAP2K2,MAP3K5,MAPK1,MAPK9,NRAS,PDCD6IP,PDIA3,PIK3R1,PLCL2,PRKCA,PRKCB,PRKCH,PRKCQ,PRKD3,RASD1,TNF,TSC1,TUBA1A,TUBA1B,TUBA1C,TUBA4A,TUBB,TUBB2A,VIM,YWHAB,YWHAE,YWHAG,YWHAH,YWHAQ,YWHAZ
Integrin Signaling	4.91	4.572	ACTG1,ACTR2,ACTR3,AKT1,AKT2,AKT3,ARF1,ARHGAP26,ARHGEF7,ARPC1B,ARPC2,ARPC3,ARPC4,ARPC5,ASAP1,CAPN1,CAPN10,CAPN2,CAPNS1,CRK,CRKL,CTTN,FNBP1,FYN,GRB2,GSK3B,GSN,ILKAP,ITGA1,ITGA4,ITGA6,ITGAE,ITGAL,ITGAM,ITGAV,ITGAX,ITGB1,ITGB2,ITGB7,KRAS,LIMS1,MAP2K1,MAP2K2,MAP3K11,MAPK1,MPRIP,MYL12A,MYL12B,NRAS,PAK2,PFN1,PIK3R1,RAC2,RAPGEF1,RASD1,RHOA,RHOF,RHOH,RHOT2,RND1,TLN1,TSPAN3,TTN,VASP,VCL,WAS,WIPF1,ZYX
NGF Signaling	2.55	4.564	AKT1,AKT2,AKT3,ATF2,ATF4,CREB1,CREB3,CREBBP,CRK,GRB2,IKBKE,KRAS,MAP2K1,MAP2K2,MAP3K1,MAP3K11,MAP3K12,MAP3K13,MAP3K14,MAP3K2,MAP3K3,MAP3K4,MAP3K5,MAP3K7,MAP3K8,MAPK1,MAPK9,NFKB1,NRAS,PDPK1,PIK3R1,RASD1,RHOA,RPS6KA5,RPS6KC1,TP53
P2Y Purigenic Receptor Signaling Pathway	1.34	4.49	AKT1,AKT2,AKT3,ATF2,ATF4,CREB1,CREB3,CREBBP,FOS,GNAI2,GNB4,GNB5,JUN,KRAS,MAP2K1,MAP2K2,MAPK1,NFKB1,NRAS,PDIA3,PIK3R1,PLCL2,PRKACA,PRKACB,PRKAG1,PRKAG2,PRKAR1A,PRKAR2A,PRKCA,PRKCB,PRKCH,PRKCQ,PRKD3,RASD1
Calcium Signaling	1.4	4.49	ATF2,ATF4,ATP2C1,CACNA1A,CALM1 (includes others),CALR,CAMK1D,CAMK2D,CAMK4,CHP1,CREB1,CREB3,CREBBP,EP300,GRINA,HDAC1,HDAC2,HDAC3,HDAC4,HDAC5,HDAC6,HDAC7,HDAC8,HDAC9,ITPR1,ITPR2,LETM1,MAPK1,MEF2A,MEF2C,MEF2D,MYH9,MYL6,MYL6B,NFAT5,NFATC3,PPP3CA,PPP3CB,PPP3CC,PPP3R1,PRKACA,PRKACB,PRKAG1,PRKAG2,PRKAR1A,PRKAR2A,RCAN3,SLC8B1,TPM1,TPM3,TPM4
Salvage Pathways of Pyrimidine Ribonucleotides	2.45	4.382	AK1,AKT2,CDA,CDADC1,CMPK1,CSNK1A1,CSNK1D,DYRK1A,EIF2AK2,FAM20B,GRK5,GRK6,IRAK1,MAP2K1,MAP2K2,MAP3K8,MAPK1,MAPK6,MAPK9,NME1,NME2,PAK2,PIM1,PKN1,PRKAA1,PRKCH,PRKCQ,PRKX,PRPF4B,TTK,UPP1
Pyridoxal 5'-phosphate Salvage Pathway	2.91	4.379	AKT2,CSNK1A1,CSNK1D,DYRK1A,EIF2AK2,FAM20B,GRK5,GRK6,IRAK1,MAP2K1,MAP2K2,MAP3K8,MAPK1,MAPK6,MAPK9,PAK2,PIM1,PKN1,PRKAA1,PRKCH,PRKCQ,PRKX,PRPF4B,TTK
PDGF Signaling	1.97	4.315	ACP1,CRK,CRKL,CSNK2A1,CSNK2A2,CSNK2B,EIF2AK2,FOS,GRB2,INPP5B,INPP5D,JAK1,JAK2,JAK3,JUN,KRAS,MAP2K1,MAP2K2,MAP3K1,MAPK1,NRAS,PIK3R1,PRKCA,PRKCB,RASD1,STAT1,SYNJ1
fMLP Signaling in Neutrophils	2.15	4.243	ACTR2,ACTR3,ARPC1B,ARPC2,ARPC3,ARPC4,ARPC5,CALM1 (includes others),CAMK4,CHP1,GNAI2,GNB4,GNB5,ITPR1,ITPR2,KRAS,MAP2K1,MAP2K2,MAPK1,NFAT5,NFATC3,NFKB1,NRAS,PIK3R1,PPP3CA,PPP3CB,PPP3CC,PPP3R1,PRKCA,PRKCB,PRKCH,PRKCQ,PRKD3,RASD1,WAS
Fcγ Receptor-mediated Phagocytosis in Macrophages and Monocytes	5.26	4.218	ACTG1,ACTR2,ACTR3,AKT1,AKT2,AKT3,ARPC1B,ARPC2,ARPC3,ARPC4,ARPC5,CBL,CRK,CSF2,EZR,FYN,HCK,INPP5D,LCP2,LYN,MAPK1,PIK3R1,PIP5K1A,PLD3,PRKCA,PRKCB,PRKCH,PRKCQ,PRKD3,RAB11A,RAB11B,RAC2,SYK,TLN1,VASP,VAV1,WAS,YES1
TGF-β Signaling	1.58	4.2	CREBBP,EP300,FOS,GRB2,HDAC1,INHBA,IRF7,JUN,KRAS,MAP2K1,MAP2K2,MAP3K7,MAP4K1,MAPK1,MAPK9,NRAS,RASD1,RNF111,RUNX3,SMAD2,SMAD4,SMAD5,SMAD7,TGFB1,TGFBR1,TGFBR2,TGIF1,ZNF423
NF-κB Activation by Viruses	2.92	4.158	AKT1,AKT2,AKT3,CD4,EIF2AK2,IKBKE,ITGA1,ITGA4,ITGA6,ITGAL,ITGAV,ITGB1,ITGB2,KRAS,LCK,MAP3K1,MAP3K14,MAPK1,NFKB1,NRAS,PIK3R1,PRKCA,PRKCB,PRKCH,PRKCQ,PRKD3,RASD1,TBP,TNFRSF14
Hepatic Fibrosis Signaling Pathway	1.55	4.134	AKT1,AKT2,AKT3,ATF2,ATF4,BRD4,CACNA1A,CALM1 (includes others),CAMK4,CASP3,CCDC88A,CCL3,CD40,CDKN1B,CREB1,CREB3,CREBBP,CTNNB1,FNBP1,FOS,FOXO1,FTH1,FTL,GNAI2,GSK3B,HIF1A,IKBKE,IL17RA,IL1RL1,IRAK1,IRAK4,ITGA4,ITGB1,JAK1,JAK2,JUN,KRAS,LEF1,MAP2K1,MAP2K2,MAP2K7,MAP3K7,MAPK1,MAPK9,MTOR,MYL12A,MYL12B,MYL6,MYL6B,NFKB1,NRAS,PDCD4,PDK1,PIK3R1,PRKACA,PRKACB,PRKAG1,PRKAG2,PRKAR1A,PRKAR2A,PRKCA,PRKCB,PRKCH,PR…
BMP signaling pathway	1.9	4.082	ATF2,CAMK4,CREB1,CREBBP,GRB2,JUN,KRAS,MAP2K1,MAP2K2,MAP3K7,MAPK1,MAPK9,NFKB1,NOG,NRAS,PRKACA,PRKACB,PRKAG1,PRKAG2,PRKAR1A,PRKAR2A,RASD1,SMAD4,SMAD5,SMAD7,ZNF423
p38 MAPK Signaling	1.51	4.017	ATF2,ATF4,CREB1,CREB3,CREBBP,DAXX,DDIT3,DUSP10,H3-3A/H3-3B,IL1RL1,IRAK1,IRAK4,MAP3K5,MAP3K7,MAP4K1,MAPKAPK2,MAPKAPK3,MAX,MEF2A,MEF2C,MEF2D,MKNK2,RPS6KA5,RPS6KC1,STAT1,TAB2,TGFB1,TGFBR1,TGFBR2,TIFA,TNF,TNFRSF1B,TP53
ERK5 Signaling	3.61	3.922	AKT1,ATF2,ATF4,CREB1,CREB3,CREBBP,ELK4,FOS,FOXO3,IL6ST,KRAS,MAP3K2,MAP3K3,MAP3K8,MEF2A,MEF2C,MEF2D,NRAS,RASD1,RPS6KA5,RPS6KC1,SH2D2A,YWHAB,YWHAE,YWHAG,YWHAH,YWHAQ,YWHAZ
IGF-1 Signaling	2.96	3.922	AKT1,AKT2,AKT3,CSNK2A1,CSNK2A2,CSNK2B,FOS,FOXO1,FOXO3,GRB2,JAK1,JAK2,JUN,KRAS,MAP2K1,MAP2K2,MAPK1,NRAS,PDPK1,PIK3R1,PRKACA,PRKACB,PRKAG1,PRKAG2,PRKAR1A,PRKAR2A,RASD1,SOCS3,SOCS4,YWHAB,YWHAE,YWHAG,YWHAH,YWHAQ,YWHAZ
Nitric Oxide Signaling in the Cardiovascular System	1.96	3.9	AKT1,AKT2,AKT3,CACNA1A,CALM1 (includes others),CAMK4,HSP90AA1,HSP90AB1,HSP90B1,ITPR1,ITPR2,MAP2K1,MAP2K2,MAPK1,PDE3B,PIK3R1,PRKAA1,PRKACA,PRKACB,PRKAG1,PRKAG2,PRKAR1A,PRKAR2A,PRKCA,PRKCB,PRKCH,PRKCQ,PRKD3,VEGFB
Production of Nitric Oxide and Reactive Oxygen Species in Macrophages	2.12	3.857	AKT1,AKT2,AKT3,CAT,CREBBP,CYBA,FNBP1,FOS,IKBKE,IRF1,JAK1,JAK2,JAK3,JUN,LYZ,MAP2K1,MAP2K7,MAP3K1,MAP3K11,MAP3K12,MAP3K13,MAP3K14,MAP3K2,MAP3K3,MAP3K4,MAP3K5,MAP3K7,MAP3K8,MAPK1,MAPK9,NFKB1,PIK3R1,PPP1CA,PPP1R10,PPP1R11,PPP1R14B,PPP2R5A,PPP2R5E,PRKCA,PRKCB,PRKCH,PRKCQ,PRKD3,RAC2,RHOA,RHOF,RHOH,RHOT2,RND1,STAT1,TNF,TNFRSF1B
Calcium-induced T Lymphocyte Apoptosis	7.76	3.78	CALM1 (includes others),CAMK4,CAPN2,CD247,CD3D,CD3E,CD3G,CD4,CHP1,EP300,HDAC1,HDAC2,HLA-A,HLA-B,HLA-DRA,HLA-DRB1,HLA-DRB5,ITPR1,ITPR2,LCK,MEF2D,PPP3CA,PPP3CB,PPP3CC,PPP3R1,PRKCA,PRKCB,PRKCH,PRKCQ,PRKD3,TRGV9,ZAP70
IL-3 Signaling	4.44	3.772	AKT1,AKT2,AKT3,CHP1,CRKL,CSF2RB,FOS,FOXO1,GRB2,INPP5D,JAK1,JAK2,JUN,KRAS,MAP2K1,MAP2K2,MAPK1,NRAS,PIK3R1,PPP3CA,PPP3CB,PPP3CC,PPP3R1,PRKCA,PRKCB,PRKCH,PRKCQ,PRKD3,RAPGEF1,RASD1,STAT1,STAT6
p70S6K Signaling	2.34	3.772	AKT1,AKT2,AKT3,BCAP31,CD19,CD79A,CD79B,EEF2,GNAI2,GRB2,IL2RG,JAK1,KRAS,LYN,MAP2K1,MAP2K2,MAPK1,MTOR,NRAS,PDIA3,PDPK1,PIK3R1,PLCL2,PPP2R5A,PPP2R5E,PRKCA,PRKCB,PRKCH,PRKCQ,PRKD3,RASD1,RPS6,SYK,YWHAB,YWHAE,YWHAG,YWHAH,YWHAQ,YWHAZ
Apelin Endothelial Signaling Pathway	1.5	3.772	AKT1,AKT2,AKT3,CALM1 (includes others),CAMK4,FOS,GNAI2,HDAC4,HDAC5,HIF1A,JUN,KRAS,MAP2K1,MAP2K2,MAPK1,MAPK9,MEF2A,MEF2C,MEF2D,MTOR,NFKB1,NRAS,PIK3R1,PRKAA1,PRKAG1,PRKAG2,PRKCA,PRKCB,PRKCH,PRKCQ,PRKD3,RASD1
Melatonin Signaling	1.7	3.71	CALM1 (includes others),CAMK2D,CAMK4,GNAI2,MAP2K1,MAP2K2,MAP2K7,MAPK1,PDIA3,PLCL2,PRKACA,PRKACB,PRKAG1,PRKAG2,PRKAR1A,PRKAR2A,PRKCA,PRKCB,PRKCH,PRKCQ,PRKD3,SLC2A4
TREM1 Signaling	1.7	3.71	AKT1,AKT2,AKT3,CASP1,CCL3,CD40,CD86,CIITA,CSF2,CXCL2,GRB2,IL1RL1,IRAK1,ITGAX,ITGB1,JAK2,LAT2,MAPK1,NFKB1,SIGIRR,TNF,TYROBP
Neuregulin Signaling	3.18	3.674	ADAM17,AKT1,AKT2,AKT3,AREG,CDKN1B,CRK,CRKL,ERBIN,EREG,GRB2,HSP90AA1,HSP90AB1,HSP90B1,ITGA4,ITGB1,KRAS,MAP2K1,MAP2K2,MAPK1,MATK,MTOR,NRAS,PDPK1,PIK3R1,PRKCA,PRKCB,PRKCH,PRKCQ,PRKD3,PSEN1,RASD1,RPS6
UVB-Induced MAPK Signaling	1.91	3.638	AKT1,EIF4E,EIF4EBP1,FOS,H3-3A/H3-3B,JUN,MAP2K1,MAPK1,MAPK9,MTOR,PIK3R1,PRKCA,PRKCB,PRKCH,PRKCQ,PRKD3,RPS6KA5,TP53
PFKFB4 Signaling Pathway	3.47	3.578	ATF2,ATF4,CREB1,CREB3,CREBBP,MAP2K1,MAP2K2,MAP2K7,MAPK1,NCOA3,PRKACA,PRKACB,PRKAG1,PRKAG2,PRKAR1A,PRKAR2A,RPS6KA5,TGFB1,TKT,TP53
EGF Signaling	2.34	3.578	AKT1,AKT2,AKT3,CSNK2A1,CSNK2A2,CSNK2B,FOS,GRB2,ITPR1,ITPR2,JAK1,JUN,MAP2K1,MAP2K7,MAP3K1,MAPK1,MTOR,PIK3R1,PRKCA,STAT1
Cdc42 Signaling	6.3	3.55	ACTR2,ACTR3,ARPC1B,ARPC2,ARPC3,ARPC4,ARPC5,ATF2,B2M,CD247,CD3D,CD3E,CD3G,CFL1,CLIP1,DIAPH1,EXOC1,EXOC2,EXOC3,EXOC4,EXOC5,EXOC6,EXOC8,FOS,GSK3B,HLA-A,HLA-B,HLA-C,HLA-DRA,HLA-DRB1,HLA-DRB5,HLA-E,HLA-F,IQGAP2,ITGA4,ITGB1,ITK,JUN,MAP3K11,MAPK1,MAPK9,MPRIP,MYL12A,MYL12B,MYL6,MYL6B,PAK2,TRGV9,VAV1,WAS,WIPF1
Thyroid Cancer Signaling	1.5	3.545	AKT1,AKT2,AKT3,CTNNB1,CXCR4,FOS,FOXO1,GSK3B,JUN,KRAS,LEF1,MAP2K1,MAP2K2,MAPK1,MTOR,NRAS,PDK1,PIK3R1,RASD1,TCF3,TCF4,TCF7,TP53
ERK/MAPK Signaling	1.99	3.539	ATF2,ATF4,CREB1,CREB3,CREBBP,CRK,CRKL,EIF4E,EIF4EBP1,ELF1,ELF2,ELK3,ETS1,FOS,FYN,GRB2,H3-3A/H3-3B,ITGA4,ITGB1,KRAS,MAP2K1,MAP2K2,MAPK1,MKNK2,NRAS,PAK2,PIK3R1,PPP1CA,PPP1R10,PPP1R11,PPP1R14B,PPP2R5A,PPP2R5E,PRKACA,PRKACB,PRKAG1,PRKAG2,PRKAR1A,PRKAR2A,PRKCA,PRKCB,RAC2,RAPGEF1,RASD1,RPS6KA5,STAT1,TLN1,VRK2,YWHAB,YWHAG,YWHAH,YWHAQ,YWHAZ
Rac Signaling	1.9	3.536	ABI2,ACTR2,ACTR3,ARPC1B,ARPC2,ARPC3,ARPC4,ARPC5,BRK1,CD44,CFL1,CYFIP1,CYFIP2,ELK4,IQGAP2,ITGA4,ITGB1,JUN,KRAS,MAP2K1,MAP2K2,MAP2K7,MAP3K1,MAP3K11,MAPK1,NFKB1,NRAS,PAK2,PIK3R1,PIP5K1A,RASD1,RHOA,TIAM1
Inhibition of Angiogenesis by TSP1	3.74	3.5	AKT1,AKT2,AKT3,CASP3,CD36,CD47,FYN,JUN,MAPK1,MAPK9,MMP9,TGFB1,TGFBR1,TGFBR2,THBS1,TP53
SAPK/JNK Signaling	2.58	3.413	ATF2,CRK,CRKL,DAXX,DUSP10,GADD45A,GRB2,HNRNPK,JUN,KRAS,LCK,MAP2K7,MAP3K1,MAP3K11,MAP3K12,MAP3K13,MAP3K2,MAP3K3,MAP3K4,MAP3K5,MAP3K7,MAP4K1,MAP4K5,MAPK8IP3,MAPK9,NFATC3,NRAS,PIK3R1,RAC2,RASD1,SH2D2A,TP53,TRGV9
Induction of Apoptosis by HIV1	2.97	3.411	APAF1,BBC3,BIRC3,CASP3,CASP8,CXCR4,CYCS,DAXX,DFFA,HTRA2,IKBKE,MAP2K7,MAP3K14,MAP3K5,MAPK9,NFKB1,SLC25A3,SLC25A4,SLC25A5,TNF,TNFRSF1B,TP53,TRAF1
Role of PKR in Interferon Induction and Antiviral Response	2.48	3.333	APAF1,ATF2,ATF3,CASP1,CASP3,CASP8,CYCS,DDX58,DNAJC3,EIF2AK2,EIF2S1,FOS,HMGB1,HSP90AA1,HSP90AB1,HSP90B1,HSPA14,HSPA8,HSPA9,IKBKE,IRF1,IRF3,JAK1,JUN,MAP2K7,MAP3K7,MAPK1,MAPK9,METAP2,NFKB1,NPM1,STAT1,TAB2,TNF,TP53,TRAF3
Death Receptor Signaling	3.21	3.286	ACIN1,ACTG1,APAF1,ARHGDIB,BIRC3,CASP10,CASP2,CASP3,CASP6,CASP8,CFLAR,CYCS,DAXX,DFFA,HTRA2,IKBKE,LMNA,MAP2K7,MAP3K14,MAP3K5,NFKB1,PARP1,PARP11,PARP14,PARP2,PARP4,PARP8,TANK,TNF,TNFRSF1B,TNFRSF25,TNKS2
GM-CSF Signaling	3.43	3.273	AKT1,AKT2,AKT3,CAMK2D,CSF2,CSF2RB,ETS1,GRB2,HCK,JAK2,KRAS,LYN,MAP2K1,MAP2K2,MAPK1,NRAS,PIK3R1,PIM1,PPP3CA,PPP3CB,PPP3CC,PPP3R1,PRKCB,RACK1,RASD1,RUNX1,STAT1
Type I Diabetes Mellitus Signaling	3.69	3.272	APAF1,CASP3,CASP8,CD247,CD28,CD3D,CD3E,CD3G,CD86,CYCS,HLA-A,HLA-B,HLA-C,HLA-DRA,HLA-DRB1,HLA-DRB5,HLA-E,HLA-F,IKBKE,IRAK1,IRF1,JAK1,JAK2,LTA,MAP2K7,MAP3K14,MAP3K5,MAP3K7,MAPK1,MAPK9,NFKB1,PRF1,SOCS3,SOCS4,STAT1,TNF,TNFRSF1B,TRGV9
Aldosterone Signaling in Epithelial Cells	2.01	3.153	AHCY,DNAJB1,DNAJB12,DNAJB14,DNAJB6,DNAJB9,DNAJC19,DNAJC2,DNAJC24,DNAJC25,DNAJC3,DNAJC5,DNAJC7,DNAJC8,DNAJC9,HSCB,HSP90AA1,HSP90AB1,HSP90B1,HSPA14,HSPA8,HSPA9,HSPB11,HSPE1,HSPH1,ITPR1,ITPR2,KRAS,MAP2K1,MAP2K2,MAPK1,PDIA3,PDPK1,PIK3R1,PIP5K1A,PLCL2,PRKCA,PRKCB,PRKCH,PRKCQ,PRKD3,SACS,SASS6,TRAP1
CD27 Signaling in Lymphocytes	6.33	3.138	APAF1,CASP3,CASP8,CD27,CD70,CYCS,FOS,IKBKE,JUN,MAP2K1,MAP2K2,MAP2K7,MAP3K1,MAP3K11,MAP3K12,MAP3K13,MAP3K14,MAP3K2,MAP3K3,MAP3K4,MAP3K5,MAP3K7,MAP3K8,MAPK9,NFKB1,SIVA1,TRAF5
Leukocyte Extravasation Signaling	1.42	3.063	ACTG1,AFDN,ARHGAP12,ARHGAP35,CD44,CRK,CRKL,CTNNA1,CTNNB1,CTTN,CXCR4,CYBA,EZR,GNAI2,ITGA1,ITGA4,ITGA6,ITGAL,ITGAM,ITGB1,ITGB2,ITK,MAP2K2,MAP3K4,MAPK1,MAPK9,MMP12,MMP14,MMP9,MSN,MYL6,PECAM1,PIK3R1,PRKCA,PRKCB,PRKCH,PRKCQ,PRKD3,RAC2,RASGRP1,RHOA,RHOH,TEC,TIMP1,TXK,VASP,VAV1,VCL,WAS,WIPF1
Androgen Signaling	3.22	3	CACNA1A,CALM1 (includes others),CALR,CAMK4,CCNH,CREBBP,DNAJB1,EP300,ERCC3,GNAI2,GNB4,GNB5,GTF2A1,GTF2B,GTF2E2,GTF2F1,GTF2H1,HSP90AA1,JUN,KAT2B,KAT7,MAPK1,MNAT1,NCOA1,NCOA2,NCOA4,NFKB1,POLR2C,POLR2J,POLR2J2/POLR2J3,POLR2L,PRKACA,PRKACB,PRKAG1,PRKAG2,PRKAR1A,PRKAR2A,PRKCA,PRKCB,PRKCH,PRKCQ,PRKD3,TAF2,TBP
nNOS Signaling in Neurons	2.55	3	CALM1 (includes others),CAMK4,CAPN1,CAPN10,CAPN2,CAPNS1,CHP1,GRINA,PPP3CA,PPP3CB,PPP3CC,PPP3R1,PRKCA,PRKCB,PRKCH,PRKCQ,PRKD3,RASD1
IL-2 Signaling	2.12	3	AKT1,AKT2,AKT3,CSNK2A1,CSNK2A2,CSNK2B,FOS,GRB2,IL2RG,JAK1,JAK3,JUN,KRAS,LCK,MAP2K1,MAP2K2,MAPK1,NRAS,PIK3R1,RASD1,SYK
Apelin Muscle Signaling Pathway	2.12	3	AKT1,AKT2,AKT3,NRF1,PRKAA1,PRKAG1,PRKAG2,SLC2A4,TFAM
Prolactin Signaling	2.35	2.985	CREBBP,EP300,FOS,FYN,GRB2,IRF1,JAK2,JUN,KRAS,MAP2K1,MAP2K2,MAPK1,NMI,NR3C1,NRAS,PDPK1,PIK3R1,PRKCA,PRKCB,PRKCH,PRKCQ,PRKD3,RASD1,SOCS3,SOCS4,STAT1,TCF7
Non-Small Cell Lung Cancer Signaling	1.5	2.982	AKT1,AKT2,AKT3,FHIT,FOXO3,GRB2,ITPR1,ITPR2,KRAS,MAP2K1,MAP2K2,MAPK1,NRAS,PA2G4,PDPK1,PIK3R1,PRKCA,RASD1,RASSF1,STK4,TFDP1,TP53
Sirtuin Signaling Pathway	13.9	2.929	ABCA1,AGTRAP,AKT1,ATG101,ATG12,ATG13,ATG14,ATG16L1,ATG2A,ATG4A,ATG4B,ATP5F1A,ATP5F1B,ATP5F1C,ATP5F1E,ATP5MC1,ATP5PF,BCL2L11,CPT1A,FOXO1,FOXO3,GABARAP,GABARAPL1,GABARAPL2,GABPA,GABPB1,GABPB2,GADD45A,GADD45G,GLS,GLUD1,GLUD2,GSK3B,H1-10,H1-2,H1-3,H1-4,H1-5,H3-3A/H3-3B,HIF1A,JUN,LDHA,LDHB,MAPK1,MAPK6,MTOR,NAMPT,NBN,NDUFA1,NDUFA11,NDUFA12,NDUFA13,NDUFA3,NDUFA4,NDUFA9,NDUFAF2,NDUFB1,NDUFB11,NDUFB2,NDUF…
PI3K/AKT Signaling	4.43	2.897	AKT1,AKT2,AKT3,CDC37,CDKN1B,CSF2RB,CTNNB1,EIF4E,EIF4EBP1,FOXO1,FOXO3,GRB2,GSK3B,HSP90AA1,HSP90AB1,HSP90B1,IKBKE,IL10RA,IL17RA,IL17RB,IL1RL1,IL2RG,IL6ST,IL7R,INPP5B,INPP5D,ITGA4,ITGB1,JAK1,JAK2,JAK3,KRAS,LIMS1,MAP2K1,MAP2K2,MAP3K5,MAP3K8,MAPK1,MCL1,MDM2,MTOR,NFKB1,NRAS,PDPK1,PIK3R1,PPP2R5A,PPP2R5E,RASD1,SYNJ1,THEM4,TP53,TSC1,YWHAB,YWHAE,YWHAG,YWHAH,YWHAQ,YWHAZ
Cell Cycle: G1/S Checkpoint Regulation	7.08	-2.887	ATM,BTRC,CCND2,CCND3,CCNE2,CDKN1B,CDKN2C,E2F3,E2F4,FBXL5,FOXO1,GNL3,GSK3B,HDAC1,HDAC2,HDAC3,HDAC4,HDAC5,HDAC6,HDAC7,HDAC8,HDAC9,MAX,MDM2,PA2G4,PAK1IP1,RPL11,RPL5,SKP1,SMAD4,TFDP1,TGFB1,TP53
RAN Signaling	4.94	2.887	CSE1L,IPO5,KPNA1,KPNA2,KPNA3,KPNA4,KPNA5,KPNA6,KPNB1,RAN,TNPO1,XPO1
CD40 Signaling	1.86	2.837	CD40,FOS,IKBKE,JAK3,JUN,LTA,MAP2K1,MAP2K2,MAP2K7,MAP3K14,MAP3K7,MAPK1,MAPK9,MAPKAPK2,NFKB1,PIK3R1,TANK,TNFAIP3,TRAF1,TRAF3,TRAF5
Pancreatic Adenocarcinoma Signaling	1.6	2.837	AKT1,AKT2,AKT3,CDKN1B,E2F3,E2F4,GRB2,JAK1,JAK2,JAK3,KRAS,MAP2K1,MAP2K2,MAPK1,MAPK9,MDM2,MMP9,NFKB1,PA2G4,PIK3R1,PLD3,RALBP1,SMAD2,SMAD4,STAT1,TFDP1,TGFB1,TGFBR1,TGFBR2,TP53,VEGFB
iCOS-iCOSL Signaling in T Helper Cells	8.16	2.795	AKT1,AKT2,AKT3,CALM1 (includes others),CAMK2D,CAMK4,CD247,CD28,CD3D,CD3E,CD3G,CD4,CD40,CD86,CHP1,CSK,GRB2,HLA-A,HLA-B,HLA-DRA,HLA-DRB1,HLA-DRB5,ICOS,IKBKE,IL2RG,INPP5D,ITK,ITPR1,ITPR2,LCK,LCP2,NFAT5,NFATC3,NFKB1,PDPK1,PIK3R1,PLEKHA1,PLEKHA2,PPP3CA,PPP3CB,PPP3CC,PPP3R1,PRKCQ,PTPRC,TRAT1,TRGV9,VAV1,ZAP70
Actin Cytoskeleton Signaling	2.19	2.774	ABI2,ACTG1,ACTR2,ACTR3,ARHGAP35,ARHGEF1,ARHGEF7,ARPC1B,ARPC2,ARPC3,ARPC4,ARPC5,BRK1,CD14,CFL1,CRK,CRKL,CSK,CYFIP1,CYFIP2,DIAPH1,DIAPH2,EZR,FLNA,GRB2,GSN,IQGAP2,ITGA4,ITGB1,KRAS,MAP2K1,MAP2K2,MAPK1,MATK,MPRIP,MSN,MYH9,MYL12A,MYL12B,MYL6,MYL6B,NCKAP1L,NRAS,PAK2,PFN1,PIK3R1,PIP5K1A,RAC2,RASD1,RHOA,TIAM1,TLN1,TMSB10/TMSB4X,TMSB4Y,TTN,VAV1,VCL,WAS,WASF2
4-1BB Signaling in T Lymphocytes	1.33	2.714	ATF2,IKBKE,JUN,MAP2K1,MAP2K2,MAP3K14,MAP3K5,MAPK1,MAPK9,NFKB1,TRAF1
Myc Mediated Apoptosis Signaling	4.38	2.711	APAF1,BBC3,BCL2L11,CASP2,CASP3,CASP8,CFLAR,CREBBP,CYCS,IKBKE,MAX,MCL1,MDM2,NFKB1,PRKACA,PRKACB,PRKAG1,PRKAG2,PRKAR1A,PRKAR2A,TNF,TNFRSF1B,TP53
PTEN Signaling	1.34	-2.694	AKT1,AKT2,AKT3,BCL2L11,CASP3,CBL,CDKN1B,CSNK2A1,CSNK2A2,CSNK2B,FOXO1,FOXO3,GRB2,GSK3B,IKBKE,INPP5B,INPP5D,ITGA4,ITGB1,KRAS,MAP2K1,MAP2K2,MAPK1,NFKB1,NRAS,PDPK1,PIK3R1,RAC2,RASD1,SYNJ1,TGFBR1,TGFBR2,TGFBR3,YWHAH
B Cell Activating Factor Signaling	1.91	2.673	FOS,IKBKE,JUN,MAP2K7,MAP3K1,MAP3K14,MAPK1,MAPK9,NFAT5,NFATC3,NFKB1,TNFRSF13C,TRAF1,TRAF3,TRAF5
April Mediated Signaling	1.74	2.673	FOS,IKBKE,JUN,MAP2K7,MAP3K1,MAP3K14,MAPK1,MAPK9,NFAT5,NFATC3,NFKB1,TRAF1,TRAF3,TRAF5
iNOS Signaling	2.37	2.673	CALM1 (includes others),CAMK4,CD14,CREBBP,FOS,IKBKE,IRAK1,IRAK4,IRF1,JAK1,JAK2,JAK3,JUN,LY96,MAPK1,NFKB1,STAT1
Tec Kinase Signaling	1.35	2.667	ACTG1,FNBP1,FOS,FYN,GNAI2,GNB4,GNB5,GTF2I,HCK,ITGA4,ITGB1,ITK,JAK1,JAK2,JAK3,LCK,LYN,MAPK9,NFKB1,PAK2,PIK3R1,PRKCA,PRKCB,PRKCH,PRKCQ,PRKD3,RAC2,RHOA,RHOF,RHOH,RHOT2,RND1,STAT1,STAT6,TEC,TNF,TNFRSF25,TRGV9,TXK,VAV1,WAS,YES1
PPAR Signaling	1.53	-2.646	AIP,CREBBP,EP300,FOS,GRB2,HSP90AA1,HSP90AB1,HSP90B1,IKBKE,IL1RL1,JUN,KRAS,MAP2K1,MAP2K2,MAP3K14,MAP3K7,MAPK1,NCOA1,NCOR1,NCOR2,NFKB1,NR1H3,NRAS,NRIP1,RASD1,SCAND1,SRA1,TNF,TNFRSF1B
Remodeling of Epithelial Adherens Junctions	3.09	2.53	ACTG1,ACTR2,ACTR3,ARPC1B,ARPC2,ARPC3,ARPC4,ARPC5,CLIP1,CTNNA1,CTNNB1,DNM1L,EXOC2,HGS,MAPRE2,NME1,RAB7A,TUBA1A,TUBA1B,TUBA1C,TUBA4A,TUBB,TUBB2A,VCL,ZYX
Actin Nucleation by ARP-WASP Complex	2.32	2.524	ACTR2,ACTR3,ARPC1B,ARPC2,ARPC3,ARPC4,ARPC5,FNBP1,GRB2,ITGA4,ITGB1,KRAS,NRAS,PPP1R12C,RAC2,RASD1,RHOA,RHOF,RHOH,RHOT2,RND1,VASP,WAS,WIPF1
Activation of IRF by Cytosolic Pattern Recognition Receptors	1.5	2.524	ATF2,CD40,CREBBP,DDX58,IKBKE,IRF3,IRF7,ISG15,JUN,LTA,MAPK9,NFKB1,PPIB,SIKE1,STAT1,TANK,TNF,TRAF3,ZBP1
Regulation of eIF4 and p70S6K Signaling	19	2.5	AGO1,AGO2,AKT1,AKT2,AKT3,EIF1,EIF1AX,EIF1AY,EIF2B1,EIF2B3,EIF2B4,EIF2B5,EIF2S1,EIF2S2,EIF2S3,EIF3A,EIF3D,EIF3E,EIF3G,EIF3H,EIF3I,EIF3J,EIF3K,EIF3L,EIF3M,EIF4A2,EIF4A3,EIF4E,EIF4EBP1,EIF4EBP2,EIF4G1,EIF4G2,FAU,GRB2,ITGA4,ITGB1,KRAS,MAP2K1,MAP2K2,MAPK1,MTOR,NRAS,PABPC1,PAIP2,PDPK1,PIK3R1,PPP2R5A,PPP2R5E,RASD1,RPS10,RPS11,RPS12,RPS13,RPS14,RPS15,RPS15A,RPS16,RPS17,RPS18,RPS19,RPS2,RPS20,RPS21,RPS23,…
Renal Cell Carcinoma Signaling	3.33	2.5	AKT1,AKT2,AKT3,CREBBP,CRK,ELOB,ELOC,EP300,ETS1,FOS,GRB2,HIF1A,JUN,KRAS,MAP2K1,MAP2K2,MAPK1,NRAS,PAK2,PIK3R1,RAPGEF1,RASD1,RBX1,RPS27A,TGFB1,UBA52,UBB,UBC,VHL
Toll-like Receptor Signaling	1.37	2.496	CD14,EIF2AK2,FOS,IL1RL1,IRAK1,IRAK4,JUN,LY96,MAP3K1,MAP3K14,MAP3K7,MAPK1,NFKB1,RPS27A,SIGIRR,TAB2,TNF,TNFAIP3,TRAF1,UBA52,UBB,UBC
Chondroitin Sulfate Degradation (Metazoa)	1.32	2.449	CEMIP2,GM2A,HEXA,HEXB,HEXD,OGA
FLT3 Signaling in Hematopoietic Progenitor Cells	1.9	2.449	AKT1,AKT2,AKT3,ATF2,ATF4,CBL,CREB1,CREB3,CREBBP,EIF4E,EIF4EBP1,GRB2,INPP5D,KRAS,MAP2K1,MAP2K2,MAPK1,MTOR,NRAS,PDPK1,PIK3R1,RASD1,RPS6KA5,STAT1,STAT6
FAT10 Cancer Signaling Pathway	3.99	2.4	AKT1,AKT2,AKT3,CTNNB1,CXCR4,EEF1A1,GSK3B,IKBKE,MAD2L1,MAD2L2,NFKB1,SMAD2,SMAD4,TCF4,TGFB1,TGFBR1,TGFBR2,TGFBR3,TNF,TNFRSF1B,TP53
Lymphotoxin β Receptor Signaling	2.56	2.357	AKT1,AKT2,AKT3,APAF1,CASP3,CREBBP,CYCS,EP300,IKBKE,LTA,LTB,MAP3K14,MAPK1,NFKB1,PDPK1,PIK3R1,TNFSF14,TRAF1,TRAF3,TRAF5
OX40 Signaling Pathway	2.73	2.309	B2M,CD247,CD3D,CD3E,CD3G,CD4,HLA-A,HLA-B,HLA-C,HLA-DRA,HLA-DRB1,HLA-DRB5,HLA-E,HLA-F,JUN,MAPK9,NFKB1,TNFRSF4,TRAF3,TRAF5,TRGV9
Cytotoxic T Lymphocyte-mediated Apoptosis of Target Cells	4.8	2.309	APAF1,B2M,CASP3,CASP6,CASP8,CD247,CD3D,CD3E,CD3G,CYCS,DFFA,HLA-A,HLA-B,HLA-C,HLA-E,HLA-F,PRF1,TRGV9
EIF2 Signaling	45.6	-2.265	AGO1,AGO2,AKT1,AKT2,AKT3,ATF3,ATF4,CDK11A,DDIT3,EIF1,EIF1AX,EIF1AY,EIF2AK1,EIF2AK2,EIF2AK4,EIF2B1,EIF2B3,EIF2B4,EIF2B5,EIF2S1,EIF2S2,EIF2S3,EIF3A,EIF3D,EIF3E,EIF3G,EIF3H,EIF3I,EIF3J,EIF3K,EIF3L,EIF3M,EIF4A2,EIF4A3,EIF4E,EIF4G1,EIF4G2,EIF5,EIF5B,FAU,GRB2,GSK3B,HNRNPA1,KRAS,MAP2K1,MAP2K2,MAPK1,NRAS,PABPC1,PDPK1,PIK3R1,PPP1CA,PPP1R15A,PTBP1,RASD1,RPL10,RPL10A,RPL11,RPL12,RPL13,RPL13A,RPL14,RPL15,RPL…	CD8_5D
Th1 Pathway	2.55	2.191	APH1A,CD247,CD28,CD3D,CD3E,CD3G,CD4,CD40,CD86,CD8A,GRB2,HLA-A,HLA-B,HLA-DRA,HLA-DRB1,HLA-DRB5,ICOS,IL10RA,IRF1,ITGB2,JAK1,JAK2,JAK3,KLRC1,KLRD1,LGALS9,LTA,NFATC3,NFKB1,PIK3R1,PRKCQ,PSEN1,PSENEN,RUNX3,SOCS3,STAT1,VAV1
tRNA Charging	4.33	2.065	CARS1,CARS2,DARS1,EPRS1,FARSB,GARS1,HARS1,IARS2,KARS1,LARS1,MARS1,NARS1,RARS2,SARS1,TARS1,TARS2,TARS3,WARS1,YARS1
mTOR Signaling	12.7	2.058	AKT1,AKT2,AKT3,ATG13,DDIT4,EIF3A,EIF3D,EIF3E,EIF3G,EIF3H,EIF3I,EIF3J,EIF3K,EIF3L,EIF3M,EIF4A2,EIF4A3,EIF4B,EIF4E,EIF4EBP1,EIF4G1,EIF4G2,FAU,FKBP1A,FNBP1,HIF1A,KRAS,MAPK1,MTOR,NRAS,PDPK1,PIK3R1,PLD3,PPP2R5A,PPP2R5E,PRKAA1,PRKAG1,PRKAG2,PRKCA,PRKCB,PRKCH,PRKCQ,PRKD3,RAC2,RASD1,RHOA,RHOF,RHOH,RHOT2,RND1,RPS10,RPS11,RPS12,RPS13,RPS14,RPS15,RPS15A,RPS16,RPS17,RPS18,RPS19,RPS2,RPS20,RPS21,RPS23,RPS24,R…

## Sheet: Dendritic_5D
Ingenuity Canonical Pathways	-log(p-value)	z-score	Molecules
NRF2-mediated Oxidative Stress Response	10.2	4.128	ACTG1,AKR1A1,ATF4,CAT,CBR1,CCT7,CLPP,CREBBP,DNAJA1,DNAJA2,DNAJA3,DNAJB1,DNAJB14,DNAJB4,DNAJB6,DNAJB9,DNAJC19,DNAJC3,DNAJC4,DNAJC7,DNAJC8,DNAJC9,EP300,ERP29,FKBP5,FOS,FTH1,FTL,GSK3B,GSR,GSTK1,GSTM1,GSTP1,HERPUD1,HMOX1,JUN,JUNB,JUND,KRAS,MAF,MAFF,MAP2K1,MAP2K3,MAP2K4,MAP2K7,MAP3K1,MAP3K5,MAP3K7,MAPK1,MGST2,MGST3,NFE2L2,NQO2,PIK3C3,PIK3R1,PIK3R5,PRDX1,PRKCB,PRKCD,PRKCH,PRKD3,RALA,RAP1A,RAP2B,RASD1,R…
Necroptosis Signaling Pathway	7.82	3.969	BIRC2,CAMK2D,CAPN2,CAPN7,CAPNS1,CASP1,CASP10,CASP8,CFLAR,CHP1,CHUK,CYLD,DNM1L,EIF2AK2,FADD,FAS,FKBP1A,GLUL,IFNAR1,IRF3,JAK1,MAP3K7,MDM2,PAM16,PELI1,PLA2G6,PPID,PPIF,PPP3CA,PPP3CB,PPP3CC,PPP3R1,RBL1,RBL2,SLC25A3,SLC25A5,STAT1,STAT2,TAB2,TICAM1,TIMM10,TIMM13,TIMM22,TIMM23,TIMM44,TIMM8B,TIMM9,TNF,TNFRSF10A,TNFRSF1B,TOMM20,TOMM22,TOMM7,TOMM70,TP53,TSPO,UBC,VDAC1,VDAC2,VDAC3,ZBP1
Dopamine-DARPP32 Feedback in cAMP Signaling	2.09	3.904	ATF1,ATF2,ATF4,ATP2A2,CALM1 (includes others),CAMK4,CHP1,CREB1,CREBBP,CREM,CSNK1A1,CSNK1D,CSNK1E,CSNK1G2,CSNK1G3,GNAI2,GNAI3,GNAS,ITPR1,ITPR2,PAWR,PDIA3,PLCB2,PLCG1,PLCL2,PPP1CA,PPP1R12A,PPP2CA,PPP2CB,PPP2R2A,PPP2R5A,PPP2R5E,PPP3CA,PPP3CB,PPP3CC,PPP3R1,PRKACB,PRKAG1,PRKAG2,PRKAR1A,PRKCB,PRKCD,PRKCH,PRKD3,PTPA
Synaptic Long Term Potentiation	2.08	3.888	ATF2,ATF4,CALM1 (includes others),CAMK2D,CAMK4,CHP1,CREB1,CREBBP,EP300,GNA15,ITPR1,ITPR2,KRAS,MAP2K1,MAPK1,PDIA3,PLCB2,PLCG1,PLCL2,PPP1CA,PPP1R12A,PPP3CA,PPP3CB,PPP3CC,PPP3R1,PRKACB,PRKAG1,PRKAG2,PRKAR1A,PRKCB,PRKCD,PRKCH,PRKD3,RALA,RAP1A,RAP2B,RASD1
Systemic Lupus Erythematosus In T Cell Signaling Pathway	14.4	-3.71	ATF2,ATF4,B2M,CAMK4,CASP1,CASP10,CASP3,CASP4,CASP8,CASP9,CD247,CD3D,CD3E,CD3G,CD44,CD70,CD86,CDC42,CHP1,CREB1,CREBBP,CREM,ELF1,ESR1,EZR,FAS,FNBP1,FOS,GADD45A,GNA12,GNA13,GNAI2,GNAI3,GRB2,HLA-A,HLA-B,HLA-C,HLA-DMA,HLA-DMB,HLA-DOA,HLA-DOB,HLA-DPA1,HLA-DPB1,HLA-DQA1,HLA-DQB1,HLA-DRA,HLA-DRB1,HLA-E,HLA-F,ICOS,IL17A,IRF4,ITGAL,ITPR1,JUN,KRAS,MAP2K1,MAP2K3,MAP2K4,MAP2K7,MAPK1,MSN,PDK1,PIK3C3,PIK3R1,PIK…
Role of NFAT in Cardiac Hypertrophy	3.1	3.709	CALM1 (includes others),CAMK1,CAMK1D,CAMK2D,CAMK4,CHP1,CSNK1A1,EP300,GNAI2,GNAI3,GNAS,GNB1,GNB2,GNG11,GRB2,GSK3B,HDAC1,HDAC10,HDAC2,HDAC5,HDAC6,HDAC8,IL6ST,ITPR1,ITPR2,KRAS,MAP2K1,MAP2K3,MAP2K4,MAP2K7,MAP3K1,MAP3K7,MAPK1,MEF2A,MEF2C,MEF2D,PDIA3,PIK3C3,PIK3R1,PIK3R5,PLCB2,PLCG1,PLCL2,PPP3CA,PPP3CB,PPP3CC,PPP3R1,PRKACB,PRKAG1,PRKAG2,PRKAR1A,PRKCB,PRKCD,PRKCH,PRKD3,RALA,RAP1A,RAP2B,RASD1,RCAN3,TGFB1…
Protein Kinase A Signaling	3.84	3.538	ADD3,AKAP11,AKAP13,AKAP9,ANAPC1,ANAPC11,ANAPC13,ANAPC4,APEX1,ATF1,ATF2,ATF4,CALM1 (includes others),CAMK2D,CAMK4,CDC16,CDC26,CHP1,CHUK,CREB1,CREBBP,CREM,CTNNB1,DUSP10,DUSP16,DUSP18,DUSP2,FICD,FLNA,GNA13,GNAI2,GNAI3,GNAS,GNB1,GNB2,GNG11,GSK3A,GSK3B,H1-10,H1-2,H1-3,H1-4,H1-5,H3-3A/H3-3B,ITPR1,ITPR2,KDELR1,LEF1,MAP2K1,MAP3K1,MAPK1,MYL1,MYL12A,MYL12B,MYL6,MYL6B,NFATC3,NFKB2,NFKBIA,NFKBID,NFKBIE,PALM2…
GNRH Signaling	2.63	3.355	ATF2,ATF4,CALM1 (includes others),CAMK2D,CAMK4,CDC42,CREB1,CREBBP,EGR1,FOS,GNA15,GNAI2,GNAI3,GNAS,GNB1,GNG11,GRB2,ITPR1,ITPR2,JUN,KRAS,MAP2K1,MAP2K3,MAP2K4,MAP2K7,MAP3K1,MAP3K12,MAP3K13,MAP3K14,MAP3K2,MAP3K3,MAP3K5,MAP3K7,MAP3K8,MAPK1,NFKB2,PAK2,PLCB2,PRKACB,PRKAG1,PRKAG2,PRKAR1A,PRKCB,PRKCD,PRKCH,PRKD3,RALA,RAP1A,RAP2B,RASD1
EIF2 Signaling	47.4	-3.354	AGO3,ATF4,BCL2,CDK11A,DDIT3,EIF1,EIF1AX,EIF1AY,EIF2A,EIF2AK1,EIF2AK2,EIF2B1,EIF2B3,EIF2B4,EIF2S1,EIF2S2,EIF2S3,EIF3A,EIF3D,EIF3E,EIF3G,EIF3H,EIF3I,EIF3K,EIF3L,EIF3M,EIF4A2,EIF4A3,EIF4E,EIF4G1,EIF4G2,EIF5,EIF5B,FAU,GRB2,GSK3B,HNRNPA1,INSR,KRAS,MAP2K1,MAPK1,MYC,PABPC1,PDPK1,PIK3C3,PIK3R1,PIK3R5,PPP1CA,PPP1R15A,PTBP1,RALA,RAP1A,RAP2B,RASD1,RPL10,RPL10A,RPL11,RPL12,RPL13,RPL13A,RPL14,RPL15,RPL17,RPL1…	DEN_5D
PFKFB4 Signaling Pathway	3.08	3.3	ATF2,ATF4,CREB1,CREBBP,GNAS,GPI,MAP2K1,MAP2K3,MAP2K4,MAP2K7,MAPK1,NCOA3,PRKACB,PRKAG1,PRKAG2,PRKAR1A,TGFB1,TKT,TP53
Reelin Signaling in Neurons	3.31	3.28	ACTR2,ACTR3,AFDN,ARHGEF1,ARHGEF2,ARPC1B,ARPC2,ARPC3,ARPC4,ARPC5,ARPC5L,BLK,CAMK2D,CDC42,CFL1,FYN,GSK3B,HCK,ITGA4,ITGA6,ITGAL,ITGB1,ITGB2,LCK,LYN,MAP2K1,MAP2K3,MAP2K4,MAP2K7,MAP4K1,MAPK1,NDEL1,PAFAH1B1,PAFAH1B3,PDK1,PDK2,PIK3C3,PIK3R1,PIK3R5,RAP1A,RAPGEF1,RHOA
Xenobiotic Metabolism General Signaling Pathway	2.6	3.28	AHR,CREBBP,EP300,FTL,GSTK1,GSTM1,GSTP1,HMOX1,KRAS,MAF,MAP2K1,MAP2K3,MAP2K4,MAP2K7,MAP3K1,MAP3K12,MAP3K13,MAP3K14,MAP3K2,MAP3K3,MAP3K5,MAP3K7,MAP3K8,MAPK1,MGST2,MGST3,NFE2L2,NQO2,NR1H2,PIK3C3,PIK3R1,PIK3R5,PPARA,PRKCB,PRKCD,PRKCH,PRKD3,RALA,RAP1A,RAP2B,RASD1,RBX1
Phospholipase C Signaling	8.89	3.212	ARHGEF1,ARHGEF2,ATF2,ATF4,BLNK,BTK,CALM1 (includes others),CAMK4,CD247,CD3D,CD3E,CD3G,CD79A,CD79B,CDC42,CHP1,CREB1,CREBBP,EP300,FNBP1,FYN,GNA13,GNAS,GNB1,GNB2,GNG11,GRAP2,GRB2,HDAC1,HDAC10,HDAC2,HDAC5,HDAC6,HDAC8,HMOX1,IGHG1,IGHG2,IGHG3,ITGA4,ITGB1,ITK,ITPR1,ITPR2,KRAS,LCK,LCP2,LYN,MAP2K1,MAPK1,MARCKS,MEF2A,MEF2C,MEF2D,MPRIP,MYL1,MYL12A,MYL12B,MYL6,MYL6B,NFATC3,NFKB2,PEBP1,PLA2G6,PLCB2,PLCG1,PLD3…
HGF Signaling	4.26	3.212	ATF2,CDC42,CDKN1A,ELF1,ELF2,ETS1,ETS2,FOS,GRB2,ITGA4,ITGB1,JUN,KRAS,MAP2K1,MAP2K4,MAP2K7,MAP3K1,MAP3K12,MAP3K13,MAP3K14,MAP3K2,MAP3K3,MAP3K5,MAP3K7,MAP3K8,MAPK1,PIK3C3,PIK3R1,PIK3R5,PLCG1,PRKCB,PRKCD,PRKCH,PRKD3,PTPN11,RALA,RAP1A,RAP2B,RAPGEF1,RASD1
RANK Signaling in Osteoclasts	4.57	3.053	BIRC2,CALM1 (includes others),CAMK4,CHP1,CHUK,FOS,GSN,JUN,MAP2K1,MAP2K4,MAP2K7,MAP3K1,MAP3K12,MAP3K13,MAP3K14,MAP3K2,MAP3K3,MAP3K5,MAP3K7,MAP3K8,MAPK1,NFKB2,NFKBIA,NFKBID,NFKBIE,PIK3C3,PIK3R1,PIK3R5,PPP3CA,PPP3CB,PPP3CC,PPP3R1,TAB2,TNFRSF11A
Inhibition of Angiogenesis by TSP1	2.69	3.051	CASP3,CD36,CD47,FYN,JUN,MAP2K4,MAPK1,MMP9,SDC2,TGFB1,TGFBR1,THBS1,TP53,VEGFA
Sphingosine-1-phosphate Signaling	1.59	-3.024	ACER3,ASAH1,CASP1,CASP10,CASP3,CASP4,CASP8,CASP9,CDC42,FNBP1,GNA12,GNA13,GNAI2,GNAI3,MAPK1,PDIA3,PIK3C3,PIK3R1,PIK3R5,PLCB2,PLCG1,PLCL2,RAC2,RHOA,RHOB,RHOF,RHOG,RHOH,RHOQ,SMPD1,SMPD2,SMPD3
Senescence Pathway	7.81	2.985	ANAPC1,ANAPC11,ANAPC13,ANAPC4,CALM1 (includes others),CAMK4,CAPN2,CAPN7,CAPNS1,CAT,CDC16,CDC26,CDK4,CDK6,CDKN1A,CHP1,CHUK,CREBBP,DLAT,DMTF1,E2F3,EIF4E,EIF4EBP1,ELF1,ELF2,EP300,ETS1,ETS2,FOXO3,GADD45A,GADD45B,GADD45G,ING1,IRF3,ITPR2,ITSN2,JUN,KAT2B,KRAS,MAP2K1,MAP2K3,MAP2K4,MAP2K7,MAP3K7,MAPK1,MAPKAPK2,MDM2,MRE11,NBN,NFATC3,NFKB2,PARP1,PDHA1,PDHB,PDHX,PDK1,PDK2,PHF1,PIK3C3,PIK3R1,PIK3R5,PPP1CA,PPP…
Inhibition of ARE-Mediated mRNA Degradation Pathway	7.44	2.941	AGO3,CD70,CNOT1,CNOT10,CNOT2,CNOT4,CNOT6,CNOT8,CNOT9,DCP1A,DCP2,DDX6,EXOSC4,EXOSC8,EXOSC9,LTB,MAP3K7,MAPK1,MAPKAPK2,PABPN1,PAPOLA,PAPOLG,PARN,POMC,PPP2CA,PPP2CB,PPP2R2A,PPP2R5A,PPP2R5E,PRKACB,PRKAG1,PRKAG2,PRKAR1A,PSME1,PSME2,PSME3,PSME4,PTPA,TIA1,TNF,TNFRSF1B,TNFSF14,TNFSF8,YWHAB,YWHAE,YWHAG,YWHAQ,YWHAZ,ZFP36,ZFP36L1,ZFP36L2
CD28 Signaling in T Helper Cells	17.1	2.887	ACTR2,ACTR3,ARPC1B,ARPC2,ARPC3,ARPC4,ARPC5,ARPC5L,CALM1 (includes others),CAMK4,CARD11,CD247,CD3D,CD3E,CD3G,CD86,CDC42,CHP1,CHUK,CSK,CTLA4,FOS,FYN,GRAP2,GRB2,HLA-A,HLA-B,HLA-DMA,HLA-DMB,HLA-DOA,HLA-DOB,HLA-DQA1,HLA-DQB1,HLA-DRA,HLA-DRB1,ITK,ITPR1,ITPR2,JUN,LCK,LCP2,MALT1,MAP2K1,MAP2K4,MAP3K1,NFATC3,NFKB2,NFKBIA,NFKBID,NFKBIE,PDPK1,PIK3C3,PIK3R1,PIK3R5,PLCG1,PPP3CA,PPP3CB,PPP3CC,PPP3R1,PTPN11,PTPN…
TGF-β Signaling	1.92	2.887	BCL2,BMPR1B,CDC42,CREBBP,EP300,FOS,GRB2,HDAC1,INHBA,IRF7,JUN,KRAS,MAP2K1,MAP2K3,MAP2K4,MAP3K7,MAP4K1,MAPK1,PMEPA1,RALA,RAP1A,RAP2B,RASD1,RUNX3,SMAD2,SMAD7,SMURF2,TGFB1,TGFBR1
nNOS Signaling in Neurons	1.5	2.828	CALM1 (includes others),CAMK4,CAPN2,CAPN7,CAPNS1,CHP1,PPP3CA,PPP3CB,PPP3CC,PPP3R1,PRKCB,PRKCD,PRKCH,PRKD3,RASD1
Cardiac Hypertrophy Signaling	6.77	2.79	ADSS2,ATF2,CALM1 (includes others),CAMK4,CDC42,CHP1,CREB1,CREBBP,EIF2B1,EIF2B3,EIF2B4,EIF4E,EP300,FNBP1,GNA12,GNA13,GNA15,GNAI2,GNAI3,GNAS,GNB1,GNB2,GNG11,GRB2,GSK3B,HSPB1,IL6R,JUN,KRAS,MAP2K1,MAP2K3,MAP2K4,MAP2K7,MAP3K1,MAP3K12,MAP3K13,MAP3K14,MAP3K2,MAP3K3,MAP3K5,MAP3K7,MAP3K8,MAPK1,MAPKAPK2,MEF2A,MEF2C,MEF2D,MYL1,MYL12A,MYL12B,MYL6,MYL6B,PDIA3,PIK3C3,PIK3R1,PIK3R5,PLCB2,PLCG1,PLCL2,PPP3CA,PPP3…
Cdc42 Signaling	10.9	2.655	ACTR2,ACTR3,ARPC1B,ARPC2,ARPC3,ARPC4,ARPC5,ARPC5L,ATF2,B2M,BAIAP2,CD247,CD3D,CD3E,CD3G,CDC42,CDC42SE1,CFL1,CLIP1,DIAPH1,EXOC2,EXOC4,FOS,GSK3B,HLA-A,HLA-B,HLA-C,HLA-DMA,HLA-DMB,HLA-DOA,HLA-DOB,HLA-DPA1,HLA-DPB1,HLA-DQA1,HLA-DQB1,HLA-DRA,HLA-DRB1,HLA-E,HLA-F,IQGAP1,IQGAP2,ITGA4,ITGB1,ITK,JUN,MAP2K4,MAPK1,MPRIP,MYL1,MYL12A,MYL12B,MYL6,MYL6B,PAK2,PPP1R12A,PPP1R12B,RALA,RASA1,VAV1,WIPF1
Opioid Signaling Pathway	2.1	2.646	AP2A2,AP2B1,ATF2,ATF4,BLK,CALM1 (includes others),CAMK1,CAMK1D,CAMK2D,CAMK4,CDC42,CREB1,CREBBP,CTNNB1,EP300,FOS,FOSB,FYN,GNAI2,GNAI3,GNAS,GNB1,GNG11,GRK2,GRK3,GRK5,GRK6,GSK3B,HCK,ITPR1,ITPR2,KRAS,LCK,LYN,MAP2K1,MAP2K3,MAP2K4,MAP2K7,MAPK1,MYC,NFKB2,NFKBIA,PDE1B,PDK1,POMC,PPP3CA,PPP3CB,PPP3CC,PPP3R1,PRKACB,PRKAG1,PRKAG2,PRKAR1A,PRKCB,PRKCD,PRKCH,PRKD3,RAC2,RALA,RAP1A,RAP2B,RASD1,RGS10,RGS19,RPS6KA3
Natural Killer Cell Signaling	5.69	2.605	B2M,CD247,CD48,CDC42,CFL1,COL18A1,FCGR3A/FCGR3B,FYN,GRB2,HCST,HLA-A,HLA-B,HLA-C,HLA-E,HLA-F,HSPA14,HSPA1A/HSPA1B,HSPA4,HSPA8,IFNG,ITGAL,ITGB1,JAK2,JAK3,KLRB1,KLRD1,KRAS,LAIR1,LCK,LCP2,LILRB1,MAP2K1,MAP2K3,MAP3K1,MAP3K12,MAP3K13,MAP3K14,MAP3K2,MAP3K3,MAP3K5,MAP3K7,MAP3K8,MAPK1,MYD88,NFATC3,NFKB2,PAK2,PIK3C3,PIK3R1,PIK3R5,PLCG1,PTPN11,PTPN6,RAC2,RALA,RAP1A,RAP2B,RASD1,RASSF5,ROCK1,SH2D1A,SYK,TYROBP…
OX40 Signaling Pathway	7.1	2.496	B2M,BCL2,CD247,CD3D,CD3E,CD3G,HLA-A,HLA-B,HLA-C,HLA-DMA,HLA-DMB,HLA-DOA,HLA-DOB,HLA-DPA1,HLA-DPB1,HLA-DQA1,HLA-DQB1,HLA-DRA,HLA-DRB1,HLA-E,HLA-F,JUN,MAP2K4,NFKB2,NFKBIA,NFKBID,NFKBIE,TNFRSF4,TRAF3
p38 MAPK Signaling	2.33	2.475	ATF1,ATF2,ATF4,CREB1,CREBBP,DAXX,DDIT3,DUSP10,FADD,FAS,H3-3A/H3-3B,HMGN1,HSPB1,IL1R2,IRAK1,MAP2K3,MAP2K4,MAP3K5,MAP3K7,MAP4K1,MAPKAPK2,MAX,MEF2A,MEF2C,MEF2D,MKNK2,MYC,PLA2G6,RPS6KA3,STAT1,TAB2,TGFB1,TGFBR1,TNF,TNFRSF1B,TP53
NF-κB Signaling	4.7	2.405	BMPR1B,CARD11,CASP8,CD40,CHUK,CREBBP,CSNK2A1,CSNK2A2,CSNK2B,EIF2AK2,EP300,FADD,GSK3B,HDAC1,HDAC2,IGF2R,IL1R2,INSR,IRAK1,KRAS,LCK,MALT1,MAP2K7,MAP3K1,MAP3K14,MAP3K3,MAP3K7,MAP3K8,MAP4K4,MYD88,NFKB2,NFKBIA,NFKBID,NFKBIE,PELI1,PIK3C3,PIK3R1,PIK3R5,PRKACB,PRKCB,RALA,RAP1A,RAP2B,RASD1,TAB2,TANK,TBK1,TDP2,TGFBR1,TGFBR3,TLR10,TNF,TNFAIP3,TNFRSF11A,TNFRSF1B,TRAF3,UBE2N,UBE2V1,ZAP70
Cholecystokinin/Gastrin-mediated Signaling	2.67	2.401	ATF2,CDC42,CREM,FNBP1,FOS,GNA12,GNA13,GRB2,ITPR1,ITPR2,JUN,KRAS,MAP2K1,MAP2K3,MAP2K4,MAPK1,MEF2A,MEF2C,MEF2D,PLCB2,PRKCB,PRKCD,PRKCH,PRKD3,RAC2,RALA,RAP1A,RAP2B,RASD1,RHOA,RHOB,RHOF,RHOG,RHOH,RHOQ,ROCK1,TNF
Androgen Signaling	4	2.4	CALM1 (includes others),CALR,CAMK4,CDK7,CREBBP,DNAJB1,EP300,GNA12,GNA13,GNA15,GNAI2,GNAI3,GNAS,GNB1,GNB2,GNG11,GTF2A1,GTF2B,GTF2E1,GTF2E2,GTF2F1,GTF2H1,HSP90AA1,HSPA4,JUN,KAT2B,KAT7,MAPK1,MNAT1,NCOA2,NCOA4,NFKB2,POLR2C,POLR2E,POLR2G,POLR2H,POLR2J,POLR2L,PRKACB,PRKAG1,PRKAG2,PRKAR1A,PRKCB,PRKCD,PRKCH,PRKD3
Renin-Angiotensin Signaling	1.66	2.335	ATF2,FOS,GRB2,ITPR1,ITPR2,JAK2,JUN,KRAS,MAP2K1,MAP2K4,MAP3K1,MAPK1,NFKB2,PAK2,PIK3C3,PIK3R1,PIK3R5,PLCG1,PRKACB,PRKAG1,PRKAG2,PRKAR1A,PRKCB,PRKCD,PRKCH,PRKD3,PTPN6,RALA,RAP1A,RAP2B,RASD1,STAT1,TNF
April Mediated Signaling	2.2	2.324	CHUK,FOS,JUN,MAP2K4,MAP2K7,MAP3K1,MAP3K14,MAPK1,NFATC3,NFKB2,NFKBIA,NFKBID,NFKBIE,TRAF1,TRAF3
Melatonin Signaling	2.41	2.294	CALM1 (includes others),CAMK2D,CAMK4,GNAI2,GNAI3,MAP2K1,MAP2K3,MAP2K4,MAP2K7,MAPK1,PDIA3,PLCB2,PLCG1,PLCL2,PRKACB,PRKAG1,PRKAG2,PRKAR1A,PRKCB,PRKCD,PRKCH,PRKD3,RORA,SLC2A4
Fcγ Receptor-mediated Phagocytosis in Macrophages and Monocytes	3.4	2.263	ACTG1,ACTR2,ACTR3,ARPC1B,ARPC2,ARPC3,ARPC4,ARPC5,ARPC5L,CDC42,EZR,FCGR3A/FCGR3B,FYN,HCK,HMOX1,LCP2,LYN,MAPK1,PIK3R1,PIP5K1A,PLA2G6,PLCG1,PLD3,PRKCB,PRKCD,PRKCH,PRKD3,RAB11B,RAC2,SYK,TLN1,VASP,VAV1
14-3-3-mediated Signaling	4.14	2.263	BAX,FOS,FOXO1,GRB2,GSK3A,GSK3B,JUN,KRAS,MAP2K1,MAP2K4,MAP3K5,MAPK1,PDCD6IP,PDIA3,PIK3C3,PIK3R1,PIK3R5,PLCB2,PLCG1,PLCL2,PRKCB,PRKCD,PRKCH,PRKD3,RALA,RAP1A,RAP2B,RASD1,SRPK2,STK11,TNF,TSC1,TUBA1A,TUBA1B,TUBA1C,TUBA4A,TUBB,TUBG1,VIM,YWHAB,YWHAE,YWHAG,YWHAQ,YWHAZ
B Cell Receptor Signaling	12.5	2.255	APBB1IP,ATF2,ATF4,BLNK,BTK,CALM1 (includes others),CAMK2D,CAMK4,CD79A,CD79B,CDC42,CFL1,CHUK,CREB1,CREBBP,CSK,DAPP1,EGR1,ETS1,FOXO1,GRB2,GSK3A,GSK3B,IGHG1,IGHG2,IGHG3,IGHM,INPP5B,INPP5K,JUN,KRAS,LYN,MALT1,MAP2K1,MAP2K3,MAP2K4,MAP2K7,MAP3K1,MAP3K12,MAP3K13,MAP3K14,MAP3K2,MAP3K3,MAP3K5,MAP3K7,MAP3K8,MAPK1,MEF2C,NFATC3,NFKB2,NFKBIA,NFKBID,NFKBIE,PAG1,PAX5,PDPK1,PIK3AP1,PIK3C3,PIK3R1,PIK3R5,POU2F2,PPP…
Pyridoxal 5'-phosphate Salvage Pathway	1.63	2.236	ADPGK,CDK4,CDK6,CDK7,CSNK1A1,CSNK1D,DYRK1A,EIF2AK2,GRK5,GRK6,IRAK1,MAP2K1,MAP2K3,MAP2K4,MAP3K8,MAPK1,PAK2,PRKCD,PRKCH,PRPF4B
EGF Signaling	2.42	2.236	CSNK2A1,CSNK2A2,CSNK2B,FOS,GRB2,ITPR1,ITPR2,JAK1,JUN,MAP2K1,MAP2K4,MAP2K7,MAP3K1,MAPK1,PIK3C3,PIK3R1,PIK3R5,PLCG1,RASA1,STAT1
Cardiac Hypertrophy Signaling (Enhanced)	3.05	2.209	AKAP13,APEX1,ATF2,ATF6,ATP2A2,CALM1 (includes others),CAMK2D,CAMK4,CD70,CHP1,CHUK,CSF2RB,CTNNB1,DIAPH1,DIAPH2,DVL3,EIF2B1,EIF2B3,EIF2B4,EIF4E,EIF4EBP1,EP300,FICD,GNA12,GNA13,GNA15,GNAI2,GNAI3,GNAS,GNB1,GNG11,GSK3A,GSK3B,HDAC1,HDAC10,HDAC2,HDAC5,HDAC6,HDAC8,HSPB1,IFNAR1,IFNG,IFNLR1,IL10RA,IL10RB,IL17A,IL17RA,IL1R2,IL27RA,IL2RG,IL4R,IL6R,IL6ST,IL7R,ITGA4,ITGB1,ITPR1,ITPR2,JAK2,JUN,KRAS,LTB,MAP2K1,M…
CD27 Signaling in Lymphocytes	7.83	2.2	BID,CASP3,CASP8,CASP9,CD27,CD70,CHUK,CYCS,ELP1,FOS,JUN,MAP2K1,MAP2K3,MAP2K4,MAP2K7,MAP3K1,MAP3K12,MAP3K13,MAP3K14,MAP3K2,MAP3K3,MAP3K5,MAP3K7,MAP3K8,NFKB2,NFKBIA,NFKBID,NFKBIE,SIVA1
IL-3 Signaling	4.15	2.191	CHP1,CSF2RB,FOS,FOXO1,GRB2,JAK1,JAK2,JUN,KRAS,MAP2K1,MAPK1,PIK3C3,PIK3R1,PIK3R5,PPP3CA,PPP3CB,PPP3CC,PPP3R1,PRKCB,PRKCD,PRKCH,PRKD3,PTPN6,RALA,RAP1A,RAP2B,RAPGEF1,RASD1,STAT1,STAT5B,STAT6
Tryptophan Degradation III (Eukaryotic)	2.03	2.121	ACAA2,ACAT2,CYP2S1,HADHA,HADHB,HSD17B10,HSD17B8,IDO1,KYNU,PARK7
PDGF Signaling	3.01	2.043	CSNK2A1,CSNK2A2,CSNK2B,EIF2AK2,FOS,GRB2,INPP5B,INPP5K,JAK1,JAK2,JAK3,JUN,KRAS,MAP2K1,MAP2K4,MAP3K1,MAPK1,MYC,PIK3C3,PIK3R1,PIK3R5,PLCG1,PRKCB,RALA,RAP1A,RAP2B,RASA1,RASD1,STAT1,SYNJ2
Systemic Lupus Erythematosus In B Cell Signaling Pathway	9.17	2.041	BCL2,BCL2L11,BLNK,BTK,CALM1 (includes others),CAMK4,CARD11,CCND2,CCND3,CD40,CD70,CD79A,CD79B,CHP1,CSK,CTNNB1,FOS,FOXO1,FOXO3,FYN,GRB2,GSK3B,HCK,IFIH1,IFNAR1,IFNG,IGHG1,IGHM,IL17A,IL6R,IL6ST,INPP5B,INPP5K,IRAK1,IRF3,IRF7,ISG15,ISG20,JAK1,JAK2,JUN,KRAS,LCK,LTB,LYN,MALT1,MAP2K1,MAP3K14,MAP3K7,MAP4K4,MAPK1,MAVS,MCL1,MYC,MYD88,NFATC3,NFKB2,OSM,PAG1,PDPK1,PIK3AP1,PIK3C3,PIK3R1,PIK3R5,PIM2,PPP3CA,PPP3CB…
Sirtuin Signaling Pathway	13.1	2.012	APEX1,ATG12,ATG13,ATG4A,ATG4B,ATP5F1B,ATP5F1E,ATP5MC1,ATP5PB,ATP5PF,BAX,BCL2L11,EPAS1,FOXO1,FOXO3,G6PD,GABARAP,GABARAPL2,GABPB1,GABPB2,GADD45A,GADD45B,GADD45G,GLS,GSK3B,H1-10,H1-2,H1-3,H1-4,H1-5,H3-3A/H3-3B,HIF1A,JUN,LDHA,LDHB,MAPK1,MYC,NAMPT,NBN,NDUFA1,NDUFA11,NDUFA12,NDUFA13,NDUFA4,NDUFA5,NDUFA9,NDUFAB1,NDUFAF2,NDUFB1,NDUFB10,NDUFB11,NDUFB2,NDUFB3,NDUFB6,NDUFS2,NDUFS5,NDUFS6,NDUFS7,NDUFV2,NFE2L…

## Sheet: Monocyte_5D
Ingenuity Canonical Pathways	-log(p-value)	z-score	Molecules
Necroptosis Signaling Pathway	4.08	5.171	CAMK2D,CAPN2,CAPNS1,CASP1,CASP10,CASP8,CFLAR,CHP1,CYBB,CYLD,DAPK1,DNM1L,EIF2AK2,FADD,FKBP1A,GLUD1,GLUL,IRF3,JAK1,MAP3K7,MDM2,PAM16,PELI1,PPID,PPIF,PPP3CA,PPP3R1,SLC25A13,SLC25A3,SLC25A5,STAT1,TAB2,TIMM10,TIMM13,TIMM23,TIMM44,TIMM8B,TIMM9,TNF,TNFRSF1A,TNFRSF1B,TNIP1,TOMM20,TOMM22,TOMM40L,TOMM7,TOMM70,TP53,TRPM7,TSPO,UBC,VDAC1,VDAC2,VDAC3
CD28 Signaling in T Helper Cells	11.5	4.422	ACTR2,ACTR3,AKT1,ARPC1B,ARPC2,ARPC3,ARPC4,ARPC5,BCL10,CALM1 (includes others),CAMK4,CD247,CD3D,CD3E,CD3G,CD4,CD86,CDC42,CHP1,CSK,FCER1G,FOS,FYN,GRB2,HLA-A,HLA-B,HLA-DMA,HLA-DMB,HLA-DOA,HLA-DQA1,HLA-DQB1,HLA-DRA,HLA-DRB1,IKBKE,ITPR1,ITPR2,JUN,LCK,LCP2,MALT1,MAP2K1,MAP2K2,MAP3K1,MAPK9,NFAT5,NFKB1,NFKB2,NFKBIA,NFKBIE,PIK3C3,PPP3CA,PPP3R1,PTPN6,PTPRC,RAC1,SYK,VAV1,WAS,ZAP70
NRF2-mediated Oxidative Stress Response	15.1	4.009	ACTG1,AKR1A1,AKT1,ATF4,BACH1,CAT,CBR1,CCT7,CLPP,CREBBP,DNAJA1,DNAJA3,DNAJA4,DNAJB1,DNAJB11,DNAJB12,DNAJB14,DNAJB6,DNAJB9,DNAJC10,DNAJC11,DNAJC21,DNAJC3,DNAJC5,DNAJC7,DNAJC8,DNAJC9,EP300,ERP29,FKBP5,FOS,FTH1,FTL,GCLC,GCLM,GSK3B,GSR,GSTK1,GSTM3,GSTO1,GSTP1,HERPUD1,HMOX1,JUN,JUNB,JUND,KEAP1,KRAS,MAF,MAFF,MAFG,MAP2K1,MAP2K2,MAP2K3,MAP3K1,MAP3K5,MAP3K7,MAPK1,MAPK14,MAPK9,MGST1,MGST2,MGST3,MRAS,NFE2L2,…
Dopamine-DARPP32 Feedback in cAMP Signaling	2.1	3.92	ATF2,ATF4,ATP2A2,CALM1 (includes others),CAMK4,CAMKK2,CHP1,CREB1,CREB3,CREBBP,CREM,CSNK1A1,CSNK1D,CSNK1E,CSNK1G2,CSNK1G3,GNAI2,GNAQ,GNAS,GRINA,ITPR1,ITPR2,KCNJ2,PDIA3,PLCG2,PPP1CA,PPP1CC,PPP1R10,PPP1R11,PPP1R12A,PPP1R14B,PPP1R7,PPP2CA,PPP2R5A,PPP2R5E,PPP3CA,PPP3R1,PRKACA,PRKACB,PRKAG2,PRKAR1A,PRKAR2A,PRKAR2B,PRKCB,PRKCD,PRKCI,PRKD3,PTPA
Protein Kinase A Signaling	4.42	3.878	ADD1,AKAP10,AKAP13,AKAP5,AKAP7,AKAP9,ANAPC7,APEX1,ATF2,ATF4,CALM1 (includes others),CAMK2D,CAMK4,CDC16,CHP1,CREB1,CREB3,CREBBP,CREM,CTNNB1,DUSP10,DUSP16,DUSP2,DUSP5,FLNA,GDE1,GNAI2,GNAQ,GNAS,GNB1,GNB2,GNB4,GNG5,GSK3A,GSK3B,H1-10,H1-2,H1-3,H1-4,H1-5,H3-3A/H3-3B,ITPR1,ITPR2,KDELR1,KDELR2,MAP2K1,MAP2K2,MAP3K1,MAPK1,MYL12A,MYL12B,MYL6,MYL6B,NFAT5,NFKB1,NFKB2,NFKBIA,NFKBIE,PDE3B,PDE4B,PDE6D,PDE8A,PDIA…
Reelin Signaling in Neurons	3.77	3.833	ACTR2,ACTR3,AFDN,AKT1,ARHGEF1,ARHGEF11,ARHGEF2,ARHGEF3,ARPC1B,ARPC2,ARPC3,ARPC4,ARPC5,CAMK2D,CDC42,CFL1,CRK,FGR,FYN,GRINA,GSK3B,HCK,ITGA4,ITGA5,ITGA6,ITGAL,ITGB1,ITGB2,LCK,LIMK1,LYN,MAP2K1,MAP2K2,MAP2K3,MAP3K11,MAPK1,MAPK9,NDEL1,PAFAH1B1,PIK3C3,RAC1,RAP1A,RAP1B,RAPGEF1,RHOA,SRC
Nitric Oxide Signaling in the Cardiovascular System	1.37	3.78	AKT1,ATP2A2,CALM1 (includes others),CAMK4,FLT1,HSP90AA1,HSP90AB1,HSP90B1,ITPR1,ITPR2,MAP2K1,MAP2K2,MAPK1,PDE3B,PIK3C3,PRKAA1,PRKACA,PRKACB,PRKAG2,PRKAR1A,PRKAR2A,PRKAR2B,PRKCB,PRKCD,PRKCI,PRKD3,VEGFA,VEGFB
Synaptic Long Term Potentiation	4.3	3.727	ATF2,ATF4,CALM1 (includes others),CAMK2D,CAMK4,CHP1,CREB1,CREB3,CREBBP,EP300,GNAQ,GRINA,ITPR1,ITPR2,KRAS,MAP2K1,MAP2K2,MAPK1,MRAS,NRAS,PDIA3,PLCG2,PPP1CA,PPP1CC,PPP1R10,PPP1R11,PPP1R12A,PPP1R14B,PPP1R7,PPP3CA,PPP3R1,PRKACA,PRKACB,PRKAG2,PRKAR1A,PRKAR2A,PRKAR2B,PRKCB,PRKCD,PRKCI,PRKD3,RAF1,RALA,RAP1A,RAP1B,RASD1,RPS6KA1
PFKFB4 Signaling Pathway	4.09	3.71	ATF2,ATF4,CREB1,CREB3,CREBBP,FBP1,GNAS,GPI,MAP2K1,MAP2K2,MAP2K3,MAPK1,NCOA3,PRKACA,PRKACB,PRKAG2,PRKAR1A,PRKAR2A,PRKAR2B,TGFB1,TKT,TP53
Xenobiotic Metabolism General Signaling Pathway	4.48	3.677	AHR,AKT1,ARNT,CREBBP,EP300,FTL,GCLC,GSTK1,GSTM3,GSTO1,GSTP1,HMOX1,KEAP1,KRAS,MAF,MAP2K1,MAP2K2,MAP2K3,MAP3K1,MAP3K11,MAP3K12,MAP3K13,MAP3K2,MAP3K3,MAP3K5,MAP3K7,MAP3K8,MAPK1,MAPK14,MAPK9,MGST1,MGST2,MGST3,MRAS,NFE2L2,NQO1,NR1H2,NR1H3,NRAS,PIK3C3,PRKCB,PRKCD,PRKCI,PRKD3,RAF1,RALA,RAP1A,RAP1B,RASD1,RBX1,RXRA
RANK Signaling in Osteoclasts	4.24	3.656	AKT1,CALM1 (includes others),CAMK4,CBL,CHP1,FOS,GSN,IKBKE,JUN,MAP2K1,MAP2K2,MAP3K1,MAP3K11,MAP3K12,MAP3K13,MAP3K2,MAP3K3,MAP3K5,MAP3K7,MAP3K8,MAPK1,MAPK14,MAPK9,MITF,NFKB1,NFKB2,NFKBIA,NFKBIE,PIK3C3,PPP3CA,PPP3R1,RAF1,SRC,TAB2,XIAP
GNRH Signaling	3.86	3.641	ATF2,ATF4,CALM1 (includes others),CAMK2D,CAMK4,CDC42,CREB1,CREB3,CREBBP,EGR1,FOS,GNAI2,GNAQ,GNAS,GNB1,GNG5,GRB2,ITPR1,ITPR2,JUN,KRAS,MAP2K1,MAP2K2,MAP2K3,MAP3K1,MAP3K11,MAP3K12,MAP3K13,MAP3K2,MAP3K3,MAP3K5,MAP3K7,MAP3K8,MAPK1,MAPK14,MAPK9,MRAS,NFKB1,NFKB2,NRAS,PAK2,PRKACA,PRKACB,PRKAG2,PRKAR1A,PRKAR2A,PRKAR2B,PRKCB,PRKCD,PRKCI,PRKD3,RAC1,RAF1,RALA,RAP1A,RAP1B,RASD1,SRC
Inhibition of Angiogenesis by TSP1	3.4	3.5	AKT1,CASP3,CD36,CD47,FYN,JUN,MAPK1,MAPK14,MAPK9,MMP9,TGFB1,TGFBR1,TGFBR2,THBS1,TP53,VEGFA
Salvage Pathways of Pyrimidine Ribonucleotides	3.25	3.43	ADPGK,AK1,AK4,APOBEC3A,ARAF,CDA,CDADC1,CDK4,CMPK1,CSNK1A1,CSNK1D,DAPK1,DYRK1A,EIF2AK2,GRK6,IRAK1,LIMK1,LIMK2,MAP2K1,MAP2K2,MAP2K3,MAP3K8,MAPK1,MAPK6,MAPK9,NME1,PAK2,PIM1,PRKAA1,PRKCD,PRKX,PRPF4B,UCK2,UCKL1,UPP1
Systemic Lupus Erythematosus In T Cell Signaling Pathway	9.65	-3.403	AKT1,ATF2,ATF4,B2M,BCL6,CAMK4,CASP1,CASP10,CASP2,CASP3,CASP4,CASP7,CASP8,CBL,CD247,CD3D,CD3E,CD3G,CD44,CD70,CD86,CDC42,CHP1,CREB1,CREB3,CREBBP,CREM,DNMT1,ELF1,EZR,FCER1G,FNBP1,FOS,GADD45A,GNAI2,GRB2,HLA-A,HLA-B,HLA-C,HLA-DMA,HLA-DMB,HLA-DOA,HLA-DPA1,HLA-DPB1,HLA-DQA1,HLA-DQA2,HLA-DQB1,HLA-DQB2,HLA-DRA,HLA-DRB1,HLA-E,HLA-F,IRF4,ITGAL,ITPR1,JUN,KRAS,MAP2K1,MAP2K2,MAP2K3,MAPK1,MRAS,MSN,NRAS,ORAI1,PI…
Phospholipase C Signaling	7.15	3.255	AHNAK,ARHGEF1,ARHGEF11,ARHGEF2,ARHGEF3,ATF2,ATF4,BLNK,BTK,CALM1 (includes others),CAMK4,CD247,CD3D,CD3E,CD3G,CD79B,CDC42,CHP1,CREB1,CREB3,CREBBP,EP300,FCER1G,FCGR2B,FCGR2C,FNBP1,FYN,GNAQ,GNAS,GNB1,GNB2,GNB4,GNG5,GRB2,HDAC1,HDAC2,HDAC3,HDAC5,HDAC6,HDAC8,HMOX1,ITGA4,ITGA5,ITGB1,ITPR1,ITPR2,KRAS,LCK,LCP2,LYN,MAP2K1,MAP2K2,MAPK1,MARCKS,MEF2A,MEF2C,MPRIP,MRAS,MYL12A,MYL12B,MYL6,MYL6B,NFAT5,NFKB1,NFKB2…
Senescence Pathway	5.84	3.25	ACVR1B,AKT1,ANAPC7,ARAF,ATF3,ATM,BMPR2,CALM1 (includes others),CAMK4,CAPN2,CAPNS1,CAT,CDC16,CDK4,CGAS,CHP1,CREBBP,CXCL8,DHCR24,DLD,DMTF1,E2F4,EIF4E,EIF4EBP1,ELF1,ELF2,ELF4,ELK3,EP300,ETS2,GADD45A,GADD45B,GADD45G,HBP1,IKBKE,ING1,IRF3,ITPR2,ITSN2,JUN,KRAS,MAP2K1,MAP2K2,MAP2K3,MAP3K7,MAPK1,MAPK14,MAPK6,MAPKAPK2,MAPKAPK3,MDM2,MRAS,MRE11,NBN,NFAT5,NFKB1,NFKB2,NRAS,PARP1,PDHA1,PDHB,PDHX,PHF1,PHF19,PIK3…
HGF Signaling	5.34	3.244	AKT1,ATF2,CDC42,ELF1,ELF2,ELF4,ELK3,ETS2,FOS,GRB2,ITGA4,ITGA5,ITGB1,JUN,KRAS,MAP2K1,MAP2K2,MAP3K1,MAP3K11,MAP3K12,MAP3K13,MAP3K2,MAP3K3,MAP3K5,MAP3K7,MAP3K8,MAPK1,MAPK9,MRAS,NRAS,PIK3C3,PLCG2,PRKCB,PRKCD,PRKCI,PRKD3,PTGS2,RAC1,RAF1,RALA,RAP1A,RAP1B,RAPGEF1,RASD1,STAT3
p38 MAPK Signaling	2.52	3.212	ATF2,ATF4,CREB1,CREB3,CREBBP,DAXX,DDIT3,DUSP10,FADD,H3-3A/H3-3B,HSPB1,IL18,IL1B,IL1R1,IL1R2,IRAK1,IRAK3,IRAK4,MAP2K3,MAP3K5,MAP3K7,MAPK14,MAPKAPK2,MAPKAPK3,MAX,MEF2A,MEF2C,MKNK2,RPS6KA1,STAT1,TAB2,TGFB1,TGFBR1,TGFBR2,TIFA,TNF,TNFRSF1A,TNFRSF1B,TP53
Role of NFAT in Cardiac Hypertrophy	3.1	3.207	AKAP5,AKT1,CALM1 (includes others),CAMK1,CAMK2D,CAMK4,CHP1,CSNK1A1,EP300,GNAI2,GNAQ,GNAS,GNB1,GNB2,GNB4,GNG5,GRB2,GSK3B,HDAC1,HDAC2,HDAC3,HDAC5,HDAC6,HDAC8,IL6ST,ITPR1,ITPR2,KRAS,MAP2K1,MAP2K2,MAP2K3,MAP3K1,MAP3K7,MAPK1,MAPK14,MAPK9,MEF2A,MEF2C,MRAS,NRAS,PDIA3,PIK3C3,PLCG2,PPP3CA,PPP3R1,PRKACA,PRKACB,PRKAG2,PRKAR1A,PRKAR2A,PRKAR2B,PRKCB,PRKCD,PRKCI,PRKD3,RAF1,RALA,RAP1A,RAP1B,RASD1,RCAN3,SLC8A1,S…
Pyridoxal 5'-phosphate Salvage Pathway	3.71	3.138	ADPGK,ARAF,CDK4,CSNK1A1,CSNK1D,DAPK1,DYRK1A,EIF2AK2,GRK6,IRAK1,LIMK1,LIMK2,MAP2K1,MAP2K2,MAP2K3,MAP3K8,MAPK1,MAPK6,MAPK9,PAK2,PDXK,PIM1,PNPO,PRKAA1,PRKCD,PRKX,PRPF4B
Opioid Signaling Pathway	3.41	3.064	AKT1,AP1B1,AP2A1,AP2A2,AP2B1,AP2M1,AP2S1,ARRB1,ARRB2,ATF2,ATF4,CALM1 (includes others),CAMK1,CAMK2D,CAMK4,CDC42,CLTA,CLTC,CREB1,CREB3,CREBBP,CTNNB1,EP300,FGR,FOS,FOSB,FYN,GNAI2,GNAS,GNB1,GNG5,GRINA,GRK2,GRK3,GRK6,GSK3B,HCK,ITPR1,ITPR2,KRAS,LCK,LYN,MAP2K1,MAP2K2,MAP2K3,MAPK1,MAPK6,MRAS,NFKB1,NFKB2,NFKBIA,NRAS,OGFR,PPP3CA,PPP3R1,PRKACA,PRKACB,PRKAG2,PRKAR1A,PRKAR2A,PRKAR2B,PRKCB,PRKCD,PRKCI,PRKD3,R…
Synaptogenesis Signaling Pathway	2.59	3.055	ACTR2,ACTR3,AFDN,AKT1,AP1B1,AP2A1,AP2A2,AP2B1,AP2M1,AP2S1,ARPC1B,ARPC2,ARPC3,ARPC4,ARPC5,ATF2,ATF4,BET1L,CALM1 (includes others),CAMK2D,CAMK4,CDC42,CFL1,CLASP2,CREB1,CREB3,CREBBP,CRK,CTNNB1,DNAJC5,EFNA2,EIF4EBP1,EIF4EBP2,FGR,FYN,GPAA1,GRB2,GRINA,GSK3B,HCK,HSPA8,ITPR1,ITSN2,KRAS,LCK,LIMK1,LRP1,LYN,MAPK1,MAPK14,MARCKS,MRAS,NAP1L1,NRAS,PAFAH1B1,PIK3C3,PLCG2,PRKACA,PRKACB,PRKAG2,PRKAR1A,PRKAR2A,PRKAR…
IL-1 Signaling	3.3	3.024	ECSIT,FOS,GNAI2,GNAQ,GNAS,GNB1,GNB2,GNB4,GNG5,IKBKE,IL1R1,IRAK1,IRAK3,IRAK4,JUN,MAP2K3,MAP3K1,MAP3K7,MAPK1,MAPK14,MAPK9,MRAS,NFKB1,NFKB2,NFKBIA,NFKBIE,PRKACA,PRKACB,PRKAG2,PRKAR1A,PRKAR2A,PRKAR2B,TAB2,TOLLIP
Glutathione Redox Reactions I	1.47	3	GPX1,GPX3,GPX4,GSR,GSTK1,GSTP1,MGST1,MGST2,MGST3
Natural Killer Cell Signaling	8.29	2.982	AKT1,B2M,CD247,CD48,CDC42,CFL1,FCER1G,FCGR3A/FCGR3B,FYN,GRB2,HCST,HLA-A,HLA-B,HLA-C,HLA-E,HLA-F,HSPA14,HSPA1A/HSPA1B,HSPA4,HSPA5,HSPA8,HSPA9,IL18,IRAK4,ITGAL,ITGB1,JAK2,JAK3,KLRB1,KLRD1,KRAS,LAIR1,LCK,LCP2,LILRB1,LIMK1,LIMK2,MAP2K1,MAP2K2,MAP2K3,MAP3K1,MAP3K11,MAP3K12,MAP3K13,MAP3K2,MAP3K3,MAP3K5,MAP3K7,MAP3K8,MAPK1,MAPK14,MRAS,NCK1,NFAT5,NFKB1,NFKB2,NRAS,PAK2,PIK3C3,PLCG2,PTPN6,RAC1,RAF1,RALA,RA…
NF-κB Signaling	6.94	2.954	AKT1,ARAF,BCL10,BMPR2,CASP8,CD40,CREBBP,CSNK2A1,CSNK2A2,CSNK2B,EIF2AK2,EP300,FADD,FCER1G,FLT1,GSK3B,HDAC1,HDAC2,IGF2R,IL18,IL1B,IL1R1,IL1R2,IRAK1,IRAK3,IRAK4,KRAS,LCK,MALT1,MAP3K1,MAP3K3,MAP3K7,MAP3K8,MRAS,NFKB1,NFKB2,NFKBIA,NFKBIE,NRAS,PELI1,PIK3C3,PLCG2,PRKACA,PRKACB,PRKCB,RAF1,RALA,RAP1A,RAP1B,RASD1,SIGIRR,TAB2,TANK,TDP2,TGFBR1,TGFBR2,TLR1,TLR2,TLR8,TNF,TNFAIP3,TNFRSF1A,TNFRSF1B,TNFSF13B,TNIP1…
Integrin Signaling	5.75	2.91	ACTG1,ACTN4,ACTR2,ACTR3,AKT1,ARF1,ARF3,ARF4,ARHGAP26,ARPC1B,ARPC2,ARPC3,ARPC4,ARPC5,ASAP1,CAPN2,CAPNS1,CDC42,CRK,CTTN,FNBP1,FYN,GRB2,GSK3B,GSN,ILKAP,ITGA4,ITGA5,ITGA6,ITGAE,ITGAL,ITGAM,ITGAV,ITGAX,ITGB1,ITGB2,ITGB7,KRAS,LIMS1,MAP2K1,MAP2K2,MAP3K11,MAPK1,MPRIP,MRAS,MYL12A,MYL12B,NCK1,NRAS,PAK2,PARVB,PFN1,PIK3C3,PLCG2,PPP1R12A,RAC1,RAF1,RALA,RAP1A,RAP1B,RAPGEF1,RASD1,RHOA,RHOF,RHOQ,ROCK1,SRC,TLN1,T…
ERK/MAPK Signaling	5.99	2.898	ARAF,ATF2,ATF4,CREB1,CREB3,CREBBP,CRK,DUSP2,EIF4E,EIF4EBP1,ELF1,ELF2,ELF4,ELK3,ETS2,FOS,FYN,GRB2,H3-3A/H3-3B,HSPB1,ITGA4,ITGA5,ITGB1,KRAS,MAP2K1,MAP2K2,MAPK1,MKNK2,MRAS,NRAS,PAK2,PIK3C3,PLCG2,PPP1CA,PPP1CC,PPP1R10,PPP1R11,PPP1R12A,PPP1R14B,PPP1R7,PPP2CA,PPP2R5A,PPP2R5E,PRKACA,PRKACB,PRKAG2,PRKAR1A,PRKAR2A,PRKAR2B,PRKCB,PRKCD,PRKCI,PTPA,RAC1,RAF1,RALA,RAP1A,RAP1B,RAPGEF1,RASD1,RPS6KA1,SRC,STAT1,ST…
Cardiac Hypertrophy Signaling	5.32	2.887	ADSS2,AKT1,ATF2,CALM1 (includes others),CAMK4,CDC42,CHP1,CREB1,CREBBP,EIF2B1,EIF2B2,EIF2B3,EIF2B4,EIF2B5,EIF4E,EP300,FNBP1,GNAI2,GNAQ,GNAS,GNB1,GNB2,GNB4,GNG5,GRB2,GSK3B,HSPB1,IL6R,JUN,KRAS,MAP2K1,MAP2K2,MAP2K3,MAP3K1,MAP3K11,MAP3K12,MAP3K13,MAP3K2,MAP3K3,MAP3K5,MAP3K7,MAP3K8,MAPK1,MAPK14,MAPK9,MAPKAPK2,MAPKAPK3,MEF2A,MEF2C,MRAS,MYL12A,MYL12B,MYL6,MYL6B,NRAS,PDIA3,PIK3C3,PLCG2,PPP3CA,PPP3R1,PRKAC…
14-3-3-mediated Signaling	3.64	2.874	AKT1,CBL,FOS,GRB2,GSK3A,GSK3B,JUN,KRAS,MAP2K1,MAP2K2,MAP3K5,MAPK1,MAPK9,MRAS,NRAS,PDCD6IP,PDIA3,PIK3C3,PLCG2,PRKCB,PRKCD,PRKCI,PRKD3,RAF1,RALA,RAP1A,RAP1B,RASD1,RPS6KA1,SRC,TNF,TNFRSF1A,TUBA1A,TUBA1B,TUBA4A,TUBB,TUBB2A,TUBB4B,VIM,YWHAB,YWHAE,YWHAG,YWHAH,YWHAQ,YWHAZ
Melatonin Signaling	1.68	2.837	ARAF,CALM1 (includes others),CAMK2D,CAMK4,GNAI2,GNAQ,MAP2K1,MAP2K2,MAP2K3,MAPK1,PDIA3,PLCG2,PRKACA,PRKACB,PRKAG2,PRKAR1A,PRKAR2A,PRKAR2B,PRKCB,PRKCD,PRKCI,PRKD3,RAF1
Cdc42 Signaling	14.5	2.832	ACTR2,ACTR3,ARPC1B,ARPC2,ARPC3,ARPC4,ARPC5,ATF2,B2M,BAIAP2,CD247,CD3D,CD3E,CD3G,CDC42,CFL1,CLIP1,DIAPH1,EXOC1,EXOC2,EXOC3,EXOC5,EXOC6,EXOC8,FCER1G,FOS,GSK3B,HLA-A,HLA-B,HLA-C,HLA-DMA,HLA-DMB,HLA-DOA,HLA-DPA1,HLA-DPB1,HLA-DQA1,HLA-DQA2,HLA-DQB1,HLA-DQB2,HLA-DRA,HLA-DRB1,HLA-E,HLA-F,IQGAP1,IQGAP2,ITGA4,ITGA5,ITGB1,JUN,LIMK1,LIMK2,MAP3K11,MAPK1,MAPK14,MAPK9,MPRIP,MYL12A,MYL12B,MYL6,MYL6B,PAK2,PPP1R1…
TGF-β Signaling	3.49	2.828	ACVR1B,BMPR2,CDC42,CREBBP,EP300,FOS,GRB2,HDAC1,INHBA,IRF7,JUN,KRAS,MAP2K1,MAP2K2,MAP2K3,MAP3K7,MAPK1,MAPK14,MAPK9,MRAS,NRAS,RAF1,RALA,RAP1A,RAP1B,RASD1,RUNX3,SMAD2,SMAD5,SMAD7,TGFB1,TGFBR1,TGFBR2,TGIF1,VDR,ZNF423
Corticotropin Releasing Hormone Signaling	1.41	2.828	ARPC5,ATF2,ATF4,CALM1 (includes others),CAMK4,CREB1,CREB3,CREBBP,FOS,GNAI2,GNAQ,GNAS,ITPR1,ITPR2,JUN,JUND,MAP2K1,MAP2K2,MAPK1,MAPK14,MEF2A,MEF2C,NPR1,PLCG2,PRKACA,PRKACB,PRKAG2,PRKAR1A,PRKAR2A,PRKAR2B,PRKCB,PRKCD,PRKCI,PRKD3,PTGS2,RAF1,RAP1A,RAP1B,SLC39A7,VEGFA
Role of Pattern Recognition Receptors in Recognition of Bacteria and Viruses	1.65	2.785	C1QA,C1QB,C1QC,C3,C5AR1,CASP1,CD70,CLEC6A,CREB1,CXCL8,DDX58,EIF2AK2,EIF2S1,IFIH1,IL18,IL1B,IRF3,IRF7,LTB,MAPK1,MAPK9,NFKB1,NFKB2,NLRC4,OAS2,OAS3,PIK3C3,PLCG2,PRKCB,PRKCD,PRKCI,PRKD3,RNASEL,SYK,TGFB1,TLR1,TLR2,TLR8,TNF,TNFSF13,TNFSF13B,TNFSF14
Induction of Apoptosis by HIV1	4.3	2.746	APAF1,BCL2L1,BID,CASP3,CASP8,CXCR4,CYCS,DAXX,DFFA,FADD,HTRA2,IKBKE,MAP3K5,MAPK9,NFKB1,NFKB2,NFKBIA,NFKBIE,SLC25A13,SLC25A3,SLC25A5,TNF,TNFRSF1A,TNFRSF1B,TP53,TRAF1,XIAP
Estrogen Receptor Signaling	11	2.739	AKT1,ATF2,ATF4,ATP5F1A,ATP5F1C,ATP5F1D,ATP5F1E,ATP5MC1,ATP5PB,CARM1,CCNC,CFL1,CREB1,CREB3,CREBBP,CTBP1,CTBP2,CYC1,DDX5,EIF2B1,EIF2B2,EIF2B3,EIF2B4,EIF2B5,EIF4E,EIF4EBP1,EP300,FOS,GNAI2,GNAQ,GNAS,GNB1,GNG5,GRB2,GSK3A,GSK3B,HDAC3,HES1,HIF1A,HNRNPD,HSP90AA1,HSP90AB1,HSP90B1,IGF2R,JAK1,JAK2,JAK3,JUN,KRAS,LIMK1,LIMK2,MAP2K1,MAP2K2,MAPK1,MDK,MED1,MED10,MED13,MED13L,MED31,MED6,MMP12,MMP14,MMP7,MMP9,MPRI…
BMP signaling pathway	3.8	2.694	ATF2,BMPR2,CAMK4,CREB1,CREBBP,GRB2,JUN,KRAS,MAP2K1,MAP2K2,MAP3K7,MAPK1,MAPK14,MAPK9,MRAS,NFKB1,NFKB2,NRAS,PRKACA,PRKACB,PRKAG2,PRKAR1A,PRKAR2A,PRKAR2B,RAF1,RALA,RAP1A,RAP1B,RASD1,SMAD5,SMAD7,XIAP,ZNF423
EIF2 Signaling	38.9	-2.683	AGO1,AKT1,ATF3,ATF4,ATF5,CDK11A,DDIT3,EIF1,EIF1AX,EIF1AY,EIF2AK1,EIF2AK2,EIF2B1,EIF2B2,EIF2B3,EIF2B4,EIF2B5,EIF2S1,EIF2S2,EIF2S3,EIF3A,EIF3D,EIF3E,EIF3F,EIF3H,EIF3I,EIF3K,EIF3L,EIF3M,EIF4A2,EIF4A3,EIF4E,EIF4G1,EIF4G2,EIF4G3,EIF5,EIF5B,FAU,GRB2,GSK3B,HNRNPA1,HSPA5,KRAS,MAP2K1,MAP2K2,MAPK1,MRAS,NRAS,PABPC1,PIK3C3,PPP1CA,PPP1CC,PPP1R15A,PTBP1,RAF1,RALA,RAP1A,RAP1B,RASD1,RPL10,RPL10A,RPL11,RPL12,RPL1…	MON_5D
Death Receptor Signaling	4.98	2.667	ACIN1,ACTG1,APAF1,ARHGDIB,BID,CASP10,CASP2,CASP3,CASP7,CASP8,CFLAR,CYCS,DAXX,DFFA,FADD,HSPB1,HTRA2,IKBKE,LIMK1,LMNA,MAP3K5,NFKB1,NFKB2,NFKBIA,NFKBIE,PARP1,PARP11,PARP14,PARP4,PARP8,PARP9,ROCK1,TANK,TNF,TNFRSF1A,TNFRSF1B,TNKS2,XIAP
Apelin Adipocyte Signaling Pathway	1.57	2.6	CAT,CYBB,GNAI2,GPX1,GPX3,GPX4,GSTK1,GSTP1,HIF1A,MAPK1,MAPK14,MAPK6,MAPK9,MGST1,MGST2,MGST3,NCF2,PRKAA1,PRKAB1,PRKACA,PRKACB,PRKAG2,PRKAR1A,PRKAR2A,PRKAR2B
PI3K Signaling in B Lymphocytes	8.64	2.562	AKT1,ATF2,ATF3,ATF4,ATF5,ATF6,ATF6B,BCL10,BLNK,BTK,C3,CALM1 (includes others),CAMK2D,CAMK4,CBL,CD40,CD79B,CD81,CHP1,CREB1,DAPP1,FCGR2B,FOS,FYN,IKBKE,INPP5D,ITPR1,ITPR2,JUN,KRAS,LYN,MALT1,MAP2K1,MAP2K2,MAPK1,MRAS,NFAT5,NFKB1,NFKB2,NFKBIA,NFKBIE,NRAS,PDIA3,PIK3AP1,PLCG2,PLEKHA1,PLEKHA2,PPP3CA,PPP3R1,PRKCB,PRKCI,PTPRC,RAC1,RAF1,RALA,RAP1A,RAP1B,RASD1,SYK,VAV1
Sirtuin Signaling Pathway	16.2	2.558	ABCA1,ACLY,ADAM10,AGTRAP,AKT1,APEX1,ATG101,ATG12,ATG3,ATG4A,ATG4B,ATP5F1A,ATP5F1B,ATP5F1C,ATP5F1D,ATP5F1E,ATP5MC1,ATP5PB,BCL2L11,CXCL8,CYC1,G6PD,GABARAP,GABARAPL1,GABARAPL2,GABPA,GABPB1,GADD45A,GADD45B,GADD45G,GLS,GLUD1,GSK3B,H1-10,H1-2,H1-3,H1-4,H1-5,H3-3A/H3-3B,HIF1A,HSF1,JUN,LDHA,LDHB,MAPK1,MAPK6,NAMPT,NBN,NDRG1,NDUFA1,NDUFA10,NDUFA11,NDUFA12,NDUFA13,NDUFA3,NDUFA4,NDUFA6,NDUFA9,NDUFAF1,NDUFB1,…
IL-17A Signaling in Airway Cells	1.49	2.524	AKT1,CXCL2,CXCL3,GSK3B,IKBKE,IL17RA,JAK1,JAK2,JAK3,MAP2K1,MAP2K2,MAP3K7,MAPK1,MAPK14,MAPK9,NFKB1,NFKB2,NFKBIA,NFKBIE,PIK3C3,STAT3
Myc Mediated Apoptosis Signaling	6.2	2.502	APAF1,BCL2L1,BCL2L11,BID,CASP2,CASP3,CASP8,CFLAR,CREBBP,CYCS,FADD,IKBKE,MAX,MCL1,MDM2,NFKB1,NFKB2,PRKACA,PRKACB,PRKAG2,PRKAR1A,PRKAR2A,PRKAR2B,TNF,TNFRSF1A,TNFRSF1B,TP53
B Cell Receptor Signaling	8.85	2.492	AKT1,APBB1IP,ATF2,ATF4,BCL10,BCL2A1,BCL2L1,BCL6,BLNK,BTK,CALM1 (includes others),CAMK2D,CAMK4,CD79B,CDC42,CFL1,CREB1,CREB3,CREBBP,CSK,DAPP1,EGR1,FCGR2B,FCGR2C,GRB2,GSK3A,GSK3B,IKBKE,INPP5B,INPP5D,JUN,KRAS,LYN,MALT1,MAP2K1,MAP2K2,MAP2K3,MAP3K1,MAP3K11,MAP3K12,MAP3K13,MAP3K2,MAP3K3,MAP3K5,MAP3K7,MAP3K8,MAPK1,MAPK14,MAPK9,MEF2C,MRAS,NFAT5,NFKB1,NFKB2,NFKBIA,NFKBIE,NRAS,PAG1,PIK3AP1,PIK3C3,PLCG2,PPP3…
Actin Cytoskeleton Signaling	4.21	2.462	ACTG1,ACTN4,ACTR2,ACTR3,ARHGEF1,ARPC1B,ARPC2,ARPC3,ARPC4,ARPC5,BAIAP2,BRK1,CD14,CDC42,CFL1,CRK,CSK,CYFIP1,DIAPH1,DIAPH2,EZR,FLNA,FN1,GRB2,GSN,IQGAP1,IQGAP2,ITGA4,ITGA5,ITGB1,KRAS,LIMK1,LIMK2,MAP2K1,MAP2K2,MAPK1,MATK,MPRIP,MRAS,MSN,MYH9,MYL12A,MYL12B,MYL6,MYL6B,NCKAP1L,NRAS,PAK2,PFN1,PIK3C3,PIP5K1A,PPP1R12A,RAC1,RAF1,RALA,RAP1A,RAP1B,RASD1,RDX,RHOA,ROCK1,ROCK2,SSH1,TIAM1,TLN1,TMSB10/TMSB4X,TMSB4Y,…
ERK5 Signaling	3.94	2.414	AKT1,ATF2,ATF4,CREB1,CREB3,CREBBP,ELK4,FOS,GNAQ,IL6ST,KRAS,MAP3K2,MAP3K3,MAP3K8,MEF2A,MEF2C,MRAS,NRAS,RALA,RAP1A,RAP1B,RASD1,RPS6KA1,SRC,YWHAB,YWHAE,YWHAG,YWHAH,YWHAQ,YWHAZ
IGF-1 Signaling	3.39	2.335	AKT1,CSNK2A1,CSNK2A2,CSNK2B,FOS,GRB2,JAK1,JAK2,JUN,KRAS,MAP2K1,MAP2K2,MAPK1,MRAS,NRAS,PIK3C3,PRKACA,PRKACB,PRKAG2,PRKAR1A,PRKAR2A,PRKAR2B,PRKCI,RAF1,RALA,RAP1A,RAP1B,RASD1,SOCS3,SOCS4,SOCS5,STAT3,YWHAB,YWHAE,YWHAG,YWHAH,YWHAQ,YWHAZ
PDGF Signaling	3.1	2.335	CRK,CSNK2A1,CSNK2A2,CSNK2B,EIF2AK2,FOS,GRB2,INPP5B,INPP5D,JAK1,JAK2,JAK3,JUN,KRAS,MAP2K1,MAP2K2,MAP3K1,MAPK1,MRAS,NRAS,PIK3C3,PLCG2,PRKCB,RAF1,RALA,RAP1A,RAP1B,RASD1,SPHK1,SRC,STAT1,STAT3
Dopamine Degradation	1.35	2.333	ALDH1A1,ALDH1A2,ALDH2,ALDH3A2,ALDH3B1,ALDH9A1,COMT,IL4I1,SULT1A1
tRNA Charging	1.99	2.324	AARS1,CARS1,DARS1,EPRS1,FARSB,GARS1,HARS1,IARS2,KARS1,MARS1,NARS1,RARS2,TARS1,TARS2,WARS1
April Mediated Signaling	1.88	2.324	FOS,IKBKE,JUN,MAP3K1,MAPK1,MAPK14,MAPK9,NFAT5,NFKB1,NFKB2,NFKBIA,NFKBIE,TNFSF13,TRAF1,TRAF3
Cardiac Hypertrophy Signaling (Enhanced)	3.1	2.316	ACVR1B,AKAP13,AKT1,APEX1,ATF2,ATF6,ATP2A2,BMPR2,CALM1 (includes others),CAMK2D,CAMK4,CD70,CHP1,CSF2RB,CTNNB1,CXCL8,CYBB,DIAPH1,DIAPH2,EDN1,EIF2B1,EIF2B2,EIF2B3,EIF2B4,EIF2B5,EIF4E,EIF4EBP1,EP300,GDE1,GNAI2,GNAQ,GNAS,GNB1,GNG5,GSK3A,GSK3B,HDAC1,HDAC2,HDAC3,HDAC5,HDAC6,HDAC8,HSPB1,IKBKE,IL10RA,IL10RB,IL13RA1,IL15RA,IL17RA,IL18,IL1B,IL1R1,IL1R2,IL2RG,IL6R,IL6ST,IL7R,ITGA4,ITGA5,ITGB1,ITPR1,ITPR2,JAK…
RAN Signaling	4.64	2.309	CSE1L,KPNA1,KPNA2,KPNA3,KPNA4,KPNA5,KPNA6,KPNB1,RAN,RANBP2,TNPO1,XPO1
4-1BB Signaling in T Lymphocytes	2.35	2.309	ATF2,IKBKE,JUN,MAP2K1,MAP2K2,MAP3K5,MAPK1,MAPK14,MAPK9,NFKB1,NFKB2,NFKBIA,NFKBIE,TRAF1
Apoptosis Signaling	7.55	2.236	ACIN1,AIFM1,APAF1,BCL2A1,BCL2L1,BCL2L11,BID,BIRC6,CAPN2,CAPNS1,CASP10,CASP2,CASP3,CASP7,CASP8,CYCS,DFFA,HTRA2,IKBKE,KRAS,LMNA,MAP2K1,MAP2K2,MAP3K5,MAPK1,MCL1,MRAS,NFKB1,NFKB2,NFKBIA,NFKBIE,NRAS,PARP1,PLCG2,RAF1,RALA,RAP1A,RAP1B,RASD1,ROCK1,RPS6KA1,TNF,TNFRSF1A,TNFRSF1B,TP53,XIAP
Inhibition of ARE-Mediated mRNA Degradation Pathway	6.73	2.219	AGO1,AKT1,CD70,CNOT1,CNOT9,DCP1A,DDX6,EXOSC1,EXOSC4,EXOSC6,EXOSC7,EXOSC8,LTB,MAP3K7,MAPK1,MAPK14,MAPK6,MAPKAPK2,PABPN1,PAPOLA,PAPOLG,PPP2CA,PPP2R5A,PPP2R5E,PRKACA,PRKACB,PRKAG2,PRKAR1A,PRKAR2A,PRKAR2B,PSME1,PSME2,PSME4,PSMF1,PTPA,TIA1,TNF,TNFRSF1A,TNFRSF1B,TNFSF13,TNFSF13B,TNFSF14,XRN1,YWHAB,YWHAE,YWHAG,YWHAH,YWHAQ,YWHAZ,ZFP36,ZFP36L1,ZFP36L2
Renin-Angiotensin Signaling	3.82	2.214	ATF2,CCL2,FOS,GNAQ,GRB2,ITPR1,ITPR2,JAK2,JUN,KRAS,MAP2K1,MAP2K2,MAP3K1,MAPK1,MAPK14,MAPK9,MRAS,NFKB1,NFKB2,NRAS,PAK2,PIK3C3,PLCG2,PRKACA,PRKACB,PRKAG2,PRKAR1A,PRKAR2A,PRKAR2B,PRKCB,PRKCD,PRKCI,PRKD3,PTPN6,RAC1,RAF1,RALA,RAP1A,RAP1B,RASD1,STAT1,STAT3,TNF
CD27 Signaling in Lymphocytes	6.37	2.2	APAF1,BCL2L1,BID,CASP3,CASP8,CD70,CYCS,FOS,IKBKE,JUN,MAP2K1,MAP2K2,MAP2K3,MAP3K1,MAP3K11,MAP3K12,MAP3K13,MAP3K2,MAP3K3,MAP3K5,MAP3K7,MAP3K8,MAPK9,NFKB1,NFKB2,NFKBIA,NFKBIE,SIVA1
IL-3 Signaling	4.3	2.121	AKT1,CHP1,CSF2RB,FOS,GRB2,INPP5D,JAK1,JAK2,JUN,KRAS,MAP2K1,MAP2K2,MAPK1,MRAS,NRAS,PIK3C3,PPP3CA,PPP3R1,PRKCB,PRKCD,PRKCI,PRKD3,PTPN6,RAC1,RAF1,RALA,RAP1A,RAP1B,RAPGEF1,RASD1,STAT1,STAT3,STAT6
NF-κB Activation by Viruses	4.33	2.121	AKT1,CCR5,CD4,EIF2AK2,IKBKE,ITGA4,ITGA5,ITGA6,ITGAL,ITGAV,ITGB1,ITGB2,KRAS,LCK,MAP3K1,MAPK1,MRAS,NFKB1,NFKB2,NFKBIA,NFKBIE,NRAS,PIK3C3,PRKCB,PRKCD,PRKCI,PRKD3,RAF1,RALA,RAP1A,RAP1B,RASD1,TBP,TNFRSF14
IL-17A Signaling in Gastric Cells	1.97	2.121	CXCL10,CXCL11,CXCL8,FOS,IL17RA,JUN,MAPK1,MAPK14,MAPK9,NFKB1,TNF
Ethanol Degradation IV	1.43	2.121	ACSL1,ALDH1A1,ALDH1A2,ALDH2,ALDH3A2,ALDH3B1,ALDH9A1,CAT
Noradrenaline and Adrenaline Degradation	1.34	2.111	AKR1A1,ALDH1A1,ALDH1A2,ALDH2,ALDH3A2,ALDH3B1,ALDH9A1,COMT,DHRS4,DHRS9,IL4I1
Adrenomedullin signaling pathway	1.65	2.1	ADM,AKT1,ARAF,ARNT,C3,CALM1 (includes others),CAMK4,CASP3,CRCP,CSK,FOS,GNAQ,GNAS,GRB2,GSK3A,GSK3B,HIF1A,IL18,IL1B,ITPR1,ITPR2,KCNN4,KRAS,MAP2K1,MAP2K2,MAP2K3,MAPK1,MAPK14,MAPK6,MAPK9,MATK,MAX,MRAS,NFKB1,NFKB2,NPR1,NRAS,PDIA3,PIK3C3,PLCG2,PRKACA,PRKACB,PRKAG2,PRKAR1A,PRKAR2A,PRKAR2B,RAF1,RALA,RAP1A,RAP1B,RASD1,RXRA,SLC39A7,TNF
Cell Cycle: G1/S Checkpoint Regulation	2.32	-2.065	ATM,CCND2,CCND3,CDK4,E2F4,FBXL5,GNL3,GSK3B,HDAC1,HDAC2,HDAC3,HDAC5,HDAC6,HDAC8,MAX,MDM2,PA2G4,PAK1IP1,RPL11,RPL5,SKP1,TFDP1,TGFB1,TP53
EGF Signaling	1.7	2.065	AKT1,CSNK2A1,CSNK2A2,CSNK2B,FOS,GRB2,ITPR1,ITPR2,JAK1,JUN,MAP2K1,MAP3K1,MAPK1,MAPK14,PIK3C3,RAF1,SRC,STAT1,STAT3
Toll-like Receptor Signaling	4.4	2.065	CD14,ECSIT,EIF2AK2,FOS,IL18,IL1B,IRAK1,IRAK3,IRAK4,JUN,LY96,MAP2K3,MAP3K1,MAP3K7,MAPK1,MAPK14,NFKB1,NFKB2,NFKBIA,RPS27A,SIGIRR,TAB2,TLR1,TLR2,TLR8,TNF,TNFAIP3,TOLLIP,TRAF1,UBA52,UBB,UBC
Systemic Lupus Erythematosus In B Cell Signaling Pathway	7.34	2.041	AKT1,BCL10,BCL2L1,BCL2L11,BLNK,BTK,CALM1 (includes others),CAMK4,CBL,CCND2,CCND3,CD40,CD70,CD79B,CHP1,CSK,CTNNB1,CXCL8,FCGR2B,FCGR2C,FGR,FOS,FYN,GRB2,GSK3B,HCK,IFIH1,IFIT2,IFNGR1,IFNGR2,IL18,IL1B,IL6R,IL6ST,INPP5B,INPP5D,IRAK1,IRAK4,IRF3,IRF5,IRF7,ISG15,ISG20,JAK1,JAK2,JUN,KRAS,LCK,LILRA6,LILRB3,LILRB4,LTB,LYN,MALT1,MAP2K1,MAP2K2,MAP3K7,MAPK1,MCL1,MRAS,NFAT5,NFKB1,NFKB2,NRAS,PAG1,PIK3AP1,PIK3C3,P…
CD40 Signaling	2.89	2.041	CD40,FOS,ICAM1,IKBKE,JAK3,JUN,MAP2K1,MAP2K2,MAP2K3,MAP3K7,MAPK1,MAPK14,MAPK9,MAPKAPK2,NFKB1,NFKB2,NFKBIA,NFKBIE,PIK3C3,PTGS2,STAT3,TANK,TNFAIP3,TRAF1,TRAF3
PKCθ Signaling in T Lymphocytes	5.01	2.023	BCL10,CAMK2D,CD247,CD3D,CD3E,CD3G,CD4,CD86,CHP1,FCER1G,FOS,FYN,GRB2,HLA-A,HLA-B,HLA-DMA,HLA-DMB,HLA-DOA,HLA-DQA1,HLA-DQB1,HLA-DRA,HLA-DRB1,IKBKE,JUN,KRAS,LCK,LCP2,MALT1,MAP3K1,MAP3K11,MAP3K12,MAP3K13,MAP3K2,MAP3K3,MAP3K5,MAP3K7,MAP3K8,MAPK1,MRAS,NFAT5,NFKB1,NFKB2,NFKBIA,NFKBIE,NRAS,PIK3C3,PLCG2,PPP3CA,PPP3R1,RAC1,RALA,RAP1A,RAP1B,RASD1,VAV1,ZAP70
PI3K/AKT Signaling	5.81	2.021	AKT1,BCL2L1,CDC37,CSF2RB,CTNNB1,EIF4E,EIF4EBP1,GRB2,GSK3A,GSK3B,HSP90AA1,HSP90AB1,HSP90B1,IKBKE,IL10RA,IL10RB,IL13RA1,IL15RA,IL17RA,IL1R1,IL1R2,IL2RG,IL6R,IL6ST,IL7R,INPP5B,INPP5D,ITGA4,ITGA5,ITGB1,JAK1,JAK2,JAK3,KRAS,LIMS1,MAP2K1,MAP2K2,MAP3K5,MAP3K8,MAPK1,MCL1,MDM2,MRAS,NFKB1,NFKB2,NFKBIA,NFKBIE,NRAS,PPP2CA,PPP2R5A,PPP2R5E,PTGS2,PTPA,RAF1,RALA,RAP1A,RAP1B,RASD1,TP53,YWHAB,YWHAE,YWHAG,YWHAH,YWHA…

## Sheet: NK_5D
Ingenuity Canonical Pathways	-log(p-value)	z-score	Molecules
EIF2 Signaling	78.6	-5.477	FAU,RPL10,RPL11,RPL12,RPL13,RPL15,RPL18,RPL19,RPL22,RPL23,RPL23A,RPL24,RPL26,RPL27A,RPL3,RPL30,RPL31,RPL32,RPL34,RPL35A,RPL36AL,RPL37,RPL37A,RPL38,RPL39,RPL4,RPL5,RPL9,RPLP1,RPLP2,RPS11,RPS12,RPS14,RPS15,RPS15A,RPS16,RPS17,RPS19,RPS2,RPS20,RPS21,RPS23,RPS24,RPS25,RPS27A,RPS28,RPS29,RPS3,RPS4X,RPS6,RPS7,RPS8,RPS9	NK_5D

## Sheet: NT_5D
Ingenuity Canonical Pathways	-log(p-value)	z-score	Molecules
Cardiac Hypertrophy Signaling (Enhanced)	2.03	6.491	AKAP13,AKT1,AKT3,ATF2,ATF6,CACNA1A,CALM1 (includes others),CAMK2D,CAMK4,CD40LG,CD70,CHP1,CSF2,CSF2RB,CTNNB1,CXCL8,DIAPH1,DIAPH2,DVL3,EIF2B1,EIF2B3,EIF2B4,EIF2B5,EIF4E,EIF4EBP1,EP300,GSK3B,HDAC1,HDAC2,HDAC3,HDAC5,HDAC6,HDAC7,HDAC8,HDAC9,IFNG,IKBKE,IL10RA,IL17RA,IL17RB,IL2RG,IL4R,IL6R,IL6ST,IL7R,ITGA4,ITGA5,ITGB1,ITPR1,ITPR2,ITPR3,JAK2,JUN,KRAS,LTA,LTB,MAP2K1,MAP2K2,MAP2K3,MAP2K7,MAP3K1,MAP3K11,MAP…
Phospholipase C Signaling	6.28	6.454	ARHGEF1,ARHGEF11,ARHGEF2,ARHGEF3,ARHGEF6,ARHGEF7,ARHGEF9,ATF2,ATF4,CALM1 (includes others),CAMK4,CD247,CD3D,CD3E,CD3G,CD79B,CHP1,CREB1,CREBBP,EP300,FNBP1,FYN,GNB1L,GNB5,GRB2,HDAC1,HDAC2,HDAC3,HDAC5,HDAC6,HDAC7,HDAC8,HDAC9,IGHG1,IGHG2,IGHG3,ITGA4,ITGA5,ITGB1,ITK,ITPR1,ITPR2,ITPR3,KRAS,LCK,LCP2,LYN,MAP2K1,MAP2K2,MAPK1,MARCKS,MEF2A,MEF2C,MEF2D,MPRIP,MYL12A,MYL12B,MYL4,MYL6B,NFAT5,NFKB2,NRAS,PEBP1,PL…
GNRH Signaling	2.09	6.03	ATF2,ATF4,CACNA1A,CALM1 (includes others),CAMK2D,CAMK4,CREB1,CREBBP,EGR1,FOS,GRB2,ITPR1,ITPR2,ITPR3,JUN,KRAS,MAP2K1,MAP2K2,MAP2K3,MAP2K7,MAP3K1,MAP3K11,MAP3K12,MAP3K13,MAP3K14,MAP3K2,MAP3K3,MAP3K5,MAP3K7,MAP3K8,MAPK1,MAPK8,MAPK9,NFKB2,NRAS,PAK2,PRKACB,PRKAG2,PRKAR1A,PRKAR2A,PRKCA,PRKCB,PRKCD,PRKCH,PRKCI,PRKCQ,PRKD3,RASD1
Role of NFAT in Cardiac Hypertrophy	3.46	5.824	AKT1,AKT3,CACNA1A,CALM1 (includes others),CAMK1D,CAMK2D,CAMK4,CHP1,CSNK1A1,EP300,GNB1L,GNB5,GRB2,GSK3B,HDAC1,HDAC2,HDAC3,HDAC5,HDAC6,HDAC7,HDAC8,HDAC9,IL6ST,ITPR1,ITPR2,ITPR3,KRAS,MAP2K1,MAP2K2,MAP2K3,MAP2K7,MAP3K1,MAP3K7,MAPK1,MAPK8,MAPK9,MEF2A,MEF2C,MEF2D,NRAS,PDIA3,PIK3R1,PLCG1,PLCL2,PPP3CA,PPP3CB,PPP3CC,PPP3R1,PRKACB,PRKAG2,PRKAR1A,PRKAR2A,PRKCA,PRKCB,PRKCD,PRKCH,PRKCI,PRKCQ,PRKD3,RASD1,RCAN3…
Hepatic Fibrosis Signaling Pathway	2.32	5.776	AKT1,AKT3,ATF2,ATF4,CACNA1A,CALM1 (includes others),CAMK4,CASP3,CCDC88A,CCL3,CD40,CD40LG,CDKN1B,CREB1,CREBBP,CTNNB1,CXCL8,DVL3,FNBP1,FOS,FOXO1,FTH1,FTL,GSK3B,HIF1A,IKBKE,IL17RA,IL1RN,IRAK1,IRAK3,IRAK4,ITGA4,ITGA5,ITGB1,JAK1,JAK2,JUN,KRAS,LEF1,MAP2K1,MAP2K2,MAP2K3,MAP2K7,MAP3K7,MAPK1,MAPK8,MAPK9,MYL12A,MYL12B,MYL4,MYL6B,NFKB2,NRAS,PDCD4,PDK1,PIK3R1,PLCG1,PRKACB,PRKAG2,PRKAR1A,PRKAR2A,PRKCA,PRKCB,P…
B Cell Receptor Signaling	6.95	5.68	AKT1,AKT3,APBB1IP,ATF2,ATF4,BCL10,CALM1 (includes others),CAMK2D,CAMK4,CD79B,CREB1,CREBBP,CSK,DAPP1,EGR1,ETS1,FOXO1,GRB2,GSK3B,IGHG1,IGHG2,IGHG3,IGHM,IKBKE,INPP5B,INPP5D,JUN,KRAS,LYN,MALT1,MAP2K1,MAP2K2,MAP2K3,MAP2K7,MAP3K1,MAP3K11,MAP3K12,MAP3K13,MAP3K14,MAP3K2,MAP3K3,MAP3K5,MAP3K7,MAP3K8,MAPK1,MAPK8,MAPK9,MEF2C,NFAT5,NFKB2,NRAS,PAG1,PDPK1,PIK3AP1,PIK3R1,PPP3CA,PPP3CB,PPP3CC,PPP3R1,PRKCB,PRKCQ,P…
Natural Killer Cell Signaling	4.29	5.598	AKT1,AKT3,B2M,CD247,CD48,FYN,GRB2,HCST,HLA-A,HLA-B,HLA-C,HLA-E,HLA-F,HSPA14,HSPA8,IFNG,IRAK4,ITGAL,ITGB1,JAK2,JAK3,KLRB1,KLRC1,KLRC2,KLRC3,KLRD1,KRAS,LAIR1,LCK,LCP2,LILRB1,MAP2K1,MAP2K2,MAP2K3,MAP3K1,MAP3K11,MAP3K12,MAP3K13,MAP3K14,MAP3K2,MAP3K3,MAP3K5,MAP3K7,MAP3K8,MAPK1,NFAT5,NFKB2,NRAS,PAK2,PIK3R1,PLCG1,PRKCQ,PTPN6,RASD1,SH2D1A,SYK,TYK2,TYROBP,VAV1,WAS,WIPF1,ZAP70
HGF Signaling	5.75	5.516	AKT1,AKT3,ATF2,CRKL,ELF1,ELF2,ELF4,ELK3,ETS1,FOS,GRB2,ITGA4,ITGA5,ITGB1,JUN,KRAS,MAP2K1,MAP2K2,MAP2K7,MAP3K1,MAP3K11,MAP3K12,MAP3K13,MAP3K14,MAP3K2,MAP3K3,MAP3K5,MAP3K7,MAP3K8,MAPK1,MAPK8,MAPK9,NRAS,PIK3R1,PLCG1,PRKCA,PRKCB,PRKCD,PRKCH,PRKCI,PRKCQ,PRKD3,RAPGEF1,RASD1
Reelin Signaling in Neurons	4.54	5.516	ACTR2,ACTR3,AFDN,AKT1,AKT3,APOE,ARHGEF1,ARHGEF11,ARHGEF2,ARHGEF3,ARHGEF6,ARHGEF9,ARPC1B,ARPC2,ARPC3,ARPC4,ARPC5,CAMK2D,CRK,CRKL,FYN,GRINA,GSK3B,ITGA1,ITGA4,ITGA5,ITGA6,ITGAL,ITGB1,ITGB2,LCK,LYN,MAP2K1,MAP2K2,MAP2K3,MAP2K7,MAP3K11,MAP4K1,MAPK1,MAPK8,MAPK8IP3,MAPK9,PAFAH1B1,PDK1,PIK3R1,RAPGEF1
Xenobiotic Metabolism General Signaling Pathway	3.64	5.516	AHR,AKT1,AKT3,CREBBP,EP300,FTL,GSTK1,GSTM3,GSTP1,KEAP1,KRAS,MAF,MAP2K1,MAP2K2,MAP2K3,MAP2K7,MAP3K1,MAP3K11,MAP3K12,MAP3K13,MAP3K14,MAP3K2,MAP3K3,MAP3K5,MAP3K7,MAP3K8,MAPK1,MAPK8,MAPK9,MGST1,MGST3,NFE2L2,NQO1,NR1H2,NR1H3,NRAS,PIK3R1,PRKCA,PRKCB,PRKCD,PRKCH,PRKCI,PRKCQ,PRKD3,RASD1,RBX1
Cardiac Hypertrophy Signaling	3.24	5.5	ADSS2,AKT1,ATF2,CACNA1A,CALM1 (includes others),CAMK4,CHP1,CREB1,CREBBP,EIF2B1,EIF2B3,EIF2B4,EIF2B5,EIF4E,EP300,FNBP1,GNB1L,GNB5,GRB2,GSK3B,IL6R,JUN,KRAS,MAP2K1,MAP2K2,MAP2K3,MAP2K7,MAP3K1,MAP3K11,MAP3K12,MAP3K13,MAP3K14,MAP3K2,MAP3K3,MAP3K5,MAP3K7,MAP3K8,MAPK1,MAPK8,MAPK9,MAPKAPK2,MAPKAPK3,MEF2A,MEF2C,MEF2D,MYL12A,MYL12B,MYL4,MYL6B,NRAS,PDIA3,PIK3R1,PLCG1,PLCL2,PPP3CA,PPP3CB,PPP3CC,PPP3R1,PRKACB…
CD28 Signaling in T Helper Cells	12.2	5.461	ACTR2,ACTR3,AKT1,AKT3,ARPC1B,ARPC2,ARPC3,ARPC4,ARPC5,BCL10,CALM1 (includes others),CAMK4,CD247,CD28,CD3D,CD3E,CD3G,CD4,CD86,CHP1,CSK,CTLA4,FOS,FYN,GRB2,HLA-A,HLA-B,HLA-DRB5,IKBKE,ITK,ITPR1,ITPR2,ITPR3,JUN,LCK,LCP2,MALT1,MAP2K1,MAP2K2,MAP3K1,MAPK8,MAPK9,NFAT5,NFKB2,PDPK1,PIK3R1,PLCG1,PPP3CA,PPP3CB,PPP3CC,PPP3R1,PRKCQ,PTPN6,PTPRC,SYK,VAV1,WAS,ZAP70
Necroptosis Signaling Pathway	4.95	5.443	BIRC2,BIRC3,CAMK2D,CAPN1,CAPN2,CAPNS1,CASP1,CASP10,CASP8,CFLAR,CHP1,CYLD,DNM1L,EIF2AK2,FKBP1A,GLUD1,GLUL,IRF3,JAK1,MAP3K7,MDM2,PAM16,PELI1,PPIF,PPP3CA,PPP3CB,PPP3CC,PPP3R1,RBL2,SLC25A5,STAT1,TAB2,TIMM10,TIMM13,TIMM23,TIMM44,TIMM8B,TIMM9,TNF,TNFRSF1B,TOMM20,TOMM22,TOMM34,TOMM7,TOMM70,TP53,TRADD,TRPM7,TSPO,UBC,VDAC1,VDAC2,VDAC3,ZBP1
Systemic Lupus Erythematosus In B Cell Signaling Pathway	6.58	5.406	AKT1,AKT3,BCL10,BCL2L11,CALM1 (includes others),CAMK4,CBL,CCND2,CCND3,CD40,CD40LG,CD5,CD70,CD72,CD79B,CHP1,CSF2,CSK,CTNNB1,CXCL8,FOS,FOXO1,FOXO3,FYN,GRB2,GSK3B,IFNG,IGHG1,IGHM,IL6R,IL6ST,INPP5B,INPP5D,IRAK1,IRAK4,IRF3,IRF5,IRF7,ISG15,ISG20,JAK1,JAK2,JUN,KRAS,LCK,LTA,LTB,LYN,MALT1,MAP2K1,MAP2K2,MAP3K14,MAP3K7,MAP4K4,MAPK1,MCL1,NFAT5,NFKB2,NRAS,PAG1,PDPK1,PIK3AP1,PIK3R1,PPP3CA,PPP3CB,PPP3CC,PPP3R1,…
NRF2-mediated Oxidative Stress Response	10.4	5.357	ACTB,AKT1,ATF4,CAT,CBR1,CCT7,CLPP,CREBBP,DNAJA1,DNAJB1,DNAJB14,DNAJB6,DNAJB9,DNAJC19,DNAJC3,DNAJC7,DNAJC8,DNAJC9,EP300,ERP29,FKBP5,FOS,FOSL1,FTH1,FTL,GCLM,GSK3B,GSR,GSTK1,GSTM3,GSTP1,HERPUD1,JUN,JUNB,JUND,KEAP1,KRAS,MAF,MAFF,MAFG,MAP2K1,MAP2K2,MAP2K3,MAP2K7,MAP3K1,MAP3K5,MAP3K7,MAPK1,MAPK8,MAPK9,MGST1,MGST3,NFE2L2,NQO1,NRAS,PIK3R1,PMF1/PMF1-BGLAP,PPIB,PRKCA,PRKCB,PRKCD,PRKCH,PRKCI,PRKCQ,PRKD3,RAS…
PKCθ Signaling in T Lymphocytes	3.31	5.308	BCL10,CACNA1A,CAMK2D,CD247,CD28,CD3D,CD3E,CD3G,CD4,CD86,CHP1,FOS,FYN,GRB2,HLA-A,HLA-B,HLA-DRB5,IKBKE,JUN,KRAS,LCK,LCP2,MALT1,MAP3K1,MAP3K11,MAP3K12,MAP3K13,MAP3K14,MAP3K2,MAP3K3,MAP3K5,MAP3K7,MAP3K8,MAPK1,MAPK8,NFAT5,NFKB2,NRAS,PIK3R1,PLCG1,PPP3CA,PPP3CB,PPP3CC,PPP3R1,PRKCQ,RASD1,VAV1,ZAP70
Cholecystokinin/Gastrin-mediated Signaling	1.82	5.303	ATF2,CREM,EPHA4,FNBP1,FOS,GRB2,IL1RN,ITPR1,ITPR2,ITPR3,JUN,KRAS,MAP2K1,MAP2K2,MAP2K3,MAPK1,MAPK8,MAPK9,MEF2A,MEF2C,MEF2D,NRAS,PRKCA,PRKCB,PRKCD,PRKCH,PRKCI,PRKCQ,PRKD3,RASD1,RHOF,RHOT2,RND1,TNF
Protein Kinase A Signaling	1.72	5.277	ADD3,AKAP10,AKAP11,AKAP13,AKAP9,ANAPC2,ATF1,ATF2,ATF4,CALM1 (includes others),CAMK2D,CAMK4,CDC16,CHP1,CREB1,CREBBP,CREM,CTNNB1,DUSP10,DUSP16,DUSP18,FLNA,GNB1L,GNB5,GSK3B,H1-10,H1-2,H1-3,H1-4,H1-5,H3-3A/H3-3B,ITPR1,ITPR2,ITPR3,KDELR1,LEF1,MAP2K1,MAP2K2,MAP3K1,MAPK1,MYL12A,MYL12B,MYL4,MYL6B,NFAT5,NFKB2,PALM2AKAP2,PDE3B,PDE6B,PDE6D,PDE7A,PDE8A,PDIA3,PGP,PLCG1,PLCL2,PPP1R14B,PPP3CA,PPP3CB,PPP3CC,PPP3…
Senescence Pathway	6.63	5.194	AKT1,AKT3,ANAPC2,CACNA1A,CALM1 (includes others),CAMK4,CAPN1,CAPN2,CAPNS1,CAT,CCNB1,CCNB2,CDC16,CDK1,CDKN1B,CHP1,CREBBP,CXCL8,DHCR24,DMTF1,E2F3,E2F4,E2F5,EIF4E,EIF4EBP1,ELF1,ELF2,ELF4,ELK3,EP300,ETS1,FOXO3,GADD45A,GADD45G,HBP1,HIPK2,IKBKE,ING1,IRF3,ITPR2,ITPR3,ITSN2,JUN,KAT2B,KRAS,MAP2K1,MAP2K2,MAP2K3,MAP2K7,MAP3K7,MAPK1,MAPK6,MAPKAPK2,MAPKAPK3,MDM2,NFAT5,NFKB2,NRAS,PARP1,PDHA1,PDHB,PDHX,PDK1,PHF…
Role of NFAT in Regulation of the Immune Response	4.26	5.181	AKT1,AKT3,ATF2,CALM1 (includes others),CAMK4,CD247,CD28,CD3D,CD3E,CD3G,CD4,CD79B,CD86,CHP1,CSNK1A1,CSNK1D,CSNK1G2,CSNK1G3,FOS,FYN,GNB1L,GNB5,GRB2,GSK3B,HLA-A,HLA-B,HLA-DRB5,IKBKE,ITK,ITPR1,ITPR2,ITPR3,JUN,KRAS,LCK,LCP2,LYN,MAP2K1,MAP2K2,MAPK1,MEF2A,MEF2C,MEF2D,NFAT5,NFKB2,NRAS,PIK3R1,PLCG1,PPP3CA,PPP3CB,PPP3CC,PPP3R1,PRKCQ,RASD1,RCAN3,SYK,XPO1,ZAP70
Estrogen Receptor Signaling	4.13	5.137	AKT1,AKT3,ATF2,ATF4,ATP5F1E,CACNA1A,CARM1,CCNC,CREB1,CREBBP,CTBP1,CTBP2,DDX5,EIF2B1,EIF2B3,EIF2B4,EIF2B5,EIF4E,EIF4EBP1,EP300,FOS,FOXO1,FOXO3,GPS2,GRB2,GSK3B,HDAC3,HIF1A,HNRNPD,HSP90AA1,HSP90AB1,HSP90B1,JAK1,JAK2,JAK3,JUN,KRAS,MAP2K1,MAP2K2,MAPK1,MED10,MED13,MED15,MED31,MED6,MMP12,MMP7,MMP9,MPRIP,MYL12A,MYL12B,MYL4,MYL6B,NCOA2,NCOA3,NCOR1,NCOR2,NFKB2,NR3C1,NRAS,NRF1,NRIP1,PDIA3,PELP1,PIK3R1,PLCG1…
NF-κB Signaling	3.68	5.082	AKT1,AKT3,BCL10,BTRC,CASP8,CD40,CD40LG,CREBBP,CSNK2A1,CSNK2A2,CSNK2B,EIF2AK2,EP300,GSK3B,HDAC1,HDAC2,IL1RN,IRAK1,IRAK3,IRAK4,KRAS,LCK,LTA,MALT1,MAP2K7,MAP3K1,MAP3K14,MAP3K3,MAP3K7,MAP3K8,MAP4K4,MAPK8,NFKB2,NRAS,PELI1,PIK3R1,PRKACB,PRKCB,PRKCQ,RASD1,SIGIRR,TAB2,TANK,TDP2,TGFBR1,TGFBR2,TGFBR3,TNF,TNFAIP3,TNFRSF1B,TRADD,TRAF3,TRAF5,UBE2N,UBE2V1,ZAP70
Integrin Signaling	3.59	5.078	ACTB,ACTR2,ACTR3,AKT1,AKT3,ARHGAP26,ARHGEF7,ARPC1B,ARPC2,ARPC3,ARPC4,ARPC5,ASAP1,CAPN1,CAPN2,CAPNS1,CRK,CRKL,FNBP1,FYN,GRB2,GSK3B,GSN,ILKAP,ITGA1,ITGA2B,ITGA4,ITGA5,ITGA6,ITGAE,ITGAL,ITGAX,ITGB1,ITGB2,ITGB7,KRAS,LIMS1,MAP2K1,MAP2K2,MAP3K11,MAPK1,MAPK8,MPRIP,MYL12A,MYL12B,NRAS,PAK2,PIK3R1,PLCG1,RAPGEF1,RASD1,RHOF,RHOT2,RND1,TLN1,TSPAN2,TSPAN3,TTN,VASP,VCL,WAS,WIPF1,ZYX
fMLP Signaling in Neutrophils	2.45	5.048	ACTR2,ACTR3,ARPC1B,ARPC2,ARPC3,ARPC4,ARPC5,CALM1 (includes others),CAMK4,CHP1,GNB1L,GNB5,ITPR1,ITPR2,ITPR3,KRAS,MAP2K1,MAP2K2,MAPK1,NFAT5,NFKB2,NRAS,PIK3R1,PPP3CA,PPP3CB,PPP3CC,PPP3R1,PRKCA,PRKCB,PRKCD,PRKCH,PRKCI,PRKCQ,PRKD3,RASD1,WAS
Synaptic Long Term Potentiation	2.25	5	ATF2,ATF4,CALM1 (includes others),CAMK2D,CAMK4,CHP1,CREB1,CREBBP,EP300,GRINA,ITPR1,ITPR2,ITPR3,KRAS,MAP2K1,MAP2K2,MAPK1,NRAS,PDIA3,PLCG1,PLCL2,PPP1R14B,PPP3CA,PPP3CB,PPP3CC,PPP3R1,PRKACB,PRKAG2,PRKAR1A,PRKAR2A,PRKCA,PRKCB,PRKCD,PRKCH,PRKCI,PRKCQ,PRKD3,RASD1
Salvage Pathways of Pyrimidine Ribonucleotides	2.2	4.747	CDADC1,CDK1,CSNK1A1,CSNK1D,DYRK1A,EIF2AK2,FAM20B,GRK6,IRAK1,MAP2K1,MAP2K2,MAP2K3,MAP3K8,MAPK1,MAPK6,MAPK8,MAPK9,NME2,NME3,PAK2,PKN1,PRKAA1,PRKCD,PRKCH,PRKCQ,PRKX,PRPF4B,TTK,UCKL1,UPP1
TGF-β Signaling	3.04	4.747	CREBBP,EP300,FOS,GRB2,HDAC1,INHBA,IRF7,JUN,KRAS,MAP2K1,MAP2K2,MAP2K3,MAP3K7,MAP4K1,MAPK1,MAPK8,MAPK9,NRAS,RASD1,RNF111,RUNX2,RUNX3,SERPINE1,SMAD2,SMAD3,SMAD4,SMAD5,SMAD7,TGFB1,TGFBR1,TGFBR2,TGIF1,ZNF423
Pyridoxal 5'-phosphate Salvage Pathway	3.79	4.707	CDK1,CSNK1A1,CSNK1D,DYRK1A,EIF2AK2,FAM20B,GRK6,IRAK1,MAP2K1,MAP2K2,MAP2K3,MAP3K8,MAPK1,MAPK6,MAPK8,MAPK9,PAK2,PKN1,PNPO,PRKAA1,PRKCD,PRKCH,PRKCQ,PRKX,PRPF4B,TTK
RANK Signaling in Osteoclasts	5.36	4.667	AKT1,AKT3,BIRC2,BIRC3,CALM1 (includes others),CAMK4,CBL,CHP1,FOS,GSN,IKBKE,JUN,MAP2K1,MAP2K2,MAP2K7,MAP3K1,MAP3K11,MAP3K12,MAP3K13,MAP3K14,MAP3K2,MAP3K3,MAP3K5,MAP3K7,MAP3K8,MAPK1,MAPK8,MAPK9,NFKB2,PIK3R1,PPP3CA,PPP3CB,PPP3CC,PPP3R1,TAB2,TRAF5
Fcγ Receptor-mediated Phagocytosis in Macrophages and Monocytes	4.46	4.667	ACTB,ACTR2,ACTR3,AKT1,AKT3,ARPC1B,ARPC2,ARPC3,ARPC4,ARPC5,CBL,CRK,CSF2,EZR,FYN,INPP5D,LCP2,LYN,MAPK1,PIK3R1,PLCG1,PLD3,PRKCA,PRKCB,PRKCD,PRKCH,PRKCI,PRKCQ,PRKD3,RAB11B,SYK,TLN1,VAMP3,VASP,VAV1,WAS
Production of Nitric Oxide and Reactive Oxygen Species in Macrophages	2.61	4.621	AKT1,AKT3,APOC1,APOE,CAT,CREBBP,CYBA,FNBP1,FOS,IFNG,IKBKE,IRF1,JAK1,JAK2,JAK3,JUN,LYZ,MAP2K1,MAP2K7,MAP3K1,MAP3K11,MAP3K12,MAP3K13,MAP3K14,MAP3K2,MAP3K3,MAP3K5,MAP3K7,MAP3K8,MAPK1,MAPK8,MAPK9,NFKB2,PIK3R1,PLCG1,PPP1R14B,PPP2CA,PPP2R5A,PPP2R5E,PRKCA,PRKCB,PRKCD,PRKCH,PRKCI,PRKCQ,PRKD3,PTPN6,RHOF,RHOT2,RND1,STAT1,TNF,TNFRSF1B,TYK2
14-3-3-mediated Signaling	3.38	4.564	AKT1,AKT3,CBL,CDKN1B,FOS,FOXO1,GRB2,GSK3B,JUN,KRAS,MAP2K1,MAP2K2,MAP3K5,MAPK1,MAPK8,MAPK9,NRAS,PDCD6IP,PDIA3,PIK3R1,PLCG1,PLCL2,PRKCA,PRKCB,PRKCD,PRKCH,PRKCI,PRKCQ,PRKD3,RASD1,TNF,TSC1,TUBA1A,TUBA4A,TUBB2A,VIM,YWHAB,YWHAE,YWHAG,YWHAH,YWHAQ,YWHAZ
NGF Signaling	2.6	4.564	AKT1,AKT3,ATF2,ATF4,CREB1,CREBBP,CRK,GRB2,IKBKE,KRAS,MAP2K1,MAP2K2,MAP3K1,MAP3K11,MAP3K12,MAP3K13,MAP3K14,MAP3K2,MAP3K3,MAP3K5,MAP3K7,MAP3K8,MAPK1,MAPK8,MAPK9,NFKB2,NRAS,PDPK1,PIK3R1,PLCG1,PRKCD,RASD1,RPS6KA5,RPS6KC1,SMPD4,TP53
Calcium-induced T Lymphocyte Apoptosis	8.49	4.382	CALM1 (includes others),CAMK4,CAPN2,CD247,CD3D,CD3E,CD3G,CD4,CHP1,EP300,HDAC1,HDAC2,HLA-A,HLA-B,HLA-DRB5,ITPR1,ITPR2,ITPR3,LCK,MEF2D,PLCG1,PPP3CA,PPP3CB,PPP3CC,PPP3R1,PRKCA,PRKCB,PRKCD,PRKCH,PRKCI,PRKCQ,PRKD3,ZAP70
BMP signaling pathway	1.66	4.379	ATF2,CAMK4,CREB1,CREBBP,GRB2,JUN,KRAS,MAP2K1,MAP2K2,MAP3K7,MAPK1,MAPK8,MAPK9,NFKB2,NRAS,PRKACB,PRKAG2,PRKAR1A,PRKAR2A,RASD1,RUNX2,SMAD4,SMAD5,SMAD7,ZNF423
Rac Signaling	2.46	4.352	ABI2,ACTR2,ACTR3,ARFIP2,ARPC1B,ARPC2,ARPC3,ARPC4,ARPC5,BRK1,CD44,CYFIP1,CYFIP2,ELK4,IQGAP1,IQGAP2,ITGA4,ITGA5,ITGB1,JUN,KRAS,MAP2K1,MAP2K2,MAP2K7,MAP3K1,MAP3K11,MAPK1,MAPK8,NFKB2,NRAS,PAK2,PIK3R1,PRKCI,RASD1,TIAM1
NF-κB Activation by Viruses	3.33	4.271	AKT1,AKT3,CD4,EIF2AK2,IKBKE,ITGA1,ITGA4,ITGA5,ITGA6,ITGAL,ITGB1,ITGB2,KRAS,LCK,MAP3K1,MAP3K14,MAPK1,NFKB2,NRAS,PIK3R1,PRKCA,PRKCB,PRKCD,PRKCH,PRKCI,PRKCQ,PRKD3,RASD1,TBP,TNFRSF14
PI3K Signaling in B Lymphocytes	8.4	4.243	AKT1,AKT3,ATF1,ATF2,ATF4,ATF5,ATF6,ATF6B,BCL10,CALM1 (includes others),CAMK2D,CAMK4,CBL,CD40,CD79B,CD81,CHP1,CREB1,DAPP1,FOS,FOXO3,FYN,IKBKE,IL4R,INPP5D,ITPR1,ITPR2,ITPR3,JUN,KRAS,LYN,MALT1,MAP2K1,MAP2K2,MAPK1,NFAT5,NFKB2,NRAS,PDIA3,PDPK1,PIK3AP1,PIK3R1,PLCG1,PLCL2,PLEKHA1,PLEKHA2,PLEKHA3,PPP3CA,PPP3CB,PPP3CC,PPP3R1,PRKCB,PRKCI,PTPRC,RASD1,SYK,VAV1
IL-3 Signaling	4.94	4.243	AKT1,AKT3,CHP1,CRKL,CSF2RB,FOS,FOXO1,GRB2,INPP5D,JAK1,JAK2,JUN,KRAS,MAP2K1,MAP2K2,MAPK1,NRAS,PIK3R1,PPP3CA,PPP3CB,PPP3CC,PPP3R1,PRKCA,PRKCB,PRKCD,PRKCH,PRKCI,PRKCQ,PRKD3,PTPN6,RAPGEF1,RASD1,STAT1
Actin Cytoskeleton Signaling	1.86	4.243	ABI2,ACTB,ACTR2,ACTR3,ARHGAP35,ARHGEF1,ARHGEF6,ARHGEF7,ARPC1B,ARPC2,ARPC3,ARPC4,ARPC5,BRK1,CD14,CRK,CRKL,CSK,CYFIP1,CYFIP2,DIAPH1,DIAPH2,EZR,FLNA,FN1,GRB2,GSN,IQGAP1,IQGAP2,ITGA4,ITGA5,ITGB1,KRAS,MAP2K1,MAP2K2,MAPK1,MATK,MPRIP,MSN,MYL12A,MYL12B,MYL4,MYL6B,NCKAP1L,NRAS,PAK2,PIK3R1,RASD1,TIAM1,TLN1,TMSB10/TMSB4X,TMSB4Y,TTN,VAV1,VCL,WAS,WASF2
UVC-Induced MAPK Signaling	2.41	4.243	FOS,JUN,KRAS,MAP2K1,MAP2K2,MAPK1,MAPK8,MAPK9,NRAS,PRKCA,PRKCB,PRKCD,PRKCH,PRKCI,PRKCQ,PRKD3,RASD1,SMPD4,TP53
Apelin Endothelial Signaling Pathway	1.53	4.131	AKT1,AKT3,CALM1 (includes others),CAMK4,FOS,HDAC5,HIF1A,JUN,KRAS,MAP2K1,MAP2K2,MAPK1,MAPK8,MAPK9,MEF2A,MEF2C,MEF2D,NFKB2,NRAS,PIK3R1,PRKAA1,PRKAG2,PRKCA,PRKCB,PRKCD,PRKCH,PRKCI,PRKCQ,PRKD3,RASD1,SMAD3,SP1
PDGF Signaling	2.29	4.041	CRK,CRKL,CSNK2A1,CSNK2A2,CSNK2B,EIF2AK2,FOS,GRB2,INPP5B,INPP5D,JAK1,JAK2,JAK3,JUN,KRAS,MAP2K1,MAP2K2,MAP3K1,MAPK1,MAPK8,NRAS,PIK3R1,PLCG1,PRKCA,PRKCB,RASD1,STAT1,TYK2
Renin-Angiotensin Signaling	2.06	4.004	ATF2,FOS,GRB2,ITPR1,ITPR2,ITPR3,JAK2,JUN,KRAS,MAP2K1,MAP2K2,MAP3K1,MAPK1,MAPK8,MAPK9,NFKB2,NRAS,PAK2,PIK3R1,PLCG1,PRKACB,PRKAG2,PRKAR1A,PRKAR2A,PRKCA,PRKCB,PRKCD,PRKCH,PRKCI,PRKCQ,PRKD3,PTPN6,RASD1,STAT1,TNF
Cdc42 Signaling	6.37	4	ACTR2,ACTR3,ARHGEF6,ARPC1B,ARPC2,ARPC3,ARPC4,ARPC5,ATF2,B2M,CD247,CD3D,CD3E,CD3G,CLIP1,DIAPH1,EXOC1,EXOC2,EXOC4,EXOC6,EXOC8,FOS,GSK3B,HLA-A,HLA-B,HLA-C,HLA-DQA2,HLA-DRB5,HLA-E,HLA-F,IQGAP1,IQGAP2,ITGA4,ITGA5,ITGB1,ITK,JUN,MAP3K11,MAPK1,MAPK8,MAPK9,MPRIP,MYL12A,MYL12B,MYL4,MYL6B,PAK2,PRKCI,VAV1,WAS,WIPF1
ERK5 Signaling	3.65	3.922	AKT1,ATF2,ATF4,CREB1,CREBBP,ELK4,FOS,FOSL1,FOXO3,IL6ST,KRAS,MAP3K2,MAP3K3,MAP3K8,MEF2A,MEF2C,MEF2D,NRAS,RASD1,RPS6KA5,RPS6KC1,SH2D2A,YWHAB,YWHAE,YWHAG,YWHAH,YWHAQ,YWHAZ
LPS-stimulated MAPK Signaling	2.62	3.922	ATF1,ATF2,CD14,CREB1,FOS,IKBKE,JUN,KRAS,MAP2K1,MAP2K2,MAP2K3,MAP3K14,MAP3K5,MAP3K7,MAPK1,MAPK8,MAPK9,NFKB2,NRAS,PIK3R1,PRKCA,PRKCB,PRKCD,PRKCH,PRKCI,PRKCQ,PRKD3,RASD1
Signaling by Rho Family GTPases	1.32	3.91	ACTB,ACTR2,ACTR3,ARFIP2,ARHGEF1,ARHGEF11,ARHGEF2,ARHGEF3,ARHGEF6,ARHGEF7,ARHGEF9,ARPC1B,ARPC2,ARPC3,ARPC4,ARPC5,CLIP1,CYFIP1,EZR,FNBP1,FOS,GNB1L,GNB5,IQGAP1,ITGA4,ITGA5,ITGB1,JUN,MAP2K1,MAP2K2,MAP2K7,MAP3K11,MAP3K12,MAPK1,MAPK8,MAPK9,MSN,MYL12A,MYL12B,MYL4,MYL6B,NFKB2,PAK2,PIK3R1,PKN1,PPP1R12C,PRKCI,RHOF,RHOT2,RND1,SEPTIN1,SEPTIN11,SEPTIN2,SEPTIN6,SEPTIN7,SEPTIN9,STMN1,VIM,WAS,WIPF1
UVB-Induced MAPK Signaling	2.7	3.9	AKT1,EIF4E,EIF4EBP1,FOS,H3-3A/H3-3B,JUN,MAP2K1,MAPK1,MAPK8,MAPK9,PIK3R1,PRKCA,PRKCB,PRKCD,PRKCH,PRKCI,PRKCQ,PRKD3,RPS6KA5,TP53
Nitric Oxide Signaling in the Cardiovascular System	1.99	3.9	AKT1,AKT3,CACNA1A,CALM1 (includes others),CAMK4,HSP90AA1,HSP90AB1,HSP90B1,ITPR1,ITPR2,ITPR3,MAP2K1,MAP2K2,MAPK1,PDE3B,PIK3R1,PRKAA1,PRKACB,PRKAG2,PRKAR1A,PRKAR2A,PRKCA,PRKCB,PRKCD,PRKCH,PRKCI,PRKCQ,PRKD3,VEGFB
Fc Epsilon RI Signaling	1.39	3.9	AKT1,AKT3,CSF2,FYN,GRB2,INPP5B,INPP5D,KRAS,LCP2,LYN,MAP2K1,MAP2K2,MAP2K3,MAP2K7,MAPK1,MAPK8,MAPK9,NRAS,PDPK1,PIK3R1,PLCG1,PRKCA,PRKCB,PRKCD,PRKCH,PRKCI,PRKCQ,PRKD3,RASD1,SYK,TNF,VAV1
p38 MAPK Signaling	2.25	3.889	ATF1,ATF2,ATF4,CREB1,CREBBP,DAXX,DDIT3,DUSP10,H3-3A/H3-3B,IL1RN,IRAK1,IRAK3,IRAK4,MAP2K3,MAP3K5,MAP3K7,MAP4K1,MAPKAPK2,MAPKAPK3,MAX,MEF2A,MEF2C,MEF2D,MKNK2,RPS6KA5,RPS6KC1,STAT1,TAB2,TGFB1,TGFBR1,TGFBR2,TIFA,TNF,TNFRSF1B,TP53,TRADD
Melatonin Signaling	1.73	3.838	CALM1 (includes others),CAMK2D,CAMK4,MAP2K1,MAP2K2,MAP2K3,MAP2K7,MAPK1,PDIA3,PLCG1,PLCL2,PRKACB,PRKAG2,PRKAR1A,PRKAR2A,PRKCA,PRKCB,PRKCD,PRKCH,PRKCI,PRKCQ,PRKD3
Glioma Signaling	1.81	3.71	AKT1,AKT3,CALM1 (includes others),CAMK1D,CAMK2D,CAMK4,CDKN2D,E2F3,E2F4,E2F5,GRB2,IDH3B,KRAS,MAP2K1,MAP2K2,MAPK1,MDM2,NRAS,PA2G4,PIK3R1,PLCG1,PRKCA,PRKCB,PRKCD,PRKCH,PRKCI,PRKCQ,PRKD3,RASD1,RBL2,TFDP1,TP53
Cell Cycle Control of Chromosomal Replication	1.31	3.638	CDK1,CDK11A,CDK19,DBF4,LIG1,MCM3,MCM4,MCM6,MCM7,ORC2,ORC3,ORC4,ORC6,PRIM1,RPA2,TOP2A,TOP2B
Aldosterone Signaling in Epithelial Cells	1.84	3.578	AHCY,DNAJA1,DNAJB1,DNAJB14,DNAJB6,DNAJB9,DNAJC19,DNAJC2,DNAJC24,DNAJC25,DNAJC3,DNAJC7,DNAJC8,DNAJC9,HSCB,HSP90AA1,HSP90AB1,HSP90B1,HSPA14,HSPA8,HSPB11,HSPH1,ITPR1,ITPR2,ITPR3,KRAS,MAP2K1,MAP2K2,MAPK1,PDIA3,PDPK1,PIK3R1,PLCG1,PLCL2,PRKCA,PRKCB,PRKCD,PRKCH,PRKCI,PRKCQ,PRKD3,SACS,TRAP1
TREM1 Signaling	2.35	3.545	AKT1,AKT3,CASP1,CASP5,CCL3,CD40,CD86,CIITA,CSF2,CXCL2,CXCL8,GRB2,IRAK1,ITGA5,ITGAX,ITGB1,JAK2,LAT2,MAPK1,NFKB2,PLCG1,SIGIRR,TNF,TYROBP
ERK/MAPK Signaling	2.04	3.539	ATF1,ATF2,ATF4,CREB1,CREBBP,CRK,CRKL,EIF4E,EIF4EBP1,ELF1,ELF2,ELF4,ELK3,ETS1,FOS,FYN,GRB2,H3-3A/H3-3B,ITGA4,ITGA5,ITGB1,KRAS,MAP2K1,MAP2K2,MAPK1,MKNK2,NRAS,PAK2,PIK3R1,PLCG1,PPP1R14B,PPP2CA,PPP2R5A,PPP2R5E,PRKACB,PRKAG2,PRKAR1A,PRKAR2A,PRKCA,PRKCB,PRKCD,PRKCI,RAPGEF1,RASD1,RPS6KA5,STAT1,TLN1,VRK2,YWHAB,YWHAG,YWHAH,YWHAQ,YWHAZ
Inhibition of Angiogenesis by TSP1	4.4	3.5	AKT1,AKT3,CASP3,CD36,CD47,FYN,JUN,MAPK1,MAPK8,MAPK9,MMP9,SDC2,TGFB1,TGFBR1,TGFBR2,THBS1,TP53
p70S6K Signaling	2.38	3.413	AKT1,AKT3,BCAP31,CD79B,EEF2,GRB2,IL2RG,IL4R,JAK1,KRAS,LYN,MAP2K1,MAP2K2,MAPK1,NRAS,PDIA3,PDPK1,PIK3R1,PLCG1,PLCL2,PPP2CA,PPP2R5A,PPP2R5E,PRKCA,PRKCB,PRKCD,PRKCH,PRKCI,PRKCQ,PRKD3,RASD1,RPS6,SYK,YWHAB,YWHAE,YWHAG,YWHAH,YWHAQ,YWHAZ
Induction of Apoptosis by HIV1	3	3.411	APAF1,BIRC2,BIRC3,CASP3,CASP8,CXCR4,CYCS,DAXX,DFFA,HTRA2,IKBKE,MAP2K7,MAP3K14,MAP3K5,MAPK8,MAPK9,NFKB2,SLC25A5,TNF,TNFRSF1B,TP53,TRADD,TRAF1
Death Receptor Signaling	4.41	3.307	ACIN1,ACTB,APAF1,ARHGDIB,BIRC2,BIRC3,CASP10,CASP2,CASP3,CASP6,CASP8,CFLAR,CYCS,DAXX,DFFA,HTRA2,IKBKE,LMNA,MAP2K7,MAP3K14,MAP3K5,MAP4K4,MAPK8,NFKB2,PARP1,PARP11,PARP14,PARP4,PARP8,TANK,TNF,TNFRSF1B,TNFRSF25,TNKS2,TRADD
PFKFB4 Signaling Pathway	2.58	3.3	ATF2,ATF4,CREB1,CREBBP,MAP2K1,MAP2K2,MAP2K3,MAP2K7,MAPK1,NCOA3,PRKACB,PRKAG2,PRKAR1A,PRKAR2A,RPS6KA5,TGFB1,TKT,TP53
Actin Nucleation by ARP-WASP Complex	1.73	3.3	ACTR2,ACTR3,ARPC1B,ARPC2,ARPC3,ARPC4,ARPC5,FNBP1,GRB2,ITGA4,ITGA5,ITGB1,KRAS,NRAS,PPP1R12C,RASD1,RHOF,RHOT2,RND1,VASP,WAS,WIPF1
IL-17A Signaling in Airway Cells	1.52	3.3	AKT1,AKT3,CXCL2,CXCL3,GSK3B,IKBKE,IL17RA,JAK1,JAK2,JAK3,MAP2K1,MAP2K2,MAP3K7,MAPK1,MAPK8,MAPK9,NFKB2,PIK3R1,TRAF3IP2,TYK2
ErbB4 Signaling	2.04	3.3	ADAM17,AKT1,APH1A,GRB2,KRAS,MAP2K1,MAP2K2,MAPK1,NRAS,PDPK1,PIK3R1,PLCG1,PRKCA,PRKCB,PRKCD,PRKCH,PRKCI,PRKCQ,PRKD3,PSEN1,PSENEN,RASD1
EGF Signaling	2.76	3.273	AKT1,AKT3,CSNK2A1,CSNK2A2,CSNK2B,FOS,GRB2,ITPR1,ITPR2,ITPR3,JAK1,JUN,MAP2K1,MAP2K7,MAP3K1,MAPK1,MAPK8,PIK3R1,PLCG1,PRKCA,STAT1
CD27 Signaling in Lymphocytes	7.03	3.272	APAF1,CASP3,CASP8,CD27,CD70,CYCS,FOS,IKBKE,JUN,MAP2K1,MAP2K2,MAP2K3,MAP2K7,MAP3K1,MAP3K11,MAP3K12,MAP3K13,MAP3K14,MAP3K2,MAP3K3,MAP3K5,MAP3K7,MAP3K8,MAPK8,MAPK9,NFKB2,SIVA1,TRAF5
IGF-1 Signaling	3.33	3.272	AKT1,AKT3,CSNK2A1,CSNK2A2,CSNK2B,FOS,FOXO1,FOXO3,GRB2,JAK1,JAK2,JUN,KRAS,MAP2K1,MAP2K2,MAPK1,MAPK8,NRAS,PDPK1,PIK3R1,PRKACB,PRKAG2,PRKAR1A,PRKAR2A,PRKCI,RASD1,SOCS2,SOCS3,SOCS4,SOCS5,YWHAB,YWHAE,YWHAG,YWHAH,YWHAQ,YWHAZ
Neuregulin Signaling	3.58	3.266	ADAM17,AKT1,AKT3,CDKN1B,CRK,CRKL,ERBIN,EREG,GRB2,HSP90AA1,HSP90AB1,HSP90B1,ITGA4,ITGA5,ITGB1,KRAS,MAP2K1,MAP2K2,MAPK1,MATK,NRAS,PDPK1,PIK3R1,PLCG1,PRKCA,PRKCB,PRKCD,PRKCH,PRKCI,PRKCQ,PRKD3,PSEN1,RASD1,RPS6
Role of PKR in Interferon Induction and Antiviral Response	3.43	3.244	APAF1,ATF2,CASP1,CASP3,CASP5,CASP8,CYCS,DDX58,DNAJC3,EIF2AK2,EIF2S1,FOS,HMGB1,HSP90AA1,HSP90AB1,HSP90B1,HSPA14,HSPA8,IFNG,IKBKE,IRF1,IRF3,JAK1,JUN,MAP2K3,MAP2K7,MAP3K7,MAPK1,MAPK8,MAPK9,METAP2,NFKB2,SP1,STAT1,TAB2,TNF,TP53,TRAF3,TYK2
B Cell Activating Factor Signaling	1.93	3.207	FOS,IKBKE,JUN,MAP2K7,MAP3K1,MAP3K14,MAPK1,MAPK8,MAPK9,NFAT5,NFKB2,TNFRSF13C,TRAF1,TRAF3,TRAF5
April Mediated Signaling	1.76	3.207	FOS,IKBKE,JUN,MAP2K7,MAP3K1,MAP3K14,MAPK1,MAPK8,MAPK9,NFAT5,NFKB2,TRAF1,TRAF3,TRAF5
Interferon Signaling	2.09	3.207	IFI6,IFITM2,IFITM3,IFNG,IRF1,ISG15,JAK1,JAK2,MX1,PIAS1,PSMB8,STAT1,TAP1,TYK2
PI3K/AKT Signaling	4.82	3.202	AKT1,AKT3,CDC37,CDKN1B,CSF2RB,CTNNB1,EIF4E,EIF4EBP1,FOXO1,FOXO3,GRB2,GSK3B,HSP90AA1,HSP90AB1,HSP90B1,IKBKE,IL10RA,IL17RA,IL17RB,IL2RG,IL4R,IL6R,IL6ST,IL7R,INPP5B,INPP5D,ITGA4,ITGA5,ITGB1,JAK1,JAK2,JAK3,KRAS,LIMS1,MAP2K1,MAP2K2,MAP3K5,MAP3K8,MAPK1,MCL1,MDM2,NFKB2,NRAS,PDPK1,PIK3R1,PPP2CA,PPP2R5A,PPP2R5E,RASD1,THEM4,TP53,TSC1,TYK2,YWHAB,YWHAE,YWHAG,YWHAH,YWHAQ,YWHAZ
mTOR Signaling	10.1	3.182	AKT1,AKT3,DDIT4,EIF3A,EIF3E,EIF3F,EIF3G,EIF3H,EIF3K,EIF3L,EIF3M,EIF4A2,EIF4A3,EIF4B,EIF4E,EIF4EBP1,EIF4G1,EIF4G2,FAU,FKBP1A,FNBP1,GNB1L,HIF1A,KRAS,MAPK1,NRAS,PDPK1,PIK3R1,PLD3,PPP2CA,PPP2R5A,PPP2R5E,PRKAA1,PRKAG2,PRKCA,PRKCB,PRKCD,PRKCH,PRKCI,PRKCQ,PRKD3,RASD1,RHOF,RHOT2,RND1,RPS10,RPS11,RPS12,RPS13,RPS14,RPS15,RPS15A,RPS16,RPS17,RPS18,RPS19,RPS2,RPS20,RPS21,RPS23,RPS24,RPS25,RPS27,RPS27A,RPS27L,…
Osteoarthritis Pathway	1.75	3.175	ANKH,ANXA2,ANXA5,ATF2,ATF4,CASP1,CASP10,CASP2,CASP3,CASP4,CASP5,CASP6,CASP8,CREB1,CREBBP,CTNNA1,CTNNB1,CXCL8,DDIT4,FN1,FOXO3,HDAC3,HIF1A,HMGB1,ITGA4,ITGA5,ITGB1,LEF1,MEF2C,MMP12,MMP9,MYBBP1A,NAMPT,NFKB2,PRKAA1,PRKAG2,RUNX2,S100A9,SDC4,SMAD2,SMAD3,SMAD4,SMAD5,SMAD7,SP1,SPP1,TCF3,TCF4,TCF7,TGFB1,TGFBR1,TGFBR2,TNF,TNFRSF1B,VEGFB
SAPK/JNK Signaling	2.06	3.157	ATF2,CRK,CRKL,DAXX,DUSP10,GADD45A,GRB2,JUN,KRAS,LCK,MAP2K7,MAP3K1,MAP3K11,MAP3K12,MAP3K13,MAP3K2,MAP3K3,MAP3K5,MAP3K7,MAP4K1,MAP4K4,MAP4K5,MAPK8,MAPK8IP3,MAPK9,NRAS,PIK3R1,RASD1,SH2D2A,TP53,TRADD
iNOS Signaling	3.83	3.153	CALM1 (includes others),CAMK4,CD14,CREBBP,FOS,IFNG,IKBKE,IRAK1,IRAK3,IRAK4,IRF1,JAK1,JAK2,JAK3,JUN,LY96,MAPK1,NFKB2,STAT1,TYK2
ErbB Signaling	1.55	3.138	AKT1,EREG,FOS,FOXO1,GRB2,GSK3B,JUN,KRAS,MAP2K1,MAP2K2,MAP2K3,MAPK1,MAPK8,MAPK9,NRAS,PAK2,PDPK1,PIK3R1,PLCG1,PRKCA,PRKCB,PRKCD,PRKCH,PRKCI,PRKCQ,PRKD3,RASD1
Pancreatic Adenocarcinoma Signaling	2.68	3.128	AKT1,AKT3,BIRC5,CDKN1B,E2F3,E2F4,E2F5,GRB2,JAK1,JAK2,JAK3,KRAS,MAP2K1,MAP2K2,MAPK1,MAPK8,MAPK9,MDM2,MMP9,NFKB2,PA2G4,PIK3R1,PLD3,RALBP1,SMAD2,SMAD3,SMAD4,STAT1,TFDP1,TGFB1,TGFBR1,TGFBR2,TP53,TYK2,VEGFB
Neuroinflammation Signaling Pathway	1.71	3.108	AKT1,AKT3,APH1A,ATF2,ATF4,B2M,BIRC2,BIRC3,BIRC5,CASP1,CASP3,CASP8,CCL3,CD200,CD40,CD86,CFLAR,CHP1,CREB1,CREBBP,CSF1R,CTNNB1,CXCL10,CXCL8,FOS,GLS,GLUL,GRINA,GSK3B,HLA-A,HLA-B,HLA-C,HLA-DRB5,HLA-E,HLA-F,HMGB1,IFNG,IKBKE,IL6R,IRAK1,IRAK3,IRAK4,IRF3,IRF7,JAK1,JAK2,JAK3,JUN,MAPK1,MAPK6,MAPK8,MAPK9,MMP9,NFAT5,NFE2L2,NFKB2,PIK3R1,PLCG1,PPP3CA,PPP3CB,PPP3CC,PPP3R1,PSEN1,PSENEN,STAT1,SYK,TGFB1,TGFBR1,TGFB…
iCOS-iCOSL Signaling in T Helper Cells	7.23	3.087	AKT1,AKT3,CALM1 (includes others),CAMK2D,CAMK4,CD247,CD28,CD3D,CD3E,CD3G,CD4,CD40,CD40LG,CD86,CHP1,CSK,GRB2,HLA-A,HLA-B,HLA-DRB5,IKBKE,IL2RG,INPP5D,ITK,ITPR1,ITPR2,ITPR3,LCK,LCP2,NFAT5,NFKB2,PDPK1,PIK3R1,PLCG1,PLEKHA1,PLEKHA2,PLEKHA3,PPP3CA,PPP3CB,PPP3CC,PPP3R1,PRKCQ,PTPRC,TRAT1,VAV1,ZAP70
Sirtuin Signaling Pathway	8.6	3.022	AGTRAP,AKT1,ATG12,ATG14,ATG2A,ATG4A,ATG4B,ATP5F1B,ATP5F1E,BCL2L11,CPT1A,CXCL8,FOXO1,FOXO3,GABARAP,GABARAPL1,GABARAPL2,GABPA,GABPB1,GABPB2,GADD45A,GADD45G,GLS,GLUD1,GSK3B,H1-10,H1-2,H1-3,H1-4,H1-5,H3-3A/H3-3B,HIF1A,JUN,KAT2A,LDHA,LDHB,MAPK1,MAPK6,NAMPT,NDUFA1,NDUFA11,NDUFA12,NDUFA13,NDUFA3,NDUFA4,NDUFAF1,NDUFB1,NDUFB11,NDUFB2,NDUFB8,NDUFS5,NDUFS7,NFE2L2,NFKB2,NQO1,NR1H2,NR1H3,OGG1,PAM16,PARP1,PDHA…
CD40 Signaling	3.36	3	ATF1,CD40,CD40LG,FOS,IKBKE,JAK3,JUN,LTA,MAP2K1,MAP2K2,MAP2K3,MAP2K7,MAP3K14,MAP3K7,MAPK1,MAPK8,MAPK9,MAPKAPK2,NFKB2,PIK3R1,TANK,TNFAIP3,TRAF1,TRAF3,TRAF5
Androgen Signaling	2.98	3	CACNA1A,CALM1 (includes others),CALR,CAMK4,CCNH,CREBBP,DNAJB1,EP300,ERCC3,GNB1L,GNB5,GTF2A1,GTF2B,GTF2E1,GTF2E2,GTF2F1,GTF2H1,GTF2H3,HSP90AA1,JUN,KAT2B,KAT7,MAPK1,MNAT1,NCOA2,NCOA4,NFKB2,POLR2J2/POLR2J3,POLR2L,PRKACB,PRKAG2,PRKAR1A,PRKAR2A,PRKCA,PRKCB,PRKCD,PRKCH,PRKCI,PRKCQ,PRKD3,SMAD3,TAF2,TBP
nNOS Signaling in Neurons	3.03	3	CALM1 (includes others),CAMK4,CAPN1,CAPN2,CAPNS1,CHP1,GRINA,PPP3CA,PPP3CB,PPP3CC,PPP3R1,PRKCA,PRKCB,PRKCD,PRKCH,PRKCI,PRKCQ,PRKD3,RASD1
Tryptophan Degradation III (Eukaryotic)	1.52	3	AFMID,HADH,HADHA,HADHB,HSD17B10,HSD17B8,IDO1,KYNU,PARK7
Crosstalk between Dendritic Cells and Natural Killer Cells	2.06	2.985	ACTB,CAMK2D,CCR7,CD28,CD40,CD40LG,CD69,CD86,CSF2,CSF2RB,HLA-A,HLA-B,HLA-C,HLA-DRB5,HLA-E,HLA-F,IFNG,IL2RG,ITGAL,KLRD1,LTA,LTB,NFKB2,PRF1,TLN1,TNF,TNFRSF1B,TYROBP
GM-CSF Signaling	2.35	2.982	AKT1,AKT3,CAMK2D,CSF2,CSF2RB,ETS1,GRB2,JAK2,KRAS,LYN,MAP2K1,MAP2K2,MAPK1,NRAS,PIK3R1,PPP3CA,PPP3CB,PPP3CC,PPP3R1,PRKCB,RACK1,RASD1,RUNX1,STAT1
Thrombopoietin Signaling	1.66	2.982	FOS,GRB2,JAK2,JUN,KRAS,MAP2K1,MAP2K2,MAPK1,NRAS,PIK3R1,PLCG1,PRKCA,PRKCB,PRKCD,PRKCH,PRKCI,PRKCQ,PRKD3,RASD1,STAT1
Type I Diabetes Mellitus Signaling	5.28	2.959	APAF1,CASP3,CASP8,CD247,CD28,CD3D,CD3E,CD3G,CD86,CYCS,HLA-A,HLA-B,HLA-C,HLA-DRB5,HLA-E,HLA-F,IFNG,IKBKE,IRAK1,IRF1,JAK1,JAK2,LTA,MAP2K3,MAP2K7,MAP3K14,MAP3K5,MAP3K7,MAPK1,MAPK8,MAPK9,NFKB2,PIAS1,PRF1,SOCS2,SOCS3,SOCS4,SOCS5,STAT1,TNF,TNFRSF1B,TRADD
Th1 Pathway	2.59	2.921	APH1A,CD247,CD28,CD3D,CD3E,CD3G,CD4,CD40,CD40LG,CD86,CD8A,GRB2,HLA-A,HLA-B,HLA-DQA2,HLA-DRB5,IFNG,IL10RA,IL6R,IRF1,ITGB2,JAK1,JAK2,JAK3,KLRC1,KLRD1,LGALS9,LTA,PIK3R1,PRKCQ,PSEN1,PSENEN,RUNX3,SOCS3,STAT1,TYK2,VAV1
RAN Signaling	4.97	2.887	CSE1L,IPO5,KPNA1,KPNA2,KPNA3,KPNA4,KPNA5,KPNA6,KPNB1,RAN,TNPO1,XPO1
4-1BB Signaling in T Lymphocytes	1.73	2.887	ATF2,IKBKE,JUN,MAP2K1,MAP2K2,MAP3K14,MAP3K5,MAPK1,MAPK8,MAPK9,NFKB2,TRAF1
Lymphotoxin β Receptor Signaling	2.2	2.84	AKT1,AKT3,APAF1,BIRC2,CASP3,CREBBP,CYCS,EP300,IKBKE,LTA,LTB,MAP3K14,MAPK1,NFKB2,PDPK1,PIK3R1,TRAF1,TRAF3,TRAF5
IL-2 Signaling	2.15	2.84	AKT1,AKT3,CSNK2A1,CSNK2A2,CSNK2B,FOS,GRB2,IL2RG,JAK1,JAK3,JUN,KRAS,LCK,MAP2K1,MAP2K2,MAPK1,MAPK8,NRAS,PIK3R1,RASD1,SYK
tRNA Charging	3.78	2.828	CARS1,CARS2,DARS1,DARS2,EPRS1,FARSB,HARS1,IARS2,KARS1,LARS1,MARS1,NARS1,RARS2,SARS1,TARS1,TARS2,TARS3,WARS1
NER Pathway	3.87	2.785	CCNH,COPS4,COPS7A,COPS8,DDB1,DDB2,EP300,ERCC1,ERCC3,ERCC4,ERCC6,GPS1,GTF2H1,GTF2H3,H3-3A/H3-3B,LIG1,LIG3,LIG4,MNAT1,NEDD8,POLD3,POLD4,POLE4,POLR2J2/POLR2J3,POLR2L,PRIM1,RBX1,RNF111,RPA2,TCEA1,TOP2A,TOP2B,UBE2I,UBE2N,USP7,XPA,XPC
EIF2 Signaling	39.9	-2.692	ACTB,AGO1,AGO2,AKT1,AKT3,ATF4,ATF5,CDK11A,DDIT3,EIF1,EIF1AX,EIF1AY,EIF2AK1,EIF2AK2,EIF2B1,EIF2B3,EIF2B4,EIF2B5,EIF2S1,EIF2S2,EIF2S3,EIF3A,EIF3E,EIF3F,EIF3G,EIF3H,EIF3K,EIF3L,EIF3M,EIF4A2,EIF4A3,EIF4E,EIF4G1,EIF4G2,EIF5,EIF5B,FAU,GRB2,GSK3B,HNRNPA1,KRAS,MAP2K1,MAP2K2,MAPK1,NRAS,PABPC1,PDPK1,PIK3R1,PPP1R15A,PTBP1,RASD1,RPL10,RPL10A,RPL11,RPL12,RPL13,RPL13A,RPL14,RPL15,RPL18,RPL18A,RPL19,RPL21,RPL22…	NT_5D
Toll-like Receptor Signaling	2.58	2.668	CD14,EIF2AK2,FOS,IL1RN,IRAK1,IRAK3,IRAK4,JUN,LY96,MAP2K3,MAP3K1,MAP3K14,MAP3K7,MAP4K4,MAPK1,MAPK8,NFKB2,RPS27A,SIGIRR,TAB2,TNF,TNFAIP3,TRAF1,UBA52,UBB,UBC
Cell Cycle: G1/S Checkpoint Regulation	7.76	-2.646	BTRC,CCND2,CCND3,CCNE2,CDKN1B,CDKN2D,E2F3,E2F4,E2F5,FBXL5,FOXO1,GNL3,GSK3B,HDAC1,HDAC2,HDAC3,HDAC5,HDAC6,HDAC7,HDAC8,HDAC9,MAX,MDM2,PA2G4,PAK1IP1,RBL2,RPL11,RPL5,SKP1,SMAD3,SMAD4,TFDP1,TGFB1,TP53
IL-6 Signaling	1.61	2.611	AKT1,AKT3,CD14,CSNK2A1,CSNK2A2,CSNK2B,CXCL8,FOS,GRB2,IKBKE,IL1RN,IL6R,IL6ST,JAK2,JUN,KRAS,MAP2K1,MAP2K2,MAP2K3,MAP2K7,MAP3K14,MAP3K7,MAP4K4,MAPK1,MAPK8,MAPK9,MAPKAPK2,MCL1,NFKB2,NRAS,PIK3R1,RASD1,SOCS3,TNF,TNFRSF1B
FAT10 Cancer Signaling Pathway	4.58	2.558	AKT1,AKT3,CTNNB1,CXCR4,EEF1A1,GSK3B,IFNG,IKBKE,MAD2L1,MAD2L2,NFKB2,SMAD2,SMAD3,SMAD4,TCF4,TGFB1,TGFBR1,TGFBR2,TGFBR3,TNF,TNFRSF1B,TP53
Cyclins and Cell Cycle Regulation	4.36	2.524	BTRC,CCNA2,CCNB1,CCNB2,CCND2,CCND3,CCNE2,CCNH,CDK1,CDKN1B,CDKN2D,E2F3,E2F4,E2F5,FBXL5,GSK3B,HDAC1,HDAC2,HDAC3,HDAC5,HDAC6,HDAC7,HDAC8,HDAC9,PA2G4,PPP2CA,PPP2R5A,PPP2R5E,SKP1,TFDP1,TGFB1,TP53
Non-Small Cell Lung Cancer Signaling	1.52	2.524	AKT1,AKT3,FOXO3,GRB2,ITPR1,ITPR2,ITPR3,KRAS,MAP2K1,MAP2K2,MAPK1,NRAS,PA2G4,PDPK1,PIK3R1,PLCG1,PRKCA,RASD1,RASSF1,STK4,TFDP1,TP53
Regulation of eIF4 and p70S6K Signaling	17.2	2.5	AGO1,AGO2,AKT1,AKT3,EIF1,EIF1AX,EIF1AY,EIF2B1,EIF2B3,EIF2B4,EIF2B5,EIF2S1,EIF2S2,EIF2S3,EIF3A,EIF3E,EIF3F,EIF3G,EIF3H,EIF3K,EIF3L,EIF3M,EIF4A2,EIF4A3,EIF4E,EIF4EBP1,EIF4EBP2,EIF4G1,EIF4G2,FAU,GRB2,ITGA4,ITGA5,ITGB1,KRAS,MAP2K1,MAP2K2,MAPK1,NRAS,PABPC1,PAIP2,PDPK1,PIK3R1,PPP2CA,PPP2R5A,PPP2R5E,RASD1,RPS10,RPS11,RPS12,RPS13,RPS14,RPS15,RPS15A,RPS16,RPS17,RPS18,RPS19,RPS2,RPS20,RPS21,RPS23,RPS24,RPS…
Oncostatin M Signaling	1.39	2.496	CHI3L1,GRB2,IL6ST,JAK1,JAK2,JAK3,KRAS,MAP2K1,MAP2K2,MAPK1,NRAS,RASD1,STAT1,TYK2
Chondroitin Sulfate Degradation (Metazoa)	1.33	2.449	CEMIP2,GM2A,HEXA,HEXB,HEXD,OGA
Aryl Hydrocarbon Receptor Signaling	3.41	2.401	AHR,AIP,ALDH16A1,ALDH2,ALDH6A1,ALDH9A1,APAF1,CCNA2,CCND2,CCND3,CCNE2,CDKN1B,DHFR,EP300,FOS,GSTK1,GSTM3,GSTP1,HSP90AA1,HSP90AB1,HSP90B1,JUN,MAPK1,MAPK8,MCM7,MDM2,MGST1,MGST3,NCOA2,NCOA3,NCOR2,NEDD8,NFE2L2,NFKB2,NQO1,NRIP1,PTGES3,RBL2,SLC35A2,SP1,TFDP1,TGFB1,TGM2,TNF,TP53
Renal Cell Carcinoma Signaling	3	2.324	AKT1,AKT3,CREBBP,CRK,ELOB,ELOC,EP300,ETS1,FOS,GRB2,HIF1A,JUN,KRAS,MAP2K1,MAP2K2,MAPK1,NRAS,PAK2,PIK3R1,RAPGEF1,RASD1,RBX1,RPS27A,TGFB1,UBA52,UBB,UBC,VHL
Inhibition of ARE-Mediated mRNA Degradation Pathway	5.97	2.309	AGO1,AGO2,AKT1,AKT3,CD40LG,CD70,CNOT1,CNOT7,CNOT9,DCP1A,DDX6,EXOSC1,EXOSC3,EXOSC4,EXOSC6,EXOSC7,EXOSC8,LTA,LTB,MAP3K7,MAPK1,MAPK6,MAPKAPK2,PABPN1,PAPOLA,PAPOLG,PPP2CA,PPP2R5A,PPP2R5E,PRKACB,PRKAG2,PRKAR1A,PRKAR2A,PSME1,PSME2,PSME4,TIA1,TNF,TNFRSF1B,XRN1,YWHAB,YWHAE,YWHAG,YWHAH,YWHAQ,YWHAZ,ZFP36,ZFP36L2
OX40 Signaling Pathway	2.37	2.309	B2M,CD247,CD3D,CD3E,CD3G,CD4,HLA-A,HLA-B,HLA-C,HLA-DQA2,HLA-DRB5,HLA-E,HLA-F,JUN,MAPK8,MAPK9,NFKB2,TNFRSF4,TRAF3,TRAF5
TNFR2 Signaling	3.77	2.309	BIRC2,BIRC3,FOS,IKBKE,JUN,LTA,MAP3K1,MAP3K14,MAPK8,NFKB2,TANK,TNF,TNFAIP3,TNFRSF1B,TRAF1
Role of IL-17F in Allergic Inflammatory Airway Diseases	1.56	2.309	ATF2,ATF4,CREB1,CREBBP,CSF2,CXCL10,CXCL8,IL17RA,MAP2K1,MAP2K2,MAPK1,NFKB2,RPS6KA5,TRAF3IP2
Prolactin Signaling	4.67	2.268	CREBBP,EP300,FOS,FYN,GRB2,IRF1,JAK2,JUN,KRAS,MAP2K1,MAP2K2,MAPK1,NMI,NR3C1,NRAS,PDPK1,PIK3R1,PLCG1,PRKCA,PRKCB,PRKCD,PRKCH,PRKCI,PRKCQ,PRKD3,RASD1,SOCS2,SOCS3,SOCS4,SOCS5,SP1,STAT1,TCF7
Activation of IRF by Cytosolic Pattern Recognition Receptors	1.82	2.236	ATF2,CD40,CREBBP,DDX58,IKBKE,IRF3,IRF7,ISG15,JUN,LTA,MAPK8,MAPK9,NFKB2,PPIB,SIKE1,STAT1,TANK,TNF,TRAF3,ZBP1
Th2 Pathway	2.32	2.191	APH1A,CD247,CD28,CD3D,CD3E,CD3G,CD4,CD40,CD86,CXCR4,GRB2,HLA-A,HLA-B,HLA-DQA2,HLA-DRB5,IFNG,IKZF1,IL17RB,IL2RG,IL4R,ITGB2,JAK1,JAK2,JAK3,JUN,MAF,PIK3R1,PRKCQ,PSEN1,PSENEN,RUNX3,S1PR1,SOCS3,TGFB1,TGFBR1,TGFBR2,TGFBR3,TNFRSF4,TYK2,VAV1
Apoptosis Signaling	5.55	2.137	ACIN1,AIFM1,APAF1,BCL2L11,BIRC2,BIRC3,CAPN1,CAPN2,CAPNS1,CASP10,CASP2,CASP3,CASP6,CASP8,CDK1,CYCS,DFFA,HTRA2,IKBKE,KRAS,LMNA,MAP2K1,MAP2K2,MAP2K7,MAP3K14,MAP3K5,MAP4K4,MAPK1,MAPK8,MCL1,NFKB2,NRAS,PARP1,PLCG1,PRKCA,PRKCQ,RASD1,TNF,TNFRSF1B,TP53
Myc Mediated Apoptosis Signaling	3.89	2.132	APAF1,BCL2L11,CASP2,CASP3,CASP8,CFLAR,CREBBP,CYCS,IKBKE,MAX,MCL1,MDM2,NFKB2,PMAIP1,PRKACB,PRKAG2,PRKAR1A,PRKAR2A,TNF,TNFRSF1B,TP53,TRADD
PPAR Signaling	1.34	-2.117	AIP,CREBBP,EP300,FOS,GRB2,HSP90AA1,HSP90AB1,HSP90B1,IKBKE,IL1RN,JUN,KRAS,MAP2K1,MAP2K2,MAP3K14,MAP3K7,MAP4K4,MAPK1,NCOR1,NCOR2,NFKB2,NR1H3,NRAS,NRIP1,RASD1,SRA1,TNF,TNFRSF1B
Cytotoxic T Lymphocyte-mediated Apoptosis of Target Cells	4.18	2.111	APAF1,B2M,CASP3,CASP6,CASP8,CD247,CD3D,CD3E,CD3G,CYCS,DFFA,HLA-A,HLA-B,HLA-C,HLA-E,HLA-F,PRF1
TNFR1 Signaling	3.21	2.065	APAF1,BIRC2,BIRC3,CASP2,CASP3,CASP6,CASP8,CYCS,FOS,IKBKE,JUN,MAP3K1,MAP3K14,MAPK8,NFKB2,PAK2,TANK,TNF,TNFAIP3,TRADD

## Sheet: Th1_5D
Ingenuity Canonical Pathways	-log(p-value)	z-score	Molecules
GNRH Signaling	1.31	5.466	ATF2,ATF4,CALM1 (includes others),CAMK2D,CAMK2G,CAMK4,CDC42,CREB1,CREBBP,EGR1,FOS,GNA15,GRB2,ITPR1,ITPR2,ITPR3,JUN,KRAS,MAP2K1,MAP2K2,MAP2K7,MAP3K1,MAP3K12,MAP3K13,MAP3K2,MAP3K3,MAP3K8,MAPK1,MAPK14,MAPK9,NRAS,PRKACB,PRKAG1,PRKAG2,PRKAR1A,PRKAR2A,PRKCA,PRKCB,PRKCH,PRKCI,PRKD3,PTK2B,RAP2B,RASD1
NRF2-mediated Oxidative Stress Response	8.16	5.032	ABCC4,ACTB,ATF4,CBR1,CCT7,CLPP,CREBBP,DNAJA1,DNAJA2,DNAJB1,DNAJB12,DNAJB14,DNAJB6,DNAJB9,DNAJC10,DNAJC18,DNAJC3,DNAJC5,DNAJC7,DNAJC8,DNAJC9,EP300,ERP29,FKBP5,FOS,FTH1,FTL,GCLM,GSK3B,GSR,GSTK1,GSTP1,HERPUD1,JUN,JUNB,JUND,KEAP1,KRAS,MAF,MAP2K1,MAP2K2,MAP2K7,MAP3K1,MAPK1,MAPK14,MAPK9,MGST2,MGST3,NQO1,NQO2,NRAS,PIK3R1,PIK3R5,PRKCA,PRKCB,PRKCH,PRKCI,PRKD3,RAP2B,RASD1,RBX1,SLC35A2,SOD1,SQSTM1,STIP1,TXN…
Phospholipase C Signaling	5.01	5	ARHGEF1,ARHGEF2,ARHGEF3,ARHGEF6,ARHGEF7,ATF2,ATF4,CALM1 (includes others),CAMK4,CD247,CD3D,CD3E,CD3G,CD79B,CDC42,CHP1,CREB1,CREBBP,EP300,FNBP1,FYN,GNB5,GRAP2,GRB2,HDAC1,HDAC2,HDAC3,HDAC5,HDAC6,HDAC7,HDAC8,IGHG3,ITGA4,ITGB1,ITK,ITPR1,ITPR2,ITPR3,KRAS,LCK,LCP2,MAP2K1,MAP2K2,MAPK1,MEF2A,MEF2C,MEF2D,MPRIP,MYL12A,MYL12B,MYL4,MYL6B,NFAT5,NFATC3,NRAS,PEBP1,PLCD1,PLD2,PLD3,PPP1CB,PPP1R12B,PPP3CA,PPP3CC,P…
Xenobiotic Metabolism General Signaling Pathway	1.57	4.768	AHR,AKT2,CREBBP,EP300,FTL,GSTK1,GSTP1,KEAP1,KRAS,MAF,MAP2K1,MAP2K2,MAP2K7,MAP3K1,MAP3K12,MAP3K13,MAP3K2,MAP3K3,MAP3K8,MAPK1,MAPK14,MAPK9,MGST2,MGST3,NQO1,NQO2,NR1H2,NRAS,PIK3R1,PIK3R5,PRKCA,PRKCB,PRKCH,PRKCI,PRKD3,RAP2B,RASD1,RBX1
Cardiac Hypertrophy Signaling (Enhanced)	1.97	4.725	ACVR1B,ACVR2B,ADRB2,AKAP13,AKT2,APEX1,ATF2,CALM1 (includes others),CAMK2D,CAMK2G,CAMK4,CD70,CHP1,CSF2,CTNNB1,DIAPH1,DIAPH2,DVL3,EIF2B1,EIF2B3,EIF2B4,EIF2B5,EIF4E,EIF4EBP1,EP300,GNA15,GSK3B,HDAC1,HDAC2,HDAC3,HDAC5,HDAC6,HDAC7,HDAC8,HSPB1,IKBKE,IKBKG,IL10RB,IL12RB2,IL13,IL17RB,IL21R,IL27RA,IL2RG,IL4R,IL6R,IL6ST,IL7R,ITGA4,ITGB1,ITPR1,ITPR2,ITPR3,JAK2,JUN,KRAS,LTA,LTB,MAP2K1,MAP2K2,MAP2K7,MAP3K1,MAP…
Necroptosis Signaling Pathway	5.23	4.719	BIRC3,CAMK2D,CAMK2G,CAPN2,CAPNS1,CASP1,CASP8,CFLAR,CHP1,DNM1L,EIF2AK2,FAS,FKBP1A,GLUD1,GLUL,IKBKG,IRF3,JAK1,MDM2,NGFR,PAM16,PELI1,PGAM5,PPIF,PPP3CA,PPP3CC,PPP3R1,RB1,RBL2,SLC25A5,STAT1,TAB2,TIMM10,TIMM13,TIMM22,TIMM23B,TIMM44,TIMM8A,TIMM8B,TIMM9,TNF,TNFRSF1B,TNFSF10,TOMM20,TOMM22,TOMM7,TP53,TRAF2,TRPM7,TSPO,UBC,VDAC1,VDAC2,VDAC3,ZBP1
CD28 Signaling in T Helper Cells	9.83	4.621	ACTR2,ACTR3,AKT2,ARPC1B,ARPC2,ARPC3,ARPC4,ARPC5,BCL10,CALM1 (includes others),CAMK4,CD247,CD28,CD3D,CD3E,CD3G,CDC42,CHP1,CSK,CTLA4,FOS,FYN,GRAP2,GRB2,HLA-A,HLA-B,HLA-DRB1,IKBKE,IKBKG,ITK,ITPR1,ITPR2,ITPR3,JUN,LCK,LCP2,MALT1,MAP2K1,MAP2K2,MAP3K1,MAPK9,NFAT5,NFATC3,NFKBIB,NFKBIE,PIK3R1,PIK3R5,PPP3CA,PPP3CC,PPP3R1,PTPRC,VAV1,WAS,ZAP70
Role of NFAT in Cardiac Hypertrophy	2.09	4.619	AKAP5,AKT2,CALM1 (includes others),CAMK2D,CAMK2G,CAMK4,CHP1,CSNK1A1,EP300,GNB5,GRB2,GSK3B,HDAC1,HDAC2,HDAC3,HDAC5,HDAC6,HDAC7,HDAC8,IL6ST,ITPR1,ITPR2,ITPR3,KRAS,MAP2K1,MAP2K2,MAP2K7,MAP3K1,MAPK1,MAPK14,MAPK9,MEF2A,MEF2C,MEF2D,NRAS,PDIA3,PIK3R1,PIK3R5,PLCD1,PLCL2,PPP3CA,PPP3CC,PPP3R1,PRKACB,PRKAG1,PRKAG2,PRKAR1A,PRKAR2A,PRKCA,PRKCB,PRKCH,PRKCI,PRKD3,RAP2B,RASD1,RCAN3,SHC1,TGFB1
Estrogen Receptor Signaling	4.74	4.617	AKT2,ATF2,ATF4,ATP5MC1,ATP5PB,CARM1,CCNC,CFL2,CREB1,CREBBP,CTBP1,DDX5,EIF2B1,EIF2B3,EIF2B4,EIF2B5,EIF4E,EIF4EBP1,EP300,FOS,FOXO1,GNA15,GRB2,GSK3B,HDAC3,HIF1A,HSP90AB1,HSP90B1,IGF2R,JAK1,JAK2,JAK3,JUN,KRAS,LIMK1,MAP2K1,MAP2K2,MAPK1,MED1,MED10,MED13,MED15,MED16,MED18,MED30,MED31,MED6,MMP12,MMP9,MPRIP,MYL12A,MYL12B,MYL4,MYL6B,NCOA2,NCOA3,NCOR1,NCOR2,NR3C1,NRAS,NRF1,NRIP1,PCNA,PDIA3,PIK3R1,PIK3R5,PLC…
RANK Signaling in Osteoclasts	4.43	4.596	AKT2,BIRC3,CALM1 (includes others),CAMK4,CBL,CHP1,FOS,GSN,IKBKE,IKBKG,JUN,MAP2K1,MAP2K2,MAP2K7,MAP3K1,MAP3K12,MAP3K13,MAP3K2,MAP3K3,MAP3K8,MAPK1,MAPK14,MAPK9,NFKBIB,NFKBIE,PIK3R1,PIK3R5,PPP3CA,PPP3CC,PPP3R1,PTK2B,TAB2,TRAF2,TRAF5
Renin-Angiotensin Signaling	1.79	4.596	ATF2,FOS,GRB2,ITPR1,ITPR2,ITPR3,JAK2,JUN,KRAS,MAP2K1,MAP2K2,MAP3K1,MAPK1,MAPK14,MAPK9,NRAS,PIK3R1,PIK3R5,PRKACB,PRKAG1,PRKAG2,PRKAR1A,PRKAR2A,PRKCA,PRKCB,PRKCH,PRKCI,PRKD3,PTK2B,RAP2B,RASD1,SHC1,STAT1,TNF
fMLP Signaling in Neutrophils	2.7	4.564	ACTR2,ACTR3,ARPC1B,ARPC2,ARPC3,ARPC4,ARPC5,CALM1 (includes others),CAMK4,CDC42,CHP1,GNB5,ITPR1,ITPR2,ITPR3,KRAS,MAP2K1,MAP2K2,MAPK1,NFAT5,NFATC3,NFKBIB,NFKBIE,NRAS,PIK3R1,PIK3R5,PPP3CA,PPP3CC,PPP3R1,PRKCA,PRKCB,PRKCH,PRKCI,PRKD3,RAP2B,RASD1,WAS
Synaptic Long Term Potentiation	2.75	4.542	ATF2,ATF4,CALM1 (includes others),CAMK2D,CAMK2G,CAMK4,CHP1,CREB1,CREBBP,EP300,GNA15,GRINA,ITPR1,ITPR2,ITPR3,KRAS,MAP2K1,MAP2K2,MAPK1,NRAS,PDIA3,PLCD1,PLCL2,PPP1CB,PPP1R14B,PPP3CA,PPP3CC,PPP3R1,PRKACB,PRKAG1,PRKAG2,PRKAR1A,PRKAR2A,PRKCA,PRKCB,PRKCH,PRKCI,PRKD3,RAP2B,RASD1
Natural Killer Cell Signaling	3.41	4.464	AKT2,B2M,CD247,CD48,CDC42,CFL2,FYN,GRB2,HCST,HLA-A,HLA-B,HLA-E,HLA-F,HSPA14,HSPA1A/HSPA1B,HSPA6,HSPA8,IL12RB2,IRAK4,ITGAL,ITGB1,JAK2,JAK3,KLRB1,KLRC1,KLRD1,KRAS,LCK,LCP2,LILRB1,LIMK1,MAP2K1,MAP2K2,MAP3K1,MAP3K12,MAP3K13,MAP3K2,MAP3K3,MAP3K8,MAPK1,MAPK14,MYD88,NFAT5,NFATC3,NRAS,PIK3R1,PIK3R5,PTK2B,RAC2,RAP2B,RASD1,ROCK1,SH2D1A,TNFSF10,TYROBP,VAV1,WAS,WIPF1,ZAP70
Reelin Signaling in Neurons	1.86	4.439	ACTR2,ACTR3,AFDN,AKT2,ARHGEF1,ARHGEF2,ARHGEF3,ARHGEF6,ARPC1B,ARPC2,ARPC3,ARPC4,ARPC5,BLK,CAMK2D,CAMK2G,CDC42,CDK5,FYN,GRINA,GSK3B,ITGA4,ITGA6,ITGAL,ITGB1,ITGB2,LCK,LIMK1,MAP2K1,MAP2K2,MAP2K7,MAP4K1,MAPK1,MAPK9,PIK3R1,PIK3R5,RAPGEF1
Protein Kinase A Signaling	2.69	4.417	AKAP10,AKAP11,AKAP13,AKAP5,AKAP9,ANAPC2,ANAPC4,APEX1,ATF2,ATF4,CALM1 (includes others),CAMK2D,CAMK2G,CAMK4,CDC16,CDC25B,CHP1,CREB1,CREBBP,CREM,CTNNB1,DUSP1,DUSP10,DUSP16,DUSP3,DUSP4,DUSP5,DUSP6,FLNA,GNB5,GSK3B,H1-0,H1-10,H1-2,H1-3,H1-4,H1-5,H3-3A/H3-3B,ITPR1,ITPR2,ITPR3,LEF1,MAP2K1,MAP2K2,MAP3K1,MAPK1,MYL12A,MYL12B,MYL4,MYL6B,NFAT5,NFATC3,NFKBIB,NFKBIE,NGFR,PALM2AKAP2,PDE12,PDE3B,PDE4B,PDE6D,PDE7…
HGF Signaling	2.79	4.382	AKT2,ATF2,CDC42,ELF1,ELF2,ELK3,ETS1,ETS2,FOS,GRB2,ITGA4,ITGB1,JUN,KRAS,MAP2K1,MAP2K2,MAP2K7,MAP3K1,MAP3K12,MAP3K13,MAP3K2,MAP3K3,MAP3K8,MAPK1,MAPK9,NRAS,PIK3R1,PIK3R5,PRKCA,PRKCB,PRKCH,PRKCI,PRKD3,RAP2B,RAPGEF1,RASD1
Pyridoxal 5'-phosphate Salvage Pathway	2.54	4.379	AKT2,CDK1,CDK5,CSNK1A1,CSNK1D,DYRK1A,EIF2AK2,GRK6,IRAK1,LIMK1,MAP2K1,MAP2K2,MAP3K8,MAPK1,MAPK6,MAPK9,PKN1,PNPO,PRKAA1,PRKCH,PRKX,PRPF4B,TTK
BMP signaling pathway	1.63	4.379	ATF2,CAMK4,CREB1,CREBBP,GRB2,JUN,KRAS,MAP2K1,MAP2K2,MAPK1,MAPK14,MAPK9,NRAS,PRKACB,PRKAG1,PRKAG2,PRKAR1A,PRKAR2A,RAP2B,RASD1,RUNX2,SMAD4,SMAD5,SMAD7,ZNF423
Role of NFAT in Regulation of the Immune Response	3.63	4.33	AKAP5,AKT2,ATF2,CALM1 (includes others),CAMK4,CD247,CD28,CD3D,CD3E,CD3G,CD79B,CHP1,CSNK1A1,CSNK1D,CSNK1G2,CSNK1G3,FOS,FYN,GNA15,GNB5,GRB2,GSK3B,HLA-A,HLA-B,HLA-DRB1,IKBKE,IKBKG,ITK,ITPR1,ITPR2,ITPR3,JUN,KRAS,LCK,LCP2,MAP2K1,MAP2K2,MAPK1,MEF2A,MEF2C,MEF2D,NFAT5,NFATC3,NFKBIB,NFKBIE,NRAS,PIK3R1,PIK3R5,PPP3CA,PPP3CC,PPP3R1,RAP2B,RASD1,RCAN3,XPO1,ZAP70
Senescence Pathway	5.65	4.23	ACVR1B,ACVR2B,AKT2,ANAPC2,ANAPC4,ASXL1,ATF3,ATM,ATR,CALM1 (includes others),CAMK4,CAPN2,CAPNS1,CCNB1,CCNB2,CDC16,CDC25B,CDK1,CDKN1B,CEBPB,CHP1,CREBBP,DMTF1,E2F3,E2F4,E2F7,EIF4E,EIF4EBP1,ELF1,ELF2,ELK3,EP300,ETS1,ETS2,GADD45A,GADD45B,GADD45G,HBP1,IKBKE,IKBKG,IRF3,ITPR2,ITPR3,ITSN2,JUN,KAT2B,KRAS,MAP2K1,MAP2K2,MAP2K7,MAPK1,MAPK14,MAPK6,MAPKAPK2,MDM2,NFAT5,NFATC3,NRAS,PARP1,PDHA1,PDHB,PHF19,PIK3R1,P…
PKCθ Signaling in T Lymphocytes	2.47	4.221	BCL10,CAMK2D,CAMK2G,CD247,CD28,CD3D,CD3E,CD3G,CHP1,FOS,FYN,GRAP2,GRB2,HLA-A,HLA-B,HLA-DRB1,IKBKE,IKBKG,JUN,KRAS,LCK,LCP2,MALT1,MAP3K1,MAP3K12,MAP3K13,MAP3K2,MAP3K3,MAP3K8,MAPK1,NFAT5,NFATC3,NFKBIB,NFKBIE,NRAS,PIK3R1,PIK3R5,PPP3CA,PPP3CC,PPP3R1,RAC2,RAP2B,RASD1,VAV1,ZAP70
Cardiac Hypertrophy Signaling	3.18	4.158	ADRB2,ADSS2,ATF2,CALM1 (includes others),CAMK4,CDC42,CHP1,CREB1,CREBBP,EIF2B1,EIF2B3,EIF2B4,EIF2B5,EIF4E,EP300,FNBP1,GNA15,GNB5,GRB2,GSK3B,HSPB1,IL6R,JUN,KRAS,MAP2K1,MAP2K2,MAP2K7,MAP3K1,MAP3K12,MAP3K13,MAP3K2,MAP3K3,MAP3K8,MAPK1,MAPK14,MAPK9,MAPKAPK2,MEF2A,MEF2C,MEF2D,MYL12A,MYL12B,MYL4,MYL6B,NRAS,PDIA3,PIK3R1,PIK3R5,PLCD1,PLCL2,PPP3CA,PPP3CC,PPP3R1,PRKACB,PRKAG1,PRKAG2,PRKAR1A,PRKAR2A,RAC2,RAP2…
Cholecystokinin/Gastrin-mediated Signaling	2.84	4.116	ATF2,CDC42,CREM,FNBP1,FOS,GRB2,IL1RN,ITPR1,ITPR2,ITPR3,JUN,KRAS,MAP2K1,MAP2K2,MAPK1,MAPK14,MAPK9,MEF2A,MEF2C,MEF2D,NRAS,PRKCA,PRKCB,PRKCH,PRKCI,PRKD3,PTK2B,RAC2,RAP2B,RASD1,RHOF,RHOQ,RHOT2,RND1,ROCK1,SHC1,SRF,TNF
Salvage Pathways of Pyrimidine Ribonucleotides	1.41	4.041	AK1,AKT2,APOBEC3F,CDK1,CDK5,CSNK1A1,CSNK1D,DYRK1A,EIF2AK2,GRK6,IRAK1,LIMK1,MAP2K1,MAP2K2,MAP3K8,MAPK1,MAPK6,MAPK9,NME1,NME6,PKN1,PRKAA1,PRKCH,PRKX,PRPF4B,TTK,UPP1
Opioid Signaling Pathway	1.63	4.036	AKT2,AP1G2,AP2A2,AP2B1,AP2M1,ATF2,ATF4,BLK,CALM1 (includes others),CAMK2D,CAMK2G,CAMK4,CDC42,CDKN1B,CREB1,CREBBP,CTNNB1,EP300,FOS,FOSB,FYN,GRINA,GRK2,GRK3,GRK6,GSK3B,ITPR1,ITPR2,ITPR3,KRAS,LCK,MAP2K1,MAP2K2,MAP2K7,MAPK1,MAPK6,NRAS,OGFR,PLD2,PPP3CA,PPP3CC,PPP3R1,PRKACB,PRKAG1,PRKAG2,PRKAR1A,PRKAR2A,PRKCA,PRKCB,PRKCH,PRKCI,PRKD3,RAC2,RAP2B,RASD1,RGS1,RGS18,RGS6,RPS6KA3,RPS6KA5,RPS6KB1,RPS6KB2,SRF
14-3-3-mediated Signaling	3.33	4.004	AKT2,CBL,CDKN1B,FOS,FOXO1,GRB2,GSK3B,JUN,KRAS,MAP2K1,MAP2K2,MAPK1,MAPK9,NRAS,PDCD6IP,PDIA3,PIK3R1,PIK3R5,PLCD1,PLCL2,PRKCA,PRKCB,PRKCH,PRKCI,PRKD3,RAP2B,RASD1,SRPK2,TNF,TRAF2,TSC1,TUBA1A,TUBA4A,TUBB4B,TUBG1,VIM,YWHAB,YWHAE,YWHAG,YWHAH,YWHAQ,YWHAZ
Gαq Signaling	1.66	4	AKT2,CALM1 (includes others),CAMK4,CDC42,CHP1,CSK,FNBP1,GNA15,GNB5,GRK2,GSK3B,IKBKE,IKBKG,ITPR1,ITPR2,ITPR3,MAP2K1,MAP2K2,MAPK1,NFATC3,NFKBIB,NFKBIE,PIK3R1,PIK3R5,PLD2,PLD3,PPP3CA,PPP3CC,PPP3R1,PRKCA,PRKCB,PRKCH,PRKCI,PRKD3,PTK2B,RAC2,RGS18,RHOF,RHOQ,RHOT2,RND1,ROCK1
Integrin Signaling	2.81	3.983	ACTB,ACTR2,ACTR3,AKT2,ARF1,ARF6,ARHGAP5,ARHGEF7,ARPC1B,ARPC2,ARPC3,ARPC4,ARPC5,CAPN2,CAPNS1,CDC42,FNBP1,FYN,GRB2,GSK3B,GSN,ITGA4,ITGA6,ITGAE,ITGAL,ITGAX,ITGB1,ITGB2,ITGB7,KRAS,LIMS1,MAP2K1,MAP2K2,MAPK1,MPRIP,MYL12A,MYL12B,NRAS,PIK3R1,PIK3R5,PPP1CB,PPP1R12B,RAC2,RAP2B,RAPGEF1,RASD1,RHOF,RHOQ,RHOT2,RND1,ROCK1,SHC1,TLN1,TLN2,TTN,VASP,VCL,WAS,WIPF1,ZYX
Hepatic Fibrosis Signaling Pathway	1.97	3.962	ACVR1B,ACVR2B,AKT2,ATF2,ATF4,CALM1 (includes others),CAMK4,CASP3,CCDC88A,CCL3,CDC42,CDKN1B,CEBPB,CREB1,CREBBP,CTNNB1,DVL3,FNBP1,FOS,FOXO1,FTH1,FTL,GSK3B,HIF1A,IKBKE,IKBKG,IL1RN,IRAK1,IRAK4,ITGA4,ITGB1,JAK1,JAK2,JUN,KRAS,LEF1,MAP2K1,MAP2K2,MAP2K7,MAPK1,MAPK14,MAPK9,MYD88,MYL12A,MYL12B,MYL4,MYL6B,NFKBIB,NFKBIE,NGFR,NRAS,PDCD4,PIK3R1,PIK3R5,PPARG,PRKACB,PRKAG1,PRKAG2,PRKAR1A,PRKAR2A,PRKCA,PRKCB,PRKC…
Calcium-induced T Lymphocyte Apoptosis	5.92	3.922	CALM1 (includes others),CAMK4,CAPN2,CD247,CD3D,CD3E,CD3G,CHP1,EP300,HDAC1,HDAC2,HLA-A,HLA-B,HLA-DRB1,ITPR1,ITPR2,ITPR3,LCK,MEF2D,NR4A1,PPP3CA,PPP3CC,PPP3R1,PRKCA,PRKCB,PRKCH,PRKCI,PRKD3,ZAP70
NF-κB Signaling	2.61	3.857	AKT2,BCL10,CASP8,CREBBP,CSNK2A1,CSNK2A2,CSNK2B,EIF2AK2,EP300,GSK3B,HDAC1,HDAC2,IGF2R,IKBKG,IL1RN,IRAK1,IRAK4,KRAS,LCK,LTA,MALT1,MAP2K7,MAP3K1,MAP3K3,MAP3K8,MAP4K4,MYD88,NFKBIB,NFKBIE,NGFR,NRAS,PELI1,PIK3R1,PIK3R5,PRKACB,PRKCB,RAP2B,RASD1,SIGIRR,TAB2,TANK,TDP2,TGFBR3,TNF,TNFAIP3,TNFRSF1B,TRAF2,TRAF3,TRAF5,UBE2N,UBE2V1,ZAP70
B Cell Receptor Signaling	8.46	3.845	AKT2,APBB1IP,ATF2,ATF4,BCL10,BCL2A1,CALM1 (includes others),CAMK2D,CAMK2G,CAMK4,CD79B,CDC42,CFL2,CREB1,CREBBP,CSK,DAPP1,EGR1,ETS1,FOXO1,GRB2,GSK3B,IGHA1,IGHG3,IGHM,IKBKE,IKBKG,INPP5B,INPP5D,INPP5K,INPPL1,JUN,KRAS,MALT1,MAP2K1,MAP2K2,MAP2K7,MAP3K1,MAP3K12,MAP3K13,MAP3K2,MAP3K3,MAP3K8,MAPK1,MAPK14,MAPK9,MEF2C,NFAT5,NFATC3,NFKBIB,NFKBIE,NRAS,PAG1,PIK3R1,PIK3R5,PPP3CA,PPP3CC,PPP3R1,PRKCB,PTK2B,PTPRC,…
Systemic Lupus Erythematosus In B Cell Signaling Pathway	4.77	3.842	AKT2,BCL10,CALM1 (includes others),CAMK4,CBL,CCND2,CCND3,CD5,CD70,CD79B,CHP1,CSF2,CSK,CTNNB1,FOS,FOXO1,FYN,GRB2,GSK3B,IFIT2,IFIT3,IFNGR1,IGHA1,IGHM,IL13,IL6R,IL6ST,INPP5B,INPP5D,INPP5K,INPPL1,IRAK1,IRAK4,IRF3,IRF7,ISG15,ISG20,JAK1,JAK2,JUN,KRAS,LCK,LTA,LTB,MALT1,MAP2K1,MAP2K2,MAP4K4,MAPK1,MCL1,MYD88,NFAT5,NFATC3,NRAS,PAG1,PIK3R1,PIK3R5,PPP3CA,PPP3CC,PPP3R1,PRKCA,PRKCB,PRKCH,PRKCI,PRKD3,RAC2,RAP2B…
Thrombin Signaling	1.38	3.683	AKT2,ARHGEF1,ARHGEF2,ARHGEF3,ARHGEF6,CAMK2D,CAMK2G,CAMK4,CDC42,CREB1,F2R,FNBP1,GNA15,GNB5,GRB2,ITPR1,ITPR2,ITPR3,KRAS,MAP2K1,MAP2K2,MAPK1,MAPK14,MPRIP,MYL12A,MYL12B,MYL4,MYL6B,NRAS,PDIA3,PIK3R1,PIK3R5,PLCD1,PLCL2,PPP1CB,PPP1R12B,PRKCA,PRKCB,PRKCH,PRKCI,PRKD3,RAC2,RAP2B,RASD1,RHOF,RHOQ,RHOT2,RND1,ROCK1,RPS6KB1,SHC1,TBP
Fcγ Receptor-mediated Phagocytosis in Macrophages and Monocytes	5.27	3.569	ACTB,ACTR2,ACTR3,AKT2,ARF6,ARPC1B,ARPC2,ARPC3,ARPC4,ARPC5,CBL,CDC42,CSF2,EZR,FYN,INPP5D,LCP2,MAPK1,MYO5A,PIK3R1,PIP5K1A,PLD2,PLD3,PRKCA,PRKCB,PRKCH,PRKCI,PRKD3,PTK2B,RAB11B,RAC2,RPS6KB1,RPS6KB2,TLN1,TLN2,VASP,VAV1,WAS
Death Receptor Signaling	5.22	3.55	ACIN1,ACTB,BID,BIRC3,CASP2,CASP3,CASP6,CASP8,CFLAR,CRADD,CYCS,DAXX,DFFA,FAS,HSPB1,HTRA2,IKBKE,IKBKG,LIMK1,LMNA,MAP2K7,MAP4K4,NFKBIB,NFKBIE,PARP1,PARP11,PARP14,PARP2,PARP4,PARP8,ROCK1,TANK,TNF,TNFRSF1B,TNFSF10,TNKS2,TRAF2
Rac Signaling	3.01	3.55	ABI2,ACTR2,ACTR3,ARPC1B,ARPC2,ARPC3,ARPC4,ARPC5,BRK1,CD44,CDC42,CFL2,CYFIP2,ELK4,IQGAP1,IQGAP2,IQGAP3,ITGA4,ITGB1,JUN,KRAS,LIMK1,MAP2K1,MAP2K2,MAP2K7,MAP3K1,MAPK1,NRAS,PIK3R1,PIK3R5,PIP5K1A,PRKCI,PTK2B,RAP2B,RASD1,RPS6KB1,TIAM1
TGF-β Signaling	2.68	3.528	ACVR1B,ACVR2B,CDC42,CREBBP,EP300,FOS,GRB2,HDAC1,IRF7,JUN,KRAS,MAP2K1,MAP2K2,MAP4K1,MAPK1,MAPK14,MAPK9,NRAS,RAP2B,RASD1,RUNX2,RUNX3,SERPINE1,SMAD2,SMAD4,SMAD5,SMAD7,SMURF2,TGFB1,TGIF1,VDR,ZNF423
UVC-Induced MAPK Signaling	2.01	3.5	ATR,FOS,JUN,KRAS,MAP2K1,MAP2K2,MAPK1,MAPK14,MAPK9,NRAS,PRKCA,PRKCB,PRKCH,PRKCI,PRKD3,RAP2B,RASD1,TP53
PFKFB4 Signaling Pathway	3	3.441	ATF2,ATF4,CREB1,CREBBP,MAP2K1,MAP2K2,MAP2K7,MAPK1,NCOA3,PFKFB4,PRKACB,PRKAG1,PRKAG2,PRKAR1A,PRKAR2A,RPS6KA5,TGFB1,TKT,TP53
Cdc42 Signaling	6.31	3.363	ACTR2,ACTR3,ARHGEF6,ARPC1B,ARPC2,ARPC3,ARPC4,ARPC5,ATF2,B2M,CD247,CD3D,CD3E,CD3G,CDC42,CFL2,CLIP1,DIAPH1,EXOC1,EXOC3,EXOC6,FOS,GSK3B,HLA-A,HLA-B,HLA-DRB1,HLA-E,HLA-F,IQGAP1,IQGAP2,IQGAP3,ITGA4,ITGB1,ITK,JUN,LIMK1,LLGL1,MAPK1,MAPK14,MAPK9,MPRIP,MYL12A,MYL12B,MYL4,MYL6B,PPP1CB,PPP1R12B,PRKCI,VAV1,WAS,WIPF1
B Cell Activating Factor Signaling	3.25	3.357	FOS,IKBKE,IKBKG,JUN,MAP2K7,MAP3K1,MAPK1,MAPK14,MAPK9,NFAT5,NFATC3,NFKBIB,NFKBIE,TNFRSF13C,TRAF1,TRAF2,TRAF3,TRAF5
PI3K Signaling in B Lymphocytes	6.54	3.355	AKT2,ATF2,ATF3,ATF4,ATF6B,BCL10,BLK,CALM1 (includes others),CAMK2D,CAMK2G,CAMK4,CBL,CD79B,CD81,CHP1,CREB1,DAPP1,FOS,FYN,IKBKE,IKBKG,IL4R,INPP5D,ITPR1,ITPR2,ITPR3,JUN,KRAS,MALT1,MAP2K1,MAP2K2,MAPK1,NFAT5,NFATC3,NFKBIB,NFKBIE,NRAS,PDIA3,PIK3R1,PLCD1,PLCL2,PLEKHA1,PLEKHA2,PLEKHA3,PPP3CA,PPP3CC,PPP3R1,PRKCB,PRKCI,PTPRC,RAP2B,RASD1,VAV1
PDGF Signaling	3.25	3.286	CSNK2A1,CSNK2A2,CSNK2B,EIF2AK2,FOS,GRB2,INPP5B,INPP5D,INPP5K,INPPL1,JAK1,JAK2,JAK3,JUN,KRAS,MAP2K1,MAP2K2,MAP3K1,MAPK1,NRAS,PIK3R1,PIK3R5,PRKCA,PRKCB,RAP2B,RASD1,SHC1,SRF,STAT1,SYNJ1,SYNJ2
Melatonin Signaling	1.43	3.273	CALM1 (includes others),CAMK2D,CAMK2G,CAMK4,MAP2K1,MAP2K2,MAP2K7,MAPK1,PDIA3,PLCD1,PLCL2,PRKACB,PRKAG1,PRKAG2,PRKAR1A,PRKAR2A,PRKCA,PRKCB,PRKCH,PRKCI,PRKD3
NF-κB Activation by Viruses	2.59	3.272	AKT2,EIF2AK2,IKBKE,IKBKG,ITGA4,ITGA6,ITGAL,ITGB1,ITGB2,KRAS,LCK,MAP3K1,MAPK1,NFKBIB,NFKBIE,NRAS,PIK3R1,PIK3R5,PRKCA,PRKCB,PRKCH,PRKCI,PRKD3,RAP2B,RASD1,TBP,TNFRSF14,TRAF2
Actin Cytoskeleton Signaling	2.6	3.207	ABI2,ACTB,ACTR2,ACTR3,ARHGEF1,ARHGEF6,ARHGEF7,ARPC1B,ARPC2,ARPC3,ARPC4,ARPC5,BRK1,CDC42,CFL2,CSK,CYFIP2,DIAPH1,DIAPH2,EZR,F2R,FLNA,GRB2,GSN,IQGAP1,IQGAP2,IQGAP3,ITGA4,ITGB1,KRAS,LIMK1,MAP2K1,MAP2K2,MAPK1,MPRIP,MYL12A,MYL12B,MYL4,MYL6B,NCKAP1L,NRAS,PIK3R1,PIK3R5,PIP5K1A,PPP1CB,PPP1R12B,RAC2,RAP2B,RASD1,ROCK1,SHC1,TIAM1,TLN1,TLN2,TMSB10/TMSB4X,TMSB4Y,TTN,VAV1,VCL,WAS,WASF2
Production of Nitric Oxide and Reactive Oxygen Species in Macrophages	2.13	3.175	AKT2,APOL1,CDC42,CREBBP,CYBA,FNBP1,FOS,IFNGR1,IKBKE,IKBKG,IRF1,JAK1,JAK2,JAK3,JUN,LYZ,MAP2K1,MAP2K7,MAP3K1,MAP3K12,MAP3K13,MAP3K2,MAP3K3,MAP3K8,MAPK1,MAPK14,MAPK9,NCF4,NFKBIB,NFKBIE,NGFR,PCYOX1,PIK3R1,PIK3R5,PPP1CB,PPP1R14B,PPP2CA,PPP2R5A,PPP2R5E,PRKCA,PRKCB,PRKCH,PRKCI,PRKD3,RAC2,RHOF,RHOQ,RHOT2,RND1,STAT1,TNF,TNFRSF1B
April Mediated Signaling	3.05	3.153	FOS,IKBKE,IKBKG,JUN,MAP2K7,MAP3K1,MAPK1,MAPK14,MAPK9,NFAT5,NFATC3,NFKBIB,NFKBIE,TRAF1,TRAF2,TRAF3,TRAF5
ERK5 Signaling	3.61	3.138	ATF2,ATF4,CREB1,CREBBP,ELK4,FOS,IL6ST,KRAS,MAP3K2,MAP3K3,MAP3K8,MEF2A,MEF2C,MEF2D,NRAS,RAP2B,RASD1,RPS6KA3,RPS6KA5,RPS6KB1,RPS6KB2,SH2D2A,YWHAB,YWHAE,YWHAG,YWHAH,YWHAQ,YWHAZ
CD40 Signaling	2.54	3.128	FOS,IKBKE,IKBKG,JAK3,JUN,LTA,MAP2K1,MAP2K2,MAP2K7,MAPK1,MAPK14,MAPK9,MAPKAPK2,NFKBIB,NFKBIE,PIK3R1,PIK3R5,TANK,TNFAIP3,TRAF1,TRAF2,TRAF3,TRAF5
Cell Cycle Control of Chromosomal Replication	3.47	3.128	CDC45,CDC6,CDC7,CDK1,CDK10,CDK11A,CDK19,CDK5,DBF4,LIG1,MCM3,MCM4,MCM6,MCM7,ORC2,ORC3,ORC4,ORC5,PCNA,PRIM1,RPA2,TOP2A,TOP2B
Fc Epsilon RI Signaling	1.57	3.024	AKT2,CSF2,FYN,GRAP2,GRB2,IL13,INPP5B,INPP5D,INPP5K,INPPL1,KRAS,LCP2,MAP2K1,MAP2K2,MAP2K7,MAPK1,MAPK14,MAPK9,NRAS,PIK3R1,PIK3R5,PRKCA,PRKCB,PRKCH,PRKCI,PRKD3,RAC2,RAP2B,RASD1,SYNJ1,SYNJ2,TNF,VAV1
D-myo-inositol (1,4,5,6)-Tetrakisphosphate Biosynthesis	1.46	3	ATP1A1,CDC25B,DUSP1,DUSP10,DUSP14,DUSP16,DUSP23,DUSP5,HACD2,INPP5B,MTMR6,NT5C,NUDT15,NUDT2,NUDT3,NUDT4,NUDT5,PGAM5,PPFIA3,PPM1K,PPP1R12C,PPP1R14B,PPP1R16B,PPP2R5A,PPP2R5E,PPP3CA,PPP4C,PPP5C,PTPN1,PTPN13,PTPN22,PTPRC,SET,SOCS3,STYX,STYXL1,SYNJ1
D-myo-inositol (3,4,5,6)-tetrakisphosphate Biosynthesis	1.46	3	ATP1A1,CDC25B,DUSP1,DUSP10,DUSP14,DUSP16,DUSP23,DUSP5,HACD2,INPP5B,MTMR6,NT5C,NUDT15,NUDT2,NUDT3,NUDT4,NUDT5,PGAM5,PPFIA3,PPM1K,PPP1R12C,PPP1R14B,PPP1R16B,PPP2R5A,PPP2R5E,PPP3CA,PPP4C,PPP5C,PTPN1,PTPN13,PTPN22,PTPRC,SET,SOCS3,STYX,STYXL1,SYNJ1
Superpathway of Inositol Phosphate Compounds	1.46	3	ATP1A1,CDC25B,DUSP1,DUSP10,DUSP14,DUSP16,DUSP23,DUSP5,HACD2,INPP5B,INPP5D,INPP5E,INPP5K,INPPL1,IP6K2,ITPKB,MTMR6,NT5C,NUDT15,NUDT2,NUDT3,NUDT4,NUDT5,PGAM5,PIK3R1,PIK3R5,PIP4K2A,PIP5K1A,PLCD1,PPFIA3,PPIP5K2,PPM1K,PPP1R12C,PPP1R14B,PPP1R16B,PPP2R5A,PPP2R5E,PPP3CA,PPP4C,PPP5C,PTPN1,PTPN13,PTPN22,PTPRC,SET,SOCS3,STYX,STYXL1,SYNJ1,SYNJ2
Induction of Apoptosis by HIV1	2.97	2.985	BID,BIRC3,CASP3,CASP8,CXCR4,CYCS,DAXX,DFFA,FAS,HTRA2,IKBKE,IKBKG,MAP2K7,MAPK9,NFKBIB,NFKBIE,NGFR,SLC25A5,TNF,TNFRSF1B,TP53,TRAF1,TRAF2
Androgen Signaling	2.16	2.985	CALM1 (includes others),CALR,CAMK4,CCNH,CREBBP,DNAJB1,EP300,ERCC3,GNA15,GNB5,GTF2A1,GTF2B,GTF2E2,GTF2F1,GTF2H1,GTF2H3,JUN,KAT2B,KAT7,MAPK1,MNAT1,NCOA2,NCOA4,POLR2J,POLR2J2/POLR2J3,POLR2K,POLR2L,PRKACB,PRKAG1,PRKAG2,PRKAR1A,PRKAR2A,PRKCA,PRKCB,PRKCH,PRKCI,PRKD3,SHC1,TAF2,TBP
UVB-Induced MAPK Signaling	2.68	2.982	EIF4E,EIF4EBP1,FOS,H3-3A/H3-3B,JUN,MAP2K1,MAPK1,MAPK14,MAPK9,PIK3R1,PIK3R5,PRKCA,PRKCB,PRKCH,PRKCI,PRKD3,RPS6KA3,RPS6KA5,RPS6KB1,TP53
Aldosterone Signaling in Epithelial Cells	2.72	2.982	AHCY,DNAJA1,DNAJB1,DNAJB12,DNAJB14,DNAJB6,DNAJB9,DNAJC10,DNAJC18,DNAJC2,DNAJC24,DNAJC3,DNAJC5,DNAJC7,DNAJC8,DNAJC9,DUSP1,HSCB,HSP90AB1,HSP90B1,HSPA13,HSPA14,HSPA1A/HSPA1B,HSPA6,HSPA8,HSPB1,HSPB11,HSPE1,HSPH1,ITPR1,ITPR2,ITPR3,KRAS,MAP2K1,MAP2K2,MAPK1,PDIA3,PIK3R1,PIK3R5,PIP5K1A,PLCD1,PLCL2,PRKCA,PRKCB,PRKCH,PRKCI,PRKD3
IGF-1 Signaling	3.99	2.921	AKT2,CSNK2A1,CSNK2A2,CSNK2B,FOS,FOXO1,GRB2,JAK1,JAK2,JUN,KRAS,MAP2K1,MAP2K2,MAPK1,NRAS,PIK3R1,PIK3R5,PRKACB,PRKAG1,PRKAG2,PRKAR1A,PRKAR2A,PRKCI,RAP2B,RASD1,RPS6KB1,RPS6KB2,SHC1,SOCS1,SOCS3,SOCS4,SRF,YWHAB,YWHAE,YWHAG,YWHAH,YWHAQ,YWHAZ
p38 MAPK Signaling	2.22	2.921	ATF2,ATF4,CDC25B,CREB1,CREBBP,DAXX,DDIT3,DUSP1,DUSP10,FAS,H3-3A/H3-3B,HSPB1,IL1RN,IRAK1,IRAK4,MAP4K1,MAPK14,MAPKAPK2,MAX,MEF2A,MEF2C,MEF2D,MKNK2,RPS6KA3,RPS6KA5,RPS6KB1,RPS6KB2,SRF,STAT1,TAB2,TGFB1,TIFA,TNF,TNFRSF1B,TP53,TRAF2
OX40 Signaling Pathway	1.66	2.887	B2M,CD247,CD3D,CD3E,CD3G,HLA-A,HLA-B,HLA-DRB1,HLA-E,HLA-F,JUN,MAPK9,NFKBIB,NFKBIE,TNFRSF4,TRAF2,TRAF3,TRAF5
RAN Signaling	4.95	2.887	CSE1L,KPNA1,KPNA2,KPNA3,KPNA4,KPNA5,KPNA6,KPNB1,RAN,RANBP2,TNPO1,XPO1
Inhibition of Angiogenesis by TSP1	1.71	2.887	AKT2,CASP3,CD47,FYN,JUN,MAPK1,MAPK14,MAPK9,MMP9,TGFB1,THBS1,TP53
Sirtuin Signaling Pathway	10.6	2.849	APEX1,ARNTL,ATG12,ATG13,ATG14,ATG16L1,ATG4A,ATG4B,ATG4C,ATP5MC1,ATP5PB,BECN1,CPT1A,DUSP6,FOXO1,G6PD,GABARAP,GABARAPL1,GABARAPL2,GABPB2,GADD45A,GADD45B,GADD45G,GLS,GLUD1,GLUD2,GSK3B,H1-0,H1-10,H1-2,H1-3,H1-4,H1-5,H3-3A/H3-3B,HIF1A,JUN,LDHA,LDHB,MAPK1,MAPK6,NAMPT,NDUFA1,NDUFA11,NDUFA12,NDUFA13,NDUFA3,NDUFA4,NDUFA9,NDUFAF1,NDUFAF2,NDUFB1,NDUFB10,NDUFB11,NDUFB2,NDUFB3,NDUFB9,NDUFS5,NDUFS7,NDUFV1,NDUF…
CD27 Signaling in Lymphocytes	4.58	2.837	BID,CASP3,CASP8,CD70,CYCS,FOS,IKBKE,IKBKG,JUN,MAP2K1,MAP2K2,MAP2K7,MAP3K1,MAP3K12,MAP3K13,MAP3K2,MAP3K3,MAP3K8,MAPK9,NFKBIB,NFKBIE,SIVA1,TRAF2,TRAF5
Glioma Signaling	1.78	2.837	AKT2,CALM1 (includes others),CAMK2D,CAMK2G,CAMK4,CDKN2C,E2F3,E2F4,E2F7,GRB2,IGF2R,KRAS,MAP2K1,MAP2K2,MAPK1,MDM2,NRAS,PA2G4,PIK3R1,PIK3R5,PRKCA,PRKCB,PRKCH,PRKCI,PRKD3,RAP2B,RASD1,RB1,RBL2,SHC1,TFDP1,TP53
nNOS Signaling in Neurons	1.45	2.828	CALM1 (includes others),CAMK4,CAPN2,CAPNS1,CHP1,GRINA,PPP3CA,PPP3CC,PPP3R1,PRKCA,PRKCB,PRKCH,PRKCI,PRKD3,RASD1
Non-Small Cell Lung Cancer Signaling	1.5	2.828	AKT2,FHIT,GRB2,ITPR1,ITPR2,ITPR3,KRAS,MAP2K1,MAP2K2,MAPK1,NRAS,PA2G4,PIK3R1,PIK3R5,PRKCA,RAP2B,RASD1,RASSF1,RB1,STK4,TFDP1,TP53
4-1BB Signaling in T Lymphocytes	2.14	2.714	ATF2,IKBKE,IKBKG,JUN,MAP2K1,MAP2K2,MAPK1,MAPK14,MAPK9,NFKBIB,NFKBIE,TRAF1,TRAF2
3-phosphoinositide Degradation	2.47	2.714	ATP1A1,CDC25B,DUSP1,DUSP10,DUSP14,DUSP16,DUSP23,DUSP5,HACD2,INPP4A,INPP4B,INPP5B,INPP5D,INPP5E,INPP5K,INPPL1,MTMR14,MTMR6,NT5C,NUDT15,NUDT2,NUDT3,NUDT4,NUDT5,PGAM5,PPFIA3,PPM1K,PPP1R12C,PPP1R14B,PPP1R16B,PPP2R5A,PPP2R5E,PPP3CA,PPP4C,PPP5C,PTPN1,PTPN13,PTPN22,PTPRC,SET,SOCS3,STYX,STYXL1,SYNJ1,SYNJ2
EGF Signaling	3.61	2.711	AKT2,CSNK2A1,CSNK2A2,CSNK2B,FOS,GRB2,ITPR1,ITPR2,ITPR3,JAK1,JUN,MAP2K1,MAP2K7,MAP3K1,MAPK1,MAPK14,PIK3R1,PIK3R5,PRKCA,RPS6KB1,SHC1,SRF,STAT1
PEDF Signaling	1.97	2.711	AKT2,CASP8,CFLAR,FAS,IKBKE,IKBKG,KRAS,MAPK1,MAPK14,NFKBIB,NFKBIE,NRAS,PIK3R1,PIK3R5,PPARG,RAP2B,RASD1,ROCK1,SRF,TCF12,TCF4,TCF7,TCF7L2,TP53,WASF2,ZEB1
Thyroid Cancer Signaling	1.5	2.711	AKT2,CTNNB1,CXCR4,FOS,FOXO1,GSK3B,JUN,KRAS,LEF1,MAP2K1,MAP2K2,MAPK1,NRAS,PIK3R1,PIK3R5,RAP2B,RASD1,SHC1,TCF3,TCF4,TCF7,TCF7L2,TP53
Cell Cycle: G1/S Checkpoint Regulation	7.09	-2.646	ATM,ATR,CCND2,CCND3,CDKN1B,CDKN2C,E2F3,E2F4,E2F7,FBXL5,FOXO1,GNL3,GSK3B,HDAC1,HDAC2,HDAC3,HDAC5,HDAC6,HDAC7,HDAC8,MAX,MDM2,PA2G4,PAK1IP1,RB1,RBL2,RPL11,RPL5,SKP1,SMAD4,TFDP1,TGFB1,TP53
NER Pathway	5	2.611	CCNH,COPS3,COPS4,COPS8,DDB1,DDB2,EP300,ERCC1,ERCC3,GPS1,GTF2H1,GTF2H3,H3-3A/H3-3B,H4C3,LIG1,LIG4,MNAT1,NEDD8,PCNA,POLD2,POLD3,POLD4,POLE4,POLR2J,POLR2J2/POLR2J3,POLR2K,POLR2L,PRIM1,RBX1,RFC5,RPA2,TCEA1,TOP2A,TOP2B,UBE2I,UBE2N,USP7,UVSSA,XPA,XPC
Aryl Hydrocarbon Receptor Signaling	3.08	2.611	AHR,AIP,ALDH16A1,ALDH6A1,ALDH9A1,ATM,ATR,CCNA2,CCND2,CCND3,CDKN1B,CYP1B1,DHFR,EP300,FAS,FOS,GSTK1,GSTP1,HSP90AB1,HSP90B1,HSPB1,JUN,MAPK1,MCM7,MDM2,MED1,MGST2,MGST3,NCOA2,NCOA3,NCOR2,NEDD8,NQO1,NQO2,NRIP1,PTGES3,RB1,RBL2,SLC35A2,SMARCA4,TFDP1,TGFB1,TNF,TP53
LPS-stimulated MAPK Signaling	1.97	2.6	ATF2,CDC42,CREB1,FOS,IKBKE,IKBKG,JUN,KRAS,MAP2K1,MAP2K2,MAPK1,MAPK14,MAPK9,NFKBIB,NFKBIE,NRAS,PIK3R1,PIK3R5,PRKCA,PRKCB,PRKCH,PRKCI,PRKD3,RAP2B,RASD1,SRF
Pancreatic Adenocarcinoma Signaling	1.84	2.558	AKT2,BIRC5,BRCA2,CDC42,CDKN1B,E2F3,E2F4,E2F7,GRB2,JAK1,JAK2,JAK3,KRAS,MAP2K1,MAP2K2,MAPK1,MAPK9,MDM2,MMP9,PA2G4,PIK3R1,PIK3R5,PLD2,PLD3,RALBP1,RB1,SMAD2,SMAD4,STAT1,TFDP1,TGFB1,TP53
Mouse Embryonic Stem Cell Pluripotency	1.48	2.502	AKT2,CREBBP,CTNNB1,DVL3,GRB2,GSK3B,ID3,IL6ST,JAK1,JAK2,JAK3,KRAS,LEF1,MAP2K1,MAP2K2,MAPK1,MAPK14,NRAS,PIK3R1,PIK3R5,RAP2B,RASD1,SMAD4,SMAD5,TCF3,TCF4,TCF7,TCF7L2,TP53
tRNA Charging	2.71	2.5	CARS1,DARS1,EPRS1,FARSB,HARS1,IARS2,KARS1,LARS1,LARS2,MARS1,NARS1,RARS2,TARS1,TARS2,TARS3,WARS1
ERK/MAPK Signaling	3.6	2.496	ATF2,ATF4,CREB1,CREBBP,DUSP1,DUSP4,DUSP6,EIF4E,EIF4EBP1,ELF1,ELF2,ELK3,ETS1,ETS2,FOS,FYN,GRB2,H3-3A/H3-3B,HSPB1,ITGA4,ITGB1,KRAS,MAP2K1,MAP2K2,MAPK1,MKNK2,NRAS,PIK3R1,PIK3R5,PPARG,PPP1CB,PPP1R14B,PPP2CA,PPP2R5A,PPP2R5E,PRKACB,PRKAG1,PRKAG2,PRKAR1A,PRKAR2A,PRKCA,PRKCB,PRKCI,PTK2B,RAC2,RAP2B,RAPGEF1,RASD1,RPS6KA5,SHC1,SRF,STAT1,TLN1,TLN2,VRK2,YWHAB,YWHAG,YWHAH,YWHAQ,YWHAZ
PI3K/AKT Signaling	6.12	2.48	AKT2,CDC37,CDKN1B,CTNNB1,EIF4E,EIF4EBP1,FOXO1,GRB2,GSK3B,HSP90AB1,HSP90B1,IKBKE,IKBKG,IL10RB,IL12RB2,IL17RB,IL21R,IL27RA,IL2RG,IL4R,IL6R,IL6ST,IL7R,INPP5B,INPP5D,INPP5K,INPPL1,ITGA4,ITGB1,JAK1,JAK2,JAK3,KRAS,LIMS1,MAP2K1,MAP2K2,MAP3K8,MAPK1,MCL1,MDM2,NFKBIB,NFKBIE,NRAS,PIK3R1,PPP2CA,PPP2R5A,PPP2R5E,RAP2B,RASD1,RPS6KB1,RPS6KB2,SHC1,SYNJ1,SYNJ2,THEM4,TP53,TSC1,YWHAB,YWHAE,YWHAG,YWHAH,YWHAQ,YWHAZ
EIF2 Signaling	37.3	-2.458	ACTB,AGO2,AKT2,ATF3,ATF4,CDK11A,DDIT3,EIF1,EIF1AX,EIF1AY,EIF2AK1,EIF2AK2,EIF2B1,EIF2B3,EIF2B4,EIF2B5,EIF2S1,EIF2S2,EIF2S3,EIF3A,EIF3B,EIF3E,EIF3F,EIF3H,EIF3K,EIF3L,EIF3M,EIF4A2,EIF4A3,EIF4E,EIF4G1,EIF4G2,EIF5,EIF5B,FAU,GRB2,GSK3B,KRAS,MAP2K1,MAP2K2,MAPK1,NRAS,PABPC1,PIK3R1,PIK3R5,PPP1CB,PPP1R15A,PTBP1,RAP2B,RASD1,RPL10,RPL11,RPL12,RPL13,RPL13A,RPL14,RPL15,RPL18,RPL18A,RPL19,RPL22,RPL23,RPL23A,RPL…	Th1_5D
Role of PKR in Interferon Induction and Antiviral Response	3.39	2.402	ATF2,ATF3,BID,CASP1,CASP3,CASP8,CYCS,DDX58,DNAJC3,EIF2AK2,EIF2S1,FAS,FOS,HSP90AB1,HSP90B1,HSPA14,HSPA1A/HSPA1B,HSPA6,HSPA8,IFNGR1,IKBKE,IKBKG,IRF1,IRF3,JAK1,JUN,MAP2K7,MAPK1,MAPK14,MAPK9,METAP2,MYD88,NFKBIB,NFKBIE,STAT1,TAB2,TNF,TP53,TRAF3
Cyclins and Cell Cycle Regulation	4.32	2.4	ATM,ATR,CCNA2,CCNB1,CCNB2,CCND2,CCND3,CCNH,CDK1,CDKN1B,CDKN2C,E2F3,E2F4,E2F7,FBXL5,GSK3B,HDAC1,HDAC2,HDAC3,HDAC5,HDAC6,HDAC7,HDAC8,PA2G4,PPP2CA,PPP2R5A,PPP2R5E,RB1,SKP1,TFDP1,TGFB1,TP53
IL-3 Signaling	4.45	2.335	AKT2,CHP1,FOS,FOXO1,GRB2,INPP5D,JAK1,JAK2,JUN,KRAS,MAP2K1,MAP2K2,MAPK1,NRAS,PIK3R1,PIK3R5,PPP3CA,PPP3CC,PPP3R1,PRKCA,PRKCB,PRKCH,PRKCI,PRKD3,RAP2B,RAPGEF1,RASD1,SHC1,STAT1,STAT5A,STAT5B,STAT6
NGF Signaling	1.79	2.335	AKT2,ATF2,ATF4,CDC42,CREB1,CREBBP,GRB2,IKBKE,IKBKG,KRAS,MAP2K1,MAP2K2,MAP3K1,MAP3K12,MAP3K13,MAP3K2,MAP3K3,MAP3K8,MAPK1,MAPK9,NGFR,NRAS,PIK3R1,PIK3R5,RAP2B,RASD1,ROCK1,RPS6KA3,RPS6KA5,RPS6KB1,RPS6KB2,SHC1,TP53
Regulation of Actin-based Motility by Rho	2.72	2.268	ACTB,ACTR2,ACTR3,ARPC1B,ARPC2,ARPC3,ARPC4,ARPC5,CDC42,FNBP1,GSN,ITGA4,ITGB1,LIMK1,MPRIP,MYL12A,MYL12B,MYL4,MYL6B,PIP5K1A,PPP1CB,PPP1R12B,RAC2,RHOF,RHOQ,RHOT2,RND1,ROCK1,WAS,WIPF1
Type I Diabetes Mellitus Signaling	4.43	2.263	BID,CASP3,CASP8,CD247,CD28,CD3D,CD3E,CD3G,CYCS,FAS,GZMB,HLA-A,HLA-B,HLA-DRB1,HLA-E,HLA-F,IFNGR1,IKBKE,IKBKG,IRAK1,IRF1,JAK1,JAK2,LTA,MAP2K7,MAPK1,MAPK14,MAPK9,MYD88,NFKBIB,NFKBIE,NGFR,PRF1,SOCS1,SOCS3,SOCS4,STAT1,TNF,TNFRSF1B,TRAF2
Inhibition of ARE-Mediated mRNA Degradation Pathway	4.73	2.236	AGO2,AKT2,CD70,CNOT1,CNOT11,CNOT2,CNOT9,DCP1A,DDX6,EXOSC1,EXOSC4,EXOSC8,LTA,LTB,MAPK1,MAPK14,MAPK6,MAPKAPK2,NGFR,PABPN1,PAPOLA,PAPOLG,PPP2CA,PPP2R5A,PPP2R5E,PRKACB,PRKAG1,PRKAG2,PRKAR1A,PRKAR2A,PSME1,PSME2,PSME4,TIA1,TNF,TNFRSF1B,TNFSF10,YWHAB,YWHAE,YWHAG,YWHAH,YWHAQ,YWHAZ,ZFP36,ZFP36L2
Heme Biosynthesis II	1.67	2.236	ALAD,ALAS1,CPOX,UROD,UROS
PAK Signaling	1.59	2.2	ARHGAP10,ARHGEF6,ARHGEF7,CASP3,CDC42,CFL2,GRB2,ITGA4,ITGB1,KRAS,LIMK1,MAP2K1,MAP2K2,MAPK1,MAPK9,MYL12A,MYL12B,MYL4,MYL6B,NRAS,PAK1IP1,PIK3R1,PIK3R5,PTK2B,RAP2B,RASD1,SHC1,TNF
p70S6K Signaling	2.1	2.191	AKT2,BCAP31,CD79B,EEF2,F2R,GRB2,IL2RG,IL4R,JAK1,KRAS,MAP2K1,MAP2K2,MAPK1,NRAS,PDIA3,PIK3R1,PIK3R5,PLCD1,PLCL2,PPP2CA,PPP2R5A,PPP2R5E,PRKCA,PRKCB,PRKCH,PRKCI,PRKD3,RAP2B,RASD1,RPS6,RPS6KB1,SHC1,YWHAB,YWHAE,YWHAG,YWHAH,YWHAQ,YWHAZ
Actin Nucleation by ARP-WASP Complex	3.44	2.132	ACTR2,ACTR3,ARPC1B,ARPC2,ARPC3,ARPC4,ARPC5,CDC42,FNBP1,GRB2,ITGA4,ITGB1,KRAS,NRAS,PPP1R12B,PPP1R12C,RAC2,RAP2B,RASD1,RHOF,RHOQ,RHOT2,RND1,ROCK1,VASP,WAS,WIPF1
Prolactin Signaling	4.63	2.117	CEBPB,CREBBP,EP300,FOS,FYN,GRB2,IRF1,JAK2,JUN,KRAS,MAP2K1,MAP2K2,MAPK1,NMI,NR3C1,NRAS,PIK3R1,PIK3R5,PRKCA,PRKCB,PRKCH,PRKCI,PRKD3,RAP2B,RASD1,SHC1,SOCS1,SOCS3,SOCS4,STAT1,STAT5A,STAT5B,TCF7
Role of RIG1-like Receptors in Antiviral Innate Immunity	1.81	2.111	CASP8,CREBBP,DDX58,DHX58,EP300,IKBKE,IKBKG,IRF3,IRF7,NFKBIB,NFKBIE,TANK,TRAF2,TRAF3,TRIM25

## Sheet: Treg_5D
Ingenuity Canonical Pathways	-log(p-value)	z-score	Molecules
EIF2 Signaling	56.6	-4.629	ACTB,ATF4,DDIT3,EIF1,EIF2AK2,EIF2S3,EIF3F,EIF3I,EIF3J,EIF3K,EIF4A2,EIF4G2,EIF5,FAU,GRB2,HNRNPA1,PIK3R1,PPP1CC,PPP1R15A,RAP2B,RPL10,RPL10A,RPL11,RPL13,RPL15,RPL18,RPL18A,RPL19,RPL23,RPL24,RPL26,RPL27,RPL27A,RPL28,RPL30,RPL31,RPL32,RPL35A,RPL36,RPL37,RPL37A,RPL38,RPL39,RPL39L,RPL4,RPL5,RPL6,RPL7A,RPL8,RPLP0,RPLP1,RPLP2,RPS11,RPS12,RPS13,RPS14,RPS15,RPS15A,RPS16,RPS19,RPS2,RPS20,RPS21,RPS23,RPS24,RP…	Treg_5D
Inhibition of ARE-Mediated mRNA Degradation Pathway	3.15	2.496	CNOT7,CNOT9,DDX6,LTB,PABPN1,PAPOLA,PAPOLG,PSME1,PSME2,YWHAB,YWHAE,YWHAZ,ZFP36L2
CD28 Signaling in T Helper Cells	4.56	2.309	ACTR2,ARPC2,ARPC3,ARPC4,ARPC5,CALM1 (includes others),CD3G,FOS,GRB2,HLA-A,HLA-DRB5,JUN,MAP3K1,NFKB1,PIK3R1
mTOR Signaling	15	-2.236	EIF3F,EIF3I,EIF3J,EIF3K,EIF4A2,EIF4G2,FAU,PIK3R1,RAP2B,RHOA,RICTOR,RPS11,RPS12,RPS13,RPS14,RPS15,RPS15A,RPS16,RPS19,RPS2,RPS20,RPS21,RPS23,RPS24,RPS25,RPS27A,RPS27L,RPS28,RPS29,RPS3,RPS4X,RPS4Y1,RPS5,RPS6,RPS8,RPS9,RPSA
BAG2 Signaling Pathway	3.83	-2.121	CTSB,HSP90AA1,HSPA1A/HSPA1B,HSPA4,HSPA8,NFKB1,PSME1,PSME2
