# Supplementary material for: A dynamic single cell-based framework for digital twins to prioritize disease genes and drug targets
Source: Genome Med. 2022 May 6;14:48. doi: 10.1186/s13073-022-01048-4 (PMC9074288; doi:10.1186/s13073-022-01048-4)
Supplement: Supplementary file 5 — Additional file 5. Significant pathways enriched in the scRNA-seq SAR data, in different cell types and at different time points. [file 13073_2022_1048_MOESM5_ESM.zip › Pathway_7D.xlsx]

## Sheet: B_7D
Ingenuity Canonical Pathways	-log(p-value)	z-score	Molecules
Necroptosis Signaling Pathway	5.19	5.798	BIRC3,CAMK2D,CAPN1,CAPN2,CAPNS1,CASP1,CASP10,CASP8,CFLAR,CHP1,DNM1L,EIF2AK2,FKBP1A,GLUD1,GLUL,IRF3,JAK1,MAP3K7,MDM2,PAM16,PELI1,PLA2G12A,PPIF,PPP3CA,PPP3CC,PPP3R1,SHARPIN,SLC25A3,SLC25A5,TAB2,TIMM10,TIMM13,TIMM17B,TIMM23,TIMM44,TIMM8A,TIMM8B,TIMM9,TNF,TNFRSF1B,TNFSF10,TNIP1,TOMM20,TOMM22,TOMM34,TOMM7,TOMM70,TP53,TRPM7,TSPO,UBC,VDAC1,VDAC2,VDAC3,ZBP1
CD28 Signaling in T Helper Cells	15.3	5.196	ACTR2,ACTR3,AKT1,AKT2,ARPC1B,ARPC2,ARPC3,ARPC4,ARPC5,BCL10,CALM1 (includes others),CAMK4,CD247,CD28,CD3D,CD3E,CD3G,CD4,CHP1,CSK,CTLA4,FCER1G,FOS,FYN,GRB2,HLA-A,HLA-B,HLA-DMA,HLA-DMB,HLA-DOA,HLA-DQA1,HLA-DQB1,HLA-DRA,HLA-DRB1,IKBKE,ITK,ITPR1,ITPR2,JUN,LCK,LCP2,MALT1,MAP2K1,MAP2K2,MAP3K1,MAPK8,MAPK9,NFAT5,NFATC3,NFKB1,NFKBIA,PAK1,PPP3CA,PPP3CC,PPP3R1,PRKCQ,PTPN11,PTPN6,RAC1,SYK,VAV1,WAS,ZAP70
Role of NFAT in Cardiac Hypertrophy	2.46	5	AKT1,AKT2,CALM1 (includes others),CAMK1,CAMK2D,CAMK4,CHP1,CSNK1A1,EP300,GNAI2,GNAI3,GNAS,GNB2,GNB5,GNG4,GNG5,GRB2,GSK3B,HDAC1,HDAC2,HDAC3,HDAC5,HDAC7,HDAC8,ITPR1,ITPR2,KRAS,MAP2K1,MAP2K2,MAP2K3,MAP2K7,MAP3K1,MAP3K7,MAPK1,MAPK8,MAPK9,MEF2A,MEF2C,NRAS,PDIA3,PLCL2,PPP3CA,PPP3CC,PPP3R1,PRKACB,PRKAG1,PRKAR1A,PRKAR1B,PRKAR2A,PRKCA,PRKCB,PRKCH,PRKCI,PRKCQ,PRKD3,RAP1A,RAP1B,RASD1,RCAN3,TGFB1
Phospholipase C Signaling	5.53	4.837	ARHGEF1,ARHGEF3,ARHGEF7,ATF2,ATF4,CALM1 (includes others),CAMK4,CD247,CD3D,CD3E,CD3G,CD79A,CD79B,CHP1,CREB1,CREB3,CREBBP,EP300,FCER1G,FNBP1,FYN,GNAS,GNB2,GNB5,GNG4,GNG5,GRB2,HDAC1,HDAC2,HDAC3,HDAC5,HDAC7,HDAC8,HMOX1,ITGA4,ITGB1,ITK,ITPR1,ITPR2,KRAS,LCK,LCP2,LYN,MAP2K1,MAP2K2,MAPK1,MARCKS,MEF2A,MEF2C,MPRIP,MYL12A,MYL12B,MYL6,MYL6B,NFAT5,NFATC3,NFKB1,NRAS,PEBP1,PLA2G12A,PLD3,PPP3CA,PPP3CC,PPP3R1,PR…
Protein Kinase A Signaling	3.73	4.825	ACP1,AKAP10,AKAP11,AKAP13,AKAP9,ANAPC11,ATF2,ATF4,CALM1 (includes others),CAMK2D,CAMK4,CDC16,CHP1,CREB1,CREB3,CREBBP,CREM,CTNNB1,DUSP10,DUSP11,DUSP12,DUSP16,EBI3,FLNA,GDE1,GNAI2,GNAI3,GNAS,GNB2,GNB5,GNG4,GNG5,GSK3B,H1-1,H1-10,H1-2,H1-3,H1-4,H1-5,H3-3A/H3-3B,ITPR1,ITPR2,KDELR1,LEF1,MAP2K1,MAP2K2,MAP3K1,MAPK1,MYL12A,MYL12B,MYL6,MYL6B,NFAT5,NFATC3,NFKB1,NFKBIA,PDE4B,PDE6D,PDE7A,PDIA3,PGP,PHKG1,PLCL2…
NF-κB Signaling	2.82	4.808	AKT1,AKT2,BCL10,CASP8,CD40,CD40LG,CREBBP,CSNK2A1,CSNK2A2,CSNK2B,EIF2AK2,EP300,FCER1G,GSK3B,HDAC1,HDAC2,IL1R2,IRAK1,IRAK4,KRAS,LCK,LTA,MALT1,MAP2K7,MAP3K1,MAP3K7,MAP3K8,MAP4K4,MAPK8,NFKB1,NFKBIA,NRAS,PELI1,PRKACB,PRKCB,PRKCQ,RAP1A,RAP1B,RASD1,SIGIRR,TAB2,TANK,TDP2,TGFBR3,TNF,TNFAIP3,TNFRSF1B,TNIP1,TRAF3,TRAF5,UBE2N,UBE2V1,ZAP70
RANK Signaling in Osteoclasts	3.23	4.747	AKT1,AKT2,BIRC3,CALM1 (includes others),CAMK4,CBL,CHP1,FOS,GSN,IKBKE,JUN,MAP2K1,MAP2K2,MAP2K7,MAP3K1,MAP3K12,MAP3K13,MAP3K2,MAP3K5,MAP3K7,MAP3K8,MAPK1,MAPK8,MAPK9,NFKB1,NFKBIA,PPP3CA,PPP3CC,PPP3R1,TAB2,TRAF5
Reelin Signaling in Neurons	2.32	4.644	ACTR2,ACTR3,AKT1,AKT2,ARHGEF1,ARHGEF3,ARPC1B,ARPC2,ARPC3,ARPC4,ARPC5,CAMK2D,CFL1,CRK,FYN,GRINA,GSK3B,ITGA4,ITGAL,ITGB1,ITGB2,LCK,LYN,MAP2K1,MAP2K2,MAP2K3,MAP2K7,MAP4K1,MAPK1,MAPK8,MAPK9,MTOR,NDEL1,PDK1,RAC1,RAP1A,RAP1B,RAPGEF1,RHOA
Synaptic Long Term Potentiation	2.72	4.542	ATF2,ATF4,CALM1 (includes others),CAMK2D,CAMK4,CHP1,CREB1,CREB3,CREBBP,EP300,GRINA,ITPR1,ITPR2,KRAS,MAP2K1,MAP2K2,MAPK1,NRAS,PDIA3,PLCL2,PPP1CA,PPP1R11,PPP1R14B,PPP3CA,PPP3CC,PPP3R1,PRKACB,PRKAG1,PRKAR1A,PRKAR1B,PRKAR2A,PRKCA,PRKCB,PRKCH,PRKCI,PRKCQ,PRKD3,RAP1A,RAP1B,RASD1
NRF2-mediated Oxidative Stress Response	12.6	4.45	ACTG1,AKR1A1,AKR7A2,AKT1,ATF4,CAT,CBR1,CCT7,CLPP,CREBBP,DNAJA1,DNAJB1,DNAJB12,DNAJB14,DNAJB6,DNAJB9,DNAJC11,DNAJC15,DNAJC19,DNAJC3,DNAJC7,DNAJC8,DNAJC9,EP300,ERP29,FKBP5,FOS,FTH1,FTL,GCLM,GSK3B,GSR,GSTK1,GSTO1,GSTP1,HERPUD1,HMOX1,JUN,JUNB,JUND,KEAP1,KRAS,MAF,MAFG,MAP2K1,MAP2K2,MAP2K3,MAP2K7,MAP3K1,MAP3K5,MAP3K7,MAPK1,MAPK8,MAPK9,MGST2,MGST3,NFE2L2,NQO1,NRAS,PMF1/PMF1-BGLAP,PPIB,PRDX1,PRKCA,PRKCB,…
Dopamine-DARPP32 Feedback in cAMP Signaling	1.38	4.427	ATF2,ATF4,CALM1 (includes others),CAMK4,CHP1,CREB1,CREB3,CREBBP,CREM,CSNK1A1,CSNK1D,CSNK1G2,CSNK1G3,GNAI2,GNAI3,GNAS,GRINA,ITPR1,ITPR2,PDIA3,PLCL2,PPP1CA,PPP1R11,PPP1R14B,PPP2CA,PPP2R5A,PPP2R5D,PPP2R5E,PPP3CA,PPP3CC,PPP3R1,PRKACB,PRKAG1,PRKAR1A,PRKAR1B,PRKAR2A,PRKCA,PRKCB,PRKCH,PRKCI,PRKCQ,PRKD3
14-3-3-mediated Signaling	4.29	4.352	AKT1,AKT2,BAX,CBL,FOS,FOXO1,GRB2,GSK3B,JUN,KRAS,MAP2K1,MAP2K2,MAP3K5,MAPK1,MAPK8,MAPK9,NRAS,PDCD6IP,PDIA3,PLCL2,PRKCA,PRKCB,PRKCH,PRKCI,PRKCQ,PRKD3,RAP1A,RAP1B,RASD1,TNF,TSC2,TUBA1A,TUBA1B,TUBA1C,TUBA4A,TUBB,TUBB6,TUBG1,VIM,YWHAB,YWHAE,YWHAG,YWHAH,YWHAQ,YWHAZ
Systemic Lupus Erythematosus In B Cell Signaling Pathway	6.42	4.346	AKT1,AKT2,BCL10,BCL2,BCL2L1,BCL2L11,CALM1 (includes others),CAMK4,CBL,CCND2,CCND3,CD40,CD40LG,CD5,CD70,CD79A,CD79B,CHP1,CSF2,CSK,CTNNB1,FOS,FOXO1,FYN,GRB2,GSK3B,IFNG,IFNGR1,IGHA1,IL15,INPP5D,IRAK1,IRAK4,IRF3,IRF7,ISG15,ISG20,JAK1,JAK2,JUN,KRAS,LCK,LTA,LTB,LYN,MALT1,MAP2K1,MAP2K2,MAP3K7,MAP4K4,MAPK1,MCL1,MTOR,NFAT5,NFATC3,NFKB1,NRAS,PAG1,PIK3AP1,PPP3CA,PPP3CC,PPP3R1,PRKCA,PRKCB,PRKCH,PRKCI,PRKCQ,P…
GNRH Signaling	2.69	4.33	ATF2,ATF4,CALM1 (includes others),CAMK2D,CAMK4,CREB1,CREB3,CREBBP,EGR1,FOS,GNAI2,GNAI3,GNAS,GNG5,GRB2,ITPR1,ITPR2,JUN,KRAS,MAP2K1,MAP2K2,MAP2K3,MAP2K7,MAP3K1,MAP3K12,MAP3K13,MAP3K2,MAP3K5,MAP3K7,MAP3K8,MAPK1,MAPK8,MAPK9,NFKB1,NRAS,PAK1,PRKACB,PRKAG1,PRKAR1A,PRKAR1B,PRKAR2A,PRKCA,PRKCB,PRKCH,PRKCI,PRKCQ,PRKD3,RAC1,RAP1A,RAP1B,RASD1
Xenobiotic Metabolism General Signaling Pathway	2.7	4.32	AHR,AKT1,AKT2,CREBBP,EP300,FTL,GSTK1,GSTO1,GSTP1,HMOX1,KEAP1,KRAS,MAF,MAP2K1,MAP2K2,MAP2K3,MAP2K7,MAP3K1,MAP3K12,MAP3K13,MAP3K2,MAP3K5,MAP3K7,MAP3K8,MAPK1,MAPK8,MAPK9,MGST2,MGST3,NFE2L2,NQO1,NR1H2,NRAS,PRKCA,PRKCB,PRKCH,PRKCI,PRKCQ,PRKD3,RAP1A,RAP1B,RASD1,RBX1
Cardiac Hypertrophy Signaling (Enhanced)	2.18	4.195	AKAP13,AKT1,AKT2,ATF2,ATF6,CALM1 (includes others),CAMK2D,CAMK4,CD40LG,CD70,CHP1,CSF2,CSF2RB,CTNNB1,DIAPH1,DIAPH2,EIF2B1,EIF2B3,EIF2B4,EIF2B5,EIF4E,EIF4EBP1,EP300,GDE1,GNA12,GNAI2,GNAI3,GNAS,GNG5,GSK3B,HDAC1,HDAC2,HDAC3,HDAC5,HDAC7,HDAC8,HSPB1,IFNG,IKBKE,IL10RA,IL10RB,IL12RB2,IL15,IL17RB,IL1R2,IL21R,IL2RG,IL4R,IL7R,ITGA4,ITGB1,ITPR1,ITPR2,JAK2,JUN,KRAS,LTA,LTB,MAP2K1,MAP2K2,MAP2K3,MAP2K7,MAP3K1,M…
UVB-Induced MAPK Signaling	1.9	4.123	AKT1,EIF4E,EIF4EBP1,FOS,H3-3A/H3-3B,JUN,MAP2K1,MAPK1,MAPK8,MAPK9,MTOR,PRKCA,PRKCB,PRKCH,PRKCI,PRKCQ,PRKD3,TP53
HGF Signaling	4.84	4.11	AKT1,AKT2,ATF2,CDKN1A,ELF1,ELF2,ELK3,ETS1,FOS,GRB2,ITGA4,ITGB1,JUN,KRAS,MAP2K1,MAP2K2,MAP2K7,MAP3K1,MAP3K12,MAP3K13,MAP3K2,MAP3K5,MAP3K7,MAP3K8,MAPK1,MAPK8,MAPK9,NRAS,PAK1,PRKCA,PRKCB,PRKCH,PRKCI,PRKCQ,PRKD3,PTPN11,RAC1,RAP1A,RAP1B,RAPGEF1,RASD1,STAT3
Pyridoxal 5'-phosphate Salvage Pathway	2.9	4.082	AKT2,CDK4,CSNK1A1,CSNK1D,DYRK1A,EIF2AK2,GRK6,IRAK1,MAP2K1,MAP2K2,MAP2K3,MAP3K8,MAPK1,MAPK6,MAPK8,MAPK9,PAK1,PNPO,PRKAA1,PRKCH,PRKCQ,PRKX,PRPF4B,TTK
P2Y Purigenic Receptor Signaling Pathway	1.95	4.004	AKT1,AKT2,ATF2,ATF4,CREB1,CREB3,CREBBP,FOS,GNAI2,GNAI3,GNB2,GNB5,GNG4,GNG5,JUN,KRAS,MAP2K1,MAP2K2,MAPK1,NFKB1,NRAS,PDIA3,PLCL2,PRKACB,PRKAG1,PRKAR1A,PRKAR1B,PRKAR2A,PRKCA,PRKCB,PRKCH,PRKCI,PRKCQ,PRKD3,RAP1A,RAP1B,RASD1
Cardiac Hypertrophy Signaling	4.37	3.939	ADSS2,AKT1,ATF2,CALM1 (includes others),CAMK4,CHP1,CREB1,CREBBP,EIF2B1,EIF2B3,EIF2B4,EIF2B5,EIF4E,EP300,FNBP1,GNA12,GNAI2,GNAI3,GNAS,GNB2,GNB5,GNG4,GNG5,GRB2,GSK3B,HSPB1,JUN,KRAS,MAP2K1,MAP2K2,MAP2K3,MAP2K7,MAP3K1,MAP3K12,MAP3K13,MAP3K2,MAP3K5,MAP3K7,MAP3K8,MAPK1,MAPK8,MAPK9,MAPKAPK2,MAPKAPK3,MEF2A,MEF2C,MTOR,MYL12A,MYL12B,MYL6,MYL6B,NRAS,PDIA3,PLCL2,PPP3CA,PPP3CC,PPP3R1,PRKACB,PRKAG1,PRKAR1A,PRK…
PDGF Signaling	1.95	3.922	ACP1,CRK,CSNK2A1,CSNK2A2,CSNK2B,EIF2AK2,FOS,GRB2,INPP5D,JAK1,JAK2,JAK3,JUN,KRAS,MAP2K1,MAP2K2,MAP3K1,MAPK1,MAPK8,NRAS,PRKCA,PRKCB,RAP1A,RAP1B,RASD1,SRF,STAT3
PI3K Signaling in B Lymphocytes	6.49	3.857	AKT1,AKT2,ATF2,ATF4,ATF5,ATF6,ATF6B,BCL10,CALM1 (includes others),CAMK2D,CAMK4,CBL,CD40,CD79A,CD79B,CD81,CHP1,CREB1,DAPP1,FOS,FYN,IKBKE,IL4R,INPP5D,ITPR1,ITPR2,JUN,KRAS,LYN,MALT1,MAP2K1,MAP2K2,MAPK1,NFAT5,NFATC3,NFKB1,NFKBIA,NRAS,PDIA3,PIK3AP1,PLCL2,PLEKHA2,PPP3CA,PPP3CC,PPP3R1,PRKCB,PRKCI,RAC1,RAP1A,RAP1B,RASD1,SYK,VAV1
Estrogen Receptor Signaling	7.69	3.806	AKT1,AKT2,ATF2,ATF4,ATP5F1A,ATP5F1E,ATP5MC1,ATP5PB,BCL2,CARM1,CCNC,CDKN1A,CFL1,CREB1,CREB3,CREBBP,CTBP1,CYC1,DDX5,EIF2B1,EIF2B3,EIF2B4,EIF2B5,EIF4E,EIF4EBP1,EP300,FOS,FOXO1,GNA12,GNAI2,GNAI3,GNAS,GNG5,GPS2,GRB2,GSK3B,HDAC3,HIF1A,HNRNPD,HSP90AA1,HSP90AB1,HSP90B1,JAK1,JAK2,JAK3,JUN,KRAS,MAP2K1,MAP2K2,MAPK1,MED1,MED13,MED16,MED18,MED31,MED6,MMP12,MMP9,MPRIP,MTOR,MYL12A,MYL12B,MYL6,MYL6B,NCOA2,NCOA3,…
BMP signaling pathway	2.17	3.8	ATF2,CAMK4,CREB1,CREBBP,GRB2,JUN,KRAS,MAP2K1,MAP2K2,MAP3K7,MAPK1,MAPK8,MAPK9,NFKB1,NRAS,PRKACB,PRKAG1,PRKAR1A,PRKAR1B,PRKAR2A,RAP1A,RAP1B,RASD1,RUNX2,SMAD4,SMAD7,ZNF423
Salvage Pathways of Pyrimidine Ribonucleotides	1.63	3.78	AKT2,APOBEC3G,CDK4,CSNK1A1,CSNK1D,DYRK1A,EIF2AK2,GRK6,IRAK1,MAP2K1,MAP2K2,MAP2K3,MAP3K8,MAPK1,MAPK6,MAPK8,MAPK9,NME1,PAK1,PRKAA1,PRKCH,PRKCQ,PRKX,PRPF4B,TTK,UCK2,UCKL1,UPP1
B Cell Receptor Signaling	9.25	3.732	AKT1,AKT2,APBB1IP,ATF2,ATF4,BCL10,BCL2A1,BCL2L1,CALM1 (includes others),CAMK2D,CAMK4,CD79A,CD79B,CFL1,CREB1,CREB3,CREBBP,CSK,DAPP1,EGR1,ETS1,FOXO1,GRB2,GSK3B,IGHA1,IKBKE,INPP5D,JUN,KRAS,LYN,MALT1,MAP2K1,MAP2K2,MAP2K3,MAP2K7,MAP3K1,MAP3K12,MAP3K13,MAP3K2,MAP3K5,MAP3K7,MAP3K8,MAPK1,MAPK8,MAPK9,MEF2C,MTOR,NFAT5,NFATC3,NFKB1,NFKBIA,NRAS,PAG1,PAX5,PIK3AP1,POU2F2,PPP3CA,PPP3CC,PPP3R1,PRKCB,PRKCQ,PTPN11…
Senescence Pathway	6.47	3.71	AKT1,AKT2,ANAPC11,ASXL1,ATM,CALM1 (includes others),CAMK4,CAPN1,CAPN2,CAPNS1,CAT,CCNB1,CCNB2,CDC16,CDK4,CDKN1A,CHEK1,CHP1,CREBBP,DHCR24,DLD,DMTF1,E2F2,E2F3,E2F4,E2F5,E2F8,EED,EIF4E,EIF4EBP1,ELF1,ELF2,ELK3,EP300,EP400,ETS1,GADD45A,GADD45G,HBP1,IKBKE,ING1,IRF3,ITPR2,ITSN2,JUN,KAT2B,KRAS,MAP2K1,MAP2K2,MAP2K3,MAP2K7,MAP3K7,MAPK1,MAPK6,MAPKAPK2,MAPKAPK3,MDM2,MTOR,NFAT5,NFATC3,NFKB1,NRAS,PARP1,PDHA1,PD…
Renin-Angiotensin Signaling	2.01	3.656	ATF2,FOS,GRB2,ITPR1,ITPR2,JAK2,JUN,KRAS,MAP2K1,MAP2K2,MAP3K1,MAPK1,MAPK8,MAPK9,NFKB1,NRAS,PAK1,PRKACB,PRKAG1,PRKAR1A,PRKAR1B,PRKAR2A,PRKCA,PRKCB,PRKCH,PRKCI,PRKCQ,PRKD3,PTPN6,RAC1,RAP1A,RAP1B,RASD1,STAT3,TNF
EGF Signaling	2.33	3.578	AKT1,AKT2,CSNK2A1,CSNK2A2,CSNK2B,FOS,GRB2,ITPR1,ITPR2,JAK1,JUN,MAP2K1,MAP2K7,MAP3K1,MAPK1,MAPK8,MTOR,PRKCA,SRF,STAT3
Melatonin Signaling	1.99	3.545	CALM1 (includes others),CAMK2D,CAMK4,GNAI2,GNAI3,MAP2K1,MAP2K2,MAP2K3,MAP2K7,MAPK1,PDIA3,PLCL2,PRKACB,PRKAG1,PRKAR1A,PRKAR1B,PRKAR2A,PRKCA,PRKCB,PRKCH,PRKCI,PRKCQ,PRKD3
TGF-β Signaling	2.36	3.53	BCL2,CREBBP,EP300,FOS,GRB2,HDAC1,IRF7,JUN,KRAS,MAP2K1,MAP2K2,MAP2K3,MAP3K7,MAP4K1,MAPK1,MAPK8,MAPK9,NRAS,RAP1A,RAP1B,RASD1,RUNX2,RUNX3,SMAD2,SMAD4,SMAD7,TFE3,TGFB1,TGIF1,VDR,ZNF423
Natural Killer Cell Signaling	6.79	3.491	AKT1,AKT2,B2M,CD247,CD48,CFL1,FCER1G,FYN,GRB2,HCST,HLA-A,HLA-B,HLA-C,HLA-E,HLA-F,HSPA14,HSPA4,HSPA6,HSPA8,HSPA9,IFNG,IL12RB2,IL15,IRAK4,ITGAL,ITGB1,JAK2,JAK3,KLRB1,KLRD1,KRAS,LCK,LCP2,LILRB1,MAP2K1,MAP2K2,MAP2K3,MAP3K1,MAP3K12,MAP3K13,MAP3K2,MAP3K5,MAP3K7,MAP3K8,MAPK1,MTOR,NCR3,NFAT5,NFATC3,NFKB1,NRAS,PAK1,PRKCQ,PTPN11,PTPN6,RAC1,RAC2,RAP1A,RAP1B,RASD1,RASSF5,ROCK1,SH2D1A,SYK,TNFSF10,TYROBP,VAV1,…
Opioid Signaling Pathway	2.67	3.447	AKT1,AKT2,AP1B1,AP2A2,AP2B1,AP2M1,AP2S1,ATF2,ATF4,CALM1 (includes others),CAMK1,CAMK2D,CAMK4,CLTA,CREB1,CREB3,CREBBP,CTNNB1,EP300,FOS,FOSB,FYN,GNAI2,GNAI3,GNAS,GNG5,GRINA,GRK2,GRK3,GRK6,GSK3B,ITPR1,ITPR2,KRAS,LCK,LYN,MAP2K1,MAP2K2,MAP2K3,MAP2K7,MAPK1,MAPK6,NFKB1,NFKBIA,NRAS,OGFR,PDK1,PPP3CA,PPP3CC,PPP3R1,PRKACB,PRKAG1,PRKAR1A,PRKAR1B,PRKAR2A,PRKCA,PRKCB,PRKCH,PRKCI,PRKCQ,PRKD3,RAC1,RAC2,RAP1A,RAP…
PFKFB4 Signaling Pathway	3.46	3.441	ATF2,ATF4,CREB1,CREB3,CREBBP,GNAS,MAP2K1,MAP2K2,MAP2K3,MAP2K7,MAPK1,NCOA3,PRKACB,PRKAG1,PRKAR1A,PRKAR1B,PRKAR2A,TGFB1,TKT,TP53
UVC-Induced MAPK Signaling	2.78	3.441	FOS,JUN,KRAS,MAP2K1,MAP2K2,MAPK1,MAPK8,MAPK9,NRAS,PRKCA,PRKCB,PRKCH,PRKCI,PRKCQ,PRKD3,RAP1A,RAP1B,RASD1,SMPD4,TP53
p38 MAPK Signaling	1.5	3.286	ATF2,ATF4,CREB1,CREB3,CREBBP,DAXX,DDIT3,DUSP10,H3-3A/H3-3B,HMGN1,HSPB1,IL1R2,IRAK1,IRAK4,MAP2K3,MAP3K5,MAP3K7,MAP4K1,MAPKAPK2,MAPKAPK3,MAX,MEF2A,MEF2C,MKNK2,PLA2G12A,RPS6KB2,SRF,TAB2,TGFB1,TIFA,TNF,TNFRSF1B,TP53
Glioma Signaling	2.55	3.273	AKT1,AKT2,CALM1 (includes others),CAMK1,CAMK2D,CAMK4,CDK4,CDKN1A,E2F2,E2F3,E2F4,E2F5,E2F8,GRB2,IDH2,IDH3B,KRAS,MAP2K1,MAP2K2,MAPK1,MDM2,MTOR,NRAS,PA2G4,PRKCA,PRKCB,PRKCH,PRKCI,PRKCQ,PRKD3,RAP1A,RAP1B,RASD1,TFDP1,TP53
IL-1 Signaling	1.88	3.273	FOS,GNA12,GNAI2,GNAI3,GNAS,GNB2,GNB5,GNG4,GNG5,IKBKE,IRAK1,IRAK4,JUN,MAP2K3,MAP2K7,MAP3K1,MAP3K7,MAPK1,MAPK8,MAPK9,NFKB1,NFKBIA,PRKACB,PRKAG1,PRKAR1A,PRKAR1B,PRKAR2A,TAB2
CD40 Signaling	2.9	3.266	CD40,CD40LG,FOS,IKBKE,JAK3,JUN,LTA,MAP2K1,MAP2K2,MAP2K3,MAP2K7,MAP3K7,MAPK1,MAPK8,MAPK9,MAPKAPK2,NFKB1,NFKBIA,STAT3,TANK,TNFAIP3,TRAF1,TRAF3,TRAF5
fMLP Signaling in Neutrophils	4.3	3.244	ACTR2,ACTR3,ARPC1B,ARPC2,ARPC3,ARPC4,ARPC5,CALM1 (includes others),CAMK4,CHP1,GNAI2,GNAI3,GNAS,GNB2,GNB5,GNG4,GNG5,ITPR1,ITPR2,KRAS,MAP2K1,MAP2K2,MAPK1,NFAT5,NFATC3,NFKB1,NFKBIA,NRAS,PPP3CA,PPP3CC,PPP3R1,PRKCA,PRKCB,PRKCH,PRKCI,PRKCQ,PRKD3,RAC1,RAP1A,RAP1B,RASD1,WAS
Sirtuin Signaling Pathway	17	3.235	AKT1,ATG12,ATG4B,ATP5F1A,ATP5F1B,ATP5F1E,ATP5MC1,ATP5PB,ATP5PF,BAX,BCL2L11,CPT1A,CRTC2,CYC1,FOXO1,G6PD,GABARAP,GABARAPL2,GABPA,GABPB1,GABPB2,GADD45A,GADD45G,GLS,GLUD1,GSK3B,H1-1,H1-10,H1-2,H1-3,H1-4,H1-5,H3-3A/H3-3B,H4C11,HIF1A,IDH2,JUN,LDHA,LDHB,MAPK1,MAPK6,MTOR,NAMPT,NDUFA1,NDUFA10,NDUFA11,NDUFA12,NDUFA13,NDUFA2,NDUFA3,NDUFA4,NDUFA5,NDUFA9,NDUFAB1,NDUFAF1,NDUFB1,NDUFB10,NDUFB11,NDUFB2,NDUFB3,ND…
Hepatic Fibrosis Signaling Pathway	2.07	3.215	AKT1,AKT2,ATF2,ATF4,BCL2,BRD4,CALM1 (includes others),CAMK4,CASP3,CCDC88A,CD40,CD40LG,CREB1,CREB3,CREBBP,CTNNB1,FNBP1,FOS,FOXO1,FTH1,FTL,GNAI2,GNAI3,GSK3B,HIF1A,IKBKE,IL1R2,IRAK1,IRAK4,ITGA4,ITGB1,JAK1,JAK2,JUN,KRAS,LEF1,MAP2K1,MAP2K2,MAP2K3,MAP2K7,MAP3K7,MAPK1,MAPK8,MAPK9,MTOR,MYL12A,MYL12B,MYL6,MYL6B,NFKB1,NFKBIA,NRAS,PDCD4,PDK1,PRKACB,PRKAG1,PRKAR1A,PRKAR1B,PRKAR2A,PRKCA,PRKCB,PRKCH,PRKCI,PRKC…
Cdc42 Signaling	9.02	3.212	ACTR2,ACTR3,ARPC1B,ARPC2,ARPC3,ARPC4,ARPC5,ATF2,B2M,CD247,CD3D,CD3E,CD3G,CFL1,DIAPH1,EXOC1,EXOC2,EXOC3,EXOC6,EXOC7,FCER1G,FOS,GSK3B,HLA-A,HLA-B,HLA-C,HLA-DMA,HLA-DMB,HLA-DOA,HLA-DPA1,HLA-DPB1,HLA-DQA1,HLA-DQB1,HLA-DQB2,HLA-DRA,HLA-DRB1,HLA-E,HLA-F,IQGAP1,IQGAP2,ITGA4,ITGB1,ITK,JUN,MAPK1,MAPK8,MAPK9,MPRIP,MYL12A,MYL12B,MYL6,MYL6B,PAK1,PRKCI,VAV1,WAS,WIPF1
Role of PKR in Interferon Induction and Antiviral Response	5.18	3.202	APAF1,ATF2,BAX,BID,CASP1,CASP3,CASP8,CYCS,DDX58,DNAJC3,EIF2AK2,EIF2S1,FOS,HMGB1,HSP90AA1,HSP90AB1,HSP90B1,HSPA14,HSPA4,HSPA6,HSPA8,HSPA9,IFNG,IFNGR1,IKBKE,IRF1,IRF3,JAK1,JUN,MAP2K3,MAP2K7,MAP3K7,MAPK1,MAPK8,MAPK9,METAP2,NFKB1,NFKBIA,NPM1,STAT3,TAB2,TNF,TP53,TRAF3
Integrin Signaling	4.01	3.201	ACTG1,ACTN1,ACTR2,ACTR3,AKT1,AKT2,ARF1,ARF3,ARHGAP5,ARHGEF7,ARPC1B,ARPC2,ARPC3,ARPC4,ARPC5,CAPN1,CAPN2,CAPNS1,CRK,CTTN,FNBP1,FYN,GRB2,GSK3B,GSN,ILK,ILKAP,ITGA4,ITGAE,ITGAL,ITGAX,ITGB1,ITGB2,ITGB7,KRAS,LIMS1,MAP2K1,MAP2K2,MAPK1,MAPK8,MPRIP,MYL12A,MYL12B,NRAS,PAK1,PARVB,PFN1,RAC1,RAC2,RAP1A,RAP1B,RAPGEF1,RASD1,RHOA,RHOF,RHOG,RHOH,ROCK1,TLN1,TTN,VASP,VCL,WAS,WIPF1,ZYX
Fcγ Receptor-mediated Phagocytosis in Macrophages and Monocytes	6.16	3.162	ACTG1,ACTR2,ACTR3,AKT1,AKT2,ARPC1B,ARPC2,ARPC3,ARPC4,ARPC5,CBL,CRK,CSF2,EZR,FYN,HMOX1,INPP5D,LCP2,LYN,MAPK1,PAK1,PIP5K1A,PLD3,PRKCA,PRKCB,PRKCH,PRKCI,PRKCQ,PRKD3,RAB11A,RAB11B,RAC1,RAC2,RPS6KB2,SYK,TLN1,VAMP3,VASP,VAV1,WAS
Aldosterone Signaling in Epithelial Cells	3.22	3.153	AHCY,DNAJA1,DNAJB1,DNAJB12,DNAJB14,DNAJB6,DNAJB9,DNAJC11,DNAJC15,DNAJC19,DNAJC2,DNAJC24,DNAJC25,DNAJC3,DNAJC7,DNAJC8,DNAJC9,HSCB,HSP90AA1,HSP90AB1,HSP90B1,HSPA14,HSPA4,HSPA6,HSPA8,HSPA9,HSPB1,HSPB11,HSPD1,HSPE1,HSPH1,ITPR1,ITPR2,KRAS,MAP2K1,MAP2K2,MAPK1,PDIA3,PIP5K1A,PIP5K1B,PLCL2,PRKCA,PRKCB,PRKCH,PRKCI,PRKCQ,PRKD3,SACS,TRAP1
Induction of Apoptosis by HIV1	4.8	3.138	APAF1,BAX,BBC3,BCL2,BCL2L1,BID,BIRC3,CASP3,CASP8,CXCR4,CYCS,DAXX,DFFA,HTRA2,IKBKE,MAP2K7,MAP3K5,MAPK8,MAPK9,NFKB1,NFKBIA,SLC25A3,SLC25A5,TNF,TNFRSF1B,TP53,TRAF1
NF-κB Activation by Viruses	2.25	3.138	AKT1,AKT2,CD4,CXCR5,EIF2AK2,IKBKE,ITGA4,ITGAL,ITGB1,ITGB2,KRAS,LCK,MAP3K1,MAPK1,NFKB1,NFKBIA,NRAS,PRKCA,PRKCB,PRKCH,PRKCI,PRKCQ,PRKD3,RAP1A,RAP1B,RASD1,TBP
Thyroid Cancer Signaling	1.49	3.128	AKT1,AKT2,CTNNB1,CXCR4,FOS,FOXO1,GSK3B,JUN,KRAS,LEF1,MAP2K1,MAP2K2,MAPK1,MTOR,NRAS,PDK1,RAP1A,RAP1B,RASD1,TCF3,TCF4,TCF7,TP53
p70S6K Signaling	3.15	3.087	AKT1,AKT2,BCAP31,CD79A,CD79B,EEF2,GNAI2,GNAI3,GRB2,IL2RG,IL4R,JAK1,KRAS,LYN,MAP2K1,MAP2K2,MAPK1,MTOR,NRAS,PDIA3,PLCL2,PPP2CA,PPP2R5A,PPP2R5D,PPP2R5E,PRKCA,PRKCB,PRKCH,PRKCI,PRKCQ,PRKD3,RAP1A,RAP1B,RASD1,RPS6,SYK,YWHAB,YWHAE,YWHAG,YWHAH,YWHAQ,YWHAZ
Cholecystokinin/Gastrin-mediated Signaling	2.53	3.087	ATF2,CREM,FNBP1,FOS,GNA12,GRB2,ITPR1,ITPR2,JUN,KRAS,MAP2K1,MAP2K2,MAP2K3,MAPK1,MAPK8,MAPK9,MEF2A,MEF2C,NRAS,PRKCA,PRKCB,PRKCH,PRKCI,PRKCQ,PRKD3,RAC1,RAC2,RAP1A,RAP1B,RASD1,RHOA,RHOF,RHOG,RHOH,ROCK1,SRF,TNF
Fc Epsilon RI Signaling	1.77	3.053	AKT1,AKT2,CSF2,FCER1G,FYN,GRB2,INPP5D,KRAS,LCP2,LYN,MAP2K1,MAP2K2,MAP2K3,MAP2K7,MAPK1,MAPK8,MAPK9,NRAS,PLA2G12A,PRKCA,PRKCB,PRKCH,PRKCI,PRKCQ,PRKD3,PTPN11,RAC1,RAC2,RAP1A,RAP1B,RASD1,SYK,TNF,VAV1
Death Receptor Signaling	5.65	3	ACIN1,ACTG1,APAF1,ARHGDIB,BCL2,BID,BIRC3,CASP10,CASP2,CASP3,CASP6,CASP8,CFLAR,CYCS,DAXX,DFFA,HSPB1,HTRA2,IKBKE,LMNA,MAP2K7,MAP3K5,MAP4K4,MAPK8,NFKB1,NFKBIA,PARP1,PARP11,PARP14,PARP2,PARP4,PARP8,ROCK1,TANK,TNF,TNFRSF1B,TNFSF10,TNKS2
ErbB4 Signaling	1.42	3	ADAM17,AKT1,APH1A,GRB2,KRAS,MAP2K1,MAP2K2,MAPK1,NRAS,PRKCA,PRKCB,PRKCH,PRKCI,PRKCQ,PRKD3,PSEN1,PSENEN,RAP1A,RAP1B,RASD1
Systemic Lupus Erythematosus In T Cell Signaling Pathway	11.1	-2.964	AKT1,AKT2,ATF2,ATF4,B2M,CAMK4,CASP1,CASP10,CASP2,CASP3,CASP4,CASP6,CASP8,CBL,CD247,CD28,CD3D,CD3E,CD3G,CD40LG,CD44,CD70,CHP1,CREB1,CREB3,CREBBP,CREM,ELF1,EZR,FCER1G,FNBP1,FOS,GADD45A,GNA12,GNAI2,GNAI3,GRB2,HLA-A,HLA-B,HLA-C,HLA-DMA,HLA-DMB,HLA-DOA,HLA-DPA1,HLA-DPB1,HLA-DQA1,HLA-DQB1,HLA-DQB2,HLA-DRA,HLA-DRB1,HLA-E,HLA-F,IRF4,ITGAL,ITPR1,JUN,KRAS,MAP2K1,MAP2K2,MAP2K3,MAP2K7,MAPK1,MLST8,MSN,MTOR,NR…
IL-3 Signaling	5.34	2.959	AKT1,AKT2,CHP1,CSF2RB,FOS,FOXO1,GRB2,INPP5D,JAK1,JAK2,JUN,KRAS,MAP2K1,MAP2K2,MAPK1,NRAS,PAK1,PPP3CA,PPP3CC,PPP3R1,PRKCA,PRKCB,PRKCH,PRKCI,PRKCQ,PRKD3,PTPN6,RAC1,RAP1A,RAP1B,RAPGEF1,RASD1,STAT3,STAT6
Apelin Endothelial Signaling Pathway	1.95	2.959	AKT1,AKT2,CALM1 (includes others),CAMK4,FOS,GNAI2,GNAI3,GNAS,HDAC5,HIF1A,JUN,KRAS,MAP2K1,MAP2K2,MAPK1,MAPK8,MAPK9,MEF2A,MEF2C,MTOR,NFKB1,NRAS,PRKAA1,PRKAG1,PRKCA,PRKCB,PRKCH,PRKCI,PRKCQ,PRKD3,RAP1A,RAP1B,RASD1,RPS6KB2
Production of Nitric Oxide and Reactive Oxygen Species in Macrophages	3	2.941	AKT1,AKT2,CAT,CREBBP,CYBA,FNBP1,FOS,IFNG,IFNGR1,IKBKE,IRF1,IRF8,JAK1,JAK2,JAK3,JUN,LYZ,MAP2K1,MAP2K7,MAP3K1,MAP3K12,MAP3K13,MAP3K2,MAP3K5,MAP3K7,MAP3K8,MAPK1,MAPK8,MAPK9,NFKB1,NFKBIA,PPP1CA,PPP1R11,PPP1R14B,PPP2CA,PPP2R5A,PPP2R5D,PPP2R5E,PRKCA,PRKCB,PRKCH,PRKCI,PRKCQ,PRKD3,PTPN6,RAC1,RAC2,RAP1A,RAP1B,RHOA,RHOF,RHOG,RHOH,SIRPA,TNF,TNFRSF1B
EIF2 Signaling	40.4	-2.887	AGO2,AKT1,AKT2,ATF4,ATF5,BCL2,CDK11A,DDIT3,EIF1,EIF1AX,EIF1AY,EIF2AK1,EIF2AK2,EIF2B1,EIF2B3,EIF2B4,EIF2B5,EIF2S1,EIF2S2,EIF2S3,EIF3B,EIF3D,EIF3E,EIF3F,EIF3G,EIF3H,EIF3I,EIF3K,EIF3L,EIF3M,EIF4A2,EIF4A3,EIF4E,EIF4G1,EIF4G2,EIF5,EIF5B,FAU,GRB2,GSK3B,HNRNPA1,KRAS,MAP2K1,MAP2K2,MAPK1,NRAS,PABPC1,PPP1CA,PPP1R15A,PTBP1,RAP1A,RAP1B,RASD1,RPL10,RPL10A,RPL11,RPL12,RPL13,RPL13A,RPL14,RPL15,RPL17,RPL18,RPL18…	B_7D
Inhibition of Angiogenesis by TSP1	1.7	2.887	AKT1,AKT2,CASP3,CD47,FYN,JUN,MAPK1,MAPK8,MAPK9,MMP9,TGFB1,TP53
LPS-stimulated MAPK Signaling	2.91	2.887	ATF2,CREB1,FOS,IKBKE,JUN,KRAS,MAP2K1,MAP2K2,MAP2K3,MAP3K5,MAP3K7,MAPK1,MAPK8,MAPK9,NFKB1,NFKBIA,NRAS,PAK1,PRKCA,PRKCB,PRKCH,PRKCI,PRKCQ,PRKD3,RAC1,RAP1A,RAP1B,RASD1,SRF
Androgen Signaling	5.97	2.858	CALM1 (includes others),CALR,CAMK4,CCNH,CREBBP,DNAJB1,EP300,ERCC3,GNA12,GNAI2,GNAI3,GNAS,GNB2,GNB5,GNG4,GNG5,GTF2A1,GTF2B,GTF2E2,GTF2F1,GTF2H1,GTF2H3,HSP90AA1,HSPA4,JUN,KAT2B,KAT7,MAPK1,MNAT1,NCOA2,NCOA4,NFKB1,POLR2E,POLR2G,POLR2H,POLR2J,POLR2J2/POLR2J3,POLR2K,POLR2L,PRKACB,PRKAG1,PRKAR1A,PRKAR1B,PRKAR2A,PRKCA,PRKCB,PRKCH,PRKCI,PRKCQ,PRKD3,TAF2,TBP
Activation of IRF by Cytosolic Pattern Recognition Receptors	2.11	2.837	ATF2,CD40,CREBBP,DDX58,IKBKE,IRF3,IRF7,ISG15,JUN,LTA,MAPK8,MAPK9,NFKB1,NFKBIA,PIN1,PPIB,SIKE1,TANK,TNF,TRAF3,ZBP1
Neurotrophin/TRK Signaling	1.3	2.837	AKT1,ATF2,ATF4,CREB1,CREB3,CREBBP,FOS,GRB2,JUN,KRAS,MAP2K1,MAP2K2,MAP2K3,MAP2K7,MAP3K5,MAPK1,MAPK8,NRAS,PTPN11,RAP1A,RAP1B,RASD1
nNOS Signaling in Neurons	2.14	2.828	CALM1 (includes others),CAMK4,CAPN1,CAPN2,CAPNS1,CHP1,GRINA,PPP3CA,PPP3CC,PPP3R1,PRKCA,PRKCB,PRKCH,PRKCI,PRKCQ,PRKD3,RASD1
ERK/MAPK Signaling	2.82	2.828	ATF2,ATF4,CREB1,CREB3,CREBBP,CRK,EIF4E,EIF4EBP1,ELF1,ELF2,ELK3,ETS1,FOS,FYN,GRB2,H3-3A/H3-3B,HSPB1,ITGA4,ITGB1,KRAS,MAP2K1,MAP2K2,MAPK1,MKNK2,NRAS,PAK1,PLA2G12A,PPP1CA,PPP1R11,PPP1R14B,PPP2CA,PPP2R5A,PPP2R5D,PPP2R5E,PRKACB,PRKAG1,PRKAR1A,PRKAR1B,PRKAR2A,PRKCA,PRKCB,PRKCI,RAC1,RAC2,RAP1A,RAP1B,RAPGEF1,RASD1,SRF,STAT3,TLN1,VRK2,YWHAB,YWHAG,YWHAH,YWHAQ,YWHAZ
SPINK1 General Cancer Pathway	1.49	2.828	AKT1,AKT2,GZMA,JAK1,JAK2,JAK3,KRAS,MAP2K1,MAP2K2,MAPK1,MT1B,MT1E,MT1G,MT2A,NRAS,RAP1A,RAP1B,RASD1,STAT3
CD27 Signaling in Lymphocytes	6.96	2.746	APAF1,BCL2L1,BID,CASP3,CASP8,CD27,CD70,CYCS,FOS,IKBKE,JUN,MAP2K1,MAP2K2,MAP2K3,MAP2K7,MAP3K1,MAP3K12,MAP3K13,MAP3K2,MAP3K5,MAP3K7,MAP3K8,MAPK8,MAPK9,NFKB1,NFKBIA,SIVA1,TRAF5
4-1BB Signaling in T Lymphocytes	1.7	2.714	ATF2,IKBKE,JUN,MAP2K1,MAP2K2,MAP3K5,MAPK1,MAPK8,MAPK9,NFKB1,NFKBIA,TRAF1
Neuregulin Signaling	2.51	2.711	ADAM17,AKT1,AKT2,CRK,ERBIN,EREG,GRB2,HSP90AA1,HSP90AB1,HSP90B1,ITGA4,ITGB1,KRAS,MAP2K1,MAP2K2,MAPK1,MTOR,NRAS,PRKCA,PRKCB,PRKCH,PRKCI,PRKCQ,PRKD3,PSEN1,PTPN11,RAP1A,RAP1B,RASD1,RPS6,RPS6KB2
Role of NFAT in Regulation of the Immune Response	8.47	2.689	AKT1,AKT2,ATF2,CALM1 (includes others),CAMK4,CD247,CD28,CD3D,CD3E,CD3G,CD4,CD79A,CD79B,CHP1,CSNK1A1,CSNK1D,CSNK1G2,CSNK1G3,FCER1G,FOS,FYN,GNA12,GNAI2,GNAI3,GNAS,GNB2,GNB5,GNG4,GNG5,GRB2,GSK3B,HLA-A,HLA-B,HLA-DMA,HLA-DMB,HLA-DOA,HLA-DQA1,HLA-DQB1,HLA-DRA,HLA-DRB1,IKBKE,ITK,ITPR1,ITPR2,JUN,KRAS,LCK,LCP2,LYN,MAP2K1,MAP2K2,MAPK1,MEF2A,MEF2C,NFAT5,NFATC3,NFKB1,NFKBIA,NRAS,PPP3CA,PPP3CC,PPP3R1,PRKCQ,RA…
Gαq Signaling	1.63	2.667	AKT1,AKT2,CALM1 (includes others),CAMK4,CHP1,CSK,FNBP1,GNAS,GNB2,GNB5,GNG4,GNG5,GRK2,GSK3B,HMOX1,IKBKE,ITPR1,ITPR2,MAP2K1,MAP2K2,MAPK1,NFATC3,NFKB1,NFKBIA,PLD3,PPP3CA,PPP3CC,PPP3R1,PRKCA,PRKCB,PRKCH,PRKCI,PRKCQ,PRKD3,RAC1,RAC2,RGS2,RHOA,RHOF,RHOG,RHOH,ROCK1
ERK5 Signaling	3.19	2.6	AKT1,ATF2,ATF4,CREB1,CREB3,CREBBP,ELK4,FOS,GNA12,KRAS,MAP3K2,MAP3K8,MEF2A,MEF2C,NRAS,PTPN11,RAP1A,RAP1B,RASD1,RPS6KB2,SH2D2A,YWHAB,YWHAE,YWHAG,YWHAH,YWHAQ,YWHAZ
IGF-1 Signaling	3.96	2.556	AKT1,AKT2,CSNK2A1,CSNK2A2,CSNK2B,FOS,FOXO1,GRB2,JAK1,JAK2,JUN,KRAS,MAP2K1,MAP2K2,MAPK1,MAPK8,NRAS,PRKACB,PRKAG1,PRKAR1A,PRKAR1B,PRKAR2A,PRKCI,PTPN11,RAP1A,RAP1B,RASD1,RPS6KB2,SOCS3,SOCS4,SRF,STAT3,YWHAB,YWHAE,YWHAG,YWHAH,YWHAQ,YWHAZ
Rac Signaling	2.98	2.535	ABI2,ACTR2,ACTR3,ARPC1B,ARPC2,ARPC3,ARPC4,ARPC5,BRK1,CD44,CFL1,CYFIP2,ELK4,IQGAP1,IQGAP2,ITGA4,ITGB1,JUN,KRAS,MAP2K1,MAP2K2,MAP2K7,MAP3K1,MAPK1,MAPK8,NFKB1,NRAS,PAK1,PIP5K1A,PIP5K1B,PRKCI,RAC1,RAP1A,RAP1B,RASD1,RHOA,TIAM1
NGF Signaling	2.82	2.535	AKT1,AKT2,ATF2,ATF4,BAX,CREB1,CREB3,CREBBP,CRK,GRB2,IKBKE,KRAS,MAP2K1,MAP2K2,MAP3K1,MAP3K12,MAP3K13,MAP3K2,MAP3K5,MAP3K7,MAP3K8,MAPK1,MAPK8,MAPK9,NFKB1,NRAS,PTPN11,RAC1,RAP1A,RAP1B,RASD1,RHOA,RHOG,ROCK1,RPS6KB2,SMPD4,TP53
HOTAIR Regulatory Pathway	1.33	2.53	AEBP2,AGO2,AKT1,AKT2,BRD4,CD44,CDKN1A,CREBBP,CTNNB1,DZIP3,EED,ELAVL1,EP300,H3-3A/H3-3B,HDAC1,HDAC2,IRF1,JARID2,KDM1A,KMT2A,KMT2C,LEF1,MDM2,MMP12,MMP9,MTF2,NFKB1,NFKBIA,RBM38,ROCK1,SNUPN,SPP1,SRF,STAT3,STK38,TCF3,TCF4,TCF7,TGFB1,VIM,YY1
tRNA Charging	4.32	2.524	CARS1,CARS2,DARS1,EPRS1,FARSB,GARS1,HARS1,IARS2,KARS1,MARS1,NARS1,RARS1,RARS2,TARS1,TARS3,VARS,WARS1,YARS1,YARS2
Thrombopoietin Signaling	1.63	2.524	FOS,GRB2,JAK2,JUN,KRAS,MAP2K1,MAP2K2,MAPK1,NRAS,PRKCA,PRKCB,PRKCH,PRKCI,PRKCQ,PRKD3,PTPN11,RAP1A,RAP1B,RASD1,STAT3
Cell Cycle: G1/S Checkpoint Regulation	6.47	-2.502	ATM,CCND2,CCND3,CCNE2,CDK4,CDKN1A,E2F2,E2F3,E2F4,E2F5,E2F8,FBXL5,FOXO1,GNL3,GSK3B,HDAC1,HDAC2,HDAC3,HDAC5,HDAC7,HDAC8,MAX,MDM2,PA2G4,PAK1IP1,RPL11,RPL5,SKP1,SMAD4,TFDP1,TGFB1,TP53
April Mediated Signaling	2.56	2.5	FOS,IKBKE,JUN,MAP2K7,MAP3K1,MAPK1,MAPK8,MAPK9,NFAT5,NFATC3,NFKB1,NFKBIA,TNFRSF13B,TRAF1,TRAF3,TRAF5
PKCθ Signaling in T Lymphocytes	4.78	2.496	BCL10,CAMK2D,CD247,CD28,CD3D,CD3E,CD3G,CD4,CHP1,FCER1G,FOS,FYN,GRB2,HLA-A,HLA-B,HLA-DMA,HLA-DMB,HLA-DOA,HLA-DQA1,HLA-DQB1,HLA-DRA,HLA-DRB1,IKBKE,JUN,KRAS,LCK,LCP2,MALT1,MAP3K1,MAP3K12,MAP3K13,MAP3K2,MAP3K5,MAP3K7,MAP3K8,MAPK1,MAPK8,NFAT5,NFATC3,NFKB1,NFKBIA,NRAS,PPP3CA,PPP3CC,PPP3R1,PRKCQ,RAC1,RAC2,RAP1A,RAP1B,RASD1,VAV1,ZAP70
Prolactin Signaling	3	2.449	CREBBP,EP300,FOS,FYN,GRB2,IRF1,JAK2,JUN,KRAS,MAP2K1,MAP2K2,MAPK1,NMI,NR3C1,NRAS,PRKCA,PRKCB,PRKCH,PRKCI,PRKCQ,PRKD3,PTPN11,RAP1A,RAP1B,RASD1,SOCS3,SOCS4,STAT3,TCF7
Cell Cycle Control of Chromosomal Replication	3.92	2.449	CDK11A,CDK4,DBF4,LIG1,MCM2,MCM3,MCM4,MCM5,MCM6,MCM7,ORC2,ORC3,ORC5,ORC6,PCNA,POLA2,POLD1,PRIM1,PRIM2,RPA1,RPA2,RPA3,TOP2A,TOP2B
PEDF Signaling	1.96	2.449	AKT1,AKT2,BCL2,BCL2L1,CASP8,CFLAR,IKBKE,KRAS,MAPK1,NFKB1,NFKBIA,NRAS,PNPLA2,RAC1,RAP1A,RAP1B,RASD1,RHOA,ROCK1,SRF,TCF12,TCF4,TCF7,TP53,WASF2,ZEB1
Chondroitin Sulfate Degradation (Metazoa)	1.31	2.449	CEMIP2,GM2A,HEXA,HEXB,HEXD,OGA
α-Adrenergic Signaling	2.51	2.4	CALM1 (includes others),CAMK4,GNAI2,GNAI3,GNAS,GNB2,GNB5,GNG4,GNG5,ITPR1,ITPR2,KRAS,MAP2K1,MAP2K2,MAPK1,NRAS,PHKG1,PRKACB,PRKAG1,PRKAR1A,PRKAR1B,PRKAR2A,PRKCA,PRKCB,PRKCH,PRKCI,PRKCQ,PRKD3,RAP1A,RAP1B,RASD1
Myc Mediated Apoptosis Signaling	6.12	2.353	APAF1,BAX,BBC3,BCL2,BCL2L1,BCL2L11,BID,CASP2,CASP3,CASP8,CFLAR,CREBBP,CYCS,IKBKE,MAX,MCL1,MDM2,NFKB1,PRKACB,PRKAG1,PRKAR1A,PRKAR1B,PRKAR2A,TNF,TNFRSF1B,TP53
Calcium-induced T Lymphocyte Apoptosis	9.83	2.335	CALM1 (includes others),CAMK4,CAPN2,CD247,CD3D,CD3E,CD3G,CD4,CHP1,EP300,FCER1G,HDAC1,HDAC2,HLA-A,HLA-B,HLA-DMA,HLA-DMB,HLA-DOA,HLA-DQA1,HLA-DQB1,HLA-DRA,HLA-DRB1,ITPR1,ITPR2,LCK,PPP3CA,PPP3CC,PPP3R1,PRKCA,PRKCB,PRKCH,PRKCI,PRKCQ,PRKD3,ZAP70
IL-8 Signaling	3.31	2.335	AKT1,AKT2,BAX,BCL2,BCL2L1,CCND2,CCND3,CSTB,EIF4EBP1,FNBP1,FOS,GNA12,GNAI2,GNAI3,GNAS,GNB2,GNB5,GNG4,GNG5,HMOX1,IKBKE,IQGAP1,IRAK1,IRAK4,ITGAX,ITGB2,JUN,KRAS,LASP1,MAP2K1,MAP2K2,MAP4K4,MAPK1,MAPK8,MAPK9,MMP9,MTOR,MYL12B,NFKB1,NRAS,PLD3,PRKCA,PRKCB,PRKCH,PRKCI,PRKCQ,PRKD3,RAB11FIP2,RAC1,RAC2,RAP1A,RAP1B,RASD1,RHOA,RHOF,RHOG,RHOH,ROCK1,VASP,VEGFB
Estrogen-mediated S-phase Entry	1.57	2.333	CCNA2,CCNE2,CDK4,CDKN1A,E2F2,E2F3,E2F4,E2F5,E2F8,TFDP1
Glutathione Redox Reactions I	1.63	2.333	GPX1,GPX4,GPX7,GSR,GSTK1,GSTP1,MGST2,MGST3,PRDX6
Tryptophan Degradation III (Eukaryotic)	1.5	2.333	ACAT2,AFMID,HADH,HADHA,HADHB,HSD17B10,HSD17B8,KYNU,PARK7
Cell Cycle Regulation by BTG Family Proteins	1.94	2.333	BTG1,BTG2,CCNE2,CDK4,E2F2,E2F3,E2F4,E2F5,E2F8,PPP2CA,PPP2R5A,PPP2R5D,PPP2R5E,PRMT1
Lymphotoxin β Receptor Signaling	1.82	2.324	AKT1,AKT2,APAF1,BCL2L1,CASP3,CREBBP,CYCS,EP300,IKBKE,LTA,LTB,MAPK1,NFKB1,NFKBIA,TNFSF14,TRAF1,TRAF3,TRAF5
B Cell Activating Factor Signaling	2.75	2.324	FOS,IKBKE,JUN,MAP2K7,MAP3K1,MAPK1,MAPK8,MAPK9,NFAT5,NFATC3,NFKB1,NFKBIA,TNFRSF13B,TNFRSF13C,TRAF1,TRAF3,TRAF5
Cyclins and Cell Cycle Regulation	4.74	2.294	ATM,CCNA2,CCNB1,CCNB2,CCND2,CCND3,CCNE2,CCNH,CDK4,CDKN1A,E2F2,E2F3,E2F4,E2F5,E2F8,FBXL5,GSK3B,HDAC1,HDAC2,HDAC3,HDAC5,HDAC7,HDAC8,PA2G4,PPP2CA,PPP2R5A,PPP2R5D,PPP2R5E,SKP1,TFDP1,TGFB1,TP53,WEE1
BEX2 Signaling Pathway	2.94	2.268	AKT1,AKT2,BBC3,BCL2,CDKN1A,CTNNB1,GSK3B,HIF1A,JUN,LEF1,LGALS1,MAPK8,MAPK9,MTOR,NFKB1,NFKBIA,PPP2CA,PPP2R5A,PPP2R5D,PPP2R5E,SPP1,STAT3,SWAP70,TCF3,TCF4,TCF7,TSC2,VEGFB
Type I Diabetes Mellitus Signaling	7.96	2.263	APAF1,BCL2,BID,CASP3,CASP8,CD247,CD28,CD3D,CD3E,CD3G,CYCS,FCER1G,GZMB,HLA-A,HLA-B,HLA-C,HLA-DMA,HLA-DMB,HLA-DOA,HLA-DQA1,HLA-DQB1,HLA-DRA,HLA-DRB1,HLA-E,HLA-F,HSPD1,IFNG,IFNGR1,IKBKE,IRAK1,IRF1,JAK1,JAK2,LTA,MAP2K3,MAP2K7,MAP3K5,MAP3K7,MAPK1,MAPK8,MAPK9,NFKB1,NFKBIA,PRF1,SOCS3,SOCS4,TNF,TNFRSF1B
HMGB1 Signaling	1.46	2.263	AKT1,AKT2,CD40LG,CD70,CSF2,FNBP1,FOS,HMGB1,IFNG,IFNGR1,IL15,JUN,KAT2B,KAT6A,KAT7,KRAS,LTA,LTB,MAP2K1,MAP2K2,MAP2K3,MAP2K7,MAPK1,MAPK8,MAPK9,NFKB1,NRAS,RAC1,RAC2,RAP1A,RAP1B,RASD1,RHOA,RHOF,RHOG,RHOH,TGFB1,TNF,TNFRSF1B,TNFSF10,TNFSF14,TNFSF4
Heme Biosynthesis II	1.67	2.236	ALAD,ALAS1,CPOX,UROD,UROS
Th2 Pathway	4.67	2.191	APH1A,CD247,CD28,CD3D,CD3E,CD3G,CD4,CD40,CHD4,CXCR4,GRB2,HLA-A,HLA-B,HLA-DMA,HLA-DMB,HLA-DOA,HLA-DPA1,HLA-DPB1,HLA-DQA1,HLA-DQB1,HLA-DQB2,HLA-DRA,HLA-DRB1,IFNG,IL12RB2,IL17RB,IL2RG,IL4R,ITGB2,JAK1,JAK2,JAK3,JUN,MAF,NFKB1,NOTCH1,PRKCQ,PSEN1,PSENEN,RUNX3,S1PR1,SOCS3,STAT6,TGFB1,TGFBR3,TNFRSF4,TNFSF4,VAV1
PI3K/AKT Signaling	6.07	2.188	AKT1,AKT2,BCL2,BCL2L1,CDC37,CDKN1A,CSF2RB,CTNNB1,EIF4E,EIF4EBP1,FOXO1,GRB2,GSK3B,HSP90AA1,HSP90AB1,HSP90B1,IKBKE,IL10RA,IL10RB,IL12RB2,IL17RB,IL1R2,IL21R,IL2RG,IL4R,IL7R,ILK,INPP5D,ITGA4,ITGB1,JAK1,JAK2,JAK3,KRAS,LIMS1,MAP2K1,MAP2K2,MAP3K5,MAP3K8,MAPK1,MCL1,MDM2,MTOR,NFKB1,NFKBIA,NRAS,PPP2CA,PPP2R5A,PPP2R5D,PPP2R5E,RAP1A,RAP1B,RASD1,RPS6KB2,THEM4,TP53,TSC2,YWHAB,YWHAE,YWHAG,YWHAH,YWHAQ,YWHAZ
IL-2 Signaling	2.84	2.183	AKT1,AKT2,CSNK2A1,CSNK2A2,CSNK2B,FOS,GRB2,IL2RG,JAK1,JAK3,JUN,KRAS,LCK,MAP2K1,MAP2K2,MAPK1,MAPK8,NRAS,PTPN11,RAP1A,RAP1B,RASD1,SYK
Regulation of eIF4 and p70S6K Signaling	17.6	2.183	AGO2,AKT1,AKT2,EIF1,EIF1AX,EIF1AY,EIF2B1,EIF2B3,EIF2B4,EIF2B5,EIF2S1,EIF2S2,EIF2S3,EIF3B,EIF3D,EIF3E,EIF3F,EIF3G,EIF3H,EIF3I,EIF3K,EIF3L,EIF3M,EIF4A2,EIF4A3,EIF4E,EIF4EBP1,EIF4EBP2,EIF4G1,EIF4G2,FAU,GRB2,ITGA4,ITGB1,KRAS,MAP2K1,MAP2K2,MAPK1,MTOR,NRAS,PABPC1,PAIP2,PPP2CA,PPP2R5A,PPP2R5D,PPP2R5E,RAP1A,RAP1B,RASD1,RPS10,RPS11,RPS12,RPS13,RPS14,RPS15,RPS15A,RPS16,RPS17,RPS18,RPS19,RPS2,RPS20,RPS21,RP…
CCR5 Signaling in Macrophages	1.57	2.183	CALM1 (includes others),CAMK4,CCL4,CD247,CD3D,CD3E,CD3G,CD4,FCER1G,FOS,GNAI2,GNAI3,GNAS,GNB2,GNB5,GNG4,GNG5,JUN,MAPK1,MAPK8,MAPK9,PRKCA,PRKCB,PRKCH,PRKCI,PRKCQ,PRKD3
RAN Signaling	7.09	2.138	CSE1L,IPO5,KPNA1,KPNA2,KPNA3,KPNA4,KPNA5,KPNA6,KPNB1,RAN,RANBP1,RCC1,TNPO1,XPO1
Role of CHK Proteins in Cell Cycle Checkpoint Control	1.8	-2.138	ATM,CDKN1A,CHEK1,CLSPN,E2F2,E2F3,E2F4,E2F5,E2F8,MDC1,PCNA,PPP2CA,PPP2R5A,PPP2R5D,PPP2R5E,RAD50,RPA1,TLK1,TP53
Ephrin Receptor Signaling	2.94	2.1	ABI1,ACP1,ACTR2,ACTR3,AKT1,AKT2,ARPC1B,ARPC2,ARPC3,ARPC4,ARPC5,ATF2,ATF4,CFL1,CREB1,CREB3,CREBBP,CRK,CXCR4,FYN,GNA12,GNAI2,GNAI3,GNAS,GNB2,GNB5,GNG4,GNG5,GRB2,GRINA,ITGA4,ITGB1,JAK2,KRAS,MAP2K1,MAP2K2,MAP4K4,MAPK1,NRAS,PAK1,PTPN11,RAC1,RAC2,RAP1A,RAP1B,RAPGEF1,RASD1,RHOA,ROCK1,SDCBP,STAT3,VEGFB,WAS,WIPF1
Tec Kinase Signaling	1.9	2.058	ACTG1,FCER1G,FNBP1,FOS,FYN,GNA12,GNAI2,GNAI3,GNAS,GNB2,GNB5,GNG4,GNG5,GTF2I,ITGA4,ITGB1,ITK,JAK1,JAK2,JAK3,LCK,LYN,MAPK8,MAPK9,NFKB1,PAK1,PRKCA,PRKCB,PRKCH,PRKCI,PRKCQ,PRKD3,RAC1,RAC2,RHOA,RHOF,RHOG,RHOH,STAT3,STAT6,TEC,TNF,TNFSF10,VAV1,WAS
Sumoylation Pathway	7.4	2.058	ARHGDIA,ARHGDIB,CREBBP,CTBP1,DAXX,EP300,ETS1,FNBP1,FOS,HDAC1,HDAC2,ISG20,JUN,KDM1A,MAP3K5,MAPK8,MAPK9,MDM2,NFKB1,NFKBIA,NR3C1,PCNA,RAC1,RAC2,RAN,RCC1,RHOA,RHOF,RHOG,RHOH,RPA1,SAE1,SENP6,SENP7,SERBP1,SMAD4,SUMO1,SUMO2,SUMO4,TDG,TP53,UBA2,UBE2I,ZEB1,ZNF217
CXCR4 Signaling	2.57	2.03	AKT1,AKT2,CD4,CRK,CXCR4,EGR1,ELMO1,FNBP1,FOS,GNA12,GNAI2,GNAI3,GNAS,GNB2,GNB5,GNG4,GNG5,ITPR1,ITPR2,JUN,KRAS,LYN,MAP2K1,MAP2K2,MAPK1,MAPK8,MAPK9,MYL12A,MYL12B,MYL6,MYL6B,NRAS,PAK1,PRKCA,PRKCB,PRKCH,PRKCI,PRKCQ,PRKD3,RAC1,RAC2,RAP1A,RAP1B,RASD1,RHOA,RHOF,RHOG,RHOH,ROCK1
Inhibition of ARE-Mediated mRNA Degradation Pathway	9.12	2.023	AGO2,AKT1,AKT2,CD40LG,CD70,CNOT1,CNOT11,CNOT2,CNOT9,DCP1A,DDX6,DIS3L,EXOSC1,EXOSC3,EXOSC4,EXOSC6,EXOSC7,EXOSC8,LTA,LTB,MAP3K7,MAPK1,MAPK6,MAPKAPK2,PABPN1,PAPOLA,PAPOLG,PPP2CA,PPP2R5A,PPP2R5D,PPP2R5E,PRKACB,PRKAG1,PRKAR1A,PRKAR1B,PRKAR2A,PSME1,PSME2,PSME3,PSME4,TIA1,TNF,TNFRSF1B,TNFSF10,TNFSF14,TNFSF4,YWHAB,YWHAE,YWHAG,YWHAH,YWHAQ,YWHAZ,ZFP36,ZFP36L1,ZFP36L2
Actin Cytoskeleton Signaling	2.36	2.023	ABI2,ACTG1,ACTN1,ACTR2,ACTR3,ARHGEF1,ARHGEF7,ARPC1B,ARPC2,ARPC3,ARPC4,ARPC5,BRK1,CFL1,CRK,CSK,CYFIP2,DIAPH1,DIAPH2,EZR,FLNA,GNA12,GRB2,GSN,IQGAP1,IQGAP2,ITGA4,ITGB1,KRAS,MAP2K1,MAP2K2,MAPK1,MPRIP,MSN,MYL12A,MYL12B,MYL6,MYL6B,NCKAP1L,NRAS,PAK1,PFN1,PIP5K1A,PIP5K1B,RAC1,RAC2,RAP1A,RAP1B,RASD1,RHOA,ROCK1,TIAM1,TLN1,TMSB10/TMSB4X,TMSB4Y,TTN,VAV1,VCL,WAS,WASF2

## Sheet: CD8_7D
Ingenuity Canonical Pathways	-log(p-value)	z-score	Molecules
Phospholipase C Signaling	6.79	5.185	ARHGEF1,ARHGEF18,ARHGEF2,ARHGEF3,ARHGEF7,ATF2,ATF4,CALM1 (includes others),CAMK4,CD247,CD3D,CD3E,CD3G,CD79A,CD79B,CHP1,CREB1,CREB3,CREBBP,EP300,FNBP1,FYN,GNB1,GNB4,GRB2,HDAC1,HDAC2,HDAC5,HDAC6,HDAC7,HDAC8,ITGA4,ITGB1,ITK,ITPR1,ITPR2,KRAS,LCK,LCP2,LYN,MAP2K1,MAP2K2,MAPK1,MARCKS,MEF2A,MEF2C,MPRIP,MYL12A,MYL12B,MYL4,MYL6,MYL6B,NFAT5,NFATC3,NFKB1,NFKB2,NRAS,PEBP1,PLD2,PLD3,PPP1R12A,PPP1R12B,PPP3CA,PP…
GNRH Signaling	2.47	5.105	ATF2,ATF4,CALM1 (includes others),CAMK2D,CAMK4,CREB1,CREB3,CREBBP,EGR1,FOS,GNB1,GRB2,HBEGF,ITPR1,ITPR2,JUN,KRAS,MAP2K1,MAP2K2,MAP2K7,MAP3K1,MAP3K11,MAP3K12,MAP3K13,MAP3K2,MAP3K3,MAP3K5,MAP3K7,MAP3K8,MAPK1,MAPK14,MAPK9,NFKB1,NFKB2,NRAS,PAK2,PRKACB,PRKAG2,PRKAR1A,PRKAR2A,PRKCA,PRKCB,PRKCD,PRKCH,PRKCI,PRKD3,RAC1,RALA,RAP1B,RASD1
Necroptosis Signaling Pathway	5.57	5.078	BIRC3,CAMK2D,CAPN2,CAPN7,CAPNS1,CASP1,CASP10,CASP8,CFLAR,CHP1,DNM1L,EIF2AK2,FADD,FKBP1A,GLUD1,GLUL,IRF3,JAK1,MAP3K7,MDM2,MLKL,PAM16,PELI1,PPID,PPIF,PPP3CA,PPP3CB,PPP3CC,PPP3R1,PYCARD,SLC25A3,SLC25A5,STAT1,TAB2,TIMM10,TIMM13,TIMM17B,TIMM23,TIMM44,TIMM8B,TIMM9,TNF,TNFRSF1B,TNFSF10,TOMM20,TOMM22,TOMM7,TOMM70,TP53,TRPM7,TSPO,UBC,VDAC1,VDAC2,VDAC3,ZBP1
Cardiac Hypertrophy Signaling (Enhanced)	1.7	5.004	AKAP13,AKT1,AKT2,AKT3,ATF2,ATF6,CALM1 (includes others),CAMK2D,CAMK4,CD40LG,CD70,CHP1,CSF2,CTNNB1,CXCL8,DIAPH1,DIAPH2,EIF2B1,EIF2B3,EIF2B4,EIF2B5,EIF4E,EIF4EBP1,EP300,GDE1,GNB1,GSK3B,HDAC1,HDAC2,HDAC5,HDAC6,HDAC7,HDAC8,IKBKE,IL10RA,IL1RL1,IL21R,IL2RG,IL4,IL4R,IL6ST,IL7R,ITGA4,ITGB1,ITPR1,ITPR2,JAK2,JUN,KRAS,LTA,LTB,MAP2K1,MAP2K2,MAP2K7,MAP3K1,MAP3K11,MAP3K12,MAP3K13,MAP3K2,MAP3K3,MAP3K5,MAP3K7,MA…
Role of NFAT in Cardiac Hypertrophy	2.08	5	AKT1,AKT2,AKT3,CALM1 (includes others),CAMK2D,CAMK4,CHP1,CSNK1A1,EP300,GNB1,GNB4,GRB2,GSK3B,HDAC1,HDAC2,HDAC5,HDAC6,HDAC7,HDAC8,IL6ST,ITPR1,ITPR2,KRAS,MAP2K1,MAP2K2,MAP2K7,MAP3K1,MAP3K7,MAPK1,MAPK14,MAPK9,MEF2A,MEF2C,NRAS,PDIA3,PIK3CA,PLCL2,PPP3CA,PPP3CB,PPP3CC,PPP3R1,PRKACB,PRKAG2,PRKAR1A,PRKAR2A,PRKCA,PRKCB,PRKCD,PRKCH,PRKCI,PRKD3,RALA,RAP1B,RASD1,RCAN3,TGFB1,TGFBR1,TGFBR2
Xenobiotic Metabolism General Signaling Pathway	2.46	4.841	AHR,AKT1,AKT2,AKT3,CREBBP,EP300,FTL,GSTK1,GSTP1,KEAP1,KRAS,MAF,MAP2K1,MAP2K2,MAP2K7,MAP3K1,MAP3K11,MAP3K12,MAP3K13,MAP3K2,MAP3K3,MAP3K5,MAP3K7,MAP3K8,MAPK1,MAPK14,MAPK9,MGST2,MGST3,NR1H2,NRAS,PIK3CA,PRKCA,PRKCB,PRKCD,PRKCH,PRKCI,PRKD3,RALA,RAP1B,RASD1,RBX1
HGF Signaling	4.85	4.768	AKT1,AKT2,AKT3,ATF2,CRKL,ELF1,ELF2,ELK3,ETS1,FOS,GRB2,ITGA4,ITGB1,JUN,KRAS,MAP2K1,MAP2K2,MAP2K7,MAP3K1,MAP3K11,MAP3K12,MAP3K13,MAP3K2,MAP3K3,MAP3K5,MAP3K7,MAP3K8,MAPK1,MAPK9,NRAS,PIK3CA,PRKCA,PRKCB,PRKCD,PRKCH,PRKCI,PRKD3,RAC1,RALA,RAP1B,RAPGEF1,RASD1
Synaptic Long Term Potentiation	3.32	4.743	ATF2,ATF4,CALM1 (includes others),CAMK2D,CAMK4,CHP1,CREB1,CREB3,CREBBP,EP300,GRINA,ITPR1,ITPR2,KRAS,MAP2K1,MAP2K2,MAPK1,NRAS,PDIA3,PLCL2,PPP1CA,PPP1CC,PPP1R11,PPP1R12A,PPP1R14B,PPP3CA,PPP3CB,PPP3CC,PPP3R1,PRKACB,PRKAG2,PRKAR1A,PRKAR2A,PRKCA,PRKCB,PRKCD,PRKCH,PRKCI,PRKD3,RALA,RAP1B,RASD1
Protein Kinase A Signaling	2.67	4.72	ACP1,AKAP10,AKAP11,AKAP13,AKAP9,ANAPC11,ANAPC7,ATF2,ATF4,CALM1 (includes others),CAMK2D,CAMK4,CDC16,CDC25B,CDC27,CHP1,CREB1,CREB3,CREBBP,CREM,CTNNB1,DUSP10,DUSP16,DUSP18,FLNA,GDE1,GNB1,GNB4,GSK3B,GYS1,H1-10,H1-2,H1-3,H1-4,H1-5,H3-3A/H3-3B,ITPR1,ITPR2,KDELR1,LEF1,MAP2K1,MAP2K2,MAP3K1,MAPK1,MYL12A,MYL12B,MYL4,MYL6,MYL6B,NFAT5,NFATC3,NFKB1,NFKB2,PDE3B,PDE4B,PDE7A,PDE8A,PDIA3,PLCL2,PPP1CA,PPP1CC,PPP1…
NRF2-mediated Oxidative Stress Response	12.1	4.715	ACTA2,ACTB,ACTG1,AKR1A1,AKR7A2,AKT1,ATF4,CAT,CBR1,CCT7,CLPP,CREBBP,DNAJA1,DNAJA4,DNAJB1,DNAJB12,DNAJB14,DNAJB6,DNAJB9,DNAJC18,DNAJC19,DNAJC3,DNAJC7,DNAJC8,DNAJC9,EP300,ERP29,FKBP5,FOS,FTH1,FTL,GCLM,GSK3B,GSR,GSTK1,GSTP1,HERPUD1,JUN,JUNB,JUND,KEAP1,KRAS,MAF,MAFF,MAFG,MAP2K1,MAP2K2,MAP2K7,MAP3K1,MAP3K5,MAP3K7,MAPK1,MAPK14,MAPK9,MGST2,MGST3,NRAS,PIK3CA,PMF1/PMF1-BGLAP,PPIB,PRDX1,PRKCA,PRKCB,PRKCD,PR…
RANK Signaling in Osteoclasts	5.29	4.667	AKT1,AKT2,AKT3,BIRC3,CALM1 (includes others),CAMK4,CBL,CHP1,FOS,GSN,IKBKE,JUN,MAP2K1,MAP2K2,MAP2K7,MAP3K1,MAP3K11,MAP3K12,MAP3K13,MAP3K2,MAP3K3,MAP3K5,MAP3K7,MAP3K8,MAPK1,MAPK14,MAPK9,NFKB1,NFKB2,PIK3CA,PPP3CA,PPP3CB,PPP3CC,PPP3R1,TAB2,TRAF5
CD28 Signaling in T Helper Cells	15.3	4.621	ACTR2,ACTR3,AKT1,AKT2,AKT3,ARPC1B,ARPC2,ARPC3,ARPC4,ARPC5,ARPC5L,BCL10,CALM1 (includes others),CAMK4,CD247,CD28,CD3D,CD3E,CD3G,CD4,CD86,CHP1,CSK,CTLA4,FOS,FYN,GRB2,HLA-A,HLA-B,HLA-DMA,HLA-DQB1,HLA-DRA,HLA-DRB1,HLA-DRB5,IKBKE,ITK,ITPR1,ITPR2,JUN,LCK,LCP2,MALT1,MAP2K1,MAP2K2,MAP3K1,MAPK9,NFAT5,NFATC3,NFKB1,NFKB2,PIK3CA,PPP3CA,PPP3CB,PPP3CC,PPP3R1,PTPN6,PTPRC,RAC1,SYK,TRGV9,VAV1,WAS,ZAP70
NF-κB Signaling	3.08	4.621	AKT1,AKT2,AKT3,BCL10,BTRC,CASP8,CD40LG,CREBBP,CSNK2A1,CSNK2A2,CSNK2B,EIF2AK2,EP300,FADD,GSK3B,HDAC1,HDAC2,IRAK1,IRAK4,KRAS,LCK,LTA,MALT1,MAP2K7,MAP3K1,MAP3K3,MAP3K7,MAP3K8,NFKB1,NFKB2,NRAS,PELI1,PIK3CA,PRKACB,PRKCB,RALA,RAP1B,RASD1,SIGIRR,TAB2,TANK,TDP2,TGFBR1,TGFBR2,TGFBR3,TNF,TNFAIP3,TNFRSF1B,TRAF3,TRAF5,TRGV9,UBE2N,UBE2V1,ZAP70
Reelin Signaling in Neurons	3.78	4.523	ACTR2,ACTR3,AFDN,AKT1,AKT2,AKT3,ARHGEF1,ARHGEF2,ARHGEF3,ARPC1B,ARPC2,ARPC3,ARPC4,ARPC5,ARPC5L,CAMK2D,CFL1,CRKL,FYN,GRINA,GSK3B,HCK,ITGA4,ITGA6,ITGAL,ITGB1,ITGB2,LCK,LYN,MAP2K1,MAP2K2,MAP2K7,MAP3K11,MAP4K1,MAPK1,MAPK9,NDEL1,PAFAH1B1,PIK3CA,RAC1,RAP1B,RAPGEF1,RHOA,YES1
Senescence Pathway	6.81	4.477	AKT1,AKT2,AKT3,ANAPC11,ANAPC7,ATF3,CALM1 (includes others),CAMK4,CAPN2,CAPN7,CAPNS1,CAT,CCNB1,CDC16,CDC25B,CDC27,CDK1,CDK4,CHEK1,CHP1,CREBBP,CXCL8,DHCR24,DLD,DMTF1,E2F3,EIF4E,EIF4EBP1,ELF1,ELF2,ELK3,EP300,ETS1,GADD45A,GADD45G,HBP1,IKBKE,ING1,IRF3,ITPR2,ITSN2,JUN,KAT2B,KRAS,MAP2K1,MAP2K2,MAP2K7,MAP3K7,MAPK1,MAPK14,MAPK6,MAPKAPK2,MAPKAPK3,MDM2,NBN,NFAT5,NFATC3,NFKB1,NFKB2,NRAS,PARP1,PDHA1,PDHB,PHF1…
Synaptogenesis Signaling Pathway	1.7	4.417	ACTR2,ACTR3,AFDN,AKT1,AKT2,AKT3,AP1B1,AP1G2,AP2B1,AP2M1,ARHGEF7,ARPC1B,ARPC2,ARPC3,ARPC4,ARPC5,ARPC5L,ATF2,ATF4,CALM1 (includes others),CAMK2D,CAMK4,CFL1,CLASP2,CREB1,CREB3,CREBBP,CRKL,CTNNB1,EFNA2,EIF4EBP1,EIF4EBP2,FYN,GOSR2,GRB2,GRINA,GSK3B,HCK,HSPA8,ITPR1,ITSN2,KRAS,LCK,LRP1,LYN,MAPK1,MAPK14,MARCKS,NAP1L1,NAP1L4,NAPG,NRAS,PAFAH1B1,PIK3CA,PRKACB,PRKAG2,PRKAR1A,PRKAR2A,PRKCD,RAC1,RALA,RAP1B,RAPG…
Cardiac Hypertrophy Signaling	3.87	4.276	ADSS2,AKT1,ATF2,CALM1 (includes others),CAMK4,CHP1,CREB1,CREBBP,EIF2B1,EIF2B3,EIF2B4,EIF2B5,EIF4E,EP300,FNBP1,GNB1,GNB4,GRB2,GSK3B,JUN,KRAS,MAP2K1,MAP2K2,MAP2K7,MAP3K1,MAP3K11,MAP3K12,MAP3K13,MAP3K2,MAP3K3,MAP3K5,MAP3K7,MAP3K8,MAPK1,MAPK14,MAPK9,MAPKAPK2,MAPKAPK3,MEF2A,MEF2C,MYL12A,MYL12B,MYL4,MYL6,MYL6B,NRAS,PDIA3,PIK3CA,PLCL2,PPP3CA,PPP3CB,PPP3CC,PPP3R1,PRKACB,PRKAG2,PRKAR1A,PRKAR2A,RAC1,RALA,R…
Opioid Signaling Pathway	2.3	4.25	AKT1,AKT2,AKT3,AP1B1,AP1G2,AP2B1,AP2M1,ATF2,ATF4,CALM1 (includes others),CAMK2D,CAMK4,CREB1,CREB3,CREBBP,CTNNB1,EP300,FOS,FOSB,FYN,GNB1,GRINA,GRK2,GRK5,GRK6,GSK3B,HCK,ITPR1,ITPR2,KRAS,LCK,LYN,MAP2K1,MAP2K2,MAP2K7,MAPK1,MAPK6,MYC,NFKB1,NFKB2,NRAS,OGFR,PLD2,PPP3CA,PPP3CB,PPP3CC,PPP3R1,PRKACB,PRKAG2,PRKAR1A,PRKAR2A,PRKCA,PRKCB,PRKCD,PRKCH,PRKCI,PRKD3,RAC1,RALA,RAP1B,RASD1,RGS1,RGS10,RGS16,RPS6KA5,SR…
B Cell Receptor Signaling	8.85	4.123	AKT1,AKT2,AKT3,APBB1IP,ATF2,ATF4,BCL10,BCL2A1,CALM1 (includes others),CAMK2D,CAMK4,CD79A,CD79B,CFL1,CREB1,CREB3,CREBBP,CSK,DAPP1,EGR1,ETS1,FOXO1,GRB2,GSK3B,IGHA1,IKBKE,INPP5B,INPP5D,JUN,KRAS,LYN,MALT1,MAP2K1,MAP2K2,MAP2K7,MAP3K1,MAP3K11,MAP3K12,MAP3K13,MAP3K2,MAP3K3,MAP3K5,MAP3K7,MAP3K8,MAPK1,MAPK14,MAPK9,MEF2C,NFAT5,NFATC3,NFKB1,NFKB2,NRAS,PAG1,PIK3AP1,PIK3CA,POU2F2,PPP3CA,PPP3CB,PPP3CC,PPP3R1,P…
14-3-3-mediated Signaling	4.66	4.116	AKT1,AKT2,AKT3,BAX,CBL,FOS,FOXO1,GRB2,GSK3B,JUN,KRAS,MAP2K1,MAP2K2,MAP3K5,MAPK1,MAPK9,NRAS,PDCD6IP,PDIA3,PIK3CA,PLCL2,PRKCA,PRKCB,PRKCD,PRKCH,PRKCI,PRKD3,RALA,RAP1B,RASD1,TNF,TSC1,TUBA1A,TUBA1B,TUBA1C,TUBA4A,TUBB,TUBB2A,TUBB6,VIM,YWHAB,YWHAE,YWHAG,YWHAH,YWHAQ,YWHAZ
Role of NFAT in Regulation of the Immune Response	6.89	3.873	AKT1,AKT2,AKT3,ATF2,CALM1 (includes others),CAMK4,CD247,CD28,CD3D,CD3E,CD3G,CD4,CD79A,CD79B,CD86,CHP1,CSNK1A1,CSNK1D,CSNK1G2,CSNK1G3,FOS,FYN,GNB1,GNB4,GRB2,GSK3B,HLA-A,HLA-B,HLA-DMA,HLA-DQB1,HLA-DRA,HLA-DRB1,HLA-DRB5,IKBKE,ITK,ITPR1,ITPR2,JUN,KRAS,LCK,LCP2,LYN,MAP2K1,MAP2K2,MAPK1,MEF2A,MEF2C,MS4A2,NFAT5,NFATC3,NFKB1,NFKB2,NRAS,PIK3CA,PPP3CA,PPP3CB,PPP3CC,PPP3R1,RALA,RAP1B,RASD1,RCAN3,SYK,TRGV9,XP…
Production of Nitric Oxide and Reactive Oxygen Species in Macrophages	4.67	3.841	AKT1,AKT2,AKT3,APOC1,CAT,CREBBP,CYBA,FNBP1,FOS,HOXA10,IKBKE,IL4,IRF1,JAK1,JAK2,JAK3,JUN,LYZ,MAP2K1,MAP2K7,MAP3K1,MAP3K11,MAP3K12,MAP3K13,MAP3K2,MAP3K3,MAP3K5,MAP3K7,MAP3K8,MAPK1,MAPK14,MAPK9,NFKB1,NFKB2,PIK3CA,PPP1CA,PPP1CC,PPP1R11,PPP1R12A,PPP1R14B,PPP2R1A,PPP2R5A,PPP2R5E,PRKCA,PRKCB,PRKCD,PRKCH,PRKCI,PRKD3,PTPN6,RAC1,RAP1B,RHOA,RHOF,RHOH,RHOQ,RHOT2,RND1,STAT1,TNF,TNFRSF1B,TYK2
UVB-Induced MAPK Signaling	2.27	3.771	AKT1,EIF4E,EIF4EBP1,FOS,H3-3A/H3-3B,JUN,MAP2K1,MAPK1,MAPK14,MAPK9,PIK3CA,PRKCA,PRKCB,PRKCD,PRKCH,PRKCI,PRKD3,RPS6KA5,TP53
Systemic Lupus Erythematosus In B Cell Signaling Pathway	9.13	3.757	AKT1,AKT2,AKT3,BCL10,BCL2L11,CALM1 (includes others),CAMK4,CBL,CCND2,CCND3,CD40LG,CD5,CD70,CD72,CD79A,CD79B,CHP1,CSF2,CSK,CTNNB1,CXCL8,FOS,FOXO1,FYN,GRB2,GSK3B,HCK,IFIH1,IFIT2,IFIT3,IGHA1,IL4,IL6ST,INPP5B,INPP5D,IRAK1,IRAK4,IRF3,IRF7,ISG15,ISG20,JAK1,JAK2,JUN,KRAS,LCK,LILRB4,LTA,LTB,LYN,MALT1,MAP2K1,MAP2K2,MAP3K7,MAPK1,MCL1,MYC,NFAT5,NFATC3,NFKB1,NFKB2,NRAS,PAG1,PIK3AP1,PIK3CA,PIM2,PPP3CA,PPP3CB,…
Estrogen Receptor Signaling	5.99	3.719	AKT1,AKT2,AKT3,ATF2,ATF4,ATP5F1A,ATP5F1C,ATP5F1E,ATP5MC1,ATP5PB,CCNC,CFL1,CREB1,CREB3,CREBBP,CTBP1,CTBP2,DDX5,EIF2B1,EIF2B3,EIF2B4,EIF2B5,EIF4E,EIF4EBP1,EP300,FOS,FOXO1,GNB1,GRB2,GSK3B,HIF1A,HNRNPD,HSP90AA1,HSP90AB1,HSP90B1,JAK1,JAK2,JAK3,JUN,KRAS,MAP2K1,MAP2K2,MAPK1,MED1,MED13,MED15,MED21,MED27,MED31,MED6,MMP12,MMP9,MPRIP,MYC,MYL12A,MYL12B,MYL4,MYL6,MYL6B,NCOA1,NCOA2,NCOA3,NCOR1,NFKB1,NFKB2,NR3C…
Sirtuin Signaling Pathway	20.5	3.713	ADAM10,AGTRAP,AKT1,ATG101,ATG12,ATG13,ATG14,ATG16L1,ATG3,ATG4A,ATG4B,ATP5F1A,ATP5F1B,ATP5F1C,ATP5F1E,ATP5MC1,ATP5PB,ATP5PF,BAX,BCL2L11,CPT1A,CRTC2,CXCL8,FOXO1,GABARAP,GABARAPL1,GABARAPL2,GABPA,GABPB1,GABPB2,GADD45A,GADD45G,GLS,GLUD1,GSK3B,H1-10,H1-2,H1-3,H1-4,H1-5,H3-3A/H3-3B,HIF1A,JUN,LDHA,LDHB,MAPK1,MAPK6,MYC,NAMPT,NBN,NDUFA1,NDUFA11,NDUFA12,NDUFA13,NDUFA3,NDUFA4,NDUFA6,NDUFA9,NDUFAB1,NDUFAF2,N…
Fcγ Receptor-mediated Phagocytosis in Macrophages and Monocytes	7.17	3.703	ACTA2,ACTB,ACTG1,ACTR2,ACTR3,AKT1,AKT2,AKT3,ARF6,ARPC1B,ARPC2,ARPC3,ARPC4,ARPC5,ARPC5L,CBL,CSF2,EZR,FYN,HCK,INPP5D,LCP2,LYN,MAPK1,PIP5K1A,PLD2,PLD3,PRKCA,PRKCB,PRKCD,PRKCH,PRKCI,PRKD3,RAB11A,RAB11B,RAC1,SYK,TLN1,VASP,VAV1,WAS,YES1
IL-8 Signaling	2.4	3.677	AKT1,AKT2,AKT3,BAX,CCND2,CCND3,CSTB,CXCL8,EIF4EBP1,FNBP1,FOS,GNB1,GNB4,HBEGF,IKBKE,IQGAP1,IRAK1,IRAK4,ITGAM,ITGAX,ITGB2,JUN,KRAS,LASP1,MAP2K1,MAP2K2,MAPK1,MAPK9,MMP9,MYL12B,NFKB1,NRAS,PAK2,PIK3CA,PLD2,PLD3,PRKCA,PRKCB,PRKCD,PRKCH,PRKCI,PRKD3,RAB11FIP2,RAC1,RALA,RAP1B,RASD1,RHOA,RHOF,RHOH,RHOQ,RHOT2,RND1,ROCK1,VASP,VEGFB
Nitric Oxide Signaling in the Cardiovascular System	1.46	3.657	AKT1,AKT2,AKT3,CALM1 (includes others),CAMK4,HSP90AA1,HSP90AB1,HSP90B1,ITPR1,ITPR2,MAP2K1,MAP2K2,MAPK1,PDE3B,PIK3CA,PRKAA1,PRKACB,PRKAG2,PRKAR1A,PRKAR2A,PRKCA,PRKCB,PRKCD,PRKCH,PRKCI,PRKD3,VEGFB
Inhibition of Angiogenesis by TSP1	4.36	3.638	AKT1,AKT2,AKT3,CASP3,CD36,CD47,FYN,JUN,MAPK1,MAPK14,MAPK9,MMP9,TGFB1,TGFBR1,TGFBR2,THBS1,TP53
Ephrin Receptor Signaling	1.67	3.618	ABI1,ACP1,ACTR2,ACTR3,ADAM10,AKT1,AKT2,AKT3,ARPC1B,ARPC2,ARPC3,ARPC4,ARPC5,ARPC5L,ATF2,ATF4,CFL1,CREB1,CREB3,CREBBP,CRKL,CXCR4,EFNA2,FYN,GNB1,GNB4,GRB2,GRINA,ITGA4,ITGB1,JAK2,KRAS,MAP2K1,MAP2K2,MAPK1,NRAS,PAK2,RAC1,RALA,RAP1B,RAPGEF1,RASD1,RHOA,ROCK1,SDCBP,VEGFB,WAS,WIPF1
PKCθ Signaling in T Lymphocytes	4.8	3.606	BCL10,CAMK2D,CD247,CD28,CD3D,CD3E,CD3G,CD4,CD86,CHP1,FOS,FYN,GRB2,HLA-A,HLA-B,HLA-DMA,HLA-DQB1,HLA-DRA,HLA-DRB1,HLA-DRB5,IKBKE,JUN,KRAS,LCK,LCP2,MALT1,MAP3K1,MAP3K11,MAP3K12,MAP3K13,MAP3K2,MAP3K3,MAP3K5,MAP3K7,MAP3K8,MAPK1,NFAT5,NFATC3,NFKB1,NFKB2,NRAS,PIK3CA,PPP3CA,PPP3CB,PPP3CC,PPP3R1,RAC1,RALA,RAP1B,RASD1,TRGV9,VAV1,ZAP70
Natural Killer Cell Signaling	7.95	3.586	AKT1,AKT2,AKT3,B2M,CD247,CD48,CFL1,FYN,GRB2,HCST,HLA-A,HLA-B,HLA-C,HLA-E,HLA-F,HSPA14,HSPA1A/HSPA1B,HSPA4,HSPA8,HSPA9,IRAK4,ITGAL,ITGB1,JAK2,JAK3,KLRB1,KLRC1,KLRC2,KLRC3,KLRD1,KRAS,LAIR1,LCK,LCP2,LILRB1,MAP2K1,MAP2K2,MAP3K1,MAP3K11,MAP3K12,MAP3K13,MAP3K2,MAP3K3,MAP3K5,MAP3K7,MAP3K8,MAPK1,MAPK14,MICA,NCR3,NFAT5,NFATC3,NFKB1,NFKB2,NRAS,PAK2,PIK3CA,PTPN6,RAC1,RALA,RAP1B,RASD1,RASSF5,ROCK1,SH2D1A,SYK…
PI3K Signaling in B Lymphocytes	9.26	3.538	AKT1,AKT2,AKT3,ATF2,ATF3,ATF4,ATF5,ATF6,ATF6B,BCL10,CALM1 (includes others),CAMK2D,CAMK4,CBL,CD79A,CD79B,CD81,CHP1,CREB1,DAPP1,FOS,FYN,IKBKE,IL4,IL4R,INPP5D,ITPR1,ITPR2,JUN,KRAS,LYN,MALT1,MAP2K1,MAP2K2,MAPK1,NFAT5,NFATC3,NFKB1,NFKB2,NRAS,PDIA3,PIK3AP1,PIK3CA,PLCL2,PLEKHA1,PLEKHA2,PPP3CA,PPP3CB,PPP3CC,PPP3R1,PRKCB,PRKCI,PTPRC,RAC1,RALA,RAP1B,RASD1,SYK,VAV1
p38 MAPK Signaling	2.21	3.536	ATF2,ATF4,CDC25B,CREB1,CREB3,CREBBP,DAXX,DDIT3,DUSP10,FADD,H3-3A/H3-3B,IL1RL1,IRAK1,IRAK4,MAP3K5,MAP3K7,MAP4K1,MAPK14,MAPKAPK2,MAPKAPK3,MAX,MEF2A,MEF2C,MKNK2,MYC,RPS6KA5,SRF,STAT1,TAB2,TGFB1,TGFBR1,TGFBR2,TIFA,TNF,TNFRSF1B,TP53
TGF-β Signaling	1.82	3.53	CREBBP,EP300,FOS,GRB2,HDAC1,IRF7,JUN,KRAS,MAP2K1,MAP2K2,MAP3K7,MAP4K1,MAPK1,MAPK14,MAPK9,NRAS,RALA,RAP1B,RASD1,RNF111,RUNX3,SMAD2,SMAD4,SMAD7,TGFB1,TGFBR1,TGFBR2,TGIF1,ZNF423
PDGF Signaling	2.89	3.528	ACP1,CRKL,CSNK2A1,CSNK2A2,CSNK2B,EIF2AK2,FOS,GRB2,INPP5B,INPP5D,JAK1,JAK2,JAK3,JUN,KRAS,MAP2K1,MAP2K2,MAP3K1,MAPK1,MYC,NRAS,PIK3CA,PRKCA,PRKCB,RALA,RAP1B,RASD1,SRF,STAT1,TYK2
Hepatic Fibrosis Signaling Pathway	2.24	3.507	ACTA2,AKT1,AKT2,AKT3,ATF2,ATF4,CALM1 (includes others),CAMK4,CASP3,CCDC88A,CCL3,CCL5,CD40LG,CREB1,CREB3,CREBBP,CTNNB1,CXCL8,FNBP1,FOS,FOXO1,FTH1,FTL,GSK3B,HIF1A,IKBKE,IL1RL1,IRAK1,IRAK4,ITGA4,ITGB1,JAK1,JAK2,JUN,KRAS,LEF1,MAP2K1,MAP2K2,MAP2K7,MAP3K7,MAPK1,MAPK14,MAPK9,MYC,MYL12A,MYL12B,MYL4,MYL6,MYL6B,NFKB1,NFKB2,NRAS,PDCD4,PIK3CA,PRKACB,PRKAG2,PRKAR1A,PRKAR2A,PRKCA,PRKCB,PRKCD,PRKCH,PRKCI,PRKD3,…
Thrombin Signaling	1.37	3.363	AKT1,AKT2,AKT3,ARHGEF1,ARHGEF2,ARHGEF3,CAMK2D,CAMK4,CREB1,FNBP1,GNB1,GNB4,GRB2,ITPR1,ITPR2,KRAS,MAP2K1,MAP2K2,MAPK1,MAPK14,MPRIP,MYL12A,MYL12B,MYL4,MYL6,MYL6B,NFKB1,NFKB2,NRAS,PDIA3,PIK3CA,PLCL2,PPP1R12A,PPP1R12B,PRKCA,PRKCB,PRKCD,PRKCH,PRKCI,PRKD3,RAC1,RALA,RAP1B,RASD1,RHOA,RHOF,RHOH,RHOQ,RHOT2,RND1,ROCK1,TBP
Cholecystokinin/Gastrin-mediated Signaling	2.27	3.307	ATF2,CREM,FNBP1,FOS,GRB2,ITPR1,ITPR2,JUN,KRAS,MAP2K1,MAP2K2,MAPK1,MAPK14,MAPK9,MEF2A,MEF2C,NRAS,PRKCA,PRKCB,PRKCD,PRKCH,PRKCI,PRKD3,RAC1,RALA,RAP1B,RASD1,RHOA,RHOF,RHOH,RHOQ,RHOT2,RND1,ROCK1,SRF,TNF
PFKFB4 Signaling Pathway	2.55	3.3	ATF2,ATF4,CREB1,CREB3,CREBBP,MAP2K1,MAP2K2,MAP2K7,MAPK1,NCOA3,PRKACB,PRKAG2,PRKAR1A,PRKAR2A,RPS6KA5,TGFB1,TKT,TP53
UVC-Induced MAPK Signaling	2.38	3.3	FOS,JUN,KRAS,MAP2K1,MAP2K2,MAPK1,MAPK14,MAPK9,NRAS,PRKCA,PRKCB,PRKCD,PRKCH,PRKCI,PRKD3,RALA,RAP1B,RASD1,TP53
Calcium-induced T Lymphocyte Apoptosis	9.12	3.286	CALM1 (includes others),CAMK4,CAPN2,CD247,CD3D,CD3E,CD3G,CD4,CHP1,EP300,HDAC1,HDAC2,HLA-A,HLA-B,HLA-DMA,HLA-DQB1,HLA-DRA,HLA-DRB1,HLA-DRB5,ITPR1,ITPR2,LCK,PPP3CA,PPP3CB,PPP3CC,PPP3R1,PRKCA,PRKCB,PRKCD,PRKCH,PRKCI,PRKD3,TRGV9,ZAP70
EGF Signaling	2.73	3.273	AKT1,AKT2,AKT3,CSNK2A1,CSNK2A2,CSNK2B,FOS,GRB2,ITPR1,ITPR2,JAK1,JUN,MAP2K1,MAP2K7,MAP3K1,MAPK1,MAPK14,PIK3CA,PRKCA,SRF,STAT1
BMP signaling pathway	1.89	3.266	ATF2,CAMK4,CREB1,CREBBP,GRB2,JUN,KRAS,MAP2K1,MAP2K2,MAP3K7,MAPK1,MAPK14,MAPK9,NFKB1,NFKB2,NRAS,PRKACB,PRKAG2,PRKAR1A,PRKAR2A,RALA,RAP1B,RASD1,SMAD4,SMAD7,ZNF423
fMLP Signaling in Neutrophils	3.62	3.244	ACTR2,ACTR3,ARPC1B,ARPC2,ARPC3,ARPC4,ARPC5,ARPC5L,CALM1 (includes others),CAMK4,CHP1,GNB1,GNB4,ITPR1,ITPR2,KRAS,MAP2K1,MAP2K2,MAPK1,NFAT5,NFATC3,NFKB1,NFKB2,NRAS,PIK3CA,PPP3CA,PPP3CB,PPP3CC,PPP3R1,PRKCA,PRKCB,PRKCD,PRKCH,PRKCI,PRKD3,RAC1,RALA,RAP1B,RASD1,WAS
Renin-Angiotensin Signaling	2.54	3.212	ATF2,CCL5,FOS,GRB2,ITPR1,ITPR2,JAK2,JUN,KRAS,MAP2K1,MAP2K2,MAP3K1,MAPK1,MAPK14,MAPK9,NFKB1,NFKB2,NRAS,PAK2,PIK3CA,PRKACB,PRKAG2,PRKAR1A,PRKAR2A,PRKCA,PRKCB,PRKCD,PRKCH,PRKCI,PRKD3,PTPN6,RAC1,RALA,RAP1B,RASD1,STAT1,TNF
Cdc42 Signaling	11.1	3.202	ACTR2,ACTR3,ARPC1B,ARPC2,ARPC3,ARPC4,ARPC5,ARPC5L,ATF2,B2M,CD247,CD3D,CD3E,CD3G,CFL1,CLIP1,DIAPH1,EXOC2,EXOC3,EXOC4,EXOC5,EXOC6,FGD3,FOS,GSK3B,HLA-A,HLA-B,HLA-C,HLA-DMA,HLA-DQB1,HLA-DQB2,HLA-DRA,HLA-DRB1,HLA-DRB5,HLA-E,HLA-F,IQGAP1,IQGAP2,ITGA4,ITGB1,ITK,JUN,MAP3K11,MAPK1,MAPK14,MAPK9,MPRIP,MYL12A,MYL12B,MYL4,MYL6,MYL6B,PAK2,PPP1R12A,PPP1R12B,PRKCI,RALA,TRGV9,VAV1,WAS,WIPF1
NF-κB Activation by Viruses	3.66	3.157	AKT1,AKT2,AKT3,CCR5,CD4,EIF2AK2,IKBKE,ITGA4,ITGA6,ITGAL,ITGB1,ITGB2,KRAS,LCK,MAP3K1,MAPK1,NFKB1,NFKB2,NRAS,PIK3CA,PRKCA,PRKCB,PRKCD,PRKCH,PRKCI,PRKD3,RALA,RAP1B,RASD1,TBP,TNFRSF14
ERK5 Signaling	3.6	3.138	AKT1,ATF2,ATF4,CREB1,CREB3,CREBBP,ELK4,FOS,IL6ST,KRAS,MAP3K2,MAP3K3,MAP3K8,MEF2A,MEF2C,MYC,NRAS,RALA,RAP1B,RASD1,RPS6KA5,SH2D2A,YWHAB,YWHAE,YWHAG,YWHAH,YWHAQ,YWHAZ
Role of PKR in Interferon Induction and Antiviral Response	6.47	3.13	APAF1,ATF2,ATF3,BAX,CASP1,CASP3,CASP8,CYCS,DDX58,DNAJC3,EIF2AK2,EIF2S1,FADD,FANCC,FOS,HMGB1,HSP90AA1,HSP90AB1,HSP90B1,HSPA14,HSPA1A/HSPA1B,HSPA4,HSPA8,HSPA9,IFIH1,IKBKE,IRF1,IRF3,JAK1,JUN,MAP2K7,MAP3K7,MAPK1,MAPK14,MAPK9,METAP2,NFKB1,NFKB2,NPM1,PYCARD,SP1,STAT1,TAB2,TNF,TP53,TRAF3,TYK2
Chemokine Signaling	1.76	3.128	CALM1 (includes others),CAMK2D,CAMK4,CCL5,CCR5,CFL1,CXCR4,FOS,JUN,KRAS,MAP2K1,MAP2K2,MAPK1,MAPK14,MPRIP,NRAS,PPP1R12A,PPP1R12B,PRKCA,PRKCB,RALA,RAP1B,RASD1,RHOA
P2Y Purigenic Receptor Signaling Pathway	1.74	3.087	AKT1,AKT2,AKT3,ATF2,ATF4,CREB1,CREB3,CREBBP,FOS,GNB1,GNB4,JUN,KRAS,MAP2K1,MAP2K2,MAPK1,MYC,NFKB1,NFKB2,NRAS,PDIA3,PIK3CA,PLCL2,PRKACB,PRKAG2,PRKAR1A,PRKAR2A,PRKCA,PRKCB,PRKCD,PRKCH,PRKCI,PRKD3,RALA,RAP1B,RASD1
Apelin Endothelial Signaling Pathway	1.5	3.053	AKT1,AKT2,AKT3,CALM1 (includes others),CAMK4,FOS,HDAC5,HIF1A,JUN,KRAS,MAP2K1,MAP2K2,MAPK1,MAPK9,MEF2A,MEF2C,NFKB1,NFKB2,NRAS,PIK3CA,PRKAA1,PRKAG2,PRKCA,PRKCB,PRKCD,PRKCH,PRKCI,PRKD3,RALA,RAP1B,RASD1,SP1
IL-3 Signaling	6.9	3	AKT1,AKT2,AKT3,CHP1,CRKL,FOS,FOXO1,GRB2,INPP5D,JAK1,JAK2,JUN,KRAS,MAP2K1,MAP2K2,MAPK1,NRAS,PIK3CA,PPP3CA,PPP3CB,PPP3CC,PPP3R1,PRKCA,PRKCB,PRKCD,PRKCH,PRKCI,PRKD3,PTPN6,RAC1,RALA,RAP1B,RAPGEF1,RASD1,STAT1,STAT5B,STAT6
nNOS Signaling in Neurons	2.55	3	CALM1 (includes others),CAMK4,CAPN2,CAPN7,CAPNS1,CHP1,GRINA,PPP3CA,PPP3CB,PPP3CC,PPP3R1,PRKCA,PRKCB,PRKCD,PRKCH,PRKCI,PRKD3,RASD1
NGF Signaling	3.14	3	AKT1,AKT2,AKT3,ATF2,ATF4,BAX,CREB1,CREB3,CREBBP,GRB2,IKBKE,KRAS,MAP2K1,MAP2K2,MAP3K1,MAP3K11,MAP3K12,MAP3K13,MAP3K2,MAP3K3,MAP3K5,MAP3K7,MAP3K8,MAPK1,MAPK9,NFKB1,NFKB2,NRAS,PIK3CA,PRKCD,RAC1,RALA,RAP1B,RASD1,RHOA,ROCK1,RPS6KA5,TP53
Pyridoxal 5'-phosphate Salvage Pathway	3.74	3	ADPGK,AKT2,CDK1,CDK4,CDK7,CSNK1A1,CSNK1D,DYRK1A,EIF2AK2,GRK5,GRK6,IRAK1,MAP2K1,MAP2K2,MAP3K8,MAPK1,MAPK6,MAPK9,PAK2,PIM1,PKN1,PRKAA1,PRKCD,PRKCH,PRKX,PRPF4B
Gαq Signaling	2.06	2.967	AKT1,AKT2,AKT3,CALM1 (includes others),CAMK4,CHP1,CSK,FNBP1,GNB1,GNB4,GRK2,GSK3B,GYS1,IKBKE,ITPR1,ITPR2,MAP2K1,MAP2K2,MAPK1,NFATC3,NFKB1,NFKB2,PIK3CA,PLD2,PLD3,PPP3CA,PPP3CB,PPP3CC,PPP3R1,PRKCA,PRKCB,PRKCD,PRKCH,PRKCI,PRKD3,RAC1,RGS16,RHOA,RHOF,RHOH,RHOQ,RHOT2,RND1,ROCK1
p70S6K Signaling	2.87	2.959	AKT1,AKT2,AKT3,BCAP31,CD79A,CD79B,EEF2,GRB2,IL2RG,IL4,IL4R,JAK1,KRAS,LYN,MAP2K1,MAP2K2,MAPK1,NRAS,PDIA3,PIK3CA,PLCL2,PPP2R1A,PPP2R5A,PPP2R5E,PRKCA,PRKCB,PRKCD,PRKCH,PRKCI,PRKD3,RALA,RAP1B,RASD1,RPS6,SYK,YWHAB,YWHAE,YWHAG,YWHAH,YWHAQ,YWHAZ
ERK/MAPK Signaling	3.08	2.941	ATF2,ATF4,CREB1,CREB3,CREBBP,CRKL,EIF4E,EIF4EBP1,ELF1,ELF2,ELK3,ETS1,FOS,FYN,GRB2,H3-3A/H3-3B,ITGA4,ITGB1,KRAS,MAP2K1,MAP2K2,MAPK1,MKNK2,MYC,NRAS,PAK2,PIK3CA,PPP1CA,PPP1CC,PPP1R11,PPP1R12A,PPP1R14B,PPP2R1A,PPP2R5A,PPP2R5E,PRKACB,PRKAG2,PRKAR1A,PRKAR2A,PRKCA,PRKCB,PRKCD,PRKCI,RAC1,RALA,RAP1B,RAPGEF1,RASD1,RPS6KA5,SRF,STAT1,TLN1,VRK2,YWHAB,YWHAG,YWHAH,YWHAQ,YWHAZ
Type I Diabetes Mellitus Signaling	6.07	2.921	APAF1,CASP3,CASP8,CD247,CD28,CD3D,CD3E,CD3G,CD86,CYCS,FADD,HLA-A,HLA-B,HLA-C,HLA-DMA,HLA-DQB1,HLA-DRA,HLA-DRB1,HLA-DRB5,HLA-E,HLA-F,HSPD1,IKBKE,IRAK1,IRF1,JAK1,JAK2,LTA,MAP2K7,MAP3K5,MAP3K7,MAPK1,MAPK14,MAPK9,NFKB1,NFKB2,PIAS1,PRF1,SOCS3,SOCS4,STAT1,TNF,TNFRSF1B,TRGV9
Fc Epsilon RI Signaling	1.78	2.921	AKT1,AKT2,AKT3,CSF2,FYN,GRB2,IL4,INPP5B,INPP5D,KRAS,LCP2,LYN,MAP2K1,MAP2K2,MAP2K7,MAPK1,MAPK14,MAPK9,MS4A2,NRAS,PIK3CA,PRKCA,PRKCB,PRKCD,PRKCH,PRKCI,PRKD3,RAC1,RALA,RAP1B,RASD1,SYK,TNF,VAV1
RAN Signaling	4.94	2.887	CSE1L,IPO5,KPNA1,KPNA2,KPNA3,KPNA4,KPNA5,KPNA6,KPNB1,RAN,TNPO1,XPO1
IGF-1 Signaling	2.95	2.887	AKT1,AKT2,AKT3,CSNK2A1,CSNK2A2,CSNK2B,FOS,FOXO1,GRB2,JAK1,JAK2,JUN,KRAS,MAP2K1,MAP2K2,MAPK1,NRAS,PIK3CA,PRKACB,PRKAG2,PRKAR1A,PRKAR2A,PRKCI,RALA,RAP1B,RASD1,SOCS3,SOCS4,SRF,YWHAB,YWHAE,YWHAG,YWHAH,YWHAQ,YWHAZ
LPS-stimulated MAPK Signaling	2.92	2.887	ATF2,CD14,CREB1,FOS,IKBKE,JUN,KRAS,MAP2K1,MAP2K2,MAP3K5,MAP3K7,MAPK1,MAPK14,MAPK9,NFKB1,NFKB2,NRAS,PIK3CA,PRKCA,PRKCB,PRKCD,PRKCH,PRKCI,PRKD3,RAC1,RALA,RAP1B,RASD1,SRF
IL-17A Signaling in Airway Cells	1.49	2.828	AKT1,AKT2,AKT3,CXCL2,CXCL3,GSK3B,IKBKE,JAK1,JAK2,JAK3,MAP2K1,MAP2K2,MAP3K7,MAPK1,MAPK14,MAPK9,NFKB1,NFKB2,PIK3CA,TYK2
SPINK1 General Cancer Pathway	1.49	2.828	AKT1,AKT2,AKT3,GZMA,JAK1,JAK2,JAK3,KRAS,MAP2K1,MAP2K2,MAPK1,MT1E,MT2A,NRAS,PIK3CA,RALA,RAP1B,RASD1,TYK2
Salvage Pathways of Pyrimidine Ribonucleotides	2.16	2.785	ADPGK,AK1,AKT2,CDK1,CDK4,CDK7,CSNK1A1,CSNK1D,DYRK1A,EIF2AK2,GRK5,GRK6,IRAK1,MAP2K1,MAP2K2,MAP3K8,MAPK1,MAPK6,MAPK9,NME1,NME4,PAK2,PIM1,PKN1,PRKAA1,PRKCD,PRKCH,PRKX,PRPF4B,UPP1
EIF2 Signaling	45.6	-2.778	ACTA2,ACTB,AGO1,AGO2,AKT1,AKT2,AKT3,ATF3,ATF4,ATF5,CDK11A,DDIT3,EIF1,EIF1AX,EIF1AY,EIF2A,EIF2AK1,EIF2AK2,EIF2B1,EIF2B3,EIF2B4,EIF2B5,EIF2S1,EIF2S2,EIF2S3,EIF3D,EIF3E,EIF3H,EIF3J,EIF3K,EIF3L,EIF3M,EIF4A2,EIF4A3,EIF4E,EIF4G1,EIF4G2,EIF5,EIF5B,FAU,GRB2,GSK3B,HNRNPA1,KRAS,MAP2K1,MAP2K2,MAPK1,MYC,NRAS,PABPC1,PIK3CA,PPP1CA,PPP1CC,PPP1R15A,PTBP1,RALA,RAP1B,RASD1,RPL10,RPL10A,RPL11,RPL12,RPL13,RPL13A,RPL…	CD8_7D
TREM1 Signaling	2.31	2.711	AKT1,AKT2,AKT3,CASP1,CCL3,CD86,CIITA,CSF2,CXCL2,CXCL8,GRB2,IL1RL1,IRAK1,ITGAX,ITGB1,JAK2,LAT2,MAPK1,NFKB1,NFKB2,SIGIRR,STAT5B,TNF,TYROBP
iNOS Signaling	3.79	2.668	CALM1 (includes others),CAMK4,CD14,CREBBP,FOS,IKBKE,IRAK1,IRAK4,IRF1,JAK1,JAK2,JAK3,JUN,LY96,MAPK1,MAPK14,NFKB1,NFKB2,STAT1,TYK2
ErbB4 Signaling	1.42	2.668	ADAM17,AKT1,APH1A,GRB2,KRAS,MAP2K1,MAP2K2,MAPK1,NRAS,PIK3CA,PRKCA,PRKCB,PRKCD,PRKCH,PRKCI,PRKD3,PSENEN,RALA,RAP1B,RASD1
IL-17A Signaling in Gastric Cells	1.7	2.646	CCL5,CXCL10,CXCL8,FOS,JUN,MAPK1,MAPK14,MAPK9,NFKB1,TNF
Integrin Signaling	6.51	2.605	ACTA2,ACTB,ACTG1,ACTR2,ACTR3,AKT1,AKT2,AKT3,ARF1,ARF4,ARF6,ARHGAP26,ARHGAP5,ARHGEF7,ARPC1B,ARPC2,ARPC3,ARPC4,ARPC5,ARPC5L,ASAP1,CAPN2,CAPN7,CAPNS1,CRKL,FNBP1,FYN,GRB2,GSK3B,GSN,ILKAP,ITGA4,ITGA6,ITGAE,ITGAL,ITGAM,ITGAX,ITGB1,ITGB2,KRAS,LIMS1,MAP2K1,MAP2K2,MAP3K11,MAPK1,MPRIP,MYL12A,MYL12B,NRAS,PAK2,PFN1,PIK3CA,PPP1R12A,PPP1R12B,RAC1,RALA,RAP1B,RAPGEF1,RASD1,RHOA,RHOF,RHOH,RHOQ,RHOT2,RND1,ROCK1,TL…
CD27 Signaling in Lymphocytes	5.71	2.6	APAF1,CASP3,CASP8,CD27,CD70,CYCS,FOS,IKBKE,JUN,MAP2K1,MAP2K2,MAP2K7,MAP3K1,MAP3K11,MAP3K12,MAP3K13,MAP3K2,MAP3K3,MAP3K5,MAP3K7,MAP3K8,MAPK9,NFKB1,NFKB2,SIVA1,TRAF5
Thyroid Cancer Signaling	2.05	2.6	AKT1,AKT2,AKT3,CTNNB1,CXCL8,CXCR4,FOS,FOXO1,GSK3B,JUN,KRAS,LEF1,MAP2K1,MAP2K2,MAPK1,MYC,NRAS,PIK3CA,RALA,RAP1B,RASD1,TCF3,TCF4,TCF7,TP53
CD40 Signaling	2.18	2.558	CD40LG,FOS,IKBKE,JAK3,JUN,LTA,MAP2K1,MAP2K2,MAP2K7,MAP3K7,MAPK1,MAPK14,MAPK9,MAPKAPK2,NFKB1,NFKB2,PIK3CA,TANK,TNFAIP3,TRAF1,TRAF3,TRAF5
CXCR4 Signaling	1.72	2.53	AKT1,AKT2,AKT3,CD4,CXCR4,EGR1,ELMO1,FNBP1,FOS,GNB1,GNB4,ITPR1,ITPR2,JUN,KRAS,LYN,MAP2K1,MAP2K2,MAPK1,MAPK9,MYL12A,MYL12B,MYL4,MYL6,MYL6B,NRAS,PAK2,PIK3CA,PRKCA,PRKCB,PRKCD,PRKCH,PRKCI,PRKD3,RAC1,RALA,RAP1B,RASD1,RHOA,RHOF,RHOH,RHOQ,RHOT2,RND1,ROCK1
Toll-like Receptor Signaling	1.63	2.496	CD14,EIF2AK2,FOS,IL1RL1,IRAK1,IRAK4,JUN,LY96,MAP3K1,MAP3K7,MAPK1,MAPK14,NFKB1,NFKB2,RPS27A,SIGIRR,TAB2,TNF,TNFAIP3,TRAF1,UBA52,UBB,UBC
Androgen Signaling	3.82	2.449	CALM1 (includes others),CALR,CAMK4,CCNH,CDK7,CREBBP,DNAJB1,EP300,ERCC3,GNB1,GNB4,GTF2A1,GTF2B,GTF2E2,GTF2F1,GTF2H1,GTF2H5,HSP90AA1,HSPA4,JUN,KAT2B,KAT7,MAPK1,MNAT1,NCOA1,NCOA2,NCOA4,NFKB1,NFKB2,POLR2D,POLR2G,POLR2J,POLR2J2/POLR2J3,POLR2L,PRKACB,PRKAG2,PRKAR1A,PRKAR2A,PRKCA,PRKCB,PRKCD,PRKCH,PRKCI,PRKD3,TAF2,TBP
Neuregulin Signaling	2.84	2.449	ADAM17,AKT1,AKT2,AKT3,CRKL,ERBIN,EREG,GRB2,HBEGF,HSP90AA1,HSP90AB1,HSP90B1,ITGA4,ITGB1,KRAS,MAP2K1,MAP2K2,MAPK1,MATK,MYC,NRAS,PRKCA,PRKCB,PRKCD,PRKCH,PRKCI,PRKD3,RALA,RAP1B,RASD1,RPS6,STAT5B
Chondroitin Sulfate Degradation (Metazoa)	1.32	2.449	CEMIP2,GM2A,HEXA,HEXB,HEXD,OGA
Neuroinflammation Signaling Pathway	1.65	2.39	AKT1,AKT2,AKT3,APH1A,ATF2,ATF4,B2M,BIRC3,CASP1,CASP3,CASP8,CCL3,CCL5,CD86,CFLAR,CHP1,CREB1,CREB3,CREBBP,CTNNB1,CXCL10,CXCL8,FOS,GLS,GLUL,GRINA,GSK3B,HLA-A,HLA-B,HLA-C,HLA-DMA,HLA-DQB1,HLA-DRA,HLA-DRB1,HLA-DRB5,HLA-E,HLA-F,HMGB1,IKBKE,IL4,IRAK1,IRAK4,IRF3,IRF7,JAK1,JAK2,JAK3,JUN,MAPK1,MAPK14,MAPK6,MAPK9,MMP9,NFAT5,NFATC3,NFKB1,NFKB2,PIK3CA,PPP3CA,PPP3CB,PPP3CC,PPP3R1,PSENEN,PYCARD,STAT1,SYK,TGFB1,…
Aldosterone Signaling in Epithelial Cells	2.71	2.357	ASIC3,DNAJA1,DNAJB1,DNAJB12,DNAJB14,DNAJB6,DNAJB9,DNAJC18,DNAJC19,DNAJC2,DNAJC24,DNAJC3,DNAJC7,DNAJC8,DNAJC9,HSCB,HSP90AA1,HSP90AB1,HSP90B1,HSPA14,HSPA1A/HSPA1B,HSPA4,HSPA8,HSPA9,HSPB11,HSPD1,HSPE1,HSPH1,ITPR1,ITPR2,KRAS,MAP2K1,MAP2K2,MAPK1,PDIA3,PI4KA,PIK3CA,PIP5K1A,PLCL2,PRKCA,PRKCB,PRKCD,PRKCH,PRKCI,PRKD3,SACS,TRAP1
Non-Small Cell Lung Cancer Signaling	1.76	2.357	AKT1,AKT2,AKT3,CDK4,GRB2,ITPR1,ITPR2,KRAS,MAP2K1,MAP2K2,MAPK1,NRAS,PA2G4,PIK3CA,PRKCA,RALA,RAP1B,RASD1,RASSF1,RASSF5,STK4,TFDP1,TP53
Pancreatic Adenocarcinoma Signaling	3.25	2.268	AKT1,AKT2,AKT3,CDK4,E2F3,GRB2,HBEGF,JAK1,JAK2,JAK3,KRAS,MAP2K1,MAP2K2,MAPK1,MAPK9,MDM2,MMP9,NFKB1,NFKB2,PA2G4,PIK3CA,PLD2,PLD3,RAC1,RAD51,RALA,RALBP1,SMAD2,SMAD4,STAT1,TFDP1,TGFB1,TGFBR1,TGFBR2,TP53,TYK2,VEGFB
SAPK/JNK Signaling	2.88	2.263	ATF2,CRKL,DAXX,DUSP10,FADD,GADD45A,GNB1,GRB2,HNRNPK,JUN,KRAS,LCK,MAP2K7,MAP3K1,MAP3K11,MAP3K12,MAP3K13,MAP3K2,MAP3K3,MAP3K5,MAP3K7,MAP4K1,MAP4K5,MAPK9,NFATC3,NRAS,PIK3CA,RAC1,RALA,RAP1B,RASD1,SH2D2A,TP53,TRGV9
PI3K/AKT Signaling	4.42	2.236	AKT1,AKT2,AKT3,CDC37,CTNNB1,EIF4E,EIF4EBP1,FOXO1,GRB2,GSK3B,GYS1,HSP90AA1,HSP90AB1,HSP90B1,IKBKE,IL10RA,IL1RL1,IL21R,IL2RG,IL4R,IL6ST,IL7R,INPP5B,INPP5D,ITGA4,ITGB1,JAK1,JAK2,JAK3,KRAS,LIMS1,MAP2K1,MAP2K2,MAP3K5,MAP3K8,MAPK1,MCL1,MDM2,NFKB1,NFKB2,NRAS,PIK3CA,PPP2R1A,PPP2R5A,PPP2R5E,RALA,RAP1B,RASD1,THEM4,TP53,TSC1,TYK2,YWHAB,YWHAE,YWHAG,YWHAH,YWHAQ,YWHAZ
Colorectal Cancer Metastasis Signaling	1.4	2.143	AKT1,AKT2,AKT3,APPL1,BAX,CASP3,CTNNB1,FNBP1,FOS,GNB1,GNB4,GRB2,GRK2,GSK3B,IL6ST,JAK1,JAK2,JAK3,JUN,KRAS,LEF1,LRP1,MAP2K1,MAP2K2,MAPK1,MAPK9,MLH1,MMP12,MMP9,MSH6,MYC,NFKB1,NFKB2,NRAS,PIK3CA,PRKACB,PRKAG2,PRKAR1A,PRKAR2A,RAC1,RALA,RAP1B,RASD1,RHOA,RHOF,RHOH,RHOQ,RHOT2,RND1,SMAD2,SMAD4,STAT1,TCF3,TCF4,TCF7,TGFB1,TGFBR1,TGFBR2,TNF,TP53,TYK2,VEGFB
Leukocyte Extravasation Signaling	1.41	2.143	ACTA2,ACTB,ACTG1,AFDN,ARHGAP12,ARHGAP35,ARHGAP5,CD44,CRKL,CTNNA1,CTNNB1,CXCR4,CYBA,EZR,ITGA4,ITGA6,ITGAL,ITGAM,ITGB1,ITGB2,ITK,MAP2K2,MAPK1,MAPK14,MAPK9,MMP12,MMP9,MSN,MYL6,PECAM1,PIK3CA,PRKCA,PRKCB,PRKCD,PRKCH,PRKCI,PRKD3,RAC1,RAP1B,RASGRP1,RASSF5,RHOA,RHOH,ROCK1,TIMP1,TXK,VASP,VAV1,WAS,WIPF1
Induction of Apoptosis by HIV1	2.96	2.132	APAF1,BAX,BBC3,BIRC3,CASP3,CASP8,CXCR4,CYCS,DAXX,DFFA,FADD,IKBKE,MAP2K7,MAP3K5,MAPK9,NFKB1,NFKB2,SLC25A3,SLC25A5,TNF,TNFRSF1B,TP53,TRAF1
FAT10 Cancer Signaling Pathway	4.53	2.132	AKT1,AKT2,AKT3,CTNNB1,CXCR4,EEF1A1,GSK3B,IKBKE,MAD2L1,MAD2L2,NFKB1,NFKB2,SMAD2,SMAD4,TCF4,TGFB1,TGFBR1,TGFBR2,TGFBR3,TNF,TNFRSF1B,TP53
Tryptophan Degradation III (Eukaryotic)	2.52	2.111	ACAT2,AFMID,CDYL,HADH,HADHA,HADHB,HSD17B10,HSD17B8,IDO1,KYNU,PARK7
IL-2 Signaling	3.26	2.065	AKT1,AKT2,AKT3,CSNK2A1,CSNK2A2,CSNK2B,FOS,GRB2,IL2RG,JAK1,JAK3,JUN,KRAS,LCK,MAP2K1,MAP2K2,MAPK1,NRAS,PIK3CA,RALA,RAP1B,RASD1,STAT5B,SYK
Inhibition of ARE-Mediated mRNA Degradation Pathway	8.14	2.06	AGO1,AGO2,AKT1,AKT2,AKT3,CD40LG,CD70,CNOT1,CNOT11,CNOT2,CNOT7,CNOT9,DCP1A,DDX6,DIS3L,EXOSC1,EXOSC3,EXOSC4,EXOSC6,EXOSC8,LTA,LTB,MAP3K7,MAPK1,MAPK14,MAPK6,MAPKAPK2,PABPN1,PAPOLA,PAPOLG,PPP2R1A,PPP2R5A,PPP2R5E,PRKACB,PRKAG2,PRKAR1A,PRKAR2A,PSME1,PSME2,PSME4,TIA1,TNF,TNFRSF1B,TNFSF10,TNFSF14,YWHAB,YWHAE,YWHAG,YWHAH,YWHAQ,YWHAZ,ZFP36,ZFP36L1
IL-6 Signaling	1.79	2.058	AKT1,AKT2,AKT3,CD14,CSNK2A1,CSNK2A2,CSNK2B,CXCL8,FOS,GRB2,IKBKE,IL1RL1,IL6ST,JAK2,JUN,KRAS,MAP2K1,MAP2K2,MAP2K7,MAP3K7,MAPK1,MAPK14,MAPK9,MAPKAPK2,MCL1,NFKB1,NFKB2,NRAS,PIK3CA,RALA,RAP1B,RASD1,SOCS3,SRF,TNF,TNFRSF1B
GM-CSF Signaling	4.76	2.041	AKT1,AKT2,AKT3,BCL2A1,CAMK2D,CSF2,ETS1,GRB2,HCK,JAK2,KRAS,LYN,MAP2K1,MAP2K2,MAPK1,NRAS,PIK3CA,PIM1,PPP3CA,PPP3CB,PPP3CC,PPP3R1,PRKCB,RACK1,RALA,RAP1B,RASD1,RUNX1,STAT1,STAT5B
Actin Cytoskeleton Signaling	4.29	2.032	ABI2,ACTA2,ACTB,ACTG1,ACTR2,ACTR3,ARHGAP35,ARHGEF1,ARHGEF7,ARPC1B,ARPC2,ARPC3,ARPC4,ARPC5,ARPC5L,BRK1,CD14,CFL1,CRKL,CSK,CYFIP2,DIAPH1,DIAPH2,EZR,FGD3,FLNA,FN1,GRB2,GSN,IQGAP1,IQGAP2,ITGA4,ITGB1,KRAS,MAP2K1,MAP2K2,MAPK1,MATK,MPRIP,MSN,MYH9,MYL12A,MYL12B,MYL4,MYL6,MYL6B,NCKAP1L,NRAS,PAK2,PFN1,PIK3CA,PIP5K1A,PPP1R12A,PPP1R12B,RAC1,RALA,RAP1B,RASD1,RHOA,ROCK1,TIAM1,TLN1,TMSB10/TMSB4X,TMSB4Y,TTN,VAV1…
Signaling by Rho Family GTPases	2.63	2.032	ACTA2,ACTB,ACTG1,ACTR2,ACTR3,ARHGEF1,ARHGEF18,ARHGEF2,ARHGEF3,ARHGEF7,ARPC1B,ARPC2,ARPC3,ARPC4,ARPC5,ARPC5L,CFL1,CLIP1,EZR,FNBP1,FOS,GNB1,GNB4,IQGAP1,ITGA4,ITGB1,JUN,MAP2K1,MAP2K2,MAP2K7,MAP3K11,MAP3K12,MAPK1,MAPK9,MSN,MYL12A,MYL12B,MYL4,MYL6,MYL6B,NFKB1,NFKB2,PAK2,PI4KA,PIK3CA,PIP5K1A,PKN1,PPP1R12A,PPP1R12B,PPP1R12C,PRKCI,RAC1,RHOA,RHOF,RHOH,RHOQ,RHOT2,RND1,ROCK1,SEPTIN1,SEPTIN11,SEPTIN6,SEPTIN7…

## Sheet: Dendritic_7D
Ingenuity Canonical Pathways	-log(p-value)	z-score	Molecules
Protein Kinase A Signaling	2.77	4.572	ACP1,ADD3,AKAP10,AKAP13,AKAP9,ATF2,ATF4,CALM1 (includes others),CAMK4,CDC16,CDC25A,CDC25B,CHP1,CHUK,CREB1,CREBBP,CREM,CTNNB1,DUSP10,FLNA,GNAI2,GNAI3,GNAQ,GNB1,GNG11,H1-10,H1-2,H1-3,H1-4,H1-5,H3-3A/H3-3B,ITPR2,KDELR1,KDELR2,MAP2K1,MAP3K1,MYL1,MYL12A,MYL12B,MYL6,MYL6B,NFKB2,NFKBIA,NFKBIE,PDE7A,PDIA3,PHKG1,PLCG2,PPP1CA,PPP1R12A,PPP1R7,PPP3CA,PPP3R1,PRKACB,PRKAG1,PRKAR1A,PRKCB,PRKCD,PRKCH,PRKCI,PRKD3…
CD28 Signaling in T Helper Cells	11.3	3.772	ACTR2,ACTR3,ARPC1B,ARPC2,ARPC3,ARPC4,ARPC5,CALM1 (includes others),CAMK4,CD247,CD3D,CD3E,CD3G,CD86,CDC42,CHP1,CHUK,CSK,FCER1G,FOS,FYN,GRB2,HLA-A,HLA-B,HLA-DMA,HLA-DMB,HLA-DOA,HLA-DQA1,HLA-DQB1,HLA-DRA,HLA-DRB1,IKBKE,ITPR2,JUN,LCK,LCP2,MALT1,MAP2K1,MAP3K1,NFKB2,NFKBIA,NFKBIE,PIK3C2A,PPP3CA,PPP3R1,PTPRC,SYK
14-3-3-mediated Signaling	3.06	3.674	FOS,GRB2,HRAS,JUN,KRAS,MAP2K1,MAP3K5,PDCD6IP,PDIA3,PIK3C2A,PLCG2,PRKCB,PRKCD,PRKCH,PRKCI,PRKD3,RASD1,RPS6KA1,SRPK2,TNF,TUBA1A,TUBA1B,TUBA1C,TUBA4A,TUBB,VIM,YWHAB,YWHAE,YWHAG,YWHAH,YWHAQ,YWHAZ
HGF Signaling	3.1	3.674	ATF2,CDC42,CDKN1A,ELF1,ELF2,ELK3,ETS1,FOS,GRB2,HRAS,ITGA4,ITGB1,JUN,KRAS,MAP2K1,MAP3K1,MAP3K12,MAP3K13,MAP3K5,MAP3K8,PIK3C2A,PLCG2,PRKCB,PRKCD,PRKCH,PRKCI,PRKD3,RAPGEF1,RASD1
UVB-Induced MAPK Signaling	1.5	3.464	EIF4E,EIF4EBP1,FOS,H3-3A/H3-3B,JUN,MAP2K1,PIK3C2A,PRKCB,PRKCD,PRKCH,PRKCI,PRKD3,TP53
NRF2-mediated Oxidative Stress Response	8.76	3.452	ABCC4,ACTB,ACTG1,AKR1A1,AKR7A2,ATF4,CAT,CBR1,CCT7,CLPP,CREBBP,DNAJA1,DNAJA2,DNAJB1,DNAJB6,DNAJB9,DNAJC13,DNAJC3,DNAJC7,DNAJC8,DNAJC9,EP300,ERP29,FOS,FTH1,FTL,GSTK1,GSTO1,GSTP1,HERPUD1,HRAS,JUN,JUNB,JUND,KRAS,MAF,MAP2K1,MAP3K1,MAP3K5,MGST3,NFE2L2,PIK3C2A,PRDX1,PRKCB,PRKCD,PRKCH,PRKCI,PRKD3,RASD1,RBX1,SOD1,SOD2,SQSTM1,TXN,TXNRD1,UBB,UBE2K,USP14,VCP
EIF2 Signaling	54.3	-3.442	ACTB,ATF4,ATF5,BCL2,CDK11A,DDIT3,EIF1,EIF1AX,EIF1AY,EIF2AK1,EIF2AK2,EIF2B1,EIF2B3,EIF2B4,EIF2S1,EIF2S2,EIF2S3,EIF3A,EIF3B,EIF3D,EIF3E,EIF3I,EIF3J,EIF3K,EIF3M,EIF4A2,EIF4A3,EIF4E,EIF4G1,EIF4G2,EIF5,EIF5B,FAU,GRB2,HNRNPA1,HRAS,KRAS,MAP2K1,MYC,PABPC1,PIK3C2A,PPP1CA,PPP1R15A,PTBP1,RASD1,RPL10,RPL10A,RPL11,RPL12,RPL13,RPL13A,RPL14,RPL15,RPL18,RPL18A,RPL19,RPL22,RPL22L1,RPL23,RPL23A,RPL24,RPL26,RPL26L1…	DEN_7D
Systemic Lupus Erythematosus In T Cell Signaling Pathway	11.7	-3.299	ATF2,ATF4,B2M,CAMK4,CASP1,CASP2,CASP3,CASP4,CASP8,CD247,CD3D,CD3E,CD3G,CD44,CD86,CDC42,CHP1,CREB1,CREBBP,CREM,ELF1,EZR,FAS,FCER1G,FNBP1,FOS,GADD45A,GNAI2,GNAI3,GRB2,HLA-A,HLA-B,HLA-C,HLA-DMA,HLA-DMB,HLA-DOA,HLA-DPA1,HLA-DPB1,HLA-DQA1,HLA-DQB1,HLA-DQB2,HLA-DRA,HLA-DRB1,HLA-E,HLA-F,HRAS,IRF4,JUN,KRAS,MAP2K1,MSN,PDK1,PIK3C2A,PPP2CA,PPP2R1B,PPP2R5E,PPP3CA,PPP3R1,PTPA,RAB4A,RAC2,RASD1,RDX,RHOA,RHOF,RH…
IL-3 Signaling	2.45	3.13	CHP1,FOS,GRB2,HRAS,JAK1,JUN,KRAS,MAP2K1,PIK3C2A,PPP3CA,PPP3R1,PRKCB,PRKCD,PRKCH,PRKCI,PRKD3,RAPGEF1,RASD1,SHC1,STAT1,STAT5B
Natural Killer Cell Signaling	2.48	3.086	B2M,CD247,CD48,CDC42,CFL1,FCER1G,FYN,GRB2,HCST,HLA-A,HLA-B,HLA-C,HLA-E,HLA-F,HRAS,HSPA4,HSPA8,HSPA9,IRAK4,ITGB1,JAK3,KLRD1,KRAS,LCK,LCP2,LILRB1,MAP2K1,MAP3K1,MAP3K12,MAP3K13,MAP3K5,MAP3K8,NFKB2,PAK2,PIK3C2A,PLCG2,RAC2,RASD1,SH2D1A,SYK,TYROBP,WIPF1
fMLP Signaling in Neutrophils	3.82	3.053	ACTR2,ACTR3,ARPC1B,ARPC2,ARPC3,ARPC4,ARPC5,CALM1 (includes others),CAMK4,CDC42,CHP1,CYBB,GNAI2,GNAI3,GNB1,GNG11,HRAS,ITPR2,KRAS,MAP2K1,NFKB2,NFKBIA,NFKBIE,PIK3C2A,PPP3CA,PPP3R1,PRKCB,PRKCD,PRKCH,PRKCI,PRKD3,RASD1
Dopamine-DARPP32 Feedback in cAMP Signaling	1.7	3.053	ATF2,ATF4,CALM1 (includes others),CAMK4,CHP1,CREB1,CREBBP,CREM,CSNK1A1,CSNK1G2,GNAI2,GNAI3,GNAQ,ITPR2,PDIA3,PLCG2,PPP1CA,PPP1R12A,PPP1R7,PPP2CA,PPP2R1B,PPP2R5E,PPP3CA,PPP3R1,PRKACB,PRKAG1,PRKAR1A,PRKCB,PRKCD,PRKCH,PRKCI,PRKD3,PTPA
Corticotropin Releasing Hormone Signaling	1.51	2.985	ARPC5,ATF2,ATF4,CALM1 (includes others),CAMK4,CREB1,CREBBP,FOS,GNAI2,GNAI3,GNAQ,ITPR2,JUN,JUND,MAP2K1,MEF2A,MEF2C,NT5C,PLCG2,PRKACB,PRKAG1,PRKAR1A,PRKCB,PRKCD,PRKCH,PRKCI,PRKD3,SLC39A7,VEGFA
Synaptic Long Term Potentiation	3.06	2.921	ATF2,ATF4,CALM1 (includes others),CAMK4,CHP1,CREB1,CREBBP,EP300,GNA11,GNA15,GNAQ,HRAS,ITPR2,KRAS,MAP2K1,PDIA3,PLCG2,PPP1CA,PPP1R12A,PPP1R7,PPP3CA,PPP3R1,PRKACB,PRKAG1,PRKAR1A,PRKCB,PRKCD,PRKCH,PRKCI,PRKD3,RASD1,RPS6KA1
CREB Signaling in Neurons	1.36	2.887	ATF2,ATF4,CALM1 (includes others),CAMK4,CREB1,CREBBP,EP300,GNA11,GNA15,GNAI2,GNAI3,GNAQ,GNB1,GNG11,GRB2,GTF2B,HRAS,ITPR2,KRAS,MAP2K1,PDIA3,PIK3C2A,PLCG2,POLR2A,POLR2D,POLR2J,POLR2K,POLR2L,PRKACB,PRKAG1,PRKAR1A,PRKCB,PRKCD,PRKCH,PRKCI,PRKD3,RASD1,RPS6KA1,SHC1
Inhibition of ARE-Mediated mRNA Degradation Pathway	4.42	2.874	CNOT1,CNOT4,DCP2,DDX6,EXOSC1,EXOSC6,EXOSC8,LTB,MAPK6,MAPKAPK2,PABPN1,PAPOLA,PPP2CA,PPP2R1B,PPP2R5E,PRKACB,PRKAG1,PRKAR1A,PSME1,PSME2,PSME3,PTPA,TIA1,TNF,TNFRSF1B,XRN1,YWHAB,YWHAE,YWHAG,YWHAH,YWHAQ,YWHAZ,ZFP36,ZFP36L1,ZFP36L2
RANK Signaling in Osteoclasts	2.67	2.837	BIRC2,BIRC3,CALM1 (includes others),CAMK4,CHP1,CHUK,FOS,GSN,IKBKE,JUN,MAP2K1,MAP3K1,MAP3K12,MAP3K13,MAP3K5,MAP3K8,NFKB2,NFKBIA,NFKBIE,PIK3C2A,PPP3CA,PPP3R1,TRAF5
Phospholipase C Signaling	6.89	2.832	AHNAK,ARHGEF1,ATF2,ATF4,BLNK,CALM1 (includes others),CAMK4,CD247,CD3D,CD3E,CD3G,CD79A,CD79B,CDC42,CHP1,CREB1,CREBBP,EP300,FCER1G,FNBP1,FYN,GNAQ,GNB1,GNG11,GRB2,HDAC1,HDAC10,HDAC2,HDAC9,HRAS,ITGA4,ITGB1,ITPR2,KRAS,LCK,LCP2,LYN,MAP2K1,MARCKS,MEF2A,MEF2C,MYL1,MYL12A,MYL12B,MYL6,MYL6B,NFKB2,PEBP1,PLCG2,PLD1,PLD3,PPP1R12A,PPP3CA,PPP3R1,PRKCB,PRKCD,PRKCH,PRKCI,PRKD3,RAC2,RASD1,RHOA,RHOF,RHOG,RHOQ,SHC1,…
Androgen Signaling	4.54	2.828	CALM1 (includes others),CALR,CAMK4,CREBBP,DNAJB1,EP300,GNA11,GNA15,GNAI2,GNAI3,GNAQ,GNB1,GNG11,GTF2A1,GTF2B,GTF2F1,GTF2H1,HSP90AA1,HSPA4,JUN,KAT2B,MNAT1,NCOA4,NFKB2,POLR2A,POLR2D,POLR2J,POLR2K,POLR2L,PRKACB,PRKAG1,PRKAR1A,PRKCB,PRKCD,PRKCH,PRKCI,PRKD3,SHC1
Th2 Pathway	3.26	2.828	CCR4,CD247,CD3D,CD3E,CD3G,CD86,CHD4,CXCR4,GRB2,HLA-A,HLA-B,HLA-DMA,HLA-DMB,HLA-DOA,HLA-DPA1,HLA-DPB1,HLA-DQA1,HLA-DQB1,HLA-DQB2,HLA-DRA,HLA-DRB1,IKZF1,IL2RA,IL4R,ITGB2,JAK1,JAK3,JUN,MAF,PIK3C2A,PSENEN,SOCS3,STAT5B,TNFRSF4
Necroptosis Signaling Pathway	8.01	2.828	BIRC2,BIRC3,CAPN2,CAPNS1,CASP1,CASP8,CFLAR,CHP1,CHUK,CYBB,CYLD,DNM1L,EIF2AK2,FAS,FKBP1A,GLUL,IFNAR1,IRF3,IRF9,JAK1,MDM2,PAM16,PELI1,PPID,PPP3CA,PPP3R1,RBL1,SLC25A3,SLC25A5,STAT1,STAT2,TIMM10,TIMM13,TIMM22,TIMM44,TIMM50,TIMM8B,TIMM9,TNF,TNFRSF1B,TOMM20,TOMM22,TOMM7,TP53,TRPM7,TSPO,UBC,VDAC1,VDAC2,ZBP1
Opioid Signaling Pathway	2.61	2.714	AP1G2,ARRB1,ATF2,ATF4,CALM1 (includes others),CAMK4,CDC42,CLTA,CLTC,CREB1,CREBBP,CTNNB1,EP300,FOS,FOSB,FYN,GNAI2,GNAI3,GNB1,GNG11,GRK2,HRAS,ITPR2,KRAS,LCK,LYN,MAP2K1,MAPK6,MYC,NFKB2,NFKBIA,OGFR,PDK1,PPP3CA,PPP3R1,PRKACB,PRKAG1,PRKAR1A,PRKCB,PRKCD,PRKCH,PRKCI,PRKD3,RAC2,RASD1,RGS1,RGS12,RGS13,RGS7,RPS6KA1,RPS6KB2,SRF
GNRH Signaling	2.42	2.535	ATF2,ATF4,CALM1 (includes others),CAMK4,CDC42,CREB1,CREBBP,EGR1,FOS,GNA11,GNA15,GNAI2,GNAI3,GNAQ,GNB1,GNG11,GRB2,HRAS,ITPR2,JUN,KRAS,MAP2K1,MAP3K1,MAP3K12,MAP3K13,MAP3K5,MAP3K8,NFKB2,PAK2,PRKACB,PRKAG1,PRKAR1A,PRKCB,PRKCD,PRKCH,PRKCI,PRKD3,RASD1
ERK/MAPK Signaling	5.78	2.534	ARAF,ATF2,ATF4,CREB1,CREBBP,EIF4E,EIF4EBP1,ELF1,ELF2,ELK3,ETS1,FOS,FYN,GRB2,H3-3A/H3-3B,HRAS,HSPB1,ITGA4,ITGB1,KRAS,MAP2K1,MKNK2,MYC,PAK2,PIK3C2A,PLCG2,PPP1CA,PPP1R12A,PPP1R7,PPP2CA,PPP2R1B,PPP2R5E,PRKACB,PRKAG1,PRKAR1A,PRKCB,PRKCD,PRKCI,PTPA,RAC2,RAPGEF1,RASD1,RPS6KA1,SHC1,SRF,STAT1,TLN1,VRK2,YWHAB,YWHAG,YWHAH,YWHAQ,YWHAZ
Melatonin Signaling	1.69	2.5	ARAF,CALM1 (includes others),CAMK4,GNAI2,GNAI3,GNAQ,MAP2K1,PDIA3,PLCG2,PRKACB,PRKAG1,PRKAR1A,PRKCB,PRKCD,PRKCH,PRKCI,PRKD3
nNOS Signaling in Neurons	1.94	2.449	CALM1 (includes others),CAMK4,CAPN2,CAPNS1,CHP1,PPP3CA,PPP3R1,PRKCB,PRKCD,PRKCH,PRKCI,PRKD3,RASD1
Renin-Angiotensin Signaling	1.8	2.449	ATF2,FOS,GNAQ,GRB2,HRAS,ITPR2,JUN,KRAS,MAP2K1,MAP3K1,NFKB2,PAK2,PIK3C2A,PLCG2,PRKACB,PRKAG1,PRKAR1A,PRKCB,PRKCD,PRKCH,PRKCI,PRKD3,RASD1,SHC1,STAT1,TNF
p70S6K Signaling	4.71	2.414	BCAP31,CD79A,CD79B,EEF2,GNAI2,GNAI3,GNAQ,GRB2,HRAS,IL4R,JAK1,KRAS,LYN,MAP2K1,PDIA3,PIK3C2A,PLCG2,PLD1,PPP2CA,PPP2R1B,PPP2R5E,PRKCB,PRKCD,PRKCH,PRKCI,PRKD3,PTPA,RASD1,RPS6,SHC1,SYK,YWHAB,YWHAE,YWHAG,YWHAH,YWHAQ,YWHAZ
Fcγ Receptor-mediated Phagocytosis in Macrophages and Monocytes	3.25	2.353	ACTB,ACTG1,ACTR2,ACTR3,ARPC1B,ARPC2,ARPC3,ARPC4,ARPC5,CDC42,EZR,FYN,LCP2,LYN,PIP5K1A,PLD1,PLD3,PRKCB,PRKCD,PRKCH,PRKCI,PRKD3,RAC2,RPS6KB2,SYK,TLN1
Aldosterone Signaling in Epithelial Cells	1.68	2.309	DNAJA1,DNAJB1,DNAJB6,DNAJB9,DNAJC13,DNAJC3,DNAJC7,DNAJC8,DNAJC9,HSP90AA1,HSP90AB1,HSP90B1,HSPA13,HSPA4,HSPA8,HSPA9,HSPB1,HSPB11,HSPE1,HSPH1,ITPR2,KRAS,MAP2K1,PDIA3,PIK3C2A,PIP5K1A,PLCG2,PRKCB,PRKCD,PRKCH,PRKCI,PRKD3
Apelin Endothelial Signaling Pathway	1.44	2.294	CALM1 (includes others),CAMK4,FOS,GNA11,GNAI2,GNAI3,HIF1A,HRAS,JUN,KRAS,MAP2K1,MEF2A,MEF2C,NFKB2,PIK3C2A,PRKAG1,PRKCB,PRKCD,PRKCH,PRKCI,PRKD3,RASD1,RPS6KB2,SP1
PI3K Signaling in B Lymphocytes	3.88	2.263	ATF2,ATF4,ATF5,BLNK,CALM1 (includes others),CAMK4,CD79A,CD79B,CD81,CHP1,CHUK,CREB1,DAPP1,FOS,FYN,HRAS,IKBKE,IL4R,ITPR2,JUN,KRAS,LYN,MALT1,MAP2K1,NFKB2,NFKBIA,NFKBIE,PDIA3,PLCG2,PPP3CA,PPP3R1,PRKCB,PRKCI,PTPRC,RASD1,SYK
Senescence Pathway	3.31	2.213	ARAF,CALM1 (includes others),CAMK4,CAPN2,CAPNS1,CAT,CDC16,CDC25A,CDC25B,CDKN1A,CHP1,CHUK,CREBBP,DLAT,DMTF1,EIF4E,EIF4EBP1,ELF1,ELF2,ELK3,EP300,ETS1,GADD45A,GADD45B,HBP1,HRAS,IKBKE,IL1A,IRF3,ITPR2,ITSN2,JUN,KAT2B,KRAS,MAP2K1,MAPK6,MAPKAPK2,MDM2,NBN,NFKB2,PARP1,PDHA1,PDHB,PDK1,PIK3C2A,PPP1CA,PPP2CA,PPP2R1B,PPP2R5E,PPP3CA,PPP3R1,PTPA,RASD1,RBL1,SERPINE1,SOD2,SQSTM1,TBK1,TP53,ZFP36L1
Apoptosis Signaling	6.34	2.121	ACIN1,AIFM1,BCL2,BCL2A1,BCL2L11,BID,BIRC2,BIRC3,CAPN2,CAPNS1,CASP2,CASP3,CASP8,CHUK,CYCS,FAS,HRAS,IKBKE,KRAS,LMNA,MAP2K1,MAP3K5,MAP4K4,MCL1,NFKB2,NFKBIA,NFKBIE,PARP1,PLCG2,RASD1,RPS6KA1,TNF,TNFRSF1B,TP53
Endoplasmic Reticulum Stress Pathway	4.3	2.111	ATF4,CALR,CASP3,DDIT3,DNAJC3,EIF2S1,ERN1,HSP90B1,MAP3K5,TAOK3,XBP1
BEX2 Signaling Pathway	1.85	2.065	BCL2,CDKN1A,CTNNB1,HIF1A,JUN,LGALS1,NFKB2,NFKBIA,PLXNC1,PPP2CA,PPP2R1B,PPP2R5E,PTPA,SMARCB1,SPP1,SWAP70,TCF4,TCF7,VEGFA

## Sheet: Monocyte_7D
Ingenuity Canonical Pathways	-log(p-value)	z-score	Molecules
Protein Kinase A Signaling	3.71	4.396	ADD1,AKAP10,AKAP11,AKAP13,AKAP7,AKAP9,ANAPC10,ANAPC11,ANAPC7,APEX1,ATF2,ATF4,CALM1 (includes others),CAMK2D,CAMK4,CDC16,CHP1,CREB1,CREB3,CREM,CTNNB1,DUSP10,DUSP16,DUSP2,DUSP3,DUSP5,FLNA,GDE1,GNAI2,GNB1,GNB2,GNB4,GNG5,GSK3B,H1-10,H1-2,H1-3,H1-4,H1-5,H3-3A/H3-3B,ITPR1,ITPR2,KDELR1,MAP2K1,MAP2K2,MAP3K1,MAPK1,MTMR3,MYL12A,MYL12B,MYL6,MYL6B,MYLPF,NFAT5,NFKB1,NFKB2,NFKBIA,NFKBID,NFKBIE,PDE4B,PDE6D,PDE7…
CD28 Signaling in T Helper Cells	11.4	4.32	ACTR2,ACTR3,AKT1,ARPC1B,ARPC2,ARPC3,ARPC4,ARPC5,BCL10,CALM1 (includes others),CAMK4,CD3D,CD3E,CD3G,CD4,CD86,CDC42,CHP1,CSK,FCER1G,FOS,FYN,GRB2,HLA-A,HLA-B,HLA-DMA,HLA-DMB,HLA-DOA,HLA-DQA1,HLA-DQB1,HLA-DRA,HLA-DRB1,IKBKE,ITPR1,ITPR2,JUN,LCK,LCP2,MALT1,MAP2K1,MAP2K2,MAP3K1,NFAT5,NFKB1,NFKB2,NFKBIA,NFKBID,NFKBIE,PAK1,PDPK1,PPP3CA,PPP3R1,PTPRC,RAC1,SYK,VAV1,WAS,ZAP70
Necroptosis Signaling Pathway	4.74	4.18	BIRC3,CAMK2D,CAPN2,CAPNS1,CASP1,CASP10,CASP8,CFLAR,CHP1,CYBB,CYLD,DNM1L,EIF2AK2,FKBP1A,GLUD1,GLUL,IRF3,JAK1,MDM2,PAM16,PELI1,PPID,PPIF,PPP3CA,PPP3R1,RBCK1,SLC25A3,SLC25A5,STAT1,TAB2,TIMM10,TIMM13,TIMM17B,TIMM23,TIMM44,TIMM8B,TIMM9,TLR4,TNF,TNFRSF10B,TNFRSF1A,TNFRSF1B,TNFSF10,TNIP1,TOMM20,TOMM22,TOMM40L,TOMM7,TP53,TRPM7,TSPO,UBC,VDAC1,VDAC2,VDAC3
Reelin Signaling in Neurons	3.12	4.117	ACTR2,ACTR3,AFDN,AKT1,ARHGEF1,ARHGEF2,ARHGEF3,ARPC1B,ARPC2,ARPC3,ARPC4,ARPC5,CAMK2D,CDC42,CDK5,CFL1,CRK,FYN,GRINA,GSK3B,HCK,ITGA4,ITGA5,ITGA6,ITGAL,ITGB1,ITGB2,LCK,LIMK1,LYN,MAP2K1,MAP2K2,MAP3K11,MAPK1,PAFAH1B1,PDK1,RAC1,RAP1A,RAP1B,RAPGEF1,RHOA,SRC,WASL
Senescence Pathway	4.45	3.755	AKT1,ANAPC10,ANAPC11,ANAPC7,ARAF,ATF3,CALM1 (includes others),CAMK4,CAPN2,CAPNS1,CAT,CCND1,CDC16,CDK6,CDKN1A,CGAS,CHP1,DHCR24,DLD,DMTF1,EIF4E,EIF4EBP1,ELF1,ELF2,ELK3,EP300,GADD45A,GADD45B,GADD45G,HBP1,IKBKE,ING1,IRF3,ITPR2,ITSN2,JUN,KAT2B,KRAS,MAP2K1,MAP2K2,MAPK1,MAPK14,MAPK6,MAPKAPK2,MAPKAPK3,MDM2,MRAS,NBN,NFAT5,NFKB1,NFKB2,PARP1,PDHA1,PDHB,PDHX,PDK1,PHF1,PPP1CA,PPP2CA,PPP2R1A,PPP2R1B,PPP2R2A,PP…
Xenobiotic Metabolism General Signaling Pathway	1.73	3.683	AHR,AKT1,EP300,FTL,GCLC,GSTK1,GSTO1,GSTP1,HMOX1,KRAS,MAF,MAP2K1,MAP2K2,MAP3K1,MAP3K11,MAP3K12,MAP3K13,MAP3K2,MAP3K3,MAP3K5,MAP3K8,MAPK1,MAPK13,MAPK14,MGST1,MGST2,MGST3,MRAS,NFE2L2,NQO1,NR1H2,NR1H3,PRKCB,PRKCD,PRKD3,RALA,RAP1A,RAP1B,RAP2B,RBX1
RANK Signaling in Osteoclasts	4.92	3.656	AKT1,BIRC3,CALM1 (includes others),CAMK4,CBL,CHP1,FOS,GSN,IKBKE,JUN,MAP2K1,MAP2K2,MAP3K1,MAP3K11,MAP3K12,MAP3K13,MAP3K2,MAP3K3,MAP3K5,MAP3K8,MAPK1,MAPK13,MAPK14,MITF,NFKB1,NFKB2,NFKBIA,NFKBID,NFKBIE,PPP3CA,PPP3R1,PTK2B,SRC,TAB2,TRAF5,XIAP
Inhibition of Angiogenesis by TSP1	3.54	3.5	AKT1,CASP3,CD36,CD47,FYN,JUN,MAPK1,MAPK13,MAPK14,MMP9,TGFB1,TGFBR1,TGFBR2,THBS1,TP53,VEGFA
Synaptic Long Term Potentiation	1.73	3.333	ATF2,ATF4,CALM1 (includes others),CAMK2D,CAMK4,CHP1,CREB1,CREB3,EP300,GRINA,ITPR1,ITPR2,KRAS,MAP2K1,MAP2K2,MAPK1,MRAS,PDIA3,PLCG2,PPP1CA,PPP1R10,PPP1R11,PPP1R14B,PPP1R7,PPP3CA,PPP3R1,PRKACB,PRKAG2,PRKAR1A,PRKAR2A,PRKCB,PRKCD,PRKD3,RALA,RAP1A,RAP1B,RAP2B
NF-κB Signaling	5.59	3.302	AKT1,ARAF,AZI2,BCL10,BMP2,CASP8,CD40,CSNK2A1,CSNK2A2,CSNK2B,EIF2AK2,EP300,FCER1G,FLT1,GSK3B,HDAC2,IGF2R,IL18,IL1R2,IRAK1,IRAK3,IRAK4,KRAS,LCK,LTBR,MALT1,MAP3K1,MAP3K3,MAP3K8,MRAS,MYD88,NFKB1,NFKB2,NFKBIA,NFKBID,NFKBIE,PELI1,PLCG2,PRKACB,PRKCB,RALA,RAP1A,RAP1B,RAP2B,SIGIRR,TAB2,TANK,TDP2,TGFBR1,TGFBR2,TLR2,TLR4,TLR8,TNF,TNFAIP3,TNFRSF1A,TNFRSF1B,TNFSF13B,TNIP1,TRAF3,TRAF5,UBE2N,UBE2V1,ZAP70
EIF2 Signaling	42	-3.222	ACTB,AGO1,AKT1,ATF3,ATF4,ATF5,BCL2,CCND1,CDK11A,DDIT3,EIF1,EIF1AX,EIF1AY,EIF2AK1,EIF2AK2,EIF2AK4,EIF2B3,EIF2B4,EIF2B5,EIF2S1,EIF2S2,EIF2S3,EIF3A,EIF3E,EIF3F,EIF3I,EIF3K,EIF3L,EIF3M,EIF4A2,EIF4A3,EIF4E,EIF4G1,EIF4G2,EIF5,EIF5B,FAU,GRB2,GSK3B,HNRNPA1,HSPA5,KRAS,MAP2K1,MAP2K2,MAPK1,MRAS,PABPC1,PDPK1,PPP1CA,PPP1R15A,PTBP1,RALA,RAP1A,RAP1B,RAP2B,RPL10,RPL10A,RPL11,RPL12,RPL13,RPL13A,RPL14,RPL15,RPL17,…	MON_7D
NRF2-mediated Oxidative Stress Response	9.91	3.175	ACTB,ACTG1,AKR1A1,AKT1,ATF4,BACH1,CAT,CBR1,CCT7,CDC34,CLPP,DNAJA1,DNAJA3,DNAJB1,DNAJB11,DNAJB12,DNAJB14,DNAJB6,DNAJB9,DNAJC10,DNAJC15,DNAJC3,DNAJC5,DNAJC5B,DNAJC7,DNAJC8,EP300,ERP29,FKBP5,FOS,FTH1,FTL,GCLC,GSK3B,GSR,GSTK1,GSTO1,GSTP1,HERPUD1,HMOX1,JUN,JUNB,JUND,KRAS,MAF,MAFF,MAP2K1,MAP2K2,MAP3K1,MAP3K5,MAPK1,MAPK14,MGST1,MGST2,MGST3,MRAS,NFE2L2,NQO1,PPIB,PRDX1,PRKCB,PRKCD,PRKD3,RALA,RAP1A,RAP1B,R…
p38 MAPK Signaling	2.2	3.087	ATF2,ATF4,CREB1,CREB3,DAXX,DDIT3,DUSP10,H3-3A/H3-3B,HMGN1,HSPB1,IL18,IL1R2,IRAK1,IRAK3,IRAK4,MAP3K5,MAPK13,MAPK14,MAPKAPK2,MAPKAPK3,MAX,MEF2A,MEF2C,MKNK1,MKNK2,RPS6KA5,RPS6KB1,STAT1,TAB2,TGFB1,TGFBR1,TGFBR2,TIFA,TNF,TNFRSF1A,TNFRSF1B,TP53
Cardiac Hypertrophy Signaling	3.39	3.054	ADSS2,AKT1,ATF2,CALM1 (includes others),CAMK4,CDC42,CHP1,CREB1,EIF2B3,EIF2B4,EIF2B5,EIF4E,EP300,FNBP1,GNA12,GNAI2,GNB1,GNB2,GNB4,GNG5,GRB2,GSK3B,HSPB1,IL6R,JUN,KRAS,MAP2K1,MAP2K2,MAP3K1,MAP3K11,MAP3K12,MAP3K13,MAP3K2,MAP3K3,MAP3K5,MAP3K8,MAPK1,MAPK13,MAPK14,MAPKAPK2,MAPKAPK3,MEF2A,MEF2C,MRAS,MYL12A,MYL12B,MYL6,MYL6B,MYLPF,PDIA3,PLCG2,PPP3CA,PPP3R1,PRKACB,PRKAG2,PRKAR1A,PRKAR2A,RAC1,RALA,RAP1A,RAP…
14-3-3-mediated Signaling	2.44	3.053	AKT1,CBL,FOS,GRB2,GSK3B,JUN,KRAS,MAP2K1,MAP2K2,MAP3K5,MAPK1,MRAS,PDCD6IP,PDIA3,PLCG2,PRKCB,PRKCD,PRKD3,RALA,RAP1A,RAP1B,RAP2B,SNCA,SRC,SRPK2,TNF,TNFRSF1A,TSC1,TUBA1A,TUBA1B,TUBA1C,TUBA4A,TUBB,VIM,YWHAB,YWHAE,YWHAG,YWHAH,YWHAQ,YWHAZ
Phospholipase C Signaling	4.94	3.01	AHNAK,ARHGEF1,ARHGEF2,ARHGEF3,ARHGEF7,ATF2,ATF4,BLNK,BTK,CALM1 (includes others),CAMK4,CD3D,CD3E,CD3G,CD79B,CDC42,CHP1,CREB1,CREB3,EP300,FCER1G,FCGR2C,FNBP1,FYN,GNB1,GNB2,GNB4,GNG5,GRB2,HDAC2,HDAC3,HDAC5,HDAC6,HDAC8,HMOX1,ITGA4,ITGA5,ITGB1,ITPR1,ITPR2,KRAS,LCK,LCP2,LYN,MAP2K1,MAP2K2,MAPK1,MARCKS,MEF2A,MEF2C,MRAS,MYL12A,MYL12B,MYL6,MYL6B,MYLPF,NFAT5,NFKB1,NFKB2,PEBP1,PLCG2,PLD3,PPP3CA,PPP3R1,PRKCB…
PFKFB4 Signaling Pathway	1.63	3	ATF2,ATF4,CREB1,CREB3,MAP2K1,MAP2K2,MAPK1,NCOA3,PRKACB,PRKAG2,PRKAR1A,PRKAR2A,RPS6KA5,TGFB1,TKT,TP53
Systemic Lupus Erythematosus In T Cell Signaling Pathway	9.88	-2.964	AKT1,ATF2,ATF4,B2M,CAMK4,CASP1,CASP10,CASP2,CASP3,CASP4,CASP7,CASP8,CBL,CD3D,CD3E,CD3G,CD44,CD86,CDC42,CHP1,CREB1,CREB3,CREM,DNMT1,ELF1,EZR,FCER1G,FNBP1,FOS,GADD45A,GNA12,GNAI2,GRB2,HLA-A,HLA-B,HLA-C,HLA-DMA,HLA-DMB,HLA-DOA,HLA-DPA1,HLA-DPB1,HLA-DQA1,HLA-DQB1,HLA-DQB2,HLA-DRA,HLA-DRB1,HLA-E,HLA-F,HLA-G,IRF4,ITGAL,ITPR1,JUN,KRAS,MAP2K1,MAP2K2,MAPK1,MRAS,MSN,ORAI1,PDK1,PPP2CA,PPP2R1A,PPP2R1B,PPP2R2…
Induction of Apoptosis by HIV1	3.57	2.858	APAF1,BCL2,BID,BIRC3,CASP3,CASP8,CXCR4,CYCS,DAXX,DFFA,HTRA2,IKBKE,MAP3K5,NFKB1,NFKB2,NFKBIA,NFKBID,NFKBIE,SLC25A3,SLC25A5,TNF,TNFRSF1A,TNFRSF1B,TP53,XIAP
Opioid Signaling Pathway	1.94	2.853	AKT1,AP1B1,AP2A1,AP2A2,AP2B1,AP2M1,AP2S1,ARRB1,ATF2,ATF4,CALM1 (includes others),CAMK1,CAMK2D,CAMK4,CDC42,CLTA,CLTC,CREB1,CREB3,CTNNB1,EP300,FOS,FOSB,FYN,GNAI2,GNB1,GNG5,GRINA,GRK2,GRK3,GRK6,GSK3B,HCK,ITPR1,ITPR2,KRAS,LCK,LYN,MAP2K1,MAP2K2,MAPK1,MAPK6,MRAS,NFKB1,NFKB2,NFKBIA,OGFR,PDK1,PPP3CA,PPP3R1,PRKACB,PRKAG2,PRKAR1A,PRKAR2A,PRKCB,PRKCD,PRKD3,RAC1,RALA,RAP1A,RAP1B,RAP2B,RGS10,RGS20,RPS6KA5,RPS…
Cardiac Hypertrophy Signaling (Enhanced)	1.5	2.835	AKAP13,AKT1,APEX1,ATF2,ATF6,ATP2A2,CALM1 (includes others),CAMK2D,CAMK4,CHP1,CSF2RB,CTNNB1,CYBB,DIAPH1,DIAPH2,DVL3,EIF2B3,EIF2B4,EIF2B5,EIF4E,EIF4EBP1,EP300,GDE1,GNA12,GNAI2,GNB1,GNG5,GSK3B,HDAC2,HDAC3,HDAC5,HDAC6,HDAC8,HSPB1,IKBKE,IL10RA,IL10RB,IL13RA1,IL17RA,IL18,IL1R2,IL27RA,IL2RG,IL4R,IL6R,IL6ST,IL7R,ITGA4,ITGA5,ITGB1,ITPR1,ITPR2,JAK2,JUN,KRAS,LTB,MAP2K1,MAP2K2,MAP3K1,MAP3K11,MAP3K12,MAP3K13,…
IL-17A Signaling in Airway Cells	1.34	2.828	AKT1,CXCL2,CXCL3,GSK3B,IKBKE,IL17RA,JAK1,JAK2,JAK3,MAP2K1,MAP2K2,MAPK1,MAPK13,MAPK14,NFKB1,NFKB2,NFKBIA,NFKBID,NFKBIE,STAT3
GNRH Signaling	2.37	2.714	ATF2,ATF4,CALM1 (includes others),CAMK2D,CAMK4,CDC42,CREB1,CREB3,EGR1,FOS,GNAI2,GNB1,GNG5,GRB2,ITPR1,ITPR2,JUN,KRAS,MAP2K1,MAP2K2,MAP3K1,MAP3K11,MAP3K12,MAP3K13,MAP3K2,MAP3K3,MAP3K5,MAP3K8,MAPK1,MAPK13,MAPK14,MRAS,NFKB1,NFKB2,PAK1,PAK2,PRKACB,PRKAG2,PRKAR1A,PRKAR2A,PRKCB,PRKCD,PRKD3,PTK2B,PXN,RAC1,RALA,RAP1A,RAP1B,RAP2B,SRC
Integrin Signaling	7.26	2.692	ACTB,ACTG1,ACTN4,ACTR2,ACTR3,AKT1,ARF1,ARF3,ARF6,ARHGAP26,ARHGEF7,ARPC1B,ARPC2,ARPC3,ARPC4,ARPC5,ASAP1,CAPN2,CAPNS1,CDC42,CRK,CTTN,FNBP1,FYN,GRB2,GSK3B,GSN,ILK,ILKAP,ITGA4,ITGA5,ITGA6,ITGAE,ITGAL,ITGAM,ITGAV,ITGAX,ITGB1,ITGB2,KRAS,LIMS1,MAP2K1,MAP2K2,MAP3K11,MAPK1,MRAS,MYL12A,MYL12B,PAK1,PAK2,PARVB,PFN1,PLCG2,PXN,RAC1,RALA,RAP1A,RAP1B,RAP2B,RAPGEF1,RHOA,RHOF,RHOG,RHOT2,RHOU,ROCK1,SRC,TLN1,TSPAN3,…
Role of PKR in Interferon Induction and Antiviral Response	7.84	2.661	APAF1,ATF2,ATF3,BID,CASP1,CASP3,CASP8,CYCS,DDX58,DNAJC3,EIF2AK2,EIF2S1,FCGR1A,FOS,HMGB1,HSP90AA1,HSP90AB1,HSP90B1,HSPA14,HSPA1A/HSPA1B,HSPA1L,HSPA4,HSPA5,HSPA8,HSPA9,IKBKE,IL18,IRF1,IRF3,JAK1,JUN,MAPK1,MAPK13,MAPK14,METAP2,MYD88,NFKB1,NFKB2,NFKBIA,NFKBID,NFKBIE,NPM1,PDGFC,STAT1,STAT3,TAB2,TLR4,TNF,TNFRSF1A,TP53,TRAF3
IL-17A Signaling in Gastric Cells	1.59	2.646	CXCL10,CXCL11,FOS,IL17RA,JUN,MAPK1,MAPK13,MAPK14,NFKB1,TNF
Death Receptor Signaling	8.87	2.592	ACIN1,ACTB,ACTG1,APAF1,ARHGDIB,BCL2,BID,BIRC3,CASP10,CASP2,CASP3,CASP7,CASP8,CFLAR,CYCS,DAXX,DFFA,HSPB1,HTRA2,IKBKE,LIMK1,LMNA,MAP3K5,NFKB1,NFKB2,NFKBIA,NFKBID,NFKBIE,PARP1,PARP11,PARP14,PARP2,PARP4,PARP8,PARP9,ROCK1,TANK,TNF,TNFRSF10B,TNFRSF1A,TNFRSF1B,TNFSF10,TNFSF12,TNKS2,XIAP
Dopamine Degradation	1.87	2.53	ALDH1A1,ALDH1A2,ALDH2,ALDH3A2,ALDH3B1,ALDH9A1,COMT,IL4I1,MAOA,SULT1A1
EGF Signaling	1.82	2.524	AKT1,CSNK2A1,CSNK2A2,CSNK2B,FOS,GRB2,ITPR1,ITPR2,JAK1,JUN,MAP2K1,MAP3K1,MAPK1,MAPK13,MAPK14,RPS6KB1,SRC,STAT1,STAT3
April Mediated Signaling	2.4	2.5	FOS,IKBKE,JUN,MAP3K1,MAPK1,MAPK13,MAPK14,NFAT5,NFKB1,NFKB2,NFKBIA,NFKBID,NFKBIE,TNFSF13,TRAF3,TRAF5
Aldosterone Signaling in Epithelial Cells	2.63	2.496	DNAJA1,DNAJB1,DNAJB11,DNAJB12,DNAJB14,DNAJB6,DNAJB9,DNAJC10,DNAJC15,DNAJC2,DNAJC24,DNAJC25,DNAJC3,DNAJC5,DNAJC5B,DNAJC7,DNAJC8,HSCB,HSP90AA1,HSP90AB1,HSP90B1,HSPA13,HSPA14,HSPA1A/HSPA1B,HSPA1L,HSPA4,HSPA5,HSPA8,HSPA9,HSPB1,HSPB11,HSPD1,HSPE1,HSPH1,ICMT,ITPR1,ITPR2,KRAS,MAP2K1,MAP2K2,MAPK1,PDIA3,PDPK1,PLCG2,PRKCB,PRKCD,PRKD3,TRAP1
Synaptogenesis Signaling Pathway	2.95	2.495	ACTR2,ACTR3,AFDN,AKT1,AP1B1,AP2A1,AP2A2,AP2B1,AP2M1,AP2S1,ARHGEF7,ARPC1B,ARPC2,ARPC3,ARPC4,ARPC5,ATF2,ATF4,CALM1 (includes others),CAMK2D,CAMK4,CDC42,CDH1,CDK5,CFL1,CLASP2,CREB1,CREB3,CRK,CTNNB1,DNAJC5,EIF4EBP1,EIF4EBP2,FYN,GRB2,GRINA,GSK3B,HCK,HSPA8,ITPR1,ITSN2,KRAS,LCK,LIMK1,LRP1,LYN,MAPK1,MAPK14,MARCKS,MRAS,NAP1L1,NAPA,NAPG,PAFAH1B1,PAK1,PLCG2,PRKACB,PRKAG2,PRKAR1A,PRKAR2A,PRKCD,RAB5A,RAB5C,RA…
Cdc42 Signaling	12.7	2.469	ACTR2,ACTR3,ARPC1B,ARPC2,ARPC3,ARPC4,ARPC5,ATF2,B2M,CD3D,CD3E,CD3G,CDC42,CFL1,CLIP1,DIAPH1,EXOC1,EXOC2,EXOC3,EXOC4,EXOC5,EXOC6,FCER1G,FOS,GSK3B,HLA-A,HLA-B,HLA-C,HLA-DMA,HLA-DMB,HLA-DOA,HLA-DPA1,HLA-DPB1,HLA-DQA1,HLA-DQB1,HLA-DQB2,HLA-DRA,HLA-DRB1,HLA-E,HLA-F,HLA-G,IQGAP1,IQGAP2,ITGA4,ITGA5,ITGB1,JUN,LIMK1,MAP3K11,MAPK1,MAPK13,MAPK14,MYL12A,MYL12B,MYL6,MYL6B,MYLPF,PAK1,PAK2,RALA,SRC,VAV1,WAS,WASL…
HGF Signaling	3.74	2.466	AKT1,ATF2,CCND1,CDC42,CDKN1A,ELF1,ELF2,ELK3,FOS,GRB2,ITGA4,ITGA5,ITGB1,JUN,KRAS,MAP2K1,MAP2K2,MAP3K1,MAP3K11,MAP3K12,MAP3K13,MAP3K2,MAP3K3,MAP3K5,MAP3K8,MAPK1,MRAS,PAK1,PLCG2,PRKCB,PRKCD,PRKD3,PXN,RAC1,RALA,RAP1A,RAP1B,RAP2B,RAPGEF1,STAT3
Apelin Adipocyte Signaling Pathway	1.71	2.449	CAT,CLIC2,CYBB,GNAI2,GPX1,GPX3,GPX4,GSTK1,GSTP1,HIF1A,MAPK1,MAPK13,MAPK14,MAPK6,MGST1,MGST2,MGST3,NCF1,NCF2,PRDX6,PRKAA1,PRKACB,PRKAG2,PRKAR1A,PRKAR2A
PDGF Signaling	2.32	2.414	CRK,CSNK2A1,CSNK2A2,CSNK2B,EIF2AK2,FOS,GRB2,INPP5D,JAK1,JAK2,JAK3,JUN,KRAS,MAP2K1,MAP2K2,MAP3K1,MAPK1,MRAS,PDGFC,PLCG2,PRKCB,RALA,RAP1A,RAP1B,RAP2B,SPHK1,SRC,STAT1,STAT3
ERK/MAPK Signaling	5.43	2.324	ARAF,ATF2,ATF4,CREB1,CREB3,CRK,DUSP2,EIF4E,EIF4EBP1,ELF1,ELF2,ELK3,FOS,FYN,GRB2,H3-3A/H3-3B,HSPB1,ITGA4,ITGA5,ITGB1,KRAS,LAMTOR3,MAP2K1,MAP2K2,MAPK1,MKNK1,MKNK2,MRAS,PAK1,PAK2,PLCG2,PPP1CA,PPP1R10,PPP1R11,PPP1R14B,PPP1R7,PPP2CA,PPP2R1A,PPP2R1B,PPP2R2A,PPP2R5A,PPP2R5E,PRKACB,PRKAG2,PRKAR1A,PRKAR2A,PRKCB,PRKCD,PTK2B,PTPA,PXN,RAC1,RALA,RAP1A,RAP1B,RAP2B,RAPGEF1,RPS6KA5,SRC,STAT1,STAT3,TLN1,VRK2,YWHA…
Osteoarthritis Pathway	1.43	2.309	ANXA2,ANXA5,ATF2,ATF4,BMP2,CASP1,CASP10,CASP2,CASP3,CASP4,CASP7,CASP8,CREB1,CREB3,CTNNA1,CTNNB1,DDIT4,FN1,HDAC3,HES1,HIF1A,HMGB1,IL1R2,ITGA4,ITGA5,ITGB1,LRP1,MEF2C,MMP12,MMP9,NAMPT,NFKB1,NFKB2,PDGFC,PRKAA1,PRKAG2,RAC1,RBPJ,S100A9,SMAD2,SMAD7,SPHK1,TCF4,TCF7,TCF7L2,TGFB1,TGFBR1,TGFBR2,TLR2,TLR4,TNF,TNFRSF1A,TNFRSF1B,VEGFA,VEGFB
Noradrenaline and Adrenaline Degradation	1.82	2.309	AKR1A1,ALDH1A1,ALDH1A2,ALDH2,ALDH3A2,ALDH3B1,ALDH9A1,COMT,DHRS4,DHRS9,IL4I1,MAOA
Myc Mediated Apoptosis Signaling	4.11	2.294	APAF1,BCL2,BCL2L11,BID,CASP2,CASP3,CASP8,CFLAR,CYCS,IKBKE,MAX,MCL1,MDM2,NFKB1,NFKB2,PRKACB,PRKAG2,PRKAR1A,PRKAR2A,TNF,TNFRSF1A,TNFRSF1B,TP53
Sirtuin Signaling Pathway	20.1	2.269	ABCA1,ACLY,AGTRAP,AKT1,APEX1,ATG12,ATG14,ATG3,ATG7,ATP5F1A,ATP5F1B,ATP5F1C,ATP5F1D,ATP5F1E,ATP5MC1,ATP5PB,ATP5PF,BCL2L11,BECN1,CDH1,CYC1,G6PD,GABARAP,GABARAPL1,GABARAPL2,GABPA,GADD45A,GADD45B,GADD45G,GLS,GLUD1,GSK3B,H1-10,H1-2,H1-3,H1-4,H1-5,H3-3A/H3-3B,HIF1A,HSF1,JUN,LDHA,LDHB,MAPK1,MAPK6,NAMPT,NBN,NDUFA1,NDUFA10,NDUFA11,NDUFA12,NDUFA13,NDUFA2,NDUFA3,NDUFA4,NDUFA5,NDUFA6,NDUFAB1,NDUFAF1,NDUFAF2,…
Hepatic Fibrosis Signaling Pathway	3.65	2.245	AKT1,ARAF,ATF2,ATF4,BCL2,CALM1 (includes others),CAMK4,CASP3,CCDC88A,CCL3,CCND1,CD40,CDC42,CREB1,CREB3,CTNNB1,CYBB,DVL3,FLT1,FNBP1,FOS,FTH1,FTL,GNAI2,GSK3B,HIF1A,ICAM1,IKBKE,IL17RA,IL18,IL1R2,IRAK1,IRAK3,IRAK4,ITGA4,ITGA5,ITGB1,JAK1,JAK2,JUN,KRAS,MAP2K1,MAP2K2,MAPK1,MAPK13,MAPK14,MRAS,MYD88,MYL12A,MYL12B,MYL6,MYL6B,MYLPF,NCF1,NCF2,NFKB1,NFKB2,NFKBIA,NFKBID,NFKBIE,PDCD4,PDGFC,PDK1,PLCG2,PRKACB,PRK…
Apoptosis Signaling	7.41	2.236	ACIN1,AIFM1,APAF1,BCL2,BCL2A1,BCL2L11,BID,BIRC3,BIRC6,CAPN2,CAPNS1,CASP10,CASP2,CASP3,CASP7,CASP8,CYCS,DFFA,HTRA2,IKBKE,KRAS,LMNA,MAP2K1,MAP2K2,MAP3K5,MAPK1,MCL1,MRAS,NFKB1,NFKB2,NFKBIA,NFKBID,NFKBIE,PARP1,PLCG2,RALA,RAP1A,RAP1B,RAP2B,ROCK1,TNF,TNFRSF1A,TNFRSF1B,TP53,XIAP
TGF-β Signaling	1.87	2.2	BCL2,BMP2,CDC42,EP300,FOS,GRB2,INHBA,IRF7,JUN,KRAS,MAP2K1,MAP2K2,MAPK1,MAPK13,MAPK14,MRAS,RALA,RAP1A,RAP1B,RAP2B,RNF111,RUNX3,SMAD2,SMAD7,TGFB1,TGFBR1,TGFBR2,TGIF1,VDR,ZNF423
Production of Nitric Oxide and Reactive Oxygen Species in Macrophages	6.09	2.142	AKT1,CAT,CDC42,CLU,CYBA,CYBB,FNBP1,FOS,IKBKE,IRF1,IRF8,JAK1,JAK2,JAK3,JUN,LYZ,MAP2K1,MAP3K1,MAP3K11,MAP3K12,MAP3K13,MAP3K2,MAP3K3,MAP3K5,MAP3K8,MAPK1,MAPK13,MAPK14,NCF1,NCF2,NFKB1,NFKB2,NFKBIA,NFKBID,NFKBIE,PLCG2,PPP1CA,PPP1R10,PPP1R11,PPP1R14B,PPP1R7,PPP2CA,PPP2R1A,PPP2R1B,PPP2R2A,PPP2R5A,PPP2R5E,PRKCB,PRKCD,PRKD3,PTPA,RAC1,RAP1A,RAP1B,RHOA,RHOF,RHOG,RHOT2,RHOU,SERPINA1,SIRPA,SPI1,STAT1,TLR2,TLR…
CD40 Signaling	2	2.132	CD40,FOS,ICAM1,IKBKE,JAK3,JUN,MAP2K1,MAP2K2,MAPK1,MAPK13,MAPK14,MAPKAPK2,NFKB1,NFKB2,NFKBIA,NFKBID,NFKBIE,STAT3,TANK,TNFAIP3,TRAF3,TRAF5
Androgen Signaling	5.12	2.132	CALM1 (includes others),CALR,CAMK4,CCND1,DNAJB1,EP300,ERCC3,GNA12,GNAI2,GNB1,GNB2,GNB4,GNG5,GTF2A1,GTF2B,GTF2E2,GTF2F1,GTF2H1,GTF2H3,GTF2H5,HSP90AA1,HSPA4,JUN,KAT2B,KAT7,MAPK1,MNAT1,MRAS,NCOA1,NCOA4,NFKB1,NFKB2,POLR2B,POLR2C,POLR2E,POLR2H,POLR2I,POLR2J,POLR2J2/POLR2J3,POLR2K,POLR2L,PRKACB,PRKAG2,PRKAR1A,PRKAR2A,PRKCB,PRKCD,PRKD3,SRC,TAF2,TBP
IL-1 Signaling	1.69	2.132	FOS,GNA12,GNAI2,GNB1,GNB2,GNB4,GNG5,IKBKE,IRAK1,IRAK3,IRAK4,JUN,MAP3K1,MAPK1,MAPK13,MAPK14,MRAS,MYD88,NFKB1,NFKB2,NFKBIA,NFKBID,NFKBIE,PRKACB,PRKAG2,PRKAR1A,PRKAR2A,TAB2
Oxidative Phosphorylation	25.1	-2.121	ATP5F1A,ATP5F1B,ATP5F1C,ATP5F1D,ATP5F1E,ATP5MC1,ATP5MC2,ATP5MC3,ATP5ME,ATP5MF,ATP5MG,ATP5PB,ATP5PD,ATP5PF,ATP5PO,ATPAF2,COX15,COX17,COX4I1,COX5A,COX5B,COX6A1,COX6B1,COX6C,COX7A2,COX7A2L,COX7B,COX7C,COX8A,CYB5A,CYC1,CYCS,DMAC2L,NDUFA1,NDUFA10,NDUFA11,NDUFA12,NDUFA13,NDUFA2,NDUFA3,NDUFA4,NDUFA5,NDUFA6,NDUFAB1,NDUFB1,NDUFB10,NDUFB11,NDUFB2,NDUFB3,NDUFB4,NDUFB6,NDUFB7,NDUFB8,NDUFB9,NDUFS2,NDUFS3,NDUF…
Role of RIG1-like Receptors in Antiviral Innate Immunity	1.67	2.111	CASP10,CASP8,DDX58,EP300,IKBKE,IRF3,IRF7,NFKB1,NFKB2,NFKBIA,NFKBID,NFKBIE,TANK,TRAF3,TRIM25
Glutathione Redox Reactions I	2.59	2.111	CLIC2,GPX1,GPX3,GPX4,GSR,GSTK1,GSTP1,MGST1,MGST2,MGST3,PRDX6
B Cell Receptor Signaling	7.35	2.077	AKT1,APBB1IP,ATF2,ATF4,BCL10,BCL2A1,BLNK,BTK,CALM1 (includes others),CAMK2D,CAMK4,CD79B,CDC42,CFL1,CREB1,CREB3,CSK,DAPP1,EGR1,FCGR2C,GRB2,GSK3B,IGHM,IKBKE,INPP5D,JUN,KRAS,LYN,MALT1,MAP2K1,MAP2K2,MAP3K1,MAP3K11,MAP3K12,MAP3K13,MAP3K2,MAP3K3,MAP3K5,MAP3K8,MAPK1,MAPK13,MAPK14,MEF2C,MRAS,NFAT5,NFKB1,NFKB2,NFKBIA,NFKBID,NFKBIE,PAG1,PDPK1,PIK3AP1,PLCG2,POU2F2,PPP3CA,PPP3R1,PRKCB,PTK2B,PTPRC,RAC1,RALA,R…
Natural Killer Cell Signaling	8.84	2.065	AKT1,B2M,CD48,CDC42,CFL1,FCER1G,FYN,GRB2,HCST,HLA-A,HLA-B,HLA-C,HLA-E,HLA-F,HLA-G,HSPA14,HSPA1A/HSPA1B,HSPA1L,HSPA4,HSPA5,HSPA8,HSPA9,IL18,IRAK4,ITGAL,ITGB1,JAK2,JAK3,KLRB1,KLRD1,KRAS,LAIR1,LCK,LCP2,LILRB1,LIMK1,MAP2K1,MAP2K2,MAP3K1,MAP3K11,MAP3K12,MAP3K13,MAP3K2,MAP3K3,MAP3K5,MAP3K8,MAPK1,MAPK13,MAPK14,MRAS,MYD88,NFAT5,NFKB1,NFKB2,PAK1,PAK2,PLCG2,PTK2B,PXN,RAC1,RALA,RAP1A,RAP1B,RAP2B,RASSF5,ROCK…
Renin-Angiotensin Signaling	2.02	2.058	ATF2,FOS,GRB2,ITPR1,ITPR2,JAK2,JUN,KRAS,MAP2K1,MAP2K2,MAP3K1,MAPK1,MAPK13,MAPK14,MRAS,NFKB1,NFKB2,PAK1,PAK2,PLCG2,PRKACB,PRKAG2,PRKAR1A,PRKAR2A,PRKCB,PRKCD,PRKD3,PTK2B,RAC1,RALA,RAP1A,RAP1B,RAP2B,STAT1,STAT3,TNF
ERK5 Signaling	3.74	2.043	AKT1,ATF2,ATF4,CREB1,CREB3,ELK4,FOS,GNA12,IL6ST,KRAS,MAP3K2,MAP3K3,MAP3K8,MEF2A,MEF2C,MRAS,RALA,RAP1A,RAP1B,RAP2B,RPS6KA5,RPS6KB1,SRC,YWHAB,YWHAE,YWHAG,YWHAH,YWHAQ,YWHAZ
IGF-1 Signaling	2.97	2.043	AKT1,CSNK2A1,CSNK2A2,CSNK2B,FOS,GRB2,IGFBP7,JAK1,JAK2,JUN,KRAS,MAP2K1,MAP2K2,MAPK1,MRAS,PDPK1,PRKACB,PRKAG2,PRKAR1A,PRKAR2A,PXN,RALA,RAP1A,RAP1B,RAP2B,RPS6KB1,SOCS1,SOCS3,SOCS4,STAT3,YWHAB,YWHAE,YWHAG,YWHAH,YWHAQ,YWHAZ
Pyridoxal 5'-phosphate Salvage Pathway	2.68	2.041	ADPGK,ARAF,CDK5,CDK6,CSNK1A1,CSNK1D,DYRK1A,EIF2AK2,GRK6,IRAK1,LIMK1,MAP2K1,MAP2K2,MAP3K8,MAPK1,MAPK6,PAK1,PAK2,PDXK,PNPO,PRKAA1,PRKCD,PRKX,PRPF4B
fMLP Signaling in Neutrophils	4.67	2.03	ACTR2,ACTR3,ARPC1B,ARPC2,ARPC3,ARPC4,ARPC5,CALM1 (includes others),CAMK4,CDC42,CHP1,CYBB,FPR3,GNAI2,GNB1,GNB2,GNB4,GNG5,ITPR1,ITPR2,KRAS,MAP2K1,MAP2K2,MAPK1,MRAS,NCF1,NCF2,NFAT5,NFKB1,NFKB2,NFKBIA,NFKBID,NFKBIE,PPP3CA,PPP3R1,PRKCB,PRKCD,PRKD3,RAC1,RALA,RAP1A,RAP1B,RAP2B,WAS
Estrogen Receptor Signaling	7.47	2.03	AKT1,ATF2,ATF4,ATP5F1A,ATP5F1C,ATP5F1D,ATP5F1E,ATP5MC1,ATP5PB,BCL2,CCNC,CCND1,CDKN1A,CFL1,CREB1,CREB3,CTBP1,CYC1,DDX5,EIF2B3,EIF2B4,EIF2B5,EIF4E,EIF4EBP1,EP300,FOS,GNA12,GNAI2,GNB1,GNG5,GRB2,GSK3B,HDAC3,HES1,HIF1A,HNRNPD,HSP90AA1,HSP90AB1,HSP90B1,IGF2R,JAK1,JAK2,JAK3,JUN,KRAS,LIMK1,MAP2K1,MAP2K2,MAPK1,MDK,MED1,MED13,MED15,MED18,MED31,MMP12,MMP14,MMP7,MMP9,MRAS,MYL12A,MYL12B,MYL6,MYL6B,MYLPF,NCOA1…

## Sheet: NK_7D
Ingenuity Canonical Pathways	-log(p-value)	z-score	Molecules
EIF2 Signaling	50	-3.873	AGO4,AKT2,AKT3,ATF4,EIF1,EIF2B5,EIF2S2,EIF2S3,EIF3A,EIF3B,EIF3D,EIF3E,EIF3J,EIF3K,EIF4A2,EIF4A3,EIF4G2,FAU,GRB2,HSPA5,MAP2K2,MAPK1,MYC,PABPC1,PIK3CD,PIK3R1,PPP1CC,PPP1R15A,RALA,RALB,RAP1A,RPL10,RPL10A,RPL11,RPL13,RPL13A,RPL14,RPL15,RPL18,RPL18A,RPL19,RPL22,RPL23,RPL23A,RPL24,RPL26,RPL27,RPL27A,RPL28,RPL3,RPL30,RPL31,RPL32,RPL34,RPL35,RPL35A,RPL36,RPL36A,RPL36AL,RPL37,RPL37A,RPL38,RPL39,RPL39L,RPL…	NK_7D
Reelin Signaling in Neurons	5.39	3.78	ACTR2,ACTR3,AFDN,AKT2,AKT3,ARHGEF3,ARPC2,ARPC3,ARPC5,CAMK2D,CAMK2G,CFL1,CRK,GRINA,HCK,ITGAL,ITGB1,LCK,LYN,MAP2K2,MAP3K11,MAPK1,MAPK8,MAPK8IP3,PIK3CD,PIK3R1,RAP1A,RHOA
Protein Kinase A Signaling	3.04	3.015	ACP1,ADD3,APEX1,ATF1,ATF4,BRAF,CALM1 (includes others),CAMK2D,CAMK2G,CREBBP,CTNNB1,FICD,GDPD1,GNAI3,GNB4,GNG5,H1-10,H1-4,H3-3A/H3-3B,LEF1,MAP2K2,MAPK1,MYL12A,MYL12B,MYL6,NFKBIA,NFKBIB,PALM2AKAP2,PDE3B,PDE4B,PDE6D,PDE7A,PDIA3,PLCL2,PPP1CC,PPP1R10,PPP1R14B,PPP1R7,PPP3CC,PTPN22,PTPN4,PTPRC,RAP1A,RHOA,TDP2,TIMM50,VASP,YWHAB,YWHAE,YWHAG,YWHAH,YWHAZ
CD28 Signaling in T Helper Cells	5.33	2.982	ACTR2,ACTR3,AKT2,AKT3,ARPC2,ARPC3,ARPC5,CALM1 (includes others),CD3D,CD3G,FOS,GRB2,HLA-A,HLA-B,HLA-DRB1,JUN,LCK,MAP2K2,MAPK8,NFKBIA,NFKBIB,PIK3CD,PIK3R1,PPP3CC,PTPRC,ZAP70
Synaptogenesis Signaling Pathway	1.97	2.795	ACTR2,ACTR3,AFDN,AKT2,AKT3,AP1B1,AP2S1,ARPC2,ARPC3,ARPC5,ATF4,BRAF,CALM1 (includes others),CAMK2D,CAMK2G,CFL1,CREBBP,CRK,CTNNB1,GRB2,GRINA,HCK,HSPA8,ITSN2,LCK,LYN,MAPK1,NAP1L1,PIK3CD,PIK3R1,RAB5A,RAB5C,RALA,RALB,RAP1A,RHOA,SGTA,TIAM1,TLN1
Induction of Apoptosis by HIV1	1.87	2.714	BIRC2,BIRC3,CASP8,CXCR4,CYCS,DAXX,MAPK8,NFKBIA,NFKBIB,TNF,TNFRSF1B
OX40 Signaling Pathway	2.64	2.646	B2M,CD3D,CD3G,HLA-A,HLA-B,HLA-DRB1,HLA-E,JUN,MAPK8,NFKBIA,NFKBIB,TNFRSF4
RANK Signaling in Osteoclasts	4.97	2.524	AKT2,AKT3,BIRC2,BIRC3,CALM1 (includes others),FOS,GSN,JUN,MAP2K2,MAP3K11,MAP3K12,MAP3K3,MAP3K4,MAPK1,MAPK8,NFKBIA,NFKBIB,PIK3CD,PIK3R1,PPP3CC,TAB2
NF-κB Signaling	2	2.449	AKT2,AKT3,BRAF,CASP8,CREBBP,CSNK2A2,HDAC2,LCK,MAP3K3,MAPK8,NFKBIA,NFKBIB,PIK3CD,PIK3R1,RALA,RALB,RAP1A,TAB2,TDP2,TNF,TNFRSF1B,TNIP1,UBE2N,UBE2V1,ZAP70
Death Receptor Signaling	3.19	2.357	ACIN1,ACTG1,ARHGDIB,BIRC2,BIRC3,CASP8,CFLAR,CYCS,DAXX,MAPK8,NFKBIA,NFKBIB,PARP1,PARP11,PARP14,PARP8,TNF,TNFRSF1B
14-3-3-mediated Signaling	7.11	2.294	AKT2,AKT3,FOS,GRB2,JUN,MAP2K2,MAPK1,MAPK8,PDCD6IP,PDIA3,PIK3CD,PIK3R1,PLCL2,RALA,RALB,RAP1A,SRPK2,TNF,TP73,TUBA1A,TUBA1B,TUBA1C,TUBA3C/TUBA3D,TUBA4A,TUBB,VIM,YWHAB,YWHAE,YWHAG,YWHAH,YWHAZ
IL-17A Signaling in Gastric Cells	1.75	2.236	CXCL10,FOS,JUN,MAPK1,MAPK8,TNF
Necroptosis Signaling Pathway	3.52	2.117	BIRC2,BIRC3,CAMK2D,CAMK2G,CAPN5,CAPN7,CASP8,CFLAR,DNM1L,IRF3,JAK1,PPP3CC,PYCARD,RBCK1,STAT1,TAB2,TIMM13,TIMM50,TNF,TNFRSF1B,TNIP1,TOMM20,TOMM7,TSPO,UBC,VDAC3,ZBP1
CD27 Signaling in Lymphocytes	4	2.111	CASP8,CD27,CYCS,FOS,JUN,MAP2K2,MAP3K11,MAP3K12,MAP3K3,MAP3K4,MAPK8,NFKBIA,NFKBIB,SIVA1
Synaptic Long Term Potentiation	1.9	2.065	ATF4,CALM1 (includes others),CAMK2D,CAMK2G,CREBBP,GNA11,GRINA,MAP2K2,MAPK1,PDIA3,PLCL2,PPP1CC,PPP1R10,PPP1R14B,PPP1R7,PPP3CC,RALA,RALB,RAP1A

## Sheet: NT_7D
Ingenuity Canonical Pathways	-log(p-value)	z-score	Molecules
Cardiac Hypertrophy Signaling (Enhanced)	1.87	5.721	AKAP13,AKT1,AKT2,AKT3,ATF2,ATF6,BMPR2,CALM1 (includes others),CAMK2D,CAMK4,CD40LG,CD70,CHP1,CSF2,CSF2RB,CTNNB1,CXCL8,DIAPH1,DIAPH2,EIF2B1,EIF2B3,EIF2B4,EIF2B5,EIF4E,EIF4EBP1,EP300,GNB1,GSK3B,HDAC1,HDAC2,HDAC3,HDAC5,HDAC7,HDAC8,HDAC9,IFNG,IKBKE,IL10RA,IL10RB,IL11RA,IL17RA,IL17RB,IL21R,IL2RA,IL2RG,IL4R,IL6R,IL6ST,IL7R,ITGA4,ITGB1,ITPR1,ITPR2,JAK2,JUN,KRAS,LTA,LTB,MAP2K1,MAP2K2,MAP2K3,MAP2K7,MAP3K1,…
CD28 Signaling in T Helper Cells	14.9	5.461	ACTR2,ACTR3,AKT1,AKT2,AKT3,ARPC1B,ARPC2,ARPC3,ARPC4,ARPC5,BCL10,CALM1 (includes others),CAMK4,CD247,CD28,CD3D,CD3E,CD3G,CD4,CD86,CHP1,CSK,CTLA4,FOS,FYN,GRAP2,GRB2,HLA-A,HLA-B,HLA-DMB,HLA-DOB,HLA-DRA,HLA-DRB1,HLA-DRB5,IKBKE,ITK,ITPR1,ITPR2,JUN,LCK,LCP2,MALT1,MAP2K1,MAP2K2,MAP3K1,MAPK8,MAPK9,NFAT5,NFKB2,PDPK1,PIK3R1,PPP3CA,PPP3CB,PPP3CC,PPP3R1,PRKCQ,PTPN6,PTPRC,SYK,VAV1,WAS,ZAP70
Role of NFAT in Cardiac Hypertrophy	2.83	5.374	AKT1,AKT2,AKT3,CALM1 (includes others),CAMK1D,CAMK2D,CAMK4,CHP1,CSNK1A1,EP300,GNB1,GNB2,GNB5,GRB2,GSK3B,HDAC1,HDAC2,HDAC3,HDAC5,HDAC7,HDAC8,HDAC9,IL6ST,ITPR1,ITPR2,KRAS,MAP2K1,MAP2K2,MAP2K3,MAP2K7,MAP3K1,MAP3K7,MAPK1,MAPK8,MAPK9,MEF2A,MEF2C,MEF2D,NRAS,PDIA3,PIK3R1,PLCL2,PPP3CA,PPP3CB,PPP3CC,PPP3R1,PRKACB,PRKAG2,PRKAR1A,PRKAR2A,PRKCA,PRKCB,PRKCH,PRKCQ,PRKD3,RAP1A,RASD1,RCAN3,TGFB1,TGFBR1,TGFBR2
HGF Signaling	4.23	5.24	AKT1,AKT2,AKT3,ATF2,ELF1,ELF2,ELK3,ETS1,FOS,GRB2,ITGA4,ITGB1,JUN,KRAS,MAP2K1,MAP2K2,MAP2K7,MAP3K1,MAP3K11,MAP3K12,MAP3K13,MAP3K14,MAP3K2,MAP3K3,MAP3K5,MAP3K7,MAP3K8,MAPK1,MAPK8,MAPK9,NRAS,PIK3R1,PRKCA,PRKCB,PRKCH,PRKCQ,PRKD3,RAP1A,RAPGEF1,RASD1
GNRH Signaling	1.94	5.126	ATF2,ATF4,CALM1 (includes others),CAMK2D,CAMK4,CREB1,CREBBP,EGR1,FOS,GNB1,GRB2,ITPR1,ITPR2,JUN,KRAS,MAP2K1,MAP2K2,MAP2K3,MAP2K7,MAP3K1,MAP3K11,MAP3K12,MAP3K13,MAP3K14,MAP3K2,MAP3K3,MAP3K5,MAP3K7,MAP3K8,MAPK1,MAPK8,MAPK9,NFKB2,NRAS,PAK2,PRKACB,PRKAG2,PRKAR1A,PRKAR2A,PRKCA,PRKCB,PRKCH,PRKCQ,PRKD3,PTK2B,RAP1A,RASD1
Xenobiotic Metabolism General Signaling Pathway	3.41	5.126	AHR,AKT1,AKT2,AKT3,CREBBP,EP300,FTL,GSTK1,GSTM3,GSTP1,KEAP1,KRAS,MAF,MAP2K1,MAP2K2,MAP2K3,MAP2K7,MAP3K1,MAP3K11,MAP3K12,MAP3K13,MAP3K14,MAP3K2,MAP3K3,MAP3K5,MAP3K7,MAP3K8,MAPK1,MAPK8,MAPK9,MGST1,MGST3,NFE2L2,NR1H2,NR1H3,NRAS,PIK3R1,PRKCA,PRKCB,PRKCH,PRKCQ,PRKD3,RAP1A,RASD1,RBX1
Reelin Signaling in Neurons	4.98	5.013	ACTR2,ACTR3,AFDN,AKT1,AKT2,AKT3,APOE,ARHGEF1,ARHGEF11,ARHGEF2,ARHGEF3,ARHGEF6,ARHGEF9,ARPC1B,ARPC2,ARPC3,ARPC4,ARPC5,BLK,CAMK2D,CFL1,CRK,FYN,GRINA,GSK3B,HCK,ITGA4,ITGA6,ITGAL,ITGB1,ITGB2,LCK,LIMK1,LYN,MAP2K1,MAP2K2,MAP2K3,MAP2K7,MAP3K11,MAP4K1,MAPK1,MAPK8,MAPK9,PAFAH1B1,PIK3R1,RAP1A,RAPGEF1
Phospholipase C Signaling	4.65	4.924	ARHGEF1,ARHGEF11,ARHGEF2,ARHGEF3,ARHGEF6,ARHGEF9,ATF2,ATF4,CALM1 (includes others),CAMK4,CD247,CD3D,CD3E,CD3G,CD79B,CHP1,CREB1,CREBBP,EP300,FNBP1,FYN,GNB1,GNB2,GNB5,GRAP2,GRB2,HDAC1,HDAC2,HDAC3,HDAC5,HDAC7,HDAC8,HDAC9,ITGA4,ITGB1,ITK,ITPR1,ITPR2,KRAS,LCK,LCP2,LYN,MAP2K1,MAP2K2,MAPK1,MARCKS,MEF2A,MEF2C,MEF2D,MPRIP,MYL12A,MYL12B,MYL6,MYL6B,NFAT5,NFKB2,NRAS,PEBP1,PLA2G6,PLD3,PPP3CA,PPP3CB,PPP3CC,PPP…
NRF2-mediated Oxidative Stress Response	7.97	4.907	ACTG1,AKT1,ATF4,CAT,CBR1,CCT7,CLPP,CREBBP,DNAJA1,DNAJB1,DNAJB14,DNAJB6,DNAJB9,DNAJC10,DNAJC19,DNAJC3,DNAJC7,DNAJC8,DNAJC9,EP300,ERP29,FKBP5,FOS,FTH1,FTL,GSK3B,GSR,GSTK1,GSTM3,GSTP1,HERPUD1,JUN,JUNB,JUND,KEAP1,KRAS,MAF,MAFF,MAP2K1,MAP2K2,MAP2K3,MAP2K7,MAP3K1,MAP3K5,MAP3K7,MAPK1,MAPK8,MAPK9,MGST1,MGST3,NFE2L2,NRAS,PIK3R1,PMF1/PMF1-BGLAP,PPIB,PRKCA,PRKCB,PRKCH,PRKCQ,PRKD3,RAP1A,RASD1,RBX1,SQSTM1,STI…
B Cell Receptor Signaling	8.68	4.851	AKT1,AKT2,AKT3,APBB1IP,ATF2,ATF4,BCL10,CALM1 (includes others),CAMK2D,CAMK4,CD79B,CFL1,CFL2,CREB1,CREBBP,CSK,DAPP1,EGR1,ETS1,FOXO1,GRB2,GSK3B,IKBKE,INPP5B,INPP5D,JUN,KRAS,LYN,MALT1,MAP2K1,MAP2K2,MAP2K3,MAP2K7,MAP3K1,MAP3K11,MAP3K12,MAP3K13,MAP3K14,MAP3K2,MAP3K3,MAP3K5,MAP3K7,MAP3K8,MAPK1,MAPK8,MAPK9,MEF2C,NFAT5,NFKB2,NRAS,PAG1,PDPK1,PIK3AP1,PIK3R1,POU2F2,PPP3CA,PPP3CB,PPP3CC,PPP3R1,PRKCB,PRKCQ,PT…
Synaptic Long Term Potentiation	1.82	4.802	ATF2,ATF4,CALM1 (includes others),CAMK2D,CAMK4,CHP1,CREB1,CREBBP,EP300,GRINA,ITPR1,ITPR2,KRAS,MAP2K1,MAP2K2,MAPK1,NRAS,PDIA3,PLCL2,PPP1R10,PPP1R14B,PPP3CA,PPP3CB,PPP3CC,PPP3R1,PRKACB,PRKAG2,PRKAR1A,PRKAR2A,PRKCA,PRKCB,PRKCH,PRKCQ,PRKD3,RAP1A,RASD1
Necroptosis Signaling Pathway	5.39	4.719	BIRC2,BIRC3,CAMK2D,CAPN2,CAPN7,CAPNS1,CASP1,CASP8,CFLAR,CHP1,CYLD,DNM1L,EIF2AK2,FKBP1A,GLUD1,GLUL,IRF3,JAK1,MAP3K7,MDM2,PAM16,PELI1,PLA2G6,PPIF,PPP3CA,PPP3CB,PPP3CC,PPP3R1,RBL2,SLC25A5,STAT1,TAB2,TIMM10,TIMM13,TIMM23,TIMM44,TIMM8A,TIMM8B,TIMM9,TNF,TNFRSF1B,TNFSF10,TOMM20,TOMM22,TOMM7,TOMM70,TP53,TRADD,TRPM7,TSPO,UBC,VDAC1,VDAC2,VDAC3,ZBP1
Role of NFAT in Regulation of the Immune Response	6.37	4.636	AKT1,AKT2,AKT3,ATF2,CALM1 (includes others),CAMK4,CD247,CD28,CD3D,CD3E,CD3G,CD4,CD79B,CD86,CHP1,CSNK1A1,CSNK1D,CSNK1E,CSNK1G2,CSNK1G3,FOS,FYN,GNB1,GNB2,GNB5,GRB2,GSK3B,HLA-A,HLA-B,HLA-DMB,HLA-DOB,HLA-DRA,HLA-DRB1,HLA-DRB5,IKBKE,ITK,ITPR1,ITPR2,JUN,KRAS,LCK,LCP2,LYN,MAP2K1,MAP2K2,MAPK1,MEF2A,MEF2C,MEF2D,NFAT5,NFKB2,NRAS,PIK3R1,PPP3CA,PPP3CB,PPP3CC,PPP3R1,PRKCQ,RAP1A,RASD1,RCAN3,SYK,XPO1,ZAP70
Protein Kinase A Signaling	2.07	4.613	ADD1,ADD3,AKAP10,AKAP11,AKAP13,AKAP9,ANAPC2,ANAPC4,ATF1,ATF2,ATF4,CALM1 (includes others),CAMK2D,CAMK4,CDC16,CHP1,CREB1,CREBBP,CREM,CTNNB1,DUSP1,DUSP10,DUSP16,DUSP18,FLNA,GNB1,GNB2,GNB5,GSK3B,H1-10,H1-2,H1-3,H1-4,H1-5,H3-3A/H3-3B,ITPR1,ITPR2,KDELR1,LEF1,MAP2K1,MAP2K2,MAP3K1,MAPK1,MYL12A,MYL12B,MYL6,MYL6B,NFAT5,NFKB2,PDE3B,PDE6D,PDE7A,PDE8A,PDIA3,PGP,PLCL2,PPP1R10,PPP1R14B,PPP3CA,PPP3CB,PPP3CC,PPP…
Cardiac Hypertrophy Signaling	3.32	4.589	ADSS2,AKT1,ATF2,CALM1 (includes others),CAMK4,CHP1,CREB1,CREBBP,EIF2B1,EIF2B3,EIF2B4,EIF2B5,EIF4E,EP300,FNBP1,GNB1,GNB2,GNB5,GRB2,GSK3B,IL6R,JUN,KRAS,MAP2K1,MAP2K2,MAP2K3,MAP2K7,MAP3K1,MAP3K11,MAP3K12,MAP3K13,MAP3K14,MAP3K2,MAP3K3,MAP3K5,MAP3K7,MAP3K8,MAPK1,MAPK8,MAPK9,MAPKAPK2,MEF2A,MEF2C,MEF2D,MYL12A,MYL12B,MYL6,MYL6B,NRAS,PDIA3,PIK3R1,PLCL2,PPP3CA,PPP3CB,PPP3CC,PPP3R1,PRKACB,PRKAG2,PRKAR1A,PRK…
NF-κB Signaling	5.65	4.557	AKT1,AKT2,AKT3,BCL10,BMPR2,BTRC,CASP8,CD40,CD40LG,CREBBP,CSNK2A1,CSNK2A2,CSNK2B,EIF2AK2,EP300,GSK3B,HDAC1,HDAC2,IGF2R,IL1RN,IRAK1,IRAK3,IRAK4,KRAS,LCK,LTA,MALT1,MAP2K7,MAP3K1,MAP3K14,MAP3K3,MAP3K7,MAP3K8,MAP4K4,MAPK8,NFKB2,NRAS,PELI1,PIK3R1,PRKACB,PRKCB,PRKCQ,RAP1A,RASD1,SIGIRR,TAB2,TANK,TDP2,TGFBR1,TGFBR2,TGFBR3,TLR10,TLR7,TNF,TNFAIP3,TNFRSF1B,TRADD,TRAF3,TRAF5,UBE2N,UBE2V1,ZAP70
RANK Signaling in Osteoclasts	6.41	4.542	AKT1,AKT2,AKT3,BIRC2,BIRC3,CALM1 (includes others),CAMK4,CBL,CHP1,FOS,GSN,IKBKE,JUN,MAP2K1,MAP2K2,MAP2K7,MAP3K1,MAP3K11,MAP3K12,MAP3K13,MAP3K14,MAP3K2,MAP3K3,MAP3K5,MAP3K7,MAP3K8,MAPK1,MAPK8,MAPK9,NFKB2,PIK3R1,PPP3CA,PPP3CB,PPP3CC,PPP3R1,PTK2B,TAB2,TRAF5
Natural Killer Cell Signaling	8.61	4.478	AKT1,AKT2,AKT3,B2M,CD247,CD48,CFL1,CFL2,FYN,GRB2,HCST,HLA-A,HLA-B,HLA-C,HLA-E,HLA-F,HLA-G,HSPA14,HSPA1A/HSPA1B,HSPA1L,HSPA8,HSPA9,IFNG,IRAK4,ITGAL,ITGB1,JAK2,JAK3,KLRB1,KLRC1,KLRC2,KLRD1,KRAS,LAIR1,LCK,LCP2,LILRB1,LIMK1,MAP2K1,MAP2K2,MAP2K3,MAP3K1,MAP3K11,MAP3K12,MAP3K13,MAP3K14,MAP3K2,MAP3K3,MAP3K5,MAP3K7,MAP3K8,MAPK1,NCR3,NFAT5,NFKB2,NRAS,PAK2,PIK3R1,PRKCQ,PTK2B,PTPN6,RAP1A,RASD1,RASSF5,ROCK1,S…
14-3-3-mediated Signaling	2.84	4.459	AKT1,AKT2,AKT3,CBL,CDKN1B,FOS,FOXO1,GRB2,GSK3B,JUN,KRAS,MAP2K1,MAP2K2,MAP3K5,MAPK1,MAPK8,MAPK9,NRAS,PDCD6IP,PDIA3,PIK3R1,PLCL2,PRKCA,PRKCB,PRKCH,PRKCQ,PRKD3,RAP1A,RASD1,TNF,TSC1,TUBA1A,TUBA4A,VIM,YWHAB,YWHAE,YWHAG,YWHAH,YWHAQ,YWHAZ
Fcγ Receptor-mediated Phagocytosis in Macrophages and Monocytes	4.95	4.439	ACTG1,ACTR2,ACTR3,AKT1,AKT2,AKT3,ARF6,ARPC1B,ARPC2,ARPC3,ARPC4,ARPC5,CBL,CRK,CSF2,EZR,FYN,HCK,INPP5D,LCP2,LYN,MAPK1,PIK3R1,PLA2G6,PLD3,PRKCA,PRKCB,PRKCH,PRKCQ,PRKD3,PTK2B,RAB11B,SYK,TLN1,VASP,VAV1,WAS
Production of Nitric Oxide and Reactive Oxygen Species in Macrophages	2.91	4.438	AKT1,AKT2,AKT3,APOE,CAT,CREBBP,CYBA,FNBP1,FOS,IFNG,IKBKE,IRF1,IRF8,JAK1,JAK2,JAK3,JUN,LYZ,MAP2K1,MAP2K7,MAP3K1,MAP3K11,MAP3K12,MAP3K13,MAP3K14,MAP3K2,MAP3K3,MAP3K5,MAP3K7,MAP3K8,MAPK1,MAPK8,MAPK9,NFKB2,PIK3R1,PPP1R10,PPP1R14B,PPP2CA,PPP2R5A,PPP2R5C,PPP2R5E,PRKCA,PRKCB,PRKCH,PRKCQ,PRKD3,PTPN6,RAP1A,RHOF,RHOH,RHOT2,STAT1,TNF,TNFRSF1B,TYK2
Hepatic Fibrosis Signaling Pathway	1.82	4.427	AKT1,AKT2,AKT3,ATF2,ATF4,BCL2,BMPR2,CALM1 (includes others),CAMK4,CASP3,CCDC88A,CD40,CD40LG,CDKN1B,CREB1,CREBBP,CTNNB1,CXCL8,FNBP1,FOS,FOXO1,FTH1,FTL,GSK3B,HIF1A,IKBKE,IL17RA,IL1RN,IRAK1,IRAK3,IRAK4,ITGA4,ITGB1,JAK1,JAK2,JUN,KLF9,KRAS,LEF1,MAP2K1,MAP2K2,MAP2K3,MAP2K7,MAP3K7,MAPK1,MAPK8,MAPK9,MYL12A,MYL12B,MYL6,MYL6B,NFKB2,NRAS,PDCD4,PIK3R1,PRKACB,PRKAG2,PRKAR1A,PRKAR2A,PRKCA,PRKCB,PRKCH,PRKCQ,PRK…
NGF Signaling	2.37	4.352	AKT1,AKT2,AKT3,ATF2,ATF4,CREB1,CREBBP,CRK,GRB2,IKBKE,KRAS,MAP2K1,MAP2K2,MAP3K1,MAP3K11,MAP3K12,MAP3K13,MAP3K14,MAP3K2,MAP3K3,MAP3K5,MAP3K7,MAP3K8,MAPK1,MAPK8,MAPK9,NFKB2,NRAS,PDPK1,PIK3R1,RAP1A,RASD1,ROCK1,RPS6KA5,TP53
PKCθ Signaling in T Lymphocytes	4.63	4.341	BCL10,CAMK2D,CD247,CD28,CD3D,CD3E,CD3G,CD4,CD86,CHP1,FOS,FYN,GRAP2,GRB2,HLA-A,HLA-B,HLA-DMB,HLA-DOB,HLA-DRA,HLA-DRB1,HLA-DRB5,IKBKE,JUN,KRAS,LCK,LCP2,MALT1,MAP3K1,MAP3K11,MAP3K12,MAP3K13,MAP3K14,MAP3K2,MAP3K3,MAP3K5,MAP3K7,MAP3K8,MAPK1,MAPK8,NFAT5,NFKB2,NRAS,PIK3R1,PPP3CA,PPP3CB,PPP3CC,PPP3R1,PRKCQ,RAP1A,RASD1,VAV1,ZAP70
Systemic Lupus Erythematosus In B Cell Signaling Pathway	8.38	4.332	AKT1,AKT2,AKT3,BCL10,BCL2,BCL2L11,CALM1 (includes others),CAMK4,CBL,CCND2,CCND3,CD40,CD40LG,CD5,CD70,CD72,CD79B,CHP1,CSF2,CSK,CTNNB1,CXCL8,FOS,FOXO1,FYN,GRB2,GSK3B,HCK,IFIT2,IFIT3,IFNAR2,IFNG,IL6R,IL6ST,INPP5B,INPP5D,IRAK1,IRAK4,IRF3,IRF7,ISG15,ISG20,JAK1,JAK2,JUN,KRAS,LCK,LTA,LTB,LYN,MALT1,MAP2K1,MAP2K2,MAP3K14,MAP3K7,MAP4K4,MAPK1,MAVS,MCL1,NFAT5,NFKB2,NRAS,PAG1,PDPK1,PIK3AP1,PIK3R1,PPP3CA,PPP3C…
Ephrin Receptor Signaling	1.58	4.32	ABI1,ACTR2,ACTR3,AKT1,AKT2,AKT3,ARPC1B,ARPC2,ARPC3,ARPC4,ARPC5,ATF2,ATF4,CFL1,CFL2,CREB1,CREBBP,CRK,CXCR4,EPHB6,FYN,GNB1,GNB2,GNB5,GRB2,GRINA,ITGA4,ITGB1,JAK2,KRAS,LIMK1,MAP2K1,MAP2K2,MAP3K14,MAP4K4,MAPK1,NRAS,PAK2,RAP1A,RAPGEF1,RASD1,ROCK1,SDC2,SH2D3C,VEGFB,WAS,WIPF1
Pyridoxal 5'-phosphate Salvage Pathway	2.25	4.264	AKT2,CSNK1A1,CSNK1D,EIF2AK2,GRK6,IRAK1,LIMK1,MAP2K1,MAP2K2,MAP2K3,MAP3K8,MAPK1,MAPK6,MAPK8,MAPK9,PAK2,PRKAA1,PRKCH,PRKCQ,PRKX,PRPF4B,TTK
fMLP Signaling in Neutrophils	2.24	4.243	ACTR2,ACTR3,ARPC1B,ARPC2,ARPC3,ARPC4,ARPC5,CALM1 (includes others),CAMK4,CHP1,GNB1,GNB2,GNB5,ITPR1,ITPR2,KRAS,MAP2K1,MAP2K2,MAPK1,NFAT5,NFKB2,NRAS,PIK3R1,PPP3CA,PPP3CB,PPP3CC,PPP3R1,PRKCA,PRKCB,PRKCH,PRKCQ,PRKD3,RAP1A,RASD1,WAS
TGF-β Signaling	3.44	4.158	BCL2,BMPR2,CREBBP,EP300,FOS,GRB2,HDAC1,INHBA,IRF7,JUN,KRAS,MAP2K1,MAP2K2,MAP2K3,MAP3K7,MAP4K1,MAPK1,MAPK8,MAPK9,NRAS,RAP1A,RASD1,RNF111,RUNX2,RUNX3,SMAD2,SMAD4,SMAD7,TGFB1,TGFBR1,TGFBR2,TGIF1,VDR,ZNF423
Senescence Pathway	5.58	4.146	AKT1,AKT2,AKT3,ANAPC2,ANAPC4,ATM,BMPR2,CALM1 (includes others),CAMK4,CAPN2,CAPN7,CAPNS1,CAT,CCNB1,CCNB2,CDC16,CDKN1B,CHP1,CREBBP,CXCL8,DMTF1,E2F4,E2F5,EIF4E,EIF4EBP1,ELF1,ELF2,ELK3,EP300,ETS1,GADD45A,GADD45G,HBP1,HIPK2,IKBKE,ING1,IRF3,ITPR2,ITSN2,JUN,KAT2B,KRAS,MAP2K1,MAP2K2,MAP2K3,MAP2K7,MAP3K7,MAPK1,MAPK6,MAPKAPK2,MDM2,NFAT5,NFKB2,NRAS,PARP1,PDHA1,PDHB,PDHX,PHF1,PHF19,PIK3R1,PPP2CA,PPP2R5A,PPP2…
BMP signaling pathway	1.97	4.082	ATF2,BMPR2,CAMK4,CREB1,CREBBP,GRB2,JUN,KRAS,MAP2K1,MAP2K2,MAP3K7,MAPK1,MAPK8,MAPK9,NFKB2,NRAS,PRKACB,PRKAG2,PRKAR1A,PRKAR2A,RAP1A,RASD1,RUNX2,SMAD4,SMAD7,ZNF423
Salvage Pathways of Pyrimidine Ribonucleotides	1.47	4.041	AKT2,CDADC1,CSNK1A1,CSNK1D,EIF2AK2,GRK6,IRAK1,LIMK1,MAP2K1,MAP2K2,MAP2K3,MAP3K8,MAPK1,MAPK6,MAPK8,MAPK9,NME2,NME3,NME4,PAK2,PRKAA1,PRKCH,PRKCQ,PRKX,PRPF4B,TTK,UPP1
Estrogen Receptor Signaling	5.21	4.001	AKT1,AKT2,AKT3,ATF2,ATF4,ATP5F1E,ATP5MC1,BCL2,CCNC,CFL1,CFL2,CREB1,CREBBP,CTBP1,DDX5,EIF2B1,EIF2B3,EIF2B4,EIF2B5,EIF4E,EIF4EBP1,EP300,FOS,FOXO1,GNB1,GRB2,GSK3B,HDAC3,HIF1A,HNRNPD,HSP90AA1,HSP90AB1,HSP90B1,IGF2R,JAK1,JAK2,JAK3,JUN,KRAS,LIMK1,MAP2K1,MAP2K2,MAPK1,MED1,MED10,MED13,MED13L,MED15,MED31,MED6,MMP12,MMP14,MMP9,MPRIP,MYL12A,MYL12B,MYL6,MYL6B,NCOA2,NCOA3,NCOR1,NCOR2,NFKB2,NR3C1,NRAS,NRF1,NRI…
Cholecystokinin/Gastrin-mediated Signaling	1.64	3.889	ATF2,CREM,FNBP1,FOS,GRB2,IL1RN,ITPR1,ITPR2,JUN,KRAS,MAP2K1,MAP2K2,MAP2K3,MAPK1,MAPK8,MAPK9,MEF2A,MEF2C,MEF2D,NRAS,PRKCA,PRKCB,PRKCH,PRKCQ,PRKD3,PTK2B,RAP1A,RASD1,RHOF,RHOH,RHOT2,ROCK1,TNF
PI3K Signaling in B Lymphocytes	7.59	3.857	AKT1,AKT2,AKT3,ATF1,ATF2,ATF4,ATF6,ATF6B,BCL10,BLK,CALM1 (includes others),CAMK2D,CAMK4,CBL,CD40,CD79B,CD81,CHP1,CREB1,DAPP1,FOS,FYN,IKBKE,IL4R,INPP5D,ITPR1,ITPR2,JUN,KRAS,LYN,MALT1,MAP2K1,MAP2K2,MAPK1,NFAT5,NFKB2,NRAS,PDIA3,PDPK1,PIK3AP1,PIK3R1,PLCL2,PLEKHA1,PLEKHA2,PLEKHA3,PPP3CA,PPP3CB,PPP3CC,PPP3R1,PRKCB,PTPRC,RAP1A,RASD1,SYK,VAV1
Integrin Signaling	3.67	3.841	ACTG1,ACTR2,ACTR3,AKT1,AKT2,AKT3,ARF1,ARF4,ARF6,ARHGAP5,ARPC1B,ARPC2,ARPC3,ARPC4,ARPC5,ASAP1,CAPN2,CAPN7,CAPNS1,CRK,FNBP1,FYN,GRB2,GSK3B,GSN,ILKAP,ITGA4,ITGA6,ITGAE,ITGAL,ITGAX,ITGB1,ITGB2,ITGB7,KRAS,LIMS1,MAP2K1,MAP2K2,MAP3K11,MAPK1,MAPK8,MPRIP,MYL12A,MYL12B,NEDD9,NRAS,PAK2,PIK3R1,RAP1A,RAPGEF1,RASD1,RHOF,RHOH,RHOT2,ROCK1,TLN1,TSPAN3,TTN,VASP,VCL,WAS,WIPF1,ZYX
PDGF Signaling	2.65	3.78	CRK,CSNK2A1,CSNK2A2,CSNK2B,EIF2AK2,FOS,GRB2,INPP5B,INPP5D,JAK1,JAK2,JAK3,JUN,KRAS,MAP2K1,MAP2K2,MAP3K1,MAPK1,MAPK8,NRAS,PIK3R1,PRKCA,PRKCB,RAP1A,RASD1,SPHK2,STAT1,SYNJ1,TYK2
ERK5 Signaling	2.91	3.674	AKT1,ATF2,ATF4,CREB1,CREBBP,ELK4,FOS,IL6ST,KRAS,MAP3K2,MAP3K3,MAP3K8,MEF2A,MEF2C,MEF2D,NRAS,RAP1A,RASD1,RPS6KA5,SH2D2A,YWHAB,YWHAE,YWHAG,YWHAH,YWHAQ,YWHAZ
NF-κB Activation by Viruses	2.67	3.657	AKT1,AKT2,AKT3,CD4,EIF2AK2,IKBKE,ITGA4,ITGA6,ITGAL,ITGB1,ITGB2,KRAS,LCK,MAP3K1,MAP3K14,MAPK1,NFKB2,NRAS,PIK3R1,PRKCA,PRKCB,PRKCH,PRKCQ,PRKD3,RAP1A,RASD1,TBP,TNFRSF14
Apelin Endothelial Signaling Pathway	1.36	3.651	AKT1,AKT2,AKT3,CALM1 (includes others),CAMK4,FOS,HDAC5,HIF1A,JUN,KRAS,MAP2K1,MAP2K2,MAPK1,MAPK8,MAPK9,MEF2A,MEF2C,MEF2D,NFKB2,NRAS,PIK3R1,PRKAA1,PRKAG2,PRKCA,PRKCB,PRKCH,PRKCQ,PRKD3,RAP1A,RASD1,SP1
IL-8 Signaling	1.73	3.647	AKT1,AKT2,AKT3,BCL2,CCND2,CCND3,CSTB,CXCL8,EIF4EBP1,FNBP1,FOS,GNB1,GNB2,GNB5,IKBKE,IQGAP1,IRAK1,IRAK3,IRAK4,ITGAX,ITGB2,JUN,KRAS,LASP1,LIMK1,MAP2K1,MAP2K2,MAP4K4,MAPK1,MAPK8,MAPK9,MMP9,MYL12B,NRAS,PAK2,PIK3R1,PLD3,PRKCA,PRKCB,PRKCH,PRKCQ,PRKD3,PTK2B,RAB11FIP2,RAP1A,RASD1,RHOF,RHOH,RHOT2,ROCK1,VASP,VEGFB
UVB-Induced MAPK Signaling	1.97	3.638	AKT1,EIF4E,EIF4EBP1,FOS,H3-3A/H3-3B,JUN,MAP2K1,MAPK1,MAPK8,MAPK9,PIK3R1,PRKCA,PRKCB,PRKCH,PRKCQ,PRKD3,RPS6KA5,TP53
Inhibition of Angiogenesis by TSP1	5.13	3.638	AKT1,AKT2,AKT3,CASP3,CD36,CD47,FYN,JUN,MAPK1,MAPK8,MAPK9,MMP9,SDC2,TGFB1,TGFBR1,TGFBR2,THBS1,TP53
Role of PKR in Interferon Induction and Antiviral Response	5.35	3.618	APAF1,ATF2,CASP1,CASP3,CASP8,CYCS,DDX58,DNAJC3,EIF2AK2,EIF2S1,FOS,HMGB1,HSP90AA1,HSP90AB1,HSP90B1,HSPA14,HSPA1A/HSPA1B,HSPA1L,HSPA8,HSPA9,IFNAR2,IFNG,IKBKE,IRF1,IRF3,JAK1,JUN,MAP2K3,MAP2K7,MAP3K7,MAPK1,MAPK8,MAPK9,MAVS,METAP2,NFKB2,NPM1,SP1,STAT1,TAB2,TNF,TP53,TRAF3,TYK2
EGF Signaling	2.41	3.578	AKT1,AKT2,AKT3,CSNK2A1,CSNK2A2,CSNK2B,FOS,GRB2,ITPR1,ITPR2,JAK1,JUN,MAP2K1,MAP2K7,MAP3K1,MAPK1,MAPK8,PIK3R1,PRKCA,STAT1
Cdc42 Signaling	8.77	3.569	ACTR2,ACTR3,ARHGEF6,ARPC1B,ARPC2,ARPC3,ARPC4,ARPC5,ATF2,B2M,CD247,CD3D,CD3E,CD3G,CFL1,CFL2,CLIP1,DIAPH1,EXOC1,EXOC2,EXOC4,EXOC6,FOS,GSK3B,HLA-A,HLA-B,HLA-C,HLA-DMB,HLA-DOB,HLA-DPA1,HLA-DRA,HLA-DRB1,HLA-DRB5,HLA-E,HLA-F,HLA-G,IQGAP1,IQGAP2,ITGA4,ITGB1,ITK,JUN,LIMK1,MAP3K11,MAPK1,MAPK8,MAPK9,MPRIP,MYL12A,MYL12B,MYL6,MYL6B,PAK2,VAV1,WAS,WIPF1
Rac Signaling	2.8	3.55	ABI2,ACTR2,ACTR3,ARPC1B,ARPC2,ARPC3,ARPC4,ARPC5,BRK1,CD44,CFL1,CFL2,CYFIP2,ELK4,IQGAP1,IQGAP2,ITGA4,ITGB1,JUN,KRAS,LIMK1,MAP2K1,MAP2K2,MAP2K7,MAP3K1,MAP3K11,MAPK1,MAPK8,NFKB2,NRAS,PAK2,PIK3R1,PTK2B,RAP1A,RASD1,TIAM1
IL-3 Signaling	5.01	3.536	AKT1,AKT2,AKT3,CHP1,CSF2RB,FOS,FOXO1,GRB2,INPP5D,JAK1,JAK2,JUN,KRAS,MAP2K1,MAP2K2,MAPK1,NRAS,PIK3R1,PPP3CA,PPP3CB,PPP3CC,PPP3R1,PRKCA,PRKCB,PRKCH,PRKCQ,PRKD3,PTPN6,RAP1A,RAPGEF1,RASD1,STAT1,STAT6
Nitric Oxide Signaling in the Cardiovascular System	1.3	3.53	AKT1,AKT2,AKT3,CALM1 (includes others),CAMK4,HSP90AA1,HSP90AB1,HSP90B1,ITPR1,ITPR2,MAP2K1,MAP2K2,MAPK1,PDE3B,PIK3R1,PRKAA1,PRKACB,PRKAG2,PRKAR1A,PRKAR2A,PRKCA,PRKCB,PRKCH,PRKCQ,PRKD3,VEGFB
UVC-Induced MAPK Signaling	1.72	3.5	FOS,JUN,KRAS,MAP2K1,MAP2K2,MAPK1,MAPK8,MAPK9,NRAS,PRKCA,PRKCB,PRKCH,PRKCQ,PRKD3,RAP1A,RASD1,TP53
p70S6K Signaling	2.44	3.413	AKT1,AKT2,AKT3,BCAP31,CD79B,EEF2,GRB2,IL2RG,IL4R,JAK1,KRAS,LYN,MAP2K1,MAP2K2,MAPK1,NRAS,PDIA3,PDPK1,PIK3R1,PLCL2,PPP2CA,PPP2R5A,PPP2R5C,PPP2R5E,PRKCA,PRKCB,PRKCH,PRKCQ,PRKD3,RAP1A,RASD1,RPS6,SYK,YWHAB,YWHAE,YWHAG,YWHAH,YWHAQ,YWHAZ
Renin-Angiotensin Signaling	1.64	3.413	ATF2,FOS,GRB2,ITPR1,ITPR2,JAK2,JUN,KRAS,MAP2K1,MAP2K2,MAP3K1,MAPK1,MAPK8,MAPK9,NFKB2,NRAS,PAK2,PIK3R1,PRKACB,PRKAG2,PRKAR1A,PRKAR2A,PRKCA,PRKCB,PRKCH,PRKCQ,PRKD3,PTK2B,PTPN6,RAP1A,RASD1,STAT1,TNF
Induction of Apoptosis by HIV1	3.04	3.411	APAF1,BCL2,BIRC2,BIRC3,CASP3,CASP8,CXCR4,CYCS,DAXX,DFFA,IKBKE,MAP2K7,MAP3K14,MAP3K5,MAPK8,MAPK9,NFKB2,SLC25A5,TNF,TNFRSF1B,TP53,TRADD,TRAF1
Neuregulin Signaling	2.32	3.411	ADAM17,AKT1,AKT2,AKT3,CDKN1B,CRK,ERBIN,EREG,GRB2,HSP90AA1,HSP90AB1,HSP90B1,ITGA4,ITGB1,KRAS,MAP2K1,MAP2K2,MAPK1,NRAS,PDPK1,PIK3R1,PRKCA,PRKCB,PRKCH,PRKCQ,PRKD3,PSEN1,RAP1A,RASD1,RPS6
IGF-1 Signaling	3.39	3.402	AKT1,AKT2,AKT3,CSNK2A1,CSNK2A2,CSNK2B,FOS,FOXO1,GRB2,JAK1,JAK2,JUN,KRAS,MAP2K1,MAP2K2,MAPK1,MAPK8,NRAS,PDPK1,PIK3R1,PRKACB,PRKAG2,PRKAR1A,PRKAR2A,RAP1A,RASD1,SOCS1,SOCS2,SOCS3,SOCS4,YWHAB,YWHAE,YWHAG,YWHAH,YWHAQ,YWHAZ
LPS-stimulated MAPK Signaling	2.34	3.4	ATF1,ATF2,CD14,CREB1,FOS,IKBKE,JUN,KRAS,MAP2K1,MAP2K2,MAP2K3,MAP3K14,MAP3K5,MAP3K7,MAPK1,MAPK8,MAPK9,NFKB2,NRAS,PIK3R1,PRKCA,PRKCB,PRKCH,PRKCQ,PRKD3,RAP1A,RASD1
Aldosterone Signaling in Epithelial Cells	2.11	3.357	DNAJA1,DNAJB1,DNAJB14,DNAJB6,DNAJB9,DNAJC10,DNAJC19,DNAJC2,DNAJC24,DNAJC25,DNAJC3,DNAJC7,DNAJC8,DNAJC9,DUSP1,HSCB,HSP90AA1,HSP90AB1,HSP90B1,HSPA13,HSPA14,HSPA1A/HSPA1B,HSPA1L,HSPA8,HSPA9,HSPB11,HSPE1,HSPH1,ITPR1,ITPR2,KRAS,MAP2K1,MAP2K2,MAPK1,PDIA3,PDPK1,PIK3R1,PLCL2,PRKCA,PRKCB,PRKCH,PRKCQ,PRKD3,TRAP1
Type I Diabetes Mellitus Signaling	7.67	3.307	APAF1,BCL2,CASP3,CASP8,CD247,CD28,CD3D,CD3E,CD3G,CD86,CYCS,HLA-A,HLA-B,HLA-C,HLA-DMB,HLA-DOB,HLA-DRA,HLA-DRB1,HLA-DRB5,HLA-E,HLA-F,HLA-G,IFNG,IKBKE,IRAK1,IRF1,JAK1,JAK2,LTA,MAP2K3,MAP2K7,MAP3K14,MAP3K5,MAP3K7,MAPK1,MAPK8,MAPK9,NFKB2,PRF1,SOCS1,SOCS2,SOCS3,SOCS4,STAT1,TNF,TNFRSF1B,TRADD
p38 MAPK Signaling	2.3	3.307	ATF1,ATF2,ATF4,CREB1,CREBBP,DAXX,DDIT3,DUSP1,DUSP10,H3-3A/H3-3B,IL1RN,IRAK1,IRAK3,IRAK4,MAP2K3,MAP3K5,MAP3K7,MAP4K1,MAPKAPK2,MAX,MEF2A,MEF2C,MEF2D,MKNK2,PLA2G6,RPS6KA5,STAT1,TAB2,TGFB1,TGFBR1,TGFBR2,TIFA,TNF,TNFRSF1B,TP53,TRADD
Cell Cycle Control of Chromosomal Replication	1.63	3.3	CDK10,CDK11A,CDK19,DBF4,LIG1,MCM2,MCM3,MCM4,MCM6,MCM7,ORC2,ORC3,ORC4,ORC6,PRIM1,RPA2,TOP2A,TOP2B
Interferon Signaling	4.21	3.3	BCL2,IFI6,IFIT3,IFITM2,IFITM3,IFNAR2,IFNG,IRF1,ISG15,JAK1,JAK2,MX1,PSMB8,PTPN2,SOCS1,STAT1,TAP1,TYK2
IL-17A Signaling in Airway Cells	1.55	3.3	AKT1,AKT2,AKT3,CXCL2,CXCL3,GSK3B,IKBKE,IL17RA,JAK1,JAK2,JAK3,MAP2K1,MAP2K2,MAP3K7,MAPK1,MAPK8,MAPK9,NFKB2,PIK3R1,TYK2
Calcium-induced T Lymphocyte Apoptosis	8.57	3.286	CALM1 (includes others),CAMK4,CAPN2,CD247,CD3D,CD3E,CD3G,CD4,CHP1,EP300,HDAC1,HDAC2,HLA-A,HLA-B,HLA-DMB,HLA-DOB,HLA-DRA,HLA-DRB1,HLA-DRB5,ITPR1,ITPR2,LCK,MEF2D,PPP3CA,PPP3CB,PPP3CC,PPP3R1,PRKCA,PRKCB,PRKCH,PRKCQ,PRKD3,ZAP70
Fc Epsilon RI Signaling	1.86	3.286	AKT1,AKT2,AKT3,CSF2,FYN,GRAP2,GRB2,INPP5B,INPP5D,KRAS,LCP2,LYN,MAP2K1,MAP2K2,MAP2K3,MAP2K7,MAPK1,MAPK8,MAPK9,NRAS,PDPK1,PIK3R1,PLA2G6,PRKCA,PRKCB,PRKCH,PRKCQ,PRKD3,RAP1A,RASD1,SYK,SYNJ1,TNF,VAV1
Glioma Signaling	1.4	3.273	AKT1,AKT2,AKT3,CALM1 (includes others),CAMK1D,CAMK2D,CAMK4,E2F4,E2F5,GRB2,IDH3B,IGF2R,KRAS,MAP2K1,MAP2K2,MAPK1,MDM2,NRAS,PA2G4,PIK3R1,PRKCA,PRKCB,PRKCH,PRKCQ,PRKD3,RAP1A,RASD1,RBL2,TFDP1,TP53
CD27 Signaling in Lymphocytes	7.1	3.272	APAF1,CASP3,CASP8,CD27,CD70,CYCS,FOS,IKBKE,JUN,MAP2K1,MAP2K2,MAP2K3,MAP2K7,MAP3K1,MAP3K11,MAP3K12,MAP3K13,MAP3K14,MAP3K2,MAP3K3,MAP3K5,MAP3K7,MAP3K8,MAPK8,MAPK9,NFKB2,SIVA1,TRAF5
B Cell Activating Factor Signaling	1.96	3.207	FOS,IKBKE,JUN,MAP2K7,MAP3K1,MAP3K14,MAPK1,MAPK8,MAPK9,NFAT5,NFKB2,TNFRSF13C,TRAF1,TRAF3,TRAF5
April Mediated Signaling	1.78	3.207	FOS,IKBKE,JUN,MAP2K7,MAP3K1,MAP3K14,MAPK1,MAPK8,MAPK9,NFAT5,NFKB2,TRAF1,TRAF3,TRAF5
iNOS Signaling	3.87	3.153	CALM1 (includes others),CAMK4,CD14,CREBBP,FOS,IFNG,IKBKE,IRAK1,IRAK3,IRAK4,IRF1,JAK1,JAK2,JAK3,JUN,LY96,MAPK1,NFKB2,STAT1,TYK2
Thyroid Cancer Signaling	1.56	3.128	AKT1,AKT2,AKT3,CTNNB1,CXCL8,CXCR4,FOS,FOXO1,GSK3B,JUN,KRAS,LEF1,MAP2K1,MAP2K2,MAPK1,NRAS,PIK3R1,RAP1A,RASD1,TCF3,TCF4,TCF7,TP53
CD40 Signaling	3.4	3	ATF1,CD40,CD40LG,FOS,IKBKE,JAK3,JUN,LTA,MAP2K1,MAP2K2,MAP2K3,MAP2K7,MAP3K14,MAP3K7,MAPK1,MAPK8,MAPK9,MAPKAPK2,NFKB2,PIK3R1,TANK,TNFAIP3,TRAF1,TRAF3,TRAF5
nNOS Signaling in Neurons	2.2	3	CALM1 (includes others),CAMK4,CAPN2,CAPN7,CAPNS1,CHP1,GRINA,PPP3CA,PPP3CB,PPP3CC,PPP3R1,PRKCA,PRKCB,PRKCH,PRKCQ,PRKD3,RASD1
Lymphotoxin β Receptor Signaling	2.62	3	AKT1,AKT2,AKT3,APAF1,BIRC2,CASP3,CREBBP,CYCS,EP300,IKBKE,LTA,LTB,MAP3K14,MAPK1,NFKB2,PDPK1,PIK3R1,TRAF1,TRAF3,TRAF5
Pancreatic Adenocarcinoma Signaling	2.73	3	AKT1,AKT2,AKT3,BCL2,BIRC5,CDKN1B,E2F4,E2F5,GRB2,JAK1,JAK2,JAK3,KRAS,MAP2K1,MAP2K2,MAPK1,MAPK8,MAPK9,MDM2,MMP9,NFKB2,PA2G4,PIK3R1,PLD3,RALBP1,SMAD2,SMAD4,STAT1,TFDP1,TGFB1,TGFBR1,TGFBR2,TP53,TYK2,VEGFB
ErbB4 Signaling	1.48	3	ADAM17,AKT1,APH1A,GRB2,KRAS,MAP2K1,MAP2K2,MAPK1,NRAS,PDPK1,PIK3R1,PRKCA,PRKCB,PRKCH,PRKCQ,PRKD3,PSEN1,PSENEN,RAP1A,RASD1
GM-CSF Signaling	3.52	2.985	AKT1,AKT2,AKT3,CAMK2D,CSF2,CSF2RB,ETS1,GRB2,HCK,JAK2,KRAS,LYN,MAP2K1,MAP2K2,MAPK1,NRAS,PIK3R1,PPP3CA,PPP3CB,PPP3CC,PPP3R1,PRKCB,RACK1,RAP1A,RASD1,RUNX1,STAT1
TREM1 Signaling	2.06	2.985	AKT1,AKT2,AKT3,CASP1,CD40,CD86,CIITA,CSF2,CXCL2,CXCL8,GRB2,IRAK1,ITGAX,ITGB1,JAK2,LAT2,MAPK1,NFKB2,SIGIRR,TLR10,TLR7,TNF,TYROBP
PFKFB4 Signaling Pathway	3.06	2.982	ATF2,ATF4,CREB1,CREBBP,FBP1,MAP2K1,MAP2K2,MAP2K3,MAP2K7,MAPK1,NCOA3,PRKACB,PRKAG2,PRKAR1A,PRKAR2A,RPS6KA5,TGFB1,TKT,TP53
RAN Signaling	5	2.887	CSE1L,IPO5,KPNA1,KPNA2,KPNA3,KPNA4,KPNA5,KPNA6,KPNB1,RAN,TNPO1,XPO1
4-1BB Signaling in T Lymphocytes	1.75	2.887	ATF2,IKBKE,JUN,MAP2K1,MAP2K2,MAP3K14,MAP3K5,MAPK1,MAPK8,MAPK9,NFKB2,TRAF1
Sirtuin Signaling Pathway	11	2.849	ABCA1,AGTRAP,AKT1,ARNTL,ATG12,ATG14,ATG3,ATG4A,ATG4B,ATG4C,ATP5F1B,ATP5F1E,ATP5MC1,BCL2L11,CLOCK,CPT1A,CXCL8,FOXO1,G6PD,GABARAP,GABARAPL1,GABARAPL2,GABPA,GABPB1,GABPB2,GADD45A,GADD45G,GLS,GLUD1,GSK3B,H1-10,H1-2,H1-3,H1-4,H1-5,H3-3A/H3-3B,HIF1A,JUN,KAT2A,LDHA,LDHB,MAPK1,MAPK6,NAMPT,NDUFA1,NDUFA11,NDUFA12,NDUFA13,NDUFA3,NDUFA4,NDUFAF1,NDUFAF2,NDUFB1,NDUFB11,NDUFB2,NDUFB8,NDUFS4,NDUFS5,NDUFS7,NDUFV2…
Androgen Signaling	3.05	2.837	CALM1 (includes others),CALR,CAMK4,CCNH,CREBBP,DNAJB1,EP300,ERCC3,GNB1,GNB2,GNB5,GTF2A1,GTF2B,GTF2E1,GTF2E2,GTF2F1,GTF2H1,GTF2H3,HSP90AA1,JUN,KAT2B,KAT7,MAPK1,MNAT1,NCOA2,NCOA4,NFKB2,POLR2D,POLR2E,POLR2J,POLR2J2/POLR2J3,POLR2L,PRKACB,PRKAG2,PRKAR1A,PRKAR2A,PRKCA,PRKCB,PRKCH,PRKCQ,PRKD3,TAF2,TBP
NER Pathway	4.71	2.828	CCNH,COPS2,COPS4,COPS6,COPS8,DDB1,DDB2,EP300,ERCC1,ERCC3,GTF2H1,GTF2H3,H3-3A/H3-3B,LIG1,LIG3,LIG4,MNAT1,NEDD8,POLD3,POLD4,POLE4,POLK,POLR2D,POLR2E,POLR2J,POLR2J2/POLR2J3,POLR2L,PRIM1,RBX1,RNF111,RPA2,TCEA1,TOP2A,TOP2B,UBE2I,UBE2N,USP7,XPA,XPC
Non-Small Cell Lung Cancer Signaling	1.55	2.828	AKT1,AKT2,AKT3,GRB2,ITPR1,ITPR2,KRAS,MAP2K1,MAP2K2,MAPK1,NRAS,PA2G4,PDPK1,PIK3R1,PRKCA,RAP1A,RASD1,RASSF1,RASSF5,STK4,TFDP1,TP53
Apelin Muscle Signaling Pathway	1.61	2.828	AKT1,AKT2,AKT3,NRF1,PRKAA1,PRKAG2,SLC2A4,TFAM
IL-17A Signaling in Gastric Cells	1.31	2.828	CXCL10,CXCL8,FOS,IL17RA,JUN,MAPK1,MAPK8,MAPK9,TNF
IL-6 Signaling	2.64	2.795	AKT1,AKT2,AKT3,CD14,CSNK2A1,CSNK2A2,CSNK2B,CXCL8,FOS,GRB2,IKBKE,IL1RN,IL6R,IL6ST,JAK2,JUN,KRAS,MAP2K1,MAP2K2,MAP2K3,MAP2K7,MAP3K14,MAP3K7,MAP4K4,MAPK1,MAPK8,MAPK9,MAPKAPK2,MCL1,NFKB2,NRAS,PIK3R1,RAP1A,RASD1,SOCS1,SOCS3,TNF,TNFAIP6,TNFRSF1B
Inhibition of ARE-Mediated mRNA Degradation Pathway	7.87	2.774	AGO1,AGO2,AKT1,AKT2,AKT3,CD40LG,CD70,CNOT1,CNOT2,CNOT7,CNOT9,DCP1A,DDX6,EXOSC1,EXOSC3,EXOSC4,EXOSC6,EXOSC8,LTA,LTB,MAP3K7,MAPK1,MAPK6,MAPKAPK2,PABPN1,PAPOLA,PAPOLG,PPP2CA,PPP2R5A,PPP2R5C,PPP2R5E,PRKACB,PRKAG2,PRKAR1A,PRKAR2A,PSME1,PSME2,PSME4,TIA1,TNF,TNFRSF1B,TNFSF10,XRN1,YWHAB,YWHAE,YWHAG,YWHAH,YWHAQ,YWHAZ,ZFP36,ZFP36L1,ZFP36L2
Actin Cytoskeleton Signaling	2.11	2.774	ABI2,ACTG1,ACTR2,ACTR3,ARHGAP35,ARHGEF1,ARHGEF6,ARPC1B,ARPC2,ARPC3,ARPC4,ARPC5,BRK1,CD14,CFL1,CFL2,CRK,CSK,CYFIP2,DIAPH1,DIAPH2,EZR,FLNA,FN1,GRB2,GSN,IQGAP1,IQGAP2,ITGA4,ITGB1,KRAS,LIMK1,MAP2K1,MAP2K2,MAPK1,MPRIP,MSN,MYH9,MYL12A,MYL12B,MYL6,MYL6B,NCKAP1L,NRAS,PAK2,PIK3R1,RAP1A,RASD1,ROCK1,TIAM1,TLN1,TMSB10/TMSB4X,TMSB4Y,TTN,VAV1,VCL,WAS,WASF2
PI3K/AKT Signaling	7.45	2.771	AKT1,AKT2,AKT3,BCL2,CDC37,CDKN1B,CSF2RB,CTNNB1,EIF4E,EIF4EBP1,FOXO1,GRB2,GSK3B,HSP90AA1,HSP90AB1,HSP90B1,IKBKE,IL10RA,IL10RB,IL11RA,IL17RA,IL17RB,IL21R,IL2RA,IL2RG,IL4R,IL6R,IL6ST,IL7R,INPP5B,INPP5D,ITGA4,ITGB1,JAK1,JAK2,JAK3,KRAS,LIMS1,MAP2K1,MAP2K2,MAP3K5,MAP3K8,MAPK1,MCL1,MDM2,NFKB2,NRAS,PDPK1,PIK3R1,PPP2CA,PPP2R5A,PPP2R5C,PPP2R5E,RAP1A,RASD1,SYNJ1,THEM4,TP53,TSC1,TYK2,YWHAB,YWHAE,YWHAG,YWHAH,…
ERK/MAPK Signaling	2.52	2.771	ATF1,ATF2,ATF4,CREB1,CREBBP,CRK,DUSP1,EIF4E,EIF4EBP1,ELF1,ELF2,ELK3,ETS1,FOS,FYN,GRB2,H3-3A/H3-3B,ITGA4,ITGB1,KRAS,KSR1,LAMTOR3,MAP2K1,MAP2K2,MAPK1,MKNK2,NRAS,PAK2,PIK3R1,PLA2G6,PPP1R10,PPP1R14B,PPP2CA,PPP2R5A,PPP2R5C,PPP2R5E,PRKACB,PRKAG2,PRKAR1A,PRKAR2A,PRKCA,PRKCB,PTK2B,RAP1A,RAPGEF1,RASD1,RPS6KA5,STAT1,TLN1,VRK2,YWHAB,YWHAG,YWHAH,YWHAQ,YWHAZ
FAT10 Cancer Signaling Pathway	5.22	2.711	AKT1,AKT2,AKT3,BMPR2,CTNNB1,CXCR4,EEF1A1,GSK3B,IFNG,IKBKE,MAD2L1,MAD2L2,NFKB2,SMAD2,SMAD4,TCF4,TGFB1,TGFBR1,TGFBR2,TGFBR3,TNF,TNFRSF1B,TP53
IL-2 Signaling	4.26	2.683	AKT1,AKT2,AKT3,CSNK2A1,CSNK2A2,CSNK2B,FOS,GRB2,IL2RA,IL2RG,JAK1,JAK3,JUN,KRAS,LCK,MAP2K1,MAP2K2,MAPK1,MAPK8,NRAS,PIK3R1,PTK2B,RAP1A,RASD1,SOCS1,SYK
Death Receptor Signaling	5.81	2.667	ACIN1,ACTG1,APAF1,ARHGDIB,BCL2,BIRC2,BIRC3,CASP2,CASP3,CASP6,CASP7,CASP8,CFLAR,CYCS,DAXX,DFFA,IKBKE,LIMK1,LMNA,MAP2K7,MAP3K14,MAP3K5,MAP4K4,MAPK8,NFKB2,PARP1,PARP11,PARP14,PARP4,PARP8,ROCK1,TANK,TNF,TNFRSF1B,TNFRSF25,TNFSF10,TNKS2,TRADD
Cell Cycle: G1/S Checkpoint Regulation	6.05	-2.6	ATM,BTRC,CCND2,CCND3,CCNE2,CDKN1B,E2F4,E2F5,FBXL5,FOXO1,GNL3,GSK3B,HDAC1,HDAC2,HDAC3,HDAC5,HDAC7,HDAC8,HDAC9,MAX,MDM2,PA2G4,PAK1IP1,RBL2,RPL11,RPL5,SKP1,SMAD4,TFDP1,TGFB1,TP53
IL-15 Signaling	1.43	2.558	AKT1,AKT2,AKT3,CSF2,CXCL8,IL2RG,JAK1,JAK2,JAK3,KRAS,LCK,MAP2K1,MAP2K2,MAPK1,NFKB2,NRAS,PIK3R1,RAP1A,RASD1,STAT6,SYK,TYK2
Colorectal Cancer Metastasis Signaling	1.66	2.546	AKT1,AKT2,AKT3,APPL1,BIRC5,CASP3,CTNNB1,E2F4,FNBP1,FOS,GNB1,GNB2,GNB5,GRB2,GRK2,GRK3,GSK3B,IFNG,IL6R,IL6ST,JAK1,JAK2,JAK3,JUN,KRAS,LEF1,MAP2K1,MAP2K2,MAPK1,MAPK8,MAPK9,MLH1,MMP12,MMP14,MMP9,MSH6,NFKB2,NRAS,PIK3R1,PRKACB,PRKAG2,PRKAR1A,PRKAR2A,RAP1A,RASD1,RHOF,RHOH,RHOT2,SMAD2,SMAD4,STAT1,TCF3,TCF4,TCF7,TGFB1,TGFBR1,TGFBR2,TLR10,TLR7,TNF,TP53,TYK2,VEGFB
Actin Nucleation by ARP-WASP Complex	1.76	2.524	ACTR2,ACTR3,ARPC1B,ARPC2,ARPC3,ARPC4,ARPC5,FNBP1,GRB2,ITGA4,ITGB1,KRAS,NRAS,RAP1A,RASD1,RHOF,RHOH,RHOT2,ROCK1,VASP,WAS,WIPF1
tRNA Charging	2.77	2.5	CARS1,CARS2,DARS1,EPRS1,FARSB,HARS1,IARS2,KARS1,LARS1,MARS1,RARS2,SARS1,TARS1,TARS3,WARS1,YARS1
Cytotoxic T Lymphocyte-mediated Apoptosis of Target Cells	5.59	2.496	APAF1,B2M,BCL2,CASP3,CASP6,CASP7,CASP8,CD247,CD3D,CD3E,CD3G,CYCS,DFFA,HLA-A,HLA-B,HLA-C,HLA-E,HLA-F,PRF1
Chondroitin Sulfate Degradation (Metazoa)	1.34	2.449	CEMIP2,GM2A,HEXA,HEXB,HEXD,OGA
EIF2 Signaling	43.7	-2.393	AGO1,AGO2,AKT1,AKT2,AKT3,ATF4,BCL2,CDK11A,DDIT3,EIF1,EIF1AX,EIF1AY,EIF2A,EIF2AK1,EIF2AK2,EIF2B1,EIF2B3,EIF2B4,EIF2B5,EIF2S1,EIF2S2,EIF2S3,EIF3A,EIF3D,EIF3E,EIF3F,EIF3H,EIF3K,EIF3L,EIF3M,EIF4A2,EIF4A3,EIF4E,EIF4G1,EIF4G2,EIF5,EIF5B,FAU,GRB2,GSK3B,HNRNPA1,KRAS,MAP2K1,MAP2K2,MAPK1,NRAS,PABPC1,PDPK1,PIK3R1,PPP1R15A,PTBP1,RAP1A,RASD1,RPL10,RPL10A,RPL11,RPL12,RPL13,RPL13A,RPL14,RPL15,RPL17,RPL18,RPL18A…	NT_7D
Neuroinflammation Signaling Pathway	3.01	2.393	AKT1,AKT2,AKT3,APH1A,ATF2,ATF4,B2M,BCL2,BIRC2,BIRC3,BIRC5,BMPR2,CASP1,CASP3,CASP8,CD40,CD86,CFLAR,CHP1,CREB1,CREBBP,CTNNB1,CXCL10,CXCL8,FOS,GLS,GLUL,GRINA,GSK3B,HLA-A,HLA-B,HLA-C,HLA-DMB,HLA-DOB,HLA-DRA,HLA-DRB1,HLA-DRB5,HLA-E,HLA-F,HMGB1,IFNG,IKBKE,IL6R,IRAK1,IRAK3,IRAK4,IRF3,IRF7,JAK1,JAK2,JAK3,JUN,MAPK1,MAPK6,MAPK8,MAPK9,MMP9,NFAT5,NFE2L2,NFKB2,PIK3R1,PLA2G6,PPP3CA,PPP3CB,PPP3CC,PPP3R1,PSEN1,P…
Leukocyte Extravasation Signaling	1.51	2.359	ACTG1,AFDN,ARHGAP12,ARHGAP35,ARHGAP5,CD44,CRK,CTNNA1,CTNNB1,CXCR4,CYBA,EZR,ICAM3,ITGA4,ITGA6,ITGAL,ITGB1,ITGB2,ITK,MAP2K2,MAPK1,MAPK8,MAPK9,MMP12,MMP14,MMP9,MSN,MYL6,PECAM1,PIK3R1,PRKCA,PRKCB,PRKCH,PRKCQ,PRKD3,PTK2B,RAP1A,RASGRP1,RASSF5,RHOH,ROCK1,SELPLG,SPN,TIMP1,TXK,VASP,VAV1,VCL,WAS,WIPF1
Cyclins and Cell Cycle Regulation	3.6	2.357	ATM,BTRC,CCNA2,CCNB1,CCNB2,CCND2,CCND3,CCNE2,CCNH,CDKN1B,E2F4,E2F5,FBXL5,GSK3B,HDAC1,HDAC2,HDAC3,HDAC5,HDAC7,HDAC8,HDAC9,PA2G4,PPP2CA,PPP2R5A,PPP2R5C,PPP2R5E,SKP1,TFDP1,TGFB1,TP53
Regulation of eIF4 and p70S6K Signaling	20	2.357	AGO1,AGO2,AKT1,AKT2,AKT3,EIF1,EIF1AX,EIF1AY,EIF2A,EIF2B1,EIF2B3,EIF2B4,EIF2B5,EIF2S1,EIF2S2,EIF2S3,EIF3A,EIF3D,EIF3E,EIF3F,EIF3H,EIF3K,EIF3L,EIF3M,EIF4A2,EIF4A3,EIF4E,EIF4EBP1,EIF4EBP2,EIF4G1,EIF4G2,FAU,GRB2,ITGA4,ITGB1,KRAS,MAP2K1,MAP2K2,MAPK1,NRAS,PABPC1,PAIP2,PDPK1,PIK3R1,PPP2CA,PPP2R5A,PPP2R5C,PPP2R5E,RAP1A,RASD1,RPS10,RPS11,RPS12,RPS13,RPS14,RPS15,RPS15A,RPS16,RPS17,RPS18,RPS19,RPS2,RPS20,RP…
Toll-like Receptor Signaling	3.36	2.357	CD14,EIF2AK2,FOS,IL1RN,IRAK1,IRAK3,IRAK4,JUN,LY96,MAP2K3,MAP3K1,MAP3K14,MAP3K7,MAP4K4,MAPK1,MAPK8,NFKB2,RPS27A,SIGIRR,TAB2,TLR10,TLR7,TNF,TNFAIP3,TRAF1,UBA52,UBB,UBC
Prolactin Signaling	3.88	2.353	CREBBP,EP300,FOS,FYN,GRB2,IRF1,JAK2,JUN,KRAS,MAP2K1,MAP2K2,MAPK1,NMI,NR3C1,NRAS,PDPK1,PIK3R1,PRKCA,PRKCB,PRKCH,PRKCQ,PRKD3,RAP1A,RASD1,SOCS1,SOCS2,SOCS3,SOCS4,SP1,STAT1,TCF7
iCOS-iCOSL Signaling in T Helper Cells	10.6	2.343	AKT1,AKT2,AKT3,CALM1 (includes others),CAMK2D,CAMK4,CD247,CD28,CD3D,CD3E,CD3G,CD4,CD40,CD40LG,CD86,CHP1,CSK,GRAP2,GRB2,HLA-A,HLA-B,HLA-DMB,HLA-DOB,HLA-DRA,HLA-DRB1,HLA-DRB5,ICOS,IKBKE,IL2RA,IL2RG,INPP5D,ITK,ITPR1,ITPR2,LCK,LCP2,NFAT5,NFKB2,PDPK1,PIK3R1,PLEKHA1,PLEKHA2,PLEKHA3,PPP3CA,PPP3CB,PPP3CC,PPP3R1,PRKCQ,PTPRC,TRAT1,VAV1,ZAP70
SAPK/JNK Signaling	2.38	2.335	ATF2,CRK,DAXX,DUSP10,GADD45A,GNB1,GRB2,HNRNPK,JUN,KRAS,LCK,MAP2K7,MAP3K1,MAP3K11,MAP3K12,MAP3K13,MAP3K2,MAP3K3,MAP3K5,MAP3K7,MAP4K1,MAP4K4,MAP4K5,MAPK8,MAPK9,NRAS,PIK3R1,RAP1A,RASD1,SH2D2A,TP53,TRADD
TNFR2 Signaling	3.81	2.309	BIRC2,BIRC3,FOS,IKBKE,JUN,LTA,MAP3K1,MAP3K14,MAPK8,NFKB2,TANK,TNF,TNFAIP3,TNFRSF1B,TRAF1
mTOR Signaling	10.7	2.263	AKT1,AKT2,AKT3,DDIT4,EIF3A,EIF3D,EIF3E,EIF3F,EIF3H,EIF3K,EIF3L,EIF3M,EIF4A2,EIF4A3,EIF4B,EIF4E,EIF4EBP1,EIF4G1,EIF4G2,FAU,FKBP1A,FNBP1,HIF1A,KRAS,MAPK1,MAPKAP1,NRAS,PDPK1,PIK3R1,PLD3,PPP2CA,PPP2R5A,PPP2R5C,PPP2R5E,PRKAA1,PRKAG2,PRKCA,PRKCB,PRKCH,PRKCQ,PRKD3,RAP1A,RASD1,RHOF,RHOH,RHOT2,RPS10,RPS11,RPS12,RPS13,RPS14,RPS15,RPS15A,RPS16,RPS17,RPS18,RPS19,RPS2,RPS20,RPS21,RPS23,RPS24,RPS25,RPS27,RPS27…
TNFR1 Signaling	3.74	2.236	APAF1,BIRC2,BIRC3,CASP2,CASP3,CASP6,CASP7,CASP8,CYCS,FOS,IKBKE,JUN,MAP3K1,MAP3K14,MAPK8,NFKB2,PAK2,TANK,TNF,TNFAIP3,TRADD
BEX2 Signaling Pathway	2.05	2.2	AKT1,AKT2,AKT3,BCL2,BEX2,CTNNB1,GSK3B,HIF1A,JUN,LEF1,LGALS1,MAPK8,MAPK9,NFKB2,PPP2CA,PPP2R5A,PPP2R5C,PPP2R5E,SPP1,SWAP70,TCF3,TCF4,TCF7,TSC1,VEGFB
Wnt/β-catenin Signaling	1.74	2.197	AKT1,AKT2,AKT3,APPL1,BMPR2,BTRC,CD44,CREBBP,CSNK1A1,CSNK1D,CSNK1E,CSNK1G2,CSNK1G3,CSNK2A1,CSNK2A2,CSNK2B,CTNNB1,EP300,GSK3B,HDAC1,JUN,LEF1,MAP3K7,MAP4K1,MARK2,MDM2,PPP2CA,PPP2R5A,PPP2R5C,PPP2R5E,RPS27A,RUVBL2,SOX8,TCF3,TCF4,TCF7,TGFB1,TGFBR1,TGFBR2,TGFBR3,TLE3,TLE4,TP53,UBA52,UBB,UBC
ILK Signaling	2.23	2.188	ACTG1,AKT1,AKT2,AKT3,ARHGEF6,ATF2,ATF4,CASP3,CFL1,CFL2,CREB1,CREBBP,CTNNB1,FLNA,FN1,FNBP1,FOS,GSK3B,HIF1A,ILKAP,ITGB1,ITGB2,ITGB7,JUN,LEF1,LIMS1,MAPK1,MAPK8,MAPK9,MMP9,MYH9,MYL6,MYL6B,NACA,NFKB2,PDPK1,PIK3R1,PPP1R14B,PPP2CA,PPP2R5A,PPP2R5C,PPP2R5E,RHOF,RHOH,RHOT2,RPS6KA5,TMSB10/TMSB4X,TMSB4Y,TNF,VCL,VEGFB,VIM
Renal Cell Carcinoma Signaling	3.82	2.183	AKT1,AKT2,AKT3,CREBBP,CRK,ELOB,ELOC,EP300,ETS1,FOS,GRB2,HIF1A,JUN,KRAS,MAP2K1,MAP2K2,MAPK1,NRAS,PAK2,PIK3R1,RAP1A,RAPGEF1,RASD1,RBX1,RPS27A,TGFB1,UBA52,UBB,UBC,VHL
Endoplasmic Reticulum Stress Pathway	5.3	2.138	ATF4,ATF6,CALR,CASP3,CASP7,DDIT3,DNAJC3,EIF2S1,ERN1,HSP90B1,MAP3K5,MAPK8,TAOK3,XBP1
Endometrial Cancer Signaling	1.62	2.138	AKT1,AKT2,AKT3,CTNNA1,CTNNB1,GRB2,GSK3B,KRAS,LEF1,MAP2K1,MAP2K2,MAPK1,MLH1,NRAS,PDPK1,PIK3R1,RAP1A,RASD1,TP53
Hypoxia Signaling in the Cardiovascular System	11.9	2.138	AKT1,ATF2,ATF4,ATM,CREB1,CREBBP,CSNK1D,EP300,HIF1A,HSP90AA1,HSP90AB1,HSP90B1,JUN,LDHA,MDM2,SLC2A4,SUMO1,TP53,UBE2A,UBE2B,UBE2D1,UBE2D2,UBE2D3,UBE2E1,UBE2E2,UBE2G1,UBE2G2,UBE2H,UBE2I,UBE2J2,UBE2K,UBE2L3,UBE2L6,UBE2M,UBE2N,UBE2Q1,UBE2Q2,UBE2R2,UBE2S,UBE2V1,UBE2V2,VHL
Myc Mediated Apoptosis Signaling	3.94	2.132	APAF1,BCL2,BCL2L11,CASP2,CASP3,CASP8,CFLAR,CREBBP,CYCS,IKBKE,MAX,MCL1,MDM2,NFKB2,PRKACB,PRKAG2,PRKAR1A,PRKAR2A,TNF,TNFRSF1B,TP53,TRADD
PTEN Signaling	2.06	-2.058	AKT1,AKT2,AKT3,BCL2,BCL2L11,BMPR2,CASP3,CBL,CDKN1B,CSNK2A1,CSNK2A2,CSNK2B,FOXO1,GRB2,GSK3B,IGF2R,IKBKE,INPP5B,INPP5D,ITGA4,ITGB1,KRAS,MAP2K1,MAP2K2,MAPK1,MCRS1,NFKB2,NRAS,PDPK1,PIK3R1,RAP1A,RASD1,SYNJ1,TGFBR1,TGFBR2,TGFBR3,YWHAH
PPAR Signaling	1.84	-2.043	AIP,CREBBP,EP300,FOS,GRB2,HSP90AA1,HSP90AB1,HSP90B1,IKBKE,IL1RN,JUN,KRAS,MAP2K1,MAP2K2,MAP3K14,MAP3K7,MAP4K4,MAPK1,MED1,NCOR1,NCOR2,NFKB2,NR1H3,NRAS,NRIP1,RAP1A,RASD1,SRA1,TNF,TNFRSF1B

## Sheet: Th1_7D
Ingenuity Canonical Pathways	-log(p-value)	z-score	Molecules
EIF2 Signaling	53.8	-4.009	ATF4,DDIT3,EIF1,EIF1AX,EIF1AY,EIF2AK2,EIF2S2,EIF2S3,EIF3E,EIF3K,EIF3M,EIF4A2,EIF4A3,EIF4G2,EIF5,EIF5B,FAU,GRB2,KRAS,PABPC1,PPP1R15A,RALB,RAP2B,RPL10,RPL10A,RPL11,RPL12,RPL13,RPL13A,RPL14,RPL15,RPL18,RPL18A,RPL19,RPL22,RPL23,RPL23A,RPL24,RPL26,RPL26L1,RPL27,RPL27A,RPL28,RPL3,RPL30,RPL31,RPL32,RPL34,RPL35,RPL35A,RPL36,RPL36A,RPL36AL,RPL37,RPL37A,RPL38,RPL39,RPL39L,RPL4,RPL41,RPL5,RPL6,RPL7A,RPL8,RP…	Th1_7D
Necroptosis Signaling Pathway	6.49	3.413	BIRC3,CAPN2,CASP1,CASP8,CFLAR,CHP1,DNM1L,EIF2AK2,FKBP1A,IRF3,IRF9,JAK1,MDM2,PPID,PPP3CA,PYCARD,RIPK3,SLC25A5,STAT1,TAB2,TIMM10,TIMM13,TIMM8B,TNF,TNFRSF1B,TOMM22,TOMM7,TP53,TSPO,UBC,VDAC1
RhoGDI Signaling	1.87	-3.411	ACTR2,ACTR3,ARHGDIB,ARHGEF1,ARPC1B,ARPC2,ARPC3,ARPC4,ARPC5,CD44,CFL2,EZR,FNBP1,ITGA4,ITGB1,MYL12A,MYL12B,MYL6,MYL6B,RHOF,ROCK1,WASF2
Integrin Signaling	3.48	3.286	ACTN4,ACTR2,ACTR3,ARF4,ARF6,ARPC1B,ARPC2,ARPC3,ARPC4,ARPC5,CAPN2,FNBP1,FYN,GRB2,ILK,ITGA4,ITGAE,ITGAL,ITGB1,ITGB2,KRAS,LIMS1,MYL12A,MYL12B,RALB,RAP2B,RHOF,ROCK1,TLN1,WIPF1
Actin Cytoskeleton Signaling	3.53	3.286	ACTN4,ACTR2,ACTR3,ARHGEF1,ARPC1B,ARPC2,ARPC3,ARPC4,ARPC5,BRK1,CFL2,DIAPH1,EZR,FLNA,GRB2,IQGAP1,IQGAP2,ITGA4,ITGB1,KRAS,MYL12A,MYL12B,MYL6,MYL6B,RALB,RAP2B,ROCK1,TLN1,TMSB10/TMSB4X,TMSB4Y,WASF2
Systemic Lupus Erythematosus In B Cell Signaling Pathway	3.1	3.212	BTK,CALM1 (includes others),CCND2,CD70,CD79B,CHP1,CTNNB1,FCGR2B,FOS,FYN,GRB2,IFIT2,IL6ST,IRAK4,IRF3,IRF7,IRF9,ISG15,ISG20,JAK1,JUN,KRAS,LCK,LTB,MCL1,MYD88,NFATC2,PAG1,PPP3CA,PRKCH,RALB,RAP2B,RASGRP1,STAT1,TNF
Fcγ Receptor-mediated Phagocytosis in Macrophages and Monocytes	2.03	3.207	ACTR2,ACTR3,ARF6,ARPC1B,ARPC2,ARPC3,ARPC4,ARPC5,EZR,FYN,LCP2,PRKCH,TLN1,VAMP3
PI3K/AKT Signaling	3.64	3.13	CDC37,CTNNB1,GRB2,HSP90AB1,HSP90B1,IL10RB,IL27RA,IL2RG,IL6ST,IL7R,ILK,ITGA4,ITGB1,JAK1,JAK3,KRAS,LIMS1,MCL1,MDM2,RALB,RAP2B,TP53,YWHAB,YWHAE,YWHAH,YWHAQ,YWHAZ
Natural Killer Cell Signaling	4.83	3.053	B2M,CD247,CD48,CFL2,FYN,GRB2,HCST,HLA-A,HLA-B,HLA-C,HLA-E,HLA-F,HLA-G,HSPA6,HSPA8,IRAK4,ITGAL,ITGB1,JAK3,KLRB1,KLRD1,KRAS,LCK,LCP2,MAP3K12,MYD88,NFATC2,RALB,RAP2B,ROCK1,SH2D1A,WIPF1
14-3-3-mediated Signaling	2.21	3	FOS,GRB2,JUN,KRAS,PDIA3,PLCD1,PRKCH,RALB,RAP2B,TNF,TUBA1A,TUBA4A,VIM,YWHAB,YWHAE,YWHAH,YWHAQ,YWHAZ
Ephrin Receptor Signaling	1.84	2.985	ABI1,ACTR2,ACTR3,ARPC1B,ARPC2,ARPC3,ARPC4,ARPC5,ATF4,CFL2,CREB1,CXCR4,FYN,GRB2,ITGA4,ITGB1,KRAS,RALB,RAP2B,RGS3,ROCK1,WIPF1
CD28 Signaling in T Helper Cells	8.33	2.982	ACTR2,ACTR3,ARPC1B,ARPC2,ARPC3,ARPC4,ARPC5,CALM1 (includes others),CD247,CD3D,CD3E,CD3G,CHP1,CTLA4,FOS,FYN,GRB2,HLA-A,HLA-B,HLA-DMA,HLA-DRA,HLA-DRB1,HLA-DRB5,JUN,LCK,LCP2,NFATC2,PPP3CA,PTPRC
Rac Signaling	3.24	2.982	ACTR2,ACTR3,ARPC1B,ARPC2,ARPC3,ARPC4,ARPC5,BRK1,CD44,CFL2,ELK4,IQGAP1,IQGAP2,ITGA4,ITGB1,JUN,KRAS,RALB,RAP2B
Cdc42 Signaling	12.3	2.858	ACTR2,ACTR3,ARPC1B,ARPC2,ARPC3,ARPC4,ARPC5,B2M,CD247,CD3D,CD3E,CD3G,CFL2,DIAPH1,FOS,HLA-A,HLA-B,HLA-C,HLA-DMA,HLA-DPA1,HLA-DPB1,HLA-DRA,HLA-DRB1,HLA-DRB5,HLA-E,HLA-F,HLA-G,IQGAP1,IQGAP2,ITGA4,ITGB1,JUN,MYL12A,MYL12B,MYL6,MYL6B,WIPF1
fMLP Signaling in Neutrophils	1.6	2.84	ACTR2,ACTR3,ARPC1B,ARPC2,ARPC3,ARPC4,ARPC5,CALM1 (includes others),CHP1,KRAS,NFATC2,PPP3CA,PRKCH,RALB,RAP2B
Actin Nucleation by ARP-WASP Complex	4.92	2.84	ACTR2,ACTR3,ARPC1B,ARPC2,ARPC3,ARPC4,ARPC5,FNBP1,GRB2,ITGA4,ITGB1,KRAS,RALB,RAP2B,RHOF,ROCK1,WIPF1
Regulation of Actin-based Motility by Rho	3.59	2.668	ACTR2,ACTR3,ARPC1B,ARPC2,ARPC3,ARPC4,ARPC5,FNBP1,ITGA4,ITGB1,MYL12A,MYL12B,MYL6,MYL6B,RHOF,ROCK1,WIPF1
Phospholipase C Signaling	3.07	2.646	ARHGEF1,ATF4,BTK,CALM1 (includes others),CD247,CD3D,CD3E,CD3G,CD79B,CHP1,CREB1,FCGR2B,FNBP1,FYN,GRB2,HDAC1,ITGA4,ITGB1,KRAS,LCK,LCP2,MYL12A,MYL12B,MYL6,MYL6B,NFATC2,PEBP1,PLCD1,PPP3CA,PRKCH,RALB,RAP2B,RHOF
Signaling by Rho Family GTPases	2.63	2.556	ACTR2,ACTR3,ARHGEF1,ARPC1B,ARPC2,ARPC3,ARPC4,ARPC5,CFL2,EZR,FNBP1,FOS,IQGAP1,ITGA4,ITGB1,JUN,MAP3K12,MYL12A,MYL12B,MYL6,MYL6B,RHOF,ROCK1,SEPTIN1,SEPTIN2,SEPTIN6,SEPTIN7,SEPTIN9,STMN1,VIM,WIPF1
Th2 Pathway	4.3	2.496	CD247,CD3D,CD3E,CD3G,CXCR4,GRB2,HLA-A,HLA-B,HLA-DMA,HLA-DPA1,HLA-DPB1,HLA-DRA,HLA-DRB1,HLA-DRB5,IL2RG,ITGB2,JAK1,JAK3,JUN,MAF,NFATC2,S1PR1,SOCS3,TNFRSF4
OX40 Signaling Pathway	8.1	2.449	B2M,CD247,CD3D,CD3E,CD3G,HLA-A,HLA-B,HLA-C,HLA-DMA,HLA-DPA1,HLA-DPB1,HLA-DRA,HLA-DRB1,HLA-DRB5,HLA-E,HLA-F,HLA-G,JUN,TNFRSF4
Interferon Signaling	5.99	2.309	IFI6,IFITM2,IFITM3,IRF1,IRF9,ISG15,JAK1,MX1,PSMB8,PTPN2,SOCS1,STAT1,TAP1
Inhibition of ARE-Mediated mRNA Degradation Pathway	4.46	2.294	CD70,CNOT1,CNOT2,CNOT6,CNOT9,DDX6,EXOSC8,LTB,PAPOLA,PRKACB,PRKAR1A,PSME1,PSME2,TIA1,TNF,TNFRSF1B,YWHAB,YWHAE,YWHAH,YWHAQ,YWHAZ,ZFP36,ZFP36L2
Protein Kinase A Signaling	2.47	2.271	AKAP13,AKAP9,ATF4,CALM1 (includes others),CDC23,CDKN3,CHP1,CREB1,CREM,CTNNB1,DUSP10,DUSP4,DUSP6,FLNA,H1-0,H1-10,H1-2,H1-3,H1-4,H1-5,H3-3A/H3-3B,MYL12A,MYL12B,MYL6,MYL6B,NFATC2,PDE7A,PDIA3,PLCD1,PPP1R10,PPP3CA,PRKACB,PRKAR1A,PRKCH,PTP4A1,PTPN2,PTPN22,PTPRC,ROCK1,YWHAB,YWHAE,YWHAH,YWHAQ,YWHAZ
Glutathione Redox Reactions I	1.67	2.236	GPX1,GPX4,GSTK1,GSTP1,MGST3
NRF2-mediated Oxidative Stress Response	2.8	2.183	ATF4,CAT,DNAJA1,DNAJB1,DNAJC19,DNAJC3,DNAJC8,FOS,FTH1,FTL,GSTK1,GSTP1,JUN,JUNB,JUND,KRAS,MAF,MGST3,PRKCH,RALB,RAP2B,RBX1,SQSTM1,TXN,UBB,UBE2K
Role of PKR in Interferon Induction and Antiviral Response	4.95	2.132	CASP1,CASP8,CYCS,DDX58,DNAJC3,EIF2AK2,FOS,HSP90AB1,HSP90B1,HSPA6,HSPA8,IRF1,IRF3,IRF9,JAK1,JUN,MYD88,PRKRA,PYCARD,STAT1,TAB2,TNF,TP53
IL-3 Signaling	1.47	2.111	CHP1,FOS,GRB2,JAK1,JUN,KRAS,PPP3CA,PRKCH,RALB,RAP2B,STAT1
NF-κB Activation by Viruses	1.37	2.111	CXCR5,EIF2AK2,ITGA4,ITGAL,ITGB1,ITGB2,KRAS,LCK,PRKCH,RALB,RAP2B

## Sheet: Treg_7D
Ingenuity Canonical Pathways	-log(p-value)	z-score	Molecules
Phospholipase C Signaling	3.14	4.808	ARHGEF1,ARHGEF2,ARHGEF3,ATF2,ATF4,BTK,CALM1 (includes others),CAMK4,CD247,CD3D,CD3E,CD3G,CD79B,CHP1,CREB1,CREBBP,EP300,FNBP1,FYN,GNAQ,GNB5,HDAC1,HDAC2,HDAC3,HDAC7,ITGA4,ITGB1,ITK,KRAS,LCK,LCP2,LYN,MAP2K1,MAP2K2,MARCKS,MEF2A,MEF2C,MPRIP,MYL12A,MYL12B,NFAT5,NFATC3,NFKB1,PEBP1,PLCG2,PPP1CB,PPP3CA,PPP3CC,PPP3R1,PRKCH,PRKD3,RAP1B,RHOF,RHOH,SOS1,ZAP70
Necroptosis Signaling Pathway	4.32	4.629	BIRC2,CAMK2D,CAPN2,CAPN7,CAPNS1,CASP1,CASP10,CASP8,CFLAR,CHP1,DNM1L,EIF2AK2,FKBP1A,GLUD1,IRF3,IRF9,JAK1,MDM2,PPP3CA,PPP3CC,PPP3R1,RBL2,SLC25A5,STAT1,TAB2,TIMM13,TIMM8B,TNF,TNFRSF1B,TNFSF10,TOMM20,TOMM22,TOMM34,TOMM40,TOMM7,TP53,TRPM7,TSPO,UBC,VDAC2,VDAC3,ZBP1
Cardiac Hypertrophy Signaling (Enhanced)	1.84	4.5	AKAP13,AKT1,APEX1,ATF2,CALM1 (includes others),CAMK2D,CAMK4,CD70,CHP1,CSF2,DIAPH1,DIAPH2,EIF2B1,EIF2B3,EIF2B4,EIF4E,EP300,FGFR1,GDE1,GNA15,GNAI2,GNAQ,HDAC1,HDAC2,HDAC3,HDAC7,HSPB1,IFNG,IKBKE,IL11RA,IL27RA,IL2RA,IL2RG,IL4R,IL6R,IL6ST,IL7R,ITGA4,ITGB1,JAK2,JUN,KRAS,LTB,MAP2K1,MAP2K2,MAP3K1,MAP3K12,MAP3K2,MAP3K3,MAP3K5,MAP3K8,MEF2A,MEF2C,MKNK2,NFAT5,NFATC3,NFKB1,OSM,PDE12,PDE4B,PDE6D,PDE7A,PDIA3,PDK…
Death Receptor Signaling	7.59	4.352	ACIN1,ARHGDIB,BCL2,BIRC2,CASP10,CASP2,CASP3,CASP6,CASP8,CFLAR,CYCS,DAXX,DFFA,HSPB1,HTRA2,IKBKE,LMNA,MAP3K5,NFKB1,NFKBIA,NFKBIE,PARP1,PARP14,PARP15,PARP4,PARP6,PARP8,TANK,TBK1,TNF,TNFRSF1B,TNFRSF25,TNFSF10,TNKS2,XIAP
Natural Killer Cell Signaling	5.79	4.16	AKT1,B2M,CD247,CD48,FYN,HCST,HLA-A,HLA-B,HLA-C,HLA-E,HLA-F,HSPA14,HSPA1A/HSPA1B,HSPA8,IFNG,IRAK4,ITGB1,JAK2,JAK3,KLRC1,KLRC2,KLRC3,KLRD1,KRAS,LCK,LCP2,MAP2K1,MAP2K2,MAP3K1,MAP3K12,MAP3K2,MAP3K3,MAP3K5,MAP3K8,NCR3,NFAT5,NFATC3,NFKB1,PAK2,PIK3C3,PIK3CA,PIK3R1,PLCG2,PTK2B,PTPN6,RAP1B,SH2D1A,SOS1,TNFSF10,TRAF6,TYROBP,WAS,WIPF1,ZAP70
Reelin Signaling in Neurons	1.88	4.158	ACTR2,ACTR3,AKT1,ARHGEF1,ARHGEF2,ARHGEF3,ARPC1B,ARPC2,ARPC3,ARPC4,ARPC5,CAMK2D,FYN,ITGA4,ITGA6,ITGB1,ITGB2,LCK,LYN,MAP2K1,MAP2K2,MAP4K1,PAFAH1B2,PDK1,PIK3C3,PIK3CA,PIK3R1,RAP1B,RAPGEF1
TGF-β Signaling	1.87	4.146	BCL2,CREBBP,EP300,FOS,HDAC1,IRF7,JUN,KRAS,MAP2K1,MAP2K2,MAP4K1,RAP1B,RUNX2,RUNX3,SKI,SMAD2,SMAD4,SMAD5,SOS1,TGFB1,TGIF1,TRAF6,ZNF423
NRF2-mediated Oxidative Stress Response	4.75	4.131	AKR1A1,AKT1,ATF4,CBR1,CCT7,CLPP,CREBBP,DNAJA1,DNAJB1,DNAJB14,DNAJB6,DNAJB9,DNAJC10,DNAJC13,DNAJC19,DNAJC3,DNAJC7,DNAJC8,EP300,ERP29,FOS,FTH1,FTL,GSTK1,GSTP1,JUN,JUNB,JUND,KRAS,MAF,MAP2K1,MAP2K2,MAP3K1,MAP3K5,MGST3,PIK3C3,PIK3CA,PIK3R1,PRKCH,PRKD3,RAP1B,RBX1,SLC35A2,SQSTM1,STIP1,TXN,TXNRD1,UBB,UBE2K,VCP
CD28 Signaling in T Helper Cells	10.2	4	ACTR2,ACTR3,AKT1,ARPC1B,ARPC2,ARPC3,ARPC4,ARPC5,CALM1 (includes others),CAMK4,CD247,CD28,CD3D,CD3E,CD3G,CHP1,CSK,CTLA4,FOS,FYN,HLA-A,HLA-B,HLA-DQA1,HLA-DRA,IKBKE,ITK,JUN,LCK,LCP2,MAP2K1,MAP2K2,MAP3K1,NFAT5,NFATC3,NFKB1,NFKBIA,NFKBIE,PIK3C3,PIK3CA,PIK3R1,PPP3CA,PPP3CC,PPP3R1,PTPN6,WAS,ZAP70
Senescence Pathway	5.32	3.939	AKT1,ANAPC11,ANAPC13,ANAPC4,ATM,CALM1 (includes others),CAMK4,CAPN2,CAPN7,CAPNS1,CCNB1,CHEK1,CHP1,CREBBP,DHCR24,DLD,E2F2,E2F4,EIF4E,ELF1,ELF2,ELK3,EP300,ETS1,GADD45A,GADD45G,HBP1,IKBKE,ING1,IRF3,ITSN2,JUN,KAT2B,KRAS,MAP2K1,MAP2K2,MAPK6,MDM2,NBN,NFAT5,NFATC3,NFKB1,PARP1,PDK1,PHF1,PHF19,PIK3C3,PIK3CA,PIK3R1,PPP2R5A,PPP2R5E,PPP3CA,PPP3CC,PPP3R1,PTEN,RAD50,RAP1B,RBL2,RPS6KA5,SMAD2,SMAD4,SMAD5,SQSTM1,…
fMLP Signaling in Neutrophils	2.88	3.9	ACTR2,ACTR3,ARPC1B,ARPC2,ARPC3,ARPC4,ARPC5,CALM1 (includes others),CAMK4,CHP1,GNAI2,GNB5,KRAS,MAP2K1,MAP2K2,NFAT5,NFATC3,NFKB1,NFKBIA,NFKBIE,PIK3C3,PIK3CA,PIK3R1,PPP3CA,PPP3CC,PPP3R1,PRKCH,PRKD3,RAP1B,WAS
Actin Cytoskeleton Signaling	1.82	3.795	ACTR2,ACTR3,ARHGEF1,ARPC1B,ARPC2,ARPC3,ARPC4,ARPC5,BRK1,CSK,CYFIP2,DIAPH1,DIAPH2,EZR,FLNA,FN1,GSN,IQGAP1,IQGAP2,ITGA4,ITGB1,KRAS,MAP2K1,MAP2K2,MPRIP,MYL12A,MYL12B,NCKAP1L,PAK2,PIK3C3,PIK3CA,PIK3R1,PPP1CB,RAP1B,SOS1,SSH2,TIAM1,TLN1,TMSB10/TMSB4X,TMSB4Y,TTN,VCL,WAS,WASF2
Induction of Apoptosis by HIV1	3.07	3.771	BCL2,BIRC2,CASP3,CASP8,CXCR4,CYCS,DAXX,DFFA,HTRA2,IKBKE,MAP3K5,NFKB1,NFKBIA,NFKBIE,SLC25A5,TNF,TNFRSF1B,TP53,XIAP
Actin Nucleation by ARP-WASP Complex	1.88	3.638	ACTR2,ACTR3,ARPC1B,ARPC2,ARPC3,ARPC4,ARPC5,FNBP1,ITGA4,ITGB1,KRAS,RAP1B,RHOF,RHOH,SOS1,VASP,WAS,WIPF1
Protein Kinase A Signaling	3.14	3.543	ADD3,AKAP10,AKAP11,AKAP13,AKAP9,ANAPC11,ANAPC13,ANAPC4,APEX1,ATF2,ATF4,CALM1 (includes others),CAMK2D,CAMK4,CDKN3,CHP1,CREB1,CREBBP,CREM,DUSP10,DUSP16,DUSP22,FLNA,GDE1,GNAI2,GNAQ,GNB5,H1-10,H1-2,H1-3,H1-4,H1-5,H3-3A/H3-3B,LEF1,MAP2K1,MAP2K2,MAP3K1,MYL12A,MYL12B,NFAT5,NFATC3,NFKB1,NFKBIA,NFKBIE,PDE12,PDE4B,PDE6D,PDE7A,PDIA3,PLCG2,PLCL2,PPP1CB,PPP3CA,PPP3CC,PPP3R1,PRKACB,PRKAG1,PRKAR2A,PRKCH,PRKD3,…
Role of PKR in Interferon Induction and Antiviral Response	4.4	3.43	ATF2,CASP1,CASP3,CASP8,CYCS,DDX58,DNAJC3,EIF2AK2,EIF2S1,FOS,HSP90AA1,HSP90AB1,HSP90B1,HSPA14,HSPA1A/HSPA1B,HSPA8,IFIH1,IFNG,IKBKE,IRF1,IRF3,IRF9,JAK1,JUN,NFKB1,NFKBIA,NFKBIE,NPM1,STAT1,TAB2,TNF,TP53,TRAF3,TRAF6
Fcγ Receptor-mediated Phagocytosis in Macrophages and Monocytes	2.68	3.4	ACTR2,ACTR3,AKT1,ARF6,ARPC1B,ARPC2,ARPC3,ARPC4,ARPC5,CBL,CSF2,EZR,FYN,INPP5D,LCP2,LYN,MYO5A,PIK3R1,PRKCH,PRKD3,PTEN,PTK2B,TLN1,VASP,WAS
BMP signaling pathway	1.44	3.3	ATF2,CAMK4,CREB1,CREBBP,JUN,KRAS,MAP2K1,MAP2K2,NFKB1,PRKACB,PRKAG1,PRKAR2A,RAP1B,RUNX2,SMAD4,SMAD5,SOS1,XIAP,ZNF423
Role of NFAT in Regulation of the Immune Response	7.04	3.286	AKT1,ATF2,BTK,CALM1 (includes others),CAMK4,CD247,CD28,CD3D,CD3E,CD3G,CD79B,CHP1,CSNK1A1,CSNK1G2,CSNK1G3,FOS,FYN,GNA15,GNAI2,GNAQ,GNB5,HLA-A,HLA-B,HLA-DQA1,HLA-DRA,IKBKE,ITK,JUN,KRAS,LCK,LCP2,LYN,MAP2K1,MAP2K2,MEF2A,MEF2C,NFAT5,NFATC3,NFKB1,NFKBIA,NFKBIE,ORAI1,PIK3C3,PIK3CA,PIK3R1,PLCG2,PPP3CA,PPP3CC,PPP3R1,RAP1B,RCAN3,SOS1,XPO1,ZAP70
Cdc42 Signaling	5.11	3.272	ACTR2,ACTR3,ARPC1B,ARPC2,ARPC3,ARPC4,ARPC5,ATF2,B2M,CD247,CD3D,CD3E,CD3G,DIAPH1,EXOC4,EXOC7,FOS,HLA-A,HLA-B,HLA-C,HLA-DPA1,HLA-DQA1,HLA-DRA,HLA-E,HLA-F,IQGAP1,IQGAP2,ITGA4,ITGB1,ITK,JUN,MPRIP,MYL12A,MYL12B,PAK2,PARD6A,PPP1CB,WAS,WIPF1
HGF Signaling	2.55	3.266	AKT1,ATF2,ELF1,ELF2,ELK3,ETS1,FOS,ITGA4,ITGB1,JUN,KRAS,MAP2K1,MAP2K2,MAP3K1,MAP3K12,MAP3K2,MAP3K3,MAP3K5,MAP3K8,PIK3C3,PIK3CA,PIK3R1,PLCG2,PRKCH,PRKD3,RAP1B,RAPGEF1,SOS1
Systemic Lupus Erythematosus In B Cell Signaling Pathway	5.75	3.25	AKT1,BCL2,BTK,CALM1 (includes others),CAMK4,CBL,CCND2,CCND3,CD5,CD70,CD79B,CHP1,CSF2,CSK,FOS,FYN,IFIH1,IFIT3,IFNG,IL6R,IL6ST,INPP5D,INPP5K,IRAK1,IRAK4,IRF3,IRF7,IRF9,ISG15,ISG20,JAK1,JAK2,JUN,KRAS,LCK,LTB,LYN,MAP2K1,MAP2K2,MCL1,NFAT5,NFATC3,NFKB1,OSM,PAG1,PIK3C3,PIK3CA,PIK3R1,PLCG2,PPP3CA,PPP3CC,PPP3R1,PRKCH,PRKD3,PTPN6,RAP1B,RASGRP1,RASGRP2,SOS1,STAT1,TBK1,TGFB1,TMEM173,TNF,TNFSF10,TNFSF13B,TRAF…
Integrin Signaling	4.17	3.175	ACTR2,ACTR3,AKT1,ARF1,ARF3,ARF4,ARF6,ARPC1B,ARPC2,ARPC3,ARPC4,ARPC5,CAPN2,CAPN7,CAPNS1,FNBP1,FYN,GSN,ILK,ILKAP,ITGA4,ITGA6,ITGAE,ITGAX,ITGB1,ITGB2,KRAS,LIMS1,MAP2K1,MAP2K2,MPRIP,MYL12A,MYL12B,PAK2,PIK3C3,PIK3CA,PIK3R1,PLCG2,PPP1CB,PTEN,RAP1B,RAPGEF1,RHOF,RHOH,SOS1,TLN1,TSPAN3,TTN,VASP,VCL,WAS,WIPF1
Synaptic Long Term Potentiation	1.49	3.138	ATF2,ATF4,CALM1 (includes others),CAMK2D,CAMK4,CHP1,CREB1,CREBBP,EP300,GNA15,GNAQ,KRAS,MAP2K1,MAP2K2,PDIA3,PLCG2,PLCL2,PPP1CB,PPP3CA,PPP3CC,PPP3R1,PRKACB,PRKAG1,PRKAR2A,PRKCH,PRKD3,RAP1B
ERK5 Signaling	3.65	3.128	AKT1,ATF2,ATF4,CREB1,CREBBP,ELK4,FOS,GNAQ,IL6ST,KRAS,MAP3K2,MAP3K3,MAP3K8,MEF2A,MEF2C,RAP1B,RPS6KA5,WNK1,YWHAB,YWHAE,YWHAH,YWHAQ,YWHAZ
Estrogen Receptor Signaling	5.17	3.118	AKT1,ATF2,ATF4,ATP5F1A,ATP5F1E,BCL2,CCNC,CREB1,CREBBP,CTBP1,DDX5,EIF2B1,EIF2B3,EIF2B4,EIF4E,EP300,FBXO32,FOS,GNA15,GNAI2,GNAQ,GPS2,HDAC3,HIF1A,HNRNPD,HSP90AA1,HSP90AB1,HSP90B1,JAK1,JAK2,JAK3,JUN,KRAS,MAP2K1,MAP2K2,MED10,MED15,MED18,MED23,MED27,MED6,MMP9,MPRIP,MYL12A,MYL12B,NCOA1,NCOA2,NCOA3,NCOR1,NFKB1,NR3C1,NRF1,NRIP1,PDIA3,PELP1,PIK3C3,PIK3CA,PIK3R1,PLCG2,PLCL2,POLR2B,PPP1CB,PRKAA1,PRKACB,PRKAG…
Cardiac Hypertrophy Signaling	2.68	3.111	ADSS2,AKT1,ATF2,CALM1 (includes others),CAMK4,CHP1,CREB1,CREBBP,EIF2B1,EIF2B3,EIF2B4,EIF4E,EP300,FNBP1,GNA15,GNAI2,GNAQ,GNB5,HSPB1,IL6R,JUN,KRAS,MAP2K1,MAP2K2,MAP3K1,MAP3K12,MAP3K2,MAP3K3,MAP3K5,MAP3K8,MEF2A,MEF2C,MYL12A,MYL12B,PDIA3,PIK3C3,PIK3CA,PIK3R1,PLCG2,PLCL2,PPP3CA,PPP3CC,PPP3R1,PRKACB,PRKAG1,PRKAR2A,RAP1B,RHOF,RHOH,SOS1,SRF,TGFB1
B Cell Receptor Signaling	4.82	3	AKT1,APBB1IP,ATF2,ATF4,BCL6,BTK,CALM1 (includes others),CAMK2D,CAMK4,CD79B,CREB1,CREBBP,CSK,EGR1,ETS1,IKBKE,INPP5D,INPP5K,JUN,KRAS,LYN,MAP2K1,MAP2K2,MAP3K1,MAP3K12,MAP3K2,MAP3K3,MAP3K5,MAP3K8,MEF2C,NFAT5,NFATC3,NFKB1,NFKBIA,NFKBIE,PAG1,PIK3C3,PIK3CA,PIK3R1,PLCG2,POU2F2,PPP3CA,PPP3CC,PPP3R1,PTEN,PTK2B,PTPN6,RAP1B,SOS1
14-3-3-mediated Signaling	1.97	3	AKT1,CBL,FOS,JUN,KRAS,MAP2K1,MAP2K2,MAP3K5,PDCD6IP,PDIA3,PIK3C3,PIK3CA,PIK3R1,PLCG2,PLCL2,PRKCH,PRKD3,RAP1B,STK11,TNF,TSC1,TUBA1A,TUBA4A,VIM,YWHAB,YWHAE,YWHAH,YWHAQ,YWHAZ
EIF2 Signaling	48.8	-2.967	AGO1,AKT1,ATF4,BCL2,CDK11A,DDIT3,EIF1,EIF1AX,EIF1AY,EIF2AK1,EIF2AK2,EIF2B1,EIF2B3,EIF2B4,EIF2S1,EIF2S2,EIF2S3,EIF3E,EIF3F,EIF3I,EIF3K,EIF3L,EIF3M,EIF4A2,EIF4A3,EIF4E,EIF4G1,EIF4G2,EIF5,EIF5B,FAU,HNRNPA1,KRAS,MAP2K1,MAP2K2,PABPC1,PIK3C3,PIK3CA,PIK3R1,PPP1CB,PPP1R15A,PTBP1,RAP1B,RPL10,RPL10A,RPL11,RPL12,RPL13,RPL13A,RPL14,RPL15,RPL17,RPL18,RPL18A,RPL19,RPL22,RPL23,RPL23A,RPL24,RPL26,RPL26L1,RPL27,R…	Treg_7D
RANK Signaling in Osteoclasts	6.48	2.921	AKT1,BIRC2,CALM1 (includes others),CAMK4,CBL,CHP1,FOS,GSN,IKBKE,JUN,MAP2K1,MAP2K2,MAP3K1,MAP3K12,MAP3K2,MAP3K3,MAP3K5,MAP3K8,NFKB1,NFKBIA,NFKBIE,PIK3C3,PIK3CA,PIK3R1,PPP3CA,PPP3CC,PPP3R1,PTK2B,TAB2,TRAF5,TRAF6,XIAP
NF-κB Signaling	2.4	2.92	AKT1,CASP8,CREBBP,CSNK2A1,EIF2AK2,EP300,FGFR1,HDAC1,HDAC2,IL1RN,IRAK1,IRAK4,KRAS,LCK,MAP3K1,MAP3K3,MAP3K8,NFKB1,NFKBIA,NFKBIE,PIK3C3,PIK3CA,PIK3R1,PLCG2,PRKACB,RAP1B,TAB2,TANK,TBK1,TDP2,TNF,TNFAIP3,TNFRSF1B,TNFSF13B,TRAF3,TRAF5,TRAF6,UBE2N,UBE2V1,ZAP70
April Mediated Signaling	2.02	2.887	FOS,IKBKE,JUN,MAP3K1,NFAT5,NFATC3,NFKB1,NFKBIA,NFKBIE,TRAF3,TRAF5,TRAF6
TWEAK Signaling	2.56	2.887	BIRC2,CASP3,CASP6,CASP8,CYCS,IKBKE,NFKB1,NFKBIA,NFKBIE,TNFRSF25,TRAF3,XIAP
Retinoic acid Mediated Apoptosis Signaling	2.1	2.84	CASP3,CASP8,CFLAR,CRABP2,CYCS,DAP3,IFNG,IRF1,PARP1,PARP14,PARP15,PARP4,PARP6,PARP8,TNFSF10,TNKS2
Rac Signaling	2.81	2.785	ACTR2,ACTR3,ARPC1B,ARPC2,ARPC3,ARPC4,ARPC5,BRK1,CD44,CYFIP2,ELK4,IQGAP1,IQGAP2,ITGA4,ITGB1,JUN,KRAS,MAP2K1,MAP2K2,MAP3K1,NFKB1,PAK2,PARD6A,PIK3C3,PIK3CA,PIK3R1,PTK2B,RAP1B,TIAM1
p38 MAPK Signaling	2.1	2.746	ATF2,ATF4,CREB1,CREBBP,DAXX,DDIT3,DUSP10,H3-3A/H3-3B,HSPB1,IL1RN,IRAK1,IRAK4,MAP3K5,MAP4K1,MAX,MEF2A,MEF2C,MKNK2,RPS6KA5,SRF,STAT1,TAB2,TGFB1,TIFA,TNF,TNFRSF1B,TP53,TRAF6
PKCθ Signaling in T Lymphocytes	3.85	2.722	CAMK2D,CD247,CD28,CD3D,CD3E,CD3G,CHP1,FOS,FYN,HLA-A,HLA-B,HLA-DQA1,HLA-DRA,IKBKE,JUN,KRAS,LCK,LCP2,MAP3K1,MAP3K12,MAP3K2,MAP3K3,MAP3K5,MAP3K8,NFAT5,NFATC3,NFKB1,NFKBIA,NFKBIE,PIK3C3,PIK3CA,PIK3R1,PLCG2,POU2F1,PPP3CA,PPP3CC,PPP3R1,RAP1B,SOS1,ZAP70
Cytotoxic T Lymphocyte-mediated Apoptosis of Target Cells	6.02	2.714	B2M,BCL2,CASP3,CASP6,CASP8,CD247,CD3D,CD3E,CD3G,CYCS,DFFA,HLA-A,HLA-B,HLA-C,HLA-E,HLA-F,PRF1
IL-3 Signaling	3.02	2.711	AKT1,CHP1,FOS,INPP5D,JAK1,JAK2,JUN,KRAS,MAP2K1,MAP2K2,PIK3C3,PIK3CA,PIK3R1,PPP3CA,PPP3CC,PPP3R1,PRKCH,PRKD3,PTPN6,RAP1B,RAPGEF1,SOS1,STAT1
Calcium-induced T Lymphocyte Apoptosis	5.66	2.683	CALM1 (includes others),CAMK4,CAPN2,CD247,CD3D,CD3E,CD3G,CHP1,EP300,HDAC1,HDAC2,HLA-A,HLA-B,HLA-DQA1,HLA-DRA,LCK,NR4A1,ORAI1,PPP3CA,PPP3CC,PPP3R1,PRKCH,PRKD3,ZAP70
Th17 Activation Pathway	1.74	2.683	AHR,CSF2,HIF1A,HSP90AA1,HSP90AB1,HSP90B1,IFNG,IL6R,IRAK1,IRAK4,IRF4,JAK1,JAK2,JAK3,NFAT5,NFATC3,NFKB1,RORA,RUNX1,SOCS3,TRAF6
PFKFB4 Signaling Pathway	2.23	2.673	ATF2,ATF4,CREB1,CREBBP,MAP2K1,MAP2K2,NCOA3,PRKACB,PRKAG1,PRKAR2A,RPS6KA5,TGFB1,TKT,TP53
Cell Cycle Control of Chromosomal Replication	1.47	2.673	CDK10,CDK11A,CDK11B,DBF4,MCM3,MCM4,MCM6,MCM7,ORC3,ORC4,ORC6,PRIM1,TOP2A,TOP2B
Interferon Signaling	4	2.673	BCL2,IFI6,IFIT3,IFITM2,IFITM3,IFNG,IRF1,IRF9,ISG15,JAK1,JAK2,PSMB8,SOCS1,STAT1,TAP1
Type I Diabetes Mellitus Signaling	5.49	2.6	BCL2,CASP3,CASP8,CD247,CD28,CD3D,CD3E,CD3G,CYCS,HLA-A,HLA-B,HLA-C,HLA-DQA1,HLA-DRA,HLA-E,HLA-F,HSPD1,IFNG,IKBKE,IRAK1,IRF1,JAK1,JAK2,MAP3K5,NFKB1,NFKBIA,NFKBIE,PRF1,SOCS1,SOCS3,SOCS4,STAT1,TNF,TNFRSF1B,TRAF6
NGF Signaling	1.57	2.6	AKT1,ATF2,ATF4,CREB1,CREBBP,IKBKE,KRAS,MAP2K1,MAP2K2,MAP3K1,MAP3K12,MAP3K2,MAP3K3,MAP3K5,MAP3K8,NFKB1,PIK3C3,PIK3CA,PIK3R1,PLCG2,RAP1B,RPS6KA5,SOS1,TP53,TRAF6
RAN Signaling	4.4	2.53	IPO5,KPNA1,KPNA2,KPNA3,KPNA4,KPNA5,KPNB1,RAN,TNPO1,XPO1
Regulation of Actin-based Motility by Rho	1.46	2.524	ACTR2,ACTR3,ARPC1B,ARPC2,ARPC3,ARPC4,ARPC5,FNBP1,GSN,ITGA4,ITGB1,MPRIP,MYL12A,MYL12B,PAK2,PPP1CB,RHOF,RHOH,WAS,WIPF1
Valine Degradation I	1.38	2.449	DBT,DLD,ECHS1,HADHA,HADHB,HIBCH
Activation of IRF by Cytosolic Pattern Recognition Receptors	3.9	2.4	ATF2,CREBBP,DDX58,IFIH1,IKBKE,IRF3,IRF7,IRF9,ISG15,JUN,NFKB1,NFKBIA,NFKBIE,PIN1,STAT1,TANK,TBK1,TNF,TRAF3,TRAF6,ZBP1
Myc Mediated Apoptosis Signaling	3.7	2.357	BCL2,CASP2,CASP3,CASP8,CFLAR,CREBBP,CYCS,IKBKE,MAX,MCL1,MDM2,NFKB1,PRKACB,PRKAG1,PRKAR2A,TNF,TNFRSF1B,TP53
PI3K Signaling in B Lymphocytes	5.07	2.333	AKT1,ATF2,ATF4,ATF6B,BTK,CALM1 (includes others),CAMK2D,CAMK4,CBL,CD79B,CD81,CHP1,CREB1,FOS,FYN,IKBKE,IL4R,INPP5D,JUN,KRAS,LYN,MAP2K1,MAP2K2,NFAT5,NFATC3,NFKB1,NFKBIA,NFKBIE,PDIA3,PIK3CA,PIK3R1,PLCG2,PLCL2,PLEKHA1,PLEKHA2,PPP3CA,PPP3CC,PPP3R1,PTEN,RAP1B
Sirtuin Signaling Pathway	7.52	2.324	ACLY,AKT1,APEX1,ATG12,ATG13,ATG14,ATG4B,ATG4C,ATG5,ATP5F1A,ATP5F1B,ATP5F1E,BECN1,GABARAP,GABARAPL2,GABPB2,GADD45A,GADD45G,GLS,GLUD1,H1-10,H1-2,H1-3,H1-4,H1-5,H3-3A/H3-3B,HIF1A,JUN,LDHA,LDHB,MAP1LC3A,MAPK6,NAMPT,NBN,NDUFA1,NDUFA11,NDUFA12,NDUFA13,NDUFA4,NDUFAB1,NDUFB1,NDUFB11,NDUFB6,NDUFB8,NDUFS7,NDUFV2,NFKB1,PARP1,PDK1,POLR1D,POLR3D,PRKAA1,SF3A1,SIRT5,SLC25A5,SMARCA5,STK11,TIMM13,TIMM8B,TNF,TOMM2…
OX40 Signaling Pathway	4.67	2.309	B2M,BCL2,CD247,CD3D,CD3E,CD3G,HLA-A,HLA-B,HLA-C,HLA-DPA1,HLA-DQA1,HLA-DRA,HLA-E,HLA-F,JUN,NFKB1,NFKBIA,NFKBIE,TNFRSF4,TRAF3,TRAF5
Role of RIG1-like Receptors in Antiviral Innate Immunity	3.68	2.309	CASP10,CASP8,CREBBP,DDX58,EP300,IFIH1,IKBKE,IRF3,IRF7,NFKB1,NFKBIA,NFKBIE,TANK,TBK1,TRAF3,TRAF6
Cell Cycle: G1/S Checkpoint Regulation	4.82	-2.236	ATM,CCND2,CCND3,CDKN2C,CDKN2D,E2F2,E2F4,FBXL5,GNL3,HDAC1,HDAC2,HDAC3,HDAC7,MAX,MDM2,PA2G4,PAK1IP1,RBL2,RPL11,RPL5,SKP1,SMAD4,TGFB1,TP53
Chondroitin Sulfate Degradation (Metazoa)	1.33	2.236	CEMIP2,GM2A,HEXB,HEXD,OGA
Oxidative Phosphorylation	8.41	2.214	ATP5F1A,ATP5F1B,ATP5F1E,ATP5ME,ATP5MG,ATP5PD,ATP5PO,COX11,COX17,COX4I1,COX5B,COX6A1,COX6B1,COX6C,COX7A2,COX7A2L,COX7B,COX7C,COX8A,CYCS,DMAC2L,NDUFA1,NDUFA11,NDUFA12,NDUFA13,NDUFA4,NDUFAB1,NDUFB1,NDUFB11,NDUFB6,NDUFB8,NDUFS7,NDUFV2,UQCR10,UQCR11,UQCRB,UQCRC2,UQCRFS1,UQCRH,UQCRQ
HOTAIR Regulatory Pathway	2.33	2.197	AEBP2,AGO1,AKT1,BRD4,CD44,CREBBP,DZIP3,EP300,H3-3A/H3-3B,HDAC1,HDAC2,IRF1,JARID2,KMT2A,KMT2C,LEF1,MDM2,MMP9,MTF2,NFKB1,NFKBIA,PIK3C3,PIK3CA,PIK3R1,PTEN,RBM38,RCOR1,SETDB1,SRF,STK38,TCF4,TCF7,TGFB1,VIM,XIAP,YY1
Androgen Signaling	1.81	2.183	CALM1 (includes others),CALR,CAMK4,CCNH,CREBBP,DNAJB1,EP300,ERCC3,GNA15,GNAI2,GNAQ,GNB5,GTF2A1,GTF2B,GTF2E2,GTF2H1,HSP90AA1,JUN,KAT2B,KAT7,NCOA1,NCOA2,NCOA4,NFKB1,POLR2B,PRKACB,PRKAG1,PRKAR2A,PRKCH,PRKD3
FAT10 Cancer Signaling Pathway	2.23	2.138	AKT1,CXCR4,EEF1A1,IFNG,IKBKE,NFKB1,NFKBIA,SMAD2,SMAD4,TCF4,TGFB1,TNF,TNFRSF1B,TP53
Superpathway of Cholesterol Biosynthesis	1.32	2.121	CYP51A1,DHCR24,EBP,FDFT1,HADHA,HADHB,LBR,MSMO1
Remodeling of Epithelial Adherens Junctions	1.81	2.111	ACTR2,ACTR3,ARF6,ARPC1B,ARPC2,ARPC3,ARPC4,ARPC5,CTNNA1,DNM1L,DNM2,IQGAP1,RAB5A,RAB7A,TUBA1A,TUBA4A,VCL
Oncostatin M Signaling	1.32	2.111	IL6ST,JAK1,JAK2,JAK3,KRAS,MAP2K1,MAP2K2,OSM,RAP1B,SOS1,STAT1
