# Supplementary material for: A dynamic single cell-based framework for digital twins to prioritize disease genes and drug targets
Source: Genome Med. 2022 May 6;14:48. doi: 10.1186/s13073-022-01048-4 (PMC9074288; doi:10.1186/s13073-022-01048-4)
Supplement: Supplementary file 6 — Additional file 6. Drug targets identified for each separate cell type and time point. [file 13073_2022_1048_MOESM6_ESM.zip]

Archive with 10 entries (10 files):
- Drug list_B cell.xlsx
- Drug list_CD8.xlsx
- Drug list_DC.xlsx
- Drug list_Mono.xlsx
- Drug list_NK cell.xlsx
- Drug list_NT.xlsx
- Drug list_Th1.xlsx
- Drug list_Th17.xlsx
- Drug list_Th2.xlsx
- Drug list_Treg.xlsx
