# Supplementary material for: A dynamic single cell-based framework for digital twins to prioritize disease genes and drug targets
Source: Genome Med. 2022 May 6;14:48. doi: 10.1186/s13073-022-01048-4 (PMC9074288; doi:10.1186/s13073-022-01048-4)
Supplement: Supplementary file 6 — Additional file 6. Drug targets identified for each separate cell type and time point. [file 13073_2022_1048_MOESM6_ESM.zip › Drug list_B cell.xlsx]

## Sheet: B_0h
Symbol	Entrez Gene Name	Gene Symbol - human (HUGO / HGNC / Entrez Gene)	Expr Log Ratio	Location	Type(s)	Biomarker Application(s)	Drug(s)	Entrez Gene ID for Human	Entrez Gene ID for Mouse	Entrez Gene ID for Rat
BCL2	BCL2 apoptosis regulator	BCL2	-0.445	Cytoplasm	transporter	diagnosis,efficacy,prognosis,unspecified application	(-)-gossypol,5-azacytidine/venetoclax,afatinib/paclitaxel,APG-1252,APG-2575,BCL-2 blocker,BCL201,bortezomib/paclitaxel,chelerythrine,decitabine/venetoclax,doxorubicin/lapatinib/paclitaxel/trastuzumab,doxorubicin/paclitaxel,epirubicin/paclitaxel,everolimus/paclitaxel,gemcitabine/paclitaxel,lapatinib/paclitaxel,levodopa/rasagiline,navitoclax,obatoclax,obinutuzumab/venetoclax,oblimersen,paclitaxel,p…
PTPRC	protein tyrosine phosphatase receptor type C	PTPRC	-0.046	Plasma Membrane	phosphatase	diagnosis,efficacy,unspecified application	111 In-BC8,At 211 MAb BC8-B10
B2M	beta-2-microglobulin	B2M	-0.054	Plasma Membrane	transmembrane receptor	disease progression,efficacy,safety,unspecified application	4'-iodo-4'-deoxydoxorubicin
TUBA1C	tubulin alpha 1c	TUBA1C	-0.462	Cytoplasm	other		6-mercaptopurine/vincristine,bevacizumab/docetaxel,bevacizumab/docetaxel/prednisone/thalidomide/zoledronic acid,bevacizumab/paclitaxel,bevacizumab/paclitaxel/pemetrexed,bevacizumab/paclitaxel/topotecan,capecitabine/docetaxel,capecitabine/docetaxel/gemcitabine,capecitabine/docetaxel/oxaliplatin/trastuzumab,cevipabulin,colchicine,colchicine/probenecid,cyclophosphamide/daunorubicin/imatinib/predniso…
VKORC1	vitamin K epoxide reductase complex subunit 1	VKORC1	0.083	Cytoplasm	enzyme	efficacy	acenocoumarol,dicumarol,enoxaparin/warfarin,fondaparinux/warfarin,phenindione,phenprocoumon,vitamin K3,warfarin
ATP1A1	ATPase Na+/K+ transporting subunit alpha 1	ATP1A1	-0.473	Plasma Membrane	transporter		acetyldigitoxin derivative,bretylium,ciclopirox olamine,digitoxin,digoxin,ethacrynic acid,ouabain,perphenazine,reserpine/trichloromethiazide,trichloromethiazide
FCGR3A/FCGR3B	Fc fragment of IgG receptor IIIa	FCGR3A	-1.116	Plasma Membrane	transmembrane receptor		AFM13,AFM24,IgG
NCL	nucleolin	NCL	-0.134	Nucleus	other		AGRO 100
CD52	CD52 molecule	CD52	-0.106	Plasma Membrane	other	unspecified application	alemtuzumab,alemtuzumab/bendamustine,alemtuzumab/cyclophosphamide/fludarabine phosphate,alemtuzumab/cyclophosphamide/fludarabine phosphate/mitoxantrone,alemtuzumab/cyclophosphamide/fludarabine phosphate/rituximab,alemtuzumab/cyclosporin A,alemtuzumab/fludarabine phosphate,alemtuzumab/pentostatin,alemtuzumab/rituximab
PIK3CA	phosphatidylinositol-4,5-bisphosphate 3-kinase catalytic subunit alpha	PIK3CA	-0.364	Cytoplasm	kinase	efficacy,prognosis,response to therapy	alpelisib,alpelisib/fulvestrant,alpelisib/trastuzumab emtansine,AZD8835,BAY1082439,bimiralisib,buparlisib,CLR457,copanlisib,dactolisib,GDC-0077,pictilisib,pilaralisib,PKI-179,PWT33597,PX-866,serabelisib,SF 1126,taselisib
TSPO	translocator protein	TSPO	12.455	Cytoplasm	transmembrane receptor		alprazolam,CGS-8216,chlordiazepoxide,clonazepam,clorazepate,dexamethasone/olanzapine,diazepinomicin,estazolam,eszopiclone,flumazenil,flunitrazepam,fluoxetine/olanzapine,flurazepam,lorazepam,midazolam,olanzapine,PK 11195,SSR180575,temazepam,triazolam,zaleplon,zolpidem
HSP90AA1	heat shock protein 90 alpha family class A member 1	HSP90AA1	-0.147	Cytoplasm	enzyme	safety,unspecified application	alvespimycin,cisplatin,luminespib,retaspimycin,TAS-116
HSP90B1	heat shock protein 90 beta family member 1	HSP90B1	13.159	Cytoplasm	other		alvespimycin,cisplatin,retaspimycin
HSP90AB1	heat shock protein 90 alpha family class B member 1	HSP90AB1	-0.091	Cytoplasm	enzyme		alvespimycin,cisplatin,retaspimycin,TAS-116
PDE3B	phosphodiesterase 3B	PDE3B	-0.462	Cytoplasm	enzyme		amrinone,cilostazol,dipyridamole,dyphylline,medorinone,nitroglycerin,pentoxifylline,theophylline,tolbutamide
PDE4B	phosphodiesterase 4B	PDE4B	-0.282	Cytoplasm	enzyme		anagrelide,apremilast,arofylline,caffeine,caffeine/ergotamine,cilomilast,dipyridamole,dyphylline,enprofylline,ibudilast,ketotifen,L 869298,L-826,141,milrinone,nitroglycerin,papaverine,pentoxifylline,roflumilast,tetomilast,theophylline,tolbutamide
HLA-DRB1	major histocompatibility complex, class II, DR beta 1	HLA-DRB1	-0.251	Plasma Membrane	transmembrane receptor		apolizumab
TNFRSF18	TNF receptor superfamily member 18	TNFRSF18	-0.053	Plasma Membrane	transmembrane receptor	diagnosis	ASP1951,BMS-986156,GWN323,INCAGN01876,MK-1248,TRX518
MYC	MYC proto-oncogene, bHLH transcription factor	MYC	-0.014	Nucleus	transcription regulator	diagnosis,efficacy,prognosis,response to therapy,unspecified application	AVI-4126,MYC-targeting siRNA DCR-MYC
PIM3	Pim-3 proto-oncogene, serine/threonine kinase	PIM3	-0.37	Cytoplasm	kinase		AZD-1208,LGH447,PIM/FLT3 kinase inhibitor SEL24,SGI 1776
TPM3	tropomyosin 3	TPM3	12.808	Cytoplasm	other	diagnosis,unspecified application	AZD-7451
TNFSF13B	TNF superfamily member 13b	TNFSF13B	-0.133	Extracellular Space	cytokine	efficacy,response to therapy	belimumab,tabalumab
METAP2	methionyl aminopeptidase 2	METAP2	-0.157	Cytoplasm	peptidase	unspecified application	beloranib,nitroxoline,O-(chloroacetylcarbamoyl)fumagillol,PPI-2458,SDX-7320,XMT-1107
BRD2	bromodomain containing 2	BRD2	-0.16	Nucleus	kinase		BI 894999
BIRC3	baculoviral IAP repeat containing 3	BIRC3	-0.399	Cytoplasm	enzyme	diagnosis	birinapant
CD3D	CD3d molecule	CD3D	12.705	Plasma Membrane	transmembrane receptor		blinatumomab,blinatumomab/dasatinib,blinatumomab/imatinib
NFKB1	nuclear factor kappa B subunit 1	NFKB1	-0.377	Nucleus	transcription regulator		bortezomib/dexamethasone/thalidomide,bortezomib/thalidomide,dexamethasone/thalidomide,prednisone/thalidomide,rituximab/thalidomide,thalidomide,triflusal
PSMB8	proteasome 20S subunit beta 8	PSMB8	12.874	Cytoplasm	peptidase		carfilzomib,carfilzomib/dexamethasone,carfilzomib/dexamethasone/lenalidomide,carfilzomib/dexamethasone/rituximab
RPS27	ribosomal protein S27	RPS27	-0.025	Cytoplasm	other		empesertib
CHD1	chromodomain helicase DNA binding protein 1	CHD1	-0.114	Nucleus	enzyme		epirubicin,epirubicin/paclitaxel
GMPS	guanine monophosphate synthase	GMPS	-0.474	Nucleus	enzyme		glutamine amidotransferase inhibitor
PRMT1	protein arginine methyltransferase 1	PRMT1	-0.273	Nucleus	enzyme		GSK3368715
SF3B1	splicing factor 3b subunit 1	SF3B1	-0.241	Nucleus	other		H3B-8800
MIF	macrophage migration inhibitory factor	MIF	13.448	Extracellular Space	cytokine	diagnosis,prognosis,response to therapy	imalumab
FDFT1	farnesyl-diphosphate farnesyltransferase 1	FDFT1	-0.527	Cytoplasm	enzyme	unspecified application	lapaquistat,zoledronic acid
EEF2	eukaryotic translation elongation factor 2	EEF2	12.717	Cytoplasm	translation regulator		MDNA55
IL6R	interleukin 6 receptor	IL6R	-0.564	Plasma Membrane	transmembrane receptor	efficacy	methotrexate/sarilumab,methotrexate/tocilizumab,sarilumab,tocilizumab
CD74	CD74 molecule	CD74	13.024	Plasma Membrane	transmembrane receptor		milatuzumab
RPS12	ribosomal protein S12	RPS12	-0.277	Cytoplasm	other		neomycin
RPL3	ribosomal protein L3	RPL3	-0.165	Nucleus	other		omacetaxine mepesuccinate
IL7R	interleukin 7 receptor	IL7R	-0.44	Plasma Membrane	transmembrane receptor		OSE-127,recombinant human interleukin-7
LGALS1	galectin 1	LGALS1	12.984	Extracellular Space	other	diagnosis,prognosis	OTX008
PHB	prohibitin	PHB	-0.093	Nucleus	transcription regulator	diagnosis	prohibitin-targeting peptide 1
TXN	thioredoxin	TXN	13.072	Cytoplasm	enzyme	efficacy,unspecified application	PX-12
NFE2L2	nuclear factor, erythroid 2 like 2	NFE2L2	-0.15	Nucleus	transcription regulator	efficacy	RTA 408

## Sheet: B_12h
Symbol	Entrez Gene Name	Gene Symbol - human (HUGO / HGNC / Entrez Gene)	Expr Log Ratio	Location	Type(s)	Biomarker Application(s)	Drug(s)	Entrez Gene ID for Human	Entrez Gene ID for Mouse	Entrez Gene ID for Rat
BCL2	BCL2 apoptosis regulator	BCL2	-0.017	Cytoplasm	transporter	diagnosis,efficacy,prognosis,unspecified application	(-)-gossypol,5-azacytidine/venetoclax,afatinib/paclitaxel,APG-1252,APG-2575,BCL-2 blocker,BCL201,bortezomib/paclitaxel,chelerythrine,decitabine/venetoclax,doxorubicin/lapatinib/paclitaxel/trastuzumab,doxorubicin/paclitaxel,epirubicin/paclitaxel,everolimus/paclitaxel,gemcitabine/paclitaxel,lapatinib/paclitaxel,levodopa/rasagiline,navitoclax,obatoclax,obinutuzumab/venetoclax,oblimersen,paclitaxel,p…
SMS	spermine synthase	SMS	-0.489	Cytoplasm	enzyme		(짹)-2-hydroxyoleic acid
B2M	beta-2-microglobulin	B2M	-0.189	Plasma Membrane	transmembrane receptor	disease progression,efficacy,safety,unspecified application	4'-iodo-4'-deoxydoxorubicin
DNMT1	DNA methyltransferase 1	DNMT1	-0.455	Nucleus	enzyme	diagnosis	4'-thio-2'-deoxycytidine,5-azacytidine,5-azacytidine/cytarabine/decitabine,5-azacytidine/decitabine,5-azacytidine/lenalidomide,5-azacytidine/sorafenib,cladribine/cytarabine/decitabine,decitabine,decitabine/imatinib,decitabine/sorafenib,fluorocyclopentenylcytosine
HPRT1	hypoxanthine phosphoribosyltransferase 1	HPRT1	-0.511	Cytoplasm	enzyme		6-mercaptopurine,6-mercaptopurine/methotrexate,6-mercaptopurine/methotrexate/tretinoin,6-mercaptopurine/prednisone,6-mercaptopurine/prednisone/thioguanine,6-mercaptopurine/vincristine,azathioprine,cyclophosphamide/cytarabine/6-mercaptopurine,cytarabine/daunorubicin/thioguanine,cytarabine/thioguanine,dasatinib/6-mercaptopurine/methotrexate,daunorubicin/etoposide/6-mercaptopurine/mitoxantrone/predn…
IMPDH2	inosine monophosphate dehydrogenase 2	IMPDH2	-0.433	Cytoplasm	enzyme		6-mercaptopurine/prednisone/thioguanine,cytarabine/daunorubicin/thioguanine,cytarabine/thioguanine,IFNA2B/ribavirin,imatinib/thioguanine,interferon alfacon-1/ribavirin,methylprednisolone/mycophenolate mofetil,mycophenolate mofetil,mycophenolate mofetil/prednisone,mycophenolic acid,pegintron/ribavirin,ribavirin,thioguanine,VX-944
TUBA1C	tubulin alpha 1c	TUBA1C	-0.381	Cytoplasm	other		6-mercaptopurine/vincristine,bevacizumab/docetaxel,bevacizumab/docetaxel/prednisone/thalidomide/zoledronic acid,bevacizumab/paclitaxel,bevacizumab/paclitaxel/pemetrexed,bevacizumab/paclitaxel/topotecan,capecitabine/docetaxel,capecitabine/docetaxel/gemcitabine,capecitabine/docetaxel/oxaliplatin/trastuzumab,cevipabulin,colchicine,colchicine/probenecid,cyclophosphamide/daunorubicin/imatinib/predniso…
TIGIT	T cell immunoreceptor with Ig and ITIM domains	TIGIT	-0.284	Plasma Membrane	other		AB154,BGB-A1217,MK-7684,OMP-313M32,tiragolumab
CDK4	cyclin dependent kinase 4	CDK4	-0.145	Nucleus	kinase	diagnosis	abemaciclib,abemaciclib/anastrozole,abemaciclib/aromatase inhibitor,abemaciclib/aromatase inhibitor/GnRH analog,abemaciclib/exemestane,abemaciclib/fulvestrant,abemaciclib/letrozole,AG 024322,alvocidib,anastrozole/palbociclib,anastrozole/ribociclib,cyclin dependent kinase 4 inhibitor,everolimus/ribociclib,exemestane/palbociclib,exemestane/ribociclib,FCN-437,FLX925,FN-1501,fulvestrant/palbociclib,f…
ATP1A1	ATPase Na+/K+ transporting subunit alpha 1	ATP1A1	-0.307	Plasma Membrane	transporter		acetyldigitoxin derivative,bretylium,ciclopirox olamine,digitoxin,digoxin,ethacrynic acid,ouabain,perphenazine,reserpine/trichloromethiazide,trichloromethiazide
CDK2	cyclin dependent kinase 2	CDK2	-1.39	Nucleus	kinase		AG 024322,alvocidib,AZD5438,BMS-387032,CaM kinase II inhibitor,CYC065,dinaciclib,FN-1501,milciclib,roniciclib,roscovitine,SB-1317
NCL	nucleolin	NCL	-0.446	Nucleus	other		AGRO 100
IL2RB	interleukin 2 receptor subunit beta	IL2RB	-1.065	Plasma Membrane	transmembrane receptor	efficacy	aldesleukin,bempegaldesleukin,daclizumab,denileukin diftitox,monoclonal antibody Mik-Beta-1
IL2RG	interleukin 2 receptor subunit gamma	IL2RG	-0.209	Plasma Membrane	transmembrane receptor	unspecified application	aldesleukin,BNZ132-1-40,denileukin diftitox
AKR1A1	aldo-keto reductase family 1 member A1	AKR1A1	-0.753	Cytoplasm	enzyme		aldose reductase inhibitor	10327	58810	78959
CD2	CD2 molecule	CD2	11.622	Plasma Membrane	transmembrane receptor	unspecified application	alefacept,siplizumab
CD52	CD52 molecule	CD52	-0.232	Plasma Membrane	other	unspecified application	alemtuzumab,alemtuzumab/bendamustine,alemtuzumab/cyclophosphamide/fludarabine phosphate,alemtuzumab/cyclophosphamide/fludarabine phosphate/mitoxantrone,alemtuzumab/cyclophosphamide/fludarabine phosphate/rituximab,alemtuzumab/cyclosporin A,alemtuzumab/fludarabine phosphate,alemtuzumab/pentostatin,alemtuzumab/rituximab
PPIA	peptidylprolyl isomerase A	PPIA	-0.176	Cytoplasm	enzyme		alemtuzumab/cyclosporin A,cyclosporin A,cyclosporin A/methotrexate,cyclosporine A/sirolimus/tacrolimus,cyclosporine A/tacrolimus,N-methyl-4-Ile-cyclosporin
PIK3CA	phosphatidylinositol-4,5-bisphosphate 3-kinase catalytic subunit alpha	PIK3CA	-0.163	Cytoplasm	kinase	efficacy,prognosis,response to therapy	alpelisib,alpelisib/fulvestrant,alpelisib/trastuzumab emtansine,AZD8835,BAY1082439,bimiralisib,buparlisib,CLR457,copanlisib,dactolisib,GDC-0077,pictilisib,pilaralisib,PKI-179,PWT33597,PX-866,serabelisib,SF 1126,taselisib
TSPO	translocator protein	TSPO	11.544	Cytoplasm	transmembrane receptor		alprazolam,CGS-8216,chlordiazepoxide,clonazepam,clorazepate,dexamethasone/olanzapine,diazepinomicin,estazolam,eszopiclone,flumazenil,flunitrazepam,fluoxetine/olanzapine,flurazepam,lorazepam,midazolam,olanzapine,PK 11195,SSR180575,temazepam,triazolam,zaleplon,zolpidem
HSP90AA1	heat shock protein 90 alpha family class A member 1	HSP90AA1	-0.342	Cytoplasm	enzyme	safety,unspecified application	alvespimycin,cisplatin,luminespib,retaspimycin,TAS-116
HSP90B1	heat shock protein 90 beta family member 1	HSP90B1	12.16	Cytoplasm	other		alvespimycin,cisplatin,retaspimycin
HSP90AB1	heat shock protein 90 alpha family class B member 1	HSP90AB1	-0.368	Cytoplasm	enzyme		alvespimycin,cisplatin,retaspimycin,TAS-116
PDE4B	phosphodiesterase 4B	PDE4B	-0.753	Cytoplasm	enzyme		anagrelide,apremilast,arofylline,caffeine,caffeine/ergotamine,cilomilast,dipyridamole,dyphylline,enprofylline,ibudilast,ketotifen,L 869298,L-826,141,milrinone,nitroglycerin,papaverine,pentoxifylline,roflumilast,tetomilast,theophylline,tolbutamide
HLA-DRB1	major histocompatibility complex, class II, DR beta 1	HLA-DRB1	-0.476	Plasma Membrane	transmembrane receptor		apolizumab
TNFRSF18	TNF receptor superfamily member 18	TNFRSF18	-0.203	Plasma Membrane	transmembrane receptor	diagnosis	ASP1951,BMS-986156,GWN323,INCAGN01876,MK-1248,TRX518
PRDX5	peroxiredoxin 5	PRDX5	-0.328	Cytoplasm	enzyme	unspecified application	auranofin
MYC	MYC proto-oncogene, bHLH transcription factor	MYC	-0.681	Nucleus	transcription regulator	diagnosis,efficacy,prognosis,response to therapy,unspecified application	AVI-4126,MYC-targeting siRNA DCR-MYC
SLC16A1	solute carrier family 16 member 1	SLC16A1	-1.129	Plasma Membrane	transporter	diagnosis	AZD-3965
BRD4	bromodomain containing 4	BRD4	-0.649	Nucleus	kinase		AZD5153,BI 894999,PLX2853,PLX51107
TNFSF13B	TNF superfamily member 13b	TNFSF13B	-0.106	Extracellular Space	cytokine	efficacy,response to therapy	belimumab,tabalumab
METAP2	methionyl aminopeptidase 2	METAP2	-0.597	Cytoplasm	peptidase	unspecified application	beloranib,nitroxoline,O-(chloroacetylcarbamoyl)fumagillol,PPI-2458,SDX-7320,XMT-1107
BRD2	bromodomain containing 2	BRD2	-0.319	Nucleus	kinase		BI 894999
PIK3CG	phosphatidylinositol-4,5-bisphosphate 3-kinase catalytic subunit gamma	PIK3CG	0.208	Cytoplasm	kinase		bimiralisib,buparlisib,CLR457,dactolisib,PI3Kg inhibitor,pictilisib,pilaralisib,PX-866,SF 1126,tenalisib
MAP2K4	mitogen-activated protein kinase kinase 4	MAP2K4	-0.362	Cytoplasm	kinase		binimetinib/cetuximab/encorafenib,binimetinib/encorafenib,binimetinib/encorafenib/panitumumab,cetuximab/encorafenib,encorafenib
PSMB1	proteasome 20S subunit beta 1	PSMB1	11.784	Cytoplasm	peptidase		bortezomib,bortezomib/cladribine/rituximab,bortezomib/dexamethasone,bortezomib/dexamethasone/doxorubicin,bortezomib/dexamethasone/lenalidomide,bortezomib/dexamethasone/pomalidomide,bortezomib/dexamethasone/rituximab,bortezomib/dexamethasone/thalidomide,bortezomib/doxorubicin,bortezomib/fulvestrant,bortezomib/lenalidomide,bortezomib/paclitaxel,bortezomib/prednisone,bortezomib/rituximab,bortezomib/…
NFKB1	nuclear factor kappa B subunit 1	NFKB1	-0.377	Nucleus	transcription regulator		bortezomib/dexamethasone/thalidomide,bortezomib/thalidomide,dexamethasone/thalidomide,prednisone/thalidomide,rituximab/thalidomide,thalidomide,triflusal
STK24	serine/threonine kinase 24	STK24	-0.652	Cytoplasm	kinase		bosutinib,bosutinib/imatinib,bosutinib/ponatinib,bosutinib/rituximab
SQLE	squalene epoxidase	SQLE	-0.121	Cytoplasm	enzyme		butenafine,naftifine,terbinafine,tolnaftate
PKM	pyruvate kinase M1/2	PKM	-0.53	Cytoplasm	kinase	unspecified application	CAP-232
ANXA1	annexin A1	ANXA1	11.645	Plasma Membrane	enzyme	diagnosis,prognosis,unspecified application	cytarabine/hydrocortisone/methotrexate,dasatinib/hydrocortisone,hydrocortisone,hydrocortisone/imatinib,hydrocortisone/mitoxantrone,hydrocortisone/prednisone
STAT3	signal transducer and activator of transcription 3	STAT3	-0.76	Nucleus	transcription regulator	diagnosis,efficacy,prognosis,response to therapy	danvatirsen,golotimod,OPB-31121,OPB-51602,STAT3 inhibitor,TTI-101
OAZ1	ornithine decarboxylase antizyme 1	OAZ1	11.951	Cytoplasm	enzyme	diagnosis	eflornithine
ATP6V1B2	ATPase H+ transporting V1 subunit B2	ATP6V1B2	-1.129	Cytoplasm	transporter	unspecified application	gallium nitrate
ATIC	5-aminoimidazole-4-carboxamide ribonucleotide formyltransferase/IMP cyclohydrolase	ATIC	0.217	Cytoplasm	enzyme		gemcitabine/pemetrexed,pembrolizumab/pemetrexed,pemetrexed
PRMT1	protein arginine methyltransferase 1	PRMT1	-0.524	Nucleus	enzyme		GSK3368715
SF3B1	splicing factor 3b subunit 1	SF3B1	-0.707	Nucleus	other		H3B-8800
MIF	macrophage migration inhibitory factor	MIF	12.403	Extracellular Space	cytokine	diagnosis,prognosis,response to therapy	imalumab
TUBB	tubulin beta class I	TUBB	-0.408	Cytoplasm	other	efficacy	ixabepilone,ixabepilone/rifampin
PTPN11	protein tyrosine phosphatase non-receptor type 11	PTPN11	-0.268	Cytoplasm	phosphatase		JAB-3068,RLY-1971,RMC-4630,TNO155
NUDT1	nudix hydrolase 1	NUDT1	-1.573	Extracellular Space	phosphatase		karonudib
FDFT1	farnesyl-diphosphate farnesyltransferase 1	FDFT1	-0.416	Cytoplasm	enzyme	unspecified application	lapaquistat,zoledronic acid
FER	FER tyrosine kinase	FER	-1.054	Cytoplasm	kinase		lorlatinib
IL6R	interleukin 6 receptor	IL6R	-0.9	Plasma Membrane	transmembrane receptor	efficacy	methotrexate/sarilumab,methotrexate/tocilizumab,sarilumab,tocilizumab
BSG	basigin (Ok blood group)	BSG	-0.061	Plasma Membrane	transporter	disease progression,prognosis,response to therapy	metuximab
GANC	glucosidase alpha, neutral C	GANC	-0.929	Extracellular Space	enzyme		miglitol
CD74	CD74 molecule	CD74	12.12	Plasma Membrane	transmembrane receptor		milatuzumab
SHMT1	serine hydroxymethyltransferase 1	SHMT1	-0.85	Cytoplasm	enzyme		mimosine
RPS12	ribosomal protein S12	RPS12	-0.387	Cytoplasm	other		neomycin
RELA	RELA proto-oncogene, NF-kB subunit	RELA	0.655	Nucleus	transcription regulator	diagnosis,efficacy	NF-kappaB decoy
RPL3	ribosomal protein L3	RPL3	-0.296	Nucleus	other		omacetaxine mepesuccinate
IL7R	interleukin 7 receptor	IL7R	-0.529	Plasma Membrane	transmembrane receptor		OSE-127,recombinant human interleukin-7
PHB	prohibitin	PHB	-0.354	Nucleus	transcription regulator	diagnosis	prohibitin-targeting peptide 1
PTPN1	protein tyrosine phosphatase non-receptor type 1	PTPN1	-0.163	Cytoplasm	phosphatase	prognosis	protein tyrosine phosphatase 1B inhibitor,trodusquemine
TXN	thioredoxin	TXN	12.202	Cytoplasm	enzyme	efficacy,unspecified application	PX-12
NFE2L2	nuclear factor, erythroid 2 like 2	NFE2L2	-0.409	Nucleus	transcription regulator	efficacy	RTA 408
PTPN6	protein tyrosine phosphatase non-receptor type 6	PTPN6	-0.707	Cytoplasm	phosphatase		SC-43
SIRT1	sirtuin 1	SIRT1	-0.327	Nucleus	transcription regulator		SIRT1 inhibitor III

## Sheet: B_1D
Symbol	Entrez Gene Name	Gene Symbol - human (HUGO / HGNC / Entrez Gene)	Expr Log Ratio	Location	Type(s)	Biomarker Application(s)	Drug(s)	Entrez Gene ID for Human	Entrez Gene ID for Mouse	Entrez Gene ID for Rat
B2M	beta-2-microglobulin	B2M	-0.123	Plasma Membrane	transmembrane receptor	disease progression,efficacy,safety,unspecified application	4'-iodo-4'-deoxydoxorubicin
IMPDH2	inosine monophosphate dehydrogenase 2	IMPDH2	-0.904	Cytoplasm	enzyme		6-mercaptopurine/prednisone/thioguanine,cytarabine/daunorubicin/thioguanine,cytarabine/thioguanine,IFNA2B/ribavirin,imatinib/thioguanine,interferon alfacon-1/ribavirin,methylprednisolone/mycophenolate mofetil,mycophenolate mofetil,mycophenolate mofetil/prednisone,mycophenolic acid,pegintron/ribavirin,ribavirin,thioguanine,VX-944
TUBA1C	tubulin alpha 1c	TUBA1C	-0.44	Cytoplasm	other		6-mercaptopurine/vincristine,bevacizumab/docetaxel,bevacizumab/docetaxel/prednisone/thalidomide/zoledronic acid,bevacizumab/paclitaxel,bevacizumab/paclitaxel/pemetrexed,bevacizumab/paclitaxel/topotecan,capecitabine/docetaxel,capecitabine/docetaxel/gemcitabine,capecitabine/docetaxel/oxaliplatin/trastuzumab,cevipabulin,colchicine,colchicine/probenecid,cyclophosphamide/daunorubicin/imatinib/predniso…
PTGS1	prostaglandin-endoperoxide synthase 1	PTGS1	1.586	Cytoplasm	enzyme	efficacy	8Z,11Z,14Z-eicosatrienoic acid,acetaminophen,acetaminophen/aspirin/caffeine,acetaminophen/aspirin/codeine,acetaminophen/butalbital,acetaminophen/butalbital/caffeine,acetaminophen/butalbital/caffeine/codeine,acetaminophen/caffeine/chlorpheniramine/hydrocodone/phenylephrine,acetaminophen/caffeine/dihydrocodeine,acetaminophen/cetirizine/prednisolone,acetaminophen/clemastine/pseudoephedrine,acetamino…
ATP1A1	ATPase Na+/K+ transporting subunit alpha 1	ATP1A1	-0.508	Plasma Membrane	transporter		acetyldigitoxin derivative,bretylium,ciclopirox olamine,digitoxin,digoxin,ethacrynic acid,ouabain,perphenazine,reserpine/trichloromethiazide,trichloromethiazide
NCL	nucleolin	NCL	-0.188	Nucleus	other		AGRO 100
CD2	CD2 molecule	CD2	12.674	Plasma Membrane	transmembrane receptor	unspecified application	alefacept,siplizumab
CD52	CD52 molecule	CD52	-0.177	Plasma Membrane	other	unspecified application	alemtuzumab,alemtuzumab/bendamustine,alemtuzumab/cyclophosphamide/fludarabine phosphate,alemtuzumab/cyclophosphamide/fludarabine phosphate/mitoxantrone,alemtuzumab/cyclophosphamide/fludarabine phosphate/rituximab,alemtuzumab/cyclosporin A,alemtuzumab/fludarabine phosphate,alemtuzumab/pentostatin,alemtuzumab/rituximab
PPIA	peptidylprolyl isomerase A	PPIA	-0.191	Cytoplasm	enzyme		alemtuzumab/cyclosporin A,cyclosporin A,cyclosporin A/methotrexate,cyclosporine A/sirolimus/tacrolimus,cyclosporine A/tacrolimus,N-methyl-4-Ile-cyclosporin
HSP90AA1	heat shock protein 90 alpha family class A member 1	HSP90AA1	-0.127	Cytoplasm	enzyme	safety,unspecified application	alvespimycin,cisplatin,luminespib,retaspimycin,TAS-116
HSP90B1	heat shock protein 90 beta family member 1	HSP90B1	12.951	Cytoplasm	other		alvespimycin,cisplatin,retaspimycin
HSP90AB1	heat shock protein 90 alpha family class B member 1	HSP90AB1	-0.14	Cytoplasm	enzyme		alvespimycin,cisplatin,retaspimycin,TAS-116
CDK10	cyclin dependent kinase 10	CDK10	-0.455	Nucleus	kinase		alvocidib
PDE3B	phosphodiesterase 3B	PDE3B	-0.307	Cytoplasm	enzyme		amrinone,cilostazol,dipyridamole,dyphylline,medorinone,nitroglycerin,pentoxifylline,theophylline,tolbutamide
PDE4B	phosphodiesterase 4B	PDE4B	-0.424	Cytoplasm	enzyme		anagrelide,apremilast,arofylline,caffeine,caffeine/ergotamine,cilomilast,dipyridamole,dyphylline,enprofylline,ibudilast,ketotifen,L 869298,L-826,141,milrinone,nitroglycerin,papaverine,pentoxifylline,roflumilast,tetomilast,theophylline,tolbutamide
HLA-DRB1	major histocompatibility complex, class II, DR beta 1	HLA-DRB1	-0.295	Plasma Membrane	transmembrane receptor		apolizumab
MYC	MYC proto-oncogene, bHLH transcription factor	MYC	-0.101	Nucleus	transcription regulator	diagnosis,efficacy,prognosis,response to therapy,unspecified application	AVI-4126,MYC-targeting siRNA DCR-MYC
BRD4	bromodomain containing 4	BRD4	-0.185	Nucleus	kinase		AZD5153,BI 894999,PLX2853,PLX51107
TPM3	tropomyosin 3	TPM3	12.889	Cytoplasm	other	diagnosis,unspecified application	AZD-7451
METAP2	methionyl aminopeptidase 2	METAP2	-0.246	Cytoplasm	peptidase	unspecified application	beloranib,nitroxoline,O-(chloroacetylcarbamoyl)fumagillol,PPI-2458,SDX-7320,XMT-1107
BRD2	bromodomain containing 2	BRD2	-0.148	Nucleus	kinase		BI 894999
CD3D	CD3d molecule	CD3D	12.636	Plasma Membrane	transmembrane receptor		blinatumomab,blinatumomab/dasatinib,blinatumomab/imatinib
PTGER4	prostaglandin E receptor 4	PTGER4	-0.483	Plasma Membrane	G-protein coupled receptor	unspecified application	BMS-986310,diclofenac/misoprostol,E7046,grapiprant,misoprostol,prostaglandin E1,prostaglandin E2,rivenprost
POLE3	DNA polymerase epsilon 3, accessory subunit	POLE3	-0.309	Nucleus	enzyme		bortezomib/cladribine/rituximab,cladribine,cladribine/cytarabine/daunorubicin,cladribine/cytarabine/decitabine,cladribine/cytarabine/filgrastim,cladribine/cytarabine/filgrastim/idarubicin,cladribine/cytarabine/filgrastim/idarubicin/plerixafor,cladribine/cytarabine/filgrastim/mitoxantrone,cladribine/peginterferon alfa-2a,cladribine/recombinant interferon,cladribine/rituximab
NFKB1	nuclear factor kappa B subunit 1	NFKB1	-0.363	Nucleus	transcription regulator		bortezomib/dexamethasone/thalidomide,bortezomib/thalidomide,dexamethasone/thalidomide,prednisone/thalidomide,rituximab/thalidomide,thalidomide,triflusal
STAT3	signal transducer and activator of transcription 3	STAT3	-0.134	Nucleus	transcription regulator	diagnosis,efficacy,prognosis,response to therapy	danvatirsen,golotimod,OPB-31121,OPB-51602,STAT3 inhibitor,TTI-101
RPS27	ribosomal protein S27	RPS27	-0.014	Cytoplasm	other		empesertib
PRMT5	protein arginine methyltransferase 5	PRMT5	-0.49	Cytoplasm	enzyme		GSK3326595,JNJ-64619178
PRMT1	protein arginine methyltransferase 1	PRMT1	-0.291	Nucleus	enzyme		GSK3368715
SF3B1	splicing factor 3b subunit 1	SF3B1	-0.246	Nucleus	other		H3B-8800
MIF	macrophage migration inhibitory factor	MIF	13.453	Extracellular Space	cytokine	diagnosis,prognosis,response to therapy	imalumab
FDFT1	farnesyl-diphosphate farnesyltransferase 1	FDFT1	-0.425	Cytoplasm	enzyme	unspecified application	lapaquistat,zoledronic acid
IL6R	interleukin 6 receptor	IL6R	-0.621	Plasma Membrane	transmembrane receptor	efficacy	methotrexate/sarilumab,methotrexate/tocilizumab,sarilumab,tocilizumab
CD74	CD74 molecule	CD74	12.976	Plasma Membrane	transmembrane receptor		milatuzumab
RPS12	ribosomal protein S12	RPS12	-0.269	Cytoplasm	other		neomycin
RPL3	ribosomal protein L3	RPL3	-0.211	Nucleus	other		omacetaxine mepesuccinate
IL7R	interleukin 7 receptor	IL7R	-0.282	Plasma Membrane	transmembrane receptor		OSE-127,recombinant human interleukin-7
LGALS1	galectin 1	LGALS1	13.024	Extracellular Space	other	diagnosis,prognosis	OTX008
NFE2L2	nuclear factor, erythroid 2 like 2	NFE2L2	-0.288	Nucleus	transcription regulator	efficacy	RTA 408
PTPN6	protein tyrosine phosphatase non-receptor type 6	PTPN6	-0.195	Cytoplasm	phosphatase		SC-43
ACAA1	acetyl-CoA acyltransferase 1	ACAA1	-0.432	Cytoplasm	enzyme	unspecified application	trimetazidine	30	113868	24157|501072

## Sheet: B_2D
Symbol	Entrez Gene Name	Gene Symbol - human (HUGO / HGNC / Entrez Gene)	Expr Log Ratio	Location	Type(s)	Biomarker Application(s)	Drug(s)	Entrez Gene ID for Human	Entrez Gene ID for Mouse	Entrez Gene ID for Rat
SMS	spermine synthase	SMS	-0.353	Cytoplasm	enzyme		(짹)-2-hydroxyoleic acid
B2M	beta-2-microglobulin	B2M	-0.22	Plasma Membrane	transmembrane receptor	disease progression,efficacy,safety,unspecified application	4'-iodo-4'-deoxydoxorubicin
IMPDH2	inosine monophosphate dehydrogenase 2	IMPDH2	-0.287	Cytoplasm	enzyme		6-mercaptopurine/prednisone/thioguanine,cytarabine/daunorubicin/thioguanine,cytarabine/thioguanine,IFNA2B/ribavirin,imatinib/thioguanine,interferon alfacon-1/ribavirin,methylprednisolone/mycophenolate mofetil,mycophenolate mofetil,mycophenolate mofetil/prednisone,mycophenolic acid,pegintron/ribavirin,ribavirin,thioguanine,VX-944
TUBA1C	tubulin alpha 1c	TUBA1C	-0.586	Cytoplasm	other		6-mercaptopurine/vincristine,bevacizumab/docetaxel,bevacizumab/docetaxel/prednisone/thalidomide/zoledronic acid,bevacizumab/paclitaxel,bevacizumab/paclitaxel/pemetrexed,bevacizumab/paclitaxel/topotecan,capecitabine/docetaxel,capecitabine/docetaxel/gemcitabine,capecitabine/docetaxel/oxaliplatin/trastuzumab,cevipabulin,colchicine,colchicine/probenecid,cyclophosphamide/daunorubicin/imatinib/predniso…
BTK	Bruton tyrosine kinase	BTK	-0.017	Cytoplasm	kinase	efficacy	acalabrutinib,ACP-196/ACP-319,ARQ 531,bendamustine/ibrutinib/rituximab,BMS-986142,BTK inhibitor,DTRMWXHS-12,fenebrutinib,ibrutinib,ibrutinib/obinutuzumab,ibrutinib/rituximab,ICP-022,LOXO-305,M7583,poseltinib,SHR1459,spebrutinib,TG-1701,tirabrutinib,vecabrutinib,zanubrutinib
ATP1A1	ATPase Na+/K+ transporting subunit alpha 1	ATP1A1	-0.531	Plasma Membrane	transporter		acetyldigitoxin derivative,bretylium,ciclopirox olamine,digitoxin,digoxin,ethacrynic acid,ouabain,perphenazine,reserpine/trichloromethiazide,trichloromethiazide
ADK	adenosine kinase	ADK	-0.421	Nucleus	kinase	unspecified application	adenosine kinase inhibitor,IFNA2B/ribavirin,interferon alfacon-1/ribavirin,nitazoxanide/peginterferon alfa-2a/ribavirin,PEG-interferon alfa-2a/ribavirin,pegintron/ribavirin,ribavirin	132	11534	25368
NCL	nucleolin	NCL	-0.322	Nucleus	other		AGRO 100
IL2RG	interleukin 2 receptor subunit gamma	IL2RG	-0.44	Plasma Membrane	transmembrane receptor	unspecified application	aldesleukin,BNZ132-1-40,denileukin diftitox
PPARA	peroxisome proliferator activated receptor alpha	PPARA	0.281	Nucleus	ligand-dependent nuclear receptor	diagnosis	aleglitazar,atorvastatin/choline fenofibrate,bezafibrate,choline fenofibrate,choline fenofibrate/simvastatin,clofibrate,docosahexaenoic acid,ezetimibe/fenofibrate,fenofibrate,fenofibrate/simvastatin,fenofibric acid/rosuvastatin,gemfibrozil,NS-220,pemafibrate,tesaglitazar,TPST-1120
CD52	CD52 molecule	CD52	-0.294	Plasma Membrane	other	unspecified application	alemtuzumab,alemtuzumab/bendamustine,alemtuzumab/cyclophosphamide/fludarabine phosphate,alemtuzumab/cyclophosphamide/fludarabine phosphate/mitoxantrone,alemtuzumab/cyclophosphamide/fludarabine phosphate/rituximab,alemtuzumab/cyclosporin A,alemtuzumab/fludarabine phosphate,alemtuzumab/pentostatin,alemtuzumab/rituximab
PPIA	peptidylprolyl isomerase A	PPIA	-0.34	Cytoplasm	enzyme		alemtuzumab/cyclosporin A,cyclosporin A,cyclosporin A/methotrexate,cyclosporine A/sirolimus/tacrolimus,cyclosporine A/tacrolimus,N-methyl-4-Ile-cyclosporin
FDPS	farnesyl diphosphate synthase	FDPS	-0.449	Cytoplasm	enzyme		alendronate/cholecalciferol,alendronic acid,ibandronic acid,minodronate,pamidronic acid,risedronic acid,zoledronic acid
HSP90AA1	heat shock protein 90 alpha family class A member 1	HSP90AA1	-0.347	Cytoplasm	enzyme	safety,unspecified application	alvespimycin,cisplatin,luminespib,retaspimycin,TAS-116
HSP90AB1	heat shock protein 90 alpha family class B member 1	HSP90AB1	-0.363	Cytoplasm	enzyme		alvespimycin,cisplatin,retaspimycin,TAS-116
PDE4B	phosphodiesterase 4B	PDE4B	-0.506	Cytoplasm	enzyme		anagrelide,apremilast,arofylline,caffeine,caffeine/ergotamine,cilomilast,dipyridamole,dyphylline,enprofylline,ibudilast,ketotifen,L 869298,L-826,141,milrinone,nitroglycerin,papaverine,pentoxifylline,roflumilast,tetomilast,theophylline,tolbutamide
HLA-DRB1	major histocompatibility complex, class II, DR beta 1	HLA-DRB1	-0.554	Plasma Membrane	transmembrane receptor		apolizumab
TNFRSF18	TNF receptor superfamily member 18	TNFRSF18	-0.495	Plasma Membrane	transmembrane receptor	diagnosis	ASP1951,BMS-986156,GWN323,INCAGN01876,MK-1248,TRX518
PRDX5	peroxiredoxin 5	PRDX5	-0.281	Cytoplasm	enzyme	unspecified application	auranofin
MYC	MYC proto-oncogene, bHLH transcription factor	MYC	-0.333	Nucleus	transcription regulator	diagnosis,efficacy,prognosis,response to therapy,unspecified application	AVI-4126,MYC-targeting siRNA DCR-MYC
CHUK	component of inhibitor of nuclear factor kappa B kinase complex	CHUK	-0.984	Cytoplasm	kinase	prognosis	bardoxolone methyl
MYD88	MYD88 innate immune signal transduction adaptor	MYD88	0.228	Plasma Membrane	other	efficacy	bazlitoran
METAP2	methionyl aminopeptidase 2	METAP2	-0.444	Cytoplasm	peptidase	unspecified application	beloranib,nitroxoline,O-(chloroacetylcarbamoyl)fumagillol,PPI-2458,SDX-7320,XMT-1107
MAP2K4	mitogen-activated protein kinase kinase 4	MAP2K4	-1.233	Cytoplasm	kinase		binimetinib/cetuximab/encorafenib,binimetinib/encorafenib,binimetinib/encorafenib/panitumumab,cetuximab/encorafenib,encorafenib
PTGER4	prostaglandin E receptor 4	PTGER4	-0.545	Plasma Membrane	G-protein coupled receptor	unspecified application	BMS-986310,diclofenac/misoprostol,E7046,grapiprant,misoprostol,prostaglandin E1,prostaglandin E2,rivenprost
NFKB1	nuclear factor kappa B subunit 1	NFKB1	-0.681	Nucleus	transcription regulator		bortezomib/dexamethasone/thalidomide,bortezomib/thalidomide,dexamethasone/thalidomide,prednisone/thalidomide,rituximab/thalidomide,thalidomide,triflusal
SQLE	squalene epoxidase	SQLE	-0.451	Cytoplasm	enzyme		butenafine,naftifine,terbinafine,tolnaftate
PKM	pyruvate kinase M1/2	PKM	-0.392	Cytoplasm	kinase	unspecified application	CAP-232
CHEK1	checkpoint kinase 1	CHEK1	0.05	Nucleus	kinase	efficacy	CCT245737,cdc25C phosphatase (211-221),CHK1 inhibitor,GDC-0425,GDC-0575,MK-8776,PF 00477736,prexasertib,UCN-01,XL844
ARAF	A-Raf proto-oncogene, serine/threonine kinase	ARAF	-0.809	Cytoplasm	kinase		cetuximab/irinotecan/vemurafenib,cetuximab/vemurafenib,cobimetinib/vemurafenib,crizotinib/vemurafenib,dabrafenib/trametinib/vemurafenib,ipilimumab/vemurafenib,irinotecan/panitumumab/vemurafenib,MLN2480,pembrolizumab/vemurafenib,trametinib/vemurafenib,vemurafenib
MPEG1	macrophage expressed 1	MPEG1	-1.273	Cytoplasm	other		CFI-402257
POLD1	DNA polymerase delta 1, catalytic subunit	POLD1	-0.826	Nucleus	enzyme	diagnosis	cladribine/cytarabine/daunorubicin,cladribine/cytarabine/filgrastim,cladribine/cytarabine/filgrastim/mitoxantrone,clofarabine,clofarabine/cyclophosphamide,clofarabine/cyclophosphamide/etoposide,clofarabine/cyclophosphamide/etoposide/imatinib,clofarabine/cytarabine/filgrastim,clofarabine/filgrastim,cyclophosphamide/cytarabine/6-mercaptopurine,cytarabine,cytarabine/daunorubicin,cytarabine/daunorubi…
TNFRSF10A	TNF receptor superfamily member 10a	TNFRSF10A	-0.065	Plasma Membrane	transmembrane receptor	diagnosis	dulanermin,mapatumumab,trm-1
IDH2	isocitrate dehydrogenase (NADP(+)) 2	IDH2	-0.202	Cytoplasm	enzyme	unspecified application	enasidenib
PRMT1	protein arginine methyltransferase 1	PRMT1	-0.564	Nucleus	enzyme		GSK3368715
SF3B1	splicing factor 3b subunit 1	SF3B1	-0.366	Nucleus	other		H3B-8800
DLD	dihydrolipoamide dehydrogenase	DLD	-0.447	Cytoplasm	enzyme		hexachlorophene
MIF	macrophage migration inhibitory factor	MIF	13.372	Extracellular Space	cytokine	diagnosis,prognosis,response to therapy	imalumab
TUBB	tubulin beta class I	TUBB	-0.466	Cytoplasm	other	efficacy	ixabepilone,ixabepilone/rifampin
PTPN11	protein tyrosine phosphatase non-receptor type 11	PTPN11	-0.222	Cytoplasm	phosphatase		JAB-3068,RLY-1971,RMC-4630,TNO155
SLC39A6	solute carrier family 39 member 6	SLC39A6	-0.786	Plasma Membrane	transporter	disease progression	ladiratuzumab vedotin
FDFT1	farnesyl-diphosphate farnesyltransferase 1	FDFT1	-0.714	Cytoplasm	enzyme	unspecified application	lapaquistat,zoledronic acid
BSG	basigin (Ok blood group)	BSG	-0.438	Plasma Membrane	transporter	disease progression,prognosis,response to therapy	metuximab
CD74	CD74 molecule	CD74	12.989	Plasma Membrane	transmembrane receptor		milatuzumab
RPS12	ribosomal protein S12	RPS12	-0.463	Cytoplasm	other		neomycin
BCL2L12	BCL2 like 12	BCL2L12	-0.318	Nucleus	other		NU-0129
RPL3	ribosomal protein L3	RPL3	-0.3	Nucleus	other		omacetaxine mepesuccinate
IL7R	interleukin 7 receptor	IL7R	-0.54	Plasma Membrane	transmembrane receptor		OSE-127,recombinant human interleukin-7
RPS6KA1	ribosomal protein S6 kinase A1	RPS6KA1	-0.681	Cytoplasm	kinase		PMD-026
PTPN1	protein tyrosine phosphatase non-receptor type 1	PTPN1	-0.329	Cytoplasm	phosphatase	prognosis	protein tyrosine phosphatase 1B inhibitor,trodusquemine
NFE2L2	nuclear factor, erythroid 2 like 2	NFE2L2	-0.308	Nucleus	transcription regulator	efficacy	RTA 408

## Sheet: B_3D
Symbol	Entrez Gene Name	Gene Symbol - human (HUGO / HGNC / Entrez Gene)	Expr Log Ratio	Location	Type(s)	Biomarker Application(s)	Drug(s)	Entrez Gene ID for Human	Entrez Gene ID for Mouse	Entrez Gene ID for Rat
SMS	spermine synthase	SMS	-0.098	Cytoplasm	enzyme		(짹)-2-hydroxyoleic acid
B2M	beta-2-microglobulin	B2M	-0.207	Plasma Membrane	transmembrane receptor	disease progression,efficacy,safety,unspecified application	4'-iodo-4'-deoxydoxorubicin
RAF1	Raf-1 proto-oncogene, serine/threonine kinase	RAF1	-0.313	Cytoplasm	kinase	efficacy	5-azacytidine/sorafenib,belvarafenib,bevacizumab/sorafenib,binimetinib/cetuximab/encorafenib,binimetinib/encorafenib,binimetinib/encorafenib/panitumumab,bortezomib/sorafenib,c-raf antisense oligonucleotide liposome,cetuximab/dabrafenib/trametinib,cetuximab/encorafenib,cetuximab/irinotecan/vemurafenib,cetuximab/vemurafenib,CHIR-265,clofarabine/cytarabine/sorafenib,cobimetinib/vemurafenib,crizotini…
IMPDH2	inosine monophosphate dehydrogenase 2	IMPDH2	-0.4	Cytoplasm	enzyme		6-mercaptopurine/prednisone/thioguanine,cytarabine/daunorubicin/thioguanine,cytarabine/thioguanine,IFNA2B/ribavirin,imatinib/thioguanine,interferon alfacon-1/ribavirin,methylprednisolone/mycophenolate mofetil,mycophenolate mofetil,mycophenolate mofetil/prednisone,mycophenolic acid,pegintron/ribavirin,ribavirin,thioguanine,VX-944
TUBA1C	tubulin alpha 1c	TUBA1C	-0.392	Cytoplasm	other		6-mercaptopurine/vincristine,bevacizumab/docetaxel,bevacizumab/docetaxel/prednisone/thalidomide/zoledronic acid,bevacizumab/paclitaxel,bevacizumab/paclitaxel/pemetrexed,bevacizumab/paclitaxel/topotecan,capecitabine/docetaxel,capecitabine/docetaxel/gemcitabine,capecitabine/docetaxel/oxaliplatin/trastuzumab,cevipabulin,colchicine,colchicine/probenecid,cyclophosphamide/daunorubicin/imatinib/predniso…
BTK	Bruton tyrosine kinase	BTK	-0.561	Cytoplasm	kinase	efficacy	acalabrutinib,ACP-196/ACP-319,ARQ 531,bendamustine/ibrutinib/rituximab,BMS-986142,BTK inhibitor,DTRMWXHS-12,fenebrutinib,ibrutinib,ibrutinib/obinutuzumab,ibrutinib/rituximab,ICP-022,LOXO-305,M7583,poseltinib,SHR1459,spebrutinib,TG-1701,tirabrutinib,vecabrutinib,zanubrutinib
ATP1A1	ATPase Na+/K+ transporting subunit alpha 1	ATP1A1	-0.523	Plasma Membrane	transporter		acetyldigitoxin derivative,bretylium,ciclopirox olamine,digitoxin,digoxin,ethacrynic acid,ouabain,perphenazine,reserpine/trichloromethiazide,trichloromethiazide
NCL	nucleolin	NCL	-0.273	Nucleus	other		AGRO 100
CD52	CD52 molecule	CD52	-0.264	Plasma Membrane	other	unspecified application	alemtuzumab,alemtuzumab/bendamustine,alemtuzumab/cyclophosphamide/fludarabine phosphate,alemtuzumab/cyclophosphamide/fludarabine phosphate/mitoxantrone,alemtuzumab/cyclophosphamide/fludarabine phosphate/rituximab,alemtuzumab/cyclosporin A,alemtuzumab/fludarabine phosphate,alemtuzumab/pentostatin,alemtuzumab/rituximab
PPIA	peptidylprolyl isomerase A	PPIA	-0.136	Cytoplasm	enzyme		alemtuzumab/cyclosporin A,cyclosporin A,cyclosporin A/methotrexate,cyclosporine A/sirolimus/tacrolimus,cyclosporine A/tacrolimus,N-methyl-4-Ile-cyclosporin
HSP90AA1	heat shock protein 90 alpha family class A member 1	HSP90AA1	-0.131	Cytoplasm	enzyme	safety,unspecified application	alvespimycin,cisplatin,luminespib,retaspimycin,TAS-116
HSP90AB1	heat shock protein 90 alpha family class B member 1	HSP90AB1	-0.239	Cytoplasm	enzyme		alvespimycin,cisplatin,retaspimycin,TAS-116
SOAT1	sterol O-acyltransferase 1	SOAT1	0.048	Cytoplasm	enzyme	unspecified application	amlodipine/ezetimibe/losartan/rosuvastatin,atorvastatin/ezetimibe,ezetimibe,ezetimibe/fenofibrate,ezetimibe/fluvastatin,ezetimibe/rosuvastatin,ezetimibe/simvastatin,hesperetin,pactimibe
PDE4B	phosphodiesterase 4B	PDE4B	-0.55	Cytoplasm	enzyme		anagrelide,apremilast,arofylline,caffeine,caffeine/ergotamine,cilomilast,dipyridamole,dyphylline,enprofylline,ibudilast,ketotifen,L 869298,L-826,141,milrinone,nitroglycerin,papaverine,pentoxifylline,roflumilast,tetomilast,theophylline,tolbutamide
HLA-DRB1	major histocompatibility complex, class II, DR beta 1	HLA-DRB1	-0.605	Plasma Membrane	transmembrane receptor		apolizumab
TNFRSF18	TNF receptor superfamily member 18	TNFRSF18	-0.29	Plasma Membrane	transmembrane receptor	diagnosis	ASP1951,BMS-986156,GWN323,INCAGN01876,MK-1248,TRX518
PRDX5	peroxiredoxin 5	PRDX5	-0.237	Cytoplasm	enzyme	unspecified application	auranofin
ATP6V1A	ATPase H+ transporting V1 subunit A	ATP6V1A	-0.347	Plasma Membrane	transporter		bafilomycin A1,bafilomycin b1
MYD88	MYD88 innate immune signal transduction adaptor	MYD88	-0.272	Plasma Membrane	other	efficacy	bazlitoran
METAP2	methionyl aminopeptidase 2	METAP2	-0.264	Cytoplasm	peptidase	unspecified application	beloranib,nitroxoline,O-(chloroacetylcarbamoyl)fumagillol,PPI-2458,SDX-7320,XMT-1107
BRD2	bromodomain containing 2	BRD2	-0.298	Nucleus	kinase		BI 894999
BIRC3	baculoviral IAP repeat containing 3	BIRC3	-0.338	Cytoplasm	enzyme	diagnosis	birinapant
CD3D	CD3d molecule	CD3D	12.958	Plasma Membrane	transmembrane receptor		blinatumomab,blinatumomab/dasatinib,blinatumomab/imatinib
PTGER4	prostaglandin E receptor 4	PTGER4	-0.546	Plasma Membrane	G-protein coupled receptor	unspecified application	BMS-986310,diclofenac/misoprostol,E7046,grapiprant,misoprostol,prostaglandin E1,prostaglandin E2,rivenprost
NFKB1	nuclear factor kappa B subunit 1	NFKB1	-0.266	Nucleus	transcription regulator		bortezomib/dexamethasone/thalidomide,bortezomib/thalidomide,dexamethasone/thalidomide,prednisone/thalidomide,rituximab/thalidomide,thalidomide,triflusal
VSIR	V-set immunoregulatory receptor	VSIR	-0.812	Plasma Membrane	other		CA-170
PKM	pyruvate kinase M1/2	PKM	-0.381	Cytoplasm	kinase	unspecified application	CAP-232
PSMB8	proteasome 20S subunit beta 8	PSMB8	12.992	Cytoplasm	peptidase		carfilzomib,carfilzomib/dexamethasone,carfilzomib/dexamethasone/lenalidomide,carfilzomib/dexamethasone/rituximab
CHEK1	checkpoint kinase 1	CHEK1	-0.054	Nucleus	kinase	efficacy	CCT245737,cdc25C phosphatase (211-221),CHK1 inhibitor,GDC-0425,GDC-0575,MK-8776,PF 00477736,prexasertib,UCN-01,XL844
ABL2	ABL proto-oncogene 2, non-receptor tyrosine kinase	ABL2	-1.224	Cytoplasm	kinase		dasatinib,nilotinib	27	11352	304883
IL4R	interleukin 4 receptor	IL4R	-0.342	Plasma Membrane	transmembrane receptor	response to therapy,unspecified application	dupilumab,MDNA55
APEX1	apurinic/apyrimidinic endodeoxyribonuclease 1	APEX1	-0.025	Nucleus	enzyme		E 3330,lucanthone
IDH2	isocitrate dehydrogenase (NADP(+)) 2	IDH2	-0.133	Cytoplasm	enzyme	unspecified application	enasidenib
RIPK2	receptor interacting serine/threonine kinase 2	RIPK2	-0.818	Plasma Membrane	kinase		GSK2983559
PRMT1	protein arginine methyltransferase 1	PRMT1	-0.305	Nucleus	enzyme		GSK3368715
SF3B1	splicing factor 3b subunit 1	SF3B1	-0.268	Nucleus	other		H3B-8800
MIF	macrophage migration inhibitory factor	MIF	13.547	Extracellular Space	cytokine	diagnosis,prognosis,response to therapy	imalumab
TUBB	tubulin beta class I	TUBB	-0.25	Cytoplasm	other	efficacy	ixabepilone,ixabepilone/rifampin
PTPN11	protein tyrosine phosphatase non-receptor type 11	PTPN11	-0.518	Cytoplasm	phosphatase		JAB-3068,RLY-1971,RMC-4630,TNO155
NUDT1	nudix hydrolase 1	NUDT1	-0.515	Extracellular Space	phosphatase		karonudib
FDFT1	farnesyl-diphosphate farnesyltransferase 1	FDFT1	-0.412	Cytoplasm	enzyme	unspecified application	lapaquistat,zoledronic acid
BSG	basigin (Ok blood group)	BSG	0.116	Plasma Membrane	transporter	disease progression,prognosis,response to therapy	metuximab
CD74	CD74 molecule	CD74	13.038	Plasma Membrane	transmembrane receptor		milatuzumab
RPS12	ribosomal protein S12	RPS12	-0.435	Cytoplasm	other		neomycin
RPL3	ribosomal protein L3	RPL3	-0.321	Nucleus	other		omacetaxine mepesuccinate
IL7R	interleukin 7 receptor	IL7R	-0.469	Plasma Membrane	transmembrane receptor		OSE-127,recombinant human interleukin-7
PHB	prohibitin	PHB	-0.278	Nucleus	transcription regulator	diagnosis	prohibitin-targeting peptide 1
TXN	thioredoxin	TXN	13.213	Cytoplasm	enzyme	efficacy,unspecified application	PX-12
PTPN6	protein tyrosine phosphatase non-receptor type 6	PTPN6	-0.23	Cytoplasm	phosphatase		SC-43
HMOX1	heme oxygenase 1	HMOX1	0.116	Cytoplasm	enzyme	efficacy,safety,unspecified application	tin mesoporphyrin

## Sheet: B_5D
Symbol	Entrez Gene Name	Gene Symbol - human (HUGO / HGNC / Entrez Gene)	Expr Log Ratio	Location	Type(s)	Biomarker Application(s)	Drug(s)	Entrez Gene ID for Human	Entrez Gene ID for Mouse	Entrez Gene ID for Rat
B2M	beta-2-microglobulin	B2M	-0.152	Plasma Membrane	transmembrane receptor	disease progression,efficacy,safety,unspecified application	4'-iodo-4'-deoxydoxorubicin
DNMT1	DNA methyltransferase 1	DNMT1	-0.166	Nucleus	enzyme	diagnosis	4'-thio-2'-deoxycytidine,5-azacytidine,5-azacytidine/cytarabine/decitabine,5-azacytidine/decitabine,5-azacytidine/lenalidomide,5-azacytidine/sorafenib,cladribine/cytarabine/decitabine,decitabine,decitabine/imatinib,decitabine/sorafenib,fluorocyclopentenylcytosine
IMPDH2	inosine monophosphate dehydrogenase 2	IMPDH2	-0.39	Cytoplasm	enzyme		6-mercaptopurine/prednisone/thioguanine,cytarabine/daunorubicin/thioguanine,cytarabine/thioguanine,IFNA2B/ribavirin,imatinib/thioguanine,interferon alfacon-1/ribavirin,methylprednisolone/mycophenolate mofetil,mycophenolate mofetil,mycophenolate mofetil/prednisone,mycophenolic acid,pegintron/ribavirin,ribavirin,thioguanine,VX-944
TUBA1C	tubulin alpha 1c	TUBA1C	-0.316	Cytoplasm	other		6-mercaptopurine/vincristine,bevacizumab/docetaxel,bevacizumab/docetaxel/prednisone/thalidomide/zoledronic acid,bevacizumab/paclitaxel,bevacizumab/paclitaxel/pemetrexed,bevacizumab/paclitaxel/topotecan,capecitabine/docetaxel,capecitabine/docetaxel/gemcitabine,capecitabine/docetaxel/oxaliplatin/trastuzumab,cevipabulin,colchicine,colchicine/probenecid,cyclophosphamide/daunorubicin/imatinib/predniso…
TNFSF10	TNF superfamily member 10	TNFSF10	-0.339	Extracellular Space	cytokine	efficacy	ABBV-621
CDK4	cyclin dependent kinase 4	CDK4	-0.346	Nucleus	kinase	diagnosis	abemaciclib,abemaciclib/anastrozole,abemaciclib/aromatase inhibitor,abemaciclib/aromatase inhibitor/GnRH analog,abemaciclib/exemestane,abemaciclib/fulvestrant,abemaciclib/letrozole,AG 024322,alvocidib,anastrozole/palbociclib,anastrozole/ribociclib,cyclin dependent kinase 4 inhibitor,everolimus/ribociclib,exemestane/palbociclib,exemestane/ribociclib,FCN-437,FLX925,FN-1501,fulvestrant/palbociclib,f…
BTK	Bruton tyrosine kinase	BTK	-0.064	Cytoplasm	kinase	efficacy	acalabrutinib,ACP-196/ACP-319,ARQ 531,bendamustine/ibrutinib/rituximab,BMS-986142,BTK inhibitor,DTRMWXHS-12,fenebrutinib,ibrutinib,ibrutinib/obinutuzumab,ibrutinib/rituximab,ICP-022,LOXO-305,M7583,poseltinib,SHR1459,spebrutinib,TG-1701,tirabrutinib,vecabrutinib,zanubrutinib
ATP1A1	ATPase Na+/K+ transporting subunit alpha 1	ATP1A1	-0.264	Plasma Membrane	transporter		acetyldigitoxin derivative,bretylium,ciclopirox olamine,digitoxin,digoxin,ethacrynic acid,ouabain,perphenazine,reserpine/trichloromethiazide,trichloromethiazide
NCL	nucleolin	NCL	-0.364	Nucleus	other		AGRO 100
IL2RG	interleukin 2 receptor subunit gamma	IL2RG	-0.269	Plasma Membrane	transmembrane receptor	unspecified application	aldesleukin,BNZ132-1-40,denileukin diftitox
CD52	CD52 molecule	CD52	-0.23	Plasma Membrane	other	unspecified application	alemtuzumab,alemtuzumab/bendamustine,alemtuzumab/cyclophosphamide/fludarabine phosphate,alemtuzumab/cyclophosphamide/fludarabine phosphate/mitoxantrone,alemtuzumab/cyclophosphamide/fludarabine phosphate/rituximab,alemtuzumab/cyclosporin A,alemtuzumab/fludarabine phosphate,alemtuzumab/pentostatin,alemtuzumab/rituximab
HSP90AA1	heat shock protein 90 alpha family class A member 1	HSP90AA1	-0.239	Cytoplasm	enzyme	safety,unspecified application	alvespimycin,cisplatin,luminespib,retaspimycin,TAS-116
HSP90AB1	heat shock protein 90 alpha family class B member 1	HSP90AB1	-0.305	Cytoplasm	enzyme		alvespimycin,cisplatin,retaspimycin,TAS-116
PDE4B	phosphodiesterase 4B	PDE4B	-0.516	Cytoplasm	enzyme		anagrelide,apremilast,arofylline,caffeine,caffeine/ergotamine,cilomilast,dipyridamole,dyphylline,enprofylline,ibudilast,ketotifen,L 869298,L-826,141,milrinone,nitroglycerin,papaverine,pentoxifylline,roflumilast,tetomilast,theophylline,tolbutamide
HLA-DRB1	major histocompatibility complex, class II, DR beta 1	HLA-DRB1	-0.318	Plasma Membrane	transmembrane receptor		apolizumab
TNFRSF18	TNF receptor superfamily member 18	TNFRSF18	-0.36	Plasma Membrane	transmembrane receptor	diagnosis	ASP1951,BMS-986156,GWN323,INCAGN01876,MK-1248,TRX518
PRDX5	peroxiredoxin 5	PRDX5	-0.231	Cytoplasm	enzyme	unspecified application	auranofin
PIM3	Pim-3 proto-oncogene, serine/threonine kinase	PIM3	-0.203	Cytoplasm	kinase		AZD-1208,LGH447,PIM/FLT3 kinase inhibitor SEL24,SGI 1776
BRD4	bromodomain containing 4	BRD4	-0.231	Nucleus	kinase		AZD5153,BI 894999,PLX2853,PLX51107
METAP2	methionyl aminopeptidase 2	METAP2	-0.241	Cytoplasm	peptidase	unspecified application	beloranib,nitroxoline,O-(chloroacetylcarbamoyl)fumagillol,PPI-2458,SDX-7320,XMT-1107
BRD2	bromodomain containing 2	BRD2	-0.227	Nucleus	kinase		BI 894999
BIRC3	baculoviral IAP repeat containing 3	BIRC3	-0.325	Cytoplasm	enzyme	diagnosis	birinapant
CD3D	CD3d molecule	CD3D	13.189	Plasma Membrane	transmembrane receptor		blinatumomab,blinatumomab/dasatinib,blinatumomab/imatinib
NFKB1	nuclear factor kappa B subunit 1	NFKB1	-0.299	Nucleus	transcription regulator		bortezomib/dexamethasone/thalidomide,bortezomib/thalidomide,dexamethasone/thalidomide,prednisone/thalidomide,rituximab/thalidomide,thalidomide,triflusal
SQLE	squalene epoxidase	SQLE	-0.257	Cytoplasm	enzyme		butenafine,naftifine,terbinafine,tolnaftate
PKM	pyruvate kinase M1/2	PKM	-0.317	Cytoplasm	kinase	unspecified application	CAP-232
STAT3	signal transducer and activator of transcription 3	STAT3	-0.284	Nucleus	transcription regulator	diagnosis,efficacy,prognosis,response to therapy	danvatirsen,golotimod,OPB-31121,OPB-51602,STAT3 inhibitor,TTI-101
IL4R	interleukin 4 receptor	IL4R	-0.183	Plasma Membrane	transmembrane receptor	response to therapy,unspecified application	dupilumab,MDNA55
CHD1	chromodomain helicase DNA binding protein 1	CHD1	-0.257	Nucleus	enzyme		epirubicin,epirubicin/paclitaxel
ATIC	5-aminoimidazole-4-carboxamide ribonucleotide formyltransferase/IMP cyclohydrolase	ATIC	-0.469	Cytoplasm	enzyme		gemcitabine/pemetrexed,pembrolizumab/pemetrexed,pemetrexed
PRMT1	protein arginine methyltransferase 1	PRMT1	-0.322	Nucleus	enzyme		GSK3368715
SF3B1	splicing factor 3b subunit 1	SF3B1	-0.229	Nucleus	other		H3B-8800
DLD	dihydrolipoamide dehydrogenase	DLD	-0.277	Cytoplasm	enzyme		hexachlorophene
MIF	macrophage migration inhibitory factor	MIF	13.742	Extracellular Space	cytokine	diagnosis,prognosis,response to therapy	imalumab
TUBB	tubulin beta class I	TUBB	-0.149	Cytoplasm	other	efficacy	ixabepilone,ixabepilone/rifampin
PTPN11	protein tyrosine phosphatase non-receptor type 11	PTPN11	-0.297	Cytoplasm	phosphatase		JAB-3068,RLY-1971,RMC-4630,TNO155
FDFT1	farnesyl-diphosphate farnesyltransferase 1	FDFT1	-0.323	Cytoplasm	enzyme	unspecified application	lapaquistat,zoledronic acid
BSG	basigin (Ok blood group)	BSG	-0.223	Plasma Membrane	transporter	disease progression,prognosis,response to therapy	metuximab
CD74	CD74 molecule	CD74	13.116	Plasma Membrane	transmembrane receptor		milatuzumab
RPS12	ribosomal protein S12	RPS12	-0.382	Cytoplasm	other		neomycin
RPL3	ribosomal protein L3	RPL3	-0.194	Nucleus	other		omacetaxine mepesuccinate
IL7R	interleukin 7 receptor	IL7R	-0.337	Plasma Membrane	transmembrane receptor		OSE-127,recombinant human interleukin-7
PHB	prohibitin	PHB	-0.225	Nucleus	transcription regulator	diagnosis	prohibitin-targeting peptide 1
PTPN1	protein tyrosine phosphatase non-receptor type 1	PTPN1	-0.262	Cytoplasm	phosphatase	prognosis	protein tyrosine phosphatase 1B inhibitor,trodusquemine
PTPN6	protein tyrosine phosphatase non-receptor type 6	PTPN6	-0.098	Cytoplasm	phosphatase		SC-43

## Sheet: B_7D
Symbol	Entrez Gene Name	Gene Symbol - human (HUGO / HGNC / Entrez Gene)	Expr Log Ratio	Location	Type(s)	Biomarker Application(s)	Drug(s)	Entrez Gene ID for Human	Entrez Gene ID for Mouse	Entrez Gene ID for Rat
BCL2	BCL2 apoptosis regulator	BCL2	-0.362	Cytoplasm	transporter	diagnosis,efficacy,prognosis,unspecified application	(-)-gossypol,5-azacytidine/venetoclax,afatinib/paclitaxel,APG-1252,APG-2575,BCL-2 blocker,BCL201,bortezomib/paclitaxel,chelerythrine,decitabine/venetoclax,doxorubicin/lapatinib/paclitaxel/trastuzumab,doxorubicin/paclitaxel,epirubicin/paclitaxel,everolimus/paclitaxel,gemcitabine/paclitaxel,lapatinib/paclitaxel,levodopa/rasagiline,navitoclax,obatoclax,obinutuzumab/venetoclax,oblimersen,paclitaxel,p…
SMS	spermine synthase	SMS	-0.272	Cytoplasm	enzyme		(짹)-2-hydroxyoleic acid
FASN	fatty acid synthase	FASN	-0.337	Cytoplasm	enzyme	diagnosis,efficacy	3-V bioscience-2640,cerulenin,orlistat,TVB-2640
B2M	beta-2-microglobulin	B2M	-0.24	Plasma Membrane	transmembrane receptor	disease progression,efficacy,safety,unspecified application	4'-iodo-4'-deoxydoxorubicin
TUBA1C	tubulin alpha 1c	TUBA1C	-0.61	Cytoplasm	other		6-mercaptopurine/vincristine,bevacizumab/docetaxel,bevacizumab/docetaxel/prednisone/thalidomide/zoledronic acid,bevacizumab/paclitaxel,bevacizumab/paclitaxel/pemetrexed,bevacizumab/paclitaxel/topotecan,capecitabine/docetaxel,capecitabine/docetaxel/gemcitabine,capecitabine/docetaxel/oxaliplatin/trastuzumab,cevipabulin,colchicine,colchicine/probenecid,cyclophosphamide/daunorubicin/imatinib/predniso…
TNFSF10	TNF superfamily member 10	TNFSF10	-0.323	Extracellular Space	cytokine	efficacy	ABBV-621
CDK4	cyclin dependent kinase 4	CDK4	-0.282	Nucleus	kinase	diagnosis	abemaciclib,abemaciclib/anastrozole,abemaciclib/aromatase inhibitor,abemaciclib/aromatase inhibitor/GnRH analog,abemaciclib/exemestane,abemaciclib/fulvestrant,abemaciclib/letrozole,AG 024322,alvocidib,anastrozole/palbociclib,anastrozole/ribociclib,cyclin dependent kinase 4 inhibitor,everolimus/ribociclib,exemestane/palbociclib,exemestane/ribociclib,FCN-437,FLX925,FN-1501,fulvestrant/palbociclib,f…
ATP1A1	ATPase Na+/K+ transporting subunit alpha 1	ATP1A1	-0.441	Plasma Membrane	transporter		acetyldigitoxin derivative,bretylium,ciclopirox olamine,digitoxin,digoxin,ethacrynic acid,ouabain,perphenazine,reserpine/trichloromethiazide,trichloromethiazide
ADK	adenosine kinase	ADK	-0.405	Nucleus	kinase	unspecified application	adenosine kinase inhibitor,IFNA2B/ribavirin,interferon alfacon-1/ribavirin,nitazoxanide/peginterferon alfa-2a/ribavirin,PEG-interferon alfa-2a/ribavirin,pegintron/ribavirin,ribavirin	132	11534	25368
NCL	nucleolin	NCL	-0.401	Nucleus	other		AGRO 100
IL2RG	interleukin 2 receptor subunit gamma	IL2RG	-0.41	Plasma Membrane	transmembrane receptor	unspecified application	aldesleukin,BNZ132-1-40,denileukin diftitox
AKR1A1	aldo-keto reductase family 1 member A1	AKR1A1	-0.45	Cytoplasm	enzyme		aldose reductase inhibitor	10327	58810	78959
CD52	CD52 molecule	CD52	-0.368	Plasma Membrane	other	unspecified application	alemtuzumab,alemtuzumab/bendamustine,alemtuzumab/cyclophosphamide/fludarabine phosphate,alemtuzumab/cyclophosphamide/fludarabine phosphate/mitoxantrone,alemtuzumab/cyclophosphamide/fludarabine phosphate/rituximab,alemtuzumab/cyclosporin A,alemtuzumab/fludarabine phosphate,alemtuzumab/pentostatin,alemtuzumab/rituximab
PPIA	peptidylprolyl isomerase A	PPIA	-0.275	Cytoplasm	enzyme		alemtuzumab/cyclosporin A,cyclosporin A,cyclosporin A/methotrexate,cyclosporine A/sirolimus/tacrolimus,cyclosporine A/tacrolimus,N-methyl-4-Ile-cyclosporin
FDPS	farnesyl diphosphate synthase	FDPS	-0.41	Cytoplasm	enzyme		alendronate/cholecalciferol,alendronic acid,ibandronic acid,minodronate,pamidronic acid,risedronic acid,zoledronic acid
HTR3A	5-hydroxytryptamine receptor 3A	HTR3A	-1.792	Plasma Membrane	ion channel		alosetron,aprepitant/dexamethasone/granisetron,aprepitant/dexamethasone/ondansetron,aprepitant/dexamethasone/palonosetron,aprepitant/granisetron,aprepitant/ondansetron,aprepitant/palonosetron,cisapride,D-tubocurarine,dexamethasone/granisetron,dexamethasone/granisetron/haloperidol,dexamethasone/netupitant/palonosetron,dexamethasone/ondansetron,dexamethasone/palonosetron,dolasetron,donepezil/memant…
IL15	interleukin 15	IL15	-1.368	Extracellular Space	cytokine	diagnosis,efficacy	ALT-803
HSP90AA1	heat shock protein 90 alpha family class A member 1	HSP90AA1	-0.335	Cytoplasm	enzyme	safety,unspecified application	alvespimycin,cisplatin,luminespib,retaspimycin,TAS-116
HSP90AB1	heat shock protein 90 alpha family class B member 1	HSP90AB1	-0.456	Cytoplasm	enzyme		alvespimycin,cisplatin,retaspimycin,TAS-116
PDE4B	phosphodiesterase 4B	PDE4B	-0.485	Cytoplasm	enzyme		anagrelide,apremilast,arofylline,caffeine,caffeine/ergotamine,cilomilast,dipyridamole,dyphylline,enprofylline,ibudilast,ketotifen,L 869298,L-826,141,milrinone,nitroglycerin,papaverine,pentoxifylline,roflumilast,tetomilast,theophylline,tolbutamide
HLA-DRB1	major histocompatibility complex, class II, DR beta 1	HLA-DRB1	-0.571	Plasma Membrane	transmembrane receptor		apolizumab
TNFRSF18	TNF receptor superfamily member 18	TNFRSF18	-0.418	Plasma Membrane	transmembrane receptor	diagnosis	ASP1951,BMS-986156,GWN323,INCAGN01876,MK-1248,TRX518
PRDX5	peroxiredoxin 5	PRDX5	-0.381	Cytoplasm	enzyme	unspecified application	auranofin
ATM	ATM serine/threonine kinase	ATM	-0.372	Nucleus	kinase	diagnosis	AZD0156,AZD1390,M3541
PIM3	Pim-3 proto-oncogene, serine/threonine kinase	PIM3	-0.388	Cytoplasm	kinase		AZD-1208,LGH447,PIM/FLT3 kinase inhibitor SEL24,SGI 1776
BRD4	bromodomain containing 4	BRD4	-0.415	Nucleus	kinase		AZD5153,BI 894999,PLX2853,PLX51107
METAP2	methionyl aminopeptidase 2	METAP2	-0.385	Cytoplasm	peptidase	unspecified application	beloranib,nitroxoline,O-(chloroacetylcarbamoyl)fumagillol,PPI-2458,SDX-7320,XMT-1107
SIRPA	signal regulatory protein alpha	SIRPA	-1.094	Plasma Membrane	phosphatase		BI 765063,CC-95251
BRD2	bromodomain containing 2	BRD2	-0.302	Nucleus	kinase		BI 894999
BIRC3	baculoviral IAP repeat containing 3	BIRC3	-0.318	Cytoplasm	enzyme	diagnosis	birinapant
CD3D	CD3d molecule	CD3D	12.723	Plasma Membrane	transmembrane receptor		blinatumomab,blinatumomab/dasatinib,blinatumomab/imatinib
POLE3	DNA polymerase epsilon 3, accessory subunit	POLE3	-0.305	Nucleus	enzyme		bortezomib/cladribine/rituximab,cladribine,cladribine/cytarabine/daunorubicin,cladribine/cytarabine/decitabine,cladribine/cytarabine/filgrastim,cladribine/cytarabine/filgrastim/idarubicin,cladribine/cytarabine/filgrastim/idarubicin/plerixafor,cladribine/cytarabine/filgrastim/mitoxantrone,cladribine/peginterferon alfa-2a,cladribine/recombinant interferon,cladribine/rituximab
NFKB1	nuclear factor kappa B subunit 1	NFKB1	-0.3	Nucleus	transcription regulator		bortezomib/dexamethasone/thalidomide,bortezomib/thalidomide,dexamethasone/thalidomide,prednisone/thalidomide,rituximab/thalidomide,thalidomide,triflusal
SQLE	squalene epoxidase	SQLE	-0.328	Cytoplasm	enzyme		butenafine,naftifine,terbinafine,tolnaftate
PKM	pyruvate kinase M1/2	PKM	-0.483	Cytoplasm	kinase	unspecified application	CAP-232
CHEK1	checkpoint kinase 1	CHEK1	-0.51	Nucleus	kinase	efficacy	CCT245737,cdc25C phosphatase (211-221),CHK1 inhibitor,GDC-0425,GDC-0575,MK-8776,PF 00477736,prexasertib,UCN-01,XL844
POLD1	DNA polymerase delta 1, catalytic subunit	POLD1	-0.21	Nucleus	enzyme	diagnosis	cladribine/cytarabine/daunorubicin,cladribine/cytarabine/filgrastim,cladribine/cytarabine/filgrastim/mitoxantrone,clofarabine,clofarabine/cyclophosphamide,clofarabine/cyclophosphamide/etoposide,clofarabine/cyclophosphamide/etoposide/imatinib,clofarabine/cytarabine/filgrastim,clofarabine/filgrastim,cyclophosphamide/cytarabine/6-mercaptopurine,cytarabine,cytarabine/daunorubicin,cytarabine/daunorubi…
STAT3	signal transducer and activator of transcription 3	STAT3	-0.305	Nucleus	transcription regulator	diagnosis,efficacy,prognosis,response to therapy	danvatirsen,golotimod,OPB-31121,OPB-51602,STAT3 inhibitor,TTI-101
IL4R	interleukin 4 receptor	IL4R	-0.286	Plasma Membrane	transmembrane receptor	response to therapy,unspecified application	dupilumab,MDNA55
IFNG	interferon gamma	IFNG	-0.512	Extracellular Space	cytokine	diagnosis,efficacy,response to therapy,unspecified application	emapalumab
IDH2	isocitrate dehydrogenase (NADP(+)) 2	IDH2	-0.56	Cytoplasm	enzyme	unspecified application	enasidenib
OGFR	opioid growth factor receptor	OGFR	-0.68	Plasma Membrane	other		enkephalin, methionine
PTGIR	prostaglandin I2 receptor	PTGIR	-0.761	Plasma Membrane	G-protein coupled receptor		epoprostenol,iloprost,selexipag,treprostinil
ATP6V1B2	ATPase H+ transporting V1 subunit B2	ATP6V1B2	0.06	Cytoplasm	transporter	unspecified application	gallium nitrate
RIPK2	receptor interacting serine/threonine kinase 2	RIPK2	-0.552	Plasma Membrane	kinase		GSK2983559
PRMT1	protein arginine methyltransferase 1	PRMT1	-0.501	Nucleus	enzyme		GSK3368715
SF3B1	splicing factor 3b subunit 1	SF3B1	-0.297	Nucleus	other		H3B-8800
DLD	dihydrolipoamide dehydrogenase	DLD	-0.432	Cytoplasm	enzyme		hexachlorophene
MIF	macrophage migration inhibitory factor	MIF	13.157	Extracellular Space	cytokine	diagnosis,prognosis,response to therapy	imalumab
IFNGR1	interferon gamma receptor 1	IFNGR1	-0.661	Plasma Membrane	transmembrane receptor		interferon gamma-1b
TUBB	tubulin beta class I	TUBB	-0.386	Cytoplasm	other	efficacy	ixabepilone,ixabepilone/rifampin
PTPN11	protein tyrosine phosphatase non-receptor type 11	PTPN11	-0.438	Cytoplasm	phosphatase		JAB-3068,RLY-1971,RMC-4630,TNO155
PAK1	p21 (RAC1) activated kinase 1	PAK1	-0.389	Cytoplasm	kinase		K-252
SLC39A6	solute carrier family 39 member 6	SLC39A6	-0.593	Plasma Membrane	transporter	disease progression	ladiratuzumab vedotin
FDFT1	farnesyl-diphosphate farnesyltransferase 1	FDFT1	-0.567	Cytoplasm	enzyme	unspecified application	lapaquistat,zoledronic acid
EED	embryonic ectoderm development	EED	-0.331	Nucleus	transcription regulator		MAK683
BSG	basigin (Ok blood group)	BSG	-0.424	Plasma Membrane	transporter	disease progression,prognosis,response to therapy	metuximab
CD74	CD74 molecule	CD74	12.69	Plasma Membrane	transmembrane receptor		milatuzumab
RPS12	ribosomal protein S12	RPS12	-0.515	Cytoplasm	other		neomycin
BCL2L12	BCL2 like 12	BCL2L12	-0.573	Nucleus	other		NU-0129
RPL3	ribosomal protein L3	RPL3	-0.352	Nucleus	other		omacetaxine mepesuccinate
NOTCH1	notch receptor 1	NOTCH1	-0.229	Plasma Membrane	transcription regulator	diagnosis,efficacy	OMP-52M51
IL7R	interleukin 7 receptor	IL7R	-0.448	Plasma Membrane	transmembrane receptor		OSE-127,recombinant human interleukin-7
PHB	prohibitin	PHB	-0.43	Nucleus	transcription regulator	diagnosis	prohibitin-targeting peptide 1
PTPN1	protein tyrosine phosphatase non-receptor type 1	PTPN1	-0.365	Cytoplasm	phosphatase	prognosis	protein tyrosine phosphatase 1B inhibitor,trodusquemine
NFE2L2	nuclear factor, erythroid 2 like 2	NFE2L2	-0.252	Nucleus	transcription regulator	efficacy	RTA 408
PTPN6	protein tyrosine phosphatase non-receptor type 6	PTPN6	-0.374	Cytoplasm	phosphatase		SC-43
HMOX1	heme oxygenase 1	HMOX1	-1.285	Cytoplasm	enzyme	efficacy,safety,unspecified application	tin mesoporphyrin

## Sheet: Overlapped drug targets
IL7R
HSP90AA1
HSP90AB1
PRMT1
NCL
RPS12
FDFT1
B2M
CD74
CD52
MIF
METAP2
NFKB1
HLA-DRB1
SF3B1
RPL3
PDE4B
TUBA1C
ATP1A1
