# Supplementary material for: A dynamic single cell-based framework for digital twins to prioritize disease genes and drug targets
Source: Genome Med. 2022 May 6;14:48. doi: 10.1186/s13073-022-01048-4 (PMC9074288; doi:10.1186/s13073-022-01048-4)
Supplement: Supplementary file 6 — Additional file 6. Drug targets identified for each separate cell type and time point. [file 13073_2022_1048_MOESM6_ESM.zip › Drug list_CD8.xlsx]

## Sheet: CD8_0h
Symbol	Entrez Gene Name	Gene Symbol - human (HUGO / HGNC / Entrez Gene)	Expr Log Ratio	Location	Type(s)	Biomarker Application(s)	Drug(s)	Entrez Gene ID for Human	Entrez Gene ID for Mouse	Entrez Gene ID for Rat
B2M	beta-2-microglobulin	B2M	-0.197	Plasma Membrane	transmembrane receptor	disease progression,efficacy,safety,unspecified application	4'-iodo-4'-deoxydoxorubicin
RXRB	retinoid X receptor beta	RXRB	-0.703	Nucleus	ligand-dependent nuclear receptor		6-mercaptopurine/methotrexate/tretinoin,acitretin,adapalene,alitretinoin,arsenic trioxide/daunorubicin/tretinoin,arsenic trioxide/gemtuzumab ozogamicin/tretinoin,arsenic trioxide/idarubicin/tretinoin,arsenic trioxide/tretinoin,bexarotene,cytarabine/daunorubicin/gemtuzumab ozogamicin/tretinoin,cytarabine/daunorubicin/tretinoin,cytarabine/idarubicin/tretinoin,daunorubicin/tretinoin,doxorubicin/tret…
IMPDH2	inosine monophosphate dehydrogenase 2	IMPDH2	-0.535	Cytoplasm	enzyme		6-mercaptopurine/prednisone/thioguanine,cytarabine/daunorubicin/thioguanine,cytarabine/thioguanine,IFNA2B/ribavirin,imatinib/thioguanine,interferon alfacon-1/ribavirin,methylprednisolone/mycophenolate mofetil,mycophenolate mofetil,mycophenolate mofetil/prednisone,mycophenolic acid,pegintron/ribavirin,ribavirin,thioguanine,VX-944
VKORC1	vitamin K epoxide reductase complex subunit 1	VKORC1	-0.932	Cytoplasm	enzyme	efficacy	acenocoumarol,dicumarol,enoxaparin/warfarin,fondaparinux/warfarin,phenindione,phenprocoumon,vitamin K3,warfarin
IL2RG	interleukin 2 receptor subunit gamma	IL2RG	-0.497	Plasma Membrane	transmembrane receptor	unspecified application	aldesleukin,BNZ132-1-40,denileukin diftitox
PPIA	peptidylprolyl isomerase A	PPIA	-0.295	Cytoplasm	enzyme		alemtuzumab/cyclosporin A,cyclosporin A,cyclosporin A/methotrexate,cyclosporine A/sirolimus/tacrolimus,cyclosporine A/tacrolimus,N-methyl-4-Ile-cyclosporin
HSP90AA1	heat shock protein 90 alpha family class A member 1	HSP90AA1	-0.194	Cytoplasm	enzyme	safety,unspecified application	alvespimycin,cisplatin,luminespib,retaspimycin,TAS-116
HSP90AB1	heat shock protein 90 alpha family class B member 1	HSP90AB1	-0.254	Cytoplasm	enzyme		alvespimycin,cisplatin,retaspimycin,TAS-116
PDE3B	phosphodiesterase 3B	PDE3B	-0.268	Cytoplasm	enzyme		amrinone,cilostazol,dipyridamole,dyphylline,medorinone,nitroglycerin,pentoxifylline,theophylline,tolbutamide
PRDX5	peroxiredoxin 5	PRDX5	-0.439	Cytoplasm	enzyme	unspecified application	auranofin
MYC	MYC proto-oncogene, bHLH transcription factor	MYC	-0.456	Nucleus	transcription regulator	diagnosis,efficacy,prognosis,response to therapy,unspecified application	AVI-4126,MYC-targeting siRNA DCR-MYC
PER1	period circadian regulator 1	PER1	0.374	Nucleus	transcription regulator		avibactam
PIM1	Pim-1 proto-oncogene, serine/threonine kinase	PIM1	-0.302	Cytoplasm	kinase	disease progression,prognosis	AZD-1208,LGH447,PIM/FLT3 kinase inhibitor SEL24,SGI 1776
PIM3	Pim-3 proto-oncogene, serine/threonine kinase	PIM3	-0.341	Cytoplasm	kinase		AZD-1208,LGH447,PIM/FLT3 kinase inhibitor SEL24,SGI 1776
TNFSF13B	TNF superfamily member 13b	TNFSF13B	-0.304	Extracellular Space	cytokine	efficacy,response to therapy	belimumab,tabalumab
METAP2	methionyl aminopeptidase 2	METAP2	-0.339	Cytoplasm	peptidase	unspecified application	beloranib,nitroxoline,O-(chloroacetylcarbamoyl)fumagillol,PPI-2458,SDX-7320,XMT-1107
BRD2	bromodomain containing 2	BRD2	-0.306	Nucleus	kinase		BI 894999
BIRC3	baculoviral IAP repeat containing 3	BIRC3	-0.425	Cytoplasm	enzyme	diagnosis	birinapant
PTGER4	prostaglandin E receptor 4	PTGER4	0.332	Plasma Membrane	G-protein coupled receptor	unspecified application	BMS-986310,diclofenac/misoprostol,E7046,grapiprant,misoprostol,prostaglandin E1,prostaglandin E2,rivenprost
POLE3	DNA polymerase epsilon 3, accessory subunit	POLE3	-0.421	Nucleus	enzyme		bortezomib/cladribine/rituximab,cladribine,cladribine/cytarabine/daunorubicin,cladribine/cytarabine/decitabine,cladribine/cytarabine/filgrastim,cladribine/cytarabine/filgrastim/idarubicin,cladribine/cytarabine/filgrastim/idarubicin/plerixafor,cladribine/cytarabine/filgrastim/mitoxantrone,cladribine/peginterferon alfa-2a,cladribine/recombinant interferon,cladribine/rituximab
NFKB1	nuclear factor kappa B subunit 1	NFKB1	-0.501	Nucleus	transcription regulator		bortezomib/dexamethasone/thalidomide,bortezomib/thalidomide,dexamethasone/thalidomide,prednisone/thalidomide,rituximab/thalidomide,thalidomide,triflusal
VSIR	V-set immunoregulatory receptor	VSIR	-0.312	Plasma Membrane	other		CA-170
IL1B	interleukin 1 beta	IL1B	-0.5	Extracellular Space	cytokine	diagnosis,efficacy,prognosis	canakinumab,canakinumab/colchicine,canakinumab/INS,canakinumab/methotrexate,gallium nitrate,gevokizumab
PKM	pyruvate kinase M1/2	PKM	-0.314	Cytoplasm	kinase	unspecified application	CAP-232
TNFRSF10A	TNF receptor superfamily member 10a	TNFRSF10A	-0.254	Plasma Membrane	transmembrane receptor	diagnosis	dulanermin,mapatumumab,trm-1
APEX1	apurinic/apyrimidinic endodeoxyribonuclease 1	APEX1	-0.416	Nucleus	enzyme		E 3330,lucanthone
IFNG	interferon gamma	IFNG	0.068	Extracellular Space	cytokine	diagnosis,efficacy,response to therapy,unspecified application	emapalumab
RPS27	ribosomal protein S27	RPS27	-0.154	Cytoplasm	other		empesertib
S1PR4	sphingosine-1-phosphate receptor 4	S1PR4	-0.166	Plasma Membrane	G-protein coupled receptor		fingolimod phosphate
PRMT1	protein arginine methyltransferase 1	PRMT1	-0.548	Nucleus	enzyme		GSK3368715
SF3B1	splicing factor 3b subunit 1	SF3B1	-0.198	Nucleus	other		H3B-8800
TUBB	tubulin beta class I	TUBB	-0.386	Cytoplasm	other	efficacy	ixabepilone,ixabepilone/rifampin
EED	embryonic ectoderm development	EED	-0.337	Nucleus	transcription regulator		MAK683
RPS12	ribosomal protein S12	RPS12	-0.434	Cytoplasm	other		neomycin
SMN1/SMN2	survival of motor neuron 1, telomeric	SMN2	-0.833	Nucleus	other	diagnosis	nusinersen
RPL3	ribosomal protein L3	RPL3	-0.33	Nucleus	other		omacetaxine mepesuccinate
IL7R	interleukin 7 receptor	IL7R	-0.605	Plasma Membrane	transmembrane receptor		OSE-127,recombinant human interleukin-7

## Sheet: CD8_12h
Symbol	Entrez Gene Name	Gene Symbol - human (HUGO / HGNC / Entrez Gene)	Expr Log Ratio	Location	Type(s)	Biomarker Application(s)	Drug(s)	Entrez Gene ID for Human	Entrez Gene ID for Mouse	Entrez Gene ID for Rat
SSTR2	somatostatin receptor 2	SSTR2	-0.724	Plasma Membrane	G-protein coupled receptor		177Lu-edotreotide,177Lu-OPS201,68Ga-edotreotide,68Ga-OPS202,BIM 23A760,CRN00808,dexamethasone/metoclopramide/octreotide,edotreotide,everolimus/pasireotide,haloperidol/octreotide,lanreotide,lutetium Lu 177-DOTA-TATE,methylprednisolone/octreotide,octreotide,octreotide/prednisone,octreotide/prochlorperazine,pasireotide,XmAb18087
B2M	beta-2-microglobulin	B2M	-0.092	Plasma Membrane	transmembrane receptor	disease progression,efficacy,safety,unspecified application	4'-iodo-4'-deoxydoxorubicin
TIGIT	T cell immunoreceptor with Ig and ITIM domains	TIGIT	0.756	Plasma Membrane	other		AB154,BGB-A1217,MK-7684,OMP-313M32,tiragolumab
CDK4	cyclin dependent kinase 4	CDK4	0.403	Nucleus	kinase	diagnosis	abemaciclib,abemaciclib/anastrozole,abemaciclib/aromatase inhibitor,abemaciclib/aromatase inhibitor/GnRH analog,abemaciclib/exemestane,abemaciclib/fulvestrant,abemaciclib/letrozole,AG 024322,alvocidib,anastrozole/palbociclib,anastrozole/ribociclib,cyclin dependent kinase 4 inhibitor,everolimus/ribociclib,exemestane/palbociclib,exemestane/ribociclib,FCN-437,FLX925,FN-1501,fulvestrant/palbociclib,f…
VKORC1	vitamin K epoxide reductase complex subunit 1	VKORC1	-1.824	Cytoplasm	enzyme	efficacy	acenocoumarol,dicumarol,enoxaparin/warfarin,fondaparinux/warfarin,phenindione,phenprocoumon,vitamin K3,warfarin
BLK	BLK proto-oncogene, Src family tyrosine kinase	BLK	-1.62	Cytoplasm	kinase		afatinib/osimertinib,erlotinib/osimertinib,gefitinib/osimertinib,osimertinib
NCL	nucleolin	NCL	-0.235	Nucleus	other		AGRO 100
IL2RG	interleukin 2 receptor subunit gamma	IL2RG	-0.316	Plasma Membrane	transmembrane receptor	unspecified application	aldesleukin,BNZ132-1-40,denileukin diftitox
AKR1A1	aldo-keto reductase family 1 member A1	AKR1A1	-0.224	Cytoplasm	enzyme		aldose reductase inhibitor	10327	58810	78959
PPIA	peptidylprolyl isomerase A	PPIA	-0.358	Cytoplasm	enzyme		alemtuzumab/cyclosporin A,cyclosporin A,cyclosporin A/methotrexate,cyclosporine A/sirolimus/tacrolimus,cyclosporine A/tacrolimus,N-methyl-4-Ile-cyclosporin
HSP90AA1	heat shock protein 90 alpha family class A member 1	HSP90AA1	-0.137	Cytoplasm	enzyme	safety,unspecified application	alvespimycin,cisplatin,luminespib,retaspimycin,TAS-116
HSP90AB1	heat shock protein 90 alpha family class B member 1	HSP90AB1	-0.264	Cytoplasm	enzyme		alvespimycin,cisplatin,retaspimycin,TAS-116
CDK10	cyclin dependent kinase 10	CDK10	-0.535	Nucleus	kinase		alvocidib
CDK5	cyclin dependent kinase 5	CDK5	-1.281	Nucleus	kinase		alvocidib,CYC065,dinaciclib
PDE3B	phosphodiesterase 3B	PDE3B	-0.317	Cytoplasm	enzyme		amrinone,cilostazol,dipyridamole,dyphylline,medorinone,nitroglycerin,pentoxifylline,theophylline,tolbutamide
HLA-DRB1	major histocompatibility complex, class II, DR beta 1	HLA-DRB1	-0.189	Plasma Membrane	transmembrane receptor		apolizumab
F2R	coagulation factor II thrombin receptor	F2R	-0.116	Plasma Membrane	G-protein coupled receptor	disease progression	argatroban,bivalirudin,chrysalin,PAR1 inhibitor,vorapaxar
PML	promyelocytic leukemia	PML	1.805	Nucleus	transcription regulator		arsenic trioxide
BIRC2	baculoviral IAP repeat containing 2	BIRC2	-0.32	Cytoplasm	enzyme		ASTX660,BI-891065,birinapant,GDC-0152,GDC-0917
MYC	MYC proto-oncogene, bHLH transcription factor	MYC	-0.586	Nucleus	transcription regulator	diagnosis,efficacy,prognosis,response to therapy,unspecified application	AVI-4126,MYC-targeting siRNA DCR-MYC
PER1	period circadian regulator 1	PER1	1.055	Nucleus	transcription regulator		avibactam
ATR	ATR serine/threonine kinase	ATR	-0.34	Nucleus	kinase		BAY1895344,berzosertib,ceralasertib,VX-803
TNFSF13B	TNF superfamily member 13b	TNFSF13B	-0.496	Extracellular Space	cytokine	efficacy,response to therapy	belimumab,tabalumab
METAP2	methionyl aminopeptidase 2	METAP2	-0.399	Cytoplasm	peptidase	unspecified application	beloranib,nitroxoline,O-(chloroacetylcarbamoyl)fumagillol,PPI-2458,SDX-7320,XMT-1107
GART	phosphoribosylglycinamide formyltransferase, phosphoribosylglycinamide synthetase, phosphoribosylaminoimidazole synthetase	GART	0.19	Cytoplasm	enzyme	prognosis,safety	bevacizumab/erlotinib/pemetrexed,bevacizumab/paclitaxel/pemetrexed,bevacizumab/pemetrexed,gemcitabine/pemetrexed,lometrexol,pelitrexol,pembrolizumab/pemetrexed,pemetrexed
PPARD	peroxisome proliferator activated receptor delta	PPARD	-1.28	Nucleus	ligand-dependent nuclear receptor	diagnosis	bezafibrate,GW501516,icosapent,T3D-959,treprostinil
BRD2	bromodomain containing 2	BRD2	-0.113	Nucleus	kinase		BI 894999
BIRC3	baculoviral IAP repeat containing 3	BIRC3	-0.184	Cytoplasm	enzyme	diagnosis	birinapant
CXCL8	C-X-C motif chemokine ligand 8	CXCL8	0.287	Extracellular Space	cytokine	diagnosis,efficacy,prognosis,unspecified application	BMS-986253
NFKB1	nuclear factor kappa B subunit 1	NFKB1	-0.514	Nucleus	transcription regulator		bortezomib/dexamethasone/thalidomide,bortezomib/thalidomide,dexamethasone/thalidomide,prednisone/thalidomide,rituximab/thalidomide,thalidomide,triflusal
PKM	pyruvate kinase M1/2	PKM	-0.474	Cytoplasm	kinase	unspecified application	CAP-232
APEX1	apurinic/apyrimidinic endodeoxyribonuclease 1	APEX1	-0.302	Nucleus	enzyme		E 3330,lucanthone
IFNG	interferon gamma	IFNG	0.975	Extracellular Space	cytokine	diagnosis,efficacy,response to therapy,unspecified application	emapalumab
RPS27	ribosomal protein S27	RPS27	-0.116	Cytoplasm	other		empesertib
S1PR4	sphingosine-1-phosphate receptor 4	S1PR4	-0.031	Plasma Membrane	G-protein coupled receptor		fingolimod phosphate
HPGD	15-hydroxyprostaglandin dehydrogenase	HPGD	-1.704	Cytoplasm	enzyme	prognosis	glycyrrhetinic acid
PRMT1	protein arginine methyltransferase 1	PRMT1	-0.321	Nucleus	enzyme		GSK3368715
SF3B1	splicing factor 3b subunit 1	SF3B1	-0.234	Nucleus	other		H3B-8800
PTPN11	protein tyrosine phosphatase non-receptor type 11	PTPN11	-0.181	Cytoplasm	phosphatase		JAB-3068,RLY-1971,RMC-4630,TNO155
NUDT1	nudix hydrolase 1	NUDT1	-0.823	Extracellular Space	phosphatase		karonudib
RPS12	ribosomal protein S12	RPS12	-0.395	Cytoplasm	other		neomycin
RPL3	ribosomal protein L3	RPL3	-0.336	Nucleus	other		omacetaxine mepesuccinate
IL7R	interleukin 7 receptor	IL7R	-0.424	Plasma Membrane	transmembrane receptor		OSE-127,recombinant human interleukin-7
NFE2L2	nuclear factor, erythroid 2 like 2	NFE2L2	-0.135	Nucleus	transcription regulator	efficacy	RTA 408
MBTPS1	membrane bound transcription factor peptidase, site 1	MBTPS1	-0.48	Cytoplasm	peptidase	unspecified application	sonepcizumab

## Sheet: CD8_1D
Symbol	Entrez Gene Name	Gene Symbol - human (HUGO / HGNC / Entrez Gene)	Expr Log Ratio	Location	Type(s)	Biomarker Application(s)	Drug(s)	Entrez Gene ID for Human	Entrez Gene ID for Mouse	Entrez Gene ID for Rat
B2M	beta-2-microglobulin	B2M	-0.106	Plasma Membrane	transmembrane receptor	disease progression,efficacy,safety,unspecified application	4'-iodo-4'-deoxydoxorubicin
PPAT	phosphoribosyl pyrophosphate amidotransferase	PPAT	-1.419	Cytoplasm	enzyme		6-mercaptopurine,6-mercaptopurine/prednisone,6-mercaptopurine/prednisone/thioguanine,6-mercaptopurine/vincristine,amidophosphoribosyltransferase inhibitor,azathioprine,cyclophosphamide/cytarabine/6-mercaptopurine,cytarabine/daunorubicin/thioguanine,cytarabine/thioguanine,hydroxyurea/6-mercaptopurine,imatinib/thioguanine,L-asparaginase/cyclophosphamide/cytarabine/daunorubicin/6-mercaptopurine/pred…
IMPDH2	inosine monophosphate dehydrogenase 2	IMPDH2	-0.568	Cytoplasm	enzyme		6-mercaptopurine/prednisone/thioguanine,cytarabine/daunorubicin/thioguanine,cytarabine/thioguanine,IFNA2B/ribavirin,imatinib/thioguanine,interferon alfacon-1/ribavirin,methylprednisolone/mycophenolate mofetil,mycophenolate mofetil,mycophenolate mofetil/prednisone,mycophenolic acid,pegintron/ribavirin,ribavirin,thioguanine,VX-944
VKORC1	vitamin K epoxide reductase complex subunit 1	VKORC1	-1.191	Cytoplasm	enzyme	efficacy	acenocoumarol,dicumarol,enoxaparin/warfarin,fondaparinux/warfarin,phenindione,phenprocoumon,vitamin K3,warfarin
ATP1A1	ATPase Na+/K+ transporting subunit alpha 1	ATP1A1	-0.084	Plasma Membrane	transporter		acetyldigitoxin derivative,bretylium,ciclopirox olamine,digitoxin,digoxin,ethacrynic acid,ouabain,perphenazine,reserpine/trichloromethiazide,trichloromethiazide
NCL	nucleolin	NCL	-0.173	Nucleus	other		AGRO 100
IL2RG	interleukin 2 receptor subunit gamma	IL2RG	-0.19	Plasma Membrane	transmembrane receptor	unspecified application	aldesleukin,BNZ132-1-40,denileukin diftitox
PPIA	peptidylprolyl isomerase A	PPIA	-0.214	Cytoplasm	enzyme		alemtuzumab/cyclosporin A,cyclosporin A,cyclosporin A/methotrexate,cyclosporine A/sirolimus/tacrolimus,cyclosporine A/tacrolimus,N-methyl-4-Ile-cyclosporin
PIK3CA	phosphatidylinositol-4,5-bisphosphate 3-kinase catalytic subunit alpha	PIK3CA	0.041	Cytoplasm	kinase	efficacy,prognosis,response to therapy	alpelisib,alpelisib/fulvestrant,alpelisib/trastuzumab emtansine,AZD8835,BAY1082439,bimiralisib,buparlisib,CLR457,copanlisib,dactolisib,GDC-0077,pictilisib,pilaralisib,PKI-179,PWT33597,PX-866,serabelisib,SF 1126,taselisib
HSP90AA1	heat shock protein 90 alpha family class A member 1	HSP90AA1	-0.189	Cytoplasm	enzyme	safety,unspecified application	alvespimycin,cisplatin,luminespib,retaspimycin,TAS-116
HSP90AB1	heat shock protein 90 alpha family class B member 1	HSP90AB1	-0.313	Cytoplasm	enzyme		alvespimycin,cisplatin,retaspimycin,TAS-116
PDE4A	phosphodiesterase 4A	PDE4A	-1.3	Cytoplasm	enzyme		amrinone,anagrelide,apremilast,arofylline,aspirin/dipyridamole,aspirin/dipyridamole/telmisartan,caffeine,caffeine/ergotamine,cilomilast,dipyridamole,drotaverin,dyphylline,enprofylline,ibudilast,ketotifen,L 869298,L-826,141,milrinone,pentoxifylline,roflumilast,tetomilast,theophylline
PDE3B	phosphodiesterase 3B	PDE3B	-0.331	Cytoplasm	enzyme		amrinone,cilostazol,dipyridamole,dyphylline,medorinone,nitroglycerin,pentoxifylline,theophylline,tolbutamide
PIKFYVE	phosphoinositide kinase, FYVE-type zinc finger containing	PIKFYVE	-0.075	Cytoplasm	kinase		apilimod
MTF1	metal regulatory transcription factor 1	MTF1	-0.961	Nucleus	transcription regulator		APTO-253
BIRC2	baculoviral IAP repeat containing 2	BIRC2	-0.36	Cytoplasm	enzyme		ASTX660,BI-891065,birinapant,GDC-0152,GDC-0917
MYC	MYC proto-oncogene, bHLH transcription factor	MYC	-0.358	Nucleus	transcription regulator	diagnosis,efficacy,prognosis,response to therapy,unspecified application	AVI-4126,MYC-targeting siRNA DCR-MYC
PER1	period circadian regulator 1	PER1	0.801	Nucleus	transcription regulator		avibactam
PIM1	Pim-1 proto-oncogene, serine/threonine kinase	PIM1	-0.408	Cytoplasm	kinase	disease progression,prognosis	AZD-1208,LGH447,PIM/FLT3 kinase inhibitor SEL24,SGI 1776
PIM3	Pim-3 proto-oncogene, serine/threonine kinase	PIM3	-0.501	Cytoplasm	kinase		AZD-1208,LGH447,PIM/FLT3 kinase inhibitor SEL24,SGI 1776
METAP2	methionyl aminopeptidase 2	METAP2	-0.355	Cytoplasm	peptidase	unspecified application	beloranib,nitroxoline,O-(chloroacetylcarbamoyl)fumagillol,PPI-2458,SDX-7320,XMT-1107
PPARD	peroxisome proliferator activated receptor delta	PPARD	-1.063	Nucleus	ligand-dependent nuclear receptor	diagnosis	bezafibrate,GW501516,icosapent,T3D-959,treprostinil
BRD2	bromodomain containing 2	BRD2	-0.246	Nucleus	kinase		BI 894999
ACVR2A	activin A receptor type 2A	ACVR2A	-0.277	Plasma Membrane	kinase		bimagrumab	92	11480	29263
BIRC3	baculoviral IAP repeat containing 3	BIRC3	-0.288	Cytoplasm	enzyme	diagnosis	birinapant
POLE3	DNA polymerase epsilon 3, accessory subunit	POLE3	-0.2	Nucleus	enzyme		bortezomib/cladribine/rituximab,cladribine,cladribine/cytarabine/daunorubicin,cladribine/cytarabine/decitabine,cladribine/cytarabine/filgrastim,cladribine/cytarabine/filgrastim/idarubicin,cladribine/cytarabine/filgrastim/idarubicin/plerixafor,cladribine/cytarabine/filgrastim/mitoxantrone,cladribine/peginterferon alfa-2a,cladribine/recombinant interferon,cladribine/rituximab
NFKB1	nuclear factor kappa B subunit 1	NFKB1	-0.292	Nucleus	transcription regulator		bortezomib/dexamethasone/thalidomide,bortezomib/thalidomide,dexamethasone/thalidomide,prednisone/thalidomide,rituximab/thalidomide,thalidomide,triflusal
VSIR	V-set immunoregulatory receptor	VSIR	0.301	Plasma Membrane	other		CA-170
PKM	pyruvate kinase M1/2	PKM	-0.401	Cytoplasm	kinase	unspecified application	CAP-232
NQO2	N-ribosyldihydronicotinamide:quinone reductase 2	NQO2	-0.317	Cytoplasm	enzyme		caricotamide
CTSL	cathepsin L	CTSL	-0.78	Cytoplasm	peptidase		cathepsin L inhibitor
APEX1	apurinic/apyrimidinic endodeoxyribonuclease 1	APEX1	-0.339	Nucleus	enzyme		E 3330,lucanthone
RPS27	ribosomal protein S27	RPS27	-0.098	Cytoplasm	other		empesertib
PRMT1	protein arginine methyltransferase 1	PRMT1	-0.386	Nucleus	enzyme		GSK3368715
SF3B1	splicing factor 3b subunit 1	SF3B1	-0.188	Nucleus	other		H3B-8800
EED	embryonic ectoderm development	EED	-0.114	Nucleus	transcription regulator		MAK683
RPS12	ribosomal protein S12	RPS12	-0.4	Cytoplasm	other		neomycin
RPL3	ribosomal protein L3	RPL3	-0.299	Nucleus	other		omacetaxine mepesuccinate
IL7R	interleukin 7 receptor	IL7R	-0.453	Plasma Membrane	transmembrane receptor		OSE-127,recombinant human interleukin-7
NFE2L2	nuclear factor, erythroid 2 like 2	NFE2L2	-0.318	Nucleus	transcription regulator	efficacy	RTA 408
PTPN6	protein tyrosine phosphatase non-receptor type 6	PTPN6	-0.371	Cytoplasm	phosphatase		SC-43
CHKA	choline kinase alpha	CHKA	-0.84	Cytoplasm	kinase		TCD-717
ACAA1	acetyl-CoA acyltransferase 1	ACAA1	0.191	Cytoplasm	enzyme	unspecified application	trimetazidine	30	113868	24157|501072

## Sheet: CD8_2D
Symbol	Entrez Gene Name	Gene Symbol - human (HUGO / HGNC / Entrez Gene)	Expr Log Ratio	Location	Type(s)	Biomarker Application(s)	Drug(s)	Entrez Gene ID for Human	Entrez Gene ID for Mouse	Entrez Gene ID for Rat
B2M	beta-2-microglobulin	B2M	-0.219	Plasma Membrane	transmembrane receptor	disease progression,efficacy,safety,unspecified application	4'-iodo-4'-deoxydoxorubicin
HPRT1	hypoxanthine phosphoribosyltransferase 1	HPRT1	-0.328	Cytoplasm	enzyme		6-mercaptopurine,6-mercaptopurine/methotrexate,6-mercaptopurine/methotrexate/tretinoin,6-mercaptopurine/prednisone,6-mercaptopurine/prednisone/thioguanine,6-mercaptopurine/vincristine,azathioprine,cyclophosphamide/cytarabine/6-mercaptopurine,cytarabine/daunorubicin/thioguanine,cytarabine/thioguanine,dasatinib/6-mercaptopurine/methotrexate,daunorubicin/etoposide/6-mercaptopurine/mitoxantrone/predn…
IMPDH2	inosine monophosphate dehydrogenase 2	IMPDH2	-0.551	Cytoplasm	enzyme		6-mercaptopurine/prednisone/thioguanine,cytarabine/daunorubicin/thioguanine,cytarabine/thioguanine,IFNA2B/ribavirin,imatinib/thioguanine,interferon alfacon-1/ribavirin,methylprednisolone/mycophenolate mofetil,mycophenolate mofetil,mycophenolate mofetil/prednisone,mycophenolic acid,pegintron/ribavirin,ribavirin,thioguanine,VX-944
TUBA1C	tubulin alpha 1c	TUBA1C	-0.45	Cytoplasm	other		6-mercaptopurine/vincristine,bevacizumab/docetaxel,bevacizumab/docetaxel/prednisone/thalidomide/zoledronic acid,bevacizumab/paclitaxel,bevacizumab/paclitaxel/pemetrexed,bevacizumab/paclitaxel/topotecan,capecitabine/docetaxel,capecitabine/docetaxel/gemcitabine,capecitabine/docetaxel/oxaliplatin/trastuzumab,cevipabulin,colchicine,colchicine/probenecid,cyclophosphamide/daunorubicin/imatinib/predniso…
VKORC1	vitamin K epoxide reductase complex subunit 1	VKORC1	-0.74	Cytoplasm	enzyme	efficacy	acenocoumarol,dicumarol,enoxaparin/warfarin,fondaparinux/warfarin,phenindione,phenprocoumon,vitamin K3,warfarin
ATP1A1	ATPase Na+/K+ transporting subunit alpha 1	ATP1A1	-0.151	Plasma Membrane	transporter		acetyldigitoxin derivative,bretylium,ciclopirox olamine,digitoxin,digoxin,ethacrynic acid,ouabain,perphenazine,reserpine/trichloromethiazide,trichloromethiazide
BLK	BLK proto-oncogene, Src family tyrosine kinase	BLK	-1.215	Cytoplasm	kinase		afatinib/osimertinib,erlotinib/osimertinib,gefitinib/osimertinib,osimertinib
NCL	nucleolin	NCL	-0.223	Nucleus	other		AGRO 100
IL2RG	interleukin 2 receptor subunit gamma	IL2RG	-0.3	Plasma Membrane	transmembrane receptor	unspecified application	aldesleukin,BNZ132-1-40,denileukin diftitox
AKR1A1	aldo-keto reductase family 1 member A1	AKR1A1	-0.333	Cytoplasm	enzyme		aldose reductase inhibitor	10327	58810	78959
CD52	CD52 molecule	CD52	-0.205	Plasma Membrane	other	unspecified application	alemtuzumab,alemtuzumab/bendamustine,alemtuzumab/cyclophosphamide/fludarabine phosphate,alemtuzumab/cyclophosphamide/fludarabine phosphate/mitoxantrone,alemtuzumab/cyclophosphamide/fludarabine phosphate/rituximab,alemtuzumab/cyclosporin A,alemtuzumab/fludarabine phosphate,alemtuzumab/pentostatin,alemtuzumab/rituximab
PPIA	peptidylprolyl isomerase A	PPIA	-0.26	Cytoplasm	enzyme		alemtuzumab/cyclosporin A,cyclosporin A,cyclosporin A/methotrexate,cyclosporine A/sirolimus/tacrolimus,cyclosporine A/tacrolimus,N-methyl-4-Ile-cyclosporin
HSP90AA1	heat shock protein 90 alpha family class A member 1	HSP90AA1	-0.198	Cytoplasm	enzyme	safety,unspecified application	alvespimycin,cisplatin,luminespib,retaspimycin,TAS-116
HSP90AB1	heat shock protein 90 alpha family class B member 1	HSP90AB1	-0.333	Cytoplasm	enzyme		alvespimycin,cisplatin,retaspimycin,TAS-116
PDE4B	phosphodiesterase 4B	PDE4B	-0.332	Cytoplasm	enzyme		anagrelide,apremilast,arofylline,caffeine,caffeine/ergotamine,cilomilast,dipyridamole,dyphylline,enprofylline,ibudilast,ketotifen,L 869298,L-826,141,milrinone,nitroglycerin,papaverine,pentoxifylline,roflumilast,tetomilast,theophylline,tolbutamide
HLA-DRB1	major histocompatibility complex, class II, DR beta 1	HLA-DRB1	-0.222	Plasma Membrane	transmembrane receptor		apolizumab
BIRC2	baculoviral IAP repeat containing 2	BIRC2	-0.309	Cytoplasm	enzyme		ASTX660,BI-891065,birinapant,GDC-0152,GDC-0917
PRDX5	peroxiredoxin 5	PRDX5	-0.391	Cytoplasm	enzyme	unspecified application	auranofin
MYC	MYC proto-oncogene, bHLH transcription factor	MYC	-0.404	Nucleus	transcription regulator	diagnosis,efficacy,prognosis,response to therapy,unspecified application	AVI-4126,MYC-targeting siRNA DCR-MYC
PER1	period circadian regulator 1	PER1	0.482	Nucleus	transcription regulator		avibactam
PIM1	Pim-1 proto-oncogene, serine/threonine kinase	PIM1	-0.338	Cytoplasm	kinase	disease progression,prognosis	AZD-1208,LGH447,PIM/FLT3 kinase inhibitor SEL24,SGI 1776
PIM3	Pim-3 proto-oncogene, serine/threonine kinase	PIM3	-0.465	Cytoplasm	kinase		AZD-1208,LGH447,PIM/FLT3 kinase inhibitor SEL24,SGI 1776
METAP2	methionyl aminopeptidase 2	METAP2	-0.407	Cytoplasm	peptidase	unspecified application	beloranib,nitroxoline,O-(chloroacetylcarbamoyl)fumagillol,PPI-2458,SDX-7320,XMT-1107
BRD2	bromodomain containing 2	BRD2	-0.204	Nucleus	kinase		BI 894999
BIRC3	baculoviral IAP repeat containing 3	BIRC3	-0.26	Cytoplasm	enzyme	diagnosis	birinapant
POLE3	DNA polymerase epsilon 3, accessory subunit	POLE3	-0.381	Nucleus	enzyme		bortezomib/cladribine/rituximab,cladribine,cladribine/cytarabine/daunorubicin,cladribine/cytarabine/decitabine,cladribine/cytarabine/filgrastim,cladribine/cytarabine/filgrastim/idarubicin,cladribine/cytarabine/filgrastim/idarubicin/plerixafor,cladribine/cytarabine/filgrastim/mitoxantrone,cladribine/peginterferon alfa-2a,cladribine/recombinant interferon,cladribine/rituximab
NFKB1	nuclear factor kappa B subunit 1	NFKB1	-0.426	Nucleus	transcription regulator		bortezomib/dexamethasone/thalidomide,bortezomib/thalidomide,dexamethasone/thalidomide,prednisone/thalidomide,rituximab/thalidomide,thalidomide,triflusal
VSIR	V-set immunoregulatory receptor	VSIR	0.245	Plasma Membrane	other		CA-170
PKM	pyruvate kinase M1/2	PKM	-0.328	Cytoplasm	kinase	unspecified application	CAP-232
RPS27	ribosomal protein S27	RPS27	-0.086	Cytoplasm	other		empesertib
PRMT1	protein arginine methyltransferase 1	PRMT1	-0.577	Nucleus	enzyme		GSK3368715
TUBB	tubulin beta class I	TUBB	-0.377	Cytoplasm	other	efficacy	ixabepilone,ixabepilone/rifampin
NUDT1	nudix hydrolase 1	NUDT1	-0.477	Extracellular Space	phosphatase		karonudib
FDFT1	farnesyl-diphosphate farnesyltransferase 1	FDFT1	-0.539	Cytoplasm	enzyme	unspecified application	lapaquistat,zoledronic acid
BSG	basigin (Ok blood group)	BSG	-0.245	Plasma Membrane	transporter	disease progression,prognosis,response to therapy	metuximab
RPS12	ribosomal protein S12	RPS12	-0.463	Cytoplasm	other		neomycin
RPL3	ribosomal protein L3	RPL3	-0.372	Nucleus	other		omacetaxine mepesuccinate
IL7R	interleukin 7 receptor	IL7R	-0.423	Plasma Membrane	transmembrane receptor		OSE-127,recombinant human interleukin-7
PHB	prohibitin	PHB	-0.332	Nucleus	transcription regulator	diagnosis	prohibitin-targeting peptide 1
PTPN1	protein tyrosine phosphatase non-receptor type 1	PTPN1	-0.106	Cytoplasm	phosphatase	prognosis	protein tyrosine phosphatase 1B inhibitor,trodusquemine
NFE2L2	nuclear factor, erythroid 2 like 2	NFE2L2	-0.353	Nucleus	transcription regulator	efficacy	RTA 408
PTPN6	protein tyrosine phosphatase non-receptor type 6	PTPN6	-0.557	Cytoplasm	phosphatase		SC-43
MBTPS1	membrane bound transcription factor peptidase, site 1	MBTPS1	-0.42	Cytoplasm	peptidase	unspecified application	sonepcizumab
ACAA1	acetyl-CoA acyltransferase 1	ACAA1	-0.82	Cytoplasm	enzyme	unspecified application	trimetazidine	30	113868	24157|501072

## Sheet: CD8_3D
Symbol	Entrez Gene Name	Gene Symbol - human (HUGO / HGNC / Entrez Gene)	Expr Log Ratio	Location	Type(s)	Biomarker Application(s)	Drug(s)	Entrez Gene ID for Human	Entrez Gene ID for Mouse	Entrez Gene ID for Rat
BCL2	BCL2 apoptosis regulator	BCL2	-0.767	Cytoplasm	transporter	diagnosis,efficacy,prognosis,unspecified application	(-)-gossypol,5-azacytidine/venetoclax,afatinib/paclitaxel,APG-1252,APG-2575,BCL-2 blocker,BCL201,bortezomib/paclitaxel,chelerythrine,decitabine/venetoclax,doxorubicin/lapatinib/paclitaxel/trastuzumab,doxorubicin/paclitaxel,epirubicin/paclitaxel,everolimus/paclitaxel,gemcitabine/paclitaxel,lapatinib/paclitaxel,levodopa/rasagiline,navitoclax,obatoclax,obinutuzumab/venetoclax,oblimersen,paclitaxel,p…
B2M	beta-2-microglobulin	B2M	-0.209	Plasma Membrane	transmembrane receptor	disease progression,efficacy,safety,unspecified application	4'-iodo-4'-deoxydoxorubicin
CDK4	cyclin dependent kinase 4	CDK4	-0.276	Nucleus	kinase	diagnosis	abemaciclib,abemaciclib/anastrozole,abemaciclib/aromatase inhibitor,abemaciclib/aromatase inhibitor/GnRH analog,abemaciclib/exemestane,abemaciclib/fulvestrant,abemaciclib/letrozole,AG 024322,alvocidib,anastrozole/palbociclib,anastrozole/ribociclib,cyclin dependent kinase 4 inhibitor,everolimus/ribociclib,exemestane/palbociclib,exemestane/ribociclib,FCN-437,FLX925,FN-1501,fulvestrant/palbociclib,f…
NCL	nucleolin	NCL	-0.282	Nucleus	other		AGRO 100
IL2RG	interleukin 2 receptor subunit gamma	IL2RG	-0.312	Plasma Membrane	transmembrane receptor	unspecified application	aldesleukin,BNZ132-1-40,denileukin diftitox
CD52	CD52 molecule	CD52	-0.165	Plasma Membrane	other	unspecified application	alemtuzumab,alemtuzumab/bendamustine,alemtuzumab/cyclophosphamide/fludarabine phosphate,alemtuzumab/cyclophosphamide/fludarabine phosphate/mitoxantrone,alemtuzumab/cyclophosphamide/fludarabine phosphate/rituximab,alemtuzumab/cyclosporin A,alemtuzumab/fludarabine phosphate,alemtuzumab/pentostatin,alemtuzumab/rituximab
PPIA	peptidylprolyl isomerase A	PPIA	-0.156	Cytoplasm	enzyme		alemtuzumab/cyclosporin A,cyclosporin A,cyclosporin A/methotrexate,cyclosporine A/sirolimus/tacrolimus,cyclosporine A/tacrolimus,N-methyl-4-Ile-cyclosporin
HSP90AA1	heat shock protein 90 alpha family class A member 1	HSP90AA1	-0.163	Cytoplasm	enzyme	safety,unspecified application	alvespimycin,cisplatin,luminespib,retaspimycin,TAS-116
HSP90AB1	heat shock protein 90 alpha family class B member 1	HSP90AB1	-0.291	Cytoplasm	enzyme		alvespimycin,cisplatin,retaspimycin,TAS-116
PIKFYVE	phosphoinositide kinase, FYVE-type zinc finger containing	PIKFYVE	-0.13	Cytoplasm	kinase		apilimod
HLA-DRB1	major histocompatibility complex, class II, DR beta 1	HLA-DRB1	-0.317	Plasma Membrane	transmembrane receptor		apolizumab
PRDX5	peroxiredoxin 5	PRDX5	-0.21	Cytoplasm	enzyme	unspecified application	auranofin
PER1	period circadian regulator 1	PER1	0.412	Nucleus	transcription regulator		avibactam
PIM2	Pim-2 proto-oncogene, serine/threonine kinase	PIM2	-0.166	Nucleus	kinase		AZD-1208,LGH447,PIM/FLT3 kinase inhibitor SEL24,SGI 1776
METAP2	methionyl aminopeptidase 2	METAP2	-0.366	Cytoplasm	peptidase	unspecified application	beloranib,nitroxoline,O-(chloroacetylcarbamoyl)fumagillol,PPI-2458,SDX-7320,XMT-1107
GART	phosphoribosylglycinamide formyltransferase, phosphoribosylglycinamide synthetase, phosphoribosylaminoimidazole synthetase	GART	-0.956	Cytoplasm	enzyme	prognosis,safety	bevacizumab/erlotinib/pemetrexed,bevacizumab/paclitaxel/pemetrexed,bevacizumab/pemetrexed,gemcitabine/pemetrexed,lometrexol,pelitrexol,pembrolizumab/pemetrexed,pemetrexed
BRD2	bromodomain containing 2	BRD2	-0.165	Nucleus	kinase		BI 894999
BIRC3	baculoviral IAP repeat containing 3	BIRC3	-0.452	Cytoplasm	enzyme	diagnosis	birinapant
ICOS	inducible T cell costimulator	ICOS	-0.436	Plasma Membrane	transmembrane receptor		BMS-986226,GSK3359609,JTX-2011,KY1044,MEDI-570,XmAb23104
APEX1	apurinic/apyrimidinic endodeoxyribonuclease 1	APEX1	-0.406	Nucleus	enzyme		E 3330,lucanthone
IFNG	interferon gamma	IFNG	-0.148	Extracellular Space	cytokine	diagnosis,efficacy,response to therapy,unspecified application	emapalumab
RPS27	ribosomal protein S27	RPS27	-0.09	Cytoplasm	other		empesertib
PRMT1	protein arginine methyltransferase 1	PRMT1	-0.439	Nucleus	enzyme		GSK3368715
TUBB	tubulin beta class I	TUBB	-0.338	Cytoplasm	other	efficacy	ixabepilone,ixabepilone/rifampin
RPS12	ribosomal protein S12	RPS12	-0.283	Cytoplasm	other		neomycin
SMN1/SMN2	survival of motor neuron 1, telomeric	SMN2	0.115	Nucleus	other	diagnosis	nusinersen
RPL3	ribosomal protein L3	RPL3	-0.188	Nucleus	other		omacetaxine mepesuccinate
IL7R	interleukin 7 receptor	IL7R	-0.459	Plasma Membrane	transmembrane receptor		OSE-127,recombinant human interleukin-7
DUT	deoxyuridine triphosphatase	DUT	-0.215	Nucleus	enzyme		TAS-114

## Sheet: CD8_5D
Symbol	Entrez Gene Name	Gene Symbol - human (HUGO / HGNC / Entrez Gene)	Expr Log Ratio	Location	Type(s)	Biomarker Application(s)	Drug(s)	Entrez Gene ID for Human	Entrez Gene ID for Mouse	Entrez Gene ID for Rat
B2M	beta-2-microglobulin	B2M	-0.206	Plasma Membrane	transmembrane receptor	disease progression,efficacy,safety,unspecified application	4'-iodo-4'-deoxydoxorubicin
TUBA1C	tubulin alpha 1c	TUBA1C	-0.422	Cytoplasm	other		6-mercaptopurine/vincristine,bevacizumab/docetaxel,bevacizumab/docetaxel/prednisone/thalidomide/zoledronic acid,bevacizumab/paclitaxel,bevacizumab/paclitaxel/pemetrexed,bevacizumab/paclitaxel/topotecan,capecitabine/docetaxel,capecitabine/docetaxel/gemcitabine,capecitabine/docetaxel/oxaliplatin/trastuzumab,cevipabulin,colchicine,colchicine/probenecid,cyclophosphamide/daunorubicin/imatinib/predniso…
NCL	nucleolin	NCL	-0.218	Nucleus	other		AGRO 100
IL2RG	interleukin 2 receptor subunit gamma	IL2RG	-0.394	Plasma Membrane	transmembrane receptor	unspecified application	aldesleukin,BNZ132-1-40,denileukin diftitox
CD52	CD52 molecule	CD52	-0.218	Plasma Membrane	other	unspecified application	alemtuzumab,alemtuzumab/bendamustine,alemtuzumab/cyclophosphamide/fludarabine phosphate,alemtuzumab/cyclophosphamide/fludarabine phosphate/mitoxantrone,alemtuzumab/cyclophosphamide/fludarabine phosphate/rituximab,alemtuzumab/cyclosporin A,alemtuzumab/fludarabine phosphate,alemtuzumab/pentostatin,alemtuzumab/rituximab
PPIA	peptidylprolyl isomerase A	PPIA	-0.162	Cytoplasm	enzyme		alemtuzumab/cyclosporin A,cyclosporin A,cyclosporin A/methotrexate,cyclosporine A/sirolimus/tacrolimus,cyclosporine A/tacrolimus,N-methyl-4-Ile-cyclosporin
HSP90AA1	heat shock protein 90 alpha family class A member 1	HSP90AA1	-0.133	Cytoplasm	enzyme	safety,unspecified application	alvespimycin,cisplatin,luminespib,retaspimycin,TAS-116
HSP90AB1	heat shock protein 90 alpha family class B member 1	HSP90AB1	-0.274	Cytoplasm	enzyme		alvespimycin,cisplatin,retaspimycin,TAS-116
PDE3B	phosphodiesterase 3B	PDE3B	-0.306	Cytoplasm	enzyme		amrinone,cilostazol,dipyridamole,dyphylline,medorinone,nitroglycerin,pentoxifylline,theophylline,tolbutamide
HLA-DRB1	major histocompatibility complex, class II, DR beta 1	HLA-DRB1	-0.194	Plasma Membrane	transmembrane receptor		apolizumab
PRDX5	peroxiredoxin 5	PRDX5	-0.26	Cytoplasm	enzyme	unspecified application	auranofin
ATM	ATM serine/threonine kinase	ATM	-0.269	Nucleus	kinase	diagnosis	AZD0156,AZD1390,M3541
PIM1	Pim-1 proto-oncogene, serine/threonine kinase	PIM1	-0.441	Cytoplasm	kinase	disease progression,prognosis	AZD-1208,LGH447,PIM/FLT3 kinase inhibitor SEL24,SGI 1776
PIM3	Pim-3 proto-oncogene, serine/threonine kinase	PIM3	-0.433	Cytoplasm	kinase		AZD-1208,LGH447,PIM/FLT3 kinase inhibitor SEL24,SGI 1776
BRD4	bromodomain containing 4	BRD4	-0.271	Nucleus	kinase		AZD5153,BI 894999,PLX2853,PLX51107
METAP2	methionyl aminopeptidase 2	METAP2	-0.165	Cytoplasm	peptidase	unspecified application	beloranib,nitroxoline,O-(chloroacetylcarbamoyl)fumagillol,PPI-2458,SDX-7320,XMT-1107
DPYD	dihydropyrimidine dehydrogenase	DPYD	-0.855	Cytoplasm	enzyme	disease progression,efficacy,prognosis,safety	bevacizumab/gimeracil/irinotecan/oxonic acid/tegafur,cetuximab/gimeracil/irinotecan/oxonic acid/tegafur,dihydropyrimidine dehydrogenase inhibitor,eniluracil,gimeracil,gimeracil/irinotecan/oxonic acid/tegafur,gimeracil/oxonic acid/tegafur,tegafur/uracil,uracil
BRD2	bromodomain containing 2	BRD2	-0.175	Nucleus	kinase		BI 894999
BIRC3	baculoviral IAP repeat containing 3	BIRC3	-0.415	Cytoplasm	enzyme	diagnosis	birinapant
ICOS	inducible T cell costimulator	ICOS	0.185	Plasma Membrane	transmembrane receptor		BMS-986226,GSK3359609,JTX-2011,KY1044,MEDI-570,XmAb23104
POLE3	DNA polymerase epsilon 3, accessory subunit	POLE3	-0.338	Nucleus	enzyme		bortezomib/cladribine/rituximab,cladribine,cladribine/cytarabine/daunorubicin,cladribine/cytarabine/decitabine,cladribine/cytarabine/filgrastim,cladribine/cytarabine/filgrastim/idarubicin,cladribine/cytarabine/filgrastim/idarubicin/plerixafor,cladribine/cytarabine/filgrastim/mitoxantrone,cladribine/peginterferon alfa-2a,cladribine/recombinant interferon,cladribine/rituximab
NFKB1	nuclear factor kappa B subunit 1	NFKB1	-0.539	Nucleus	transcription regulator		bortezomib/dexamethasone/thalidomide,bortezomib/thalidomide,dexamethasone/thalidomide,prednisone/thalidomide,rituximab/thalidomide,thalidomide,triflusal
VSIR	V-set immunoregulatory receptor	VSIR	-0.468	Plasma Membrane	other		CA-170
CTSL	cathepsin L	CTSL	-0.189	Cytoplasm	peptidase		cathepsin L inhibitor
RPS27	ribosomal protein S27	RPS27	-0.089	Cytoplasm	other		empesertib
PRMT1	protein arginine methyltransferase 1	PRMT1	-0.369	Nucleus	enzyme		GSK3368715
SF3B1	splicing factor 3b subunit 1	SF3B1	-0.18	Nucleus	other		H3B-8800
TUBB	tubulin beta class I	TUBB	-0.284	Cytoplasm	other	efficacy	ixabepilone,ixabepilone/rifampin
FDFT1	farnesyl-diphosphate farnesyltransferase 1	FDFT1	-0.451	Cytoplasm	enzyme	unspecified application	lapaquistat,zoledronic acid
BSG	basigin (Ok blood group)	BSG	-0.591	Plasma Membrane	transporter	disease progression,prognosis,response to therapy	metuximab
RPS12	ribosomal protein S12	RPS12	-0.415	Cytoplasm	other		neomycin
RPL3	ribosomal protein L3	RPL3	-0.342	Nucleus	other		omacetaxine mepesuccinate
IL7R	interleukin 7 receptor	IL7R	-0.498	Plasma Membrane	transmembrane receptor		OSE-127,recombinant human interleukin-7
ABCA1	ATP binding cassette subfamily A member 1	ABCA1	1.527	Plasma Membrane	transporter		probucol	19	11303	313210
PHB	prohibitin	PHB	-0.195	Nucleus	transcription regulator	diagnosis	prohibitin-targeting peptide 1
PTPN1	protein tyrosine phosphatase non-receptor type 1	PTPN1	-0.166	Cytoplasm	phosphatase	prognosis	protein tyrosine phosphatase 1B inhibitor,trodusquemine
NFE2L2	nuclear factor, erythroid 2 like 2	NFE2L2	-0.25	Nucleus	transcription regulator	efficacy	RTA 408

## Sheet: CD8_7D
Symbol	Entrez Gene Name	Gene Symbol - human (HUGO / HGNC / Entrez Gene)	Expr Log Ratio	Location	Type(s)	Biomarker Application(s)	Drug(s)	Entrez Gene ID for Human	Entrez Gene ID for Mouse	Entrez Gene ID for Rat
B2M	beta-2-microglobulin	B2M	-0.349	Plasma Membrane	transmembrane receptor	disease progression,efficacy,safety,unspecified application	4'-iodo-4'-deoxydoxorubicin
HPRT1	hypoxanthine phosphoribosyltransferase 1	HPRT1	-0.768	Cytoplasm	enzyme		6-mercaptopurine,6-mercaptopurine/methotrexate,6-mercaptopurine/methotrexate/tretinoin,6-mercaptopurine/prednisone,6-mercaptopurine/prednisone/thioguanine,6-mercaptopurine/vincristine,azathioprine,cyclophosphamide/cytarabine/6-mercaptopurine,cytarabine/daunorubicin/thioguanine,cytarabine/thioguanine,dasatinib/6-mercaptopurine/methotrexate,daunorubicin/etoposide/6-mercaptopurine/mitoxantrone/predn…
PPAT	phosphoribosyl pyrophosphate amidotransferase	PPAT	-1.331	Cytoplasm	enzyme		6-mercaptopurine,6-mercaptopurine/prednisone,6-mercaptopurine/prednisone/thioguanine,6-mercaptopurine/vincristine,amidophosphoribosyltransferase inhibitor,azathioprine,cyclophosphamide/cytarabine/6-mercaptopurine,cytarabine/daunorubicin/thioguanine,cytarabine/thioguanine,hydroxyurea/6-mercaptopurine,imatinib/thioguanine,L-asparaginase/cyclophosphamide/cytarabine/daunorubicin/6-mercaptopurine/pred…
TUBA1C	tubulin alpha 1c	TUBA1C	-0.798	Cytoplasm	other		6-mercaptopurine/vincristine,bevacizumab/docetaxel,bevacizumab/docetaxel/prednisone/thalidomide/zoledronic acid,bevacizumab/paclitaxel,bevacizumab/paclitaxel/pemetrexed,bevacizumab/paclitaxel/topotecan,capecitabine/docetaxel,capecitabine/docetaxel/gemcitabine,capecitabine/docetaxel/oxaliplatin/trastuzumab,cevipabulin,colchicine,colchicine/probenecid,cyclophosphamide/daunorubicin/imatinib/predniso…
TNFSF10	TNF superfamily member 10	TNFSF10	-0.562	Extracellular Space	cytokine	efficacy	ABBV-621
CDK4	cyclin dependent kinase 4	CDK4	-0.289	Nucleus	kinase	diagnosis	abemaciclib,abemaciclib/anastrozole,abemaciclib/aromatase inhibitor,abemaciclib/aromatase inhibitor/GnRH analog,abemaciclib/exemestane,abemaciclib/fulvestrant,abemaciclib/letrozole,AG 024322,alvocidib,anastrozole/palbociclib,anastrozole/ribociclib,cyclin dependent kinase 4 inhibitor,everolimus/ribociclib,exemestane/palbociclib,exemestane/ribociclib,FCN-437,FLX925,FN-1501,fulvestrant/palbociclib,f…
CHRNA5	cholinergic receptor nicotinic alpha 5 subunit	CHRNA5	-1.37	Plasma Membrane	transmembrane receptor		ABT-089,acetylcholine,amobarbital,arecoline,atracurium,cisatracurium,D-tubocurarine,doxacurium,enflurane,isoflurane,mecamylamine,metocurine,mivacurium,nicotine,pancuronium,pipecuronium,rapacuronium,rocuronium,succinylcholine,vecuronium
ATP1A1	ATPase Na+/K+ transporting subunit alpha 1	ATP1A1	-0.358	Plasma Membrane	transporter		acetyldigitoxin derivative,bretylium,ciclopirox olamine,digitoxin,digoxin,ethacrynic acid,ouabain,perphenazine,reserpine/trichloromethiazide,trichloromethiazide
TNFRSF9	TNF receptor superfamily member 9	TNFRSF9	-0.852	Plasma Membrane	transmembrane receptor		ADG106,anti-CD137 antibody,CTX-471,GEN1046,INBRX 105,PF-05082566,PRS-343,RO7227166,urelumab
CDK1	cyclin dependent kinase 1	CDK1	-0.476	Nucleus	kinase	efficacy	AG 024322,alvocidib,AZD5438,dinaciclib,milciclib,riviciclib,roniciclib,SB-1317
NCL	nucleolin	NCL	-0.374	Nucleus	other		AGRO 100
RGS16	regulator of G protein signaling 16	RGS16	-0.812	Cytoplasm	enzyme		AGS-16M18
IL2RG	interleukin 2 receptor subunit gamma	IL2RG	-0.537	Plasma Membrane	transmembrane receptor	unspecified application	aldesleukin,BNZ132-1-40,denileukin diftitox
AKR1A1	aldo-keto reductase family 1 member A1	AKR1A1	-0.386	Cytoplasm	enzyme		aldose reductase inhibitor	10327	58810	78959
CD2	CD2 molecule	CD2	12.329	Plasma Membrane	transmembrane receptor	unspecified application	alefacept,siplizumab
CD52	CD52 molecule	CD52	-0.364	Plasma Membrane	other	unspecified application	alemtuzumab,alemtuzumab/bendamustine,alemtuzumab/cyclophosphamide/fludarabine phosphate,alemtuzumab/cyclophosphamide/fludarabine phosphate/mitoxantrone,alemtuzumab/cyclophosphamide/fludarabine phosphate/rituximab,alemtuzumab/cyclosporin A,alemtuzumab/fludarabine phosphate,alemtuzumab/pentostatin,alemtuzumab/rituximab
PPIA	peptidylprolyl isomerase A	PPIA	-0.312	Cytoplasm	enzyme		alemtuzumab/cyclosporin A,cyclosporin A,cyclosporin A/methotrexate,cyclosporine A/sirolimus/tacrolimus,cyclosporine A/tacrolimus,N-methyl-4-Ile-cyclosporin
FDPS	farnesyl diphosphate synthase	FDPS	-0.669	Cytoplasm	enzyme		alendronate/cholecalciferol,alendronic acid,ibandronic acid,minodronate,pamidronic acid,risedronic acid,zoledronic acid
PIK3CA	phosphatidylinositol-4,5-bisphosphate 3-kinase catalytic subunit alpha	PIK3CA	-0.136	Cytoplasm	kinase	efficacy,prognosis,response to therapy	alpelisib,alpelisib/fulvestrant,alpelisib/trastuzumab emtansine,AZD8835,BAY1082439,bimiralisib,buparlisib,CLR457,copanlisib,dactolisib,GDC-0077,pictilisib,pilaralisib,PKI-179,PWT33597,PX-866,serabelisib,SF 1126,taselisib
HSP90AA1	heat shock protein 90 alpha family class A member 1	HSP90AA1	-0.368	Cytoplasm	enzyme	safety,unspecified application	alvespimycin,cisplatin,luminespib,retaspimycin,TAS-116
HSP90AB1	heat shock protein 90 alpha family class B member 1	HSP90AB1	-0.466	Cytoplasm	enzyme		alvespimycin,cisplatin,retaspimycin,TAS-116
CDK7	cyclin dependent kinase 7	CDK7	-1.087	Nucleus	kinase		alvocidib,BMS-387032,CT7001,roscovitine,SB-1317,SY-1365
PDE3B	phosphodiesterase 3B	PDE3B	-0.294	Cytoplasm	enzyme		amrinone,cilostazol,dipyridamole,dyphylline,medorinone,nitroglycerin,pentoxifylline,theophylline,tolbutamide
PDE4B	phosphodiesterase 4B	PDE4B	-0.522	Cytoplasm	enzyme		anagrelide,apremilast,arofylline,caffeine,caffeine/ergotamine,cilomilast,dipyridamole,dyphylline,enprofylline,ibudilast,ketotifen,L 869298,L-826,141,milrinone,nitroglycerin,papaverine,pentoxifylline,roflumilast,tetomilast,theophylline,tolbutamide
CCR5	C-C motif chemokine receptor 5 (gene/pseudogene)	CCR5	0.38	Plasma Membrane	G-protein coupled receptor	diagnosis,efficacy	ancriviroc,BMS-813160,maraviroc,PRO 140,vicriviroc
HLA-DRB1	major histocompatibility complex, class II, DR beta 1	HLA-DRB1	-0.356	Plasma Membrane	transmembrane receptor		apolizumab
PRDX5	peroxiredoxin 5	PRDX5	-0.342	Cytoplasm	enzyme	unspecified application	auranofin
MYC	MYC proto-oncogene, bHLH transcription factor	MYC	-0.29	Nucleus	transcription regulator	diagnosis,efficacy,prognosis,response to therapy,unspecified application	AVI-4126,MYC-targeting siRNA DCR-MYC
PER1	period circadian regulator 1	PER1	-0.157	Nucleus	transcription regulator		avibactam
PIM1	Pim-1 proto-oncogene, serine/threonine kinase	PIM1	-0.373	Cytoplasm	kinase	disease progression,prognosis	AZD-1208,LGH447,PIM/FLT3 kinase inhibitor SEL24,SGI 1776
PIM2	Pim-2 proto-oncogene, serine/threonine kinase	PIM2	-0.31	Nucleus	kinase		AZD-1208,LGH447,PIM/FLT3 kinase inhibitor SEL24,SGI 1776
PIM3	Pim-3 proto-oncogene, serine/threonine kinase	PIM3	-0.46	Cytoplasm	kinase		AZD-1208,LGH447,PIM/FLT3 kinase inhibitor SEL24,SGI 1776
METAP2	methionyl aminopeptidase 2	METAP2	-0.4	Cytoplasm	peptidase	unspecified application	beloranib,nitroxoline,O-(chloroacetylcarbamoyl)fumagillol,PPI-2458,SDX-7320,XMT-1107
GART	phosphoribosylglycinamide formyltransferase, phosphoribosylglycinamide synthetase, phosphoribosylaminoimidazole synthetase	GART	-0.438	Cytoplasm	enzyme	prognosis,safety	bevacizumab/erlotinib/pemetrexed,bevacizumab/paclitaxel/pemetrexed,bevacizumab/pemetrexed,gemcitabine/pemetrexed,lometrexol,pelitrexol,pembrolizumab/pemetrexed,pemetrexed
BRD2	bromodomain containing 2	BRD2	-0.328	Nucleus	kinase		BI 894999
CLEC4C	C-type lectin domain family 4 member C	CLEC4C	-2.36	Plasma Membrane	other		BIIB059
BIRC3	baculoviral IAP repeat containing 3	BIRC3	-0.372	Cytoplasm	enzyme	diagnosis	birinapant
CXCL8	C-X-C motif chemokine ligand 8	CXCL8	0.104	Extracellular Space	cytokine	diagnosis,efficacy,prognosis,unspecified application	BMS-986253
POLE3	DNA polymerase epsilon 3, accessory subunit	POLE3	-0.671	Nucleus	enzyme		bortezomib/cladribine/rituximab,cladribine,cladribine/cytarabine/daunorubicin,cladribine/cytarabine/decitabine,cladribine/cytarabine/filgrastim,cladribine/cytarabine/filgrastim/idarubicin,cladribine/cytarabine/filgrastim/idarubicin/plerixafor,cladribine/cytarabine/filgrastim/mitoxantrone,cladribine/peginterferon alfa-2a,cladribine/recombinant interferon,cladribine/rituximab
POLE	DNA polymerase epsilon, catalytic subunit	POLE	-1.245	Nucleus	enzyme		bortezomib/cladribine/rituximab,cladribine,cladribine/cytarabine/daunorubicin,cladribine/cytarabine/decitabine,cladribine/cytarabine/filgrastim,cladribine/cytarabine/filgrastim/idarubicin,cladribine/cytarabine/filgrastim/idarubicin/plerixafor,cladribine/cytarabine/filgrastim/mitoxantrone,cladribine/peginterferon alfa-2a,cladribine/recombinant interferon,cladribine/rituximab,clofarabine,clofarabin…
NFKB1	nuclear factor kappa B subunit 1	NFKB1	-0.731	Nucleus	transcription regulator		bortezomib/dexamethasone/thalidomide,bortezomib/thalidomide,dexamethasone/thalidomide,prednisone/thalidomide,rituximab/thalidomide,thalidomide,triflusal
STK24	serine/threonine kinase 24	STK24	-0.626	Cytoplasm	kinase		bosutinib,bosutinib/imatinib,bosutinib/ponatinib,bosutinib/rituximab
SCN9A	sodium voltage-gated channel alpha subunit 9	SCN9A	1.349	Plasma Membrane	ion channel		bupivacaine/lidocaine,epinephrine/lidocaine,lidocaine,lidocaine/prilocaine,riluzole,zonisamide
SQLE	squalene epoxidase	SQLE	-0.399	Cytoplasm	enzyme		butenafine,naftifine,terbinafine,tolnaftate
CHEK1	checkpoint kinase 1	CHEK1	-0.989	Nucleus	kinase	efficacy	CCT245737,cdc25C phosphatase (211-221),CHK1 inhibitor,GDC-0425,GDC-0575,MK-8776,PF 00477736,prexasertib,UCN-01,XL844
KHDRBS1	KH RNA binding domain containing, signal transduction associated 1	KHDRBS1	-0.449	Nucleus	transcription regulator		CWP232291
IL4R	interleukin 4 receptor	IL4R	-0.633	Plasma Membrane	transmembrane receptor	response to therapy,unspecified application	dupilumab,MDNA55
OGFR	opioid growth factor receptor	OGFR	-0.515	Plasma Membrane	other		enkephalin, methionine
PRMT1	protein arginine methyltransferase 1	PRMT1	-0.773	Nucleus	enzyme		GSK3368715
SF3B1	splicing factor 3b subunit 1	SF3B1	-0.317	Nucleus	other		H3B-8800
DLD	dihydrolipoamide dehydrogenase	DLD	-0.723	Cytoplasm	enzyme		hexachlorophene
TUBB	tubulin beta class I	TUBB	-0.63	Cytoplasm	other	efficacy	ixabepilone,ixabepilone/rifampin
SLC39A6	solute carrier family 39 member 6	SLC39A6	-0.708	Plasma Membrane	transporter	disease progression	ladiratuzumab vedotin
FDFT1	farnesyl-diphosphate farnesyltransferase 1	FDFT1	-0.658	Cytoplasm	enzyme	unspecified application	lapaquistat,zoledronic acid
BSG	basigin (Ok blood group)	BSG	-0.595	Plasma Membrane	transporter	disease progression,prognosis,response to therapy	metuximab
RPS12	ribosomal protein S12	RPS12	-0.556	Cytoplasm	other		neomycin
RPL3	ribosomal protein L3	RPL3	-0.406	Nucleus	other		omacetaxine mepesuccinate
MS4A2	membrane spanning 4-domains A2	MS4A2	-2.417	Plasma Membrane	transmembrane receptor		omalizumab
IL7R	interleukin 7 receptor	IL7R	-0.575	Plasma Membrane	transmembrane receptor		OSE-127,recombinant human interleukin-7
PHB	prohibitin	PHB	-0.684	Nucleus	transcription regulator	diagnosis	prohibitin-targeting peptide 1
PTPN6	protein tyrosine phosphatase non-receptor type 6	PTPN6	-0.543	Cytoplasm	phosphatase		SC-43
DUT	deoxyuridine triphosphatase	DUT	-0.456	Nucleus	enzyme		TAS-114

## Sheet: Overlapped drug target
IL7R
HSP90AA1
HSP90AB1
PRMT1
PPIA
RPS12
B2M
METAP2
RPL3
BRD2
BIRC3
IL2RG
