# Supplementary material for: A dynamic single cell-based framework for digital twins to prioritize disease genes and drug targets
Source: Genome Med. 2022 May 6;14:48. doi: 10.1186/s13073-022-01048-4 (PMC9074288; doi:10.1186/s13073-022-01048-4)
Supplement: Supplementary file 6 — Additional file 6. Drug targets identified for each separate cell type and time point. [file 13073_2022_1048_MOESM6_ESM.zip › Drug list_DC.xlsx]

## Sheet: DC_0h
Symbol	Entrez Gene Name	Gene Symbol - human (HUGO / HGNC / Entrez Gene)	Expr Log Ratio	Location	Type(s)	Biomarker Application(s)	Drug(s)	Entrez Gene ID for Human	Entrez Gene ID for Mouse	Entrez Gene ID for Rat
BCL2	BCL2 apoptosis regulator	BCL2	-0.307	Cytoplasm	transporter	diagnosis,efficacy,prognosis,unspecified application	(-)-gossypol,5-azacytidine/venetoclax,afatinib/paclitaxel,APG-1252,APG-2575,BCL-2 blocker,BCL201,bortezomib/paclitaxel,chelerythrine,decitabine/venetoclax,doxorubicin/lapatinib/paclitaxel/trastuzumab,doxorubicin/paclitaxel,epirubicin/paclitaxel,everolimus/paclitaxel,gemcitabine/paclitaxel,lapatinib/paclitaxel,levodopa/rasagiline,navitoclax,obatoclax,obinutuzumab/venetoclax,oblimersen,paclitaxel,p…
PTPRC	protein tyrosine phosphatase receptor type C	PTPRC	-0.158	Plasma Membrane	phosphatase	diagnosis,efficacy,unspecified application	111 In-BC8,At 211 MAb BC8-B10
B2M	beta-2-microglobulin	B2M	-0.159	Plasma Membrane	transmembrane receptor	disease progression,efficacy,safety,unspecified application	4'-iodo-4'-deoxydoxorubicin
DNMT1	DNA methyltransferase 1	DNMT1	-0.516	Nucleus	enzyme	diagnosis	4'-thio-2'-deoxycytidine,5-azacytidine,5-azacytidine/cytarabine/decitabine,5-azacytidine/decitabine,5-azacytidine/lenalidomide,5-azacytidine/sorafenib,cladribine/cytarabine/decitabine,decitabine,decitabine/imatinib,decitabine/sorafenib,fluorocyclopentenylcytosine
RRM1	ribonucleotide reductase catalytic subunit M1	RRM1	-0.626	Nucleus	enzyme	efficacy,response to therapy	5-fluorouracil/gemcitabine,alemtuzumab/cyclophosphamide/fludarabine phosphate,alemtuzumab/cyclophosphamide/fludarabine phosphate/mitoxantrone,alemtuzumab/cyclophosphamide/fludarabine phosphate/rituximab,alemtuzumab/fludarabine phosphate,bevacizumab/gemcitabine,bortezomib/cladribine/rituximab,bosutinib/hydroxyurea/ponatinib,capecitabine/docetaxel/gemcitabine,capecitabine/gemcitabine,cetuximab/gemc…
HPRT1	hypoxanthine phosphoribosyltransferase 1	HPRT1	-0.64	Cytoplasm	enzyme		6-mercaptopurine,6-mercaptopurine/methotrexate,6-mercaptopurine/methotrexate/tretinoin,6-mercaptopurine/prednisone,6-mercaptopurine/prednisone/thioguanine,6-mercaptopurine/vincristine,azathioprine,cyclophosphamide/cytarabine/6-mercaptopurine,cytarabine/daunorubicin/thioguanine,cytarabine/thioguanine,dasatinib/6-mercaptopurine/methotrexate,daunorubicin/etoposide/6-mercaptopurine/mitoxantrone/predn…
RXRB	retinoid X receptor beta	RXRB	-0.667	Nucleus	ligand-dependent nuclear receptor		6-mercaptopurine/methotrexate/tretinoin,acitretin,adapalene,alitretinoin,arsenic trioxide/daunorubicin/tretinoin,arsenic trioxide/gemtuzumab ozogamicin/tretinoin,arsenic trioxide/idarubicin/tretinoin,arsenic trioxide/tretinoin,bexarotene,cytarabine/daunorubicin/gemtuzumab ozogamicin/tretinoin,cytarabine/daunorubicin/tretinoin,cytarabine/idarubicin/tretinoin,daunorubicin/tretinoin,doxorubicin/tret…
TUBB4B	tubulin beta 4B class IVb	TUBB4B	-0.816	Cytoplasm	other	unspecified application	6-mercaptopurine/vincristine,ABT-751,bevacizumab/docetaxel,bevacizumab/docetaxel/prednisone/thalidomide/zoledronic acid,bevacizumab/paclitaxel,bevacizumab/paclitaxel/pemetrexed,bevacizumab/paclitaxel/topotecan,BMS-275183,capecitabine/docetaxel,capecitabine/docetaxel/gemcitabine,capecitabine/docetaxel/oxaliplatin/trastuzumab,cevipabulin,colchicine,colchicine/probenecid,cyclophosphamide/daunorubici…
ATP1A1	ATPase Na+/K+ transporting subunit alpha 1	ATP1A1	-0.496	Plasma Membrane	transporter		acetyldigitoxin derivative,bretylium,ciclopirox olamine,digitoxin,digoxin,ethacrynic acid,ouabain,perphenazine,reserpine/trichloromethiazide,trichloromethiazide
RARA	retinoic acid receptor alpha	RARA	-1.023	Nucleus	ligand-dependent nuclear receptor	diagnosis	acitretin,adapalene,AGN 190299,alitretinoin,arsenic trioxide,clindamycin phosphate/tretinoin,daunorubicin/tretinoin,doxorubicin/tretinoin,etretinate,halobetasol propionate/tazarotene,idarubicin/mitoxantrone/tretinoin,idarubicin/tretinoin,isotretinoin,NRX-195183,tamibarotene,tazarotene,theophylline/tretinoin/valproic acid,tretinoin
BLK	BLK proto-oncogene, Src family tyrosine kinase	BLK	-0.927	Cytoplasm	kinase		afatinib/osimertinib,erlotinib/osimertinib,gefitinib/osimertinib,osimertinib
NCL	nucleolin	NCL	-0.309	Nucleus	other		AGRO 100
IL2RB	interleukin 2 receptor subunit beta	IL2RB	-0.596	Plasma Membrane	transmembrane receptor	efficacy	aldesleukin,bempegaldesleukin,daclizumab,denileukin diftitox,monoclonal antibody Mik-Beta-1
IL2RG	interleukin 2 receptor subunit gamma	IL2RG	-0.532	Plasma Membrane	transmembrane receptor	unspecified application	aldesleukin,BNZ132-1-40,denileukin diftitox
CD52	CD52 molecule	CD52	-0.288	Plasma Membrane	other	unspecified application	alemtuzumab,alemtuzumab/bendamustine,alemtuzumab/cyclophosphamide/fludarabine phosphate,alemtuzumab/cyclophosphamide/fludarabine phosphate/mitoxantrone,alemtuzumab/cyclophosphamide/fludarabine phosphate/rituximab,alemtuzumab/cyclosporin A,alemtuzumab/fludarabine phosphate,alemtuzumab/pentostatin,alemtuzumab/rituximab
PPIA	peptidylprolyl isomerase A	PPIA	-0.438	Cytoplasm	enzyme		alemtuzumab/cyclosporin A,cyclosporin A,cyclosporin A/methotrexate,cyclosporine A/sirolimus/tacrolimus,cyclosporine A/tacrolimus,N-methyl-4-Ile-cyclosporin
HSP90AA1	heat shock protein 90 alpha family class A member 1	HSP90AA1	-0.275	Cytoplasm	enzyme	safety,unspecified application	alvespimycin,cisplatin,luminespib,retaspimycin,TAS-116
HSP90B1	heat shock protein 90 beta family member 1	HSP90B1	12.85	Cytoplasm	other		alvespimycin,cisplatin,retaspimycin
HSP90AB1	heat shock protein 90 alpha family class B member 1	HSP90AB1	-0.423	Cytoplasm	enzyme		alvespimycin,cisplatin,retaspimycin,TAS-116
SOAT1	sterol O-acyltransferase 1	SOAT1	-1.405	Cytoplasm	enzyme	unspecified application	amlodipine/ezetimibe/losartan/rosuvastatin,atorvastatin/ezetimibe,ezetimibe,ezetimibe/fenofibrate,ezetimibe/fluvastatin,ezetimibe/rosuvastatin,ezetimibe/simvastatin,hesperetin,pactimibe
PDE3B	phosphodiesterase 3B	PDE3B	-0.474	Cytoplasm	enzyme		amrinone,cilostazol,dipyridamole,dyphylline,medorinone,nitroglycerin,pentoxifylline,theophylline,tolbutamide
FAS	Fas cell surface death receptor	FAS	-0.978	Plasma Membrane	transmembrane receptor	diagnosis,disease progression,efficacy	APO010
HLA-DRB1	major histocompatibility complex, class II, DR beta 1	HLA-DRB1	-0.63	Plasma Membrane	transmembrane receptor		apolizumab
PRDX5	peroxiredoxin 5	PRDX5	-0.342	Cytoplasm	enzyme	unspecified application	auranofin
GAS6	growth arrest specific 6	GAS6	0.849	Extracellular Space	growth factor		AVB-S6-500
PIM2	Pim-2 proto-oncogene, serine/threonine kinase	PIM2	0.646	Nucleus	kinase		AZD-1208,LGH447,PIM/FLT3 kinase inhibitor SEL24,SGI 1776
PIM3	Pim-3 proto-oncogene, serine/threonine kinase	PIM3	-0.379	Cytoplasm	kinase		AZD-1208,LGH447,PIM/FLT3 kinase inhibitor SEL24,SGI 1776
METAP2	methionyl aminopeptidase 2	METAP2	-0.335	Cytoplasm	peptidase	unspecified application	beloranib,nitroxoline,O-(chloroacetylcarbamoyl)fumagillol,PPI-2458,SDX-7320,XMT-1107
BRD2	bromodomain containing 2	BRD2	-0.187	Nucleus	kinase		BI 894999
BIRC3	baculoviral IAP repeat containing 3	BIRC3	-0.389	Cytoplasm	enzyme	diagnosis	birinapant
CD3G	CD3g molecule	CD3G	11.852	Plasma Membrane	transmembrane receptor		blinatumomab
CD3D	CD3d molecule	CD3D	12.079	Plasma Membrane	transmembrane receptor		blinatumomab,blinatumomab/dasatinib,blinatumomab/imatinib
ICOS	inducible T cell costimulator	ICOS	-0.728	Plasma Membrane	transmembrane receptor		BMS-986226,GSK3359609,JTX-2011,KY1044,MEDI-570,XmAb23104
NFKB1	nuclear factor kappa B subunit 1	NFKB1	-0.853	Nucleus	transcription regulator		bortezomib/dexamethasone/thalidomide,bortezomib/thalidomide,dexamethasone/thalidomide,prednisone/thalidomide,rituximab/thalidomide,thalidomide,triflusal
PKM	pyruvate kinase M1/2	PKM	-0.283	Cytoplasm	kinase	unspecified application	CAP-232
ARAF	A-Raf proto-oncogene, serine/threonine kinase	ARAF	-0.987	Cytoplasm	kinase		cetuximab/irinotecan/vemurafenib,cetuximab/vemurafenib,cobimetinib/vemurafenib,crizotinib/vemurafenib,dabrafenib/trametinib/vemurafenib,ipilimumab/vemurafenib,irinotecan/panitumumab/vemurafenib,MLN2480,pembrolizumab/vemurafenib,trametinib/vemurafenib,vemurafenib
FGR	FGR proto-oncogene, Src family tyrosine kinase	FGR	-1.272	Nucleus	kinase		cetuximab/irinotecan/vemurafenib,cetuximab/vemurafenib,cobimetinib/vemurafenib,crizotinib/vemurafenib,dabrafenib/trametinib/vemurafenib,ipilimumab/vemurafenib,irinotecan/panitumumab/vemurafenib,pembrolizumab/vemurafenib,rebastinib,trametinib/vemurafenib,vemurafenib
MPEG1	macrophage expressed 1	MPEG1	-1.238	Cytoplasm	other		CFI-402257
KHDRBS1	KH RNA binding domain containing, signal transduction associated 1	KHDRBS1	-0.371	Nucleus	transcription regulator		CWP232291
OAZ1	ornithine decarboxylase antizyme 1	OAZ1	12.144	Cytoplasm	enzyme	diagnosis	eflornithine
RPS27	ribosomal protein S27	RPS27	-0.194	Cytoplasm	other		empesertib
OGFR	opioid growth factor receptor	OGFR	-1.151	Plasma Membrane	other		enkephalin, methionine
CHD1	chromodomain helicase DNA binding protein 1	CHD1	-0.449	Nucleus	enzyme		epirubicin,epirubicin/paclitaxel
ATP6V1B2	ATPase H+ transporting V1 subunit B2	ATP6V1B2	-0.902	Cytoplasm	transporter	unspecified application	gallium nitrate
PRMT1	protein arginine methyltransferase 1	PRMT1	-0.284	Nucleus	enzyme		GSK3368715
SF3B1	splicing factor 3b subunit 1	SF3B1	-0.207	Nucleus	other		H3B-8800
MIF	macrophage migration inhibitory factor	MIF	12.402	Extracellular Space	cytokine	diagnosis,prognosis,response to therapy	imalumab
IFNGR2	interferon gamma receptor 2	IFNGR2	-1.006	Plasma Membrane	transmembrane receptor		interferon gamma-1b
TUBB	tubulin beta class I	TUBB	-0.499	Cytoplasm	other	efficacy	ixabepilone,ixabepilone/rifampin
FDFT1	farnesyl-diphosphate farnesyltransferase 1	FDFT1	-0.293	Cytoplasm	enzyme	unspecified application	lapaquistat,zoledronic acid
EED	embryonic ectoderm development	EED	-0.28	Nucleus	transcription regulator		MAK683
IL6R	interleukin 6 receptor	IL6R	-0.772	Plasma Membrane	transmembrane receptor	efficacy	methotrexate/sarilumab,methotrexate/tocilizumab,sarilumab,tocilizumab
CD74	CD74 molecule	CD74	12.303	Plasma Membrane	transmembrane receptor		milatuzumab
RPS12	ribosomal protein S12	RPS12	-0.503	Cytoplasm	other		neomycin
RPL3	ribosomal protein L3	RPL3	-0.405	Nucleus	other		omacetaxine mepesuccinate
IL7R	interleukin 7 receptor	IL7R	-0.563	Plasma Membrane	transmembrane receptor		OSE-127,recombinant human interleukin-7
PFKFB3	6-phosphofructo-2-kinase/fructose-2,6-biphosphatase 3	PFKFB3	-0.726	Cytoplasm	kinase		PFK-158
RPS6KA1	ribosomal protein S6 kinase A1	RPS6KA1	-1.006	Cytoplasm	kinase		PMD-026
PHB	prohibitin	PHB	-0.404	Nucleus	transcription regulator	diagnosis	prohibitin-targeting peptide 1
PTPN1	protein tyrosine phosphatase non-receptor type 1	PTPN1	-0.233	Cytoplasm	phosphatase	prognosis	protein tyrosine phosphatase 1B inhibitor,trodusquemine
NFE2L2	nuclear factor, erythroid 2 like 2	NFE2L2	-0.492	Nucleus	transcription regulator	efficacy	RTA 408
ACAA1	acetyl-CoA acyltransferase 1	ACAA1	-1.3	Cytoplasm	enzyme	unspecified application	trimetazidine	30	113868	24157|501072

## Sheet: DC_12h
Symbol	Entrez Gene Name	Gene Symbol - human (HUGO / HGNC / Entrez Gene)	Expr Log Ratio	Location	Type(s)	Biomarker Application(s)	Drug(s)	Entrez Gene ID for Human	Entrez Gene ID for Mouse	Entrez Gene ID for Rat
B2M	beta-2-microglobulin	B2M	0.087	Plasma Membrane	transmembrane receptor	disease progression,efficacy,safety,unspecified application	4'-iodo-4'-deoxydoxorubicin	567	12010	24223
IL2RB	interleukin 2 receptor subunit beta	IL2RB	-1.246	Plasma Membrane	transmembrane receptor	efficacy	aldesleukin,bempegaldesleukin,daclizumab,denileukin diftitox,monoclonal antibody Mik-Beta-1
CD2	CD2 molecule	CD2	11.126	Plasma Membrane	transmembrane receptor	unspecified application	alefacept,siplizumab
CD52	CD52 molecule	CD52	0.001	Plasma Membrane	other	unspecified application	alemtuzumab,alemtuzumab/bendamustine,alemtuzumab/cyclophosphamide/fludarabine phosphate,alemtuzumab/cyclophosphamide/fludarabine phosphate/mitoxantrone,alemtuzumab/cyclophosphamide/fludarabine phosphate/rituximab,alemtuzumab/cyclosporin A,alemtuzumab/fludarabine phosphate,alemtuzumab/pentostatin,alemtuzumab/rituximab
HSP90AA1	heat shock protein 90 alpha family class A member 1	HSP90AA1	-0.267	Cytoplasm	enzyme	safety,unspecified application	alvespimycin,cisplatin,luminespib,retaspimycin,TAS-116
HSP90B1	heat shock protein 90 beta family member 1	HSP90B1	12.326	Cytoplasm	other		alvespimycin,cisplatin,retaspimycin
HSP90AB1	heat shock protein 90 alpha family class B member 1	HSP90AB1	-0.152	Cytoplasm	enzyme		alvespimycin,cisplatin,retaspimycin,TAS-116
SOAT1	sterol O-acyltransferase 1	SOAT1	-1.068	Cytoplasm	enzyme	unspecified application	amlodipine/ezetimibe/losartan/rosuvastatin,atorvastatin/ezetimibe,ezetimibe,ezetimibe/fenofibrate,ezetimibe/fluvastatin,ezetimibe/rosuvastatin,ezetimibe/simvastatin,hesperetin,pactimibe
PDE3B	phosphodiesterase 3B	PDE3B	-0.98	Cytoplasm	enzyme		amrinone,cilostazol,dipyridamole,dyphylline,medorinone,nitroglycerin,pentoxifylline,theophylline,tolbutamide
GAS6	growth arrest specific 6	GAS6	1.012	Extracellular Space	growth factor		AVB-S6-500
MYC	MYC proto-oncogene, bHLH transcription factor	MYC	-1.041	Nucleus	transcription regulator	diagnosis,efficacy,prognosis,response to therapy,unspecified application	AVI-4126,MYC-targeting siRNA DCR-MYC
PIM2	Pim-2 proto-oncogene, serine/threonine kinase	PIM2	0.838	Nucleus	kinase		AZD-1208,LGH447,PIM/FLT3 kinase inhibitor SEL24,SGI 1776
IFNAR2	interferon alpha and beta receptor subunit 2	IFNAR2	1.089	Plasma Membrane	transmembrane receptor		bevacizumab/IFNA2A,cladribine/peginterferon alfa-2a,cladribine/recombinant interferon,cytarabine/IFNA2B,cytarabine/recombinant interferon,hydroxyurea/recombinant interferon,IFNA2,IFNA2B/ribavirin,imatinib/nilotinib/pegintron,imatinib/peginterferon alfa-2a,interferon alfa-n1,interferon alfacon-1,interferon alfacon-1/ribavirin,interferon beta-1a,interferon beta-1b,nitazoxanide/peginterferon alfa-2a…
BIRC3	baculoviral IAP repeat containing 3	BIRC3	-0.471	Cytoplasm	enzyme	diagnosis	birinapant	330	11796	78971
CD3D	CD3d molecule	CD3D	11.241	Plasma Membrane	transmembrane receptor		blinatumomab,blinatumomab/dasatinib,blinatumomab/imatinib
PSMB8	proteasome 20S subunit beta 8	PSMB8	11.269	Cytoplasm	peptidase		carfilzomib,carfilzomib/dexamethasone,carfilzomib/dexamethasone/lenalidomide,carfilzomib/dexamethasone/rituximab
CTSL	cathepsin L	CTSL	-0.547	Cytoplasm	peptidase		cathepsin L inhibitor
OAZ1	ornithine decarboxylase antizyme 1	OAZ1	11.445	Cytoplasm	enzyme	diagnosis	eflornithine
RPS27	ribosomal protein S27	RPS27	-0.184	Cytoplasm	other		empesertib
CHD1	chromodomain helicase DNA binding protein 1	CHD1	-0.413	Nucleus	enzyme		epirubicin,epirubicin/paclitaxel
PNP	purine nucleoside phosphorylase	PNP	0.834	Nucleus	enzyme		forodesine,PD 141955,purine nucleoside phosphorylase inhibitor
LGALS3	galectin 3	LGALS3	11.166	Extracellular Space	other	diagnosis,unspecified application	GCS-100,GR-MD-02
MIF	macrophage migration inhibitory factor	MIF	11.784	Extracellular Space	cytokine	diagnosis,prognosis,response to therapy	imalumab
GRB2	growth factor receptor bound protein 2	GRB2	11.152	Cytoplasm	other		liposome-incorporated Grb2 antisense oligodeoxynucleotide
EEF2	eukaryotic translation elongation factor 2	EEF2	11.349	Cytoplasm	translation regulator		MDNA55
CD74	CD74 molecule	CD74	11.664	Plasma Membrane	transmembrane receptor		milatuzumab
RPS12	ribosomal protein S12	RPS12	-0.375	Cytoplasm	other		neomycin
RPL3	ribosomal protein L3	RPL3	-0.191	Nucleus	other		omacetaxine mepesuccinate
IL7R	interleukin 7 receptor	IL7R	-0.884	Plasma Membrane	transmembrane receptor		OSE-127,recombinant human interleukin-7
LGALS1	galectin 1	LGALS1	11.298	Extracellular Space	other	diagnosis,prognosis	OTX008
PFKFB3	6-phosphofructo-2-kinase/fructose-2,6-biphosphatase 3	PFKFB3	-0.547	Cytoplasm	kinase		PFK-158
TXN	thioredoxin	TXN	11.408	Cytoplasm	enzyme	efficacy,unspecified application	PX-12
EIF5A	eukaryotic translation initiation factor 5A	EIF5A	11.37	Cytoplasm	translation regulator		SNS01-T nanoparticles

## Sheet: DC_1D
Symbol	Entrez Gene Name	Gene Symbol - human (HUGO / HGNC / Entrez Gene)	Expr Log Ratio	Location	Type(s)	Biomarker Application(s)	Drug(s)	Entrez Gene ID for Human	Entrez Gene ID for Mouse	Entrez Gene ID for Rat
SSTR2	somatostatin receptor 2	SSTR2	0.146	Plasma Membrane	G-protein coupled receptor		177Lu-edotreotide,177Lu-OPS201,68Ga-edotreotide,68Ga-OPS202,BIM 23A760,CRN00808,dexamethasone/metoclopramide/octreotide,edotreotide,everolimus/pasireotide,haloperidol/octreotide,lanreotide,lutetium Lu 177-DOTA-TATE,methylprednisolone/octreotide,octreotide,octreotide/prednisone,octreotide/prochlorperazine,pasireotide,XmAb18087
B2M	beta-2-microglobulin	B2M	-0.073	Plasma Membrane	transmembrane receptor	disease progression,efficacy,safety,unspecified application	4'-iodo-4'-deoxydoxorubicin
RXRB	retinoid X receptor beta	RXRB	-0.757	Nucleus	ligand-dependent nuclear receptor		6-mercaptopurine/methotrexate/tretinoin,acitretin,adapalene,alitretinoin,arsenic trioxide/daunorubicin/tretinoin,arsenic trioxide/gemtuzumab ozogamicin/tretinoin,arsenic trioxide/idarubicin/tretinoin,arsenic trioxide/tretinoin,bexarotene,cytarabine/daunorubicin/gemtuzumab ozogamicin/tretinoin,cytarabine/daunorubicin/tretinoin,cytarabine/idarubicin/tretinoin,daunorubicin/tretinoin,doxorubicin/tret…
RARA	retinoic acid receptor alpha	RARA	-1	Nucleus	ligand-dependent nuclear receptor	diagnosis	acitretin,adapalene,AGN 190299,alitretinoin,arsenic trioxide,clindamycin phosphate/tretinoin,daunorubicin/tretinoin,doxorubicin/tretinoin,etretinate,halobetasol propionate/tazarotene,idarubicin/mitoxantrone/tretinoin,idarubicin/tretinoin,isotretinoin,NRX-195183,tamibarotene,tazarotene,theophylline/tretinoin/valproic acid,tretinoin
NCL	nucleolin	NCL	-0.155	Nucleus	other		AGRO 100
CD52	CD52 molecule	CD52	-0.179	Plasma Membrane	other	unspecified application	alemtuzumab,alemtuzumab/bendamustine,alemtuzumab/cyclophosphamide/fludarabine phosphate,alemtuzumab/cyclophosphamide/fludarabine phosphate/mitoxantrone,alemtuzumab/cyclophosphamide/fludarabine phosphate/rituximab,alemtuzumab/cyclosporin A,alemtuzumab/fludarabine phosphate,alemtuzumab/pentostatin,alemtuzumab/rituximab
PIK3CA	phosphatidylinositol-4,5-bisphosphate 3-kinase catalytic subunit alpha	PIK3CA	-1.206	Cytoplasm	kinase	efficacy,prognosis,response to therapy	alpelisib,alpelisib/fulvestrant,alpelisib/trastuzumab emtansine,AZD8835,BAY1082439,bimiralisib,buparlisib,CLR457,copanlisib,dactolisib,GDC-0077,pictilisib,pilaralisib,PKI-179,PWT33597,PX-866,serabelisib,SF 1126,taselisib
HSP90AA1	heat shock protein 90 alpha family class A member 1	HSP90AA1	-0.113	Cytoplasm	enzyme	safety,unspecified application	alvespimycin,cisplatin,luminespib,retaspimycin,TAS-116
HSP90AB1	heat shock protein 90 alpha family class B member 1	HSP90AB1	-0.306	Cytoplasm	enzyme		alvespimycin,cisplatin,retaspimycin,TAS-116
PDE3B	phosphodiesterase 3B	PDE3B	-0.882	Cytoplasm	enzyme		amrinone,cilostazol,dipyridamole,dyphylline,medorinone,nitroglycerin,pentoxifylline,theophylline,tolbutamide
PDE4D	phosphodiesterase 4D	PDE4D	-0.331	Cytoplasm	enzyme		anagrelide,apremilast,arofylline,caffeine,caffeine/ergotamine,cilomilast,dipyridamole,dyphylline,ketotifen,L 869298,L-826,141,milrinone,nitroglycerin,pentoxifylline,roflumilast,tetomilast,theophylline,tolbutamide
PIKFYVE	phosphoinositide kinase, FYVE-type zinc finger containing	PIKFYVE	-1.052	Cytoplasm	kinase		apilimod
PRDX5	peroxiredoxin 5	PRDX5	-0.351	Cytoplasm	enzyme	unspecified application	auranofin
GAS6	growth arrest specific 6	GAS6	0.46	Extracellular Space	growth factor		AVB-S6-500
ATM	ATM serine/threonine kinase	ATM	-0.359	Nucleus	kinase	diagnosis	AZD0156,AZD1390,M3541
PIM2	Pim-2 proto-oncogene, serine/threonine kinase	PIM2	0.486	Nucleus	kinase		AZD-1208,LGH447,PIM/FLT3 kinase inhibitor SEL24,SGI 1776
PIM3	Pim-3 proto-oncogene, serine/threonine kinase	PIM3	-0.331	Cytoplasm	kinase		AZD-1208,LGH447,PIM/FLT3 kinase inhibitor SEL24,SGI 1776
MKNK1	MAPK interacting serine/threonine kinase 1	MKNK1	1.242	Cytoplasm	kinase		BAY1143269,dacomitinib,ETC-1907206,tomivosertib
METAP2	methionyl aminopeptidase 2	METAP2	-0.002	Cytoplasm	peptidase	unspecified application	beloranib,nitroxoline,O-(chloroacetylcarbamoyl)fumagillol,PPI-2458,SDX-7320,XMT-1107
DPYD	dihydropyrimidine dehydrogenase	DPYD	0.991	Cytoplasm	enzyme	disease progression,efficacy,prognosis,safety	bevacizumab/gimeracil/irinotecan/oxonic acid/tegafur,cetuximab/gimeracil/irinotecan/oxonic acid/tegafur,dihydropyrimidine dehydrogenase inhibitor,eniluracil,gimeracil,gimeracil/irinotecan/oxonic acid/tegafur,gimeracil/oxonic acid/tegafur,tegafur/uracil,uracil
BRD2	bromodomain containing 2	BRD2	-0.154	Nucleus	kinase		BI 894999
ICOS	inducible T cell costimulator	ICOS	-1.328	Plasma Membrane	transmembrane receptor		BMS-986226,GSK3359609,JTX-2011,KY1044,MEDI-570,XmAb23104
NFKB1	nuclear factor kappa B subunit 1	NFKB1	0.016	Nucleus	transcription regulator		bortezomib/dexamethasone/thalidomide,bortezomib/thalidomide,dexamethasone/thalidomide,prednisone/thalidomide,rituximab/thalidomide,thalidomide,triflusal
SLC12A2	solute carrier family 12 member 2	SLC12A2	-0.039	Plasma Membrane	transporter		bumetanide,quinethazone
IL1B	interleukin 1 beta	IL1B	-0.382	Extracellular Space	cytokine	diagnosis,efficacy,prognosis	canakinumab,canakinumab/colchicine,canakinumab/INS,canakinumab/methotrexate,gallium nitrate,gevokizumab
PKM	pyruvate kinase M1/2	PKM	-0.241	Cytoplasm	kinase	unspecified application	CAP-232
PSMB8	proteasome 20S subunit beta 8	PSMB8	11.533	Cytoplasm	peptidase		carfilzomib,carfilzomib/dexamethasone,carfilzomib/dexamethasone/lenalidomide,carfilzomib/dexamethasone/rituximab
NQO2	N-ribosyldihydronicotinamide:quinone reductase 2	NQO2	-0.808	Cytoplasm	enzyme		caricotamide
ARAF	A-Raf proto-oncogene, serine/threonine kinase	ARAF	-0.968	Cytoplasm	kinase		cetuximab/irinotecan/vemurafenib,cetuximab/vemurafenib,cobimetinib/vemurafenib,crizotinib/vemurafenib,dabrafenib/trametinib/vemurafenib,ipilimumab/vemurafenib,irinotecan/panitumumab/vemurafenib,MLN2480,pembrolizumab/vemurafenib,trametinib/vemurafenib,vemurafenib
CLU	clusterin	CLU	0.544	Cytoplasm	other	efficacy,unspecified application	clusterin antisense oligonucleotide
PTGER2	prostaglandin E receptor 2	PTGER2	0.924	Plasma Membrane	G-protein coupled receptor		CP 533536,diclofenac/misoprostol,EP2 receptor agonist,misoprostol,prostaglandin E1,prostaglandin E2
EZH2	enhancer of zeste 2 polycomb repressive complex 2 subunit	EZH2	0.76	Nucleus	transcription regulator	diagnosis,disease progression,efficacy	CPI-0209,CPI-1205,GSK2816126,PF-06821497,SHR2554,tazemetostat,valemetostat
RPS27	ribosomal protein S27	RPS27	-0.135	Cytoplasm	other		empesertib
OGFR	opioid growth factor receptor	OGFR	-1.379	Plasma Membrane	other		enkephalin, methionine
ATP6V1B2	ATPase H+ transporting V1 subunit B2	ATP6V1B2	-0.855	Cytoplasm	transporter	unspecified application	gallium nitrate
LGALS3	galectin 3	LGALS3	11.331	Extracellular Space	other	diagnosis,unspecified application	GCS-100,GR-MD-02
CENPE	centromere protein E	CENPE	0.97	Nucleus	other		GSK923295
SF3B1	splicing factor 3b subunit 1	SF3B1	-0.238	Nucleus	other		H3B-8800
MIF	macrophage migration inhibitory factor	MIF	11.993	Extracellular Space	cytokine	diagnosis,prognosis,response to therapy	imalumab
IFNGR1	interferon gamma receptor 1	IFNGR1	-0.349	Plasma Membrane	transmembrane receptor		interferon gamma-1b
IFNGR2	interferon gamma receptor 2	IFNGR2	-1.546	Plasma Membrane	transmembrane receptor		interferon gamma-1b
PHKA2	phosphorylase kinase regulatory subunit alpha 2	PHKA2	0.748	Cytoplasm	kinase		K-252
EED	embryonic ectoderm development	EED	-0.263	Nucleus	transcription regulator		MAK683
IL6R	interleukin 6 receptor	IL6R	-1.058	Plasma Membrane	transmembrane receptor	efficacy	methotrexate/sarilumab,methotrexate/tocilizumab,sarilumab,tocilizumab
CD74	CD74 molecule	CD74	11.98	Plasma Membrane	transmembrane receptor		milatuzumab
RPS12	ribosomal protein S12	RPS12	-0.344	Cytoplasm	other		neomycin
RPL3	ribosomal protein L3	RPL3	-0.237	Nucleus	other		omacetaxine mepesuccinate
IL7R	interleukin 7 receptor	IL7R	-0.673	Plasma Membrane	transmembrane receptor		OSE-127,recombinant human interleukin-7
LGALS1	galectin 1	LGALS1	11.843	Extracellular Space	other	diagnosis,prognosis	OTX008
PFKFB3	6-phosphofructo-2-kinase/fructose-2,6-biphosphatase 3	PFKFB3	-1.041	Cytoplasm	kinase		PFK-158
TXN	thioredoxin	TXN	11.812	Cytoplasm	enzyme	efficacy,unspecified application	PX-12
PLCL1	phospholipase C like 1 (inactive)	PLCL1	-0.877	Cytoplasm	enzyme		quinacrine
NFE2L2	nuclear factor, erythroid 2 like 2	NFE2L2	-0.319	Nucleus	transcription regulator	efficacy	RTA 408
PTPN6	protein tyrosine phosphatase non-receptor type 6	PTPN6	-0.65	Cytoplasm	phosphatase		SC-43
SIRT1	sirtuin 1	SIRT1	-1.353	Nucleus	transcription regulator		SIRT1 inhibitor III
MRC1	mannose receptor C-type 1	MRC1	1.18	Plasma Membrane	transmembrane receptor		technetium Tc 99m tilmanocept
HMOX1	heme oxygenase 1	HMOX1	-0.895	Cytoplasm	enzyme	efficacy,safety,unspecified application	tin mesoporphyrin

## Sheet: DC_2D
Symbol	Entrez Gene Name	Gene Symbol - human (HUGO / HGNC / Entrez Gene)	Expr Log Ratio	Location	Type(s)	Biomarker Application(s)	Drug(s)	Entrez Gene ID for Human	Entrez Gene ID for Mouse	Entrez Gene ID for Rat
BCL2	BCL2 apoptosis regulator	BCL2	-0.982	Cytoplasm	transporter	diagnosis,efficacy,prognosis,unspecified application	(-)-gossypol,5-azacytidine/venetoclax,afatinib/paclitaxel,APG-1252,APG-2575,BCL-2 blocker,BCL201,bortezomib/paclitaxel,chelerythrine,decitabine/venetoclax,doxorubicin/lapatinib/paclitaxel/trastuzumab,doxorubicin/paclitaxel,epirubicin/paclitaxel,everolimus/paclitaxel,gemcitabine/paclitaxel,lapatinib/paclitaxel,levodopa/rasagiline,navitoclax,obatoclax,obinutuzumab/venetoclax,oblimersen,paclitaxel,p…
PTPRC	protein tyrosine phosphatase receptor type C	PTPRC	-0.095	Plasma Membrane	phosphatase	diagnosis,efficacy,unspecified application	111 In-BC8,At 211 MAb BC8-B10
B2M	beta-2-microglobulin	B2M	-0.12	Plasma Membrane	transmembrane receptor	disease progression,efficacy,safety,unspecified application	4'-iodo-4'-deoxydoxorubicin
RRM1	ribonucleotide reductase catalytic subunit M1	RRM1	-0.818	Nucleus	enzyme	efficacy,response to therapy	5-fluorouracil/gemcitabine,alemtuzumab/cyclophosphamide/fludarabine phosphate,alemtuzumab/cyclophosphamide/fludarabine phosphate/mitoxantrone,alemtuzumab/cyclophosphamide/fludarabine phosphate/rituximab,alemtuzumab/fludarabine phosphate,bevacizumab/gemcitabine,bortezomib/cladribine/rituximab,bosutinib/hydroxyurea/ponatinib,capecitabine/docetaxel/gemcitabine,capecitabine/gemcitabine,cetuximab/gemc…
IMPDH2	inosine monophosphate dehydrogenase 2	IMPDH2	0.09	Cytoplasm	enzyme		6-mercaptopurine/prednisone/thioguanine,cytarabine/daunorubicin/thioguanine,cytarabine/thioguanine,IFNA2B/ribavirin,imatinib/thioguanine,interferon alfacon-1/ribavirin,methylprednisolone/mycophenolate mofetil,mycophenolate mofetil,mycophenolate mofetil/prednisone,mycophenolic acid,pegintron/ribavirin,ribavirin,thioguanine,VX-944
SIGMAR1	sigma non-opioid intracellular receptor 1	SIGMAR1	0.504	Plasma Membrane	transmembrane receptor		acetaminophen/pentazocine,brompheniramine/dextromethorphan/pseudoephedrine,bupropion/dextromethorphan,bupropion/naltrexone,carbinoxamine/dextromethorphan/pseudoephedrine,chlorpheniramine/dextromethorphan/phenylephrine,dextromethorphan,dextromethorphan/morphine,dextromethorphan/promethazine,dextromethorphan/quinidine,dihydrocodeine,etorphine,hydromorphone,morphine/naltrexone,naloxone,naltrexone,na…
RARA	retinoic acid receptor alpha	RARA	-1.149	Nucleus	ligand-dependent nuclear receptor	diagnosis	acitretin,adapalene,AGN 190299,alitretinoin,arsenic trioxide,clindamycin phosphate/tretinoin,daunorubicin/tretinoin,doxorubicin/tretinoin,etretinate,halobetasol propionate/tazarotene,idarubicin/mitoxantrone/tretinoin,idarubicin/tretinoin,isotretinoin,NRX-195183,tamibarotene,tazarotene,theophylline/tretinoin/valproic acid,tretinoin
RXRA	retinoid X receptor alpha	RXRA	1.068	Nucleus	ligand-dependent nuclear receptor		acitretin,alitretinoin,bexarotene,daunorubicin/tretinoin,doxorubicin/tretinoin,etretinate,idarubicin/tretinoin,theophylline/tretinoin/valproic acid,tretinoin
BLK	BLK proto-oncogene, Src family tyrosine kinase	BLK	-1.052	Cytoplasm	kinase		afatinib/osimertinib,erlotinib/osimertinib,gefitinib/osimertinib,osimertinib
NCL	nucleolin	NCL	-0.183	Nucleus	other		AGRO 100
IL2RB	interleukin 2 receptor subunit beta	IL2RB	-0.244	Plasma Membrane	transmembrane receptor	efficacy	aldesleukin,bempegaldesleukin,daclizumab,denileukin diftitox,monoclonal antibody Mik-Beta-1
IL2RG	interleukin 2 receptor subunit gamma	IL2RG	-0.272	Plasma Membrane	transmembrane receptor	unspecified application	aldesleukin,BNZ132-1-40,denileukin diftitox
AKR1A1	aldo-keto reductase family 1 member A1	AKR1A1	-0.471	Cytoplasm	enzyme		aldose reductase inhibitor	10327	58810	78959
CD52	CD52 molecule	CD52	-0.347	Plasma Membrane	other	unspecified application	alemtuzumab,alemtuzumab/bendamustine,alemtuzumab/cyclophosphamide/fludarabine phosphate,alemtuzumab/cyclophosphamide/fludarabine phosphate/mitoxantrone,alemtuzumab/cyclophosphamide/fludarabine phosphate/rituximab,alemtuzumab/cyclosporin A,alemtuzumab/fludarabine phosphate,alemtuzumab/pentostatin,alemtuzumab/rituximab
HSP90AA1	heat shock protein 90 alpha family class A member 1	HSP90AA1	-0.226	Cytoplasm	enzyme	safety,unspecified application	alvespimycin,cisplatin,luminespib,retaspimycin,TAS-116
HSP90B1	heat shock protein 90 beta family member 1	HSP90B1	12.958	Cytoplasm	other		alvespimycin,cisplatin,retaspimycin
HSP90AB1	heat shock protein 90 alpha family class B member 1	HSP90AB1	-0.394	Cytoplasm	enzyme		alvespimycin,cisplatin,retaspimycin,TAS-116
HMGCR	3-hydroxy-3-methylglutaryl-CoA reductase	HMGCR	0.545	Cytoplasm	enzyme	efficacy	amlodipine/atorvastatin,amlodipine/ezetimibe/losartan/rosuvastatin,aspirin/pravastatin,atorvastatin,atorvastatin/choline fenofibrate,atorvastatin/ezetimibe,atorvastatin/niacin,beta-hydroxy simvastatin acid,cerivastatin,choline fenofibrate/simvastatin,ezetimibe/fluvastatin,ezetimibe/rosuvastatin,ezetimibe/simvastatin,fenofibrate/simvastatin,fenofibric acid/rosuvastatin,fluvastatin,lovastatin,lovas…
PDE3B	phosphodiesterase 3B	PDE3B	-0.687	Cytoplasm	enzyme		amrinone,cilostazol,dipyridamole,dyphylline,medorinone,nitroglycerin,pentoxifylline,theophylline,tolbutamide
PDE4D	phosphodiesterase 4D	PDE4D	-0.08	Cytoplasm	enzyme		anagrelide,apremilast,arofylline,caffeine,caffeine/ergotamine,cilomilast,dipyridamole,dyphylline,ketotifen,L 869298,L-826,141,milrinone,nitroglycerin,pentoxifylline,roflumilast,tetomilast,theophylline,tolbutamide
HLA-DRB1	major histocompatibility complex, class II, DR beta 1	HLA-DRB1	-0.519	Plasma Membrane	transmembrane receptor		apolizumab
TNFRSF18	TNF receptor superfamily member 18	TNFRSF18	-0.61	Plasma Membrane	transmembrane receptor	diagnosis	ASP1951,BMS-986156,GWN323,INCAGN01876,MK-1248,TRX518
PRDX5	peroxiredoxin 5	PRDX5	-0.199	Cytoplasm	enzyme	unspecified application	auranofin
GAS6	growth arrest specific 6	GAS6	0.599	Extracellular Space	growth factor		AVB-S6-500
MYC	MYC proto-oncogene, bHLH transcription factor	MYC	-0.33	Nucleus	transcription regulator	diagnosis,efficacy,prognosis,response to therapy,unspecified application	AVI-4126,MYC-targeting siRNA DCR-MYC
PER1	period circadian regulator 1	PER1	0.425	Nucleus	transcription regulator		avibactam
ATM	ATM serine/threonine kinase	ATM	-0.483	Nucleus	kinase	diagnosis	AZD0156,AZD1390,M3541
PIM2	Pim-2 proto-oncogene, serine/threonine kinase	PIM2	0.656	Nucleus	kinase		AZD-1208,LGH447,PIM/FLT3 kinase inhibitor SEL24,SGI 1776
PIM3	Pim-3 proto-oncogene, serine/threonine kinase	PIM3	-0.586	Cytoplasm	kinase		AZD-1208,LGH447,PIM/FLT3 kinase inhibitor SEL24,SGI 1776
METAP2	methionyl aminopeptidase 2	METAP2	-0.223	Cytoplasm	peptidase	unspecified application	beloranib,nitroxoline,O-(chloroacetylcarbamoyl)fumagillol,PPI-2458,SDX-7320,XMT-1107
IFNAR2	interferon alpha and beta receptor subunit 2	IFNAR2	0.721	Plasma Membrane	transmembrane receptor		bevacizumab/IFNA2A,cladribine/peginterferon alfa-2a,cladribine/recombinant interferon,cytarabine/IFNA2B,cytarabine/recombinant interferon,hydroxyurea/recombinant interferon,IFNA2,IFNA2B/ribavirin,imatinib/nilotinib/pegintron,imatinib/peginterferon alfa-2a,interferon alfa-n1,interferon alfacon-1,interferon alfacon-1/ribavirin,interferon beta-1a,interferon beta-1b,nitazoxanide/peginterferon alfa-2a…
BRD2	bromodomain containing 2	BRD2	-0.159	Nucleus	kinase		BI 894999
CD3D	CD3d molecule	CD3D	11.992	Plasma Membrane	transmembrane receptor		blinatumomab,blinatumomab/dasatinib,blinatumomab/imatinib
ICOS	inducible T cell costimulator	ICOS	-1.275	Plasma Membrane	transmembrane receptor		BMS-986226,GSK3359609,JTX-2011,KY1044,MEDI-570,XmAb23104
PTGER4	prostaglandin E receptor 4	PTGER4	-1.133	Plasma Membrane	G-protein coupled receptor	unspecified application	BMS-986310,diclofenac/misoprostol,E7046,grapiprant,misoprostol,prostaglandin E1,prostaglandin E2,rivenprost
NFKB1	nuclear factor kappa B subunit 1	NFKB1	-0.388	Nucleus	transcription regulator		bortezomib/dexamethasone/thalidomide,bortezomib/thalidomide,dexamethasone/thalidomide,prednisone/thalidomide,rituximab/thalidomide,thalidomide,triflusal
STK24	serine/threonine kinase 24	STK24	-0.7	Cytoplasm	kinase		bosutinib,bosutinib/imatinib,bosutinib/ponatinib,bosutinib/rituximab
IL1B	interleukin 1 beta	IL1B	-0.818	Extracellular Space	cytokine	diagnosis,efficacy,prognosis	canakinumab,canakinumab/colchicine,canakinumab/INS,canakinumab/methotrexate,gallium nitrate,gevokizumab
PKM	pyruvate kinase M1/2	PKM	-0.332	Cytoplasm	kinase	unspecified application	CAP-232
NQO2	N-ribosyldihydronicotinamide:quinone reductase 2	NQO2	-1.433	Cytoplasm	enzyme		caricotamide
CTSL	cathepsin L	CTSL	-0.315	Cytoplasm	peptidase		cathepsin L inhibitor
MPEG1	macrophage expressed 1	MPEG1	-1.216	Cytoplasm	other		CFI-402257
PTK2B	protein tyrosine kinase 2 beta	PTK2B	-0.994	Cytoplasm	kinase		conteltinib,lorlatinib,PF-562271
MMUT	methylmalonyl-CoA mutase	MUT	1.301	Cytoplasm	enzyme		cyanocobalamin,hydroxocobalamin
IL4R	interleukin 4 receptor	IL4R	-1.149	Plasma Membrane	transmembrane receptor	response to therapy,unspecified application	dupilumab,MDNA55
OAZ1	ornithine decarboxylase antizyme 1	OAZ1	12.243	Cytoplasm	enzyme	diagnosis	eflornithine
RPS27	ribosomal protein S27	RPS27	-0.161	Cytoplasm	other		empesertib
OGFR	opioid growth factor receptor	OGFR	-0.49	Plasma Membrane	other		enkephalin, methionine
BIRC5	baculoviral IAP repeat containing 5	BIRC5	-0.146	Cytoplasm	other	diagnosis,disease progression,efficacy,prognosis,response to therapy,unspecified application	EZN 3042,gataparsen
HPGD	15-hydroxyprostaglandin dehydrogenase	HPGD	0.938	Cytoplasm	enzyme	prognosis	glycyrrhetinic acid
PRMT1	protein arginine methyltransferase 1	PRMT1	-0.381	Nucleus	enzyme		GSK3368715
SF3B1	splicing factor 3b subunit 1	SF3B1	-0.182	Nucleus	other		H3B-8800
MIF	macrophage migration inhibitory factor	MIF	12.508	Extracellular Space	cytokine	diagnosis,prognosis,response to therapy	imalumab
IFNGR1	interferon gamma receptor 1	IFNGR1	-0.732	Plasma Membrane	transmembrane receptor		interferon gamma-1b
TUBB	tubulin beta class I	TUBB	-0.438	Cytoplasm	other	efficacy	ixabepilone,ixabepilone/rifampin
PTPN11	protein tyrosine phosphatase non-receptor type 11	PTPN11	-0.017	Cytoplasm	phosphatase		JAB-3068,RLY-1971,RMC-4630,TNO155
FDFT1	farnesyl-diphosphate farnesyltransferase 1	FDFT1	-0.509	Cytoplasm	enzyme	unspecified application	lapaquistat,zoledronic acid
EED	embryonic ectoderm development	EED	-0.188	Nucleus	transcription regulator		MAK683
IL6R	interleukin 6 receptor	IL6R	-0.631	Plasma Membrane	transmembrane receptor	efficacy	methotrexate/sarilumab,methotrexate/tocilizumab,sarilumab,tocilizumab
CD74	CD74 molecule	CD74	12.374	Plasma Membrane	transmembrane receptor		milatuzumab
RPS12	ribosomal protein S12	RPS12	-0.465	Cytoplasm	other		neomycin
RPL3	ribosomal protein L3	RPL3	-0.318	Nucleus	other		omacetaxine mepesuccinate
IL7R	interleukin 7 receptor	IL7R	-0.466	Plasma Membrane	transmembrane receptor		OSE-127,recombinant human interleukin-7
LGALS1	galectin 1	LGALS1	12.34	Extracellular Space	other	diagnosis,prognosis	OTX008
RPS6KA1	ribosomal protein S6 kinase A1	RPS6KA1	-0.876	Cytoplasm	kinase		PMD-026
PHB	prohibitin	PHB	-0.232	Nucleus	transcription regulator	diagnosis	prohibitin-targeting peptide 1
TXN	thioredoxin	TXN	12.305	Cytoplasm	enzyme	efficacy,unspecified application	PX-12
TIPARP	TCDD inducible poly(ADP-ribose) polymerase	TIPARP	-0.304	Nucleus	enzyme		RBN-2397
NFE2L2	nuclear factor, erythroid 2 like 2	NFE2L2	-0.43	Nucleus	transcription regulator	efficacy	RTA 408
SIRT1	sirtuin 1	SIRT1	-0.117	Nucleus	transcription regulator		SIRT1 inhibitor III
EIF5A	eukaryotic translation initiation factor 5A	EIF5A	12.167	Cytoplasm	translation regulator		SNS01-T nanoparticles

## Sheet: DC_3D
Symbol	Entrez Gene Name	Gene Symbol - human (HUGO / HGNC / Entrez Gene)	Expr Log Ratio	Location	Type(s)	Biomarker Application(s)	Drug(s)	Entrez Gene ID for Human	Entrez Gene ID for Mouse	Entrez Gene ID for Rat
BCL2	BCL2 apoptosis regulator	BCL2	-0.943	Cytoplasm	transporter	diagnosis,efficacy,prognosis,unspecified application	(-)-gossypol,5-azacytidine/venetoclax,afatinib/paclitaxel,APG-1252,APG-2575,BCL-2 blocker,BCL201,bortezomib/paclitaxel,chelerythrine,decitabine/venetoclax,doxorubicin/lapatinib/paclitaxel/trastuzumab,doxorubicin/paclitaxel,epirubicin/paclitaxel,everolimus/paclitaxel,gemcitabine/paclitaxel,lapatinib/paclitaxel,levodopa/rasagiline,navitoclax,obatoclax,obinutuzumab/venetoclax,oblimersen,paclitaxel,p…
PTPRC	protein tyrosine phosphatase receptor type C	PTPRC	0.015	Plasma Membrane	phosphatase	diagnosis,efficacy,unspecified application	111 In-BC8,At 211 MAb BC8-B10
B2M	beta-2-microglobulin	B2M	-0.056	Plasma Membrane	transmembrane receptor	disease progression,efficacy,safety,unspecified application	4'-iodo-4'-deoxydoxorubicin
HPRT1	hypoxanthine phosphoribosyltransferase 1	HPRT1	-0.356	Cytoplasm	enzyme		6-mercaptopurine,6-mercaptopurine/methotrexate,6-mercaptopurine/methotrexate/tretinoin,6-mercaptopurine/prednisone,6-mercaptopurine/prednisone/thioguanine,6-mercaptopurine/vincristine,azathioprine,cyclophosphamide/cytarabine/6-mercaptopurine,cytarabine/daunorubicin/thioguanine,cytarabine/thioguanine,dasatinib/6-mercaptopurine/methotrexate,daunorubicin/etoposide/6-mercaptopurine/mitoxantrone/predn…
TNFSF10	TNF superfamily member 10	TNFSF10	-0.341	Extracellular Space	cytokine	efficacy	ABBV-621
ATP1A1	ATPase Na+/K+ transporting subunit alpha 1	ATP1A1	-0.088	Plasma Membrane	transporter		acetyldigitoxin derivative,bretylium,ciclopirox olamine,digitoxin,digoxin,ethacrynic acid,ouabain,perphenazine,reserpine/trichloromethiazide,trichloromethiazide
RARA	retinoic acid receptor alpha	RARA	-1.033	Nucleus	ligand-dependent nuclear receptor	diagnosis	acitretin,adapalene,AGN 190299,alitretinoin,arsenic trioxide,clindamycin phosphate/tretinoin,daunorubicin/tretinoin,doxorubicin/tretinoin,etretinate,halobetasol propionate/tazarotene,idarubicin/mitoxantrone/tretinoin,idarubicin/tretinoin,isotretinoin,NRX-195183,tamibarotene,tazarotene,theophylline/tretinoin/valproic acid,tretinoin
BLK	BLK proto-oncogene, Src family tyrosine kinase	BLK	-0.616	Cytoplasm	kinase		afatinib/osimertinib,erlotinib/osimertinib,gefitinib/osimertinib,osimertinib
NCL	nucleolin	NCL	-0.235	Nucleus	other		AGRO 100
RGS16	regulator of G protein signaling 16	RGS16	0.58	Cytoplasm	enzyme		AGS-16M18
IL2RG	interleukin 2 receptor subunit gamma	IL2RG	-0.342	Plasma Membrane	transmembrane receptor	unspecified application	aldesleukin,BNZ132-1-40,denileukin diftitox
AKR1A1	aldo-keto reductase family 1 member A1	AKR1A1	-0.289	Cytoplasm	enzyme		aldose reductase inhibitor	10327	58810	78959
CD52	CD52 molecule	CD52	-0.282	Plasma Membrane	other	unspecified application	alemtuzumab,alemtuzumab/bendamustine,alemtuzumab/cyclophosphamide/fludarabine phosphate,alemtuzumab/cyclophosphamide/fludarabine phosphate/mitoxantrone,alemtuzumab/cyclophosphamide/fludarabine phosphate/rituximab,alemtuzumab/cyclosporin A,alemtuzumab/fludarabine phosphate,alemtuzumab/pentostatin,alemtuzumab/rituximab
PPIA	peptidylprolyl isomerase A	PPIA	0.011	Cytoplasm	enzyme		alemtuzumab/cyclosporin A,cyclosporin A,cyclosporin A/methotrexate,cyclosporine A/sirolimus/tacrolimus,cyclosporine A/tacrolimus,N-methyl-4-Ile-cyclosporin
TSPO	translocator protein	TSPO	11.852	Cytoplasm	transmembrane receptor		alprazolam,CGS-8216,chlordiazepoxide,clonazepam,clorazepate,dexamethasone/olanzapine,diazepinomicin,estazolam,eszopiclone,flumazenil,flunitrazepam,fluoxetine/olanzapine,flurazepam,lorazepam,midazolam,olanzapine,PK 11195,SSR180575,temazepam,triazolam,zaleplon,zolpidem
HSP90AA1	heat shock protein 90 alpha family class A member 1	HSP90AA1	-0.14	Cytoplasm	enzyme	safety,unspecified application	alvespimycin,cisplatin,luminespib,retaspimycin,TAS-116
HSP90B1	heat shock protein 90 beta family member 1	HSP90B1	12.921	Cytoplasm	other		alvespimycin,cisplatin,retaspimycin
HSP90AB1	heat shock protein 90 alpha family class B member 1	HSP90AB1	-0.275	Cytoplasm	enzyme		alvespimycin,cisplatin,retaspimycin,TAS-116
HLA-DRB1	major histocompatibility complex, class II, DR beta 1	HLA-DRB1	-0.49	Plasma Membrane	transmembrane receptor		apolizumab
PRDX5	peroxiredoxin 5	PRDX5	-0.006	Cytoplasm	enzyme	unspecified application	auranofin
GAS6	growth arrest specific 6	GAS6	0.574	Extracellular Space	growth factor		AVB-S6-500
MYC	MYC proto-oncogene, bHLH transcription factor	MYC	0.067	Nucleus	transcription regulator	diagnosis,efficacy,prognosis,response to therapy,unspecified application	AVI-4126,MYC-targeting siRNA DCR-MYC
ATM	ATM serine/threonine kinase	ATM	-0.298	Nucleus	kinase	diagnosis	AZD0156,AZD1390,M3541
PIM1	Pim-1 proto-oncogene, serine/threonine kinase	PIM1	0.451	Cytoplasm	kinase	disease progression,prognosis	AZD-1208,LGH447,PIM/FLT3 kinase inhibitor SEL24,SGI 1776
PIM2	Pim-2 proto-oncogene, serine/threonine kinase	PIM2	1.218	Nucleus	kinase		AZD-1208,LGH447,PIM/FLT3 kinase inhibitor SEL24,SGI 1776
TPM3	tropomyosin 3	TPM3	12.064	Cytoplasm	other	diagnosis,unspecified application	AZD-7451
METAP2	methionyl aminopeptidase 2	METAP2	-0.461	Cytoplasm	peptidase	unspecified application	beloranib,nitroxoline,O-(chloroacetylcarbamoyl)fumagillol,PPI-2458,SDX-7320,XMT-1107
IFNAR1	interferon alpha and beta receptor subunit 1	IFNAR1	-0.049	Plasma Membrane	transmembrane receptor		bevacizumab/IFNA2A,cladribine/peginterferon alfa-2a,cladribine/recombinant interferon,cytarabine/IFNA2B,cytarabine/recombinant interferon,hydroxyurea/recombinant interferon,IFNA2,IFNA2B/ribavirin,imatinib/nilotinib/pegintron,imatinib/peginterferon alfa-2a,interferon alfa-n1,interferon alfacon-1,interferon alfacon-1/ribavirin,interferon beta-1a,interferon beta-1b,nitazoxanide/peginterferon alfa-2a…
FCGR2B	Fc fragment of IgG receptor IIb	FCGR2B	-0.353	Plasma Membrane	transmembrane receptor		BI-1206,IgG,XmAb5871
CD3G	CD3g molecule	CD3G	11.909	Plasma Membrane	transmembrane receptor		blinatumomab
PKM	pyruvate kinase M1/2	PKM	-0.035	Cytoplasm	kinase	unspecified application	CAP-232
PSMB8	proteasome 20S subunit beta 8	PSMB8	12.058	Cytoplasm	peptidase		carfilzomib,carfilzomib/dexamethasone,carfilzomib/dexamethasone/lenalidomide,carfilzomib/dexamethasone/rituximab
FGR	FGR proto-oncogene, Src family tyrosine kinase	FGR	-1.031	Nucleus	kinase		cetuximab/irinotecan/vemurafenib,cetuximab/vemurafenib,cobimetinib/vemurafenib,crizotinib/vemurafenib,dabrafenib/trametinib/vemurafenib,ipilimumab/vemurafenib,irinotecan/panitumumab/vemurafenib,pembrolizumab/vemurafenib,rebastinib,trametinib/vemurafenib,vemurafenib
PORCN	porcupine O-acyltransferase	PORCN	-0.754	Cytoplasm	enzyme		CGX1321,ETC-1922159,LGK-974
IL4R	interleukin 4 receptor	IL4R	-0.412	Plasma Membrane	transmembrane receptor	response to therapy,unspecified application	dupilumab,MDNA55
APEX1	apurinic/apyrimidinic endodeoxyribonuclease 1	APEX1	-0.272	Nucleus	enzyme		E 3330,lucanthone
OAZ1	ornithine decarboxylase antizyme 1	OAZ1	12.264	Cytoplasm	enzyme	diagnosis	eflornithine
RPS27	ribosomal protein S27	RPS27	-0.295	Cytoplasm	other		empesertib
OGFR	opioid growth factor receptor	OGFR	-1.16	Plasma Membrane	other		enkephalin, methionine
CHD1	chromodomain helicase DNA binding protein 1	CHD1	0.009	Nucleus	enzyme		epirubicin,epirubicin/paclitaxel
PNP	purine nucleoside phosphorylase	PNP	-0.229	Nucleus	enzyme		forodesine,PD 141955,purine nucleoside phosphorylase inhibitor
ATP6V1B2	ATPase H+ transporting V1 subunit B2	ATP6V1B2	-0.217	Cytoplasm	transporter	unspecified application	gallium nitrate
ATIC	5-aminoimidazole-4-carboxamide ribonucleotide formyltransferase/IMP cyclohydrolase	ATIC	-0.827	Cytoplasm	enzyme		gemcitabine/pemetrexed,pembrolizumab/pemetrexed,pemetrexed
PRMT1	protein arginine methyltransferase 1	PRMT1	-0.225	Nucleus	enzyme		GSK3368715
SF3B1	splicing factor 3b subunit 1	SF3B1	-0.051	Nucleus	other		H3B-8800
FCGR2A	Fc fragment of IgG receptor IIa	FCGR2A	-0.713	Plasma Membrane	transmembrane receptor		IgG
MIF	macrophage migration inhibitory factor	MIF	12.543	Extracellular Space	cytokine	diagnosis,prognosis,response to therapy	imalumab
TUBB	tubulin beta class I	TUBB	-0.276	Cytoplasm	other	efficacy	ixabepilone,ixabepilone/rifampin
NUDT1	nudix hydrolase 1	NUDT1	0.415	Extracellular Space	phosphatase		karonudib
GRB2	growth factor receptor bound protein 2	GRB2	12.058	Cytoplasm	other		liposome-incorporated Grb2 antisense oligodeoxynucleotide
EED	embryonic ectoderm development	EED	-0.107	Nucleus	transcription regulator		MAK683
IL6R	interleukin 6 receptor	IL6R	-0.444	Plasma Membrane	transmembrane receptor	efficacy	methotrexate/sarilumab,methotrexate/tocilizumab,sarilumab,tocilizumab
BSG	basigin (Ok blood group)	BSG	0.071	Plasma Membrane	transporter	disease progression,prognosis,response to therapy	metuximab
CD74	CD74 molecule	CD74	12.543	Plasma Membrane	transmembrane receptor		milatuzumab
RPS12	ribosomal protein S12	RPS12	-0.511	Cytoplasm	other		neomycin
RPL3	ribosomal protein L3	RPL3	-0.234	Nucleus	other		omacetaxine mepesuccinate
IL7R	interleukin 7 receptor	IL7R	-0.531	Plasma Membrane	transmembrane receptor		OSE-127,recombinant human interleukin-7
LGALS1	galectin 1	LGALS1	12.219	Extracellular Space	other	diagnosis,prognosis	OTX008
PHB	prohibitin	PHB	-0.394	Nucleus	transcription regulator	diagnosis	prohibitin-targeting peptide 1
TXN	thioredoxin	TXN	12.639	Cytoplasm	enzyme	efficacy,unspecified application	PX-12
NFE2L2	nuclear factor, erythroid 2 like 2	NFE2L2	-0.497	Nucleus	transcription regulator	efficacy	RTA 408
EIF5A	eukaryotic translation initiation factor 5A	EIF5A	12.153	Cytoplasm	translation regulator		SNS01-T nanoparticles
DUT	deoxyuridine triphosphatase	DUT	-0.295	Nucleus	enzyme		TAS-114
MRC1	mannose receptor C-type 1	MRC1	-0.399	Plasma Membrane	transmembrane receptor		technetium Tc 99m tilmanocept

## Sheet: DC_5D
Symbol	Entrez Gene Name	Gene Symbol - human (HUGO / HGNC / Entrez Gene)	Expr Log Ratio	Location	Type(s)	Biomarker Application(s)	Drug(s)	Entrez Gene ID for Human	Entrez Gene ID for Mouse	Entrez Gene ID for Rat
BCL2	BCL2 apoptosis regulator	BCL2	-0.846	Cytoplasm	transporter	diagnosis,efficacy,prognosis,unspecified application	(-)-gossypol,5-azacytidine/venetoclax,afatinib/paclitaxel,APG-1252,APG-2575,BCL-2 blocker,BCL201,bortezomib/paclitaxel,chelerythrine,decitabine/venetoclax,doxorubicin/lapatinib/paclitaxel/trastuzumab,doxorubicin/paclitaxel,epirubicin/paclitaxel,everolimus/paclitaxel,gemcitabine/paclitaxel,lapatinib/paclitaxel,levodopa/rasagiline,navitoclax,obatoclax,obinutuzumab/venetoclax,oblimersen,paclitaxel,p…
PTPRC	protein tyrosine phosphatase receptor type C	PTPRC	-0.225	Plasma Membrane	phosphatase	diagnosis,efficacy,unspecified application	111 In-BC8,At 211 MAb BC8-B10
B2M	beta-2-microglobulin	B2M	-0.149	Plasma Membrane	transmembrane receptor	disease progression,efficacy,safety,unspecified application	4'-iodo-4'-deoxydoxorubicin
IMPDH2	inosine monophosphate dehydrogenase 2	IMPDH2	-0.482	Cytoplasm	enzyme		6-mercaptopurine/prednisone/thioguanine,cytarabine/daunorubicin/thioguanine,cytarabine/thioguanine,IFNA2B/ribavirin,imatinib/thioguanine,interferon alfacon-1/ribavirin,methylprednisolone/mycophenolate mofetil,mycophenolate mofetil,mycophenolate mofetil/prednisone,mycophenolic acid,pegintron/ribavirin,ribavirin,thioguanine,VX-944
TUBA1C	tubulin alpha 1c	TUBA1C	-0.422	Cytoplasm	other		6-mercaptopurine/vincristine,bevacizumab/docetaxel,bevacizumab/docetaxel/prednisone/thalidomide/zoledronic acid,bevacizumab/paclitaxel,bevacizumab/paclitaxel/pemetrexed,bevacizumab/paclitaxel/topotecan,capecitabine/docetaxel,capecitabine/docetaxel/gemcitabine,capecitabine/docetaxel/oxaliplatin/trastuzumab,cevipabulin,colchicine,colchicine/probenecid,cyclophosphamide/daunorubicin/imatinib/predniso…
CDK4	cyclin dependent kinase 4	CDK4	-1.325	Nucleus	kinase	diagnosis	abemaciclib,abemaciclib/anastrozole,abemaciclib/aromatase inhibitor,abemaciclib/aromatase inhibitor/GnRH analog,abemaciclib/exemestane,abemaciclib/fulvestrant,abemaciclib/letrozole,AG 024322,alvocidib,anastrozole/palbociclib,anastrozole/ribociclib,cyclin dependent kinase 4 inhibitor,everolimus/ribociclib,exemestane/palbociclib,exemestane/ribociclib,FCN-437,FLX925,FN-1501,fulvestrant/palbociclib,f…
CDK6	cyclin dependent kinase 6	CDK6	-0.098	Nucleus	kinase		abemaciclib,abemaciclib/anastrozole,abemaciclib/aromatase inhibitor,abemaciclib/aromatase inhibitor/GnRH analog,abemaciclib/exemestane,abemaciclib/fulvestrant,abemaciclib/letrozole,alvocidib,anastrozole/palbociclib,anastrozole/ribociclib,everolimus/ribociclib,exemestane/palbociclib,exemestane/ribociclib,FCN-437,FLX925,FN-1501,fulvestrant/palbociclib,fulvestrant/ribociclib,HS-10342,lerociclib,letr…
BTK	Bruton tyrosine kinase	BTK	-1.135	Cytoplasm	kinase	efficacy	acalabrutinib,ACP-196/ACP-319,ARQ 531,bendamustine/ibrutinib/rituximab,BMS-986142,BTK inhibitor,DTRMWXHS-12,fenebrutinib,ibrutinib,ibrutinib/obinutuzumab,ibrutinib/rituximab,ICP-022,LOXO-305,M7583,poseltinib,SHR1459,spebrutinib,TG-1701,tirabrutinib,vecabrutinib,zanubrutinib
ATP1A1	ATPase Na+/K+ transporting subunit alpha 1	ATP1A1	-0.287	Plasma Membrane	transporter		acetyldigitoxin derivative,bretylium,ciclopirox olamine,digitoxin,digoxin,ethacrynic acid,ouabain,perphenazine,reserpine/trichloromethiazide,trichloromethiazide
RARA	retinoic acid receptor alpha	RARA	-1.462	Nucleus	ligand-dependent nuclear receptor	diagnosis	acitretin,adapalene,AGN 190299,alitretinoin,arsenic trioxide,clindamycin phosphate/tretinoin,daunorubicin/tretinoin,doxorubicin/tretinoin,etretinate,halobetasol propionate/tazarotene,idarubicin/mitoxantrone/tretinoin,idarubicin/tretinoin,isotretinoin,NRX-195183,tamibarotene,tazarotene,theophylline/tretinoin/valproic acid,tretinoin
BLK	BLK proto-oncogene, Src family tyrosine kinase	BLK	-0.994	Cytoplasm	kinase		afatinib/osimertinib,erlotinib/osimertinib,gefitinib/osimertinib,osimertinib
NCL	nucleolin	NCL	-0.443	Nucleus	other		AGRO 100
IL2RG	interleukin 2 receptor subunit gamma	IL2RG	-0.458	Plasma Membrane	transmembrane receptor	unspecified application	aldesleukin,BNZ132-1-40,denileukin diftitox
AKR1A1	aldo-keto reductase family 1 member A1	AKR1A1	-0.617	Cytoplasm	enzyme		aldose reductase inhibitor	10327	58810	78959
CD52	CD52 molecule	CD52	-0.361	Plasma Membrane	other	unspecified application	alemtuzumab,alemtuzumab/bendamustine,alemtuzumab/cyclophosphamide/fludarabine phosphate,alemtuzumab/cyclophosphamide/fludarabine phosphate/mitoxantrone,alemtuzumab/cyclophosphamide/fludarabine phosphate/rituximab,alemtuzumab/cyclosporin A,alemtuzumab/fludarabine phosphate,alemtuzumab/pentostatin,alemtuzumab/rituximab
PPIA	peptidylprolyl isomerase A	PPIA	-0.34	Cytoplasm	enzyme		alemtuzumab/cyclosporin A,cyclosporin A,cyclosporin A/methotrexate,cyclosporine A/sirolimus/tacrolimus,cyclosporine A/tacrolimus,N-methyl-4-Ile-cyclosporin
HSP90AA1	heat shock protein 90 alpha family class A member 1	HSP90AA1	-0.408	Cytoplasm	enzyme	safety,unspecified application	alvespimycin,cisplatin,luminespib,retaspimycin,TAS-116
HSP90B1	heat shock protein 90 beta family member 1	HSP90B1	12.764	Cytoplasm	other		alvespimycin,cisplatin,retaspimycin
HSP90AB1	heat shock protein 90 alpha family class B member 1	HSP90AB1	-0.626	Cytoplasm	enzyme		alvespimycin,cisplatin,retaspimycin,TAS-116
CDK7	cyclin dependent kinase 7	CDK7	-0.783	Nucleus	kinase		alvocidib,BMS-387032,CT7001,roscovitine,SB-1317,SY-1365
PDE3B	phosphodiesterase 3B	PDE3B	-0.698	Cytoplasm	enzyme		amrinone,cilostazol,dipyridamole,dyphylline,medorinone,nitroglycerin,pentoxifylline,theophylline,tolbutamide
FAS	Fas cell surface death receptor	FAS	-1.237	Plasma Membrane	transmembrane receptor	diagnosis,disease progression,efficacy	APO010
HLA-DRB1	major histocompatibility complex, class II, DR beta 1	HLA-DRB1	-0.474	Plasma Membrane	transmembrane receptor		apolizumab
TNFRSF18	TNF receptor superfamily member 18	TNFRSF18	-0.808	Plasma Membrane	transmembrane receptor	diagnosis	ASP1951,BMS-986156,GWN323,INCAGN01876,MK-1248,TRX518
BIRC2	baculoviral IAP repeat containing 2	BIRC2	-0.568	Cytoplasm	enzyme		ASTX660,BI-891065,birinapant,GDC-0152,GDC-0917
PRDX5	peroxiredoxin 5	PRDX5	-0.261	Cytoplasm	enzyme	unspecified application	auranofin
MYC	MYC proto-oncogene, bHLH transcription factor	MYC	-0.033	Nucleus	transcription regulator	diagnosis,efficacy,prognosis,response to therapy,unspecified application	AVI-4126,MYC-targeting siRNA DCR-MYC
PIM2	Pim-2 proto-oncogene, serine/threonine kinase	PIM2	0.646	Nucleus	kinase		AZD-1208,LGH447,PIM/FLT3 kinase inhibitor SEL24,SGI 1776
PIM3	Pim-3 proto-oncogene, serine/threonine kinase	PIM3	-0.891	Cytoplasm	kinase		AZD-1208,LGH447,PIM/FLT3 kinase inhibitor SEL24,SGI 1776
BRD4	bromodomain containing 4	BRD4	-0.139	Nucleus	kinase		AZD5153,BI 894999,PLX2853,PLX51107
CHUK	component of inhibitor of nuclear factor kappa B kinase complex	CHUK	-0.809	Cytoplasm	kinase	prognosis	bardoxolone methyl
MYD88	MYD88 innate immune signal transduction adaptor	MYD88	-1.354	Plasma Membrane	other	efficacy	bazlitoran
IFNAR1	interferon alpha and beta receptor subunit 1	IFNAR1	-0.299	Plasma Membrane	transmembrane receptor		bevacizumab/IFNA2A,cladribine/peginterferon alfa-2a,cladribine/recombinant interferon,cytarabine/IFNA2B,cytarabine/recombinant interferon,hydroxyurea/recombinant interferon,IFNA2,IFNA2B/ribavirin,imatinib/nilotinib/pegintron,imatinib/peginterferon alfa-2a,interferon alfa-n1,interferon alfacon-1,interferon alfacon-1/ribavirin,interferon beta-1a,interferon beta-1b,nitazoxanide/peginterferon alfa-2a…
BRD2	bromodomain containing 2	BRD2	-0.113	Nucleus	kinase		BI 894999
MAP2K4	mitogen-activated protein kinase kinase 4	MAP2K4	0.172	Cytoplasm	kinase		binimetinib/cetuximab/encorafenib,binimetinib/encorafenib,binimetinib/encorafenib/panitumumab,cetuximab/encorafenib,encorafenib
CD3D	CD3d molecule	CD3D	12.089	Plasma Membrane	transmembrane receptor		blinatumomab,blinatumomab/dasatinib,blinatumomab/imatinib
CDC7	cell division cycle 7	CDC7	-0.921	Nucleus	kinase		BMS-863233,LY3143921,NMS-1116354,TAK-931
PTGER4	prostaglandin E receptor 4	PTGER4	-0.747	Plasma Membrane	G-protein coupled receptor	unspecified application	BMS-986310,diclofenac/misoprostol,E7046,grapiprant,misoprostol,prostaglandin E1,prostaglandin E2,rivenprost
PSMB1	proteasome 20S subunit beta 1	PSMB1	11.926	Cytoplasm	peptidase		bortezomib,bortezomib/cladribine/rituximab,bortezomib/dexamethasone,bortezomib/dexamethasone/doxorubicin,bortezomib/dexamethasone/lenalidomide,bortezomib/dexamethasone/pomalidomide,bortezomib/dexamethasone/rituximab,bortezomib/dexamethasone/thalidomide,bortezomib/doxorubicin,bortezomib/fulvestrant,bortezomib/lenalidomide,bortezomib/paclitaxel,bortezomib/prednisone,bortezomib/rituximab,bortezomib/…
POLE3	DNA polymerase epsilon 3, accessory subunit	POLE3	-0.728	Nucleus	enzyme		bortezomib/cladribine/rituximab,cladribine,cladribine/cytarabine/daunorubicin,cladribine/cytarabine/decitabine,cladribine/cytarabine/filgrastim,cladribine/cytarabine/filgrastim/idarubicin,cladribine/cytarabine/filgrastim/idarubicin/plerixafor,cladribine/cytarabine/filgrastim/mitoxantrone,cladribine/peginterferon alfa-2a,cladribine/recombinant interferon,cladribine/rituximab
SQLE	squalene epoxidase	SQLE	-0.881	Cytoplasm	enzyme		butenafine,naftifine,terbinafine,tolnaftate
PKM	pyruvate kinase M1/2	PKM	-0.196	Cytoplasm	kinase	unspecified application	CAP-232
PSMB8	proteasome 20S subunit beta 8	PSMB8	12.093	Cytoplasm	peptidase		carfilzomib,carfilzomib/dexamethasone,carfilzomib/dexamethasone/lenalidomide,carfilzomib/dexamethasone/rituximab
MPEG1	macrophage expressed 1	MPEG1	-1.311	Cytoplasm	other		CFI-402257
KHDRBS1	KH RNA binding domain containing, signal transduction associated 1	KHDRBS1	-0.431	Nucleus	transcription regulator		CWP232291
TNFRSF10A	TNF receptor superfamily member 10a	TNFRSF10A	-1.478	Plasma Membrane	transmembrane receptor	diagnosis	dulanermin,mapatumumab,trm-1
IL4R	interleukin 4 receptor	IL4R	-0.525	Plasma Membrane	transmembrane receptor	response to therapy,unspecified application	dupilumab,MDNA55
APEX1	apurinic/apyrimidinic endodeoxyribonuclease 1	APEX1	-0.036	Nucleus	enzyme		E 3330,lucanthone
IFNG	interferon gamma	IFNG	-1.326	Extracellular Space	cytokine	diagnosis,efficacy,response to therapy,unspecified application	emapalumab
RPS27	ribosomal protein S27	RPS27	-0.286	Cytoplasm	other		empesertib
CHD1	chromodomain helicase DNA binding protein 1	CHD1	-0.07	Nucleus	enzyme		epirubicin,epirubicin/paclitaxel
FURIN	furin, paired basic amino acid cleaving enzyme	FURIN	-1.213	Cytoplasm	peptidase	unspecified application	furin inhibitor,hexa-D-arginine,nona-D-arginine amide
ATP6V1B2	ATPase H+ transporting V1 subunit B2	ATP6V1B2	-1.177	Cytoplasm	transporter	unspecified application	gallium nitrate
ATIC	5-aminoimidazole-4-carboxamide ribonucleotide formyltransferase/IMP cyclohydrolase	ATIC	-1.056	Cytoplasm	enzyme		gemcitabine/pemetrexed,pembrolizumab/pemetrexed,pemetrexed
PRMT1	protein arginine methyltransferase 1	PRMT1	-0.53	Nucleus	enzyme		GSK3368715
SF3B1	splicing factor 3b subunit 1	SF3B1	-0.264	Nucleus	other		H3B-8800
MIF	macrophage migration inhibitory factor	MIF	12.477	Extracellular Space	cytokine	diagnosis,prognosis,response to therapy	imalumab
TUBB	tubulin beta class I	TUBB	-0.847	Cytoplasm	other	efficacy	ixabepilone,ixabepilone/rifampin
PTPN11	protein tyrosine phosphatase non-receptor type 11	PTPN11	-0.79	Cytoplasm	phosphatase		JAB-3068,RLY-1971,RMC-4630,TNO155
FDFT1	farnesyl-diphosphate farnesyltransferase 1	FDFT1	-0.251	Cytoplasm	enzyme	unspecified application	lapaquistat,zoledronic acid
FER	FER tyrosine kinase	FER	-0.985	Cytoplasm	kinase		lorlatinib
IL6R	interleukin 6 receptor	IL6R	-0.485	Plasma Membrane	transmembrane receptor	efficacy	methotrexate/sarilumab,methotrexate/tocilizumab,sarilumab,tocilizumab
BSG	basigin (Ok blood group)	BSG	-0.682	Plasma Membrane	transporter	disease progression,prognosis,response to therapy	metuximab
GANC	glucosidase alpha, neutral C	GANC	-0.444	Extracellular Space	enzyme		miglitol
CD74	CD74 molecule	CD74	12.518	Plasma Membrane	transmembrane receptor		milatuzumab
RPS12	ribosomal protein S12	RPS12	-0.517	Cytoplasm	other		neomycin
BCL2L12	BCL2 like 12	BCL2L12	-0.62	Nucleus	other		NU-0129
RPL3	ribosomal protein L3	RPL3	-0.37	Nucleus	other		omacetaxine mepesuccinate
NOTCH1	notch receptor 1	NOTCH1	-1.618	Plasma Membrane	transcription regulator	diagnosis,efficacy	OMP-52M51
IL7R	interleukin 7 receptor	IL7R	-0.495	Plasma Membrane	transmembrane receptor		OSE-127,recombinant human interleukin-7
LGALS1	galectin 1	LGALS1	12.35	Extracellular Space	other	diagnosis,prognosis	OTX008
RPS6KA3	ribosomal protein S6 kinase A3	RPS6KA3	-0.098	Cytoplasm	kinase		PMD-026
PHB	prohibitin	PHB	-0.414	Nucleus	transcription regulator	diagnosis	prohibitin-targeting peptide 1
TXN	thioredoxin	TXN	12.473	Cytoplasm	enzyme	efficacy,unspecified application	PX-12
NFE2L2	nuclear factor, erythroid 2 like 2	NFE2L2	-0.273	Nucleus	transcription regulator	efficacy	RTA 408
PTPN6	protein tyrosine phosphatase non-receptor type 6	PTPN6	-0.792	Cytoplasm	phosphatase		SC-43
SLAMF6	SLAM family member 6	SLAMF6	-0.834	Plasma Membrane	transmembrane receptor		SGN-CD352A
EIF5A	eukaryotic translation initiation factor 5A	EIF5A	12.098	Cytoplasm	translation regulator		SNS01-T nanoparticles
SIRT5	sirtuin 5	SIRT5	-0.88	Cytoplasm	enzyme		suramin
GGPS1	geranylgeranyl diphosphate synthase 1	GGPS1	-1.424	Cytoplasm	enzyme		zoledronic acid

## Sheet: DC_7D
Symbol	Entrez Gene Name	Gene Symbol - human (HUGO / HGNC / Entrez Gene)	Expr Log Ratio	Location	Type(s)	Biomarker Application(s)	Drug(s)	Entrez Gene ID for Human	Entrez Gene ID for Mouse	Entrez Gene ID for Rat
BCL2	BCL2 apoptosis regulator	BCL2	-0.669	Cytoplasm	transporter	diagnosis,efficacy,prognosis,unspecified application	(-)-gossypol,5-azacytidine/venetoclax,afatinib/paclitaxel,APG-1252,APG-2575,BCL-2 blocker,BCL201,bortezomib/paclitaxel,chelerythrine,decitabine/venetoclax,doxorubicin/lapatinib/paclitaxel/trastuzumab,doxorubicin/paclitaxel,epirubicin/paclitaxel,everolimus/paclitaxel,gemcitabine/paclitaxel,lapatinib/paclitaxel,levodopa/rasagiline,navitoclax,obatoclax,obinutuzumab/venetoclax,oblimersen,paclitaxel,p…
PTPRC	protein tyrosine phosphatase receptor type C	PTPRC	-0.252	Plasma Membrane	phosphatase	diagnosis,efficacy,unspecified application	111 In-BC8,At 211 MAb BC8-B10
B2M	beta-2-microglobulin	B2M	-0.182	Plasma Membrane	transmembrane receptor	disease progression,efficacy,safety,unspecified application	4'-iodo-4'-deoxydoxorubicin
TUBA1C	tubulin alpha 1c	TUBA1C	-0.27	Cytoplasm	other		6-mercaptopurine/vincristine,bevacizumab/docetaxel,bevacizumab/docetaxel/prednisone/thalidomide/zoledronic acid,bevacizumab/paclitaxel,bevacizumab/paclitaxel/pemetrexed,bevacizumab/paclitaxel/topotecan,capecitabine/docetaxel,capecitabine/docetaxel/gemcitabine,capecitabine/docetaxel/oxaliplatin/trastuzumab,cevipabulin,colchicine,colchicine/probenecid,cyclophosphamide/daunorubicin/imatinib/predniso…
VKORC1	vitamin K epoxide reductase complex subunit 1	VKORC1	-0.647	Cytoplasm	enzyme	efficacy	acenocoumarol,dicumarol,enoxaparin/warfarin,fondaparinux/warfarin,phenindione,phenprocoumon,vitamin K3,warfarin
ATP1A1	ATPase Na+/K+ transporting subunit alpha 1	ATP1A1	-0.727	Plasma Membrane	transporter		acetyldigitoxin derivative,bretylium,ciclopirox olamine,digitoxin,digoxin,ethacrynic acid,ouabain,perphenazine,reserpine/trichloromethiazide,trichloromethiazide
ADA	adenosine deaminase	ADA	-0.765	Cytoplasm	enzyme		adenosine deaminase inhibitor,alemtuzumab/pentostatin,aspirin/dipyridamole,aspirin/dipyridamole/telmisartan,cyclophosphamide/pentostatin/rituximab,dipyridamole,pentostatin,pentostatin/recombinant interferon,pentostatin/rituximab,vidarabine	100	11486	24165
TNFRSF9	TNF receptor superfamily member 9	TNFRSF9	-0.644	Plasma Membrane	transmembrane receptor		ADG106,anti-CD137 antibody,CTX-471,GEN1046,INBRX 105,PF-05082566,PRS-343,RO7227166,urelumab
NCL	nucleolin	NCL	-0.469	Nucleus	other		AGRO 100
IL2RA	interleukin 2 receptor subunit alpha	IL2RA	-0.276	Plasma Membrane	transmembrane receptor	efficacy,unspecified application	aldesleukin,basiliximab,camidanlumab tesirine,daclizumab,denileukin diftitox,LMB-2,yttrium Y 90 basiliximab
AKR1A1	aldo-keto reductase family 1 member A1	AKR1A1	-0.574	Cytoplasm	enzyme		aldose reductase inhibitor	10327	58810	78959
CD52	CD52 molecule	CD52	-0.207	Plasma Membrane	other	unspecified application	alemtuzumab,alemtuzumab/bendamustine,alemtuzumab/cyclophosphamide/fludarabine phosphate,alemtuzumab/cyclophosphamide/fludarabine phosphate/mitoxantrone,alemtuzumab/cyclophosphamide/fludarabine phosphate/rituximab,alemtuzumab/cyclosporin A,alemtuzumab/fludarabine phosphate,alemtuzumab/pentostatin,alemtuzumab/rituximab
PPIA	peptidylprolyl isomerase A	PPIA	-0.383	Cytoplasm	enzyme		alemtuzumab/cyclosporin A,cyclosporin A,cyclosporin A/methotrexate,cyclosporine A/sirolimus/tacrolimus,cyclosporine A/tacrolimus,N-methyl-4-Ile-cyclosporin
HSP90AA1	heat shock protein 90 alpha family class A member 1	HSP90AA1	-0.419	Cytoplasm	enzyme	safety,unspecified application	alvespimycin,cisplatin,luminespib,retaspimycin,TAS-116
HSP90B1	heat shock protein 90 beta family member 1	HSP90B1	12.134	Cytoplasm	other		alvespimycin,cisplatin,retaspimycin
HSP90AB1	heat shock protein 90 alpha family class B member 1	HSP90AB1	-0.463	Cytoplasm	enzyme		alvespimycin,cisplatin,retaspimycin,TAS-116
MR1	major histocompatibility complex, class I-related	MR1	-0.753	Plasma Membrane	transmembrane receptor		anti-thymocyte globulin (rabbit)
FAS	Fas cell surface death receptor	FAS	-0.076	Plasma Membrane	transmembrane receptor	diagnosis,disease progression,efficacy	APO010
HLA-DRB1	major histocompatibility complex, class II, DR beta 1	HLA-DRB1	-0.649	Plasma Membrane	transmembrane receptor		apolizumab
TNFRSF18	TNF receptor superfamily member 18	TNFRSF18	-0.663	Plasma Membrane	transmembrane receptor	diagnosis	ASP1951,BMS-986156,GWN323,INCAGN01876,MK-1248,TRX518
BIRC2	baculoviral IAP repeat containing 2	BIRC2	-0.569	Cytoplasm	enzyme		ASTX660,BI-891065,birinapant,GDC-0152,GDC-0917
PRDX5	peroxiredoxin 5	PRDX5	-0.256	Cytoplasm	enzyme	unspecified application	auranofin
GAS6	growth arrest specific 6	GAS6	0.797	Extracellular Space	growth factor		AVB-S6-500
MYC	MYC proto-oncogene, bHLH transcription factor	MYC	-0.432	Nucleus	transcription regulator	diagnosis,efficacy,prognosis,response to therapy,unspecified application	AVI-4126,MYC-targeting siRNA DCR-MYC
PIM2	Pim-2 proto-oncogene, serine/threonine kinase	PIM2	0.682	Nucleus	kinase		AZD-1208,LGH447,PIM/FLT3 kinase inhibitor SEL24,SGI 1776
PIM3	Pim-3 proto-oncogene, serine/threonine kinase	PIM3	-0.642	Cytoplasm	kinase		AZD-1208,LGH447,PIM/FLT3 kinase inhibitor SEL24,SGI 1776
TPM3	tropomyosin 3	TPM3	11.24	Cytoplasm	other	diagnosis,unspecified application	AZD-7451
CHUK	component of inhibitor of nuclear factor kappa B kinase complex	CHUK	-0.224	Cytoplasm	kinase	prognosis	bardoxolone methyl
NCAM1	neural cell adhesion molecule 1	NCAM1	-1.452	Plasma Membrane	other	efficacy,prognosis,unspecified application	BB-10901
HDAC10	histone deacetylase 10	HDAC10	-1.649	Nucleus	transcription regulator		belinostat,chidamide,pyroxamide,tributyrin
METAP2	methionyl aminopeptidase 2	METAP2	-0.357	Cytoplasm	peptidase	unspecified application	beloranib,nitroxoline,O-(chloroacetylcarbamoyl)fumagillol,PPI-2458,SDX-7320,XMT-1107
IFNAR1	interferon alpha and beta receptor subunit 1	IFNAR1	-0.222	Plasma Membrane	transmembrane receptor		bevacizumab/IFNA2A,cladribine/peginterferon alfa-2a,cladribine/recombinant interferon,cytarabine/IFNA2B,cytarabine/recombinant interferon,hydroxyurea/recombinant interferon,IFNA2,IFNA2B/ribavirin,imatinib/nilotinib/pegintron,imatinib/peginterferon alfa-2a,interferon alfa-n1,interferon alfacon-1,interferon alfacon-1/ribavirin,interferon beta-1a,interferon beta-1b,nitazoxanide/peginterferon alfa-2a…
BRD2	bromodomain containing 2	BRD2	-0.346	Nucleus	kinase		BI 894999
BIRC3	baculoviral IAP repeat containing 3	BIRC3	-0.402	Cytoplasm	enzyme	diagnosis	birinapant
POLE3	DNA polymerase epsilon 3, accessory subunit	POLE3	0.024	Nucleus	enzyme		bortezomib/cladribine/rituximab,cladribine,cladribine/cytarabine/daunorubicin,cladribine/cytarabine/decitabine,cladribine/cytarabine/filgrastim,cladribine/cytarabine/filgrastim/idarubicin,cladribine/cytarabine/filgrastim/idarubicin/plerixafor,cladribine/cytarabine/filgrastim/mitoxantrone,cladribine/peginterferon alfa-2a,cladribine/recombinant interferon,cladribine/rituximab
PKM	pyruvate kinase M1/2	PKM	-0.583	Cytoplasm	kinase	unspecified application	CAP-232
ARAF	A-Raf proto-oncogene, serine/threonine kinase	ARAF	-1.531	Cytoplasm	kinase		cetuximab/irinotecan/vemurafenib,cetuximab/vemurafenib,cobimetinib/vemurafenib,crizotinib/vemurafenib,dabrafenib/trametinib/vemurafenib,ipilimumab/vemurafenib,irinotecan/panitumumab/vemurafenib,MLN2480,pembrolizumab/vemurafenib,trametinib/vemurafenib,vemurafenib
MPEG1	macrophage expressed 1	MPEG1	-1.011	Cytoplasm	other		CFI-402257
KHDRBS1	KH RNA binding domain containing, signal transduction associated 1	KHDRBS1	-0.185	Nucleus	transcription regulator		CWP232291
MTR	5-methyltetrahydrofolate-homocysteine methyltransferase	MTR	-0.161	Cytoplasm	enzyme		cyanocobalamin,hydroxocobalamin,mecobalamin
SERPINE1	serpin family E member 1	SERPINE1	-0.895	Extracellular Space	other	diagnosis,disease progression,efficacy,prognosis,safety	drotrecogin alfa
IL4R	interleukin 4 receptor	IL4R	-1.105	Plasma Membrane	transmembrane receptor	response to therapy,unspecified application	dupilumab,MDNA55
OAZ1	ornithine decarboxylase antizyme 1	OAZ1	11.357	Cytoplasm	enzyme	diagnosis	eflornithine
RPS27	ribosomal protein S27	RPS27	-0.067	Cytoplasm	other		empesertib
OGFR	opioid growth factor receptor	OGFR	-0.674	Plasma Membrane	other		enkephalin, methionine
CHD1	chromodomain helicase DNA binding protein 1	CHD1	-0.348	Nucleus	enzyme		epirubicin,epirubicin/paclitaxel
CCR4	C-C motif chemokine receptor 4	CCR4	-0.229	Plasma Membrane	G-protein coupled receptor		FLX475,mogamulizumab
ATP6V1B2	ATPase H+ transporting V1 subunit B2	ATP6V1B2	-1.079	Cytoplasm	transporter	unspecified application	gallium nitrate
RIPK2	receptor interacting serine/threonine kinase 2	RIPK2	-0.253	Plasma Membrane	kinase		GSK2983559
PRMT1	protein arginine methyltransferase 1	PRMT1	-0.389	Nucleus	enzyme		GSK3368715
SF3B1	splicing factor 3b subunit 1	SF3B1	-0.294	Nucleus	other		H3B-8800
MIF	macrophage migration inhibitory factor	MIF	11.814	Extracellular Space	cytokine	diagnosis,prognosis,response to therapy	imalumab
IFNGR1	interferon gamma receptor 1	IFNGR1	-0.855	Plasma Membrane	transmembrane receptor		interferon gamma-1b
IFNGR2	interferon gamma receptor 2	IFNGR2	-0.496	Plasma Membrane	transmembrane receptor		interferon gamma-1b
HRAS	HRas proto-oncogene, GTPase	HRAS	-1.49	Plasma Membrane	enzyme	prognosis,safety	ISIS 2503
TUBB	tubulin beta class I	TUBB	-0.685	Cytoplasm	other	efficacy	ixabepilone,ixabepilone/rifampin
FDFT1	farnesyl-diphosphate farnesyltransferase 1	FDFT1	-0.739	Cytoplasm	enzyme	unspecified application	lapaquistat,zoledronic acid
IL6R	interleukin 6 receptor	IL6R	-0.623	Plasma Membrane	transmembrane receptor	efficacy	methotrexate/sarilumab,methotrexate/tocilizumab,sarilumab,tocilizumab
BSG	basigin (Ok blood group)	BSG	-0.354	Plasma Membrane	transporter	disease progression,prognosis,response to therapy	metuximab
CD74	CD74 molecule	CD74	11.652	Plasma Membrane	transmembrane receptor		milatuzumab
RPS12	ribosomal protein S12	RPS12	-0.483	Cytoplasm	other		neomycin
RPL3	ribosomal protein L3	RPL3	-0.218	Nucleus	other		omacetaxine mepesuccinate
LGALS1	galectin 1	LGALS1	11.524	Extracellular Space	other	diagnosis,prognosis	OTX008
RPS6KA1	ribosomal protein S6 kinase A1	RPS6KA1	-0.347	Cytoplasm	kinase		PMD-026
PHB	prohibitin	PHB	-0.523	Nucleus	transcription regulator	diagnosis	prohibitin-targeting peptide 1
TXN	thioredoxin	TXN	11.589	Cytoplasm	enzyme	efficacy,unspecified application	PX-12
NFE2L2	nuclear factor, erythroid 2 like 2	NFE2L2	-0.564	Nucleus	transcription regulator	efficacy	RTA 408
SIRT5	sirtuin 5	SIRT5	-0.929	Cytoplasm	enzyme		suramin
ACAA1	acetyl-CoA acyltransferase 1	ACAA1	-1.334	Cytoplasm	enzyme	unspecified application	trimetazidine	30	113868	24157|501072

## Sheet: Overlapped drug targets
RPS12
CD74
CD52
RPL3
HSP90AA1
HSP90AB1
PIM2
B2M
MIF
RPS27
