# Supplementary material for: A dynamic single cell-based framework for digital twins to prioritize disease genes and drug targets
Source: Genome Med. 2022 May 6;14:48. doi: 10.1186/s13073-022-01048-4 (PMC9074288; doi:10.1186/s13073-022-01048-4)
Supplement: Supplementary file 6 — Additional file 6. Drug targets identified for each separate cell type and time point. [file 13073_2022_1048_MOESM6_ESM.zip › Drug list_Mono.xlsx]

## Sheet: Mono_0h
Symbol	Entrez Gene Name	Gene Symbol - human (HUGO / HGNC / Entrez Gene)	Expr Log Ratio	Location	Type(s)	Biomarker Application(s)	Drug(s)	Entrez Gene ID for Human	Entrez Gene ID for Mouse	Entrez Gene ID for Rat
ABL2	ABL proto-oncogene 2, non-receptor tyrosine kinase	ABL2	-0.418	Cytoplasm	kinase		dasatinib,nilotinib	27	11352	304883
ACAA1	acetyl-CoA acyltransferase 1	ACAA1	-0.62	Cytoplasm	enzyme	unspecified application	trimetazidine	30	113868	24157|501072
ADA	adenosine deaminase	ADA	-0.471	Cytoplasm	enzyme		adenosine deaminase inhibitor,alemtuzumab/pentostatin,aspirin/dipyridamole,aspirin/dipyridamole/telmisartan,cyclophosphamide/pentostatin/rituximab,dipyridamole,pentostatin,pentostatin/recombinant interferon,pentostatin/rituximab,vidarabine	100	11486	24165
AKR1A1	aldo-keto reductase family 1 member A1	AKR1A1	-0.281	Cytoplasm	enzyme		aldose reductase inhibitor
ANXA1	annexin A1	ANXA1	13.104	Plasma Membrane	enzyme	diagnosis,prognosis,unspecified application	cytarabine/hydrocortisone/methotrexate,dasatinib/hydrocortisone,hydrocortisone,hydrocortisone/imatinib,hydrocortisone/mitoxantrone,hydrocortisone/prednisone
APEX1	apurinic/apyrimidinic endodeoxyribonuclease 1	APEX1	-0.262	Nucleus	enzyme		E 3330,lucanthone
APP	amyloid beta precursor protein	APP	-0.606	Plasma Membrane	other	diagnosis,efficacy,unspecified application	bapineuzumab,florbetaben F,florbetapir F18
ATP1A1	ATPase Na+/K+ transporting subunit alpha 1	ATP1A1	-0.334	Plasma Membrane	transporter		acetyldigitoxin derivative,bretylium,ciclopirox olamine,digitoxin,digoxin,ethacrynic acid,ouabain,perphenazine,reserpine/trichloromethiazide,trichloromethiazide
ATP6V1A	ATPase H+ transporting V1 subunit A	ATP6V1A	-0.764	Plasma Membrane	transporter		bafilomycin A1,bafilomycin b1
ATP6V1B2	ATPase H+ transporting V1 subunit B2	ATP6V1B2	-0.527	Cytoplasm	transporter	unspecified application	gallium nitrate
B2M	beta-2-microglobulin	B2M	-0.283	Plasma Membrane	transmembrane receptor	disease progression,efficacy,safety,unspecified application	4'-iodo-4'-deoxydoxorubicin
BCR	BCR activator of RhoGEF and GTPase	BCR	-1.538	Cytoplasm	kinase	safety	BCR targeting agent
BIRC2	baculoviral IAP repeat containing 2	BIRC2	-0.334	Cytoplasm	enzyme		ASTX660,BI-891065,birinapant,GDC-0152,GDC-0917
BIRC3	baculoviral IAP repeat containing 3	BIRC3	-0.776	Cytoplasm	enzyme	diagnosis	birinapant
BRD2	bromodomain containing 2	BRD2	-0.261	Nucleus	kinase		BI 894999
BSG	basigin (Ok blood group)	BSG	-0.692	Plasma Membrane	transporter	disease progression,prognosis,response to therapy	metuximab
BTK	Bruton tyrosine kinase	BTK	-0.236	Cytoplasm	kinase	efficacy	acalabrutinib,ACP-196/ACP-319,ARQ 531,bendamustine/ibrutinib/rituximab,BMS-986142,BTK inhibitor,DTRMWXHS-12,fenebrutinib,ibrutinib,ibrutinib/obinutuzumab,ibrutinib/rituximab,ICP-022,LOXO-305,M7583,poseltinib,SHR1459,spebrutinib,TG-1701,tirabrutinib,vecabrutinib,zanubrutinib
CALCRL	calcitonin receptor like receptor	CALCRL	-1.881	Plasma Membrane	G-protein coupled receptor		erenumab
CCL2	C-C motif chemokine ligand 2	CCL2	-0.876	Extracellular Space	cytokine	diagnosis,efficacy,prognosis,response to therapy,safety,unspecified application	CNTO 888,mimosine
CCND1	cyclin D1	CCND1	-1.523	Nucleus	transcription regulator	diagnosis,efficacy,prognosis,response to therapy,unspecified application	arsenic trioxide,arsenic trioxide/cytarabine/methotrexate,arsenic trioxide/daunorubicin/tretinoin,arsenic trioxide/gemtuzumab ozogamicin/tretinoin,arsenic trioxide/idarubicin/tretinoin,arsenic trioxide/tretinoin
CD52	CD52 molecule	CD52	-0.143	Plasma Membrane	other	unspecified application	alemtuzumab,alemtuzumab/bendamustine,alemtuzumab/cyclophosphamide/fludarabine phosphate,alemtuzumab/cyclophosphamide/fludarabine phosphate/mitoxantrone,alemtuzumab/cyclophosphamide/fludarabine phosphate/rituximab,alemtuzumab/cyclosporin A,alemtuzumab/fludarabine phosphate,alemtuzumab/pentostatin,alemtuzumab/rituximab
CD74	CD74 molecule	CD74	12.917	Plasma Membrane	transmembrane receptor		milatuzumab
CDC7	cell division cycle 7	CDC7	-1.147	Nucleus	kinase		BMS-863233,LY3143921,NMS-1116354,TAK-931
CDK8	cyclin dependent kinase 8	CDK8	-1.832	Nucleus	kinase		alvocidib,BCD-115,SEL120
CDK9	cyclin dependent kinase 9	CDK9	-0.703	Nucleus	kinase		alvocidib,AZD4573,AZD5438,BAY1251152,BMS-387032,CDK9 inhibitor,CYC065,dinaciclib,riviciclib,roniciclib,roscovitine,SB-1317
CDK10	cyclin dependent kinase 10	CDK10	-0.693	Nucleus	kinase		alvocidib
CTSL	cathepsin L	CTSL	-0.429	Cytoplasm	peptidase		cathepsin L inhibitor
CXCL8	C-X-C motif chemokine ligand 8	CXCL8	-0.255	Extracellular Space	cytokine	diagnosis,efficacy,prognosis,unspecified application	BMS-986253
DLD	dihydrolipoamide dehydrogenase	DLD	-0.452	Cytoplasm	enzyme		hexachlorophene
DNMT1	DNA methyltransferase 1	DNMT1	-0.489	Nucleus	enzyme	diagnosis	4'-thio-2'-deoxycytidine,5-azacytidine,5-azacytidine/cytarabine/decitabine,5-azacytidine/decitabine,5-azacytidine/lenalidomide,5-azacytidine/sorafenib,cladribine/cytarabine/decitabine,decitabine,decitabine/imatinib,decitabine/sorafenib,fluorocyclopentenylcytosine
EED	embryonic ectoderm development	EED	-0.458	Nucleus	transcription regulator		MAK683
FAS	Fas cell surface death receptor	FAS	-0.735	Plasma Membrane	transmembrane receptor	diagnosis,disease progression,efficacy	APO010
FCGR2B	Fc fragment of IgG receptor IIb	FCGR2B	-0.522	Plasma Membrane	transmembrane receptor		BI-1206,IgG,XmAb5871
FDPS	farnesyl diphosphate synthase	FDPS	-0.32	Cytoplasm	enzyme		alendronate/cholecalciferol,alendronic acid,ibandronic acid,minodronate,pamidronic acid,risedronic acid,zoledronic acid
FGFR1	fibroblast growth factor receptor 1	FGFR1	-0.346	Plasma Membrane	kinase	diagnosis,prognosis,unspecified application	3D185,5-azacytidine/sorafenib,ASP5878,bortezomib/sorafenib,clofarabine/cytarabine/sorafenib,crizotinib/pazopanib,cytarabine/idarubicin/sorafenib,debio 1347,decitabine/sorafenib,derazantinib,dexamethasone/lenalidomide/sorafenib,docetaxel/nintedanib,erdafitinib,everolimus/lenvatinib,everolimus/sorafenib,GSK3052230,imatinib/sorafenib,lapatinib/pazopanib,lenvatinib,lenvatinib/pembrolizumab,lucitanib,…
FGR	FGR proto-oncogene, Src family tyrosine kinase	FGR	-0.783	Nucleus	kinase		cetuximab/irinotecan/vemurafenib,cetuximab/vemurafenib,cobimetinib/vemurafenib,crizotinib/vemurafenib,dabrafenib/trametinib/vemurafenib,ipilimumab/vemurafenib,irinotecan/panitumumab/vemurafenib,pembrolizumab/vemurafenib,rebastinib,trametinib/vemurafenib,vemurafenib
FURIN	furin, paired basic amino acid cleaving enzyme	FURIN	-1.008	Cytoplasm	peptidase	unspecified application	furin inhibitor,hexa-D-arginine,nona-D-arginine amide
GAS6	growth arrest specific 6	GAS6	-0.772	Extracellular Space	growth factor		AVB-S6-500
HAVCR2	hepatitis A virus cellular receptor 2	HAVCR2	-1	Plasma Membrane	other	unspecified application	BGB-A425,BMS-986258,LY3321367,LY3415244,MBG453,RO7121661,Sym023,TSR-022
HLA-DRB1	major histocompatibility complex, class II, DR beta 1	HLA-DRB1	-0.727	Plasma Membrane	transmembrane receptor		apolizumab
HMOX1	heme oxygenase 1	HMOX1	-0.681	Cytoplasm	enzyme	efficacy,safety,unspecified application	tin mesoporphyrin
HRH2	histamine receptor H2	HRH2	-0.572	Plasma Membrane	G-protein coupled receptor		asenapine,buclizine,cimetidine,cimetidine/dexamethasone/diphenhydramine,dexamethasone/diphenhydramine/ranitidine,doxepin,epinastine,famotidine,famotidine/ibuprofen,methantheline,metiamide,nizatidine,ranitidine,tesmilifene,triprolidine
HSP90AA1	heat shock protein 90 alpha family class A member 1	HSP90AA1	-0.354	Cytoplasm	enzyme	safety,unspecified application	alvespimycin,cisplatin,luminespib,retaspimycin,TAS-116
HSP90AB1	heat shock protein 90 alpha family class B member 1	HSP90AB1	-0.269	Cytoplasm	enzyme		alvespimycin,cisplatin,retaspimycin,TAS-116
ICAM1	intercellular adhesion molecule 1	ICAM1	-0.598	Plasma Membrane	transmembrane receptor	diagnosis,efficacy,prognosis,unspecified application	tyroserleutide
IFNAR2	interferon alpha and beta receptor subunit 2	IFNAR2	-0.115	Plasma Membrane	transmembrane receptor		bevacizumab/IFNA2A,cladribine/peginterferon alfa-2a,cladribine/recombinant interferon,cytarabine/IFNA2B,cytarabine/recombinant interferon,hydroxyurea/recombinant interferon,IFNA2,IFNA2B/ribavirin,imatinib/nilotinib/pegintron,imatinib/peginterferon alfa-2a,interferon alfa-n1,interferon alfacon-1,interferon alfacon-1/ribavirin,interferon beta-1a,interferon beta-1b,nitazoxanide/peginterferon alfa-2a…
IFNGR1	interferon gamma receptor 1	IFNGR1	-0.275	Plasma Membrane	transmembrane receptor		interferon gamma-1b
IFNGR2	interferon gamma receptor 2	IFNGR2	-0.228	Plasma Membrane	transmembrane receptor		interferon gamma-1b
IKBKB	inhibitor of nuclear factor kappa B kinase subunit beta	IKBKB	-0.344	Cytoplasm	kinase	unspecified application	auranofin,IKKbeta inhibitor
IL15	interleukin 15	IL15	-0.557	Extracellular Space	cytokine	diagnosis,efficacy	ALT-803
IL13RA1	interleukin 13 receptor subunit alpha 1	IL13RA1	-0.364	Plasma Membrane	transmembrane receptor		cintredekin besudotox
IL1A	interleukin 1 alpha	IL1A	-0.532	Extracellular Space	cytokine	efficacy,prognosis,unspecified application	MABp1
IL1B	interleukin 1 beta	IL1B	-0.623	Extracellular Space	cytokine	diagnosis,efficacy,prognosis	canakinumab,canakinumab/colchicine,canakinumab/INS,canakinumab/methotrexate,gallium nitrate,gevokizumab
IL1R1	interleukin 1 receptor type 1	IL1R1	-1.085	Plasma Membrane	transmembrane receptor		anakinra
IL2RG	interleukin 2 receptor subunit gamma	IL2RG	-0.483	Plasma Membrane	transmembrane receptor	unspecified application	aldesleukin,BNZ132-1-40,denileukin diftitox
IL4R	interleukin 4 receptor	IL4R	-0.137	Plasma Membrane	transmembrane receptor	response to therapy,unspecified application	dupilumab,MDNA55
IL6R	interleukin 6 receptor	IL6R	-0.358	Plasma Membrane	transmembrane receptor	efficacy	methotrexate/sarilumab,methotrexate/tocilizumab,sarilumab,tocilizumab
IL7R	interleukin 7 receptor	IL7R	-0.772	Plasma Membrane	transmembrane receptor		OSE-127,recombinant human interleukin-7
IMPDH1	inosine monophosphate dehydrogenase 1	IMPDH1	-0.029	Cytoplasm	enzyme		6-mercaptopurine/prednisone/thioguanine,cytarabine/daunorubicin/thioguanine,cytarabine/thioguanine,IFNA2B/ribavirin,imatinib/thioguanine,interferon alfacon-1/ribavirin,methylprednisolone/mycophenolate mofetil,mycophenolate mofetil,mycophenolate mofetil/prednisone,mycophenolic acid,nitazoxanide/peginterferon alfa-2a/ribavirin,PEG-interferon alfa-2a/ribavirin,pegintron/ribavirin,ribavirin,thioguani…
IMPDH2	inosine monophosphate dehydrogenase 2	IMPDH2	-0.328	Cytoplasm	enzyme		6-mercaptopurine/prednisone/thioguanine,cytarabine/daunorubicin/thioguanine,cytarabine/thioguanine,IFNA2B/ribavirin,imatinib/thioguanine,interferon alfacon-1/ribavirin,methylprednisolone/mycophenolate mofetil,mycophenolate mofetil,mycophenolate mofetil/prednisone,mycophenolic acid,pegintron/ribavirin,ribavirin,thioguanine,VX-944
KHDRBS1	KH RNA binding domain containing, signal transduction associated 1	KHDRBS1	-0.456	Nucleus	transcription regulator		CWP232291
LILRB2	leukocyte immunoglobulin like receptor B2	LILRB2	-0.296	Plasma Membrane	transmembrane receptor		MK-4830
MKNK1	MAPK interacting serine/threonine kinase 1	MKNK1	-0.536	Cytoplasm	kinase		BAY1143269,dacomitinib,ETC-1907206,tomivosertib
MPEG1	macrophage expressed 1	MPEG1	-0.364	Cytoplasm	other		CFI-402257
MRC1	mannose receptor C-type 1	MRC1	-0.849	Plasma Membrane	transmembrane receptor		technetium Tc 99m tilmanocept
MYC	MYC proto-oncogene, bHLH transcription factor	MYC	-1.171	Nucleus	transcription regulator	diagnosis,efficacy,prognosis,response to therapy,unspecified application	AVI-4126,MYC-targeting siRNA DCR-MYC
MYD88	MYD88 innate immune signal transduction adaptor	MYD88	-0.841	Plasma Membrane	other	efficacy	bazlitoran
NCL	nucleolin	NCL	-0.222	Nucleus	other		AGRO 100
NFE2L2	nuclear factor, erythroid 2 like 2	NFE2L2	-0.481	Nucleus	transcription regulator	efficacy	RTA 408
NFKB1	nuclear factor kappa B subunit 1	NFKB1	-0.412	Nucleus	transcription regulator		bortezomib/dexamethasone/thalidomide,bortezomib/thalidomide,dexamethasone/thalidomide,prednisone/thalidomide,rituximab/thalidomide,thalidomide,triflusal
NOTCH1	notch receptor 1	NOTCH1	-0.494	Plasma Membrane	transcription regulator	diagnosis,efficacy	OMP-52M51
NQO2	N-ribosyldihydronicotinamide:quinone reductase 2	NQO2	-0.343	Cytoplasm	enzyme		caricotamide
NRP1	neuropilin 1	NRP1	-1.349	Plasma Membrane	transmembrane receptor	diagnosis,efficacy	vesencumab
NUDT1	nudix hydrolase 1	NUDT1	-0.312	Extracellular Space	phosphatase		karonudib
OGFR	opioid growth factor receptor	OGFR	-0.459	Plasma Membrane	other		enkephalin, methionine
PDE3B	phosphodiesterase 3B	PDE3B	-0.616	Cytoplasm	enzyme		amrinone,cilostazol,dipyridamole,dyphylline,medorinone,nitroglycerin,pentoxifylline,theophylline,tolbutamide
PDE4A	phosphodiesterase 4A	PDE4A	0.095	Cytoplasm	enzyme		amrinone,anagrelide,apremilast,arofylline,aspirin/dipyridamole,aspirin/dipyridamole/telmisartan,caffeine,caffeine/ergotamine,cilomilast,dipyridamole,drotaverin,dyphylline,enprofylline,ibudilast,ketotifen,L 869298,L-826,141,milrinone,pentoxifylline,roflumilast,tetomilast,theophylline
PDE4B	phosphodiesterase 4B	PDE4B	-0.495	Cytoplasm	enzyme		anagrelide,apremilast,arofylline,caffeine,caffeine/ergotamine,cilomilast,dipyridamole,dyphylline,enprofylline,ibudilast,ketotifen,L 869298,L-826,141,milrinone,nitroglycerin,papaverine,pentoxifylline,roflumilast,tetomilast,theophylline,tolbutamide
PDE4D	phosphodiesterase 4D	PDE4D	-0.503	Cytoplasm	enzyme		anagrelide,apremilast,arofylline,caffeine,caffeine/ergotamine,cilomilast,dipyridamole,dyphylline,ketotifen,L 869298,L-826,141,milrinone,nitroglycerin,pentoxifylline,roflumilast,tetomilast,theophylline,tolbutamide
PFKFB3	6-phosphofructo-2-kinase/fructose-2,6-biphosphatase 3	PFKFB3	-0.402	Cytoplasm	kinase		PFK-158
PHB	prohibitin	PHB	-0.523	Nucleus	transcription regulator	diagnosis	prohibitin-targeting peptide 1
PIK3CA	phosphatidylinositol-4,5-bisphosphate 3-kinase catalytic subunit alpha	PIK3CA	-0.824	Cytoplasm	kinase	efficacy,prognosis,response to therapy	alpelisib,alpelisib/fulvestrant,alpelisib/trastuzumab emtansine,AZD8835,BAY1082439,bimiralisib,buparlisib,CLR457,copanlisib,dactolisib,GDC-0077,pictilisib,pilaralisib,PKI-179,PWT33597,PX-866,serabelisib,SF 1126,taselisib
PIKFYVE	phosphoinositide kinase, FYVE-type zinc finger containing	PIKFYVE	-0.651	Cytoplasm	kinase		apilimod
PIM3	Pim-3 proto-oncogene, serine/threonine kinase	PIM3	-0.822	Cytoplasm	kinase		AZD-1208,LGH447,PIM/FLT3 kinase inhibitor SEL24,SGI 1776
PKM	pyruvate kinase M1/2	PKM	-0.552	Cytoplasm	kinase	unspecified application	CAP-232
POLD1	DNA polymerase delta 1, catalytic subunit	POLD1	-1.323	Nucleus	enzyme	diagnosis	cladribine/cytarabine/daunorubicin,cladribine/cytarabine/filgrastim,cladribine/cytarabine/filgrastim/mitoxantrone,clofarabine,clofarabine/cyclophosphamide,clofarabine/cyclophosphamide/etoposide,clofarabine/cyclophosphamide/etoposide/imatinib,clofarabine/cytarabine/filgrastim,clofarabine/filgrastim,cyclophosphamide/cytarabine/6-mercaptopurine,cytarabine,cytarabine/daunorubicin,cytarabine/daunorubi…
POLE3	DNA polymerase epsilon 3, accessory subunit	POLE3	-0.585	Nucleus	enzyme		bortezomib/cladribine/rituximab,cladribine,cladribine/cytarabine/daunorubicin,cladribine/cytarabine/decitabine,cladribine/cytarabine/filgrastim,cladribine/cytarabine/filgrastim/idarubicin,cladribine/cytarabine/filgrastim/idarubicin/plerixafor,cladribine/cytarabine/filgrastim/mitoxantrone,cladribine/peginterferon alfa-2a,cladribine/recombinant interferon,cladribine/rituximab
POR	cytochrome p450 oxidoreductase	POR	-0.367	Cytoplasm	enzyme		carboplatin/doxorubicin,cisplatin/doxorubicin,cisplatin/doxorubicin/ifosfamide,cisplatin/doxorubicin/ifosfamide/methotrexate,cisplatin/doxorubicin/methotrexate,dacarbazine/doxorubicin,dacarbazine/doxorubicin/ifosfamide,daunorubicin,daunorubicin/tretinoin,doxorubicin,doxorubicin/ifosfamide,doxorubicin/streptozocin,doxorubicin/tretinoin,nitazoxanide,nitazoxanide/peginterferon alfa-2a/ribavirin
PRDX5	peroxiredoxin 5	PRDX5	-0.652	Cytoplasm	enzyme	unspecified application	auranofin
PRMT1	protein arginine methyltransferase 1	PRMT1	-0.467	Nucleus	enzyme		GSK3368715
PTGER2	prostaglandin E receptor 2	PTGER2	-0.574	Plasma Membrane	G-protein coupled receptor		CP 533536,diclofenac/misoprostol,EP2 receptor agonist,misoprostol,prostaglandin E1,prostaglandin E2
PTPN1	protein tyrosine phosphatase non-receptor type 1	PTPN1	-0.64	Cytoplasm	phosphatase	prognosis	protein tyrosine phosphatase 1B inhibitor,trodusquemine
PTPN6	protein tyrosine phosphatase non-receptor type 6	PTPN6	-0.453	Cytoplasm	phosphatase		SC-43
PTPN11	protein tyrosine phosphatase non-receptor type 11	PTPN11	-0.311	Cytoplasm	phosphatase		JAB-3068,RLY-1971,RMC-4630,TNO155
RGS16	regulator of G protein signaling 16	RGS16	-0.67	Cytoplasm	enzyme		AGS-16M18
RIPK2	receptor interacting serine/threonine kinase 2	RIPK2	-0.449	Plasma Membrane	kinase		GSK2983559
RPL3	ribosomal protein L3	RPL3	-0.199	Nucleus	other		omacetaxine mepesuccinate
RPS12	ribosomal protein S12	RPS12	-0.392	Cytoplasm	other		neomycin
RPS6KA1	ribosomal protein S6 kinase A1	RPS6KA1	-0.813	Cytoplasm	kinase		PMD-026
RXRA	retinoid X receptor alpha	RXRA	-0.435	Nucleus	ligand-dependent nuclear receptor		acitretin,alitretinoin,bexarotene,daunorubicin/tretinoin,doxorubicin/tretinoin,etretinate,idarubicin/tretinoin,theophylline/tretinoin/valproic acid,tretinoin
S1PR4	sphingosine-1-phosphate receptor 4	S1PR4	-0.384	Plasma Membrane	G-protein coupled receptor		fingolimod phosphate
SIRPA	signal regulatory protein alpha	SIRPA	-0.494	Plasma Membrane	phosphatase		BI 765063,CC-95251
SPHK2	sphingosine kinase 2	SPHK2	-1.032	Cytoplasm	kinase		opaganib
SRC	SRC proto-oncogene, non-receptor tyrosine kinase	SRC	-1.074	Cytoplasm	kinase	diagnosis,disease progression,efficacy,prognosis,response to therapy	AZD0424,AZM-475271,blinatumomab/dasatinib,bosutinib,bosutinib/hydroxyurea/ponatinib,bosutinib/imatinib,bosutinib/ponatinib,bosutinib/rituximab,dasatinib,dasatinib/erlotinib,dasatinib/filgrastim,dasatinib/inotuzumab ozogamicin,dasatinib/nilotinib,docetaxel/nintedanib,KX-01,nintedanib,pexmetinib,repotrectinib,saracatinib,TPX-0046,XL999
STAT3	signal transducer and activator of transcription 3	STAT3	-0.528	Nucleus	transcription regulator	diagnosis,efficacy,prognosis,response to therapy	danvatirsen,golotimod,OPB-31121,OPB-51602,STAT3 inhibitor,TTI-101
STK24	serine/threonine kinase 24	STK24	-0.615	Cytoplasm	kinase		bosutinib,bosutinib/imatinib,bosutinib/ponatinib,bosutinib/rituximab
TNFRSF9	TNF receptor superfamily member 9	TNFRSF9	-1.184	Plasma Membrane	transmembrane receptor		ADG106,anti-CD137 antibody,CTX-471,GEN1046,INBRX 105,PF-05082566,PRS-343,RO7227166,urelumab
TNFSF13B	TNF superfamily member 13b	TNFSF13B	-0.454	Extracellular Space	cytokine	efficacy,response to therapy	belimumab,tabalumab
TUBB	tubulin beta class I	TUBB	-0.641	Cytoplasm	other	efficacy	ixabepilone,ixabepilone/rifampin
VSIR	V-set immunoregulatory receptor	VSIR	-0.742	Plasma Membrane	other		CA-170
XIAP	X-linked inhibitor of apoptosis	XIAP	-0.286	Cytoplasm	enzyme	diagnosis,efficacy	ASTX660,BI-891065,birinapant,GDC-0152,GDC-0917,idronoxil,XIAP antisense oligonucleotide AEG35156

## Sheet: Mono_12h
Symbol	Entrez Gene Name	Gene Symbol - human (HUGO / HGNC / Entrez Gene)	Expr Log Ratio	Location	Type(s)	Biomarker Application(s)	Drug(s)	Entrez Gene ID for Human	Entrez Gene ID for Mouse	Entrez Gene ID for Rat
SMS	spermine synthase	SMS	-0.492	Cytoplasm	enzyme		(짹)-2-hydroxyoleic acid
FASN	fatty acid synthase	FASN	-0.718	Cytoplasm	enzyme	diagnosis,efficacy	3-V bioscience-2640,cerulenin,orlistat,TVB-2640
B2M	beta-2-microglobulin	B2M	-0.214	Plasma Membrane	transmembrane receptor	disease progression,efficacy,safety,unspecified application	4'-iodo-4'-deoxydoxorubicin
POLB	DNA polymerase beta	POLB	-0.612	Nucleus	enzyme		5-azacytidine/cytarabine/decitabine,arsenic trioxide/cytarabine/methotrexate,cladribine/cytarabine/daunorubicin,cladribine/cytarabine/decitabine,cladribine/cytarabine/filgrastim,cladribine/cytarabine/filgrastim/idarubicin,cladribine/cytarabine/filgrastim/idarubicin/plerixafor,cladribine/cytarabine/filgrastim/mitoxantrone,clofarabine,clofarabine/cyclophosphamide,clofarabine/cyclophosphamide/etopos…
RAF1	Raf-1 proto-oncogene, serine/threonine kinase	RAF1	-0.611	Cytoplasm	kinase	efficacy	5-azacytidine/sorafenib,belvarafenib,bevacizumab/sorafenib,binimetinib/cetuximab/encorafenib,binimetinib/encorafenib,binimetinib/encorafenib/panitumumab,bortezomib/sorafenib,c-raf antisense oligonucleotide liposome,cetuximab/dabrafenib/trametinib,cetuximab/encorafenib,cetuximab/irinotecan/vemurafenib,cetuximab/vemurafenib,CHIR-265,clofarabine/cytarabine/sorafenib,cobimetinib/vemurafenib,crizotini…
IMPDH2	inosine monophosphate dehydrogenase 2	IMPDH2	0.004	Cytoplasm	enzyme		6-mercaptopurine/prednisone/thioguanine,cytarabine/daunorubicin/thioguanine,cytarabine/thioguanine,IFNA2B/ribavirin,imatinib/thioguanine,interferon alfacon-1/ribavirin,methylprednisolone/mycophenolate mofetil,mycophenolate mofetil,mycophenolate mofetil/prednisone,mycophenolic acid,pegintron/ribavirin,ribavirin,thioguanine,VX-944
TUBA1C	tubulin alpha 1c	TUBA1C	-0.374	Cytoplasm	other		6-mercaptopurine/vincristine,bevacizumab/docetaxel,bevacizumab/docetaxel/prednisone/thalidomide/zoledronic acid,bevacizumab/paclitaxel,bevacizumab/paclitaxel/pemetrexed,bevacizumab/paclitaxel/topotecan,capecitabine/docetaxel,capecitabine/docetaxel/gemcitabine,capecitabine/docetaxel/oxaliplatin/trastuzumab,cevipabulin,colchicine,colchicine/probenecid,cyclophosphamide/daunorubicin/imatinib/predniso…
TIGIT	T cell immunoreceptor with Ig and ITIM domains	TIGIT	-0.697	Plasma Membrane	other		AB154,BGB-A1217,MK-7684,OMP-313M32,tiragolumab
TNFSF10	TNF superfamily member 10	TNFSF10	-0.469	Extracellular Space	cytokine	efficacy	ABBV-621
CDK4	cyclin dependent kinase 4	CDK4	-0.71	Nucleus	kinase	diagnosis	abemaciclib,abemaciclib/anastrozole,abemaciclib/aromatase inhibitor,abemaciclib/aromatase inhibitor/GnRH analog,abemaciclib/exemestane,abemaciclib/fulvestrant,abemaciclib/letrozole,AG 024322,alvocidib,anastrozole/palbociclib,anastrozole/ribociclib,cyclin dependent kinase 4 inhibitor,everolimus/ribociclib,exemestane/palbociclib,exemestane/ribociclib,FCN-437,FLX925,FN-1501,fulvestrant/palbociclib,f…
BTK	Bruton tyrosine kinase	BTK	-0.225	Cytoplasm	kinase	efficacy	acalabrutinib,ACP-196/ACP-319,ARQ 531,bendamustine/ibrutinib/rituximab,BMS-986142,BTK inhibitor,DTRMWXHS-12,fenebrutinib,ibrutinib,ibrutinib/obinutuzumab,ibrutinib/rituximab,ICP-022,LOXO-305,M7583,poseltinib,SHR1459,spebrutinib,TG-1701,tirabrutinib,vecabrutinib,zanubrutinib
PIK3CD	phosphatidylinositol-4,5-bisphosphate 3-kinase catalytic subunit delta	PIK3CD	-0.158	Cytoplasm	kinase		acalisib,ACP-196/ACP-319,ACP-319,bendamustine/idelalisib/rituximab,bimiralisib,buparlisib,CLR457,copanlisib,dactolisib,dezapelisib,duvelisib,GS-9901,idelalisib,idelalisib/ofatumumab,idelalisib/rituximab,KA2237,nemiralisib,parsaclisib,pictilisib,pilaralisib,PWT143,PX-866,SF 1126,SHC014748M,tenalisib,umbralisib,YY-20394
PIK3CB	phosphatidylinositol-4,5-bisphosphate 3-kinase catalytic subunit beta	PIK3CB	-0.34	Cytoplasm	kinase		acalisib,AZD8186,BAY1082439,bimiralisib,buparlisib,CLR457,dactolisib,GSK2636771,KA2237,pictilisib,pilaralisib,PX-866,SAR260301,SF 1126
ATP1A1	ATPase Na+/K+ transporting subunit alpha 1	ATP1A1	-0.361	Plasma Membrane	transporter		acetyldigitoxin derivative,bretylium,ciclopirox olamine,digitoxin,digoxin,ethacrynic acid,ouabain,perphenazine,reserpine/trichloromethiazide,trichloromethiazide
SMPD1	sphingomyelin phosphodiesterase 1	SMPD1	-0.476	Cytoplasm	enzyme		acid sphingomyelinase inhibitor
RXRA	retinoid X receptor alpha	RXRA	0.035	Nucleus	ligand-dependent nuclear receptor		acitretin,alitretinoin,bexarotene,daunorubicin/tretinoin,doxorubicin/tretinoin,etretinate,idarubicin/tretinoin,theophylline/tretinoin/valproic acid,tretinoin
AXL	AXL receptor tyrosine kinase	AXL	-0.313	Plasma Membrane	kinase		ADCT-601,BA3011,bemcentinib,bosutinib,bosutinib/imatinib,bosutinib/ponatinib,bosutinib/rituximab,BPI-9016M,cabozantinib,cabozantinib/erlotinib,cabozantinib/nivolumab,DS-1205c,gilteritinib,humax-AXL-ADC,INCB081776,ningetinib,ONO-7475,RXDX-106,sitravatinib,SKI-G-801,TP-0903
ADK	adenosine kinase	ADK	-0.292	Nucleus	kinase	unspecified application	adenosine kinase inhibitor,IFNA2B/ribavirin,interferon alfacon-1/ribavirin,nitazoxanide/peginterferon alfa-2a/ribavirin,PEG-interferon alfa-2a/ribavirin,pegintron/ribavirin,ribavirin	132	11534	25368
TNFRSF9	TNF receptor superfamily member 9	TNFRSF9	-0.867	Plasma Membrane	transmembrane receptor		ADG106,anti-CD137 antibody,CTX-471,GEN1046,INBRX 105,PF-05082566,PRS-343,RO7227166,urelumab
FCGR3A/FCGR3B	Fc fragment of IgG receptor IIIa	FCGR3A	-0.395	Plasma Membrane	transmembrane receptor		AFM13,AFM24,IgG
NCL	nucleolin	NCL	-0.384	Nucleus	other		AGRO 100
IL2RG	interleukin 2 receptor subunit gamma	IL2RG	-0.565	Plasma Membrane	transmembrane receptor	unspecified application	aldesleukin,BNZ132-1-40,denileukin diftitox
AKR1A1	aldo-keto reductase family 1 member A1	AKR1A1	-0.661	Cytoplasm	enzyme		aldose reductase inhibitor
CD52	CD52 molecule	CD52	-0.193	Plasma Membrane	other	unspecified application	alemtuzumab,alemtuzumab/bendamustine,alemtuzumab/cyclophosphamide/fludarabine phosphate,alemtuzumab/cyclophosphamide/fludarabine phosphate/mitoxantrone,alemtuzumab/cyclophosphamide/fludarabine phosphate/rituximab,alemtuzumab/cyclosporin A,alemtuzumab/fludarabine phosphate,alemtuzumab/pentostatin,alemtuzumab/rituximab
POLA1	DNA polymerase alpha 1, catalytic subunit	POLA1	-0.445	Nucleus	enzyme		alemtuzumab/cyclophosphamide/fludarabine phosphate,alemtuzumab/cyclophosphamide/fludarabine phosphate/mitoxantrone,alemtuzumab/cyclophosphamide/fludarabine phosphate/rituximab,alemtuzumab/fludarabine phosphate,bortezomib/cladribine/rituximab,chlorambucil/fludarabine phosphate,cladribine,cladribine/cytarabine/daunorubicin,cladribine/cytarabine/decitabine,cladribine/cytarabine/filgrastim,cladribine…
PPIA	peptidylprolyl isomerase A	PPIA	-0.454	Cytoplasm	enzyme		alemtuzumab/cyclosporin A,cyclosporin A,cyclosporin A/methotrexate,cyclosporine A/sirolimus/tacrolimus,cyclosporine A/tacrolimus,N-methyl-4-Ile-cyclosporin
FDPS	farnesyl diphosphate synthase	FDPS	-0.241	Cytoplasm	enzyme		alendronate/cholecalciferol,alendronic acid,ibandronic acid,minodronate,pamidronic acid,risedronic acid,zoledronic acid
HSP90AA1	heat shock protein 90 alpha family class A member 1	HSP90AA1	-0.396	Cytoplasm	enzyme	safety,unspecified application	alvespimycin,cisplatin,luminespib,retaspimycin,TAS-116
HSP90B1	heat shock protein 90 beta family member 1	HSP90B1	12.106	Cytoplasm	other		alvespimycin,cisplatin,retaspimycin
HSP90AB1	heat shock protein 90 alpha family class B member 1	HSP90AB1	-0.162	Cytoplasm	enzyme		alvespimycin,cisplatin,retaspimycin,TAS-116
CDK9	cyclin dependent kinase 9	CDK9	-1.738	Nucleus	kinase		alvocidib,AZD4573,AZD5438,BAY1251152,BMS-387032,CDK9 inhibitor,CYC065,dinaciclib,riviciclib,roniciclib,roscovitine,SB-1317
CDK8	cyclin dependent kinase 8	CDK8	-0.697	Nucleus	kinase		alvocidib,BCD-115,SEL120
CDK7	cyclin dependent kinase 7	CDK7	-0.132	Nucleus	kinase		alvocidib,BMS-387032,CT7001,roscovitine,SB-1317,SY-1365
SOAT1	sterol O-acyltransferase 1	SOAT1	-0.312	Cytoplasm	enzyme	unspecified application	amlodipine/ezetimibe/losartan/rosuvastatin,atorvastatin/ezetimibe,ezetimibe,ezetimibe/fenofibrate,ezetimibe/fluvastatin,ezetimibe/rosuvastatin,ezetimibe/simvastatin,hesperetin,pactimibe
PDE4A	phosphodiesterase 4A	PDE4A	-0.564	Cytoplasm	enzyme		amrinone,anagrelide,apremilast,arofylline,aspirin/dipyridamole,aspirin/dipyridamole/telmisartan,caffeine,caffeine/ergotamine,cilomilast,dipyridamole,drotaverin,dyphylline,enprofylline,ibudilast,ketotifen,L 869298,L-826,141,milrinone,pentoxifylline,roflumilast,tetomilast,theophylline
PDE4B	phosphodiesterase 4B	PDE4B	-0.808	Cytoplasm	enzyme		anagrelide,apremilast,arofylline,caffeine,caffeine/ergotamine,cilomilast,dipyridamole,dyphylline,enprofylline,ibudilast,ketotifen,L 869298,L-826,141,milrinone,nitroglycerin,papaverine,pentoxifylline,roflumilast,tetomilast,theophylline,tolbutamide
PDE4D	phosphodiesterase 4D	PDE4D	-0.462	Cytoplasm	enzyme		anagrelide,apremilast,arofylline,caffeine,caffeine/ergotamine,cilomilast,dipyridamole,dyphylline,ketotifen,L 869298,L-826,141,milrinone,nitroglycerin,pentoxifylline,roflumilast,tetomilast,theophylline,tolbutamide
IL1R1	interleukin 1 receptor type 1	IL1R1	-0.542	Plasma Membrane	transmembrane receptor		anakinra
CCR5	C-C motif chemokine receptor 5 (gene/pseudogene)	CCR5	-0.009	Plasma Membrane	G-protein coupled receptor	diagnosis,efficacy	ancriviroc,BMS-813160,maraviroc,PRO 140,vicriviroc
MR1	major histocompatibility complex, class I-related	MR1	-0.403	Plasma Membrane	transmembrane receptor		anti-thymocyte globulin (rabbit)
TREM2	triggering receptor expressed on myeloid cells 2	TREM2	-0.933	Plasma Membrane	transmembrane receptor		anti-TREM2 antibody
FAS	Fas cell surface death receptor	FAS	-1.064	Plasma Membrane	transmembrane receptor	diagnosis,disease progression,efficacy	APO010
HLA-DRB1	major histocompatibility complex, class II, DR beta 1	HLA-DRB1	-0.533	Plasma Membrane	transmembrane receptor		apolizumab
PRDX5	peroxiredoxin 5	PRDX5	-0.302	Cytoplasm	enzyme	unspecified application	auranofin
GAS6	growth arrest specific 6	GAS6	-0.179	Extracellular Space	growth factor		AVB-S6-500
ATM	ATM serine/threonine kinase	ATM	-0.411	Nucleus	kinase	diagnosis	AZD0156,AZD1390,M3541
SRC	SRC proto-oncogene, non-receptor tyrosine kinase	SRC	-1.111	Cytoplasm	kinase	diagnosis,disease progression,efficacy,prognosis,response to therapy	AZD0424,AZM-475271,blinatumomab/dasatinib,bosutinib,bosutinib/hydroxyurea/ponatinib,bosutinib/imatinib,bosutinib/ponatinib,bosutinib/rituximab,dasatinib,dasatinib/erlotinib,dasatinib/filgrastim,dasatinib/inotuzumab ozogamicin,dasatinib/nilotinib,docetaxel/nintedanib,KX-01,nintedanib,pexmetinib,repotrectinib,saracatinib,TPX-0046,XL999
PIM1	Pim-1 proto-oncogene, serine/threonine kinase	PIM1	-0.082	Cytoplasm	kinase	disease progression,prognosis	AZD-1208,LGH447,PIM/FLT3 kinase inhibitor SEL24,SGI 1776
PIM3	Pim-3 proto-oncogene, serine/threonine kinase	PIM3	-0.434	Cytoplasm	kinase		AZD-1208,LGH447,PIM/FLT3 kinase inhibitor SEL24,SGI 1776
SLC16A1	solute carrier family 16 member 1	SLC16A1	-0.339	Plasma Membrane	transporter	diagnosis	AZD-3965
ATP6V1A	ATPase H+ transporting V1 subunit A	ATP6V1A	-0.548	Plasma Membrane	transporter		bafilomycin A1,bafilomycin b1
CTSK	cathepsin K	CTSK	-0.961	Cytoplasm	peptidase	efficacy	balicatib,cathepsin K inhibitor,odanacatib
APP	amyloid beta precursor protein	APP	-0.388	Plasma Membrane	other	diagnosis,efficacy,unspecified application	bapineuzumab,florbetaben F,florbetapir F18
MKNK1	MAPK interacting serine/threonine kinase 1	MKNK1	-0.632	Cytoplasm	kinase		BAY1143269,dacomitinib,ETC-1907206,tomivosertib
IDH1	isocitrate dehydrogenase (NADP(+)) 1	IDH1	-0.335	Cytoplasm	enzyme	unspecified application	BAY1436032,DS-1001,IDH1 inhibitor,IDH305,ivosidenib,olutasidenib
ATR	ATR serine/threonine kinase	ATR	-0.367	Nucleus	kinase		BAY1895344,berzosertib,ceralasertib,VX-803
TNFSF13B	TNF superfamily member 13b	TNFSF13B	-0.444	Extracellular Space	cytokine	efficacy,response to therapy	belimumab,tabalumab
METAP2	methionyl aminopeptidase 2	METAP2	-0.204	Cytoplasm	peptidase	unspecified application	beloranib,nitroxoline,O-(chloroacetylcarbamoyl)fumagillol,PPI-2458,SDX-7320,XMT-1107
IFNAR2	interferon alpha and beta receptor subunit 2	IFNAR2	-0.339	Plasma Membrane	transmembrane receptor		bevacizumab/IFNA2A,cladribine/peginterferon alfa-2a,cladribine/recombinant interferon,cytarabine/IFNA2B,cytarabine/recombinant interferon,hydroxyurea/recombinant interferon,IFNA2,IFNA2B/ribavirin,imatinib/nilotinib/pegintron,imatinib/peginterferon alfa-2a,interferon alfa-n1,interferon alfacon-1,interferon alfacon-1/ribavirin,interferon beta-1a,interferon beta-1b,nitazoxanide/peginterferon alfa-2a…
HAVCR2	hepatitis A virus cellular receptor 2	HAVCR2	-0.757	Plasma Membrane	other	unspecified application	BGB-A425,BMS-986258,LY3321367,LY3415244,MBG453,RO7121661,Sym023,TSR-022
SIRPA	signal regulatory protein alpha	SIRPA	-0.189	Plasma Membrane	phosphatase		BI 765063,CC-95251
PTK2	protein tyrosine kinase 2	PTK2	-1.475	Cytoplasm	kinase	diagnosis,disease progression,efficacy,prognosis	BI 853520,conteltinib,lorlatinib,repotrectinib
BRD2	bromodomain containing 2	BRD2	-0.453	Nucleus	kinase		BI 894999
FCGR2B	Fc fragment of IgG receptor IIb	FCGR2B	-0.278	Plasma Membrane	transmembrane receptor		BI-1206,IgG,XmAb5871
ACVR2A	activin A receptor type 2A	ACVR2A	-0.383	Plasma Membrane	kinase		bimagrumab	92	11480	29263
PIK3CG	phosphatidylinositol-4,5-bisphosphate 3-kinase catalytic subunit gamma	PIK3CG	-0.936	Cytoplasm	kinase		bimiralisib,buparlisib,CLR457,dactolisib,PI3Kg inhibitor,pictilisib,pilaralisib,PX-866,SF 1126,tenalisib
BIRC3	baculoviral IAP repeat containing 3	BIRC3	-0.673	Cytoplasm	enzyme	diagnosis	birinapant
CXCL8	C-X-C motif chemokine ligand 8	CXCL8	-0.159	Extracellular Space	cytokine	diagnosis,efficacy,prognosis,unspecified application	BMS-986253
NLRP3	NLR family pyrin domain containing 3	NLRP3	-0.393	Cytoplasm	other		BMS-986299
PTGER4	prostaglandin E receptor 4	PTGER4	-0.304	Plasma Membrane	G-protein coupled receptor	unspecified application	BMS-986310,diclofenac/misoprostol,E7046,grapiprant,misoprostol,prostaglandin E1,prostaglandin E2,rivenprost
POLE3	DNA polymerase epsilon 3, accessory subunit	POLE3	-0.812	Nucleus	enzyme		bortezomib/cladribine/rituximab,cladribine,cladribine/cytarabine/daunorubicin,cladribine/cytarabine/decitabine,cladribine/cytarabine/filgrastim,cladribine/cytarabine/filgrastim/idarubicin,cladribine/cytarabine/filgrastim/idarubicin/plerixafor,cladribine/cytarabine/filgrastim/mitoxantrone,cladribine/peginterferon alfa-2a,cladribine/recombinant interferon,cladribine/rituximab
NFKB1	nuclear factor kappa B subunit 1	NFKB1	-0.569	Nucleus	transcription regulator		bortezomib/dexamethasone/thalidomide,bortezomib/thalidomide,dexamethasone/thalidomide,prednisone/thalidomide,rituximab/thalidomide,thalidomide,triflusal
VSIR	V-set immunoregulatory receptor	VSIR	-0.603	Plasma Membrane	other		CA-170
IL1B	interleukin 1 beta	IL1B	-0.698	Extracellular Space	cytokine	diagnosis,efficacy,prognosis	canakinumab,canakinumab/colchicine,canakinumab/INS,canakinumab/methotrexate,gallium nitrate,gevokizumab
PKM	pyruvate kinase M1/2	PKM	-0.52	Cytoplasm	kinase	unspecified application	CAP-232
POR	cytochrome p450 oxidoreductase	POR	-0.274	Cytoplasm	enzyme		carboplatin/doxorubicin,cisplatin/doxorubicin,cisplatin/doxorubicin/ifosfamide,cisplatin/doxorubicin/ifosfamide/methotrexate,cisplatin/doxorubicin/methotrexate,dacarbazine/doxorubicin,dacarbazine/doxorubicin/ifosfamide,daunorubicin,daunorubicin/tretinoin,doxorubicin,doxorubicin/ifosfamide,doxorubicin/streptozocin,doxorubicin/tretinoin,nitazoxanide,nitazoxanide/peginterferon alfa-2a/ribavirin
NQO2	N-ribosyldihydronicotinamide:quinone reductase 2	NQO2	-0.544	Cytoplasm	enzyme		caricotamide
CTSL	cathepsin L	CTSL	-0.431	Cytoplasm	peptidase		cathepsin L inhibitor
FGR	FGR proto-oncogene, Src family tyrosine kinase	FGR	-0.768	Nucleus	kinase		cetuximab/irinotecan/vemurafenib,cetuximab/vemurafenib,cobimetinib/vemurafenib,crizotinib/vemurafenib,dabrafenib/trametinib/vemurafenib,ipilimumab/vemurafenib,irinotecan/panitumumab/vemurafenib,pembrolizumab/vemurafenib,rebastinib,trametinib/vemurafenib,vemurafenib
MPEG1	macrophage expressed 1	MPEG1	-0.568	Cytoplasm	other		CFI-402257
CCL2	C-C motif chemokine ligand 2	CCL2	-0.548	Extracellular Space	cytokine	diagnosis,efficacy,prognosis,response to therapy,safety,unspecified application	CNTO 888,mimosine
KHDRBS1	KH RNA binding domain containing, signal transduction associated 1	KHDRBS1	-0.366	Nucleus	transcription regulator		CWP232291
ANXA1	annexin A1	ANXA1	12.007	Plasma Membrane	enzyme	diagnosis,prognosis,unspecified application	cytarabine/hydrocortisone/methotrexate,dasatinib/hydrocortisone,hydrocortisone,hydrocortisone/imatinib,hydrocortisone/mitoxantrone,hydrocortisone/prednisone
STAT3	signal transducer and activator of transcription 3	STAT3	-0.558	Nucleus	transcription regulator	diagnosis,efficacy,prognosis,response to therapy	danvatirsen,golotimod,OPB-31121,OPB-51602,STAT3 inhibitor,TTI-101
TNFRSF10A	TNF receptor superfamily member 10a	TNFRSF10A	-0.014	Plasma Membrane	transmembrane receptor	diagnosis	dulanermin,mapatumumab,trm-1
IL4R	interleukin 4 receptor	IL4R	-0.321	Plasma Membrane	transmembrane receptor	response to therapy,unspecified application	dupilumab,MDNA55
APEX1	apurinic/apyrimidinic endodeoxyribonuclease 1	APEX1	-0.309	Nucleus	enzyme		E 3330,lucanthone
OAZ1	ornithine decarboxylase antizyme 1	OAZ1	12.076	Cytoplasm	enzyme	diagnosis	eflornithine
OGFR	opioid growth factor receptor	OGFR	-0.712	Plasma Membrane	other		enkephalin, methionine
CHD1	chromodomain helicase DNA binding protein 1	CHD1	-0.448	Nucleus	enzyme		epirubicin,epirubicin/paclitaxel
CALCRL	calcitonin receptor like receptor	CALCRL	-2.088	Plasma Membrane	G-protein coupled receptor		erenumab
S1PR4	sphingosine-1-phosphate receptor 4	S1PR4	-1.24	Plasma Membrane	G-protein coupled receptor		fingolimod phosphate
S1PR5	sphingosine-1-phosphate receptor 5	S1PR5	-1.702	Plasma Membrane	G-protein coupled receptor		fingolimod,fingolimod phosphate
ATP6V1B2	ATPase H+ transporting V1 subunit B2	ATP6V1B2	-0.699	Cytoplasm	transporter	unspecified application	gallium nitrate
LGALS3	galectin 3	LGALS3	12.286	Extracellular Space	other	diagnosis,unspecified application	GCS-100,GR-MD-02
PRMT5	protein arginine methyltransferase 5	PRMT5	0.084	Cytoplasm	enzyme		GSK3326595,JNJ-64619178
PRMT1	protein arginine methyltransferase 1	PRMT1	-0.489	Nucleus	enzyme		GSK3368715
SF3B1	splicing factor 3b subunit 1	SF3B1	-0.11	Nucleus	other		H3B-8800
DLD	dihydrolipoamide dehydrogenase	DLD	-0.546	Cytoplasm	enzyme		hexachlorophene
SLC8A1	solute carrier family 8 member A1	SLC8A1	-0.528	Plasma Membrane	transporter		icosapent
MIF	macrophage migration inhibitory factor	MIF	11.854	Extracellular Space	cytokine	diagnosis,prognosis,response to therapy	imalumab
IFNGR1	interferon gamma receptor 1	IFNGR1	-0.294	Plasma Membrane	transmembrane receptor		interferon gamma-1b
IFNGR2	interferon gamma receptor 2	IFNGR2	-0.088	Plasma Membrane	transmembrane receptor		interferon gamma-1b
TUBB	tubulin beta class I	TUBB	-0.482	Cytoplasm	other	efficacy	ixabepilone,ixabepilone/rifampin
POLG	DNA polymerase gamma, catalytic subunit	POLG	-0.424	Cytoplasm	enzyme	diagnosis	lamivudine/nelfinavir/stavudine,lamivudine/nevirapine/stavudine,lamivudine/stavudine,stavudine,vidarabine,zalcitabine
FDFT1	farnesyl-diphosphate farnesyltransferase 1	FDFT1	-0.549	Cytoplasm	enzyme	unspecified application	lapaquistat,zoledronic acid
FES	FES proto-oncogene, tyrosine kinase	FES	-1.14	Cytoplasm	kinase		lorlatinib
IL1A	interleukin 1 alpha	IL1A	-1.118	Extracellular Space	cytokine	efficacy,prognosis,unspecified application	MABp1
IL6R	interleukin 6 receptor	IL6R	-0.479	Plasma Membrane	transmembrane receptor	efficacy	methotrexate/sarilumab,methotrexate/tocilizumab,sarilumab,tocilizumab
BSG	basigin (Ok blood group)	BSG	-0.248	Plasma Membrane	transporter	disease progression,prognosis,response to therapy	metuximab
CD74	CD74 molecule	CD74	12.369	Plasma Membrane	transmembrane receptor		milatuzumab
LILRB2	leukocyte immunoglobulin like receptor B2	LILRB2	-0.216	Plasma Membrane	transmembrane receptor		MK-4830
RPS12	ribosomal protein S12	RPS12	-0.364	Cytoplasm	other		neomycin
RELA	RELA proto-oncogene, NF-kB subunit	RELA	-0.492	Nucleus	transcription regulator	diagnosis,efficacy	NF-kappaB decoy
RPL3	ribosomal protein L3	RPL3	-0.311	Nucleus	other		omacetaxine mepesuccinate
NOTCH1	notch receptor 1	NOTCH1	-0.278	Plasma Membrane	transcription regulator	diagnosis,efficacy	OMP-52M51
SPHK2	sphingosine kinase 2	SPHK2	-1.542	Cytoplasm	kinase		opaganib
IL7R	interleukin 7 receptor	IL7R	-0.504	Plasma Membrane	transmembrane receptor		OSE-127,recombinant human interleukin-7
LGALS1	galectin 1	LGALS1	12.437	Extracellular Space	other	diagnosis,prognosis	OTX008
PFKFB3	6-phosphofructo-2-kinase/fructose-2,6-biphosphatase 3	PFKFB3	-0.313	Cytoplasm	kinase		PFK-158
RPS6KA1	ribosomal protein S6 kinase A1	RPS6KA1	-1.004	Cytoplasm	kinase		PMD-026
RPS6KA2	ribosomal protein S6 kinase A2	RPS6KA2	-0.946	Nucleus	kinase		PMD-026
ABCA1	ATP binding cassette subfamily A member 1	ABCA1	-0.268	Plasma Membrane	transporter		probucol	19	11303	313210
PTPN1	protein tyrosine phosphatase non-receptor type 1	PTPN1	-0.649	Cytoplasm	phosphatase	prognosis	protein tyrosine phosphatase 1B inhibitor,trodusquemine
TXN	thioredoxin	TXN	12.222	Cytoplasm	enzyme	efficacy,unspecified application	PX-12
SLC1A4	solute carrier family 1 member 4	SLC1A4	-1.048	Plasma Membrane	transporter		riluzole
NFE2L2	nuclear factor, erythroid 2 like 2	NFE2L2	-0.377	Nucleus	transcription regulator	efficacy	RTA 408
PTPN6	protein tyrosine phosphatase non-receptor type 6	PTPN6	-0.387	Cytoplasm	phosphatase		SC-43
EZH1	enhancer of zeste 1 polycomb repressive complex 2 subunit	EZH1	-0.339	Nucleus	enzyme		tazemetostat,valemetostat
MRC1	mannose receptor C-type 1	MRC1	-0.269	Plasma Membrane	transmembrane receptor		technetium Tc 99m tilmanocept
HMOX1	heme oxygenase 1	HMOX1	-0.773	Cytoplasm	enzyme	efficacy,safety,unspecified application	tin mesoporphyrin
ACAA1	acetyl-CoA acyltransferase 1	ACAA1	-0.702	Cytoplasm	enzyme	unspecified application	trimetazidine	30	113868	24157|501072
ICAM1	intercellular adhesion molecule 1	ICAM1	-0.349	Plasma Membrane	transmembrane receptor	diagnosis,efficacy,prognosis,unspecified application	tyroserleutide
GGPS1	geranylgeranyl diphosphate synthase 1	GGPS1	-0.658	Cytoplasm	enzyme		zoledronic acid

## Sheet: Mono_1D
Symbol	Entrez Gene Name	Gene Symbol - human (HUGO / HGNC / Entrez Gene)	Expr Log Ratio	Location	Type(s)	Biomarker Application(s)	Drug(s)	Entrez Gene ID for Human	Entrez Gene ID for Mouse	Entrez Gene ID for Rat
SMS	spermine synthase	SMS	-0.536	Cytoplasm	enzyme		(짹)-2-hydroxyoleic acid
PTPRC	protein tyrosine phosphatase receptor type C	PTPRC	-0.04	Plasma Membrane	phosphatase	diagnosis,efficacy,unspecified application	111 In-BC8,At 211 MAb BC8-B10
B2M	beta-2-microglobulin	B2M	-0.253	Plasma Membrane	transmembrane receptor	disease progression,efficacy,safety,unspecified application	4'-iodo-4'-deoxydoxorubicin
TUBA1C	tubulin alpha 1c	TUBA1C	-0.454	Cytoplasm	other		6-mercaptopurine/vincristine,bevacizumab/docetaxel,bevacizumab/docetaxel/prednisone/thalidomide/zoledronic acid,bevacizumab/paclitaxel,bevacizumab/paclitaxel/pemetrexed,bevacizumab/paclitaxel/topotecan,capecitabine/docetaxel,capecitabine/docetaxel/gemcitabine,capecitabine/docetaxel/oxaliplatin/trastuzumab,cevipabulin,colchicine,colchicine/probenecid,cyclophosphamide/daunorubicin/imatinib/predniso…
CDK4	cyclin dependent kinase 4	CDK4	-0.747	Nucleus	kinase	diagnosis	abemaciclib,abemaciclib/anastrozole,abemaciclib/aromatase inhibitor,abemaciclib/aromatase inhibitor/GnRH analog,abemaciclib/exemestane,abemaciclib/fulvestrant,abemaciclib/letrozole,AG 024322,alvocidib,anastrozole/palbociclib,anastrozole/ribociclib,cyclin dependent kinase 4 inhibitor,everolimus/ribociclib,exemestane/palbociclib,exemestane/ribociclib,FCN-437,FLX925,FN-1501,fulvestrant/palbociclib,f…
PIK3CB	phosphatidylinositol-4,5-bisphosphate 3-kinase catalytic subunit beta	PIK3CB	-0.384	Cytoplasm	kinase		acalisib,AZD8186,BAY1082439,bimiralisib,buparlisib,CLR457,dactolisib,GSK2636771,KA2237,pictilisib,pilaralisib,PX-866,SAR260301,SF 1126
ATP1A1	ATPase Na+/K+ transporting subunit alpha 1	ATP1A1	-0.28	Plasma Membrane	transporter		acetyldigitoxin derivative,bretylium,ciclopirox olamine,digitoxin,digoxin,ethacrynic acid,ouabain,perphenazine,reserpine/trichloromethiazide,trichloromethiazide
ADA	adenosine deaminase	ADA	-0.297	Cytoplasm	enzyme		adenosine deaminase inhibitor,alemtuzumab/pentostatin,aspirin/dipyridamole,aspirin/dipyridamole/telmisartan,cyclophosphamide/pentostatin/rituximab,dipyridamole,pentostatin,pentostatin/recombinant interferon,pentostatin/rituximab,vidarabine	100	11486	24165
FCGR3A/FCGR3B	Fc fragment of IgG receptor IIIa	FCGR3A	-0.358	Plasma Membrane	transmembrane receptor		AFM13,AFM24,IgG
NCL	nucleolin	NCL	-0.199	Nucleus	other		AGRO 100
IL2RG	interleukin 2 receptor subunit gamma	IL2RG	-0.447	Plasma Membrane	transmembrane receptor	unspecified application	aldesleukin,BNZ132-1-40,denileukin diftitox
AKR1A1	aldo-keto reductase family 1 member A1	AKR1A1	-0.535	Cytoplasm	enzyme		aldose reductase inhibitor	10327	58810	78959
CD52	CD52 molecule	CD52	-0.227	Plasma Membrane	other	unspecified application	alemtuzumab,alemtuzumab/bendamustine,alemtuzumab/cyclophosphamide/fludarabine phosphate,alemtuzumab/cyclophosphamide/fludarabine phosphate/mitoxantrone,alemtuzumab/cyclophosphamide/fludarabine phosphate/rituximab,alemtuzumab/cyclosporin A,alemtuzumab/fludarabine phosphate,alemtuzumab/pentostatin,alemtuzumab/rituximab
PPIA	peptidylprolyl isomerase A	PPIA	-0.213	Cytoplasm	enzyme		alemtuzumab/cyclosporin A,cyclosporin A,cyclosporin A/methotrexate,cyclosporine A/sirolimus/tacrolimus,cyclosporine A/tacrolimus,N-methyl-4-Ile-cyclosporin
HSP90AA1	heat shock protein 90 alpha family class A member 1	HSP90AA1	-0.336	Cytoplasm	enzyme	safety,unspecified application	alvespimycin,cisplatin,luminespib,retaspimycin,TAS-116
HSP90B1	heat shock protein 90 beta family member 1	HSP90B1	13.016	Cytoplasm	other		alvespimycin,cisplatin,retaspimycin
HSP90AB1	heat shock protein 90 alpha family class B member 1	HSP90AB1	-0.212	Cytoplasm	enzyme		alvespimycin,cisplatin,retaspimycin,TAS-116
SOAT1	sterol O-acyltransferase 1	SOAT1	-0.063	Cytoplasm	enzyme	unspecified application	amlodipine/ezetimibe/losartan/rosuvastatin,atorvastatin/ezetimibe,ezetimibe,ezetimibe/fenofibrate,ezetimibe/fluvastatin,ezetimibe/rosuvastatin,ezetimibe/simvastatin,hesperetin,pactimibe
CCR5	C-C motif chemokine receptor 5 (gene/pseudogene)	CCR5	-0.165	Plasma Membrane	G-protein coupled receptor	diagnosis,efficacy	ancriviroc,BMS-813160,maraviroc,PRO 140,vicriviroc
MR1	major histocompatibility complex, class I-related	MR1	-0.348	Plasma Membrane	transmembrane receptor		anti-thymocyte globulin (rabbit)
TREM2	triggering receptor expressed on myeloid cells 2	TREM2	-0.88	Plasma Membrane	transmembrane receptor		anti-TREM2 antibody
HLA-DRB1	major histocompatibility complex, class II, DR beta 1	HLA-DRB1	-0.362	Plasma Membrane	transmembrane receptor		apolizumab
PRDX5	peroxiredoxin 5	PRDX5	-0.286	Cytoplasm	enzyme	unspecified application	auranofin
SRC	SRC proto-oncogene, non-receptor tyrosine kinase	SRC	-0.596	Cytoplasm	kinase	diagnosis,disease progression,efficacy,prognosis,response to therapy	AZD0424,AZM-475271,blinatumomab/dasatinib,bosutinib,bosutinib/hydroxyurea/ponatinib,bosutinib/imatinib,bosutinib/ponatinib,bosutinib/rituximab,dasatinib,dasatinib/erlotinib,dasatinib/filgrastim,dasatinib/inotuzumab ozogamicin,dasatinib/nilotinib,docetaxel/nintedanib,KX-01,nintedanib,pexmetinib,repotrectinib,saracatinib,TPX-0046,XL999
PIM3	Pim-3 proto-oncogene, serine/threonine kinase	PIM3	-0.486	Cytoplasm	kinase		AZD-1208,LGH447,PIM/FLT3 kinase inhibitor SEL24,SGI 1776
ATP6V1A	ATPase H+ transporting V1 subunit A	ATP6V1A	-0.536	Plasma Membrane	transporter		bafilomycin A1,bafilomycin b1
MKNK1	MAPK interacting serine/threonine kinase 1	MKNK1	-0.432	Cytoplasm	kinase		BAY1143269,dacomitinib,ETC-1907206,tomivosertib
IDH1	isocitrate dehydrogenase (NADP(+)) 1	IDH1	-0.339	Cytoplasm	enzyme	unspecified application	BAY1436032,DS-1001,IDH1 inhibitor,IDH305,ivosidenib,olutasidenib
TNFSF13B	TNF superfamily member 13b	TNFSF13B	-0.225	Extracellular Space	cytokine	efficacy,response to therapy	belimumab,tabalumab
IFNAR1	interferon alpha and beta receptor subunit 1	IFNAR1	-0.117	Plasma Membrane	transmembrane receptor		bevacizumab/IFNA2A,cladribine/peginterferon alfa-2a,cladribine/recombinant interferon,cytarabine/IFNA2B,cytarabine/recombinant interferon,hydroxyurea/recombinant interferon,IFNA2,IFNA2B/ribavirin,imatinib/nilotinib/pegintron,imatinib/peginterferon alfa-2a,interferon alfa-n1,interferon alfacon-1,interferon alfacon-1/ribavirin,interferon beta-1a,interferon beta-1b,nitazoxanide/peginterferon alfa-2a…
IFNAR2	interferon alpha and beta receptor subunit 2	IFNAR2	-0.274	Plasma Membrane	transmembrane receptor		bevacizumab/IFNA2A,cladribine/peginterferon alfa-2a,cladribine/recombinant interferon,cytarabine/IFNA2B,cytarabine/recombinant interferon,hydroxyurea/recombinant interferon,IFNA2,IFNA2B/ribavirin,imatinib/nilotinib/pegintron,imatinib/peginterferon alfa-2a,interferon alfa-n1,interferon alfacon-1,interferon alfacon-1/ribavirin,interferon beta-1a,interferon beta-1b,nitazoxanide/peginterferon alfa-2a…
HAVCR2	hepatitis A virus cellular receptor 2	HAVCR2	-0.102	Plasma Membrane	other	unspecified application	BGB-A425,BMS-986258,LY3321367,LY3415244,MBG453,RO7121661,Sym023,TSR-022
SIRPA	signal regulatory protein alpha	SIRPA	-0.446	Plasma Membrane	phosphatase		BI 765063,CC-95251
BRD2	bromodomain containing 2	BRD2	-0.302	Nucleus	kinase		BI 894999
FCGR2B	Fc fragment of IgG receptor IIb	FCGR2B	-0.274	Plasma Membrane	transmembrane receptor		BI-1206,IgG,XmAb5871
POLE3	DNA polymerase epsilon 3, accessory subunit	POLE3	-0.471	Nucleus	enzyme		bortezomib/cladribine/rituximab,cladribine,cladribine/cytarabine/daunorubicin,cladribine/cytarabine/decitabine,cladribine/cytarabine/filgrastim,cladribine/cytarabine/filgrastim/idarubicin,cladribine/cytarabine/filgrastim/idarubicin/plerixafor,cladribine/cytarabine/filgrastim/mitoxantrone,cladribine/peginterferon alfa-2a,cladribine/recombinant interferon,cladribine/rituximab
NFKB1	nuclear factor kappa B subunit 1	NFKB1	-0.357	Nucleus	transcription regulator		bortezomib/dexamethasone/thalidomide,bortezomib/thalidomide,dexamethasone/thalidomide,prednisone/thalidomide,rituximab/thalidomide,thalidomide,triflusal
VSIR	V-set immunoregulatory receptor	VSIR	-0.435	Plasma Membrane	other		CA-170
IL1B	interleukin 1 beta	IL1B	-0.322	Extracellular Space	cytokine	diagnosis,efficacy,prognosis	canakinumab,canakinumab/colchicine,canakinumab/INS,canakinumab/methotrexate,gallium nitrate,gevokizumab
PKM	pyruvate kinase M1/2	PKM	-0.427	Cytoplasm	kinase	unspecified application	CAP-232
POR	cytochrome p450 oxidoreductase	POR	-0.387	Cytoplasm	enzyme		carboplatin/doxorubicin,cisplatin/doxorubicin,cisplatin/doxorubicin/ifosfamide,cisplatin/doxorubicin/ifosfamide/methotrexate,cisplatin/doxorubicin/methotrexate,dacarbazine/doxorubicin,dacarbazine/doxorubicin/ifosfamide,daunorubicin,daunorubicin/tretinoin,doxorubicin,doxorubicin/ifosfamide,doxorubicin/streptozocin,doxorubicin/tretinoin,nitazoxanide,nitazoxanide/peginterferon alfa-2a/ribavirin
NQO2	N-ribosyldihydronicotinamide:quinone reductase 2	NQO2	-0.159	Cytoplasm	enzyme		caricotamide
CTSL	cathepsin L	CTSL	-0.659	Cytoplasm	peptidase		cathepsin L inhibitor
FGR	FGR proto-oncogene, Src family tyrosine kinase	FGR	-0.596	Nucleus	kinase		cetuximab/irinotecan/vemurafenib,cetuximab/vemurafenib,cobimetinib/vemurafenib,crizotinib/vemurafenib,dabrafenib/trametinib/vemurafenib,ipilimumab/vemurafenib,irinotecan/panitumumab/vemurafenib,pembrolizumab/vemurafenib,rebastinib,trametinib/vemurafenib,vemurafenib
MPEG1	macrophage expressed 1	MPEG1	-0.469	Cytoplasm	other		CFI-402257
CCL2	C-C motif chemokine ligand 2	CCL2	-0.579	Extracellular Space	cytokine	diagnosis,efficacy,prognosis,response to therapy,safety,unspecified application	CNTO 888,mimosine
PTGER2	prostaglandin E receptor 2	PTGER2	-0.334	Plasma Membrane	G-protein coupled receptor		CP 533536,diclofenac/misoprostol,EP2 receptor agonist,misoprostol,prostaglandin E1,prostaglandin E2
KHDRBS1	KH RNA binding domain containing, signal transduction associated 1	KHDRBS1	-0.276	Nucleus	transcription regulator		CWP232291
STAT3	signal transducer and activator of transcription 3	STAT3	-0.141	Nucleus	transcription regulator	diagnosis,efficacy,prognosis,response to therapy	danvatirsen,golotimod,OPB-31121,OPB-51602,STAT3 inhibitor,TTI-101
OAZ1	ornithine decarboxylase antizyme 1	OAZ1	13.04	Cytoplasm	enzyme	diagnosis	eflornithine
OGFR	opioid growth factor receptor	OGFR	-0.575	Plasma Membrane	other		enkephalin, methionine
ATP6V1B2	ATPase H+ transporting V1 subunit B2	ATP6V1B2	-0.611	Cytoplasm	transporter	unspecified application	gallium nitrate
LGALS3	galectin 3	LGALS3	13.08	Extracellular Space	other	diagnosis,unspecified application	GCS-100,GR-MD-02
PRMT1	protein arginine methyltransferase 1	PRMT1	-0.361	Nucleus	enzyme		GSK3368715
DLD	dihydrolipoamide dehydrogenase	DLD	-0.512	Cytoplasm	enzyme		hexachlorophene
IFNGR1	interferon gamma receptor 1	IFNGR1	-0.368	Plasma Membrane	transmembrane receptor		interferon gamma-1b
IFNGR2	interferon gamma receptor 2	IFNGR2	-0.229	Plasma Membrane	transmembrane receptor		interferon gamma-1b
TUBB	tubulin beta class I	TUBB	-0.245	Cytoplasm	other	efficacy	ixabepilone,ixabepilone/rifampin
ROCK2	Rho associated coiled-coil containing protein kinase 2	ROCK2	-0.304	Cytoplasm	kinase		KD025
IL6R	interleukin 6 receptor	IL6R	-0.297	Plasma Membrane	transmembrane receptor	efficacy	methotrexate/sarilumab,methotrexate/tocilizumab,sarilumab,tocilizumab
BSG	basigin (Ok blood group)	BSG	-0.522	Plasma Membrane	transporter	disease progression,prognosis,response to therapy	metuximab
CD74	CD74 molecule	CD74	13.491	Plasma Membrane	transmembrane receptor		milatuzumab
LILRB2	leukocyte immunoglobulin like receptor B2	LILRB2	-0.185	Plasma Membrane	transmembrane receptor		MK-4830
RPS12	ribosomal protein S12	RPS12	-0.268	Cytoplasm	other		neomycin
IL7R	interleukin 7 receptor	IL7R	-0.333	Plasma Membrane	transmembrane receptor		OSE-127,recombinant human interleukin-7
LGALS1	galectin 1	LGALS1	13.267	Extracellular Space	other	diagnosis,prognosis	OTX008
PFKFB3	6-phosphofructo-2-kinase/fructose-2,6-biphosphatase 3	PFKFB3	-0.566	Cytoplasm	kinase		PFK-158
RPS6KA1	ribosomal protein S6 kinase A1	RPS6KA1	-0.078	Cytoplasm	kinase		PMD-026
RPS6KA2	ribosomal protein S6 kinase A2	RPS6KA2	-1.279	Nucleus	kinase		PMD-026
ABCA1	ATP binding cassette subfamily A member 1	ABCA1	-0.395	Plasma Membrane	transporter		probucol	19	11303	313210
PTPN1	protein tyrosine phosphatase non-receptor type 1	PTPN1	-0.244	Cytoplasm	phosphatase	prognosis	protein tyrosine phosphatase 1B inhibitor,trodusquemine
TXN	thioredoxin	TXN	13.267	Cytoplasm	enzyme	efficacy,unspecified application	PX-12
NFE2L2	nuclear factor, erythroid 2 like 2	NFE2L2	-0.266	Nucleus	transcription regulator	efficacy	RTA 408
MRC1	mannose receptor C-type 1	MRC1	-0.179	Plasma Membrane	transmembrane receptor		technetium Tc 99m tilmanocept
HMOX1	heme oxygenase 1	HMOX1	-0.787	Cytoplasm	enzyme	efficacy,safety,unspecified application	tin mesoporphyrin
TYMP	thymidine phosphorylase	TYMP	12.788	Extracellular Space	growth factor	diagnosis,efficacy,prognosis,response to therapy	tipiracil
ACAA1	acetyl-CoA acyltransferase 1	ACAA1	0.007	Cytoplasm	enzyme	unspecified application	trimetazidine	30	113868	24157|501072
ICAM1	intercellular adhesion molecule 1	ICAM1	-0.289	Plasma Membrane	transmembrane receptor	diagnosis,efficacy,prognosis,unspecified application	tyroserleutide

## Sheet: Mono_2D
Symbol	Entrez Gene Name	Gene Symbol - human (HUGO / HGNC / Entrez Gene)	Expr Log Ratio	Location	Type(s)	Biomarker Application(s)	Drug(s)	Entrez Gene ID for Human	Entrez Gene ID for Mouse	Entrez Gene ID for Rat
SMS	spermine synthase	SMS	-0.485	Cytoplasm	enzyme		(짹)-2-hydroxyoleic acid
B2M	beta-2-microglobulin	B2M	-0.369	Plasma Membrane	transmembrane receptor	disease progression,efficacy,safety,unspecified application	4'-iodo-4'-deoxydoxorubicin
TUBA1C	tubulin alpha 1c	TUBA1C	-0.511	Cytoplasm	other		6-mercaptopurine/vincristine,bevacizumab/docetaxel,bevacizumab/docetaxel/prednisone/thalidomide/zoledronic acid,bevacizumab/paclitaxel,bevacizumab/paclitaxel/pemetrexed,bevacizumab/paclitaxel/topotecan,capecitabine/docetaxel,capecitabine/docetaxel/gemcitabine,capecitabine/docetaxel/oxaliplatin/trastuzumab,cevipabulin,colchicine,colchicine/probenecid,cyclophosphamide/daunorubicin/imatinib/predniso…
CDK4	cyclin dependent kinase 4	CDK4	-0.184	Nucleus	kinase	diagnosis	abemaciclib,abemaciclib/anastrozole,abemaciclib/aromatase inhibitor,abemaciclib/aromatase inhibitor/GnRH analog,abemaciclib/exemestane,abemaciclib/fulvestrant,abemaciclib/letrozole,AG 024322,alvocidib,anastrozole/palbociclib,anastrozole/ribociclib,cyclin dependent kinase 4 inhibitor,everolimus/ribociclib,exemestane/palbociclib,exemestane/ribociclib,FCN-437,FLX925,FN-1501,fulvestrant/palbociclib,f…
VKORC1	vitamin K epoxide reductase complex subunit 1	VKORC1	-0.579	Cytoplasm	enzyme	efficacy	acenocoumarol,dicumarol,enoxaparin/warfarin,fondaparinux/warfarin,phenindione,phenprocoumon,vitamin K3,warfarin
ATP1A1	ATPase Na+/K+ transporting subunit alpha 1	ATP1A1	-0.295	Plasma Membrane	transporter		acetyldigitoxin derivative,bretylium,ciclopirox olamine,digitoxin,digoxin,ethacrynic acid,ouabain,perphenazine,reserpine/trichloromethiazide,trichloromethiazide
ADA	adenosine deaminase	ADA	-0.571	Cytoplasm	enzyme		adenosine deaminase inhibitor,alemtuzumab/pentostatin,aspirin/dipyridamole,aspirin/dipyridamole/telmisartan,cyclophosphamide/pentostatin/rituximab,dipyridamole,pentostatin,pentostatin/recombinant interferon,pentostatin/rituximab,vidarabine	100	11486	24165
ADK	adenosine kinase	ADK	-0.287	Nucleus	kinase	unspecified application	adenosine kinase inhibitor,IFNA2B/ribavirin,interferon alfacon-1/ribavirin,nitazoxanide/peginterferon alfa-2a/ribavirin,PEG-interferon alfa-2a/ribavirin,pegintron/ribavirin,ribavirin	132	11534	25368
NCL	nucleolin	NCL	-0.208	Nucleus	other		AGRO 100
IL2RG	interleukin 2 receptor subunit gamma	IL2RG	-0.524	Plasma Membrane	transmembrane receptor	unspecified application	aldesleukin,BNZ132-1-40,denileukin diftitox
AKR1A1	aldo-keto reductase family 1 member A1	AKR1A1	-0.7	Cytoplasm	enzyme		aldose reductase inhibitor	10327	58810	78959
CD52	CD52 molecule	CD52	-0.335	Plasma Membrane	other	unspecified application	alemtuzumab,alemtuzumab/bendamustine,alemtuzumab/cyclophosphamide/fludarabine phosphate,alemtuzumab/cyclophosphamide/fludarabine phosphate/mitoxantrone,alemtuzumab/cyclophosphamide/fludarabine phosphate/rituximab,alemtuzumab/cyclosporin A,alemtuzumab/fludarabine phosphate,alemtuzumab/pentostatin,alemtuzumab/rituximab
PPIA	peptidylprolyl isomerase A	PPIA	-0.329	Cytoplasm	enzyme		alemtuzumab/cyclosporin A,cyclosporin A,cyclosporin A/methotrexate,cyclosporine A/sirolimus/tacrolimus,cyclosporine A/tacrolimus,N-methyl-4-Ile-cyclosporin
HSP90AA1	heat shock protein 90 alpha family class A member 1	HSP90AA1	-0.346	Cytoplasm	enzyme	safety,unspecified application	alvespimycin,cisplatin,luminespib,retaspimycin,TAS-116
HSP90B1	heat shock protein 90 beta family member 1	HSP90B1	13.001	Cytoplasm	other		alvespimycin,cisplatin,retaspimycin
HSP90AB1	heat shock protein 90 alpha family class B member 1	HSP90AB1	-0.251	Cytoplasm	enzyme		alvespimycin,cisplatin,retaspimycin,TAS-116
CCR5	C-C motif chemokine receptor 5 (gene/pseudogene)	CCR5	-0.121	Plasma Membrane	G-protein coupled receptor	diagnosis,efficacy	ancriviroc,BMS-813160,maraviroc,PRO 140,vicriviroc
MR1	major histocompatibility complex, class I-related	MR1	-0.48	Plasma Membrane	transmembrane receptor		anti-thymocyte globulin (rabbit)
TREM2	triggering receptor expressed on myeloid cells 2	TREM2	-1.012	Plasma Membrane	transmembrane receptor		anti-TREM2 antibody
HLA-DRB1	major histocompatibility complex, class II, DR beta 1	HLA-DRB1	-0.568	Plasma Membrane	transmembrane receptor		apolizumab
BIRC2	baculoviral IAP repeat containing 2	BIRC2	-0.255	Cytoplasm	enzyme		ASTX660,BI-891065,birinapant,GDC-0152,GDC-0917
PRDX5	peroxiredoxin 5	PRDX5	-0.576	Cytoplasm	enzyme	unspecified application	auranofin
GAS6	growth arrest specific 6	GAS6	-0.285	Extracellular Space	growth factor		AVB-S6-500
PIM3	Pim-3 proto-oncogene, serine/threonine kinase	PIM3	-0.381	Cytoplasm	kinase		AZD-1208,LGH447,PIM/FLT3 kinase inhibitor SEL24,SGI 1776
ATP6V1A	ATPase H+ transporting V1 subunit A	ATP6V1A	-0.491	Plasma Membrane	transporter		bafilomycin A1,bafilomycin b1
MKNK1	MAPK interacting serine/threonine kinase 1	MKNK1	-0.438	Cytoplasm	kinase		BAY1143269,dacomitinib,ETC-1907206,tomivosertib
IDH1	isocitrate dehydrogenase (NADP(+)) 1	IDH1	-0.45	Cytoplasm	enzyme	unspecified application	BAY1436032,DS-1001,IDH1 inhibitor,IDH305,ivosidenib,olutasidenib
TNFSF13B	TNF superfamily member 13b	TNFSF13B	-0.289	Extracellular Space	cytokine	efficacy,response to therapy	belimumab,tabalumab
METAP2	methionyl aminopeptidase 2	METAP2	-0.357	Cytoplasm	peptidase	unspecified application	beloranib,nitroxoline,O-(chloroacetylcarbamoyl)fumagillol,PPI-2458,SDX-7320,XMT-1107
IFNAR2	interferon alpha and beta receptor subunit 2	IFNAR2	-0.448	Plasma Membrane	transmembrane receptor		bevacizumab/IFNA2A,cladribine/peginterferon alfa-2a,cladribine/recombinant interferon,cytarabine/IFNA2B,cytarabine/recombinant interferon,hydroxyurea/recombinant interferon,IFNA2,IFNA2B/ribavirin,imatinib/nilotinib/pegintron,imatinib/peginterferon alfa-2a,interferon alfa-n1,interferon alfacon-1,interferon alfacon-1/ribavirin,interferon beta-1a,interferon beta-1b,nitazoxanide/peginterferon alfa-2a…
HAVCR2	hepatitis A virus cellular receptor 2	HAVCR2	-0.235	Plasma Membrane	other	unspecified application	BGB-A425,BMS-986258,LY3321367,LY3415244,MBG453,RO7121661,Sym023,TSR-022
SIRPA	signal regulatory protein alpha	SIRPA	-0.316	Plasma Membrane	phosphatase		BI 765063,CC-95251
BRD2	bromodomain containing 2	BRD2	-0.427	Nucleus	kinase		BI 894999
FCGR2B	Fc fragment of IgG receptor IIb	FCGR2B	-0.411	Plasma Membrane	transmembrane receptor		BI-1206,IgG,XmAb5871
POLE3	DNA polymerase epsilon 3, accessory subunit	POLE3	-0.578	Nucleus	enzyme		bortezomib/cladribine/rituximab,cladribine,cladribine/cytarabine/daunorubicin,cladribine/cytarabine/decitabine,cladribine/cytarabine/filgrastim,cladribine/cytarabine/filgrastim/idarubicin,cladribine/cytarabine/filgrastim/idarubicin/plerixafor,cladribine/cytarabine/filgrastim/mitoxantrone,cladribine/peginterferon alfa-2a,cladribine/recombinant interferon,cladribine/rituximab
VSIR	V-set immunoregulatory receptor	VSIR	-0.481	Plasma Membrane	other		CA-170
PKM	pyruvate kinase M1/2	PKM	-0.528	Cytoplasm	kinase	unspecified application	CAP-232
NQO2	N-ribosyldihydronicotinamide:quinone reductase 2	NQO2	-0.332	Cytoplasm	enzyme		caricotamide
CTSL	cathepsin L	CTSL	-0.728	Cytoplasm	peptidase		cathepsin L inhibitor
FGR	FGR proto-oncogene, Src family tyrosine kinase	FGR	-0.57	Nucleus	kinase		cetuximab/irinotecan/vemurafenib,cetuximab/vemurafenib,cobimetinib/vemurafenib,crizotinib/vemurafenib,dabrafenib/trametinib/vemurafenib,ipilimumab/vemurafenib,irinotecan/panitumumab/vemurafenib,pembrolizumab/vemurafenib,rebastinib,trametinib/vemurafenib,vemurafenib
MPEG1	macrophage expressed 1	MPEG1	-0.559	Cytoplasm	other		CFI-402257
CCL2	C-C motif chemokine ligand 2	CCL2	-0.492	Extracellular Space	cytokine	diagnosis,efficacy,prognosis,response to therapy,safety,unspecified application	CNTO 888,mimosine
KHDRBS1	KH RNA binding domain containing, signal transduction associated 1	KHDRBS1	-0.347	Nucleus	transcription regulator		CWP232291
APEX1	apurinic/apyrimidinic endodeoxyribonuclease 1	APEX1	-0.366	Nucleus	enzyme		E 3330,lucanthone
OAZ1	ornithine decarboxylase antizyme 1	OAZ1	13.011	Cytoplasm	enzyme	diagnosis	eflornithine
IDH2	isocitrate dehydrogenase (NADP(+)) 2	IDH2	-0.507	Cytoplasm	enzyme	unspecified application	enasidenib
OGFR	opioid growth factor receptor	OGFR	-0.523	Plasma Membrane	other		enkephalin, methionine
ATP6V1B2	ATPase H+ transporting V1 subunit B2	ATP6V1B2	-0.598	Cytoplasm	transporter	unspecified application	gallium nitrate
PRMT5	protein arginine methyltransferase 5	PRMT5	-0.164	Cytoplasm	enzyme		GSK3326595,JNJ-64619178
PRMT1	protein arginine methyltransferase 1	PRMT1	-0.565	Nucleus	enzyme		GSK3368715
DLD	dihydrolipoamide dehydrogenase	DLD	-0.54	Cytoplasm	enzyme		hexachlorophene
FCGR1B	Fc fragment of IgG receptor Ib	FCGR1B	-1.083	Plasma Membrane	transmembrane receptor		IgG
IFNGR1	interferon gamma receptor 1	IFNGR1	-0.363	Plasma Membrane	transmembrane receptor		interferon gamma-1b
TUBB	tubulin beta class I	TUBB	-0.419	Cytoplasm	other	efficacy	ixabepilone,ixabepilone/rifampin
PTPN11	protein tyrosine phosphatase non-receptor type 11	PTPN11	-0.435	Cytoplasm	phosphatase		JAB-3068,RLY-1971,RMC-4630,TNO155
NUDT1	nudix hydrolase 1	NUDT1	-0.571	Extracellular Space	phosphatase		karonudib
GRB2	growth factor receptor bound protein 2	GRB2	12.836	Cytoplasm	other		liposome-incorporated Grb2 antisense oligodeoxynucleotide
IL6R	interleukin 6 receptor	IL6R	-0.385	Plasma Membrane	transmembrane receptor	efficacy	methotrexate/sarilumab,methotrexate/tocilizumab,sarilumab,tocilizumab
BSG	basigin (Ok blood group)	BSG	-0.867	Plasma Membrane	transporter	disease progression,prognosis,response to therapy	metuximab
CD74	CD74 molecule	CD74	13.507	Plasma Membrane	transmembrane receptor		milatuzumab
RPS12	ribosomal protein S12	RPS12	-0.461	Cytoplasm	other		neomycin
RPL3	ribosomal protein L3	RPL3	-0.341	Nucleus	other		omacetaxine mepesuccinate
IL7R	interleukin 7 receptor	IL7R	-0.361	Plasma Membrane	transmembrane receptor		OSE-127,recombinant human interleukin-7
LGALS1	galectin 1	LGALS1	13.196	Extracellular Space	other	diagnosis,prognosis	OTX008
RPS6KA1	ribosomal protein S6 kinase A1	RPS6KA1	-0.323	Cytoplasm	kinase		PMD-026
RPS6KA2	ribosomal protein S6 kinase A2	RPS6KA2	-1.294	Nucleus	kinase		PMD-026
ABCA1	ATP binding cassette subfamily A member 1	ABCA1	-0.318	Plasma Membrane	transporter		probucol	19	11303	313210
PHB	prohibitin	PHB	-0.487	Nucleus	transcription regulator	diagnosis	prohibitin-targeting peptide 1
PTPN1	protein tyrosine phosphatase non-receptor type 1	PTPN1	-0.299	Cytoplasm	phosphatase	prognosis	protein tyrosine phosphatase 1B inhibitor,trodusquemine
TXN	thioredoxin	TXN	13.233	Cytoplasm	enzyme	efficacy,unspecified application	PX-12
NFE2L2	nuclear factor, erythroid 2 like 2	NFE2L2	-0.219	Nucleus	transcription regulator	efficacy	RTA 408
PTPN6	protein tyrosine phosphatase non-receptor type 6	PTPN6	-0.437	Cytoplasm	phosphatase		SC-43
MRC1	mannose receptor C-type 1	MRC1	-0.315	Plasma Membrane	transmembrane receptor		technetium Tc 99m tilmanocept
HMOX1	heme oxygenase 1	HMOX1	-0.773	Cytoplasm	enzyme	efficacy,safety,unspecified application	tin mesoporphyrin
ACAA1	acetyl-CoA acyltransferase 1	ACAA1	-0.58	Cytoplasm	enzyme	unspecified application	trimetazidine	30	113868	24157|501072
GGPS1	geranylgeranyl diphosphate synthase 1	GGPS1	-0.242	Cytoplasm	enzyme		zoledronic acid

## Sheet: Mono_3D
Symbol	Entrez Gene Name	Gene Symbol - human (HUGO / HGNC / Entrez Gene)	Expr Log Ratio	Location	Type(s)	Biomarker Application(s)	Drug(s)	Entrez Gene ID for Human	Entrez Gene ID for Mouse	Entrez Gene ID for Rat
B2M	beta-2-microglobulin	B2M	-0.199	Plasma Membrane	transmembrane receptor	disease progression,efficacy,safety,unspecified application	4'-iodo-4'-deoxydoxorubicin
BTK	Bruton tyrosine kinase	BTK	-0.239	Cytoplasm	kinase	efficacy	acalabrutinib,ACP-196/ACP-319,ARQ 531,bendamustine/ibrutinib/rituximab,BMS-986142,BTK inhibitor,DTRMWXHS-12,fenebrutinib,ibrutinib,ibrutinib/obinutuzumab,ibrutinib/rituximab,ICP-022,LOXO-305,M7583,poseltinib,SHR1459,spebrutinib,TG-1701,tirabrutinib,vecabrutinib,zanubrutinib
IL2RG	interleukin 2 receptor subunit gamma	IL2RG	-0.468	Plasma Membrane	transmembrane receptor	unspecified application	aldesleukin,BNZ132-1-40,denileukin diftitox
CD52	CD52 molecule	CD52	-0.3	Plasma Membrane	other	unspecified application	alemtuzumab,alemtuzumab/bendamustine,alemtuzumab/cyclophosphamide/fludarabine phosphate,alemtuzumab/cyclophosphamide/fludarabine phosphate/mitoxantrone,alemtuzumab/cyclophosphamide/fludarabine phosphate/rituximab,alemtuzumab/cyclosporin A,alemtuzumab/fludarabine phosphate,alemtuzumab/pentostatin,alemtuzumab/rituximab
PPIA	peptidylprolyl isomerase A	PPIA	-0.114	Cytoplasm	enzyme		alemtuzumab/cyclosporin A,cyclosporin A,cyclosporin A/methotrexate,cyclosporine A/sirolimus/tacrolimus,cyclosporine A/tacrolimus,N-methyl-4-Ile-cyclosporin
HSP90AA1	heat shock protein 90 alpha family class A member 1	HSP90AA1	-0.177	Cytoplasm	enzyme	safety,unspecified application	alvespimycin,cisplatin,luminespib,retaspimycin,TAS-116
HSP90B1	heat shock protein 90 beta family member 1	HSP90B1	12.966	Cytoplasm	other		alvespimycin,cisplatin,retaspimycin
HSP90AB1	heat shock protein 90 alpha family class B member 1	HSP90AB1	-0.129	Cytoplasm	enzyme		alvespimycin,cisplatin,retaspimycin,TAS-116
HLA-DRB1	major histocompatibility complex, class II, DR beta 1	HLA-DRB1	-0.478	Plasma Membrane	transmembrane receptor		apolizumab
PRDX5	peroxiredoxin 5	PRDX5	-0.401	Cytoplasm	enzyme	unspecified application	auranofin
PIM3	Pim-3 proto-oncogene, serine/threonine kinase	PIM3	-0.256	Cytoplasm	kinase		AZD-1208,LGH447,PIM/FLT3 kinase inhibitor SEL24,SGI 1776
METAP2	methionyl aminopeptidase 2	METAP2	-0.176	Cytoplasm	peptidase	unspecified application	beloranib,nitroxoline,O-(chloroacetylcarbamoyl)fumagillol,PPI-2458,SDX-7320,XMT-1107
BRD2	bromodomain containing 2	BRD2	-0.31	Nucleus	kinase		BI 894999
FCGR2B	Fc fragment of IgG receptor IIb	FCGR2B	-0.351	Plasma Membrane	transmembrane receptor		BI-1206,IgG,XmAb5871
CXCL8	C-X-C motif chemokine ligand 8	CXCL8	0.282	Extracellular Space	cytokine	diagnosis,efficacy,prognosis,unspecified application	BMS-986253
POLE3	DNA polymerase epsilon 3, accessory subunit	POLE3	-0.61	Nucleus	enzyme		bortezomib/cladribine/rituximab,cladribine,cladribine/cytarabine/daunorubicin,cladribine/cytarabine/decitabine,cladribine/cytarabine/filgrastim,cladribine/cytarabine/filgrastim/idarubicin,cladribine/cytarabine/filgrastim/idarubicin/plerixafor,cladribine/cytarabine/filgrastim/mitoxantrone,cladribine/peginterferon alfa-2a,cladribine/recombinant interferon,cladribine/rituximab
PKM	pyruvate kinase M1/2	PKM	-0.194	Cytoplasm	kinase	unspecified application	CAP-232
FGR	FGR proto-oncogene, Src family tyrosine kinase	FGR	-0.565	Nucleus	kinase		cetuximab/irinotecan/vemurafenib,cetuximab/vemurafenib,cobimetinib/vemurafenib,crizotinib/vemurafenib,dabrafenib/trametinib/vemurafenib,ipilimumab/vemurafenib,irinotecan/panitumumab/vemurafenib,pembrolizumab/vemurafenib,rebastinib,trametinib/vemurafenib,vemurafenib
MPEG1	macrophage expressed 1	MPEG1	-0.325	Cytoplasm	other		CFI-402257
PTK2B	protein tyrosine kinase 2 beta	PTK2B	-0.552	Cytoplasm	kinase		conteltinib,lorlatinib,PF-562271
ANXA1	annexin A1	ANXA1	12.995	Plasma Membrane	enzyme	diagnosis,prognosis,unspecified application	cytarabine/hydrocortisone/methotrexate,dasatinib/hydrocortisone,hydrocortisone,hydrocortisone/imatinib,hydrocortisone/mitoxantrone,hydrocortisone/prednisone
OAZ1	ornithine decarboxylase antizyme 1	OAZ1	13.06	Cytoplasm	enzyme	diagnosis	eflornithine
RPS27	ribosomal protein S27	RPS27	-0.314	Cytoplasm	other		empesertib
IDH2	isocitrate dehydrogenase (NADP(+)) 2	IDH2	-0.283	Cytoplasm	enzyme	unspecified application	enasidenib
ATP6V1B2	ATPase H+ transporting V1 subunit B2	ATP6V1B2	-0.27	Cytoplasm	transporter	unspecified application	gallium nitrate
PRMT1	protein arginine methyltransferase 1	PRMT1	-0.353	Nucleus	enzyme		GSK3368715
IFNGR1	interferon gamma receptor 1	IFNGR1	-0.218	Plasma Membrane	transmembrane receptor		interferon gamma-1b
TUBB	tubulin beta class I	TUBB	-0.246	Cytoplasm	other	efficacy	ixabepilone,ixabepilone/rifampin
NUDT1	nudix hydrolase 1	NUDT1	-0.392	Extracellular Space	phosphatase		karonudib
BSG	basigin (Ok blood group)	BSG	-0.589	Plasma Membrane	transporter	disease progression,prognosis,response to therapy	metuximab
CD74	CD74 molecule	CD74	13.577	Plasma Membrane	transmembrane receptor		milatuzumab
RPS12	ribosomal protein S12	RPS12	-0.541	Cytoplasm	other		neomycin
RPL3	ribosomal protein L3	RPL3	-0.403	Nucleus	other		omacetaxine mepesuccinate
IL7R	interleukin 7 receptor	IL7R	-0.404	Plasma Membrane	transmembrane receptor		OSE-127,recombinant human interleukin-7
LGALS1	galectin 1	LGALS1	13.213	Extracellular Space	other	diagnosis,prognosis	OTX008
PHB	prohibitin	PHB	-0.168	Nucleus	transcription regulator	diagnosis	prohibitin-targeting peptide 1
PTPN6	protein tyrosine phosphatase non-receptor type 6	PTPN6	-0.382	Cytoplasm	phosphatase		SC-43
DUT	deoxyuridine triphosphatase	DUT	-0.191	Nucleus	enzyme		TAS-114
ACAA1	acetyl-CoA acyltransferase 1	ACAA1	-0.715	Cytoplasm	enzyme	unspecified application	trimetazidine	30	113868	24157|501072

## Sheet: Mono_5D
Symbol	Entrez Gene Name	Gene Symbol - human (HUGO / HGNC / Entrez Gene)	Expr Log Ratio	Location	Type(s)	Biomarker Application(s)	Drug(s)	Entrez Gene ID for Human	Entrez Gene ID for Mouse	Entrez Gene ID for Rat
B2M	beta-2-microglobulin	B2M	-0.295	Plasma Membrane	transmembrane receptor	disease progression,efficacy,safety,unspecified application	4'-iodo-4'-deoxydoxorubicin
DNMT1	DNA methyltransferase 1	DNMT1	-0.247	Nucleus	enzyme	diagnosis	4'-thio-2'-deoxycytidine,5-azacytidine,5-azacytidine/cytarabine/decitabine,5-azacytidine/decitabine,5-azacytidine/lenalidomide,5-azacytidine/sorafenib,cladribine/cytarabine/decitabine,decitabine,decitabine/imatinib,decitabine/sorafenib,fluorocyclopentenylcytosine
RAF1	Raf-1 proto-oncogene, serine/threonine kinase	RAF1	-0.192	Cytoplasm	kinase	efficacy	5-azacytidine/sorafenib,belvarafenib,bevacizumab/sorafenib,binimetinib/cetuximab/encorafenib,binimetinib/encorafenib,binimetinib/encorafenib/panitumumab,bortezomib/sorafenib,c-raf antisense oligonucleotide liposome,cetuximab/dabrafenib/trametinib,cetuximab/encorafenib,cetuximab/irinotecan/vemurafenib,cetuximab/vemurafenib,CHIR-265,clofarabine/cytarabine/sorafenib,cobimetinib/vemurafenib,crizotini…
TUBB4B	tubulin beta 4B class IVb	TUBB4B	-0.096	Cytoplasm	other	unspecified application	6-mercaptopurine/vincristine,ABT-751,bevacizumab/docetaxel,bevacizumab/docetaxel/prednisone/thalidomide/zoledronic acid,bevacizumab/paclitaxel,bevacizumab/paclitaxel/pemetrexed,bevacizumab/paclitaxel/topotecan,BMS-275183,capecitabine/docetaxel,capecitabine/docetaxel/gemcitabine,capecitabine/docetaxel/oxaliplatin/trastuzumab,cevipabulin,colchicine,colchicine/probenecid,cyclophosphamide/daunorubici…
CDK4	cyclin dependent kinase 4	CDK4	-0.55	Nucleus	kinase	diagnosis	abemaciclib,abemaciclib/anastrozole,abemaciclib/aromatase inhibitor,abemaciclib/aromatase inhibitor/GnRH analog,abemaciclib/exemestane,abemaciclib/fulvestrant,abemaciclib/letrozole,AG 024322,alvocidib,anastrozole/palbociclib,anastrozole/ribociclib,cyclin dependent kinase 4 inhibitor,everolimus/ribociclib,exemestane/palbociclib,exemestane/ribociclib,FCN-437,FLX925,FN-1501,fulvestrant/palbociclib,f…
BTK	Bruton tyrosine kinase	BTK	-0.294	Cytoplasm	kinase	efficacy	acalabrutinib,ACP-196/ACP-319,ARQ 531,bendamustine/ibrutinib/rituximab,BMS-986142,BTK inhibitor,DTRMWXHS-12,fenebrutinib,ibrutinib,ibrutinib/obinutuzumab,ibrutinib/rituximab,ICP-022,LOXO-305,M7583,poseltinib,SHR1459,spebrutinib,TG-1701,tirabrutinib,vecabrutinib,zanubrutinib
PTGS2	prostaglandin-endoperoxide synthase 2	PTGS2	-0.405	Cytoplasm	enzyme	diagnosis,disease progression,efficacy,prognosis,unspecified application	acetaminophen,acetaminophen/aspirin/caffeine,acetaminophen/aspirin/codeine,acetaminophen/butalbital,acetaminophen/butalbital/caffeine,acetaminophen/butalbital/caffeine/codeine,acetaminophen/caffeine/chlorpheniramine/hydrocodone/phenylephrine,acetaminophen/caffeine/dihydrocodeine,acetaminophen/cetirizine/prednisolone,acetaminophen/clemastine/pseudoephedrine,acetaminophen/codeine,acetaminophen/dexb…
ATP1A1	ATPase Na+/K+ transporting subunit alpha 1	ATP1A1	-0.236	Plasma Membrane	transporter		acetyldigitoxin derivative,bretylium,ciclopirox olamine,digitoxin,digoxin,ethacrynic acid,ouabain,perphenazine,reserpine/trichloromethiazide,trichloromethiazide
SMPD1	sphingomyelin phosphodiesterase 1	SMPD1	-0.871	Cytoplasm	enzyme		acid sphingomyelinase inhibitor
RXRA	retinoid X receptor alpha	RXRA	-0.485	Nucleus	ligand-dependent nuclear receptor		acitretin,alitretinoin,bexarotene,daunorubicin/tretinoin,doxorubicin/tretinoin,etretinate,idarubicin/tretinoin,theophylline/tretinoin/valproic acid,tretinoin
ADK	adenosine kinase	ADK	-0.245	Nucleus	kinase	unspecified application	adenosine kinase inhibitor,IFNA2B/ribavirin,interferon alfacon-1/ribavirin,nitazoxanide/peginterferon alfa-2a/ribavirin,PEG-interferon alfa-2a/ribavirin,pegintron/ribavirin,ribavirin	132	11534	25368
FCGR3A/FCGR3B	Fc fragment of IgG receptor IIIa	FCGR3A	-0.441	Plasma Membrane	transmembrane receptor		AFM13,AFM24,IgG
NCL	nucleolin	NCL	-0.362	Nucleus	other		AGRO 100
IL2RG	interleukin 2 receptor subunit gamma	IL2RG	-0.3	Plasma Membrane	transmembrane receptor	unspecified application	aldesleukin,BNZ132-1-40,denileukin diftitox
AKR1A1	aldo-keto reductase family 1 member A1	AKR1A1	-0.463	Cytoplasm	enzyme		aldose reductase inhibitor
HSP90AA1	heat shock protein 90 alpha family class A member 1	HSP90AA1	-0.465	Cytoplasm	enzyme	safety,unspecified application	alvespimycin,cisplatin,luminespib,retaspimycin,TAS-116
HSP90B1	heat shock protein 90 beta family member 1	HSP90B1	13.066	Cytoplasm	other		alvespimycin,cisplatin,retaspimycin
HSP90AB1	heat shock protein 90 alpha family class B member 1	HSP90AB1	-0.34	Cytoplasm	enzyme		alvespimycin,cisplatin,retaspimycin,TAS-116
CDK9	cyclin dependent kinase 9	CDK9	-0.785	Nucleus	kinase		alvocidib,AZD4573,AZD5438,BAY1251152,BMS-387032,CDK9 inhibitor,CYC065,dinaciclib,riviciclib,roniciclib,roscovitine,SB-1317
PDE3B	phosphodiesterase 3B	PDE3B	-0.421	Cytoplasm	enzyme		amrinone,cilostazol,dipyridamole,dyphylline,medorinone,nitroglycerin,pentoxifylline,theophylline,tolbutamide
PDE4B	phosphodiesterase 4B	PDE4B	-0.446	Cytoplasm	enzyme		anagrelide,apremilast,arofylline,caffeine,caffeine/ergotamine,cilomilast,dipyridamole,dyphylline,enprofylline,ibudilast,ketotifen,L 869298,L-826,141,milrinone,nitroglycerin,papaverine,pentoxifylline,roflumilast,tetomilast,theophylline,tolbutamide
IL1R1	interleukin 1 receptor type 1	IL1R1	-0.901	Plasma Membrane	transmembrane receptor		anakinra
CCR5	C-C motif chemokine receptor 5 (gene/pseudogene)	CCR5	-0.123	Plasma Membrane	G-protein coupled receptor	diagnosis,efficacy	ancriviroc,BMS-813160,maraviroc,PRO 140,vicriviroc
MR1	major histocompatibility complex, class I-related	MR1	-0.351	Plasma Membrane	transmembrane receptor		anti-thymocyte globulin (rabbit)
HLA-DRB1	major histocompatibility complex, class II, DR beta 1	HLA-DRB1	-0.49	Plasma Membrane	transmembrane receptor		apolizumab
MTF1	metal regulatory transcription factor 1	MTF1	-0.302	Nucleus	transcription regulator		APTO-253
PML	promyelocytic leukemia	PML	-0.613	Nucleus	transcription regulator		arsenic trioxide
XIAP	X-linked inhibitor of apoptosis	XIAP	-0.359	Cytoplasm	enzyme	diagnosis,efficacy	ASTX660,BI-891065,birinapant,GDC-0152,GDC-0917,idronoxil,XIAP antisense oligonucleotide AEG35156
PRDX5	peroxiredoxin 5	PRDX5	-0.309	Cytoplasm	enzyme	unspecified application	auranofin
ATM	ATM serine/threonine kinase	ATM	-0.509	Nucleus	kinase	diagnosis	AZD0156,AZD1390,M3541
SRC	SRC proto-oncogene, non-receptor tyrosine kinase	SRC	-0.575	Cytoplasm	kinase	diagnosis,disease progression,efficacy,prognosis,response to therapy	AZD0424,AZM-475271,blinatumomab/dasatinib,bosutinib,bosutinib/hydroxyurea/ponatinib,bosutinib/imatinib,bosutinib/ponatinib,bosutinib/rituximab,dasatinib,dasatinib/erlotinib,dasatinib/filgrastim,dasatinib/inotuzumab ozogamicin,dasatinib/nilotinib,docetaxel/nintedanib,KX-01,nintedanib,pexmetinib,repotrectinib,saracatinib,TPX-0046,XL999
PIM1	Pim-1 proto-oncogene, serine/threonine kinase	PIM1	-0.434	Cytoplasm	kinase	disease progression,prognosis	AZD-1208,LGH447,PIM/FLT3 kinase inhibitor SEL24,SGI 1776
PIM3	Pim-3 proto-oncogene, serine/threonine kinase	PIM3	-0.602	Cytoplasm	kinase		AZD-1208,LGH447,PIM/FLT3 kinase inhibitor SEL24,SGI 1776
BRD4	bromodomain containing 4	BRD4	-0.299	Nucleus	kinase		AZD5153,BI 894999,PLX2853,PLX51107
TPM3	tropomyosin 3	TPM3	12.986	Cytoplasm	other	diagnosis,unspecified application	AZD-7451
ATP6V1A	ATPase H+ transporting V1 subunit A	ATP6V1A	-0.467	Plasma Membrane	transporter		bafilomycin A1,bafilomycin b1
TNFSF13B	TNF superfamily member 13b	TNFSF13B	-0.374	Extracellular Space	cytokine	efficacy,response to therapy	belimumab,tabalumab
DPYD	dihydropyrimidine dehydrogenase	DPYD	-0.292	Cytoplasm	enzyme	disease progression,efficacy,prognosis,safety	bevacizumab/gimeracil/irinotecan/oxonic acid/tegafur,cetuximab/gimeracil/irinotecan/oxonic acid/tegafur,dihydropyrimidine dehydrogenase inhibitor,eniluracil,gimeracil,gimeracil/irinotecan/oxonic acid/tegafur,gimeracil/oxonic acid/tegafur,tegafur/uracil,uracil
SIRPA	signal regulatory protein alpha	SIRPA	-0.528	Plasma Membrane	phosphatase		BI 765063,CC-95251
BRD2	bromodomain containing 2	BRD2	-0.474	Nucleus	kinase		BI 894999
FCGR2B	Fc fragment of IgG receptor IIb	FCGR2B	-0.637	Plasma Membrane	transmembrane receptor		BI-1206,IgG,XmAb5871
CXCL8	C-X-C motif chemokine ligand 8	CXCL8	-0.327	Extracellular Space	cytokine	diagnosis,efficacy,prognosis,unspecified application	BMS-986253
PTGER4	prostaglandin E receptor 4	PTGER4	-0.398	Plasma Membrane	G-protein coupled receptor	unspecified application	BMS-986310,diclofenac/misoprostol,E7046,grapiprant,misoprostol,prostaglandin E1,prostaglandin E2,rivenprost
NFKB1	nuclear factor kappa B subunit 1	NFKB1	-0.339	Nucleus	transcription regulator		bortezomib/dexamethasone/thalidomide,bortezomib/thalidomide,dexamethasone/thalidomide,prednisone/thalidomide,rituximab/thalidomide,thalidomide,triflusal
VSIR	V-set immunoregulatory receptor	VSIR	-0.422	Plasma Membrane	other		CA-170
IL1B	interleukin 1 beta	IL1B	-0.475	Extracellular Space	cytokine	diagnosis,efficacy,prognosis	canakinumab,canakinumab/colchicine,canakinumab/INS,canakinumab/methotrexate,gallium nitrate,gevokizumab
PKM	pyruvate kinase M1/2	PKM	-0.387	Cytoplasm	kinase	unspecified application	CAP-232
POR	cytochrome p450 oxidoreductase	POR	-0.556	Cytoplasm	enzyme		carboplatin/doxorubicin,cisplatin/doxorubicin,cisplatin/doxorubicin/ifosfamide,cisplatin/doxorubicin/ifosfamide/methotrexate,cisplatin/doxorubicin/methotrexate,dacarbazine/doxorubicin,dacarbazine/doxorubicin/ifosfamide,daunorubicin,daunorubicin/tretinoin,doxorubicin,doxorubicin/ifosfamide,doxorubicin/streptozocin,doxorubicin/tretinoin,nitazoxanide,nitazoxanide/peginterferon alfa-2a/ribavirin
CTSL	cathepsin L	CTSL	-0.217	Cytoplasm	peptidase		cathepsin L inhibitor
ARAF	A-Raf proto-oncogene, serine/threonine kinase	ARAF	-0.525	Cytoplasm	kinase		cetuximab/irinotecan/vemurafenib,cetuximab/vemurafenib,cobimetinib/vemurafenib,crizotinib/vemurafenib,dabrafenib/trametinib/vemurafenib,ipilimumab/vemurafenib,irinotecan/panitumumab/vemurafenib,MLN2480,pembrolizumab/vemurafenib,trametinib/vemurafenib,vemurafenib
FGR	FGR proto-oncogene, Src family tyrosine kinase	FGR	-0.328	Nucleus	kinase		cetuximab/irinotecan/vemurafenib,cetuximab/vemurafenib,cobimetinib/vemurafenib,crizotinib/vemurafenib,dabrafenib/trametinib/vemurafenib,ipilimumab/vemurafenib,irinotecan/panitumumab/vemurafenib,pembrolizumab/vemurafenib,rebastinib,trametinib/vemurafenib,vemurafenib
MPEG1	macrophage expressed 1	MPEG1	-0.935	Cytoplasm	other		CFI-402257
IL13RA1	interleukin 13 receptor subunit alpha 1	IL13RA1	-0.4	Plasma Membrane	transmembrane receptor		cintredekin besudotox
CCL2	C-C motif chemokine ligand 2	CCL2	-0.388	Extracellular Space	cytokine	diagnosis,efficacy,prognosis,response to therapy,safety,unspecified application	CNTO 888,mimosine
COL23A1	collagen type XXIII alpha 1 chain	COL23A1	-1.692	Plasma Membrane	other	disease progression	collagenase clostridium histolyticum
KHDRBS1	KH RNA binding domain containing, signal transduction associated 1	KHDRBS1	-0.401	Nucleus	transcription regulator		CWP232291
ANXA1	annexin A1	ANXA1	13.311	Plasma Membrane	enzyme	diagnosis,prognosis,unspecified application	cytarabine/hydrocortisone/methotrexate,dasatinib/hydrocortisone,hydrocortisone,hydrocortisone/imatinib,hydrocortisone/mitoxantrone,hydrocortisone/prednisone
STAT3	signal transducer and activator of transcription 3	STAT3	-0.308	Nucleus	transcription regulator	diagnosis,efficacy,prognosis,response to therapy	danvatirsen,golotimod,OPB-31121,OPB-51602,STAT3 inhibitor,TTI-101
APEX1	apurinic/apyrimidinic endodeoxyribonuclease 1	APEX1	-0.369	Nucleus	enzyme		E 3330,lucanthone
OGFR	opioid growth factor receptor	OGFR	-0.286	Plasma Membrane	other		enkephalin, methionine
CHD1	chromodomain helicase DNA binding protein 1	CHD1	-0.316	Nucleus	enzyme		epirubicin,epirubicin/paclitaxel
PTGIR	prostaglandin I2 receptor	PTGIR	-0.49	Plasma Membrane	G-protein coupled receptor		epoprostenol,iloprost,selexipag,treprostinil
PNP	purine nucleoside phosphorylase	PNP	-0.619	Nucleus	enzyme		forodesine,PD 141955,purine nucleoside phosphorylase inhibitor
ATP6V1B2	ATPase H+ transporting V1 subunit B2	ATP6V1B2	-0.76	Cytoplasm	transporter	unspecified application	gallium nitrate
PRMT1	protein arginine methyltransferase 1	PRMT1	-0.266	Nucleus	enzyme		GSK3368715
SF3B1	splicing factor 3b subunit 1	SF3B1	-0.326	Nucleus	other		H3B-8800
DLD	dihydrolipoamide dehydrogenase	DLD	-0.444	Cytoplasm	enzyme		hexachlorophene
SLC8A1	solute carrier family 8 member A1	SLC8A1	-0.264	Plasma Membrane	transporter		icosapent
FCGR1A	Fc fragment of IgG receptor Ia	FCGR1A	-0.431	Plasma Membrane	transmembrane receptor		IgG
IFNGR1	interferon gamma receptor 1	IFNGR1	-0.354	Plasma Membrane	transmembrane receptor		interferon gamma-1b
IFNGR2	interferon gamma receptor 2	IFNGR2	-0.229	Plasma Membrane	transmembrane receptor		interferon gamma-1b
TUBB	tubulin beta class I	TUBB	-0.402	Cytoplasm	other	efficacy	ixabepilone,ixabepilone/rifampin
ROCK2	Rho associated coiled-coil containing protein kinase 2	ROCK2	-0.271	Cytoplasm	kinase		KD025
SLC39A6	solute carrier family 39 member 6	SLC39A6	-0.706	Plasma Membrane	transporter	disease progression	ladiratuzumab vedotin
IL6R	interleukin 6 receptor	IL6R	-0.52	Plasma Membrane	transmembrane receptor	efficacy	methotrexate/sarilumab,methotrexate/tocilizumab,sarilumab,tocilizumab
BSG	basigin (Ok blood group)	BSG	-0.362	Plasma Membrane	transporter	disease progression,prognosis,response to therapy	metuximab
CD74	CD74 molecule	CD74	13.63	Plasma Membrane	transmembrane receptor		milatuzumab
LILRB2	leukocyte immunoglobulin like receptor B2	LILRB2	-0.256	Plasma Membrane	transmembrane receptor		MK-4830
RPS12	ribosomal protein S12	RPS12	-0.341	Cytoplasm	other		neomycin
NOTCH1	notch receptor 1	NOTCH1	-0.625	Plasma Membrane	transcription regulator	diagnosis,efficacy	OMP-52M51
IL7R	interleukin 7 receptor	IL7R	-0.228	Plasma Membrane	transmembrane receptor		OSE-127,recombinant human interleukin-7
LGALS1	galectin 1	LGALS1	13.519	Extracellular Space	other	diagnosis,prognosis	OTX008
RPS6KA1	ribosomal protein S6 kinase A1	RPS6KA1	-0.308	Cytoplasm	kinase		PMD-026
ABCA1	ATP binding cassette subfamily A member 1	ABCA1	-0.4	Plasma Membrane	transporter		probucol	19	11303	313210
PHB	prohibitin	PHB	-0.346	Nucleus	transcription regulator	diagnosis	prohibitin-targeting peptide 1
PTPN1	protein tyrosine phosphatase non-receptor type 1	PTPN1	-0.432	Cytoplasm	phosphatase	prognosis	protein tyrosine phosphatase 1B inhibitor,trodusquemine
TXN	thioredoxin	TXN	13.6	Cytoplasm	enzyme	efficacy,unspecified application	PX-12
SLC1A3	solute carrier family 1 member 3	SLC1A3	-0.536	Plasma Membrane	transporter		riluzole
NFE2L2	nuclear factor, erythroid 2 like 2	NFE2L2	-0.432	Nucleus	transcription regulator	efficacy	RTA 408
PTPN6	protein tyrosine phosphatase non-receptor type 6	PTPN6	-0.239	Cytoplasm	phosphatase		SC-43
CHKA	choline kinase alpha	CHKA	-0.717	Cytoplasm	kinase		TCD-717
MRC1	mannose receptor C-type 1	MRC1	-0.449	Plasma Membrane	transmembrane receptor		technetium Tc 99m tilmanocept
HMOX1	heme oxygenase 1	HMOX1	-0.752	Cytoplasm	enzyme	efficacy,safety,unspecified application	tin mesoporphyrin
ACAA1	acetyl-CoA acyltransferase 1	ACAA1	-0.32	Cytoplasm	enzyme	unspecified application	trimetazidine	30	113868	24157|501072
ICAM1	intercellular adhesion molecule 1	ICAM1	-0.586	Plasma Membrane	transmembrane receptor	diagnosis,efficacy,prognosis,unspecified application	tyroserleutide
NRP1	neuropilin 1	NRP1	-0.448	Plasma Membrane	transmembrane receptor	diagnosis,efficacy	vesencumab

## Sheet: Mono_7D
Symbol	Entrez Gene Name	Gene Symbol - human (HUGO / HGNC / Entrez Gene)	Expr Log Ratio	Location	Type(s)	Biomarker Application(s)	Drug(s)	Entrez Gene ID for Human	Entrez Gene ID for Mouse	Entrez Gene ID for Rat
BCL2	BCL2 apoptosis regulator	BCL2	-0.656	Cytoplasm	transporter	diagnosis,efficacy,prognosis,unspecified application	(-)-gossypol,5-azacytidine/venetoclax,afatinib/paclitaxel,APG-1252,APG-2575,BCL-2 blocker,BCL201,bortezomib/paclitaxel,chelerythrine,decitabine/venetoclax,doxorubicin/lapatinib/paclitaxel/trastuzumab,doxorubicin/paclitaxel,epirubicin/paclitaxel,everolimus/paclitaxel,gemcitabine/paclitaxel,lapatinib/paclitaxel,levodopa/rasagiline,navitoclax,obatoclax,obinutuzumab/venetoclax,oblimersen,paclitaxel,p…
SMS	spermine synthase	SMS	-0.575	Cytoplasm	enzyme		(짹)-2-hydroxyoleic acid
PTPRC	protein tyrosine phosphatase receptor type C	PTPRC	-0.263	Plasma Membrane	phosphatase	diagnosis,efficacy,unspecified application	111 In-BC8,At 211 MAb BC8-B10
B2M	beta-2-microglobulin	B2M	-0.376	Plasma Membrane	transmembrane receptor	disease progression,efficacy,safety,unspecified application	4'-iodo-4'-deoxydoxorubicin
DNMT1	DNA methyltransferase 1	DNMT1	-0.475	Nucleus	enzyme	diagnosis	4'-thio-2'-deoxycytidine,5-azacytidine,5-azacytidine/cytarabine/decitabine,5-azacytidine/decitabine,5-azacytidine/lenalidomide,5-azacytidine/sorafenib,cladribine/cytarabine/decitabine,decitabine,decitabine/imatinib,decitabine/sorafenib,fluorocyclopentenylcytosine
TUBA1C	tubulin alpha 1c	TUBA1C	-0.46	Cytoplasm	other		6-mercaptopurine/vincristine,bevacizumab/docetaxel,bevacizumab/docetaxel/prednisone/thalidomide/zoledronic acid,bevacizumab/paclitaxel,bevacizumab/paclitaxel/pemetrexed,bevacizumab/paclitaxel/topotecan,capecitabine/docetaxel,capecitabine/docetaxel/gemcitabine,capecitabine/docetaxel/oxaliplatin/trastuzumab,cevipabulin,colchicine,colchicine/probenecid,cyclophosphamide/daunorubicin/imatinib/predniso…
TNFSF10	TNF superfamily member 10	TNFSF10	-0.392	Extracellular Space	cytokine	efficacy	ABBV-621
CDK6	cyclin dependent kinase 6	CDK6	-0.823	Nucleus	kinase		abemaciclib,abemaciclib/anastrozole,abemaciclib/aromatase inhibitor,abemaciclib/aromatase inhibitor/GnRH analog,abemaciclib/exemestane,abemaciclib/fulvestrant,abemaciclib/letrozole,alvocidib,anastrozole/palbociclib,anastrozole/ribociclib,everolimus/ribociclib,exemestane/palbociclib,exemestane/ribociclib,FCN-437,FLX925,FN-1501,fulvestrant/palbociclib,fulvestrant/ribociclib,HS-10342,lerociclib,letr…
BTK	Bruton tyrosine kinase	BTK	-0.631	Cytoplasm	kinase	efficacy	acalabrutinib,ACP-196/ACP-319,ARQ 531,bendamustine/ibrutinib/rituximab,BMS-986142,BTK inhibitor,DTRMWXHS-12,fenebrutinib,ibrutinib,ibrutinib/obinutuzumab,ibrutinib/rituximab,ICP-022,LOXO-305,M7583,poseltinib,SHR1459,spebrutinib,TG-1701,tirabrutinib,vecabrutinib,zanubrutinib
VKORC1	vitamin K epoxide reductase complex subunit 1	VKORC1	-0.284	Cytoplasm	enzyme	efficacy	acenocoumarol,dicumarol,enoxaparin/warfarin,fondaparinux/warfarin,phenindione,phenprocoumon,vitamin K3,warfarin
ATP1A1	ATPase Na+/K+ transporting subunit alpha 1	ATP1A1	-0.237	Plasma Membrane	transporter		acetyldigitoxin derivative,bretylium,ciclopirox olamine,digitoxin,digoxin,ethacrynic acid,ouabain,perphenazine,reserpine/trichloromethiazide,trichloromethiazide
SMPD1	sphingomyelin phosphodiesterase 1	SMPD1	-0.242	Cytoplasm	enzyme		acid sphingomyelinase inhibitor
ADK	adenosine kinase	ADK	-0.313	Nucleus	kinase	unspecified application	adenosine kinase inhibitor,IFNA2B/ribavirin,interferon alfacon-1/ribavirin,nitazoxanide/peginterferon alfa-2a/ribavirin,PEG-interferon alfa-2a/ribavirin,pegintron/ribavirin,ribavirin	132	11534	25368
TNFRSF9	TNF receptor superfamily member 9	TNFRSF9	-0.579	Plasma Membrane	transmembrane receptor		ADG106,anti-CD137 antibody,CTX-471,GEN1046,INBRX 105,PF-05082566,PRS-343,RO7227166,urelumab
NCL	nucleolin	NCL	-0.4	Nucleus	other		AGRO 100
IL2RG	interleukin 2 receptor subunit gamma	IL2RG	-0.41	Plasma Membrane	transmembrane receptor	unspecified application	aldesleukin,BNZ132-1-40,denileukin diftitox
AKR1A1	aldo-keto reductase family 1 member A1	AKR1A1	-0.678	Cytoplasm	enzyme		aldose reductase inhibitor	10327	58810	78959
FDPS	farnesyl diphosphate synthase	FDPS	-0.436	Cytoplasm	enzyme		alendronate/cholecalciferol,alendronic acid,ibandronic acid,minodronate,pamidronic acid,risedronic acid,zoledronic acid
HSP90AA1	heat shock protein 90 alpha family class A member 1	HSP90AA1	-0.548	Cytoplasm	enzyme	safety,unspecified application	alvespimycin,cisplatin,luminespib,retaspimycin,TAS-116
HSP90AB1	heat shock protein 90 alpha family class B member 1	HSP90AB1	-0.454	Cytoplasm	enzyme		alvespimycin,cisplatin,retaspimycin,TAS-116
CDK5	cyclin dependent kinase 5	CDK5	-0.355	Nucleus	kinase		alvocidib,CYC065,dinaciclib
SOAT1	sterol O-acyltransferase 1	SOAT1	-0.399	Cytoplasm	enzyme	unspecified application	amlodipine/ezetimibe/losartan/rosuvastatin,atorvastatin/ezetimibe,ezetimibe,ezetimibe/fenofibrate,ezetimibe/fluvastatin,ezetimibe/rosuvastatin,ezetimibe/simvastatin,hesperetin,pactimibe
PDE4B	phosphodiesterase 4B	PDE4B	-0.593	Cytoplasm	enzyme		anagrelide,apremilast,arofylline,caffeine,caffeine/ergotamine,cilomilast,dipyridamole,dyphylline,enprofylline,ibudilast,ketotifen,L 869298,L-826,141,milrinone,nitroglycerin,papaverine,pentoxifylline,roflumilast,tetomilast,theophylline,tolbutamide
CCR5	C-C motif chemokine receptor 5 (gene/pseudogene)	CCR5	-0.407	Plasma Membrane	G-protein coupled receptor	diagnosis,efficacy	ancriviroc,BMS-813160,maraviroc,PRO 140,vicriviroc
HLA-DRB1	major histocompatibility complex, class II, DR beta 1	HLA-DRB1	-0.563	Plasma Membrane	transmembrane receptor		apolizumab
CCND1	cyclin D1	CCND1	-0.687	Nucleus	transcription regulator	diagnosis,efficacy,prognosis,response to therapy,unspecified application	arsenic trioxide,arsenic trioxide/cytarabine/methotrexate,arsenic trioxide/daunorubicin/tretinoin,arsenic trioxide/gemtuzumab ozogamicin/tretinoin,arsenic trioxide/idarubicin/tretinoin,arsenic trioxide/tretinoin
XIAP	X-linked inhibitor of apoptosis	XIAP	-0.394	Cytoplasm	enzyme	diagnosis,efficacy	ASTX660,BI-891065,birinapant,GDC-0152,GDC-0917,idronoxil,XIAP antisense oligonucleotide AEG35156
PRDX5	peroxiredoxin 5	PRDX5	-0.472	Cytoplasm	enzyme	unspecified application	auranofin
SRC	SRC proto-oncogene, non-receptor tyrosine kinase	SRC	-0.666	Cytoplasm	kinase	diagnosis,disease progression,efficacy,prognosis,response to therapy	AZD0424,AZM-475271,blinatumomab/dasatinib,bosutinib,bosutinib/hydroxyurea/ponatinib,bosutinib/imatinib,bosutinib/ponatinib,bosutinib/rituximab,dasatinib,dasatinib/erlotinib,dasatinib/filgrastim,dasatinib/inotuzumab ozogamicin,dasatinib/nilotinib,docetaxel/nintedanib,KX-01,nintedanib,pexmetinib,repotrectinib,saracatinib,TPX-0046,XL999
PIM3	Pim-3 proto-oncogene, serine/threonine kinase	PIM3	-0.492	Cytoplasm	kinase		AZD-1208,LGH447,PIM/FLT3 kinase inhibitor SEL24,SGI 1776
TPM3	tropomyosin 3	TPM3	12.885	Cytoplasm	other	diagnosis,unspecified application	AZD-7451
ATP6V1A	ATPase H+ transporting V1 subunit A	ATP6V1A	-0.265	Plasma Membrane	transporter		bafilomycin A1,bafilomycin b1
MKNK1	MAPK interacting serine/threonine kinase 1	MKNK1	-0.645	Cytoplasm	kinase		BAY1143269,dacomitinib,ETC-1907206,tomivosertib
IDH1	isocitrate dehydrogenase (NADP(+)) 1	IDH1	-0.416	Cytoplasm	enzyme	unspecified application	BAY1436032,DS-1001,IDH1 inhibitor,IDH305,ivosidenib,olutasidenib
MYD88	MYD88 innate immune signal transduction adaptor	MYD88	-0.408	Plasma Membrane	other	efficacy	bazlitoran
TNFSF13B	TNF superfamily member 13b	TNFSF13B	-0.306	Extracellular Space	cytokine	efficacy,response to therapy	belimumab,tabalumab
METAP2	methionyl aminopeptidase 2	METAP2	-0.263	Cytoplasm	peptidase	unspecified application	beloranib,nitroxoline,O-(chloroacetylcarbamoyl)fumagillol,PPI-2458,SDX-7320,XMT-1107
DPYD	dihydropyrimidine dehydrogenase	DPYD	-0.431	Cytoplasm	enzyme	disease progression,efficacy,prognosis,safety	bevacizumab/gimeracil/irinotecan/oxonic acid/tegafur,cetuximab/gimeracil/irinotecan/oxonic acid/tegafur,dihydropyrimidine dehydrogenase inhibitor,eniluracil,gimeracil,gimeracil/irinotecan/oxonic acid/tegafur,gimeracil/oxonic acid/tegafur,tegafur/uracil,uracil
SIRPA	signal regulatory protein alpha	SIRPA	-0.432	Plasma Membrane	phosphatase		BI 765063,CC-95251
BRD2	bromodomain containing 2	BRD2	-0.64	Nucleus	kinase		BI 894999
BIRC3	baculoviral IAP repeat containing 3	BIRC3	-0.67	Cytoplasm	enzyme	diagnosis	birinapant
PTGER4	prostaglandin E receptor 4	PTGER4	-0.379	Plasma Membrane	G-protein coupled receptor	unspecified application	BMS-986310,diclofenac/misoprostol,E7046,grapiprant,misoprostol,prostaglandin E1,prostaglandin E2,rivenprost
NFKB1	nuclear factor kappa B subunit 1	NFKB1	-0.516	Nucleus	transcription regulator		bortezomib/dexamethasone/thalidomide,bortezomib/thalidomide,dexamethasone/thalidomide,prednisone/thalidomide,rituximab/thalidomide,thalidomide,triflusal
SQLE	squalene epoxidase	SQLE	-0.708	Cytoplasm	enzyme		butenafine,naftifine,terbinafine,tolnaftate
VSIR	V-set immunoregulatory receptor	VSIR	-0.634	Plasma Membrane	other		CA-170
PKM	pyruvate kinase M1/2	PKM	-0.457	Cytoplasm	kinase	unspecified application	CAP-232
CTSL	cathepsin L	CTSL	-0.251	Cytoplasm	peptidase		cathepsin L inhibitor
ARAF	A-Raf proto-oncogene, serine/threonine kinase	ARAF	-0.537	Cytoplasm	kinase		cetuximab/irinotecan/vemurafenib,cetuximab/vemurafenib,cobimetinib/vemurafenib,crizotinib/vemurafenib,dabrafenib/trametinib/vemurafenib,ipilimumab/vemurafenib,irinotecan/panitumumab/vemurafenib,MLN2480,pembrolizumab/vemurafenib,trametinib/vemurafenib,vemurafenib
MPEG1	macrophage expressed 1	MPEG1	-1.003	Cytoplasm	other		CFI-402257
IL13RA1	interleukin 13 receptor subunit alpha 1	IL13RA1	-0.428	Plasma Membrane	transmembrane receptor		cintredekin besudotox
CLU	clusterin	CLU	-0.849	Cytoplasm	other	efficacy,unspecified application	clusterin antisense oligonucleotide
TNFRSF10B	TNF receptor superfamily member 10b	TNFRSF10B	-0.776	Plasma Membrane	transmembrane receptor		conatumumab,drozitumab,DS-8273a,dulanermin,GEN1029,RO6874813,tigatuzumab
PTK2B	protein tyrosine kinase 2 beta	PTK2B	-0.6	Cytoplasm	kinase		conteltinib,lorlatinib,PF-562271
KHDRBS1	KH RNA binding domain containing, signal transduction associated 1	KHDRBS1	-0.516	Nucleus	transcription regulator		CWP232291
RAD51	RAD51 recombinase	RAD51	-1.032	Nucleus	enzyme	efficacy,response to therapy	CYT-0851
ANXA1	annexin A1	ANXA1	13.194	Plasma Membrane	enzyme	diagnosis,prognosis,unspecified application	cytarabine/hydrocortisone/methotrexate,dasatinib/hydrocortisone,hydrocortisone,hydrocortisone/imatinib,hydrocortisone/mitoxantrone,hydrocortisone/prednisone
STAT3	signal transducer and activator of transcription 3	STAT3	-0.449	Nucleus	transcription regulator	diagnosis,efficacy,prognosis,response to therapy	danvatirsen,golotimod,OPB-31121,OPB-51602,STAT3 inhibitor,TTI-101
IL4R	interleukin 4 receptor	IL4R	-0.533	Plasma Membrane	transmembrane receptor	response to therapy,unspecified application	dupilumab,MDNA55
APEX1	apurinic/apyrimidinic endodeoxyribonuclease 1	APEX1	-0.393	Nucleus	enzyme		E 3330,lucanthone
OGFR	opioid growth factor receptor	OGFR	-0.25	Plasma Membrane	other		enkephalin, methionine
CHD1	chromodomain helicase DNA binding protein 1	CHD1	-0.35	Nucleus	enzyme		epirubicin,epirubicin/paclitaxel
PTGIR	prostaglandin I2 receptor	PTGIR	-0.476	Plasma Membrane	G-protein coupled receptor		epoprostenol,iloprost,selexipag,treprostinil
S1PR4	sphingosine-1-phosphate receptor 4	S1PR4	-0.562	Plasma Membrane	G-protein coupled receptor		fingolimod phosphate
ATP6V1B2	ATPase H+ transporting V1 subunit B2	ATP6V1B2	-0.576	Cytoplasm	transporter	unspecified application	gallium nitrate
LGALS3	galectin 3	LGALS3	13.141	Extracellular Space	other	diagnosis,unspecified application	GCS-100,GR-MD-02
PRMT1	protein arginine methyltransferase 1	PRMT1	-0.499	Nucleus	enzyme		GSK3368715
SF3B1	splicing factor 3b subunit 1	SF3B1	-0.383	Nucleus	other		H3B-8800
DLD	dihydrolipoamide dehydrogenase	DLD	-0.509	Cytoplasm	enzyme		hexachlorophene
SLC8A1	solute carrier family 8 member A1	SLC8A1	-0.388	Plasma Membrane	transporter		icosapent
FCGR1A	Fc fragment of IgG receptor Ia	FCGR1A	-0.692	Plasma Membrane	transmembrane receptor		IgG
FCGR1B	Fc fragment of IgG receptor Ib	FCGR1B	-0.604	Plasma Membrane	transmembrane receptor		IgG
TUBB	tubulin beta class I	TUBB	-0.592	Cytoplasm	other	efficacy	ixabepilone,ixabepilone/rifampin
PAK1	p21 (RAC1) activated kinase 1	PAK1	-0.455	Cytoplasm	kinase		K-252
IL6R	interleukin 6 receptor	IL6R	-0.566	Plasma Membrane	transmembrane receptor	efficacy	methotrexate/sarilumab,methotrexate/tocilizumab,sarilumab,tocilizumab
BSG	basigin (Ok blood group)	BSG	-0.876	Plasma Membrane	transporter	disease progression,prognosis,response to therapy	metuximab
CD74	CD74 molecule	CD74	13.581	Plasma Membrane	transmembrane receptor		milatuzumab
LILRB2	leukocyte immunoglobulin like receptor B2	LILRB2	-0.311	Plasma Membrane	transmembrane receptor		MK-4830
RPS12	ribosomal protein S12	RPS12	-0.483	Cytoplasm	other		neomycin
BCL2L12	BCL2 like 12	BCL2L12	0.143	Nucleus	other		NU-0129
RPL3	ribosomal protein L3	RPL3	-0.288	Nucleus	other		omacetaxine mepesuccinate
IL7R	interleukin 7 receptor	IL7R	-0.53	Plasma Membrane	transmembrane receptor		OSE-127,recombinant human interleukin-7
ABCA1	ATP binding cassette subfamily A member 1	ABCA1	-0.422	Plasma Membrane	transporter		probucol	19	11303	313210
PHB	prohibitin	PHB	-0.363	Nucleus	transcription regulator	diagnosis	prohibitin-targeting peptide 1
PTPN1	protein tyrosine phosphatase non-receptor type 1	PTPN1	-0.379	Cytoplasm	phosphatase	prognosis	protein tyrosine phosphatase 1B inhibitor,trodusquemine
BMI1	BMI1 proto-oncogene, polycomb ring finger	BMI1	-0.868	Nucleus	transcription regulator	diagnosis,efficacy,prognosis	PTC596
TXN	thioredoxin	TXN	13.336	Cytoplasm	enzyme	efficacy,unspecified application	PX-12
SLC1A3	solute carrier family 1 member 3	SLC1A3	-0.652	Plasma Membrane	transporter		riluzole
NFE2L2	nuclear factor, erythroid 2 like 2	NFE2L2	-0.573	Nucleus	transcription regulator	efficacy	RTA 408
DUT	deoxyuridine triphosphatase	DUT	-0.304	Nucleus	enzyme		TAS-114
CHKA	choline kinase alpha	CHKA	-1.011	Cytoplasm	kinase		TCD-717
MRC1	mannose receptor C-type 1	MRC1	-0.354	Plasma Membrane	transmembrane receptor		technetium Tc 99m tilmanocept
HMOX1	heme oxygenase 1	HMOX1	-0.637	Cytoplasm	enzyme	efficacy,safety,unspecified application	tin mesoporphyrin
ACAA1	acetyl-CoA acyltransferase 1	ACAA1	-0.277	Cytoplasm	enzyme	unspecified application	trimetazidine	30	113868	24157|501072
ICAM1	intercellular adhesion molecule 1	ICAM1	-0.596	Plasma Membrane	transmembrane receptor	diagnosis,efficacy,prognosis,unspecified application	tyroserleutide

## Sheet: Overlapped drug targets
Symbol	Entrez Gene Name	Gene Symbol - human (HUGO / HGNC / Entrez Gene)	Expr Log Ratio	Location	Type(s)	Biomarker Application(s)	Drug(s)	Entrez Gene ID for Human	Entrez Gene ID for Mouse	Entrez Gene ID for Rat
IL7R
PRMT1
TUBB
PIM3
PRDX5
RPS12
CD74
HLA-DRB1
BRD2
ATP6V1B2
PKM
ACAA1
HSP90AA1
HSP90AB1
MPEG1
B2M
BSG
IL2RG
