# Supplementary material for: A dynamic single cell-based framework for digital twins to prioritize disease genes and drug targets
Source: Genome Med. 2022 May 6;14:48. doi: 10.1186/s13073-022-01048-4 (PMC9074288; doi:10.1186/s13073-022-01048-4)
Supplement: Supplementary file 6 — Additional file 6. Drug targets identified for each separate cell type and time point. [file 13073_2022_1048_MOESM6_ESM.zip › Drug list_NK cell.xlsx]

## Sheet: NK_0h
Symbol	Entrez Gene Name	Gene Symbol - human (HUGO / HGNC / Entrez Gene)	Expr Log Ratio	Location	Type(s)	Biomarker Application(s)	Drug(s)	Entrez Gene ID for Human	Entrez Gene ID for Mouse	Entrez Gene ID for Rat
RPS12	ribosomal protein S12	RPS12	-0.406	Cytoplasm	other		neomycin	6206	20042	65139

## Sheet: NK_1D
Symbol	Entrez Gene Name	Gene Symbol - human (HUGO / HGNC / Entrez Gene)	Expr Log Ratio	Location	Type(s)	Biomarker Application(s)	Drug(s)	Entrez Gene ID for Human	Entrez Gene ID for Mouse	Entrez Gene ID for Rat
BIRC3	baculoviral IAP repeat containing 3	BIRC3	-0.784	Cytoplasm	enzyme	diagnosis	birinapant	330	11796	78971
RPS12	ribosomal protein S12	RPS12	-0.517	Cytoplasm	other		neomycin	6206	20042	65139
RPL3	ribosomal protein L3	RPL3	-0.496	Nucleus	other		omacetaxine mepesuccinate	6122	27367	300079

## Sheet: NK_5D
Symbol	Entrez Gene Name	Gene Symbol - human (HUGO / HGNC / Entrez Gene)	Expr Log Ratio	Location	Type(s)	Biomarker Application(s)	Drug(s)	Entrez Gene ID for Human	Entrez Gene ID for Mouse	Entrez Gene ID for Rat
B2M	beta-2-microglobulin	B2M	-0.137	Plasma Membrane	transmembrane receptor	disease progression,efficacy,safety,unspecified application	4'-iodo-4'-deoxydoxorubicin	567	12010	24223
HSP90AB1	heat shock protein 90 alpha family class B member 1	HSP90AB1	-0.518	Cytoplasm	enzyme		alvespimycin,cisplatin,retaspimycin,TAS-116	3326	15516	301252
SRC	SRC proto-oncogene, non-receptor tyrosine kinase	SRC	1.211	Cytoplasm	kinase	diagnosis,disease progression,efficacy,prognosis,response to therapy	AZD0424,AZM-475271,blinatumomab/dasatinib,bosutinib,bosutinib/hydroxyurea/ponatinib,bosutinib/imatinib,bosutinib/ponatinib,bosutinib/rituximab,dasatinib,dasatinib/erlotinib,dasatinib/filgrastim,dasatinib/inotuzumab ozogamicin,dasatinib/nilotinib,docetaxel/nintedanib,KX-01,nintedanib,pexmetinib,repotrectinib,saracatinib,TPX-0046,XL999
BIRC3	baculoviral IAP repeat containing 3	BIRC3	-0.595	Cytoplasm	enzyme	diagnosis	birinapant	330	11796	78971
SF3B1	splicing factor 3b subunit 1	SF3B1	-0.555	Nucleus	other		H3B-8800
RPS12	ribosomal protein S12	RPS12	-0.386	Cytoplasm	other		neomycin	6206	20042	65139
RPL3	ribosomal protein L3	RPL3	-0.508	Nucleus	other		omacetaxine mepesuccinate	6122	27367	300079
IL7R	interleukin 7 receptor	IL7R	-0.792	Plasma Membrane	transmembrane receptor		OSE-127,recombinant human interleukin-7	3575	16197	294797

## Sheet: NK_7D
Symbol	Entrez Gene Name	Gene Symbol - human (HUGO / HGNC / Entrez Gene)	Expr Log Ratio	Location	Type(s)	Biomarker Application(s)	Drug(s)	Entrez Gene ID for Human	Entrez Gene ID for Mouse	Entrez Gene ID for Rat
B2M	beta-2-microglobulin	B2M	-0.336	Plasma Membrane	transmembrane receptor	disease progression,efficacy,safety,unspecified application	4'-iodo-4'-deoxydoxorubicin
BRAF	B-Raf proto-oncogene, serine/threonine kinase	BRAF	0.042	Cytoplasm	kinase	diagnosis,prognosis,response to therapy,unspecified application	5-azacytidine/sorafenib,ARQ 736,belvarafenib,bevacizumab/sorafenib,BGB-3245,binimetinib/cetuximab/encorafenib,binimetinib/encorafenib,binimetinib/encorafenib/panitumumab,bortezomib/sorafenib,BRAF inhibitor,CEP-32496,cetuximab/dabrafenib/trametinib,cetuximab/encorafenib,cetuximab/irinotecan/vemurafenib,cetuximab/vemurafenib,clofarabine/cytarabine/sorafenib,cobimetinib/vemurafenib,crizotinib/vemura…
TUBA1C	tubulin alpha 1c	TUBA1C	-1.213	Cytoplasm	other		6-mercaptopurine/vincristine,bevacizumab/docetaxel,bevacizumab/docetaxel/prednisone/thalidomide/zoledronic acid,bevacizumab/paclitaxel,bevacizumab/paclitaxel/pemetrexed,bevacizumab/paclitaxel/topotecan,capecitabine/docetaxel,capecitabine/docetaxel/gemcitabine,capecitabine/docetaxel/oxaliplatin/trastuzumab,cevipabulin,colchicine,colchicine/probenecid,cyclophosphamide/daunorubicin/imatinib/predniso…
TNF	tumor necrosis factor	TNF	11.49	Extracellular Space	cytokine	diagnosis,disease progression,efficacy,prognosis,response to therapy,safety,unspecified application	adalimumab,adalimumab/methotrexate,afelimomab,bevacizumab/docetaxel/prednisone/thalidomide/zoledronic acid,bortezomib/dexamethasone/pomalidomide,bortezomib/dexamethasone/thalidomide,bortezomib/thalidomide,certolizumab,certolizumab/methotrexate,cyclophosphamide/dexamethasone/thalidomide,dexamethasone/pomalidomide,dexamethasone/thalidomide,etanercept,etanercept/methotrexate,golimumab,golimumab/meth…
NCL	nucleolin	NCL	-0.631	Nucleus	other		AGRO 100
IL2RA	interleukin 2 receptor subunit alpha	IL2RA	-1.232	Plasma Membrane	transmembrane receptor	efficacy,unspecified application	aldesleukin,basiliximab,camidanlumab tesirine,daclizumab,denileukin diftitox,LMB-2,yttrium Y 90 basiliximab
IL2RG	interleukin 2 receptor subunit gamma	IL2RG	-1.533	Plasma Membrane	transmembrane receptor	unspecified application	aldesleukin,BNZ132-1-40,denileukin diftitox
CD2	CD2 molecule	CD2	12.408	Plasma Membrane	transmembrane receptor	unspecified application	alefacept,siplizumab
TSPO	translocator protein	TSPO	11.9	Cytoplasm	transmembrane receptor		alprazolam,CGS-8216,chlordiazepoxide,clonazepam,clorazepate,dexamethasone/olanzapine,diazepinomicin,estazolam,eszopiclone,flumazenil,flunitrazepam,fluoxetine/olanzapine,flurazepam,lorazepam,midazolam,olanzapine,PK 11195,SSR180575,temazepam,triazolam,zaleplon,zolpidem
HSP90AA1	heat shock protein 90 alpha family class A member 1	HSP90AA1	-0.734	Cytoplasm	enzyme	safety,unspecified application	alvespimycin,cisplatin,luminespib,retaspimycin,TAS-116
HSP90B1	heat shock protein 90 beta family member 1	HSP90B1	11.849	Cytoplasm	other		alvespimycin,cisplatin,retaspimycin
HSP90AB1	heat shock protein 90 alpha family class B member 1	HSP90AB1	-0.536	Cytoplasm	enzyme		alvespimycin,cisplatin,retaspimycin,TAS-116
TNFRSF4	TNF receptor superfamily member 4	TNFRSF4	11.423	Plasma Membrane	transmembrane receptor	diagnosis	anti-OX40 antibody,BGB-A445,BMS-986178,efizonerimod,GSK3174998,IBI101,INBRX-106,INCAGN01949,MEDI0562,MEDI6469,MOXR0916,PF-04518600
HLA-DRB1	major histocompatibility complex, class II, DR beta 1	HLA-DRB1	-0.529	Plasma Membrane	transmembrane receptor		apolizumab
BIRC2	baculoviral IAP repeat containing 2	BIRC2	-0.913	Cytoplasm	enzyme		ASTX660,BI-891065,birinapant,GDC-0152,GDC-0917
JAK1	Janus kinase 1	JAK1	11.548	Cytoplasm	kinase	efficacy	AZD4205,baricitinib,baricitinib/methotrexate,brepocitinib,erlotinib/ruxolitinib,filgotinib,INCB052793,itacitinib,JAK1 inhibitor,jaktinib,methotrexate/tofacitinib,momelotinib,ruxolitinib,tofacitinib,upadacitinib
TPM3	tropomyosin 3	TPM3	12.189	Cytoplasm	other	diagnosis,unspecified application	AZD-7451
HDAC2	histone deacetylase 2	HDAC2	11.423	Nucleus	transcription regulator		belinostat,bortezomib/vorinostat,chidamide,domatinostat,histone deacetylase class II inhibitors,pyroxamide,theophylline,trametinib/vorinostat,tributyrin,vorinostat
BRD2	bromodomain containing 2	BRD2	-1.411	Nucleus	kinase		BI 894999
BIRC3	baculoviral IAP repeat containing 3	BIRC3	-0.86	Cytoplasm	enzyme	diagnosis	birinapant
CD3G	CD3g molecule	CD3G	11.821	Plasma Membrane	transmembrane receptor		blinatumomab
CD3D	CD3d molecule	CD3D	12.385	Plasma Membrane	transmembrane receptor		blinatumomab,blinatumomab/dasatinib,blinatumomab/imatinib
LAG3	lymphocyte activating 3	LAG3	11.548	Plasma Membrane	transmembrane receptor		BMS-986016,FS118,GSK2831781,INCAGN02385,LAG525,MGD013,MK-4280,REGN3767,RO7247669,SYM022,TSR-033,XmAb22841
PSMB1	proteasome 20S subunit beta 1	PSMB1	11.686	Cytoplasm	peptidase		bortezomib,bortezomib/cladribine/rituximab,bortezomib/dexamethasone,bortezomib/dexamethasone/doxorubicin,bortezomib/dexamethasone/lenalidomide,bortezomib/dexamethasone/pomalidomide,bortezomib/dexamethasone/rituximab,bortezomib/dexamethasone/thalidomide,bortezomib/doxorubicin,bortezomib/fulvestrant,bortezomib/lenalidomide,bortezomib/paclitaxel,bortezomib/prednisone,bortezomib/rituximab,bortezomib/…
POLE3	DNA polymerase epsilon 3, accessory subunit	POLE3	-1.157	Nucleus	enzyme		bortezomib/cladribine/rituximab,cladribine,cladribine/cytarabine/daunorubicin,cladribine/cytarabine/decitabine,cladribine/cytarabine/filgrastim,cladribine/cytarabine/filgrastim/idarubicin,cladribine/cytarabine/filgrastim/idarubicin/plerixafor,cladribine/cytarabine/filgrastim/mitoxantrone,cladribine/peginterferon alfa-2a,cladribine/recombinant interferon,cladribine/rituximab
PSMB9	proteasome 20S subunit beta 9	PSMB9	11.946	Cytoplasm	peptidase		carfilzomib,carfilzomib/dexamethasone,carfilzomib/dexamethasone/lenalidomide,carfilzomib/dexamethasone/rituximab
PSMB10	proteasome 20S subunit beta 10	PSMB10	11.423	Cytoplasm	peptidase		carfilzomib,carfilzomib/dexamethasone,carfilzomib/dexamethasone/lenalidomide,carfilzomib/dexamethasone/rituximab
EZH2	enhancer of zeste 2 polycomb repressive complex 2 subunit	EZH2	-1.241	Nucleus	transcription regulator	diagnosis,disease progression,efficacy	CPI-0209,CPI-1205,GSK2816126,PF-06821497,SHR2554,tazemetostat,valemetostat
KHDRBS1	KH RNA binding domain containing, signal transduction associated 1	KHDRBS1	-1.214	Nucleus	transcription regulator		CWP232291
ANXA1	annexin A1	ANXA1	12.076	Plasma Membrane	enzyme	diagnosis,prognosis,unspecified application	cytarabine/hydrocortisone/methotrexate,dasatinib/hydrocortisone,hydrocortisone,hydrocortisone/imatinib,hydrocortisone/mitoxantrone,hydrocortisone/prednisone	301	16952	25380
LY6E	lymphocyte antigen 6 family member E	LY6E	11.724	Plasma Membrane	other		DLYE5953A
ITGAL	integrin subunit alpha L	ITGAL	11.686	Plasma Membrane	transmembrane receptor		efalizumab
OAZ1	ornithine decarboxylase antizyme 1	OAZ1	12.258	Cytoplasm	enzyme	diagnosis	eflornithine
LGALS3	galectin 3	LGALS3	11.924	Extracellular Space	other	diagnosis,unspecified application	GCS-100,GR-MD-02
MMP9	matrix metallopeptidase 9	MMP9	11.599	Extracellular Space	peptidase	diagnosis,disease progression,efficacy,prognosis,unspecified application	glucosamine,GS-5745,marimastat,MMP2 MMP9 inhibitor,prinomastat,rebimastat
SF3B1	splicing factor 3b subunit 1	SF3B1	-0.531	Nucleus	other		H3B-8800
MIF	macrophage migration inhibitory factor	MIF	12.559	Extracellular Space	cytokine	diagnosis,prognosis,response to therapy	imalumab
TUBB	tubulin beta class I	TUBB	-0.834	Cytoplasm	other	efficacy	ixabepilone,ixabepilone/rifampin
EED	embryonic ectoderm development	EED	-0.89	Nucleus	transcription regulator		MAK683
EEF2	eukaryotic translation elongation factor 2	EEF2	11.686	Cytoplasm	translation regulator		MDNA55
CD74	CD74 molecule	CD74	12.247	Plasma Membrane	transmembrane receptor		milatuzumab
RPS12	ribosomal protein S12	RPS12	-0.447	Cytoplasm	other		neomycin
SMN1/SMN2	survival of motor neuron 1, telomeric	SMN2	0.753	Nucleus	other	diagnosis	nusinersen
RPL3	ribosomal protein L3	RPL3	-0.436	Nucleus	other		omacetaxine mepesuccinate
IL7R	interleukin 7 receptor	IL7R	-0.347	Plasma Membrane	transmembrane receptor		OSE-127,recombinant human interleukin-7
LGALS1	galectin 1	LGALS1	12.344	Extracellular Space	other	diagnosis,prognosis	OTX008
CTNNB1	catenin beta 1	CTNNB1	11.49	Nucleus	transcription regulator	diagnosis,disease progression,efficacy,prognosis	PRI-724
PHB	prohibitin	PHB	-0.272	Nucleus	transcription regulator	diagnosis	prohibitin-targeting peptide 1
TXN	thioredoxin	TXN	12.163	Cytoplasm	enzyme	efficacy,unspecified application	PX-12
NFE2L2	nuclear factor, erythroid 2 like 2	NFE2L2	-1.131	Nucleus	transcription regulator	efficacy	RTA 408
LAMP1	lysosomal associated membrane protein 1	LAMP1	11.599	Plasma Membrane	other		SAR428926
EIF5A	eukaryotic translation initiation factor 5A	EIF5A	11.791	Cytoplasm	translation regulator		SNS01-T nanoparticles
DUT	deoxyuridine triphosphatase	DUT	-0.744	Nucleus	enzyme		TAS-114
TYMP	thymidine phosphorylase	TYMP	11.759	Extracellular Space	growth factor	diagnosis,efficacy,prognosis,response to therapy	tipiracil
UCHL5	ubiquitin C-terminal hydrolase L5	UCHL5	11.645	Cytoplasm	peptidase		VLX1570

## Sheet: Overlapped drug target
Symbol	Entrez Gene Name	Gene Symbol - human (HUGO / HGNC / Entrez Gene)	Expr Log Ratio	Location	Type(s)	Biomarker Application(s)	Drug(s)	Entrez Gene ID for Human	Entrez Gene ID for Mouse	Entrez Gene ID for Rat
RPS12	ribosomal protein S12	RPS12	-0.406	Cytoplasm	other		neomycin	6206	20042	65139
