# Supplementary material for: A dynamic single cell-based framework for digital twins to prioritize disease genes and drug targets
Source: Genome Med. 2022 May 6;14:48. doi: 10.1186/s13073-022-01048-4 (PMC9074288; doi:10.1186/s13073-022-01048-4)
Supplement: Supplementary file 6 — Additional file 6. Drug targets identified for each separate cell type and time point. [file 13073_2022_1048_MOESM6_ESM.zip › Drug list_NT.xlsx]

## Sheet: NT_0h
Symbol	Entrez Gene Name	Gene Symbol - human (HUGO / HGNC / Entrez Gene)	Expr Log Ratio	Location	Type(s)	Biomarker Application(s)	Drug(s)	Entrez Gene ID for Human	Entrez Gene ID for Mouse	Entrez Gene ID for Rat
B2M	beta-2-microglobulin	B2M	-0.246	Plasma Membrane	transmembrane receptor	disease progression,efficacy,safety,unspecified application	4'-iodo-4'-deoxydoxorubicin
DNMT1	DNA methyltransferase 1	DNMT1	-0.063	Nucleus	enzyme	diagnosis	4'-thio-2'-deoxycytidine,5-azacytidine,5-azacytidine/cytarabine/decitabine,5-azacytidine/decitabine,5-azacytidine/lenalidomide,5-azacytidine/sorafenib,cladribine/cytarabine/decitabine,decitabine,decitabine/imatinib,decitabine/sorafenib,fluorocyclopentenylcytosine
TNFSF10	TNF superfamily member 10	TNFSF10	-0.231	Extracellular Space	cytokine	efficacy	ABBV-621
CDK4	cyclin dependent kinase 4	CDK4	-0.691	Nucleus	kinase	diagnosis	abemaciclib,abemaciclib/anastrozole,abemaciclib/aromatase inhibitor,abemaciclib/aromatase inhibitor/GnRH analog,abemaciclib/exemestane,abemaciclib/fulvestrant,abemaciclib/letrozole,AG 024322,alvocidib,anastrozole/palbociclib,anastrozole/ribociclib,cyclin dependent kinase 4 inhibitor,everolimus/ribociclib,exemestane/palbociclib,exemestane/ribociclib,FCN-437,FLX925,FN-1501,fulvestrant/palbociclib,f…
VKORC1	vitamin K epoxide reductase complex subunit 1	VKORC1	-0.733	Cytoplasm	enzyme	efficacy	acenocoumarol,dicumarol,enoxaparin/warfarin,fondaparinux/warfarin,phenindione,phenprocoumon,vitamin K3,warfarin
ATP1A1	ATPase Na+/K+ transporting subunit alpha 1	ATP1A1	-0.416	Plasma Membrane	transporter		acetyldigitoxin derivative,bretylium,ciclopirox olamine,digitoxin,digoxin,ethacrynic acid,ouabain,perphenazine,reserpine/trichloromethiazide,trichloromethiazide
NCL	nucleolin	NCL	-0.238	Nucleus	other		AGRO 100
IL2RG	interleukin 2 receptor subunit gamma	IL2RG	-0.295	Plasma Membrane	transmembrane receptor	unspecified application	aldesleukin,BNZ132-1-40,denileukin diftitox
CD52	CD52 molecule	CD52	-0.168	Plasma Membrane	other	unspecified application	alemtuzumab,alemtuzumab/bendamustine,alemtuzumab/cyclophosphamide/fludarabine phosphate,alemtuzumab/cyclophosphamide/fludarabine phosphate/mitoxantrone,alemtuzumab/cyclophosphamide/fludarabine phosphate/rituximab,alemtuzumab/cyclosporin A,alemtuzumab/fludarabine phosphate,alemtuzumab/pentostatin,alemtuzumab/rituximab
PPIA	peptidylprolyl isomerase A	PPIA	-0.228	Cytoplasm	enzyme		alemtuzumab/cyclosporin A,cyclosporin A,cyclosporin A/methotrexate,cyclosporine A/sirolimus/tacrolimus,cyclosporine A/tacrolimus,N-methyl-4-Ile-cyclosporin
HSP90AA1	heat shock protein 90 alpha family class A member 1	HSP90AA1	-0.306	Cytoplasm	enzyme	safety,unspecified application	alvespimycin,cisplatin,luminespib,retaspimycin,TAS-116
HSP90AB1	heat shock protein 90 alpha family class B member 1	HSP90AB1	-0.29	Cytoplasm	enzyme		alvespimycin,cisplatin,retaspimycin,TAS-116
PDE3B	phosphodiesterase 3B	PDE3B	-0.468	Cytoplasm	enzyme		amrinone,cilostazol,dipyridamole,dyphylline,medorinone,nitroglycerin,pentoxifylline,theophylline,tolbutamide
PDE4B	phosphodiesterase 4B	PDE4B	-0.459	Cytoplasm	enzyme		anagrelide,apremilast,arofylline,caffeine,caffeine/ergotamine,cilomilast,dipyridamole,dyphylline,enprofylline,ibudilast,ketotifen,L 869298,L-826,141,milrinone,nitroglycerin,papaverine,pentoxifylline,roflumilast,tetomilast,theophylline,tolbutamide
BIRC2	baculoviral IAP repeat containing 2	BIRC2	-0.312	Cytoplasm	enzyme		ASTX660,BI-891065,birinapant,GDC-0152,GDC-0917
PRDX5	peroxiredoxin 5	PRDX5	-0.257	Cytoplasm	enzyme	unspecified application	auranofin
MYC	MYC proto-oncogene, bHLH transcription factor	MYC	0.003	Nucleus	transcription regulator	diagnosis,efficacy,prognosis,response to therapy,unspecified application	AVI-4126,MYC-targeting siRNA DCR-MYC
PIM1	Pim-1 proto-oncogene, serine/threonine kinase	PIM1	-0.487	Cytoplasm	kinase	disease progression,prognosis	AZD-1208,LGH447,PIM/FLT3 kinase inhibitor SEL24,SGI 1776
PIM2	Pim-2 proto-oncogene, serine/threonine kinase	PIM2	-0.212	Nucleus	kinase		AZD-1208,LGH447,PIM/FLT3 kinase inhibitor SEL24,SGI 1776
PIM3	Pim-3 proto-oncogene, serine/threonine kinase	PIM3	-0.562	Cytoplasm	kinase		AZD-1208,LGH447,PIM/FLT3 kinase inhibitor SEL24,SGI 1776
TNFSF13B	TNF superfamily member 13b	TNFSF13B	-0.254	Extracellular Space	cytokine	efficacy,response to therapy	belimumab,tabalumab
METAP2	methionyl aminopeptidase 2	METAP2	-0.351	Cytoplasm	peptidase	unspecified application	beloranib,nitroxoline,O-(chloroacetylcarbamoyl)fumagillol,PPI-2458,SDX-7320,XMT-1107
BRD2	bromodomain containing 2	BRD2	-0.272	Nucleus	kinase		BI 894999
BIRC3	baculoviral IAP repeat containing 3	BIRC3	-0.408	Cytoplasm	enzyme	diagnosis	birinapant
POLE3	DNA polymerase epsilon 3, accessory subunit	POLE3	-0.412	Nucleus	enzyme		bortezomib/cladribine/rituximab,cladribine,cladribine/cytarabine/daunorubicin,cladribine/cytarabine/decitabine,cladribine/cytarabine/filgrastim,cladribine/cytarabine/filgrastim/idarubicin,cladribine/cytarabine/filgrastim/idarubicin/plerixafor,cladribine/cytarabine/filgrastim/mitoxantrone,cladribine/peginterferon alfa-2a,cladribine/recombinant interferon,cladribine/rituximab
NFKB1	nuclear factor kappa B subunit 1	NFKB1	-0.457	Nucleus	transcription regulator		bortezomib/dexamethasone/thalidomide,bortezomib/thalidomide,dexamethasone/thalidomide,prednisone/thalidomide,rituximab/thalidomide,thalidomide,triflusal
PKM	pyruvate kinase M1/2	PKM	-0.397	Cytoplasm	kinase	unspecified application	CAP-232
CTSL	cathepsin L	CTSL	-0.731	Cytoplasm	peptidase		cathepsin L inhibitor
KHDRBS1	KH RNA binding domain containing, signal transduction associated 1	KHDRBS1	-0.337	Nucleus	transcription regulator		CWP232291
IL4R	interleukin 4 receptor	IL4R	-0.656	Plasma Membrane	transmembrane receptor	response to therapy,unspecified application	dupilumab,MDNA55
APEX1	apurinic/apyrimidinic endodeoxyribonuclease 1	APEX1	-0.477	Nucleus	enzyme		E 3330,lucanthone	328	11792	79116
IFNG	interferon gamma	IFNG	0.745	Extracellular Space	cytokine	diagnosis,efficacy,response to therapy,unspecified application	emapalumab
RPS27	ribosomal protein S27	RPS27	-0.157	Cytoplasm	other		empesertib
S1PR4	sphingosine-1-phosphate receptor 4	S1PR4	-0.844	Plasma Membrane	G-protein coupled receptor		fingolimod phosphate
PRMT1	protein arginine methyltransferase 1	PRMT1	-0.334	Nucleus	enzyme		GSK3368715
SF3B1	splicing factor 3b subunit 1	SF3B1	-0.246	Nucleus	other		H3B-8800
TUBB	tubulin beta class I	TUBB	-0.354	Cytoplasm	other	efficacy	ixabepilone,ixabepilone/rifampin
NUDT1	nudix hydrolase 1	NUDT1	-0.587	Extracellular Space	phosphatase		karonudib
FDFT1	farnesyl-diphosphate farnesyltransferase 1	FDFT1	-0.513	Cytoplasm	enzyme	unspecified application	lapaquistat,zoledronic acid
EED	embryonic ectoderm development	EED	-0.173	Nucleus	transcription regulator		MAK683
RPS12	ribosomal protein S12	RPS12	-0.393	Cytoplasm	other		neomycin
RPL3	ribosomal protein L3	RPL3	-0.26	Nucleus	other		omacetaxine mepesuccinate
IL7R	interleukin 7 receptor	IL7R	-0.55	Plasma Membrane	transmembrane receptor		OSE-127,recombinant human interleukin-7
PTPN1	protein tyrosine phosphatase non-receptor type 1	PTPN1	-0.408	Cytoplasm	phosphatase	prognosis	protein tyrosine phosphatase 1B inhibitor,trodusquemine
NFE2L2	nuclear factor, erythroid 2 like 2	NFE2L2	-0.264	Nucleus	transcription regulator	efficacy	RTA 408
ACAA1	acetyl-CoA acyltransferase 1	ACAA1	-0.093	Cytoplasm	enzyme	unspecified application	trimetazidine

## Sheet: NT_12h
Symbol	Entrez Gene Name	Gene Symbol - human (HUGO / HGNC / Entrez Gene)	Expr Log Ratio	Location	Type(s)	Biomarker Application(s)	Drug(s)	Entrez Gene ID for Human	Entrez Gene ID for Mouse	Entrez Gene ID for Rat
B2M	beta-2-microglobulin	B2M	-0.079	Plasma Membrane	transmembrane receptor	disease progression,efficacy,safety,unspecified application	4'-iodo-4'-deoxydoxorubicin
VKORC1	vitamin K epoxide reductase complex subunit 1	VKORC1	-0.653	Cytoplasm	enzyme	efficacy	acenocoumarol,dicumarol,enoxaparin/warfarin,fondaparinux/warfarin,phenindione,phenprocoumon,vitamin K3,warfarin
ATP1A1	ATPase Na+/K+ transporting subunit alpha 1	ATP1A1	-0.278	Plasma Membrane	transporter		acetyldigitoxin derivative,bretylium,ciclopirox olamine,digitoxin,digoxin,ethacrynic acid,ouabain,perphenazine,reserpine/trichloromethiazide,trichloromethiazide
NCL	nucleolin	NCL	-0.205	Nucleus	other		AGRO 100
IL2RG	interleukin 2 receptor subunit gamma	IL2RG	-0.309	Plasma Membrane	transmembrane receptor	unspecified application	aldesleukin,BNZ132-1-40,denileukin diftitox
CD52	CD52 molecule	CD52	-0.095	Plasma Membrane	other	unspecified application	alemtuzumab,alemtuzumab/bendamustine,alemtuzumab/cyclophosphamide/fludarabine phosphate,alemtuzumab/cyclophosphamide/fludarabine phosphate/mitoxantrone,alemtuzumab/cyclophosphamide/fludarabine phosphate/rituximab,alemtuzumab/cyclosporin A,alemtuzumab/fludarabine phosphate,alemtuzumab/pentostatin,alemtuzumab/rituximab
PPIA	peptidylprolyl isomerase A	PPIA	-0.179	Cytoplasm	enzyme		alemtuzumab/cyclosporin A,cyclosporin A,cyclosporin A/methotrexate,cyclosporine A/sirolimus/tacrolimus,cyclosporine A/tacrolimus,N-methyl-4-Ile-cyclosporin
HSP90AA1	heat shock protein 90 alpha family class A member 1	HSP90AA1	-0.15	Cytoplasm	enzyme	safety,unspecified application	alvespimycin,cisplatin,luminespib,retaspimycin,TAS-116
HSP90AB1	heat shock protein 90 alpha family class B member 1	HSP90AB1	-0.222	Cytoplasm	enzyme		alvespimycin,cisplatin,retaspimycin,TAS-116
CDK10	cyclin dependent kinase 10	CDK10	-0.805	Nucleus	kinase		alvocidib
PDE3B	phosphodiesterase 3B	PDE3B	-0.38	Cytoplasm	enzyme		amrinone,cilostazol,dipyridamole,dyphylline,medorinone,nitroglycerin,pentoxifylline,theophylline,tolbutamide
PDE4D	phosphodiesterase 4D	PDE4D	-0.299	Cytoplasm	enzyme		anagrelide,apremilast,arofylline,caffeine,caffeine/ergotamine,cilomilast,dipyridamole,dyphylline,ketotifen,L 869298,L-826,141,milrinone,nitroglycerin,pentoxifylline,roflumilast,tetomilast,theophylline,tolbutamide
BIRC2	baculoviral IAP repeat containing 2	BIRC2	-0.242	Cytoplasm	enzyme		ASTX660,BI-891065,birinapant,GDC-0152,GDC-0917
PRDX5	peroxiredoxin 5	PRDX5	-0.171	Cytoplasm	enzyme	unspecified application	auranofin
MYC	MYC proto-oncogene, bHLH transcription factor	MYC	-0.356	Nucleus	transcription regulator	diagnosis,efficacy,prognosis,response to therapy,unspecified application	AVI-4126,MYC-targeting siRNA DCR-MYC
PIM1	Pim-1 proto-oncogene, serine/threonine kinase	PIM1	-0.588	Cytoplasm	kinase	disease progression,prognosis	AZD-1208,LGH447,PIM/FLT3 kinase inhibitor SEL24,SGI 1776
BRD2	bromodomain containing 2	BRD2	-0.133	Nucleus	kinase		BI 894999
CXCL8	C-X-C motif chemokine ligand 8	CXCL8	0.216	Extracellular Space	cytokine	diagnosis,efficacy,prognosis,unspecified application	BMS-986253
POLE3	DNA polymerase epsilon 3, accessory subunit	POLE3	-0.524	Nucleus	enzyme		bortezomib/cladribine/rituximab,cladribine,cladribine/cytarabine/daunorubicin,cladribine/cytarabine/decitabine,cladribine/cytarabine/filgrastim,cladribine/cytarabine/filgrastim/idarubicin,cladribine/cytarabine/filgrastim/idarubicin/plerixafor,cladribine/cytarabine/filgrastim/mitoxantrone,cladribine/peginterferon alfa-2a,cladribine/recombinant interferon,cladribine/rituximab
CTSL	cathepsin L	CTSL	-0.272	Cytoplasm	peptidase		cathepsin L inhibitor
KHDRBS1	KH RNA binding domain containing, signal transduction associated 1	KHDRBS1	-0.264	Nucleus	transcription regulator		CWP232291
STAT3	signal transducer and activator of transcription 3	STAT3	-0.412	Nucleus	transcription regulator	diagnosis,efficacy,prognosis,response to therapy	danvatirsen,golotimod,OPB-31121,OPB-51602,STAT3 inhibitor,TTI-101
APEX1	apurinic/apyrimidinic endodeoxyribonuclease 1	APEX1	-0.305	Nucleus	enzyme		E 3330,lucanthone
IFNG	interferon gamma	IFNG	0.805	Extracellular Space	cytokine	diagnosis,efficacy,response to therapy,unspecified application	emapalumab
RPS27	ribosomal protein S27	RPS27	-0.144	Cytoplasm	other		empesertib
S1PR4	sphingosine-1-phosphate receptor 4	S1PR4	-0.604	Plasma Membrane	G-protein coupled receptor		fingolimod phosphate
PRMT1	protein arginine methyltransferase 1	PRMT1	-0.553	Nucleus	enzyme		GSK3368715
SLC39A6	solute carrier family 39 member 6	SLC39A6	-0.707	Plasma Membrane	transporter	disease progression	ladiratuzumab vedotin
IL6R	interleukin 6 receptor	IL6R	-0.328	Plasma Membrane	transmembrane receptor	efficacy	methotrexate/sarilumab,methotrexate/tocilizumab,sarilumab,tocilizumab
GPA33	glycoprotein A33	GPA33	-1.381	Plasma Membrane	other		MGD007
RPS12	ribosomal protein S12	RPS12	-0.362	Cytoplasm	other		neomycin
RPL3	ribosomal protein L3	RPL3	-0.3	Nucleus	other		omacetaxine mepesuccinate
IL7R	interleukin 7 receptor	IL7R	-0.512	Plasma Membrane	transmembrane receptor		OSE-127,recombinant human interleukin-7
MRC1	mannose receptor C-type 1	MRC1	-0.293	Plasma Membrane	transmembrane receptor		technetium Tc 99m tilmanocept

## Sheet: NT_1D
Symbol	Entrez Gene Name	Gene Symbol - human (HUGO / HGNC / Entrez Gene)	Expr Log Ratio	Location	Type(s)	Biomarker Application(s)	Drug(s)	Entrez Gene ID for Human	Entrez Gene ID for Mouse	Entrez Gene ID for Rat
B2M	beta-2-microglobulin	B2M	-0.131	Plasma Membrane	transmembrane receptor	disease progression,efficacy,safety,unspecified application	4'-iodo-4'-deoxydoxorubicin
ANKHD1/ANKHD1-EIF4EBP3	ankyrin repeat and KH domain containing 1	ANKHD1	??Cytoplasm	other			54882|404734	108857	100529260
TNFSF10	TNF superfamily member 10	TNFSF10	-0.111	Extracellular Space	cytokine	efficacy	ABBV-621
CDK4	cyclin dependent kinase 4	CDK4	-0.741	Nucleus	kinase	diagnosis	abemaciclib,abemaciclib/anastrozole,abemaciclib/aromatase inhibitor,abemaciclib/aromatase inhibitor/GnRH analog,abemaciclib/exemestane,abemaciclib/fulvestrant,abemaciclib/letrozole,AG 024322,alvocidib,anastrozole/palbociclib,anastrozole/ribociclib,cyclin dependent kinase 4 inhibitor,everolimus/ribociclib,exemestane/palbociclib,exemestane/ribociclib,FCN-437,FLX925,FN-1501,fulvestrant/palbociclib,f…
VKORC1	vitamin K epoxide reductase complex subunit 1	VKORC1	0.111	Cytoplasm	enzyme	efficacy	acenocoumarol,dicumarol,enoxaparin/warfarin,fondaparinux/warfarin,phenindione,phenprocoumon,vitamin K3,warfarin
ATP1A1	ATPase Na+/K+ transporting subunit alpha 1	ATP1A1	-0.326	Plasma Membrane	transporter		acetyldigitoxin derivative,bretylium,ciclopirox olamine,digitoxin,digoxin,ethacrynic acid,ouabain,perphenazine,reserpine/trichloromethiazide,trichloromethiazide
NCL	nucleolin	NCL	-0.259	Nucleus	other		AGRO 100
IL2RG	interleukin 2 receptor subunit gamma	IL2RG	-0.256	Plasma Membrane	transmembrane receptor	unspecified application	aldesleukin,BNZ132-1-40,denileukin diftitox
CD52	CD52 molecule	CD52	-0.071	Plasma Membrane	other	unspecified application	alemtuzumab,alemtuzumab/bendamustine,alemtuzumab/cyclophosphamide/fludarabine phosphate,alemtuzumab/cyclophosphamide/fludarabine phosphate/mitoxantrone,alemtuzumab/cyclophosphamide/fludarabine phosphate/rituximab,alemtuzumab/cyclosporin A,alemtuzumab/fludarabine phosphate,alemtuzumab/pentostatin,alemtuzumab/rituximab
PPIA	peptidylprolyl isomerase A	PPIA	-0.225	Cytoplasm	enzyme		alemtuzumab/cyclosporin A,cyclosporin A,cyclosporin A/methotrexate,cyclosporine A/sirolimus/tacrolimus,cyclosporine A/tacrolimus,N-methyl-4-Ile-cyclosporin
HSP90AA1	heat shock protein 90 alpha family class A member 1	HSP90AA1	-0.281	Cytoplasm	enzyme	safety,unspecified application	alvespimycin,cisplatin,luminespib,retaspimycin,TAS-116
HSP90AB1	heat shock protein 90 alpha family class B member 1	HSP90AB1	-0.288	Cytoplasm	enzyme		alvespimycin,cisplatin,retaspimycin,TAS-116
PDE3B	phosphodiesterase 3B	PDE3B	-0.359	Cytoplasm	enzyme		amrinone,cilostazol,dipyridamole,dyphylline,medorinone,nitroglycerin,pentoxifylline,theophylline,tolbutamide
PDE4D	phosphodiesterase 4D	PDE4D	-0.318	Cytoplasm	enzyme		anagrelide,apremilast,arofylline,caffeine,caffeine/ergotamine,cilomilast,dipyridamole,dyphylline,ketotifen,L 869298,L-826,141,milrinone,nitroglycerin,pentoxifylline,roflumilast,tetomilast,theophylline,tolbutamide
BIRC2	baculoviral IAP repeat containing 2	BIRC2	-0.397	Cytoplasm	enzyme		ASTX660,BI-891065,birinapant,GDC-0152,GDC-0917
MYC	MYC proto-oncogene, bHLH transcription factor	MYC	-0.186	Nucleus	transcription regulator	diagnosis,efficacy,prognosis,response to therapy,unspecified application	AVI-4126,MYC-targeting siRNA DCR-MYC
PIM1	Pim-1 proto-oncogene, serine/threonine kinase	PIM1	-0.511	Cytoplasm	kinase	disease progression,prognosis	AZD-1208,LGH447,PIM/FLT3 kinase inhibitor SEL24,SGI 1776
PIM3	Pim-3 proto-oncogene, serine/threonine kinase	PIM3	-0.357	Cytoplasm	kinase		AZD-1208,LGH447,PIM/FLT3 kinase inhibitor SEL24,SGI 1776
METAP2	methionyl aminopeptidase 2	METAP2	-0.214	Cytoplasm	peptidase	unspecified application	beloranib,nitroxoline,O-(chloroacetylcarbamoyl)fumagillol,PPI-2458,SDX-7320,XMT-1107
BRD2	bromodomain containing 2	BRD2	-0.241	Nucleus	kinase		BI 894999
BIRC3	baculoviral IAP repeat containing 3	BIRC3	-0.278	Cytoplasm	enzyme	diagnosis	birinapant
POLE3	DNA polymerase epsilon 3, accessory subunit	POLE3	-0.493	Nucleus	enzyme		bortezomib/cladribine/rituximab,cladribine,cladribine/cytarabine/daunorubicin,cladribine/cytarabine/decitabine,cladribine/cytarabine/filgrastim,cladribine/cytarabine/filgrastim/idarubicin,cladribine/cytarabine/filgrastim/idarubicin/plerixafor,cladribine/cytarabine/filgrastim/mitoxantrone,cladribine/peginterferon alfa-2a,cladribine/recombinant interferon,cladribine/rituximab
IL1B	interleukin 1 beta	IL1B	-0.856	Extracellular Space	cytokine	diagnosis,efficacy,prognosis	canakinumab,canakinumab/colchicine,canakinumab/INS,canakinumab/methotrexate,gallium nitrate,gevokizumab
CTSL	cathepsin L	CTSL	-0.367	Cytoplasm	peptidase		cathepsin L inhibitor
KHDRBS1	KH RNA binding domain containing, signal transduction associated 1	KHDRBS1	-0.388	Nucleus	transcription regulator		CWP232291
STAT3	signal transducer and activator of transcription 3	STAT3	-0.37	Nucleus	transcription regulator	diagnosis,efficacy,prognosis,response to therapy	danvatirsen,golotimod,OPB-31121,OPB-51602,STAT3 inhibitor,TTI-101
ABCB1	ATP binding cassette subfamily B member 1	ABCB1	-0.805	Plasma Membrane	transporter	efficacy,prognosis,response to therapy	dofequidar,eicosapentenoic acid,HM-30181,OC 144-093,tariquidar,valspodar	5243	18671	170913
APEX1	apurinic/apyrimidinic endodeoxyribonuclease 1	APEX1	-0.161	Nucleus	enzyme		E 3330,lucanthone
RPS27	ribosomal protein S27	RPS27	-0.078	Cytoplasm	other		empesertib
CHD1	chromodomain helicase DNA binding protein 1	CHD1	-0.161	Nucleus	enzyme		epirubicin,epirubicin/paclitaxel
S1PR4	sphingosine-1-phosphate receptor 4	S1PR4	-0.564	Plasma Membrane	G-protein coupled receptor		fingolimod phosphate
PRMT1	protein arginine methyltransferase 1	PRMT1	-0.409	Nucleus	enzyme		GSK3368715
SF3B1	splicing factor 3b subunit 1	SF3B1	-0.208	Nucleus	other		H3B-8800
NUDT1	nudix hydrolase 1	NUDT1	-0.581	Extracellular Space	phosphatase		karonudib
RPS12	ribosomal protein S12	RPS12	-0.331	Cytoplasm	other		neomycin
RPL3	ribosomal protein L3	RPL3	-0.237	Nucleus	other		omacetaxine mepesuccinate
IL7R	interleukin 7 receptor	IL7R	-0.517	Plasma Membrane	transmembrane receptor		OSE-127,recombinant human interleukin-7
PTPN1	protein tyrosine phosphatase non-receptor type 1	PTPN1	-0.066	Cytoplasm	phosphatase	prognosis	protein tyrosine phosphatase 1B inhibitor,trodusquemine
NFE2L2	nuclear factor, erythroid 2 like 2	NFE2L2	-0.251	Nucleus	transcription regulator	efficacy	RTA 408
PTPN6	protein tyrosine phosphatase non-receptor type 6	PTPN6	-0.109	Cytoplasm	phosphatase		SC-43
MRC1	mannose receptor C-type 1	MRC1	0.301	Plasma Membrane	transmembrane receptor		technetium Tc 99m tilmanocept

## Sheet: NT_2D
Symbol	Entrez Gene Name	Gene Symbol - human (HUGO / HGNC / Entrez Gene)	Expr Log Ratio	Location	Type(s)	Biomarker Application(s)	Drug(s)	Entrez Gene ID for Human	Entrez Gene ID for Mouse	Entrez Gene ID for Rat
B2M	beta-2-microglobulin	B2M	-0.183	Plasma Membrane	transmembrane receptor	disease progression,efficacy,safety,unspecified application	4'-iodo-4'-deoxydoxorubicin
ATP1A1	ATPase Na+/K+ transporting subunit alpha 1	ATP1A1	-0.256	Plasma Membrane	transporter		acetyldigitoxin derivative,bretylium,ciclopirox olamine,digitoxin,digoxin,ethacrynic acid,ouabain,perphenazine,reserpine/trichloromethiazide,trichloromethiazide
NCL	nucleolin	NCL	-0.253	Nucleus	other		AGRO 100
IL2RG	interleukin 2 receptor subunit gamma	IL2RG	-0.187	Plasma Membrane	transmembrane receptor	unspecified application	aldesleukin,BNZ132-1-40,denileukin diftitox
CD52	CD52 molecule	CD52	-0.161	Plasma Membrane	other	unspecified application	alemtuzumab,alemtuzumab/bendamustine,alemtuzumab/cyclophosphamide/fludarabine phosphate,alemtuzumab/cyclophosphamide/fludarabine phosphate/mitoxantrone,alemtuzumab/cyclophosphamide/fludarabine phosphate/rituximab,alemtuzumab/cyclosporin A,alemtuzumab/fludarabine phosphate,alemtuzumab/pentostatin,alemtuzumab/rituximab
PPIA	peptidylprolyl isomerase A	PPIA	-0.203	Cytoplasm	enzyme		alemtuzumab/cyclosporin A,cyclosporin A,cyclosporin A/methotrexate,cyclosporine A/sirolimus/tacrolimus,cyclosporine A/tacrolimus,N-methyl-4-Ile-cyclosporin
HSP90AA1	heat shock protein 90 alpha family class A member 1	HSP90AA1	-0.184	Cytoplasm	enzyme	safety,unspecified application	alvespimycin,cisplatin,luminespib,retaspimycin,TAS-116
HSP90AB1	heat shock protein 90 alpha family class B member 1	HSP90AB1	-0.223	Cytoplasm	enzyme		alvespimycin,cisplatin,retaspimycin,TAS-116
BIRC2	baculoviral IAP repeat containing 2	BIRC2	-0.298	Cytoplasm	enzyme		ASTX660,BI-891065,birinapant,GDC-0152,GDC-0917
PRDX5	peroxiredoxin 5	PRDX5	-0.367	Cytoplasm	enzyme	unspecified application	auranofin
MYC	MYC proto-oncogene, bHLH transcription factor	MYC	-0.054	Nucleus	transcription regulator	diagnosis,efficacy,prognosis,response to therapy,unspecified application	AVI-4126,MYC-targeting siRNA DCR-MYC
PIM1	Pim-1 proto-oncogene, serine/threonine kinase	PIM1	-0.489	Cytoplasm	kinase	disease progression,prognosis	AZD-1208,LGH447,PIM/FLT3 kinase inhibitor SEL24,SGI 1776
PIM3	Pim-3 proto-oncogene, serine/threonine kinase	PIM3	-0.703	Cytoplasm	kinase		AZD-1208,LGH447,PIM/FLT3 kinase inhibitor SEL24,SGI 1776
TNFSF13B	TNF superfamily member 13b	TNFSF13B	-0.263	Extracellular Space	cytokine	efficacy,response to therapy	belimumab,tabalumab
GART	phosphoribosylglycinamide formyltransferase, phosphoribosylglycinamide synthetase, phosphoribosylaminoimidazole synthetase	GART	-0.723	Cytoplasm	enzyme	prognosis,safety	bevacizumab/erlotinib/pemetrexed,bevacizumab/paclitaxel/pemetrexed,bevacizumab/pemetrexed,gemcitabine/pemetrexed,lometrexol,pelitrexol,pembrolizumab/pemetrexed,pemetrexed
BRD2	bromodomain containing 2	BRD2	-0.206	Nucleus	kinase		BI 894999
BIRC3	baculoviral IAP repeat containing 3	BIRC3	-0.226	Cytoplasm	enzyme	diagnosis	birinapant
ICOS	inducible T cell costimulator	ICOS	-0.024	Plasma Membrane	transmembrane receptor		BMS-986226,GSK3359609,JTX-2011,KY1044,MEDI-570,XmAb23104
POLE3	DNA polymerase epsilon 3, accessory subunit	POLE3	-0.201	Nucleus	enzyme		bortezomib/cladribine/rituximab,cladribine,cladribine/cytarabine/daunorubicin,cladribine/cytarabine/decitabine,cladribine/cytarabine/filgrastim,cladribine/cytarabine/filgrastim/idarubicin,cladribine/cytarabine/filgrastim/idarubicin/plerixafor,cladribine/cytarabine/filgrastim/mitoxantrone,cladribine/peginterferon alfa-2a,cladribine/recombinant interferon,cladribine/rituximab
ARAF	A-Raf proto-oncogene, serine/threonine kinase	ARAF	-0.559	Cytoplasm	kinase		cetuximab/irinotecan/vemurafenib,cetuximab/vemurafenib,cobimetinib/vemurafenib,crizotinib/vemurafenib,dabrafenib/trametinib/vemurafenib,ipilimumab/vemurafenib,irinotecan/panitumumab/vemurafenib,MLN2480,pembrolizumab/vemurafenib,trametinib/vemurafenib,vemurafenib
KHDRBS1	KH RNA binding domain containing, signal transduction associated 1	KHDRBS1	-0.353	Nucleus	transcription regulator		CWP232291
APEX1	apurinic/apyrimidinic endodeoxyribonuclease 1	APEX1	-0.314	Nucleus	enzyme		E 3330,lucanthone
RPS27	ribosomal protein S27	RPS27	-0.087	Cytoplasm	other		empesertib
S1PR4	sphingosine-1-phosphate receptor 4	S1PR4	0.111	Plasma Membrane	G-protein coupled receptor		fingolimod phosphate
PRMT1	protein arginine methyltransferase 1	PRMT1	-0.355	Nucleus	enzyme		GSK3368715
IL6R	interleukin 6 receptor	IL6R	-0.395	Plasma Membrane	transmembrane receptor	efficacy	methotrexate/sarilumab,methotrexate/tocilizumab,sarilumab,tocilizumab
RPS12	ribosomal protein S12	RPS12	-0.402	Cytoplasm	other		neomycin
RPL3	ribosomal protein L3	RPL3	-0.283	Nucleus	other		omacetaxine mepesuccinate
IL7R	interleukin 7 receptor	IL7R	-0.448	Plasma Membrane	transmembrane receptor		OSE-127,recombinant human interleukin-7
NFE2L2	nuclear factor, erythroid 2 like 2	NFE2L2	-0.335	Nucleus	transcription regulator	efficacy	RTA 408

## Sheet: NT_3D
Symbol	Entrez Gene Name	Gene Symbol - human (HUGO / HGNC / Entrez Gene)	Expr Log Ratio	Location	Type(s)	Biomarker Application(s)	Drug(s)	Entrez Gene ID for Human	Entrez Gene ID for Mouse	Entrez Gene ID for Rat
BCL2	BCL2 apoptosis regulator	BCL2	-0.116	Cytoplasm	transporter	diagnosis,efficacy,prognosis,unspecified application	(-)-gossypol,5-azacytidine/venetoclax,afatinib/paclitaxel,APG-1252,APG-2575,BCL-2 blocker,BCL201,bortezomib/paclitaxel,chelerythrine,decitabine/venetoclax,doxorubicin/lapatinib/paclitaxel/trastuzumab,doxorubicin/paclitaxel,epirubicin/paclitaxel,everolimus/paclitaxel,gemcitabine/paclitaxel,lapatinib/paclitaxel,levodopa/rasagiline,navitoclax,obatoclax,obinutuzumab/venetoclax,oblimersen,paclitaxel,p…
B2M	beta-2-microglobulin	B2M	-0.21	Plasma Membrane	transmembrane receptor	disease progression,efficacy,safety,unspecified application	4'-iodo-4'-deoxydoxorubicin
PPAT	phosphoribosyl pyrophosphate amidotransferase	PPAT	-0.479	Cytoplasm	enzyme		6-mercaptopurine,6-mercaptopurine/prednisone,6-mercaptopurine/prednisone/thioguanine,6-mercaptopurine/vincristine,amidophosphoribosyltransferase inhibitor,azathioprine,cyclophosphamide/cytarabine/6-mercaptopurine,cytarabine/daunorubicin/thioguanine,cytarabine/thioguanine,hydroxyurea/6-mercaptopurine,imatinib/thioguanine,L-asparaginase/cyclophosphamide/cytarabine/daunorubicin/6-mercaptopurine/pred…
TNFSF10	TNF superfamily member 10	TNFSF10	-0.161	Extracellular Space	cytokine	efficacy	ABBV-621
ADA	adenosine deaminase	ADA	-0.535	Cytoplasm	enzyme		adenosine deaminase inhibitor,alemtuzumab/pentostatin,aspirin/dipyridamole,aspirin/dipyridamole/telmisartan,cyclophosphamide/pentostatin/rituximab,dipyridamole,pentostatin,pentostatin/recombinant interferon,pentostatin/rituximab,vidarabine	100	11486	24165
NCL	nucleolin	NCL	-0.293	Nucleus	other		AGRO 100
IL2RG	interleukin 2 receptor subunit gamma	IL2RG	-0.32	Plasma Membrane	transmembrane receptor	unspecified application	aldesleukin,BNZ132-1-40,denileukin diftitox
CD52	CD52 molecule	CD52	-0.195	Plasma Membrane	other	unspecified application	alemtuzumab,alemtuzumab/bendamustine,alemtuzumab/cyclophosphamide/fludarabine phosphate,alemtuzumab/cyclophosphamide/fludarabine phosphate/mitoxantrone,alemtuzumab/cyclophosphamide/fludarabine phosphate/rituximab,alemtuzumab/cyclosporin A,alemtuzumab/fludarabine phosphate,alemtuzumab/pentostatin,alemtuzumab/rituximab
HSP90AA1	heat shock protein 90 alpha family class A member 1	HSP90AA1	-0.095	Cytoplasm	enzyme	safety,unspecified application	alvespimycin,cisplatin,luminespib,retaspimycin,TAS-116
HSP90AB1	heat shock protein 90 alpha family class B member 1	HSP90AB1	-0.163	Cytoplasm	enzyme		alvespimycin,cisplatin,retaspimycin,TAS-116
CDK10	cyclin dependent kinase 10	CDK10	0.244	Nucleus	kinase		alvocidib
HLA-DRB1	major histocompatibility complex, class II, DR beta 1	HLA-DRB1	-0.202	Plasma Membrane	transmembrane receptor		apolizumab
PRDX5	peroxiredoxin 5	PRDX5	-0.273	Cytoplasm	enzyme	unspecified application	auranofin
PIM1	Pim-1 proto-oncogene, serine/threonine kinase	PIM1	-0.225	Cytoplasm	kinase	disease progression,prognosis	AZD-1208,LGH447,PIM/FLT3 kinase inhibitor SEL24,SGI 1776
METAP2	methionyl aminopeptidase 2	METAP2	-0.142	Cytoplasm	peptidase	unspecified application	beloranib,nitroxoline,O-(chloroacetylcarbamoyl)fumagillol,PPI-2458,SDX-7320,XMT-1107
SOS1	SOS Ras/Rac guanine nucleotide exchange factor 1	SOS1	-0.013	Cytoplasm	other		BI 1701963
BRD2	bromodomain containing 2	BRD2	-0.279	Nucleus	kinase		BI 894999
BIRC3	baculoviral IAP repeat containing 3	BIRC3	-0.242	Cytoplasm	enzyme	diagnosis	birinapant
POLE3	DNA polymerase epsilon 3, accessory subunit	POLE3	-0.297	Nucleus	enzyme		bortezomib/cladribine/rituximab,cladribine,cladribine/cytarabine/daunorubicin,cladribine/cytarabine/decitabine,cladribine/cytarabine/filgrastim,cladribine/cytarabine/filgrastim/idarubicin,cladribine/cytarabine/filgrastim/idarubicin/plerixafor,cladribine/cytarabine/filgrastim/mitoxantrone,cladribine/peginterferon alfa-2a,cladribine/recombinant interferon,cladribine/rituximab
VSIR	V-set immunoregulatory receptor	VSIR	0.157	Plasma Membrane	other		CA-170
KHDRBS1	KH RNA binding domain containing, signal transduction associated 1	KHDRBS1	-0.213	Nucleus	transcription regulator		CWP232291
RPS27	ribosomal protein S27	RPS27	-0.102	Cytoplasm	other		empesertib
PRMT1	protein arginine methyltransferase 1	PRMT1	-0.113	Nucleus	enzyme		GSK3368715
SF3B1	splicing factor 3b subunit 1	SF3B1	-0.201	Nucleus	other		H3B-8800
NUDT1	nudix hydrolase 1	NUDT1	-0.522	Extracellular Space	phosphatase		karonudib
EED	embryonic ectoderm development	EED	-0.298	Nucleus	transcription regulator		MAK683
IL6R	interleukin 6 receptor	IL6R	-0.487	Plasma Membrane	transmembrane receptor	efficacy	methotrexate/sarilumab,methotrexate/tocilizumab,sarilumab,tocilizumab
RPS12	ribosomal protein S12	RPS12	-0.345	Cytoplasm	other		neomycin
RPL3	ribosomal protein L3	RPL3	-0.199	Nucleus	other		omacetaxine mepesuccinate
IL7R	interleukin 7 receptor	IL7R	-0.494	Plasma Membrane	transmembrane receptor		OSE-127,recombinant human interleukin-7
PTPN1	protein tyrosine phosphatase non-receptor type 1	PTPN1	-0.309	Cytoplasm	phosphatase	prognosis	protein tyrosine phosphatase 1B inhibitor,trodusquemine
NFE2L2	nuclear factor, erythroid 2 like 2	NFE2L2	-0.095	Nucleus	transcription regulator	efficacy	RTA 408
PTPN6	protein tyrosine phosphatase non-receptor type 6	PTPN6	-0.056	Cytoplasm	phosphatase		SC-43
DUT	deoxyuridine triphosphatase	DUT	-0.131	Nucleus	enzyme		TAS-114

## Sheet: NT_5D
Symbol	Entrez Gene Name	Gene Symbol - human (HUGO / HGNC / Entrez Gene)	Expr Log Ratio	Location	Type(s)	Biomarker Application(s)	Drug(s)	Entrez Gene ID for Human	Entrez Gene ID for Mouse	Entrez Gene ID for Rat
B2M	beta-2-microglobulin	B2M	-0.203	Plasma Membrane	transmembrane receptor	disease progression,efficacy,safety,unspecified application	4'-iodo-4'-deoxydoxorubicin
ATP1A1	ATPase Na+/K+ transporting subunit alpha 1	ATP1A1	-0.403	Plasma Membrane	transporter		acetyldigitoxin derivative,bretylium,ciclopirox olamine,digitoxin,digoxin,ethacrynic acid,ouabain,perphenazine,reserpine/trichloromethiazide,trichloromethiazide
CDK1	cyclin dependent kinase 1	CDK1	0.521	Nucleus	kinase	efficacy	AG 024322,alvocidib,AZD5438,dinaciclib,milciclib,riviciclib,roniciclib,SB-1317
NCL	nucleolin	NCL	-0.286	Nucleus	other		AGRO 100
IL2RG	interleukin 2 receptor subunit gamma	IL2RG	-0.233	Plasma Membrane	transmembrane receptor	unspecified application	aldesleukin,BNZ132-1-40,denileukin diftitox
CD52	CD52 molecule	CD52	-0.228	Plasma Membrane	other	unspecified application	alemtuzumab,alemtuzumab/bendamustine,alemtuzumab/cyclophosphamide/fludarabine phosphate,alemtuzumab/cyclophosphamide/fludarabine phosphate/mitoxantrone,alemtuzumab/cyclophosphamide/fludarabine phosphate/rituximab,alemtuzumab/cyclosporin A,alemtuzumab/fludarabine phosphate,alemtuzumab/pentostatin,alemtuzumab/rituximab
HSP90AA1	heat shock protein 90 alpha family class A member 1	HSP90AA1	-0.12	Cytoplasm	enzyme	safety,unspecified application	alvespimycin,cisplatin,luminespib,retaspimycin,TAS-116
HSP90AB1	heat shock protein 90 alpha family class B member 1	HSP90AB1	-0.164	Cytoplasm	enzyme		alvespimycin,cisplatin,retaspimycin,TAS-116
PDE3B	phosphodiesterase 3B	PDE3B	-0.344	Cytoplasm	enzyme		amrinone,cilostazol,dipyridamole,dyphylline,medorinone,nitroglycerin,pentoxifylline,theophylline,tolbutamide
BIRC2	baculoviral IAP repeat containing 2	BIRC2	-0.152	Cytoplasm	enzyme		ASTX660,BI-891065,birinapant,GDC-0152,GDC-0917
PRDX5	peroxiredoxin 5	PRDX5	-0.275	Cytoplasm	enzyme	unspecified application	auranofin
PIM3	Pim-3 proto-oncogene, serine/threonine kinase	PIM3	-0.45	Cytoplasm	kinase		AZD-1208,LGH447,PIM/FLT3 kinase inhibitor SEL24,SGI 1776
METAP2	methionyl aminopeptidase 2	METAP2	-0.278	Cytoplasm	peptidase	unspecified application	beloranib,nitroxoline,O-(chloroacetylcarbamoyl)fumagillol,PPI-2458,SDX-7320,XMT-1107
BRD2	bromodomain containing 2	BRD2	-0.272	Nucleus	kinase		BI 894999
BIRC3	baculoviral IAP repeat containing 3	BIRC3	-0.278	Cytoplasm	enzyme	diagnosis	birinapant
CXCL8	C-X-C motif chemokine ligand 8	CXCL8	0.445	Extracellular Space	cytokine	diagnosis,efficacy,prognosis,unspecified application	BMS-986253
VSIR	V-set immunoregulatory receptor	VSIR	-0.023	Plasma Membrane	other		CA-170
SERPINE1	serpin family E member 1	SERPINE1	1.344	Extracellular Space	other	diagnosis,disease progression,efficacy,prognosis,safety	drotrecogin alfa
IL4R	interleukin 4 receptor	IL4R	-0.328	Plasma Membrane	transmembrane receptor	response to therapy,unspecified application	dupilumab,MDNA55
IFNG	interferon gamma	IFNG	0.581	Extracellular Space	cytokine	diagnosis,efficacy,response to therapy,unspecified application	emapalumab
RPS27	ribosomal protein S27	RPS27	-0.183	Cytoplasm	other		empesertib
CHD1	chromodomain helicase DNA binding protein 1	CHD1	-0.213	Nucleus	enzyme		epirubicin,epirubicin/paclitaxel
BIRC5	baculoviral IAP repeat containing 5	BIRC5	0.015	Cytoplasm	other	diagnosis,disease progression,efficacy,prognosis,response to therapy,unspecified application	EZN 3042,gataparsen
PRMT1	protein arginine methyltransferase 1	PRMT1	-0.34	Nucleus	enzyme		GSK3368715
CENPE	centromere protein E	CENPE	0.229	Nucleus	other		GSK923295
SF3B1	splicing factor 3b subunit 1	SF3B1	-0.277	Nucleus	other		H3B-8800
IL6R	interleukin 6 receptor	IL6R	-0.001	Plasma Membrane	transmembrane receptor	efficacy	methotrexate/sarilumab,methotrexate/tocilizumab,sarilumab,tocilizumab
RPS12	ribosomal protein S12	RPS12	-0.456	Cytoplasm	other		neomycin
RPL3	ribosomal protein L3	RPL3	-0.365	Nucleus	other		omacetaxine mepesuccinate
IL7R	interleukin 7 receptor	IL7R	-0.698	Plasma Membrane	transmembrane receptor		OSE-127,recombinant human interleukin-7
NFE2L2	nuclear factor, erythroid 2 like 2	NFE2L2	-0.268	Nucleus	transcription regulator	efficacy	RTA 408
PTPN6	protein tyrosine phosphatase non-receptor type 6	PTPN6	-0.321	Cytoplasm	phosphatase		SC-43

## Sheet: NT_7D
Symbol	Entrez Gene Name	Gene Symbol - human (HUGO / HGNC / Entrez Gene)	Expr Log Ratio	Location	Type(s)	Biomarker Application(s)	Drug(s)	Entrez Gene ID for Human	Entrez Gene ID for Mouse	Entrez Gene ID for Rat
BCL2	BCL2 apoptosis regulator	BCL2	-0.335	Cytoplasm	transporter	diagnosis,efficacy,prognosis,unspecified application	(-)-gossypol,5-azacytidine/venetoclax,afatinib/paclitaxel,APG-1252,APG-2575,BCL-2 blocker,BCL201,bortezomib/paclitaxel,chelerythrine,decitabine/venetoclax,doxorubicin/lapatinib/paclitaxel/trastuzumab,doxorubicin/paclitaxel,epirubicin/paclitaxel,everolimus/paclitaxel,gemcitabine/paclitaxel,lapatinib/paclitaxel,levodopa/rasagiline,navitoclax,obatoclax,obinutuzumab/venetoclax,oblimersen,paclitaxel,p…
PTPRC	protein tyrosine phosphatase receptor type C	PTPRC	-0.116	Plasma Membrane	phosphatase	diagnosis,efficacy,unspecified application	111 In-BC8,At 211 MAb BC8-B10
B2M	beta-2-microglobulin	B2M	-0.193	Plasma Membrane	transmembrane receptor	disease progression,efficacy,safety,unspecified application	4'-iodo-4'-deoxydoxorubicin
HPRT1	hypoxanthine phosphoribosyltransferase 1	HPRT1	-0.583	Cytoplasm	enzyme		6-mercaptopurine,6-mercaptopurine/methotrexate,6-mercaptopurine/methotrexate/tretinoin,6-mercaptopurine/prednisone,6-mercaptopurine/prednisone/thioguanine,6-mercaptopurine/vincristine,azathioprine,cyclophosphamide/cytarabine/6-mercaptopurine,cytarabine/daunorubicin/thioguanine,cytarabine/thioguanine,dasatinib/6-mercaptopurine/methotrexate,daunorubicin/etoposide/6-mercaptopurine/mitoxantrone/predn…
TNFSF10	TNF superfamily member 10	TNFSF10	-0.221	Extracellular Space	cytokine	efficacy	ABBV-621
ATP1A1	ATPase Na+/K+ transporting subunit alpha 1	ATP1A1	-0.412	Plasma Membrane	transporter		acetyldigitoxin derivative,bretylium,ciclopirox olamine,digitoxin,digoxin,ethacrynic acid,ouabain,perphenazine,reserpine/trichloromethiazide,trichloromethiazide
BLK	BLK proto-oncogene, Src family tyrosine kinase	BLK	-0.932	Cytoplasm	kinase		afatinib/osimertinib,erlotinib/osimertinib,gefitinib/osimertinib,osimertinib
NCL	nucleolin	NCL	-0.29	Nucleus	other		AGRO 100
IL2RA	interleukin 2 receptor subunit alpha	IL2RA	0.044	Plasma Membrane	transmembrane receptor	efficacy,unspecified application	aldesleukin,basiliximab,camidanlumab tesirine,daclizumab,denileukin diftitox,LMB-2,yttrium Y 90 basiliximab
IL2RG	interleukin 2 receptor subunit gamma	IL2RG	-0.253	Plasma Membrane	transmembrane receptor	unspecified application	aldesleukin,BNZ132-1-40,denileukin diftitox
CD52	CD52 molecule	CD52	-0.176	Plasma Membrane	other	unspecified application	alemtuzumab,alemtuzumab/bendamustine,alemtuzumab/cyclophosphamide/fludarabine phosphate,alemtuzumab/cyclophosphamide/fludarabine phosphate/mitoxantrone,alemtuzumab/cyclophosphamide/fludarabine phosphate/rituximab,alemtuzumab/cyclosporin A,alemtuzumab/fludarabine phosphate,alemtuzumab/pentostatin,alemtuzumab/rituximab
HSP90AA1	heat shock protein 90 alpha family class A member 1	HSP90AA1	-0.218	Cytoplasm	enzyme	safety,unspecified application	alvespimycin,cisplatin,luminespib,retaspimycin,TAS-116
HSP90AB1	heat shock protein 90 alpha family class B member 1	HSP90AB1	-0.252	Cytoplasm	enzyme		alvespimycin,cisplatin,retaspimycin,TAS-116
CDK10	cyclin dependent kinase 10	CDK10	-0.137	Nucleus	kinase		alvocidib
PDE3B	phosphodiesterase 3B	PDE3B	-0.191	Cytoplasm	enzyme		amrinone,cilostazol,dipyridamole,dyphylline,medorinone,nitroglycerin,pentoxifylline,theophylline,tolbutamide
HLA-DRB1	major histocompatibility complex, class II, DR beta 1	HLA-DRB1	-0.179	Plasma Membrane	transmembrane receptor		apolizumab
BIRC2	baculoviral IAP repeat containing 2	BIRC2	-0.326	Cytoplasm	enzyme		ASTX660,BI-891065,birinapant,GDC-0152,GDC-0917
PRDX5	peroxiredoxin 5	PRDX5	-0.289	Cytoplasm	enzyme	unspecified application	auranofin
ATM	ATM serine/threonine kinase	ATM	-0.299	Nucleus	kinase	diagnosis	AZD0156,AZD1390,M3541
PIM3	Pim-3 proto-oncogene, serine/threonine kinase	PIM3	-0.552	Cytoplasm	kinase		AZD-1208,LGH447,PIM/FLT3 kinase inhibitor SEL24,SGI 1776
METAP2	methionyl aminopeptidase 2	METAP2	-0.187	Cytoplasm	peptidase	unspecified application	beloranib,nitroxoline,O-(chloroacetylcarbamoyl)fumagillol,PPI-2458,SDX-7320,XMT-1107
IFNAR2	interferon alpha and beta receptor subunit 2	IFNAR2	0.015	Plasma Membrane	transmembrane receptor		bevacizumab/IFNA2A,cladribine/peginterferon alfa-2a,cladribine/recombinant interferon,cytarabine/IFNA2B,cytarabine/recombinant interferon,hydroxyurea/recombinant interferon,IFNA2,IFNA2B/ribavirin,imatinib/nilotinib/pegintron,imatinib/peginterferon alfa-2a,interferon alfa-n1,interferon alfacon-1,interferon alfacon-1/ribavirin,interferon beta-1a,interferon beta-1b,nitazoxanide/peginterferon alfa-2a…
BRD2	bromodomain containing 2	BRD2	-0.294	Nucleus	kinase		BI 894999
BIRC3	baculoviral IAP repeat containing 3	BIRC3	-0.316	Cytoplasm	enzyme	diagnosis	birinapant
ICOS	inducible T cell costimulator	ICOS	-0.296	Plasma Membrane	transmembrane receptor		BMS-986226,GSK3359609,JTX-2011,KY1044,MEDI-570,XmAb23104
CXCL8	C-X-C motif chemokine ligand 8	CXCL8	0.069	Extracellular Space	cytokine	diagnosis,efficacy,prognosis,unspecified application	BMS-986253
IL11RA	interleukin 11 receptor subunit alpha	IL11RA	-0.897	Plasma Membrane	transmembrane receptor		BMTP11,oprelvekin
HELB	DNA helicase B	HELB	-0.033	Nucleus	enzyme		capecitabine/epirubicin/oxaliplatin,chlorambucil/epirubicin,cyclophosphamide/docetaxel/epirubicin,cyclophosphamide/docetaxel/epirubicin/5-fluorouracil,cyclophosphamide/docetaxel/epirubicin/5-fluorouracil/trastuzumab,cyclophosphamide/epirubicin,cyclophosphamide/epirubicin/5-fluorouracil,cyclophosphamide/epirubicin/5-fluorouracil/paclitaxel,cyclophosphamide/epirubicin/5-fluorouracil/paclitaxel/tras…
PTK2B	protein tyrosine kinase 2 beta	PTK2B	-0.377	Cytoplasm	kinase		conteltinib,lorlatinib,PF-562271
KHDRBS1	KH RNA binding domain containing, signal transduction associated 1	KHDRBS1	-0.154	Nucleus	transcription regulator		CWP232291
IL4R	interleukin 4 receptor	IL4R	-0.627	Plasma Membrane	transmembrane receptor	response to therapy,unspecified application	dupilumab,MDNA55
IFNG	interferon gamma	IFNG	0.542	Extracellular Space	cytokine	diagnosis,efficacy,response to therapy,unspecified application	emapalumab
RPS27	ribosomal protein S27	RPS27	-0.164	Cytoplasm	other		empesertib
OGFR	opioid growth factor receptor	OGFR	-0.19	Plasma Membrane	other		enkephalin, methionine
CHD1	chromodomain helicase DNA binding protein 1	CHD1	-0.233	Nucleus	enzyme		epirubicin,epirubicin/paclitaxel
BIRC5	baculoviral IAP repeat containing 5	BIRC5	0.306	Cytoplasm	other	diagnosis,disease progression,efficacy,prognosis,response to therapy,unspecified application	EZN 3042,gataparsen
ATP6V1B2	ATPase H+ transporting V1 subunit B2	ATP6V1B2	-0.074	Cytoplasm	transporter	unspecified application	gallium nitrate
ATIC	5-aminoimidazole-4-carboxamide ribonucleotide formyltransferase/IMP cyclohydrolase	ATIC	-0.286	Cytoplasm	enzyme		gemcitabine/pemetrexed,pembrolizumab/pemetrexed,pemetrexed
PRMT1	protein arginine methyltransferase 1	PRMT1	-0.312	Nucleus	enzyme		GSK3368715
SF3B1	splicing factor 3b subunit 1	SF3B1	-0.279	Nucleus	other		H3B-8800
IL6R	interleukin 6 receptor	IL6R	-0.364	Plasma Membrane	transmembrane receptor	efficacy	methotrexate/sarilumab,methotrexate/tocilizumab,sarilumab,tocilizumab
RPS12	ribosomal protein S12	RPS12	-0.501	Cytoplasm	other		neomycin
SMN1/SMN2	survival of motor neuron 1, telomeric	SMN2	-0.735	Nucleus	other	diagnosis	nusinersen
RPL3	ribosomal protein L3	RPL3	-0.37	Nucleus	other		omacetaxine mepesuccinate
SPHK2	sphingosine kinase 2	SPHK2	-0.907	Cytoplasm	kinase		opaganib
IL7R	interleukin 7 receptor	IL7R	-0.607	Plasma Membrane	transmembrane receptor		OSE-127,recombinant human interleukin-7
ABCA1	ATP binding cassette subfamily A member 1	ABCA1	0.242	Plasma Membrane	transporter		probucol	19	11303	313210
PTPN1	protein tyrosine phosphatase non-receptor type 1	PTPN1	-0.12	Cytoplasm	phosphatase	prognosis	protein tyrosine phosphatase 1B inhibitor,trodusquemine
NFE2L2	nuclear factor, erythroid 2 like 2	NFE2L2	-0.326	Nucleus	transcription regulator	efficacy	RTA 408
PTPN6	protein tyrosine phosphatase non-receptor type 6	PTPN6	-0.396	Cytoplasm	phosphatase		SC-43

## Sheet: Overlapped drug targets
IL7R		OSE-127,recombinant human interleukin-7
BRD2		BI 894999
HSP90AB1		alvespimycin,cisplatin,retaspimycin,TAS-116
HSP90AA1		alvespimycin,cisplatin,luminespib,retaspimycin,TAS-116
PRMT1		GSK3368715
CD52		alemtuzumab,alemtuzumab/bendamustine,alemtuzumab/cyclophosphamide/fludarabine phosphate,alemtuzumab/cyclophosphamide/fludarabine phosphate/mitoxantrone,alemtuzumab/cyclophosphamide/fludarabine phosphate/rituximab,alemtuzumab/cyclosporin A,alemtuzumab/fludarabine phosphate,alemtuzumab/pentostatin,alemtuzumab/rituximab
RPS12		neomycin
NCL		AGRO 100
IL2RG		aldesleukin,BNZ132-1-40,denileukin diftitox
RPS27		empesertib
B2M		4'-iodo-4'-deoxydoxorubicin
RPL3		omacetaxine mepesuccinate
