# Supplementary material for: A dynamic single cell-based framework for digital twins to prioritize disease genes and drug targets
Source: Genome Med. 2022 May 6;14:48. doi: 10.1186/s13073-022-01048-4 (PMC9074288; doi:10.1186/s13073-022-01048-4)
Supplement: Supplementary file 6 — Additional file 6. Drug targets identified for each separate cell type and time point. [file 13073_2022_1048_MOESM6_ESM.zip › Drug list_Th1.xlsx]

## Sheet: Th1_0h
Symbol	Entrez Gene Name	Gene Symbol - human (HUGO / HGNC / Entrez Gene)	Expr Log Ratio	Location	Type(s)	Biomarker Application(s)	Drug(s)	Entrez Gene ID for Human	Entrez Gene ID for Mouse	Entrez Gene ID for Rat
B2M	beta-2-microglobulin	B2M	-0.22	Plasma Membrane	transmembrane receptor	disease progression,efficacy,safety,unspecified application	4'-iodo-4'-deoxydoxorubicin
BRAF	B-Raf proto-oncogene, serine/threonine kinase	BRAF	-0.943	Cytoplasm	kinase	diagnosis,prognosis,response to therapy,unspecified application	5-azacytidine/sorafenib,ARQ 736,belvarafenib,bevacizumab/sorafenib,BGB-3245,binimetinib/cetuximab/encorafenib,binimetinib/encorafenib,binimetinib/encorafenib/panitumumab,bortezomib/sorafenib,BRAF inhibitor,CEP-32496,cetuximab/dabrafenib/trametinib,cetuximab/encorafenib,cetuximab/irinotecan/vemurafenib,cetuximab/vemurafenib,clofarabine/cytarabine/sorafenib,cobimetinib/vemurafenib,crizotinib/vemura…
RRM1	ribonucleotide reductase catalytic subunit M1	RRM1	-1.142	Nucleus	enzyme	efficacy,response to therapy	5-fluorouracil/gemcitabine,alemtuzumab/cyclophosphamide/fludarabine phosphate,alemtuzumab/cyclophosphamide/fludarabine phosphate/mitoxantrone,alemtuzumab/cyclophosphamide/fludarabine phosphate/rituximab,alemtuzumab/fludarabine phosphate,bevacizumab/gemcitabine,bortezomib/cladribine/rituximab,bosutinib/hydroxyurea/ponatinib,capecitabine/docetaxel/gemcitabine,capecitabine/gemcitabine,cetuximab/gemc…
IMPDH1	inosine monophosphate dehydrogenase 1	IMPDH1	-0.364	Cytoplasm	enzyme		6-mercaptopurine/prednisone/thioguanine,cytarabine/daunorubicin/thioguanine,cytarabine/thioguanine,IFNA2B/ribavirin,imatinib/thioguanine,interferon alfacon-1/ribavirin,methylprednisolone/mycophenolate mofetil,mycophenolate mofetil,mycophenolate mofetil/prednisone,mycophenolic acid,nitazoxanide/peginterferon alfa-2a/ribavirin,PEG-interferon alfa-2a/ribavirin,pegintron/ribavirin,ribavirin,thioguani…
TNFSF10	TNF superfamily member 10	TNFSF10	-0.285	Extracellular Space	cytokine	efficacy	ABBV-621
PIK3CD	phosphatidylinositol-4,5-bisphosphate 3-kinase catalytic subunit delta	PIK3CD	-0.463	Cytoplasm	kinase		acalisib,ACP-196/ACP-319,ACP-319,bendamustine/idelalisib/rituximab,bimiralisib,buparlisib,CLR457,copanlisib,dactolisib,dezapelisib,duvelisib,GS-9901,idelalisib,idelalisib/ofatumumab,idelalisib/rituximab,KA2237,nemiralisib,parsaclisib,pictilisib,pilaralisib,PWT143,PX-866,SF 1126,SHC014748M,tenalisib,umbralisib,YY-20394
VKORC1	vitamin K epoxide reductase complex subunit 1	VKORC1	-0.54	Cytoplasm	enzyme	efficacy	acenocoumarol,dicumarol,enoxaparin/warfarin,fondaparinux/warfarin,phenindione,phenprocoumon,vitamin K3,warfarin
ATP1A1	ATPase Na+/K+ transporting subunit alpha 1	ATP1A1	-0.313	Plasma Membrane	transporter		acetyldigitoxin derivative,bretylium,ciclopirox olamine,digitoxin,digoxin,ethacrynic acid,ouabain,perphenazine,reserpine/trichloromethiazide,trichloromethiazide
TNK2	tyrosine kinase non receptor 2	TNK2	-0.679	Cytoplasm	kinase		afatinib/osimertinib,cetuximab/irinotecan/vemurafenib,cetuximab/vemurafenib,cobimetinib/vemurafenib,crizotinib/vemurafenib,dabrafenib/trametinib/vemurafenib,entrectinib,erlotinib/osimertinib,gefitinib/osimertinib,ipilimumab/vemurafenib,irinotecan/panitumumab/vemurafenib,lorlatinib,osimertinib,pembrolizumab/vemurafenib,trametinib/vemurafenib,vemurafenib
NCL	nucleolin	NCL	-0.258	Nucleus	other		AGRO 100
IL2RB	interleukin 2 receptor subunit beta	IL2RB	0.546	Plasma Membrane	transmembrane receptor	efficacy	aldesleukin,bempegaldesleukin,daclizumab,denileukin diftitox,monoclonal antibody Mik-Beta-1
IL2RG	interleukin 2 receptor subunit gamma	IL2RG	-0.695	Plasma Membrane	transmembrane receptor	unspecified application	aldesleukin,BNZ132-1-40,denileukin diftitox
AKR1A1	aldo-keto reductase family 1 member A1	AKR1A1	0.105	Cytoplasm	enzyme		aldose reductase inhibitor	10327	58810	78959
CD52	CD52 molecule	CD52	-0.144	Plasma Membrane	other	unspecified application	alemtuzumab,alemtuzumab/bendamustine,alemtuzumab/cyclophosphamide/fludarabine phosphate,alemtuzumab/cyclophosphamide/fludarabine phosphate/mitoxantrone,alemtuzumab/cyclophosphamide/fludarabine phosphate/rituximab,alemtuzumab/cyclosporin A,alemtuzumab/fludarabine phosphate,alemtuzumab/pentostatin,alemtuzumab/rituximab
HSP90AB1	heat shock protein 90 alpha family class B member 1	HSP90AB1	-0.295	Cytoplasm	enzyme		alvespimycin,cisplatin,retaspimycin,TAS-116
CDK5	cyclin dependent kinase 5	CDK5	-0.869	Nucleus	kinase		alvocidib,CYC065,dinaciclib
PDE4B	phosphodiesterase 4B	PDE4B	-0.396	Cytoplasm	enzyme		anagrelide,apremilast,arofylline,caffeine,caffeine/ergotamine,cilomilast,dipyridamole,dyphylline,enprofylline,ibudilast,ketotifen,L 869298,L-826,141,milrinone,nitroglycerin,papaverine,pentoxifylline,roflumilast,tetomilast,theophylline,tolbutamide
PDE4D	phosphodiesterase 4D	PDE4D	-0.301	Cytoplasm	enzyme		anagrelide,apremilast,arofylline,caffeine,caffeine/ergotamine,cilomilast,dipyridamole,dyphylline,ketotifen,L 869298,L-826,141,milrinone,nitroglycerin,pentoxifylline,roflumilast,tetomilast,theophylline,tolbutamide
PIKFYVE	phosphoinositide kinase, FYVE-type zinc finger containing	PIKFYVE	-1.048	Cytoplasm	kinase		apilimod
BIRC2	baculoviral IAP repeat containing 2	BIRC2	-0.083	Cytoplasm	enzyme		ASTX660,BI-891065,birinapant,GDC-0152,GDC-0917
PIM1	Pim-1 proto-oncogene, serine/threonine kinase	PIM1	-0.466	Cytoplasm	kinase	disease progression,prognosis	AZD-1208,LGH447,PIM/FLT3 kinase inhibitor SEL24,SGI 1776
PIM3	Pim-3 proto-oncogene, serine/threonine kinase	PIM3	-0.658	Cytoplasm	kinase		AZD-1208,LGH447,PIM/FLT3 kinase inhibitor SEL24,SGI 1776
ATR	ATR serine/threonine kinase	ATR	0.587	Nucleus	kinase		BAY1895344,berzosertib,ceralasertib,VX-803
NCAM1	neural cell adhesion molecule 1	NCAM1	-1.222	Plasma Membrane	other	efficacy,prognosis,unspecified application	BB-10901
TNFSF13B	TNF superfamily member 13b	TNFSF13B	-0.413	Extracellular Space	cytokine	efficacy,response to therapy	belimumab,tabalumab
METAP2	methionyl aminopeptidase 2	METAP2	-0.394	Cytoplasm	peptidase	unspecified application	beloranib,nitroxoline,O-(chloroacetylcarbamoyl)fumagillol,PPI-2458,SDX-7320,XMT-1107
BRD2	bromodomain containing 2	BRD2	-0.24	Nucleus	kinase		BI 894999
NFKB1	nuclear factor kappa B subunit 1	NFKB1	-0.518	Nucleus	transcription regulator		bortezomib/dexamethasone/thalidomide,bortezomib/thalidomide,dexamethasone/thalidomide,prednisone/thalidomide,rituximab/thalidomide,thalidomide,triflusal
IL1B	interleukin 1 beta	IL1B	-1.361	Extracellular Space	cytokine	diagnosis,efficacy,prognosis	canakinumab,canakinumab/colchicine,canakinumab/INS,canakinumab/methotrexate,gallium nitrate,gevokizumab
CTSL	cathepsin L	CTSL	-1.559	Cytoplasm	peptidase		cathepsin L inhibitor
CLU	clusterin	CLU	1.53	Cytoplasm	other	efficacy,unspecified application	clusterin antisense oligonucleotide
PTGER2	prostaglandin E receptor 2	PTGER2	0.678	Plasma Membrane	G-protein coupled receptor		CP 533536,diclofenac/misoprostol,EP2 receptor agonist,misoprostol,prostaglandin E1,prostaglandin E2
KHDRBS1	KH RNA binding domain containing, signal transduction associated 1	KHDRBS1	-0.443	Nucleus	transcription regulator		CWP232291
MTR	5-methyltetrahydrofolate-homocysteine methyltransferase	MTR	0.112	Cytoplasm	enzyme		cyanocobalamin,hydroxocobalamin,mecobalamin
FXYD2	FXYD domain containing ion transport regulator 2	FXYD2	-0.779	Plasma Membrane	ion channel		cyclothiazide
TNFRSF10A	TNF receptor superfamily member 10a	TNFRSF10A	-0.85	Plasma Membrane	transmembrane receptor	diagnosis	dulanermin,mapatumumab,trm-1
IL4R	interleukin 4 receptor	IL4R	-0.568	Plasma Membrane	transmembrane receptor	response to therapy,unspecified application	dupilumab,MDNA55
RPS27	ribosomal protein S27	RPS27	-0.14	Cytoplasm	other		empesertib
PRMT1	protein arginine methyltransferase 1	PRMT1	-0.058	Nucleus	enzyme		GSK3368715
PTPN11	protein tyrosine phosphatase non-receptor type 11	PTPN11	-0.178	Cytoplasm	phosphatase		JAB-3068,RLY-1971,RMC-4630,TNO155
BSG	basigin (Ok blood group)	BSG	-0.51	Plasma Membrane	transporter	disease progression,prognosis,response to therapy	metuximab
RPS12	ribosomal protein S12	RPS12	-0.432	Cytoplasm	other		neomycin
RPL3	ribosomal protein L3	RPL3	-0.311	Nucleus	other		omacetaxine mepesuccinate
NOTCH1	notch receptor 1	NOTCH1	-0.383	Plasma Membrane	transcription regulator	diagnosis,efficacy	OMP-52M51
IL7R	interleukin 7 receptor	IL7R	-0.595	Plasma Membrane	transmembrane receptor		OSE-127,recombinant human interleukin-7
RPS6KA1	ribosomal protein S6 kinase A1	RPS6KA1	1.034	Cytoplasm	kinase		PMD-026
PTPN1	protein tyrosine phosphatase non-receptor type 1	PTPN1	-0.229	Cytoplasm	phosphatase	prognosis	protein tyrosine phosphatase 1B inhibitor,trodusquemine
NFE2L2	nuclear factor, erythroid 2 like 2	NFE2L2	-0.393	Nucleus	transcription regulator	efficacy	RTA 408
PTPN6	protein tyrosine phosphatase non-receptor type 6	PTPN6	-0.262	Cytoplasm	phosphatase		SC-43
GGPS1	geranylgeranyl diphosphate synthase 1	GGPS1	-0.79	Cytoplasm	enzyme		zoledronic acid

## Sheet: Th1_12h
Symbol	Entrez Gene Name	Gene Symbol - human (HUGO / HGNC / Entrez Gene)	Expr Log Ratio	Location	Type(s)	Biomarker Application(s)	Drug(s)	Entrez Gene ID for Human	Entrez Gene ID for Mouse	Entrez Gene ID for Rat
B2M	beta-2-microglobulin	B2M	-0.106	Plasma Membrane	transmembrane receptor	disease progression,efficacy,safety,unspecified application	4'-iodo-4'-deoxydoxorubicin
PIK3CD	phosphatidylinositol-4,5-bisphosphate 3-kinase catalytic subunit delta	PIK3CD	0.108	Cytoplasm	kinase		acalisib,ACP-196/ACP-319,ACP-319,bendamustine/idelalisib/rituximab,bimiralisib,buparlisib,CLR457,copanlisib,dactolisib,dezapelisib,duvelisib,GS-9901,idelalisib,idelalisib/ofatumumab,idelalisib/rituximab,KA2237,nemiralisib,parsaclisib,pictilisib,pilaralisib,PWT143,PX-866,SF 1126,SHC014748M,tenalisib,umbralisib,YY-20394
NCL	nucleolin	NCL	-0.341	Nucleus	other		AGRO 100
IL2RG	interleukin 2 receptor subunit gamma	IL2RG	-0.696	Plasma Membrane	transmembrane receptor	unspecified application	aldesleukin,BNZ132-1-40,denileukin diftitox
HSP90AB1	heat shock protein 90 alpha family class B member 1	HSP90AB1	-0.299	Cytoplasm	enzyme		alvespimycin,cisplatin,retaspimycin,TAS-116
PDE4D	phosphodiesterase 4D	PDE4D	-0.312	Cytoplasm	enzyme		anagrelide,apremilast,arofylline,caffeine,caffeine/ergotamine,cilomilast,dipyridamole,dyphylline,ketotifen,L 869298,L-826,141,milrinone,nitroglycerin,pentoxifylline,roflumilast,tetomilast,theophylline,tolbutamide
PIKFYVE	phosphoinositide kinase, FYVE-type zinc finger containing	PIKFYVE	-1.079	Cytoplasm	kinase		apilimod
F2R	coagulation factor II thrombin receptor	F2R	0.938	Plasma Membrane	G-protein coupled receptor	disease progression	argatroban,bivalirudin,chrysalin,PAR1 inhibitor,vorapaxar
ATM	ATM serine/threonine kinase	ATM	0.595	Nucleus	kinase	diagnosis	AZD0156,AZD1390,M3541
PIM3	Pim-3 proto-oncogene, serine/threonine kinase	PIM3	-1.427	Cytoplasm	kinase		AZD-1208,LGH447,PIM/FLT3 kinase inhibitor SEL24,SGI 1776
METAP2	methionyl aminopeptidase 2	METAP2	-0.137	Cytoplasm	peptidase	unspecified application	beloranib,nitroxoline,O-(chloroacetylcarbamoyl)fumagillol,PPI-2458,SDX-7320,XMT-1107
BRD2	bromodomain containing 2	BRD2	-0.375	Nucleus	kinase		BI 894999
ACVR2A	activin A receptor type 2A	ACVR2A	0.824	Plasma Membrane	kinase		bimagrumab	92	11480	29263
BIRC3	baculoviral IAP repeat containing 3	BIRC3	-0.24	Cytoplasm	enzyme	diagnosis	birinapant
POLE3	DNA polymerase epsilon 3, accessory subunit	POLE3	-0.681	Nucleus	enzyme		bortezomib/cladribine/rituximab,cladribine,cladribine/cytarabine/daunorubicin,cladribine/cytarabine/decitabine,cladribine/cytarabine/filgrastim,cladribine/cytarabine/filgrastim/idarubicin,cladribine/cytarabine/filgrastim/idarubicin/plerixafor,cladribine/cytarabine/filgrastim/mitoxantrone,cladribine/peginterferon alfa-2a,cladribine/recombinant interferon,cladribine/rituximab
NFKB1	nuclear factor kappa B subunit 1	NFKB1	-1.022	Nucleus	transcription regulator		bortezomib/dexamethasone/thalidomide,bortezomib/thalidomide,dexamethasone/thalidomide,prednisone/thalidomide,rituximab/thalidomide,thalidomide,triflusal
APEX1	apurinic/apyrimidinic endodeoxyribonuclease 1	APEX1	-0.544	Nucleus	enzyme		E 3330,lucanthone	328	11792	79116
RPS27	ribosomal protein S27	RPS27	-0.123	Cytoplasm	other		empesertib
RIPK1	receptor interacting serine/threonine kinase 1	RIPK1	1.028	Plasma Membrane	kinase		GSK2982772,GSK3145095
PRMT1	protein arginine methyltransferase 1	PRMT1	-0.192	Nucleus	enzyme		GSK3368715
TUBB	tubulin beta class I	TUBB	-0.395	Cytoplasm	other	efficacy	ixabepilone,ixabepilone/rifampin
PTPN11	protein tyrosine phosphatase non-receptor type 11	PTPN11	-0.243	Cytoplasm	phosphatase		JAB-3068,RLY-1971,RMC-4630,TNO155
NUDT1	nudix hydrolase 1	NUDT1	-1.185	Extracellular Space	phosphatase		karonudib
RPS12	ribosomal protein S12	RPS12	-0.326	Cytoplasm	other		neomycin
RPL3	ribosomal protein L3	RPL3	-0.279	Nucleus	other		omacetaxine mepesuccinate
IL7R	interleukin 7 receptor	IL7R	-0.348	Plasma Membrane	transmembrane receptor		OSE-127,recombinant human interleukin-7

## Sheet: Th1_1D
Symbol	Entrez Gene Name	Gene Symbol - human (HUGO / HGNC / Entrez Gene)	Expr Log Ratio	Location	Type(s)	Biomarker Application(s)	Drug(s)	Entrez Gene ID for Human	Entrez Gene ID for Mouse	Entrez Gene ID for Rat
BCL2	BCL2 apoptosis regulator	BCL2	-0.668	Cytoplasm	transporter	diagnosis,efficacy,prognosis,unspecified application	(-)-gossypol,5-azacytidine/venetoclax,afatinib/paclitaxel,APG-1252,APG-2575,BCL-2 blocker,BCL201,bortezomib/paclitaxel,chelerythrine,decitabine/venetoclax,doxorubicin/lapatinib/paclitaxel/trastuzumab,doxorubicin/paclitaxel,epirubicin/paclitaxel,everolimus/paclitaxel,gemcitabine/paclitaxel,lapatinib/paclitaxel,levodopa/rasagiline,navitoclax,obatoclax,obinutuzumab/venetoclax,oblimersen,paclitaxel,p…
PTPRC	protein tyrosine phosphatase receptor type C	PTPRC	-0.045	Plasma Membrane	phosphatase	diagnosis,efficacy,unspecified application	111 In-BC8,At 211 MAb BC8-B10
B2M	beta-2-microglobulin	B2M	-0.078	Plasma Membrane	transmembrane receptor	disease progression,efficacy,safety,unspecified application	4'-iodo-4'-deoxydoxorubicin
TIGIT	T cell immunoreceptor with Ig and ITIM domains	TIGIT	1.278	Plasma Membrane	other		AB154,BGB-A1217,MK-7684,OMP-313M32,tiragolumab
TNFSF10	TNF superfamily member 10	TNFSF10	-0.499	Extracellular Space	cytokine	efficacy	ABBV-621
CDK4	cyclin dependent kinase 4	CDK4	-0.193	Nucleus	kinase	diagnosis	abemaciclib,abemaciclib/anastrozole,abemaciclib/aromatase inhibitor,abemaciclib/aromatase inhibitor/GnRH analog,abemaciclib/exemestane,abemaciclib/fulvestrant,abemaciclib/letrozole,AG 024322,alvocidib,anastrozole/palbociclib,anastrozole/ribociclib,cyclin dependent kinase 4 inhibitor,everolimus/ribociclib,exemestane/palbociclib,exemestane/ribociclib,FCN-437,FLX925,FN-1501,fulvestrant/palbociclib,f…
VKORC1	vitamin K epoxide reductase complex subunit 1	VKORC1	-0.937	Cytoplasm	enzyme	efficacy	acenocoumarol,dicumarol,enoxaparin/warfarin,fondaparinux/warfarin,phenindione,phenprocoumon,vitamin K3,warfarin
ADA	adenosine deaminase	ADA	-0.694	Cytoplasm	enzyme		adenosine deaminase inhibitor,alemtuzumab/pentostatin,aspirin/dipyridamole,aspirin/dipyridamole/telmisartan,cyclophosphamide/pentostatin/rituximab,dipyridamole,pentostatin,pentostatin/recombinant interferon,pentostatin/rituximab,vidarabine	100	11486	24165
ADK	adenosine kinase	ADK	0.538	Nucleus	kinase	unspecified application	adenosine kinase inhibitor,IFNA2B/ribavirin,interferon alfacon-1/ribavirin,nitazoxanide/peginterferon alfa-2a/ribavirin,PEG-interferon alfa-2a/ribavirin,pegintron/ribavirin,ribavirin	132	11534	25368
TNK2	tyrosine kinase non receptor 2	TNK2	0.431	Cytoplasm	kinase		afatinib/osimertinib,cetuximab/irinotecan/vemurafenib,cetuximab/vemurafenib,cobimetinib/vemurafenib,crizotinib/vemurafenib,dabrafenib/trametinib/vemurafenib,entrectinib,erlotinib/osimertinib,gefitinib/osimertinib,ipilimumab/vemurafenib,irinotecan/panitumumab/vemurafenib,lorlatinib,osimertinib,pembrolizumab/vemurafenib,trametinib/vemurafenib,vemurafenib
NCL	nucleolin	NCL	-0.283	Nucleus	other		AGRO 100
RGS16	regulator of G protein signaling 16	RGS16	-0.22	Cytoplasm	enzyme		AGS-16M18
IL2RG	interleukin 2 receptor subunit gamma	IL2RG	-0.562	Plasma Membrane	transmembrane receptor	unspecified application	aldesleukin,BNZ132-1-40,denileukin diftitox
PPARA	peroxisome proliferator activated receptor alpha	PPARA	0.021	Nucleus	ligand-dependent nuclear receptor	diagnosis	aleglitazar,atorvastatin/choline fenofibrate,bezafibrate,choline fenofibrate,choline fenofibrate/simvastatin,clofibrate,docosahexaenoic acid,ezetimibe/fenofibrate,fenofibrate,fenofibrate/simvastatin,fenofibric acid/rosuvastatin,gemfibrozil,NS-220,pemafibrate,tesaglitazar,TPST-1120
FDPS	farnesyl diphosphate synthase	FDPS	-0.568	Cytoplasm	enzyme		alendronate/cholecalciferol,alendronic acid,ibandronic acid,minodronate,pamidronic acid,risedronic acid,zoledronic acid
HSP90AA1	heat shock protein 90 alpha family class A member 1	HSP90AA1	-0.146	Cytoplasm	enzyme	safety,unspecified application	alvespimycin,cisplatin,luminespib,retaspimycin,TAS-116
HSP90AB1	heat shock protein 90 alpha family class B member 1	HSP90AB1	-0.267	Cytoplasm	enzyme		alvespimycin,cisplatin,retaspimycin,TAS-116
SOAT1	sterol O-acyltransferase 1	SOAT1	-0.33	Cytoplasm	enzyme	unspecified application	amlodipine/ezetimibe/losartan/rosuvastatin,atorvastatin/ezetimibe,ezetimibe,ezetimibe/fenofibrate,ezetimibe/fluvastatin,ezetimibe/rosuvastatin,ezetimibe/simvastatin,hesperetin,pactimibe
MR1	major histocompatibility complex, class I-related	MR1	-0.604	Plasma Membrane	transmembrane receptor		anti-thymocyte globulin (rabbit)
FAS	Fas cell surface death receptor	FAS	0.995	Plasma Membrane	transmembrane receptor	diagnosis,disease progression,efficacy	APO010
MTF1	metal regulatory transcription factor 1	MTF1	-0.8	Nucleus	transcription regulator		APTO-253
F2R	coagulation factor II thrombin receptor	F2R	1.074	Plasma Membrane	G-protein coupled receptor	disease progression	argatroban,bivalirudin,chrysalin,PAR1 inhibitor,vorapaxar
PML	promyelocytic leukemia	PML	-0.926	Nucleus	transcription regulator		arsenic trioxide
BIRC2	baculoviral IAP repeat containing 2	BIRC2	-0.473	Cytoplasm	enzyme		ASTX660,BI-891065,birinapant,GDC-0152,GDC-0917
MYC	MYC proto-oncogene, bHLH transcription factor	MYC	-0.07	Nucleus	transcription regulator	diagnosis,efficacy,prognosis,response to therapy,unspecified application	AVI-4126,MYC-targeting siRNA DCR-MYC
PIM1	Pim-1 proto-oncogene, serine/threonine kinase	PIM1	-0.278	Cytoplasm	kinase	disease progression,prognosis	AZD-1208,LGH447,PIM/FLT3 kinase inhibitor SEL24,SGI 1776
PIM3	Pim-3 proto-oncogene, serine/threonine kinase	PIM3	-0.311	Cytoplasm	kinase		AZD-1208,LGH447,PIM/FLT3 kinase inhibitor SEL24,SGI 1776
BRD4	bromodomain containing 4	BRD4	-0.176	Nucleus	kinase		AZD5153,BI 894999,PLX2853,PLX51107
ATR	ATR serine/threonine kinase	ATR	-0.169	Nucleus	kinase		BAY1895344,berzosertib,ceralasertib,VX-803
GART	phosphoribosylglycinamide formyltransferase, phosphoribosylglycinamide synthetase, phosphoribosylaminoimidazole synthetase	GART	0.093	Cytoplasm	enzyme	prognosis,safety	bevacizumab/erlotinib/pemetrexed,bevacizumab/paclitaxel/pemetrexed,bevacizumab/pemetrexed,gemcitabine/pemetrexed,lometrexol,pelitrexol,pembrolizumab/pemetrexed,pemetrexed
PTK2	protein tyrosine kinase 2	PTK2	1.257	Cytoplasm	kinase	diagnosis,disease progression,efficacy,prognosis	BI 853520,conteltinib,lorlatinib,repotrectinib
BRD2	bromodomain containing 2	BRD2	-0.34	Nucleus	kinase		BI 894999
BIRC3	baculoviral IAP repeat containing 3	BIRC3	-0.266	Cytoplasm	enzyme	diagnosis	birinapant
CXCL8	C-X-C motif chemokine ligand 8	CXCL8	0.312	Extracellular Space	cytokine	diagnosis,efficacy,prognosis,unspecified application	BMS-986253
NFKB1	nuclear factor kappa B subunit 1	NFKB1	-0.625	Nucleus	transcription regulator		bortezomib/dexamethasone/thalidomide,bortezomib/thalidomide,dexamethasone/thalidomide,prednisone/thalidomide,rituximab/thalidomide,thalidomide,triflusal
STK24	serine/threonine kinase 24	STK24	0.084	Cytoplasm	kinase		bosutinib,bosutinib/imatinib,bosutinib/ponatinib,bosutinib/rituximab
VSIR	V-set immunoregulatory receptor	VSIR	-1.13	Plasma Membrane	other		CA-170
HELB	DNA helicase B	HELB	-0.715	Nucleus	enzyme		capecitabine/epirubicin/oxaliplatin,chlorambucil/epirubicin,cyclophosphamide/docetaxel/epirubicin,cyclophosphamide/docetaxel/epirubicin/5-fluorouracil,cyclophosphamide/docetaxel/epirubicin/5-fluorouracil/trastuzumab,cyclophosphamide/epirubicin,cyclophosphamide/epirubicin/5-fluorouracil,cyclophosphamide/epirubicin/5-fluorouracil/paclitaxel,cyclophosphamide/epirubicin/5-fluorouracil/paclitaxel/tras…
ARAF	A-Raf proto-oncogene, serine/threonine kinase	ARAF	-0.444	Cytoplasm	kinase		cetuximab/irinotecan/vemurafenib,cetuximab/vemurafenib,cobimetinib/vemurafenib,crizotinib/vemurafenib,dabrafenib/trametinib/vemurafenib,ipilimumab/vemurafenib,irinotecan/panitumumab/vemurafenib,MLN2480,pembrolizumab/vemurafenib,trametinib/vemurafenib,vemurafenib
TNFRSF10B	TNF receptor superfamily member 10b	TNFRSF10B	-0.787	Plasma Membrane	transmembrane receptor		conatumumab,drozitumab,DS-8273a,dulanermin,GEN1029,RO6874813,tigatuzumab
MTR	5-methyltetrahydrofolate-homocysteine methyltransferase	MTR	0.771	Cytoplasm	enzyme		cyanocobalamin,hydroxocobalamin,mecobalamin
ABL2	ABL proto-oncogene 2, non-receptor tyrosine kinase	ABL2	-0.87	Cytoplasm	kinase		dasatinib,nilotinib	27	11352	304883
ABCB1	ATP binding cassette subfamily B member 1	ABCB1	-0.362	Plasma Membrane	transporter	efficacy,prognosis,response to therapy	dofequidar,eicosapentenoic acid,HM-30181,OC 144-093,tariquidar,valspodar	5243	18671	170913
APEX1	apurinic/apyrimidinic endodeoxyribonuclease 1	APEX1	-0.048	Nucleus	enzyme		E 3330,lucanthone
RPS27	ribosomal protein S27	RPS27	-0.11	Cytoplasm	other		empesertib
OGFR	opioid growth factor receptor	OGFR	0.35	Plasma Membrane	other		enkephalin, methionine
CHD1	chromodomain helicase DNA binding protein 1	CHD1	-0.22	Nucleus	enzyme		epirubicin,epirubicin/paclitaxel
CALCRL	calcitonin receptor like receptor	CALCRL	-1.046	Plasma Membrane	G-protein coupled receptor		erenumab
ATP6V1B2	ATPase H+ transporting V1 subunit B2	ATP6V1B2	-0.403	Cytoplasm	transporter	unspecified application	gallium nitrate
RIPK1	receptor interacting serine/threonine kinase 1	RIPK1	0.011	Plasma Membrane	kinase		GSK2982772,GSK3145095
RIPK2	receptor interacting serine/threonine kinase 2	RIPK2	-0.821	Plasma Membrane	kinase		GSK2983559
PRMT1	protein arginine methyltransferase 1	PRMT1	-0.058	Nucleus	enzyme		GSK3368715
PTPN11	protein tyrosine phosphatase non-receptor type 11	PTPN11	0.083	Cytoplasm	phosphatase		JAB-3068,RLY-1971,RMC-4630,TNO155
PHKA2	phosphorylase kinase regulatory subunit alpha 2	PHKA2	-0.967	Cytoplasm	kinase		K-252
RPS12	ribosomal protein S12	RPS12	-0.305	Cytoplasm	other		neomycin
SMN1/SMN2	survival of motor neuron 1, telomeric	SMN1	-0.323	Nucleus	other	diagnosis	nusinersen
RPL3	ribosomal protein L3	RPL3	-0.297	Nucleus	other		omacetaxine mepesuccinate
IL7R	interleukin 7 receptor	IL7R	-0.531	Plasma Membrane	transmembrane receptor		OSE-127,recombinant human interleukin-7
PHB	prohibitin	PHB	-0.344	Nucleus	transcription regulator	diagnosis	prohibitin-targeting peptide 1
PLCL1	phospholipase C like 1 (inactive)	PLCL1	0.288	Cytoplasm	enzyme		quinacrine
NFE2L2	nuclear factor, erythroid 2 like 2	NFE2L2	-0.234	Nucleus	transcription regulator	efficacy	RTA 408
PTPN6	protein tyrosine phosphatase non-receptor type 6	PTPN6	0.316	Cytoplasm	phosphatase		SC-43
SLAMF6	SLAM family member 6	SLAMF6	1.011	Plasma Membrane	transmembrane receptor		SGN-CD352A

## Sheet: Th1_2D
Symbol	Entrez Gene Name	Gene Symbol - human (HUGO / HGNC / Entrez Gene)	Expr Log Ratio	Location	Type(s)	Biomarker Application(s)	Drug(s)	Entrez Gene ID for Human	Entrez Gene ID for Mouse	Entrez Gene ID for Rat
BCL2	BCL2 apoptosis regulator	BCL2	-0.255	Cytoplasm	transporter	diagnosis,efficacy,prognosis,unspecified application	(-)-gossypol,5-azacytidine/venetoclax,afatinib/paclitaxel,APG-1252,APG-2575,BCL-2 blocker,BCL201,bortezomib/paclitaxel,chelerythrine,decitabine/venetoclax,doxorubicin/lapatinib/paclitaxel/trastuzumab,doxorubicin/paclitaxel,epirubicin/paclitaxel,everolimus/paclitaxel,gemcitabine/paclitaxel,lapatinib/paclitaxel,levodopa/rasagiline,navitoclax,obatoclax,obinutuzumab/venetoclax,oblimersen,paclitaxel,p…
SMS	spermine synthase	SMS	-0.715	Cytoplasm	enzyme		(짹)-2-hydroxyoleic acid
FASN	fatty acid synthase	FASN	-1.21	Cytoplasm	enzyme	diagnosis,efficacy	3-V bioscience-2640,cerulenin,orlistat,TVB-2640
B2M	beta-2-microglobulin	B2M	-0.215	Plasma Membrane	transmembrane receptor	disease progression,efficacy,safety,unspecified application	4'-iodo-4'-deoxydoxorubicin
TUBB4B	tubulin beta 4B class IVb	TUBB4B	-0.289	Cytoplasm	other	unspecified application	6-mercaptopurine/vincristine,ABT-751,bevacizumab/docetaxel,bevacizumab/docetaxel/prednisone/thalidomide/zoledronic acid,bevacizumab/paclitaxel,bevacizumab/paclitaxel/pemetrexed,bevacizumab/paclitaxel/topotecan,BMS-275183,capecitabine/docetaxel,capecitabine/docetaxel/gemcitabine,capecitabine/docetaxel/oxaliplatin/trastuzumab,cevipabulin,colchicine,colchicine/probenecid,cyclophosphamide/daunorubici…
TUBA1C	tubulin alpha 1c	TUBA1C	-0.06	Cytoplasm	other		6-mercaptopurine/vincristine,bevacizumab/docetaxel,bevacizumab/docetaxel/prednisone/thalidomide/zoledronic acid,bevacizumab/paclitaxel,bevacizumab/paclitaxel/pemetrexed,bevacizumab/paclitaxel/topotecan,capecitabine/docetaxel,capecitabine/docetaxel/gemcitabine,capecitabine/docetaxel/oxaliplatin/trastuzumab,cevipabulin,colchicine,colchicine/probenecid,cyclophosphamide/daunorubicin/imatinib/predniso…
TNFSF10	TNF superfamily member 10	TNFSF10	-0.294	Extracellular Space	cytokine	efficacy	ABBV-621
VKORC1	vitamin K epoxide reductase complex subunit 1	VKORC1	-1.156	Cytoplasm	enzyme	efficacy	acenocoumarol,dicumarol,enoxaparin/warfarin,fondaparinux/warfarin,phenindione,phenprocoumon,vitamin K3,warfarin
NCL	nucleolin	NCL	-0.306	Nucleus	other		AGRO 100
RGS16	regulator of G protein signaling 16	RGS16	-0.316	Cytoplasm	enzyme		AGS-16M18
IL2RG	interleukin 2 receptor subunit gamma	IL2RG	-0.364	Plasma Membrane	transmembrane receptor	unspecified application	aldesleukin,BNZ132-1-40,denileukin diftitox
CD52	CD52 molecule	CD52	-0.147	Plasma Membrane	other	unspecified application	alemtuzumab,alemtuzumab/bendamustine,alemtuzumab/cyclophosphamide/fludarabine phosphate,alemtuzumab/cyclophosphamide/fludarabine phosphate/mitoxantrone,alemtuzumab/cyclophosphamide/fludarabine phosphate/rituximab,alemtuzumab/cyclosporin A,alemtuzumab/fludarabine phosphate,alemtuzumab/pentostatin,alemtuzumab/rituximab
PPIA	peptidylprolyl isomerase A	PPIA	-0.18	Cytoplasm	enzyme		alemtuzumab/cyclosporin A,cyclosporin A,cyclosporin A/methotrexate,cyclosporine A/sirolimus/tacrolimus,cyclosporine A/tacrolimus,N-methyl-4-Ile-cyclosporin
FDPS	farnesyl diphosphate synthase	FDPS	-0.587	Cytoplasm	enzyme		alendronate/cholecalciferol,alendronic acid,ibandronic acid,minodronate,pamidronic acid,risedronic acid,zoledronic acid
HSP90AA1	heat shock protein 90 alpha family class A member 1	HSP90AA1	-0.135	Cytoplasm	enzyme	safety,unspecified application	alvespimycin,cisplatin,luminespib,retaspimycin,TAS-116
HSP90AB1	heat shock protein 90 alpha family class B member 1	HSP90AB1	-0.333	Cytoplasm	enzyme		alvespimycin,cisplatin,retaspimycin,TAS-116
CDK5	cyclin dependent kinase 5	CDK5	-1.21	Nucleus	kinase		alvocidib,CYC065,dinaciclib
CCR5	C-C motif chemokine receptor 5 (gene/pseudogene)	CCR5	-1.356	Plasma Membrane	G-protein coupled receptor	diagnosis,efficacy	ancriviroc,BMS-813160,maraviroc,PRO 140,vicriviroc
MR1	major histocompatibility complex, class I-related	MR1	-0.608	Plasma Membrane	transmembrane receptor		anti-thymocyte globulin (rabbit)
HLA-DRB1	major histocompatibility complex, class II, DR beta 1	HLA-DRB1	-0.193	Plasma Membrane	transmembrane receptor		apolizumab
MTF1	metal regulatory transcription factor 1	MTF1	-0.879	Nucleus	transcription regulator		APTO-253
TNFRSF18	TNF receptor superfamily member 18	TNFRSF18	-0.988	Plasma Membrane	transmembrane receptor	diagnosis	ASP1951,BMS-986156,GWN323,INCAGN01876,MK-1248,TRX518
AKR1C3	aldo-keto reductase family 1 member C3	AKR1C3	-0.754	Cytoplasm	enzyme		ASP9521	8644	105349	171516
PRDX5	peroxiredoxin 5	PRDX5	-0.422	Cytoplasm	enzyme	unspecified application	auranofin
PER1	period circadian regulator 1	PER1	0.79	Nucleus	transcription regulator		avibactam
PIM1	Pim-1 proto-oncogene, serine/threonine kinase	PIM1	-0.506	Cytoplasm	kinase	disease progression,prognosis	AZD-1208,LGH447,PIM/FLT3 kinase inhibitor SEL24,SGI 1776
PIM3	Pim-3 proto-oncogene, serine/threonine kinase	PIM3	-0.561	Cytoplasm	kinase		AZD-1208,LGH447,PIM/FLT3 kinase inhibitor SEL24,SGI 1776
METAP2	methionyl aminopeptidase 2	METAP2	-0.186	Cytoplasm	peptidase	unspecified application	beloranib,nitroxoline,O-(chloroacetylcarbamoyl)fumagillol,PPI-2458,SDX-7320,XMT-1107
BRD2	bromodomain containing 2	BRD2	-0.176	Nucleus	kinase		BI 894999
BIRC3	baculoviral IAP repeat containing 3	BIRC3	-0.268	Cytoplasm	enzyme	diagnosis	birinapant
VSIR	V-set immunoregulatory receptor	VSIR	-1.414	Plasma Membrane	other		CA-170
PKM	pyruvate kinase M1/2	PKM	-0.676	Cytoplasm	kinase	unspecified application	CAP-232
POR	cytochrome p450 oxidoreductase	POR	-0.941	Cytoplasm	enzyme		carboplatin/doxorubicin,cisplatin/doxorubicin,cisplatin/doxorubicin/ifosfamide,cisplatin/doxorubicin/ifosfamide/methotrexate,cisplatin/doxorubicin/methotrexate,dacarbazine/doxorubicin,dacarbazine/doxorubicin/ifosfamide,daunorubicin,daunorubicin/tretinoin,doxorubicin,doxorubicin/ifosfamide,doxorubicin/streptozocin,doxorubicin/tretinoin,nitazoxanide,nitazoxanide/peginterferon alfa-2a/ribavirin
IDH2	isocitrate dehydrogenase (NADP(+)) 2	IDH2	-1.048	Cytoplasm	enzyme	unspecified application	enasidenib
OGFR	opioid growth factor receptor	OGFR	-0.34	Plasma Membrane	other		enkephalin, methionine
PRMT5	protein arginine methyltransferase 5	PRMT5	-1.21	Cytoplasm	enzyme		GSK3326595,JNJ-64619178
PRMT1	protein arginine methyltransferase 1	PRMT1	-0.569	Nucleus	enzyme		GSK3368715
TUBB	tubulin beta class I	TUBB	-0.565	Cytoplasm	other	efficacy	ixabepilone,ixabepilone/rifampin
NUDT1	nudix hydrolase 1	NUDT1	0.282	Extracellular Space	phosphatase		karonudib
RPS12	ribosomal protein S12	RPS12	-0.341	Cytoplasm	other		neomycin
SMN1/SMN2	survival of motor neuron 1, telomeric	SMN1	-0.303	Nucleus	other	diagnosis	nusinersen
RPL3	ribosomal protein L3	RPL3	-0.314	Nucleus	other		omacetaxine mepesuccinate
IL7R	interleukin 7 receptor	IL7R	-0.392	Plasma Membrane	transmembrane receptor		OSE-127,recombinant human interleukin-7
RPS6KA3	ribosomal protein S6 kinase A3	RPS6KA3	-0.289	Cytoplasm	kinase		PMD-026
PTPN1	protein tyrosine phosphatase non-receptor type 1	PTPN1	-0.243	Cytoplasm	phosphatase	prognosis	protein tyrosine phosphatase 1B inhibitor,trodusquemine
TIPARP	TCDD inducible poly(ADP-ribose) polymerase	TIPARP	-0.408	Nucleus	enzyme		RBN-2397
NFE2L2	nuclear factor, erythroid 2 like 2	NFE2L2	-0.396	Nucleus	transcription regulator	efficacy	RTA 408

## Sheet: Th1_3D
Symbol	Entrez Gene Name	Gene Symbol - human (HUGO / HGNC / Entrez Gene)	Expr Log Ratio	Location	Type(s)	Biomarker Application(s)	Drug(s)	Entrez Gene ID for Human	Entrez Gene ID for Mouse	Entrez Gene ID for Rat
B2M	beta-2-microglobulin	B2M	-0.186	Plasma Membrane	transmembrane receptor	disease progression,efficacy,safety,unspecified application	4'-iodo-4'-deoxydoxorubicin	567	12010	24223
IMPDH2	inosine monophosphate dehydrogenase 2	IMPDH2	0.138	Cytoplasm	enzyme		6-mercaptopurine/prednisone/thioguanine,cytarabine/daunorubicin/thioguanine,cytarabine/thioguanine,IFNA2B/ribavirin,imatinib/thioguanine,interferon alfacon-1/ribavirin,methylprednisolone/mycophenolate mofetil,mycophenolate mofetil,mycophenolate mofetil/prednisone,mycophenolic acid,pegintron/ribavirin,ribavirin,thioguanine,VX-944
NCL	nucleolin	NCL	-0.461	Nucleus	other		AGRO 100
IL2RG	interleukin 2 receptor subunit gamma	IL2RG	-0.41	Plasma Membrane	transmembrane receptor	unspecified application	aldesleukin,BNZ132-1-40,denileukin diftitox
CD2	CD2 molecule	CD2	11.815	Plasma Membrane	transmembrane receptor	unspecified application	alefacept,siplizumab
HSP90AA1	heat shock protein 90 alpha family class A member 1	HSP90AA1	-0.172	Cytoplasm	enzyme	safety,unspecified application	alvespimycin,cisplatin,luminespib,retaspimycin,TAS-116
HSP90AB1	heat shock protein 90 alpha family class B member 1	HSP90AB1	-0.321	Cytoplasm	enzyme		alvespimycin,cisplatin,retaspimycin,TAS-116
HLA-DRB1	major histocompatibility complex, class II, DR beta 1	HLA-DRB1	-0.46	Plasma Membrane	transmembrane receptor		apolizumab
METAP2	methionyl aminopeptidase 2	METAP2	-0.523	Cytoplasm	peptidase	unspecified application	beloranib,nitroxoline,O-(chloroacetylcarbamoyl)fumagillol,PPI-2458,SDX-7320,XMT-1107
BIRC3	baculoviral IAP repeat containing 3	BIRC3	-0.441	Cytoplasm	enzyme	diagnosis	birinapant	330	11796	78971
NFKB1	nuclear factor kappa B subunit 1	NFKB1	-1.3	Nucleus	transcription regulator		bortezomib/dexamethasone/thalidomide,bortezomib/thalidomide,dexamethasone/thalidomide,prednisone/thalidomide,rituximab/thalidomide,thalidomide,triflusal
PKM	pyruvate kinase M1/2	PKM	-0.409	Cytoplasm	kinase	unspecified application	CAP-232
ANXA1	annexin A1	ANXA1	11.57	Plasma Membrane	enzyme	diagnosis,prognosis,unspecified application	cytarabine/hydrocortisone/methotrexate,dasatinib/hydrocortisone,hydrocortisone,hydrocortisone/imatinib,hydrocortisone/mitoxantrone,hydrocortisone/prednisone	301	16952	25380
ATP6V1B2	ATPase H+ transporting V1 subunit B2	ATP6V1B2	-0.246	Cytoplasm	transporter	unspecified application	gallium nitrate	526	11966	117596
PRMT1	protein arginine methyltransferase 1	PRMT1	-0.239	Nucleus	enzyme		GSK3368715
TUBB	tubulin beta class I	TUBB	-0.305	Cytoplasm	other	efficacy	ixabepilone,ixabepilone/rifampin
RPS12	ribosomal protein S12	RPS12	-0.333	Cytoplasm	other		neomycin
RPL3	ribosomal protein L3	RPL3	-0.313	Nucleus	other		omacetaxine mepesuccinate
PTPN1	protein tyrosine phosphatase non-receptor type 1	PTPN1	-0.495	Cytoplasm	phosphatase	prognosis	protein tyrosine phosphatase 1B inhibitor,trodusquemine
PTPN6	protein tyrosine phosphatase non-receptor type 6	PTPN6	-0.601	Cytoplasm	phosphatase		SC-43
ABAT	4-aminobutyrate aminotransferase	ABAT	-1.194	Cytoplasm	enzyme		theophylline/tretinoin/valproic acid,valproic acid,vigabatrin	18	268860	81632
GGPS1	geranylgeranyl diphosphate synthase 1	GGPS1	-1.058	Cytoplasm	enzyme		zoledronic acid

## Sheet: Th1_5D
Symbol	Entrez Gene Name	Gene Symbol - human (HUGO / HGNC / Entrez Gene)	Expr Log Ratio	Location	Type(s)	Biomarker Application(s)	Drug(s)	Entrez Gene ID for Human	Entrez Gene ID for Mouse	Entrez Gene ID for Rat
B2M	beta-2-microglobulin	B2M	-0.266	Plasma Membrane	transmembrane receptor	disease progression,efficacy,safety,unspecified application	4'-iodo-4'-deoxydoxorubicin
DNMT1	DNA methyltransferase 1	DNMT1	-0.393	Nucleus	enzyme	diagnosis	4'-thio-2'-deoxycytidine,5-azacytidine,5-azacytidine/cytarabine/decitabine,5-azacytidine/decitabine,5-azacytidine/lenalidomide,5-azacytidine/sorafenib,cladribine/cytarabine/decitabine,decitabine,decitabine/imatinib,decitabine/sorafenib,fluorocyclopentenylcytosine
IMPDH2	inosine monophosphate dehydrogenase 2	IMPDH2	-0.447	Cytoplasm	enzyme		6-mercaptopurine/prednisone/thioguanine,cytarabine/daunorubicin/thioguanine,cytarabine/thioguanine,IFNA2B/ribavirin,imatinib/thioguanine,interferon alfacon-1/ribavirin,methylprednisolone/mycophenolate mofetil,mycophenolate mofetil,mycophenolate mofetil/prednisone,mycophenolic acid,pegintron/ribavirin,ribavirin,thioguanine,VX-944
TUBB4B	tubulin beta 4B class IVb	TUBB4B	-0.286	Cytoplasm	other	unspecified application	6-mercaptopurine/vincristine,ABT-751,bevacizumab/docetaxel,bevacizumab/docetaxel/prednisone/thalidomide/zoledronic acid,bevacizumab/paclitaxel,bevacizumab/paclitaxel/pemetrexed,bevacizumab/paclitaxel/topotecan,BMS-275183,capecitabine/docetaxel,capecitabine/docetaxel/gemcitabine,capecitabine/docetaxel/oxaliplatin/trastuzumab,cevipabulin,colchicine,colchicine/probenecid,cyclophosphamide/daunorubici…
TNFSF10	TNF superfamily member 10	TNFSF10	-0.282	Extracellular Space	cytokine	efficacy	ABBV-621
ATP1A1	ATPase Na+/K+ transporting subunit alpha 1	ATP1A1	-0.319	Plasma Membrane	transporter		acetyldigitoxin derivative,bretylium,ciclopirox olamine,digitoxin,digoxin,ethacrynic acid,ouabain,perphenazine,reserpine/trichloromethiazide,trichloromethiazide
ADA	adenosine deaminase	ADA	-0.477	Cytoplasm	enzyme		adenosine deaminase inhibitor,alemtuzumab/pentostatin,aspirin/dipyridamole,aspirin/dipyridamole/telmisartan,cyclophosphamide/pentostatin/rituximab,dipyridamole,pentostatin,pentostatin/recombinant interferon,pentostatin/rituximab,vidarabine	100	11486	24165
CDK1	cyclin dependent kinase 1	CDK1	1.147	Nucleus	kinase	efficacy	AG 024322,alvocidib,AZD5438,dinaciclib,milciclib,riviciclib,roniciclib,SB-1317
NCL	nucleolin	NCL	-0.158	Nucleus	other		AGRO 100
IL2RG	interleukin 2 receptor subunit gamma	IL2RG	-0.155	Plasma Membrane	transmembrane receptor	unspecified application	aldesleukin,BNZ132-1-40,denileukin diftitox
CD52	CD52 molecule	CD52	-0.212	Plasma Membrane	other	unspecified application	alemtuzumab,alemtuzumab/bendamustine,alemtuzumab/cyclophosphamide/fludarabine phosphate,alemtuzumab/cyclophosphamide/fludarabine phosphate/mitoxantrone,alemtuzumab/cyclophosphamide/fludarabine phosphate/rituximab,alemtuzumab/cyclosporin A,alemtuzumab/fludarabine phosphate,alemtuzumab/pentostatin,alemtuzumab/rituximab
AURKA	aurora kinase A	AURKA	-0.627	Nucleus	kinase	efficacy	alisertib,AMG 900,AT-9283,CYC 116,danusertib,ilorasertib,MK 5108,MLN8054,SNS 314,TAS-119,tozasertib,TTP607
HSP90AB1	heat shock protein 90 alpha family class B member 1	HSP90AB1	-0.182	Cytoplasm	enzyme		alvespimycin,cisplatin,retaspimycin,TAS-116
CDK10	cyclin dependent kinase 10	CDK10	-0.519	Nucleus	kinase		alvocidib
CDK5	cyclin dependent kinase 5	CDK5	-0.939	Nucleus	kinase		alvocidib,CYC065,dinaciclib
PDE3B	phosphodiesterase 3B	PDE3B	-0.285	Cytoplasm	enzyme		amrinone,cilostazol,dipyridamole,dyphylline,medorinone,nitroglycerin,pentoxifylline,theophylline,tolbutamide
PDE4B	phosphodiesterase 4B	PDE4B	-0.821	Cytoplasm	enzyme		anagrelide,apremilast,arofylline,caffeine,caffeine/ergotamine,cilomilast,dipyridamole,dyphylline,enprofylline,ibudilast,ketotifen,L 869298,L-826,141,milrinone,nitroglycerin,papaverine,pentoxifylline,roflumilast,tetomilast,theophylline,tolbutamide
FAS	Fas cell surface death receptor	FAS	0.564	Plasma Membrane	transmembrane receptor	diagnosis,disease progression,efficacy	APO010
HLA-DRB1	major histocompatibility complex, class II, DR beta 1	HLA-DRB1	-0.232	Plasma Membrane	transmembrane receptor		apolizumab
TNFRSF18	TNF receptor superfamily member 18	TNFRSF18	-0.309	Plasma Membrane	transmembrane receptor	diagnosis	ASP1951,BMS-986156,GWN323,INCAGN01876,MK-1248,TRX518
AKR1C3	aldo-keto reductase family 1 member C3	AKR1C3	-0.905	Cytoplasm	enzyme		ASP9521	8644	105349	171516
ATM	ATM serine/threonine kinase	ATM	-0.364	Nucleus	kinase	diagnosis	AZD0156,AZD1390,M3541
SLC16A1	solute carrier family 16 member 1	SLC16A1	1.721	Plasma Membrane	transporter	diagnosis	AZD-3965
ATP6V1A	ATPase H+ transporting V1 subunit A	ATP6V1A	0.532	Plasma Membrane	transporter		bafilomycin A1,bafilomycin b1
ATR	ATR serine/threonine kinase	ATR	0.599	Nucleus	kinase		BAY1895344,berzosertib,ceralasertib,VX-803
MYD88	MYD88 innate immune signal transduction adaptor	MYD88	-0.502	Plasma Membrane	other	efficacy	bazlitoran
BCR	BCR activator of RhoGEF and GTPase	BCR	-1.121	Cytoplasm	kinase	safety	BCR targeting agent
METAP2	methionyl aminopeptidase 2	METAP2	-0.263	Cytoplasm	peptidase	unspecified application	beloranib,nitroxoline,O-(chloroacetylcarbamoyl)fumagillol,PPI-2458,SDX-7320,XMT-1107
BIRC3	baculoviral IAP repeat containing 3	BIRC3	-0.3	Cytoplasm	enzyme	diagnosis	birinapant
SQLE	squalene epoxidase	SQLE	0.203	Cytoplasm	enzyme		butenafine,naftifine,terbinafine,tolnaftate
VSIR	V-set immunoregulatory receptor	VSIR	-0.867	Plasma Membrane	other		CA-170
NQO2	N-ribosyldihydronicotinamide:quinone reductase 2	NQO2	0.148	Cytoplasm	enzyme		caricotamide
CRTC1	CREB regulated transcription coactivator 1	CRTC1	-0.878	Nucleus	transcription regulator		CC-115,sapanisertib
PTK2B	protein tyrosine kinase 2 beta	PTK2B	1.441	Cytoplasm	kinase		conteltinib,lorlatinib,PF-562271
MTR	5-methyltetrahydrofolate-homocysteine methyltransferase	MTR	-0.469	Cytoplasm	enzyme		cyanocobalamin,hydroxocobalamin,mecobalamin
SERPINE1	serpin family E member 1	SERPINE1	0.954	Extracellular Space	other	diagnosis,disease progression,efficacy,prognosis,safety	drotrecogin alfa
IL4R	interleukin 4 receptor	IL4R	-0.833	Plasma Membrane	transmembrane receptor	response to therapy,unspecified application	dupilumab,MDNA55
APEX1	apurinic/apyrimidinic endodeoxyribonuclease 1	APEX1	0.269	Nucleus	enzyme		E 3330,lucanthone
RPS27	ribosomal protein S27	RPS27	-0.14	Cytoplasm	other		empesertib
OGFR	opioid growth factor receptor	OGFR	0.18	Plasma Membrane	other		enkephalin, methionine
CHD1	chromodomain helicase DNA binding protein 1	CHD1	-0.3	Nucleus	enzyme		epirubicin,epirubicin/paclitaxel
BIRC5	baculoviral IAP repeat containing 5	BIRC5	0.358	Cytoplasm	other	diagnosis,disease progression,efficacy,prognosis,response to therapy,unspecified application	EZN 3042,gataparsen
FURIN	furin, paired basic amino acid cleaving enzyme	FURIN	1.302	Cytoplasm	peptidase	unspecified application	furin inhibitor,hexa-D-arginine,nona-D-arginine amide
PRMT1	protein arginine methyltransferase 1	PRMT1	-0.334	Nucleus	enzyme		GSK3368715
CENPE	centromere protein E	CENPE	0.538	Nucleus	other		GSK923295
SF3B1	splicing factor 3b subunit 1	SF3B1	-0.304	Nucleus	other		H3B-8800
MIF	macrophage migration inhibitory factor	MIF	12.51	Extracellular Space	cytokine	diagnosis,prognosis,response to therapy	imalumab
IFNGR1	interferon gamma receptor 1	IFNGR1	-0.344	Plasma Membrane	transmembrane receptor		interferon gamma-1b
IL6R	interleukin 6 receptor	IL6R	-0.419	Plasma Membrane	transmembrane receptor	efficacy	methotrexate/sarilumab,methotrexate/tocilizumab,sarilumab,tocilizumab
BSG	basigin (Ok blood group)	BSG	-0.199	Plasma Membrane	transporter	disease progression,prognosis,response to therapy	metuximab
RPS12	ribosomal protein S12	RPS12	-0.529	Cytoplasm	other		neomycin
RPL3	ribosomal protein L3	RPL3	-0.405	Nucleus	other		omacetaxine mepesuccinate
IL7R	interleukin 7 receptor	IL7R	-0.636	Plasma Membrane	transmembrane receptor		OSE-127,recombinant human interleukin-7
RPS6KA3	ribosomal protein S6 kinase A3	RPS6KA3	-0.711	Cytoplasm	kinase		PMD-026
PTPN1	protein tyrosine phosphatase non-receptor type 1	PTPN1	-0.284	Cytoplasm	phosphatase	prognosis	protein tyrosine phosphatase 1B inhibitor,trodusquemine
SLAMF6	SLAM family member 6	SLAMF6	-0.095	Plasma Membrane	transmembrane receptor		SGN-CD352A
SIRT5	sirtuin 5	SIRT5	0.32	Cytoplasm	enzyme		suramin

## Sheet: Th1_7D
Symbol	Entrez Gene Name	Gene Symbol - human (HUGO / HGNC / Entrez Gene)	Expr Log Ratio	Location	Type(s)	Biomarker Application(s)	Drug(s)	Entrez Gene ID for Human	Entrez Gene ID for Mouse	Entrez Gene ID for Rat
B2M	beta-2-microglobulin	B2M	-0.249	Plasma Membrane	transmembrane receptor	disease progression,efficacy,safety,unspecified application	4'-iodo-4'-deoxydoxorubicin
BTK	Bruton tyrosine kinase	BTK	-0.809	Cytoplasm	kinase	efficacy	acalabrutinib,ACP-196/ACP-319,ARQ 531,bendamustine/ibrutinib/rituximab,BMS-986142,BTK inhibitor,DTRMWXHS-12,fenebrutinib,ibrutinib,ibrutinib/obinutuzumab,ibrutinib/rituximab,ICP-022,LOXO-305,M7583,poseltinib,SHR1459,spebrutinib,TG-1701,tirabrutinib,vecabrutinib,zanubrutinib
VKORC1	vitamin K epoxide reductase complex subunit 1	VKORC1	-1.194	Cytoplasm	enzyme	efficacy	acenocoumarol,dicumarol,enoxaparin/warfarin,fondaparinux/warfarin,phenindione,phenprocoumon,vitamin K3,warfarin
TNFRSF9	TNF receptor superfamily member 9	TNFRSF9	-0.774	Plasma Membrane	transmembrane receptor		ADG106,anti-CD137 antibody,CTX-471,GEN1046,INBRX 105,PF-05082566,PRS-343,RO7227166,urelumab
NCL	nucleolin	NCL	-0.207	Nucleus	other		AGRO 100
IL2RG	interleukin 2 receptor subunit gamma	IL2RG	-0.197	Plasma Membrane	transmembrane receptor	unspecified application	aldesleukin,BNZ132-1-40,denileukin diftitox
CD2	CD2 molecule	CD2	11.827	Plasma Membrane	transmembrane receptor	unspecified application	alefacept,siplizumab
CD52	CD52 molecule	CD52	-0.228	Plasma Membrane	other	unspecified application	alemtuzumab,alemtuzumab/bendamustine,alemtuzumab/cyclophosphamide/fludarabine phosphate,alemtuzumab/cyclophosphamide/fludarabine phosphate/mitoxantrone,alemtuzumab/cyclophosphamide/fludarabine phosphate/rituximab,alemtuzumab/cyclosporin A,alemtuzumab/fludarabine phosphate,alemtuzumab/pentostatin,alemtuzumab/rituximab
HSP90AB1	heat shock protein 90 alpha family class B member 1	HSP90AB1	-0.203	Cytoplasm	enzyme		alvespimycin,cisplatin,retaspimycin,TAS-116
HLA-DRB1	major histocompatibility complex, class II, DR beta 1	HLA-DRB1	-0.25	Plasma Membrane	transmembrane receptor		apolizumab
TNFRSF18	TNF receptor superfamily member 18	TNFRSF18	-0.62	Plasma Membrane	transmembrane receptor	diagnosis	ASP1951,BMS-986156,GWN323,INCAGN01876,MK-1248,TRX518
MYD88	MYD88 innate immune signal transduction adaptor	MYD88	-0.536	Plasma Membrane	other	efficacy	bazlitoran
FCGR2B	Fc fragment of IgG receptor IIb	FCGR2B	-0.019	Plasma Membrane	transmembrane receptor		BI-1206,IgG,XmAb5871
BIRC3	baculoviral IAP repeat containing 3	BIRC3	-0.2	Cytoplasm	enzyme	diagnosis	birinapant
POR	cytochrome p450 oxidoreductase	POR	-0.587	Cytoplasm	enzyme		carboplatin/doxorubicin,cisplatin/doxorubicin,cisplatin/doxorubicin/ifosfamide,cisplatin/doxorubicin/ifosfamide/methotrexate,cisplatin/doxorubicin/methotrexate,dacarbazine/doxorubicin,dacarbazine/doxorubicin/ifosfamide,daunorubicin,daunorubicin/tretinoin,doxorubicin,doxorubicin/ifosfamide,doxorubicin/streptozocin,doxorubicin/tretinoin,nitazoxanide,nitazoxanide/peginterferon alfa-2a/ribavirin
PTGER2	prostaglandin E receptor 2	PTGER2	-0.672	Plasma Membrane	G-protein coupled receptor		CP 533536,diclofenac/misoprostol,EP2 receptor agonist,misoprostol,prostaglandin E1,prostaglandin E2
BIRC5	baculoviral IAP repeat containing 5	BIRC5	0.189	Cytoplasm	other	diagnosis,disease progression,efficacy,prognosis,response to therapy,unspecified application	EZN 3042,gataparsen
PRMT1	protein arginine methyltransferase 1	PRMT1	-0.331	Nucleus	enzyme		GSK3368715
MIF	macrophage migration inhibitory factor	MIF	11.675	Extracellular Space	cytokine	diagnosis,prognosis,response to therapy	imalumab
POLG	DNA polymerase gamma, catalytic subunit	POLG	-1.188	Cytoplasm	enzyme	diagnosis	lamivudine/nelfinavir/stavudine,lamivudine/nevirapine/stavudine,lamivudine/stavudine,stavudine,vidarabine,zalcitabine
RPS12	ribosomal protein S12	RPS12	-0.574	Cytoplasm	other		neomycin
BCL2L12	BCL2 like 12	BCL2L12	-0.529	Nucleus	other		NU-0129
RPL3	ribosomal protein L3	RPL3	-0.381	Nucleus	other		omacetaxine mepesuccinate
IL7R	interleukin 7 receptor	IL7R	-0.564	Plasma Membrane	transmembrane receptor		OSE-127,recombinant human interleukin-7
TIPARP	TCDD inducible poly(ADP-ribose) polymerase	TIPARP	-0.258	Nucleus	enzyme		RBN-2397
DUT	deoxyuridine triphosphatase	DUT	0.191	Nucleus	enzyme		TAS-114
ABAT	4-aminobutyrate aminotransferase	ABAT	-1.337	Cytoplasm	enzyme		theophylline/tretinoin/valproic acid,valproic acid,vigabatrin	18	268860	81632

## Sheet: Overlapped drug targets
PRMT1
RPS12
RPL3
HSP90AB1
NCL
B2M
IL2RG
