# Supplementary material for: A dynamic single cell-based framework for digital twins to prioritize disease genes and drug targets
Source: Genome Med. 2022 May 6;14:48. doi: 10.1186/s13073-022-01048-4 (PMC9074288; doi:10.1186/s13073-022-01048-4)
Supplement: Supplementary file 6 — Additional file 6. Drug targets identified for each separate cell type and time point. [file 13073_2022_1048_MOESM6_ESM.zip › Drug list_Th17.xlsx]

## Sheet: Th17_0h
Symbol	Entrez Gene Name	Gene Symbol - human (HUGO / HGNC / Entrez Gene)	Expr Log Ratio	Location	Type(s)	Biomarker Application(s)	Drug(s)	Entrez Gene ID for Human	Entrez Gene ID for Mouse	Entrez Gene ID for Rat
B2M	beta-2-microglobulin	B2M	-0.208	Plasma Membrane	transmembrane receptor	disease progression,efficacy,safety,unspecified application	4'-iodo-4'-deoxydoxorubicin	567	12010	24223
CD44	CD44 molecule (Indian blood group)	CD44	10.776	Plasma Membrane	other	diagnosis,disease progression,prognosis,unspecified application	A6 peptide,AMC303,anti-CD44v7 antibody	960	12505	25406
NCL	nucleolin	NCL	-0.71	Nucleus	other		AGRO 100
IL2RG	interleukin 2 receptor subunit gamma	IL2RG	-10.421	Plasma Membrane	transmembrane receptor	unspecified application	aldesleukin,BNZ132-1-40,denileukin diftitox
CD2	CD2 molecule	CD2	11.253	Plasma Membrane	transmembrane receptor	unspecified application	alefacept,siplizumab	914	12481	497761
M6PR	mannose-6-phosphate receptor, cation dependent	M6PR	10.554	Cytoplasm	transporter		alglucosidase alfa
TSPO	translocator protein	TSPO	10.554	Cytoplasm	transmembrane receptor		alprazolam,CGS-8216,chlordiazepoxide,clonazepam,clorazepate,dexamethasone/olanzapine,diazepinomicin,estazolam,eszopiclone,flumazenil,flunitrazepam,fluoxetine/olanzapine,flurazepam,lorazepam,midazolam,olanzapine,PK 11195,SSR180575,temazepam,triazolam,zaleplon,zolpidem
HSP90AA1	heat shock protein 90 alpha family class A member 1	HSP90AA1	-0.459	Cytoplasm	enzyme	safety,unspecified application	alvespimycin,cisplatin,luminespib,retaspimycin,TAS-116
HSP90AB1	heat shock protein 90 alpha family class B member 1	HSP90AB1	-0.349	Cytoplasm	enzyme		alvespimycin,cisplatin,retaspimycin,TAS-116
ATM	ATM serine/threonine kinase	ATM	0.695	Nucleus	kinase	diagnosis	AZD0156,AZD1390,M3541	472	11920	300711
JAK1	Janus kinase 1	JAK1	10.679	Cytoplasm	kinase	efficacy	AZD4205,baricitinib,baricitinib/methotrexate,brepocitinib,erlotinib/ruxolitinib,filgotinib,INCB052793,itacitinib,JAK1 inhibitor,jaktinib,methotrexate/tofacitinib,momelotinib,ruxolitinib,tofacitinib,upadacitinib
METAP2	methionyl aminopeptidase 2	METAP2	-10.296	Cytoplasm	peptidase	unspecified application	beloranib,nitroxoline,O-(chloroacetylcarbamoyl)fumagillol,PPI-2458,SDX-7320,XMT-1107
CD3G	CD3g molecule	CD3G	11.223	Plasma Membrane	transmembrane receptor		blinatumomab	917	12502	300678
CD3D	CD3d molecule	CD3D	11.191	Plasma Membrane	transmembrane receptor		blinatumomab,blinatumomab/dasatinib,blinatumomab/imatinib	915	12500	25710
PSMB8	proteasome 20S subunit beta 8	PSMB8	10.554	Cytoplasm	peptidase		carfilzomib,carfilzomib/dexamethasone,carfilzomib/dexamethasone/lenalidomide,carfilzomib/dexamethasone/rituximab
PSMB9	proteasome 20S subunit beta 9	PSMB9	10.679	Cytoplasm	peptidase		carfilzomib,carfilzomib/dexamethasone,carfilzomib/dexamethasone/lenalidomide,carfilzomib/dexamethasone/rituximab
KDM1A	lysine demethylase 1A	KDM1A	10.554	Nucleus	enzyme	unspecified application	CC-90011,GSK-2879552,IMG-7289,INCB059872,RO7051790,seclidemstat
CREBBP	CREB binding protein	CREBBP	10.554	Nucleus	transcription regulator		CCS1477,PRI-724	1387	12914	54244
ANXA1	annexin A1	ANXA1	11.119	Plasma Membrane	enzyme	diagnosis,prognosis,unspecified application	cytarabine/hydrocortisone/methotrexate,dasatinib/hydrocortisone,hydrocortisone,hydrocortisone/imatinib,hydrocortisone/mitoxantrone,hydrocortisone/prednisone	301	16952	25380
MAP3K1	mitogen-activated protein kinase kinase kinase 1	MAP3K1	10.776	Cytoplasm	kinase		E 6201
OAZ1	ornithine decarboxylase antizyme 1	OAZ1	10.922	Cytoplasm	enzyme	diagnosis	eflornithine
RPS27	ribosomal protein S27	RPS27	-0.167	Cytoplasm	other		empesertib
MKNK2	MAPK interacting serine/threonine kinase 2	MKNK2	10.554	Cytoplasm	kinase		ETC-1907206,tomivosertib
LGALS3	galectin 3	LGALS3	10.554	Extracellular Space	other	diagnosis,unspecified application	GCS-100,GR-MD-02
MIF	macrophage migration inhibitory factor	MIF	10.856	Extracellular Space	cytokine	diagnosis,prognosis,response to therapy	imalumab
GRB2	growth factor receptor bound protein 2	GRB2	10.554	Cytoplasm	other		liposome-incorporated Grb2 antisense oligodeoxynucleotide
EEF2	eukaryotic translation elongation factor 2	EEF2	10.776	Cytoplasm	translation regulator		MDNA55
CD74	CD74 molecule	CD74	10.679	Plasma Membrane	transmembrane receptor		milatuzumab	972	16149	25599
ITGA4	integrin subunit alpha 4	ITGA4	11.077	Plasma Membrane	transmembrane receptor	efficacy,prognosis	natalizumab,vedolizumab
RPS12	ribosomal protein S12	RPS12	-0.348	Cytoplasm	other		neomycin
IL7R	interleukin 7 receptor	IL7R	-0.424	Plasma Membrane	transmembrane receptor		OSE-127,recombinant human interleukin-7
LGALS1	galectin 1	LGALS1	10.776	Extracellular Space	other	diagnosis,prognosis	OTX008
CTNNB1	catenin beta 1	CTNNB1	10.856	Nucleus	transcription regulator	diagnosis,disease progression,efficacy,prognosis	PRI-724	1499	12387	84353
EIF5A	eukaryotic translation initiation factor 5A	EIF5A	11.077	Cytoplasm	translation regulator		SNS01-T nanoparticles

## Sheet: Th17_1D
Symbol	Entrez Gene Name	Gene Symbol - human (HUGO / HGNC / Entrez Gene)	Expr Log Ratio	Location	Type(s)	Biomarker Application(s)	Drug(s)	Entrez Gene ID for Human	Entrez Gene ID for Mouse	Entrez Gene ID for Rat
B2M	beta-2-microglobulin	B2M	-0.036	Plasma Membrane	transmembrane receptor	disease progression,efficacy,safety,unspecified application	4'-iodo-4'-deoxydoxorubicin
IL2RG	interleukin 2 receptor subunit gamma	IL2RG	-0.66	Plasma Membrane	transmembrane receptor	unspecified application	aldesleukin,BNZ132-1-40,denileukin diftitox
CD2	CD2 molecule	CD2	11.642	Plasma Membrane	transmembrane receptor	unspecified application	alefacept,siplizumab
PPIA	peptidylprolyl isomerase A	PPIA	-0.848	Cytoplasm	enzyme		alemtuzumab/cyclosporin A,cyclosporin A,cyclosporin A/methotrexate,cyclosporine A/sirolimus/tacrolimus,cyclosporine A/tacrolimus,N-methyl-4-Ile-cyclosporin
HSP90AB1	heat shock protein 90 alpha family class B member 1	HSP90AB1	-0.246	Cytoplasm	enzyme		alvespimycin,cisplatin,retaspimycin,TAS-116
BRD2	bromodomain containing 2	BRD2	-0.465	Nucleus	kinase		BI 894999
CD3D	CD3d molecule	CD3D	11.654	Plasma Membrane	transmembrane receptor		blinatumomab,blinatumomab/dasatinib,blinatumomab/imatinib
PTGER4	prostaglandin E receptor 4	PTGER4	0.382	Plasma Membrane	G-protein coupled receptor	unspecified application	BMS-986310,diclofenac/misoprostol,E7046,grapiprant,misoprostol,prostaglandin E1,prostaglandin E2,rivenprost
ANXA1	annexin A1	ANXA1	11.517	Plasma Membrane	enzyme	diagnosis,prognosis,unspecified application	cytarabine/hydrocortisone/methotrexate,dasatinib/hydrocortisone,hydrocortisone,hydrocortisone/imatinib,hydrocortisone/mitoxantrone,hydrocortisone/prednisone	301	16952	25380
OAZ1	ornithine decarboxylase antizyme 1	OAZ1	11.447	Cytoplasm	enzyme	diagnosis	eflornithine
RPS27	ribosomal protein S27	RPS27	-0.057	Cytoplasm	other		empesertib
SF3B1	splicing factor 3b subunit 1	SF3B1	-0.298	Nucleus	other		H3B-8800
MIF	macrophage migration inhibitory factor	MIF	11.517	Extracellular Space	cytokine	diagnosis,prognosis,response to therapy	imalumab
RPS12	ribosomal protein S12	RPS12	-0.328	Cytoplasm	other		neomycin
RPL3	ribosomal protein L3	RPL3	-0.317	Nucleus	other		omacetaxine mepesuccinate
IL7R	interleukin 7 receptor	IL7R	-0.64	Plasma Membrane	transmembrane receptor		OSE-127,recombinant human interleukin-7
SLAMF6	SLAM family member 6	SLAMF6	1.088	Plasma Membrane	transmembrane receptor		SGN-CD352A

## Sheet: Th17_2D
Symbol	Entrez Gene Name	Gene Symbol - human (HUGO / HGNC / Entrez Gene)	Expr Log Ratio	Location	Type(s)	Biomarker Application(s)	Drug(s)	Entrez Gene ID for Human	Entrez Gene ID for Mouse	Entrez Gene ID for Rat
NR3C1	nuclear receptor subfamily 3 group C member 1	NR3C1	10.651	Nucleus	ligand-dependent nuclear receptor	efficacy	11beta hydrocortisone acetate,21-deacetyldeflazacort,6-mercaptopurine/prednisone,6-mercaptopurine/prednisone/thioguanine,abiraterone/prednisolone,acetaminophen/cetirizine/prednisolone,acetaminophen/diphenhydramine/methylprednisolone,acetaminophen/diphenhydramine/prednisolone,alclometasone,alclometasone dipropionate,amcinonide,aprepitant/dexamethasone,aprepitant/dexamethasone/granisetron,aprepitan…
B2M	beta-2-microglobulin	B2M	-0.048	Plasma Membrane	transmembrane receptor	disease progression,efficacy,safety,unspecified application	4'-iodo-4'-deoxydoxorubicin	567	12010	24223
CRBN	cereblon	CRBN	10.651	Cytoplasm	enzyme		5-azacytidine/lenalidomide,bendamustine/lenalidomide,bortezomib/dexamethasone/lenalidomide,bortezomib/dexamethasone/pomalidomide,bortezomib/dexamethasone/thalidomide,bortezomib/lenalidomide,bortezomib/thalidomide,carfilzomib/dexamethasone/lenalidomide,CC-122,CC-90009,CC-92480,cereblon-binding agent,cetuximab/lenalidomide,dexamethasone/lenalidomide,dexamethasone/lenalidomide/sorafenib,dexamethason…
TUBA1A	tubulin alpha 1a	TUBA1A	10.952	Cytoplasm	other	unspecified application	6-mercaptopurine/vincristine,bevacizumab/docetaxel,bevacizumab/docetaxel/prednisone/thalidomide/zoledronic acid,bevacizumab/paclitaxel,bevacizumab/paclitaxel/pemetrexed,bevacizumab/paclitaxel/topotecan,capecitabine/docetaxel,capecitabine/docetaxel/gemcitabine,capecitabine/docetaxel/oxaliplatin/trastuzumab,cevipabulin,colchicine,colchicine/probenecid,cyclophosphamide/daunorubicin/imatinib/predniso…
NCL	nucleolin	NCL	-0.334	Nucleus	other		AGRO 100
CD2	CD2 molecule	CD2	10.952	Plasma Membrane	transmembrane receptor	unspecified application	alefacept,siplizumab	914	12481	497761
CD47	CD47 molecule	CD47	10.731	Plasma Membrane	transmembrane receptor	unspecified application	ALX148,AO-176,CC-90002,hu5F9-G4,HX009,TJ011133,TTI-621,TTI-622	961	16423	29364
CD3D	CD3d molecule	CD3D	11.183	Plasma Membrane	transmembrane receptor		blinatumomab,blinatumomab/dasatinib,blinatumomab/imatinib	915	12500	25710
CD3E	CD3e molecule	CD3E	10.798	Plasma Membrane	transmembrane receptor		blinatumomab,muromonab-CD3	916	12501	315609
PSMB9	proteasome 20S subunit beta 9	PSMB9	10.731	Cytoplasm	peptidase		carfilzomib,carfilzomib/dexamethasone,carfilzomib/dexamethasone/lenalidomide,carfilzomib/dexamethasone/rituximab
OAZ1	ornithine decarboxylase antizyme 1	OAZ1	11.099	Cytoplasm	enzyme	diagnosis	eflornithine
RPS27	ribosomal protein S27	RPS27	-0.079	Cytoplasm	other		empesertib
MIF	macrophage migration inhibitory factor	MIF	10.994	Extracellular Space	cytokine	diagnosis,prognosis,response to therapy	imalumab
GRB2	growth factor receptor bound protein 2	GRB2	10.651	Cytoplasm	other		liposome-incorporated Grb2 antisense oligodeoxynucleotide
ITGA4	integrin subunit alpha 4	ITGA4	10.856	Plasma Membrane	transmembrane receptor	efficacy,prognosis	natalizumab,vedolizumab
RPS12	ribosomal protein S12	RPS12	-0.337	Cytoplasm	other		neomycin
RPL3	ribosomal protein L3	RPL3	-0.565	Nucleus	other		omacetaxine mepesuccinate
IL7R	interleukin 7 receptor	IL7R	-0.74	Plasma Membrane	transmembrane receptor		OSE-127,recombinant human interleukin-7

## Sheet: Overlapped drug targets
Symbol	Entrez Gene Name	Gene Symbol - human (HUGO / HGNC / Entrez Gene)	Expr Log Ratio	Location	Type(s)	Biomarker Application(s)	Drug(s)	Entrez Gene ID for Human	Entrez Gene ID for Mouse	Entrez Gene ID for Rat
IL7R
CD2
MIF
RPS12
OAZ1
RPS27
B2M
CD3D
