# Supplementary material for: A dynamic single cell-based framework for digital twins to prioritize disease genes and drug targets
Source: Genome Med. 2022 May 6;14:48. doi: 10.1186/s13073-022-01048-4 (PMC9074288; doi:10.1186/s13073-022-01048-4)
Supplement: Supplementary file 6 — Additional file 6. Drug targets identified for each separate cell type and time point. [file 13073_2022_1048_MOESM6_ESM.zip › Drug list_Th2.xlsx]

## Sheet: Th2_1D
Symbol	Entrez Gene Name	Location	Family	Drug(s)	Gene Symbol - human (HUGO / HGNC / Entrez Gene)	Expr Log Ratio	Human
ABAT	4-aminobutyrate aminotransferase	Cytoplasm	enzyme	vigabatrin, theophylline/tretinoin/valproic acid, valproic acid	ABAT	??x
AHR	aryl hydrocarbon receptor	Nucleus	ligand-dependent nuclear receptor	KYN-175, BAY2416964	AHR	??x
AKT3	AKT serine/threonine kinase 3	Cytoplasm	kinase	triciribine, triciribine phosphate, enzastaurin, GSK690693	AKT3	11.056	x
ANXA1	annexin A1	Plasma Membrane	enzyme	dasatinib/hydrocortisone, hydrocortisone, hydrocortisone/mitoxantrone, cytarabine/hydrocortisone/methotrexate, hydrocortisone/imatinib, hydrocortisone/prednisone, acyclovir/hydrocortisone	ANXA1	11.864	x
APEX1	apurinic/apyrimidinic endodeoxyribonuclease 1	Nucleus	enzyme	E 3330, lucanthone	APEX1	0.806	x
BIRC3	baculoviral IAP repeat containing 3	Cytoplasm	enzyme	birinapant, APG-1387	BIRC3	-0.407	x
CAMLG	calcium modulating ligand	Cytoplasm	other	alemtuzumab/cyclosporin A, cyclosporin A, cyclosporine A/tacrolimus, cyclosporin A/methotrexate, cyclosporine A/sirolimus/tacrolimus, basiliximab/cyclosporine	CAMLG	??x
CD2	CD2 molecule	Plasma Membrane	transmembrane receptor	alefacept, siplizumab	CD2	11.742	x
CD44	CD44 molecule (Indian blood group)	Plasma Membrane	other	A6 peptide, RO5429083, anti-CD44v7 antibody, AMC303	CD44	??x
CD46	CD46 molecule	Plasma Membrane	transmembrane receptor	FOR46	CD46	??x
CD47	CD47 molecule	Plasma Membrane	transmembrane receptor	HX009, TJ011133, magrolimab, TTI-622, AO-176, IBI322, CC-90002, ALX148, TTI-621	CD47	11.325	x
CD74	CD74 molecule	Plasma Membrane	transmembrane receptor	milatuzumab-doxorubicin antibody-drug conjugate, milatuzumab	CD74	11.466	x
CD3D	CD3d molecule	Plasma Membrane	transmembrane receptor	blinatumomab/dasatinib, blinatumomab/imatinib, blinatumomab	CD3D	11.91	x
CD3G	CD3g molecule	Plasma Membrane	transmembrane receptor	blinatumomab	CD3G	11.626	x
CD79B	CD79b molecule	Plasma Membrane	transmembrane receptor	iladatuzumab vedotin, polatuzumab vedotin	CD79B	??x
CDK6	cyclin dependent kinase 6	Nucleus	kinase	letrozole/ribociclib, abemaciclib/aromatase inhibitor/GnRH analog, abemaciclib/fulvestrant, ribociclib/tamoxifen, lerociclib, letrozole/palbociclib, anastrozole/palbociclib, abemaciclib/letrozole, palbociclib, BPI-1178, alvocidib, exemestane/ribociclib, fulvestrant/palbociclib, HS-10342, fulvestrant/ribociclib, abemaciclib/anastrozole, abemaciclib/exemestane, abemaciclib/aromatase inhibitor, FCN-…	CDK6	-??x
CRBN	cereblon	Cytoplasm	enzyme	CC-99282, dexamethasone/lenalidomide, lenalidomide/tafasitamab, iberdomide, bortezomib/thalidomide, lenalidomide, CC-122, CC-92480, bortezomib/dexamethasone/pomalidomide, bortezomib/dexamethasone/thalidomide, thalidomide, rituximab/thalidomide, cereblon-binding agent, lenalidomide/rituximab, erythropoietin/lenalidomide, cetuximab/lenalidomide, bortezomib/lenalidomide, carfilzomib/dexamethasone/le…	CRBN	??x
CREBBP	CREB binding protein	Nucleus	transcription regulator	PRI-724, CCS1477	CREBBP	11.114	x
CTNNB1	catenin beta 1	Nucleus	transcription regulator	PRI-724	CTNNB1	11.357	x
CXCR4	C-X-C motif chemokine receptor 4	Plasma Membrane	G-protein coupled receptor	USL311, PF-06747143, burixafor, LY-2510924, mavorixafor, cladribine/cytarabine/filgrastim/idarubicin/plerixafor, [68Ga]pentixafor, BL-8040, ulocuplumab, GMI-1359, plerixafor, balixafortide, filgrastim/plerixafor	CXCR4	??x
EEF2	eukaryotic translation elongation factor 2	Cytoplasm	translation regulator	MDNA55	EEF2	11.357	x
EIF5A	eukaryotic translation initiation factor 5A	Cytoplasm	translation regulator	SNS01-T nanoparticles	EIF5A	??x
EP300	E1A binding protein p300	Nucleus	transcription regulator	CCS1477	EP300	??x
GLS	glutaminase	Cytoplasm	enzyme	telaglenastat	GLS	??x
GRB2	growth factor receptor bound protein 2	Cytoplasm	other	liposome-incorporated Grb2 antisense oligodeoxynucleotide	GRB2	11.252	x
HDAC9	histone deacetylase 9	Nucleus	transcription regulator	tributyrin, belinostat, pyroxamide	HDAC9	??x
HMGCR	3-hydroxy-3-methylglutaryl-CoA reductase	Cytoplasm	enzyme	atorvastatin/choline fenofibrate, lovastatin, lovastatin/niacin, crilvastatin, aspirin/pravastatin, fluvastatin, simvastatin, beta-hydroxy simvastatin acid, atorvastatin/niacin, atorvastatin, ezetimibe/fluvastatin, rosuvastatin, fenofibrate/simvastatin, ezetimibe/rosuvastatin, atorvastatin/ezetimibe, cerivastatin, simvastatin/sitagliptin, pitavastatin, pravastatin, ezetimibe/simvastatin, fenofibr…	HMGCR	1.243	x
HSP90AB1	heat shock protein 90 alpha family class B member 1	Cytoplasm	enzyme	cisplatin, retaspimycin, alvespimycin, TAS-116	HSP90AB1	-0.181	x
IL7R	interleukin 7 receptor	Plasma Membrane	transmembrane receptor	recombinant human interleukin-7, OSE-127	IL7R	-0.359	x
IRAK4	interleukin 1 receptor associated kinase 4	Cytoplasm	kinase	PF-06650833, CA-4948	IRAK4	??x
ITGA4	integrin subunit alpha 4	Plasma Membrane	transmembrane receptor	natalizumab, vedolizumab	ITGA4	??x
ITGAL	integrin subunit alpha L	Plasma Membrane	transmembrane receptor	efalizumab	ITGAL	??x
ITK	IL2 inducible T cell kinase	Cytoplasm	kinase	pazopanib, crizotinib/pazopanib, lapatinib/pazopanib	ITK	10.989	x
JAK1	Janus kinase 1	Cytoplasm	kinase	erlotinib/ruxolitinib, baricitinib, ruxolitinib, tofacitinib, jaktinib, momelotinib, itacitinib, filgotinib, INCB052793, upadacitinib, methotrexate/tofacitinib, brepocitinib, AZD4205, JAK1 inhibitor, baricitinib/methotrexate, pralsetinib	JAK1	11.252	x
JAK3	Janus kinase 3	Cytoplasm	kinase	PF-06651600, tofacitinib, R-348, methotrexate/tofacitinib	JAK3	11.325	x
KMT2A	lysine methyltransferase 2A	Nucleus	transcription regulator	KO-539	KMT2A	??x
KRAS	KRAS proto-oncogene, GTPase	Cytoplasm	enzyme	JNJ-74699157, AZD4785, chelerythrine, MRTX849, LY3499446	KRAS	??x
LAMP1	lysosomal associated membrane protein 1	Plasma Membrane	other	SAR428926	LAMP1	??x
LGALS1	galectin 1	Extracellular Space	other	OTX008	LGALS1	11.211	x
LGALS3	galectin 3	Extracellular Space	other	GCS-100, GR-MD-02	LGALS3	??x
LY6E	lymphocyte antigen 6 family member E	Plasma Membrane	other	DLYE5953A	LY6E	10.989	x
MALT1	MALT1 paracaspase	Cytoplasm	peptidase	JNJ-67856633	MALT1	11.114	x
MAP2K2	mitogen-activated protein kinase kinase 2	Cytoplasm	kinase	encorafenib/trametinib, pimasertib, binimetinib/vemurafenib, cobimetinib/encorafenib, dabrafenib/panitumumab/trametinib, dabrafenib/trametinib, AS703988, trametinib/vemurafenib, dabrafenib/trametinib/vemurafenib, docetaxel/selumetinib, TAK 733, binimetinib/cetuximab/encorafenib, binimetinib/encorafenib/panitumumab, mirdametinib, PD184352, cetuximab/dabrafenib/trametinib, binimetinib, trametinib, …	MAP2K2	??x
MAPK1	mitogen-activated protein kinase 1	Cytoplasm	kinase	LTT462, pexmetinib, ulixertinib, LY3214996, ASN007, binimetinib, ASTX029, HH2710, KO-947, LY-3007113, MAP kinase1 inhibitor	MAPK1	??x
MCL1	MCL1 apoptosis regulator, BCL2 family member	Cytoplasm	transporter	AMG 397, AZD5991, AMG 176, MIK665	MCL1	??x
MGMT	O-6-methylguanine-DNA methyltransferase	Nucleus	enzyme	O6-alkylguanine-DNA alkyltransferase inhibitor, O6-benzylguanine	MGMT	??x
MIF	macrophage migration inhibitory factor	Extracellular Space	cytokine	imalumab	MIF	??x
MKNK2	MAPK interacting serine/threonine kinase 2	Cytoplasm	kinase	ETC-1907206, tomivosertib	MKNK2	??x
MS4A1	membrane spanning 4-domains A1	Plasma Membrane	other	idelalisib/ofatumumab, IGM-2323, methotrexate/ofatumumab, cytarabine/fludarabine phosphate/oxaliplatin/rituximab, epcoritamab, cyclophosphamide/dexamethasone/rituximab, anti-CD20 antibody, chlorambucil/mitoxantrone/prednisone/rituximab, idelalisib/rituximab, methylprednisolone/rituximab, anti-CD20 B9E9 scfv-streptavidin fusion protein, ublituximab, carfilzomib/dexamethasone/rituximab, panobinosta…	MS4A1	??x
NFKB1	nuclear factor kappa B subunit 1	Nucleus	transcription regulator	triflusal, bortezomib/dexamethasone/thalidomide, dexamethasone/thalidomide, thalidomide, rituximab/thalidomide, prednisone/thalidomide, bortezomib/thalidomide	NFKB1	0.74	x
NUP62	nucleoporin 62	Nucleus	transporter	dusquetide	NUP62	??x
OAZ1	ornithine decarboxylase antizyme 1	Cytoplasm	enzyme	eflornithine	OAZ1	11.572	x
PARP1	poly(ADP-ribose) polymerase 1	Nucleus	enzyme	talazoparib, SC10914, olaparib, ABT-767, rucaparib, [18F]fluorthanatrace, simmiparib, bevacizumab/olaparib, veliparib, poly ADP ribose polymerase 1 inhibitor, niraparib, CEP-9722, 2X-121, senaparib, fluzoparib	PARP1	??x
PDK1	pyruvate dehydrogenase kinase 1	Cytoplasm	kinase	dichloroacetic acid	PDK1	??x
PLCL1	phospholipase C like 1 (inactive)	Cytoplasm	enzyme	quinacrine	PLCL1	-??x
PPP3CA	protein phosphatase 3 catalytic subunit alpha	Cytoplasm	phosphatase	voclosporin, cyclosporin A, pimecrolimus, prednisone/tacrolimus, cyclosporin A/methotrexate, tacrolimus, methylprednisolone/tacrolimus	PPP3CA	11.357	x
PRKAA1	protein kinase AMP-activated catalytic subunit alpha 1	Cytoplasm	kinase	phenformin	PRKAA1	??x
PSMB1	proteasome 20S subunit beta 1	Cytoplasm	peptidase	bortezomib/cladribine/rituximab, bortezomib/dexamethasone/pomalidomide, bortezomib/doxorubicin, bortezomib/dexamethasone/thalidomide, bortezomib/paclitaxel, carfilzomib, bortezomib/sorafenib, bortezomib/rituximab, bortezomib/fulvestrant, bortezomib/lenalidomide, carfilzomib/dexamethasone/lenalidomide, bortezomib/dexamethasone/lenalidomide, bortezomib/dexamethasone/doxorubicin, bortezomib/predniso…	PSMB1	??x
PSMB9	proteasome 20S subunit beta 9	Cytoplasm	peptidase	carfilzomib/dexamethasone, carfilzomib/dexamethasone/rituximab, carfilzomib, carfilzomib/dexamethasone/lenalidomide	PSMB9	11.716	x
RARG	retinoic acid receptor gamma	Nucleus	ligand-dependent nuclear receptor	6-mercaptopurine/methotrexate/tretinoin, daunorubicin/tretinoin, cytarabine/daunorubicin/tretinoin, alitretinoin, acitretin, mitoxantrone/tretinoin, AGN 190299, trifarotene, palovarotene, arsenic trioxide/daunorubicin/tretinoin, etretinate, idarubicin/mitoxantrone/tretinoin, idarubicin/tretinoin, fenretinide, tazarotene, tretinoin, arsenic trioxide/gemtuzumab ozogamicin/tretinoin, halobetasol pro…	RARG	1.243	x
RPL3	ribosomal protein L3	Nucleus	other	cytarabine/doxorubicin/filgrastim/omacetaxine mepesuccinate, omacetaxine mepesuccinate	RPL3	-0.233	x
RPS12	ribosomal protein S12	Cytoplasm	other	neomycin	RPS12	-0.322	x
RPS27	ribosomal protein S27	Cytoplasm	other	empesertib	RPS27	-0.09	x
SLC25A5	solute carrier family 25 member 5	Cytoplasm	transporter	clodronic acid	SLC25A5	11.114	x
SYNCRIP	synaptotagmin binding cytoplasmic RNA interacting protein	Nucleus	other	supinoxin	SYNCRIP	??x
TOP1	DNA topoisomerase I	Nucleus	enzyme	bevacizumab/irinotecan/oxaliplatin, SN-38, bevacizumab/paclitaxel/topotecan, T 0128, belotecan, bevacizumab/irinotecan, 5-fluorouracil/irinotecan/oxaliplatin, BAY 56-3722, capecitabine/cetuximab/irinotecan, cyclophosphamide/topotecan, capecitabine/irinotecan/oxaliplatin, cyclophosphamide/temozolomide/topotecan, Genz-644282, cetuximab/gimeracil/irinotecan/oxonic acid/tegafur, edotecarin, IDEC-132,…	TOP1	11.387	x
TPM3	tropomyosin 3	Cytoplasm	other	AZD-7451	TPM3	11.716	x
TSPO	translocator protein	Cytoplasm	transmembrane receptor	PK 11195, olanzapine, triazolam, SSR180575, flurazepam, flunitrazepam, flumazenil, chlordiazepoxide, midazolam, temazepam, alprazolam, estazolam, diazepinomicin, zolpidem, CGS-8216, fluoxetine/olanzapine, clorazepate, eszopiclone, clonazepam, lorazepam, dexamethasone/olanzapine, zaleplon	TSPO	??x
TUBA1A	tubulin alpha 1a	Cytoplasm	other	docetaxel/gemcitabine/vincristine, bevacizumab/paclitaxel/topotecan, colchicine/probenecid, cyclophosphamide/epirubicin/5-fluorouracil/paclitaxel, bevacizumab/docetaxel/prednisone/thalidomide/zoledronic acid, docetaxel/zoledronic acid, gemcitabine/paclitaxel, L-asparaginase/daunorubicin/dexamethasone/vincristine, prednisone/vincristine, docetaxel/5-fluorouracil, vinflunine, mebendazole, L-asparag…	TUBA1A	11.29	x
TXN	thioredoxin	Cytoplasm	enzyme	PX-12	TXN	??x
VCP	valosin containing protein	Cytoplasm	enzyme	CB-5339, CB-5083	VCP	??x
XPO1	exportin 1	Nucleus	transporter	eltanexor, leptomycin B, selinexor, SL-801	XPO1	??x

## Sheet: Th2_2D
Symbol	Entrez Gene Name	Location	Family	Drug(s)	Gene Symbol - human (HUGO / HGNC / Entrez Gene)	Expr Log Ratio	Human
AKT3	AKT serine/threonine kinase 3	Cytoplasm	kinase	triciribine, triciribine phosphate, enzastaurin, GSK690693	AKT3	??x
ANXA1	annexin A1	Plasma Membrane	enzyme	dasatinib/hydrocortisone, hydrocortisone, hydrocortisone/mitoxantrone, cytarabine/hydrocortisone/methotrexate, hydrocortisone/imatinib, hydrocortisone/prednisone, acyclovir/hydrocortisone	ANXA1	11.512	x
B2M	beta-2-microglobulin	Plasma Membrane	transmembrane receptor	4'-iodo-4'-deoxydoxorubicin	B2M	-0.239	x
BIRC3	baculoviral IAP repeat containing 3	Cytoplasm	enzyme	birinapant, APG-1387	BIRC3	-0.818	x
CD2	CD2 molecule	Plasma Membrane	transmembrane receptor	alefacept, siplizumab	CD2	??x
CD44	CD44 molecule (Indian blood group)	Plasma Membrane	other	A6 peptide, RO5429083, anti-CD44v7 antibody, AMC303	CD44	11.211	x
CD47	CD47 molecule	Plasma Membrane	transmembrane receptor	HX009, TJ011133, magrolimab, TTI-622, AO-176, IBI322, CC-90002, ALX148, TTI-621	CD47	??x
CD74	CD74 molecule	Plasma Membrane	transmembrane receptor	milatuzumab-doxorubicin antibody-drug conjugate, milatuzumab	CD74	11.211	x
CD247	CD247 molecule	Plasma Membrane	transmembrane receptor	blinatumomab	CD247	??x
CD3D	CD3d molecule	Plasma Membrane	transmembrane receptor	blinatumomab/dasatinib, blinatumomab/imatinib, blinatumomab	CD3D	11.716	x
CD3G	CD3g molecule	Plasma Membrane	transmembrane receptor	blinatumomab	CD3G	11.325	x
CD79B	CD79b molecule	Plasma Membrane	transmembrane receptor	iladatuzumab vedotin, polatuzumab vedotin	CD79B	??x
CRBN	cereblon	Cytoplasm	enzyme	CC-99282, dexamethasone/lenalidomide, lenalidomide/tafasitamab, iberdomide, bortezomib/thalidomide, lenalidomide, CC-122, CC-92480, bortezomib/dexamethasone/pomalidomide, bortezomib/dexamethasone/thalidomide, thalidomide, rituximab/thalidomide, cereblon-binding agent, lenalidomide/rituximab, erythropoietin/lenalidomide, cetuximab/lenalidomide, bortezomib/lenalidomide, carfilzomib/dexamethasone/le…	CRBN	??x
CREBBP	CREB binding protein	Nucleus	transcription regulator	PRI-724, CCS1477	CREBBP	??x
CTNNB1	catenin beta 1	Nucleus	transcription regulator	PRI-724	CTNNB1	11.357	x
CXCR4	C-X-C motif chemokine receptor 4	Plasma Membrane	G-protein coupled receptor	USL311, PF-06747143, burixafor, LY-2510924, mavorixafor, cladribine/cytarabine/filgrastim/idarubicin/plerixafor, [68Ga]pentixafor, BL-8040, ulocuplumab, GMI-1359, plerixafor, balixafortide, filgrastim/plerixafor	CXCR4	??x
EEF2	eukaryotic translation elongation factor 2	Cytoplasm	translation regulator	MDNA55	EEF2	11.415	x
EIF2AK2	eukaryotic translation initiation factor 2 alpha kinase 2	Cytoplasm	kinase	mitapivat	EIF2AK2	11.211	x
EIF5A	eukaryotic translation initiation factor 5A	Cytoplasm	translation regulator	SNS01-T nanoparticles	EIF5A	??x
GLS	glutaminase	Cytoplasm	enzyme	telaglenastat	GLS	??x
GRB2	growth factor receptor bound protein 2	Cytoplasm	other	liposome-incorporated Grb2 antisense oligodeoxynucleotide	GRB2	??x
HDAC9	histone deacetylase 9	Nucleus	transcription regulator	tributyrin, belinostat, pyroxamide	HDAC9	??x
HSP90AA1	heat shock protein 90 alpha family class A member 1	Cytoplasm	enzyme	luminespib, cisplatin, retaspimycin, alvespimycin, TAS-116	HSP90AA1	-0.356	x
HSP90B1	heat shock protein 90 beta family member 1	Cytoplasm	other	cisplatin, retaspimycin, alvespimycin	HSP90B1	??x
HSPA5	heat shock protein family A (Hsp70) member 5	Cytoplasm	enzyme	PAT-SM6	HSPA5	0.389	x
IL7R	interleukin 7 receptor	Plasma Membrane	transmembrane receptor	recombinant human interleukin-7, OSE-127	IL7R	-0.47	x
ITGAL	integrin subunit alpha L	Plasma Membrane	transmembrane receptor	efalizumab	ITGAL	??x
ITK	IL2 inducible T cell kinase	Cytoplasm	kinase	pazopanib, crizotinib/pazopanib, lapatinib/pazopanib	ITK	??x
JAK1	Janus kinase 1	Cytoplasm	kinase	erlotinib/ruxolitinib, baricitinib, ruxolitinib, tofacitinib, jaktinib, momelotinib, itacitinib, filgotinib, INCB052793, upadacitinib, methotrexate/tofacitinib, brepocitinib, AZD4205, JAK1 inhibitor, baricitinib/methotrexate, pralsetinib	JAK1	??x
JAK3	Janus kinase 3	Cytoplasm	kinase	PF-06651600, tofacitinib, R-348, methotrexate/tofacitinib	JAK3	??x
KMT2A	lysine methyltransferase 2A	Nucleus	transcription regulator	KO-539	KMT2A	??x
LGALS1	galectin 1	Extracellular Space	other	OTX008	LGALS1	11.114	x
LGALS3	galectin 3	Extracellular Space	other	GCS-100, GR-MD-02	LGALS3	11.056	x
LY6E	lymphocyte antigen 6 family member E	Plasma Membrane	other	DLYE5953A	LY6E	??x
M6PR	mannose-6-phosphate receptor, cation dependent	Cytoplasm	transporter	alglucosidase alfa	M6PR	??x
MALT1	MALT1 paracaspase	Cytoplasm	peptidase	JNJ-67856633	MALT1	??x
MAP2K2	mitogen-activated protein kinase kinase 2	Cytoplasm	kinase	encorafenib/trametinib, pimasertib, binimetinib/vemurafenib, cobimetinib/encorafenib, dabrafenib/panitumumab/trametinib, dabrafenib/trametinib, AS703988, trametinib/vemurafenib, dabrafenib/trametinib/vemurafenib, docetaxel/selumetinib, TAK 733, binimetinib/cetuximab/encorafenib, binimetinib/encorafenib/panitumumab, mirdametinib, PD184352, cetuximab/dabrafenib/trametinib, binimetinib, trametinib, …	MAP2K2	??x
MAP3K1	mitogen-activated protein kinase kinase kinase 1	Cytoplasm	kinase	E 6201	MAP3K1	??x
MARCKS	myristoylated alanine rich protein kinase C substrate	Plasma Membrane	other	BIO-11006	MARCKS	??x
MIF	macrophage migration inhibitory factor	Extracellular Space	cytokine	imalumab	MIF	??x
MKNK2	MAPK interacting serine/threonine kinase 2	Cytoplasm	kinase	ETC-1907206, tomivosertib	MKNK2	??x
OAZ1	ornithine decarboxylase antizyme 1	Cytoplasm	enzyme	eflornithine	OAZ1	??x
PDK1	pyruvate dehydrogenase kinase 1	Cytoplasm	kinase	dichloroacetic acid	PDK1	??x
PHB	prohibitin	Nucleus	transcription regulator	prohibitin-targeting peptide 1	PHB	-0.854	x
PIKFYVE	phosphoinositide kinase, FYVE-type zinc finger containing	Cytoplasm	kinase	apilimod	PIKFYVE	??x
PIM2	Pim-2 proto-oncogene, serine/threonine kinase	Nucleus	kinase	SGI 1776, PIM/FLT3 kinase inhibitor SEL24, LGH447, AZD-1208	PIM2	0.432	x
PPP3CA	protein phosphatase 3 catalytic subunit alpha	Cytoplasm	phosphatase	voclosporin, cyclosporin A, pimecrolimus, prednisone/tacrolimus, cyclosporin A/methotrexate, tacrolimus, methylprednisolone/tacrolimus	PPP3CA	??x
PRIM1	DNA primase subunit 1	Nucleus	enzyme	alemtuzumab/cyclophosphamide/fludarabine phosphate, cytarabine/filgrastim/fludarabine phosphate/imatinib, fludarabine phosphate/rituximab, cytarabine/fludarabine phosphate/oxaliplatin/rituximab, dexamethasone/fludarabine phosphate/mitoxantrone/rituximab, cytarabine/fludarabine phosphate, cytarabine/filgrastim/fludarabine phosphate, cytarabine/daunorubicin/fludarabine phosphate, cyclophosphamide/f…	PRIM1	??x
PRKCQ	protein kinase C theta	Cytoplasm	kinase	ingenol mebutate, sotrastaurin	PRKCQ	??x
PRMT1	protein arginine methyltransferase 1	Nucleus	enzyme	GSK3368715	PRMT1	-0.818	x
PSMB1	proteasome 20S subunit beta 1	Cytoplasm	peptidase	bortezomib/cladribine/rituximab, bortezomib/dexamethasone/pomalidomide, bortezomib/doxorubicin, bortezomib/dexamethasone/thalidomide, bortezomib/paclitaxel, carfilzomib, bortezomib/sorafenib, bortezomib/rituximab, bortezomib/fulvestrant, bortezomib/lenalidomide, carfilzomib/dexamethasone/lenalidomide, bortezomib/dexamethasone/lenalidomide, bortezomib/dexamethasone/doxorubicin, bortezomib/predniso…	PSMB1	??x
PSMB2	proteasome 20S subunit beta 2	Cytoplasm	peptidase	bortezomib/cladribine/rituximab, bortezomib/dexamethasone/pomalidomide, bortezomib/doxorubicin, bortezomib/dexamethasone/thalidomide, bortezomib/paclitaxel, carfilzomib, bortezomib/sorafenib, bortezomib/rituximab, bortezomib/fulvestrant, bortezomib/lenalidomide, carfilzomib/dexamethasone/lenalidomide, bortezomib/dexamethasone/lenalidomide, bortezomib/dexamethasone/doxorubicin, bortezomib/predniso…	PSMB2	??x
PSMB8	proteasome 20S subunit beta 8	Cytoplasm	peptidase	carfilzomib/dexamethasone, carfilzomib, carfilzomib/dexamethasone/rituximab, carfilzomib/dexamethasone/lenalidomide	PSMB8	??x
RPL3	ribosomal protein L3	Nucleus	other	cytarabine/doxorubicin/filgrastim/omacetaxine mepesuccinate, omacetaxine mepesuccinate	RPL3	-0.35	x
RPS12	ribosomal protein S12	Cytoplasm	other	neomycin	RPS12	-0.365	x
RPS6KA3	ribosomal protein S6 kinase A3	Cytoplasm	kinase	PMD-026	RPS6KA3	-??x
SF3B1	splicing factor 3b subunit 1	Nucleus	other	H3B-8800	SF3B1	0.532	x
SLC25A5	solute carrier family 25 member 5	Cytoplasm	transporter	clodronic acid	SLC25A5	??x
TFRC	transferrin receptor	Plasma Membrane	transporter	CX-2029, CALAA-01, monoclonal antibody A27.15	TFRC	??x
TGFBR2	transforming growth factor beta receptor 2	Plasma Membrane	kinase	IMC-TR1	TGFBR2	??x
TNF	tumor necrosis factor	Extracellular Space	cytokine	bortezomib/dexamethasone/pomalidomide, bortezomib/dexamethasone/thalidomide, thalidomide, rituximab/thalidomide, infliximab/methylprednisolone, infliximab/prednisone, bevacizumab/docetaxel/prednisone/thalidomide/zoledronic acid, tumor necrosis factor receptor antagonist, adalimumab/methotrexate, prednisone/thalidomide, dexamethasone/pomalidomide, cyclophosphamide/dexamethasone/thalidomide, certol…	TNF	??x
TOP1	DNA topoisomerase I	Nucleus	enzyme	bevacizumab/irinotecan/oxaliplatin, SN-38, bevacizumab/paclitaxel/topotecan, T 0128, belotecan, bevacizumab/irinotecan, 5-fluorouracil/irinotecan/oxaliplatin, BAY 56-3722, capecitabine/cetuximab/irinotecan, cyclophosphamide/topotecan, capecitabine/irinotecan/oxaliplatin, cyclophosphamide/temozolomide/topotecan, Genz-644282, cetuximab/gimeracil/irinotecan/oxonic acid/tegafur, edotecarin, IDEC-132,…	TOP1	??x
TPM3	tropomyosin 3	Cytoplasm	other	AZD-7451	TPM3	11.387	x
TUBA1A	tubulin alpha 1a	Cytoplasm	other	docetaxel/gemcitabine/vincristine, bevacizumab/paclitaxel/topotecan, colchicine/probenecid, cyclophosphamide/epirubicin/5-fluorouracil/paclitaxel, bevacizumab/docetaxel/prednisone/thalidomide/zoledronic acid, docetaxel/zoledronic acid, gemcitabine/paclitaxel, L-asparaginase/daunorubicin/dexamethasone/vincristine, prednisone/vincristine, docetaxel/5-fluorouracil, vinflunine, mebendazole, L-asparag…	TUBA1A	11.114	x
TXN	thioredoxin	Cytoplasm	enzyme	PX-12	TXN	??x
TYMP	thymidine phosphorylase	Extracellular Space	growth factor	tipiracil	TYMP	??x
VAMP2	vesicle associated membrane protein 2	Plasma Membrane	other	botulinum toxin type B	VAMP2	??x
VEGFB	vascular endothelial growth factor B	Extracellular Space	growth factor	aflibercept, aflibercept/irinotecan, aflibercept/bevacizumab	VEGFB	??x
XPO1	exportin 1	Nucleus	transporter	eltanexor, leptomycin B, selinexor, SL-801	XPO1	??x

## Sheet: Th2_3D
Symbol	Entrez Gene Name	Location	Family	Drug(s)	Gene Symbol - human (HUGO / HGNC / Entrez Gene)	Expr Log Ratio	Human
ABAT	4-aminobutyrate aminotransferase	Cytoplasm	enzyme	vigabatrin, theophylline/tretinoin/valproic acid, valproic acid	ABAT	??x
ADA	adenosine deaminase	Cytoplasm	enzyme	cyclophosphamide/pentostatin/rituximab, pentostatin, alemtuzumab/pentostatin, aspirin/dipyridamole/telmisartan, pentostatin/recombinant interferon, vidarabine, pentostatin/rituximab, dipyridamole, adenosine deaminase inhibitor, aspirin/dipyridamole	ADA	-??x
AGER	advanced glycosylation end-product specific receptor	Plasma Membrane	transmembrane receptor	2-O,3-O-desulfated heparin	AGER	??x
AHR	aryl hydrocarbon receptor	Nucleus	ligand-dependent nuclear receptor	KYN-175, BAY2416964	AHR	??x
AKT3	AKT serine/threonine kinase 3	Cytoplasm	kinase	triciribine, triciribine phosphate, enzastaurin, GSK690693	AKT3	??x
ANGPT2	angiopoietin 2	Extracellular Space	growth factor	AMG 780, CVX-060, nesvacumab, CVX-241, vanucizumab, BI 836880, MEDI-3617, trebananib	ANGPT2	??x
ANXA1	annexin A1	Plasma Membrane	enzyme	dasatinib/hydrocortisone, hydrocortisone, hydrocortisone/mitoxantrone, cytarabine/hydrocortisone/methotrexate, hydrocortisone/imatinib, hydrocortisone/prednisone, acyclovir/hydrocortisone	ANXA1	11.439	x
APEX1	apurinic/apyrimidinic endodeoxyribonuclease 1	Nucleus	enzyme	E 3330, lucanthone	APEX1	0.961	x
B2M	beta-2-microglobulin	Plasma Membrane	transmembrane receptor	4'-iodo-4'-deoxydoxorubicin	B2M	-0.083	x
BIRC3	baculoviral IAP repeat containing 3	Cytoplasm	enzyme	birinapant, APG-1387	BIRC3	-0.912	x
CA5B	carbonic anhydrase 5B	Cytoplasm	enzyme	hydrochlorothiazide, trichloromethiazide, benzthiazide, sulfacetamide, topiramate, chlorothiazide, acetazolamide, chlorthalidone, methazolamide	CA5B	??x
CAMLG	calcium modulating ligand	Cytoplasm	other	alemtuzumab/cyclosporin A, cyclosporin A, cyclosporine A/tacrolimus, cyclosporin A/methotrexate, cyclosporine A/sirolimus/tacrolimus, basiliximab/cyclosporine	CAMLG	??x
CASP3	caspase 3	Cytoplasm	peptidase	caspase 3 inhibitor	CASP3	??x
CD2	CD2 molecule	Plasma Membrane	transmembrane receptor	alefacept, siplizumab	CD2	11.268	x
CD22	CD22 molecule	Plasma Membrane	transmembrane receptor	combotox, DT2219ARL, yttrium y 90 epratuzumab tetraxetan, dasatinib/inotuzumab ozogamicin, BL22 immunotoxin, inotuzumab ozogamicin, RFB4-dgRTA, TRPH-222, moxetumomab pasudotox, imatinib/inotuzumab ozogamicin, epratuzumab-Cys-tesirine, epratuzumab	CD22	??x
CD44	CD44 molecule (Indian blood group)	Plasma Membrane	other	A6 peptide, RO5429083, anti-CD44v7 antibody, AMC303	CD44	??x
CD47	CD47 molecule	Plasma Membrane	transmembrane receptor	HX009, TJ011133, magrolimab, TTI-622, AO-176, IBI322, CC-90002, ALX148, TTI-621	CD47	??x
CD52	CD52 molecule	Plasma Membrane	other	alemtuzumab/fludarabine phosphate, alemtuzumab/cyclosporin A, alemtuzumab/cyclophosphamide/fludarabine phosphate, alemtuzumab/cyclophosphamide/fludarabine phosphate/mitoxantrone, alemtuzumab/pentostatin, alemtuzumab/cyclophosphamide/fludarabine phosphate/rituximab, alemtuzumab/rituximab, alemtuzumab	CD52	-0.08	x
CD74	CD74 molecule	Plasma Membrane	transmembrane receptor	milatuzumab-doxorubicin antibody-drug conjugate, milatuzumab	CD74	10.731	x
CD3D	CD3d molecule	Plasma Membrane	transmembrane receptor	blinatumomab/dasatinib, blinatumomab/imatinib, blinatumomab	CD3D	11.458	x
CD3G	CD3g molecule	Plasma Membrane	transmembrane receptor	blinatumomab	CD3G	11.308	x
CD79B	CD79b molecule	Plasma Membrane	transmembrane receptor	iladatuzumab vedotin, polatuzumab vedotin	CD79B	10.554	x
CHD1	chromodomain helicase DNA binding protein 1	Nucleus	enzyme	epirubicin, epirubicin/paclitaxel	CHD1	-0.529	x
CRBN	cereblon	Cytoplasm	enzyme	CC-99282, dexamethasone/lenalidomide, lenalidomide/tafasitamab, iberdomide, bortezomib/thalidomide, lenalidomide, CC-122, CC-92480, bortezomib/dexamethasone/pomalidomide, bortezomib/dexamethasone/thalidomide, thalidomide, rituximab/thalidomide, cereblon-binding agent, lenalidomide/rituximab, erythropoietin/lenalidomide, cetuximab/lenalidomide, bortezomib/lenalidomide, carfilzomib/dexamethasone/le…	CRBN	10.621	x
CREBBP	CREB binding protein	Nucleus	transcription regulator	PRI-724, CCS1477	CREBBP	??x
CTNNB1	catenin beta 1	Nucleus	transcription regulator	PRI-724	CTNNB1	10.922	x
CYSLTR1	cysteinyl leukotriene receptor 1	Plasma Membrane	G-protein coupled receptor	masilukast, montelukast, zafirlukast, pranlukast	CYSLTR1	??x
CYSLTR2	cysteinyl leukotriene receptor 2	Plasma Membrane	G-protein coupled receptor	nedocromil sodium, montelukast, zafirlukast	CYSLTR2	??x
EEF2	eukaryotic translation elongation factor 2	Cytoplasm	translation regulator	MDNA55	EEF2	11.077	x
EIF2AK2	eukaryotic translation initiation factor 2 alpha kinase 2	Cytoplasm	kinase	mitapivat	EIF2AK2	??x
EIF4E	eukaryotic translation initiation factor 4E	Cytoplasm	translation regulator	ISIS 183750	EIF4E	??x
EIF5A	eukaryotic translation initiation factor 5A	Cytoplasm	translation regulator	SNS01-T nanoparticles	EIF5A	??x
GLS	glutaminase	Cytoplasm	enzyme	telaglenastat	GLS	??x
GRB2	growth factor receptor bound protein 2	Cytoplasm	other	liposome-incorporated Grb2 antisense oligodeoxynucleotide	GRB2	??x
HIF1A	hypoxia inducible factor 1 subunit alpha	Nucleus	transcription regulator	EZN 2968, PX 478	HIF1A	??x
HMGCR	3-hydroxy-3-methylglutaryl-CoA reductase	Cytoplasm	enzyme	atorvastatin/choline fenofibrate, lovastatin, lovastatin/niacin, crilvastatin, aspirin/pravastatin, fluvastatin, simvastatin, beta-hydroxy simvastatin acid, atorvastatin/niacin, atorvastatin, ezetimibe/fluvastatin, rosuvastatin, fenofibrate/simvastatin, ezetimibe/rosuvastatin, atorvastatin/ezetimibe, cerivastatin, simvastatin/sitagliptin, pitavastatin, pravastatin, ezetimibe/simvastatin, fenofibr…	HMGCR	??x
HSP90AA1	heat shock protein 90 alpha family class A member 1	Cytoplasm	enzyme	luminespib, cisplatin, retaspimycin, alvespimycin, TAS-116	HSP90AA1	-0.371	x
HSP90AB1	heat shock protein 90 alpha family class B member 1	Cytoplasm	enzyme	cisplatin, retaspimycin, alvespimycin, TAS-116	HSP90AB1	-0.193	x
HSP90B1	heat shock protein 90 beta family member 1	Cytoplasm	other	cisplatin, retaspimycin, alvespimycin	HSP90B1	??x
IL7R	interleukin 7 receptor	Plasma Membrane	transmembrane receptor	recombinant human interleukin-7, OSE-127	IL7R	-0.371	x
IMPDH2	inosine monophosphate dehydrogenase 2	Cytoplasm	enzyme	mycophenolic acid, thioguanine, imatinib/thioguanine, mycophenolate mofetil, VX-944, pegintron/ribavirin, mycophenolate mofetil/prednisone, methylprednisolone/mycophenolate mofetil, interferon alfacon-1/ribavirin, 6-mercaptopurine/prednisone/thioguanine, cytarabine/daunorubicin/thioguanine, cytarabine/thioguanine, IFNA2B/ribavirin, ribavirin	IMPDH2	-??x
IRAK4	interleukin 1 receptor associated kinase 4	Cytoplasm	kinase	PF-06650833, CA-4948	IRAK4	??x
ITGA4	integrin subunit alpha 4	Plasma Membrane	transmembrane receptor	natalizumab, vedolizumab	ITGA4	10.679	x
ITGAL	integrin subunit alpha L	Plasma Membrane	transmembrane receptor	efalizumab	ITGAL	10.621	x
ITK	IL2 inducible T cell kinase	Cytoplasm	kinase	pazopanib, crizotinib/pazopanib, lapatinib/pazopanib	ITK	10.554	x
JAK1	Janus kinase 1	Cytoplasm	kinase	erlotinib/ruxolitinib, baricitinib, ruxolitinib, tofacitinib, jaktinib, momelotinib, itacitinib, filgotinib, INCB052793, upadacitinib, methotrexate/tofacitinib, brepocitinib, AZD4205, JAK1 inhibitor, baricitinib/methotrexate, pralsetinib	JAK1	??x
JAK3	Janus kinase 3	Cytoplasm	kinase	PF-06651600, tofacitinib, R-348, methotrexate/tofacitinib	JAK3	??x
KMT2A	lysine methyltransferase 2A	Nucleus	transcription regulator	KO-539	KMT2A	10.679	x
KRAS	KRAS proto-oncogene, GTPase	Cytoplasm	enzyme	JNJ-74699157, AZD4785, chelerythrine, MRTX849, LY3499446	KRAS	??x
LAMP1	lysosomal associated membrane protein 1	Plasma Membrane	other	SAR428926	LAMP1	??x
LGALS1	galectin 1	Extracellular Space	other	OTX008	LGALS1	??x
LGALS3	galectin 3	Extracellular Space	other	GCS-100, GR-MD-02	LGALS3	??x
LY6E	lymphocyte antigen 6 family member E	Plasma Membrane	other	DLYE5953A	LY6E	??x
MALT1	MALT1 paracaspase	Cytoplasm	peptidase	JNJ-67856633	MALT1	10.554	x
MCL1	MCL1 apoptosis regulator, BCL2 family member	Cytoplasm	transporter	AMG 397, AZD5991, AMG 176, MIK665	MCL1	??x
MDM4	MDM4 regulator of p53	Nucleus	transcription regulator	ALRN-6924	MDM4	??x
MGMT	O-6-methylguanine-DNA methyltransferase	Nucleus	enzyme	O6-alkylguanine-DNA alkyltransferase inhibitor, O6-benzylguanine	MGMT	??x
MIF	macrophage migration inhibitory factor	Extracellular Space	cytokine	imalumab	MIF	??x
MS4A1	membrane spanning 4-domains A1	Plasma Membrane	other	idelalisib/ofatumumab, IGM-2323, methotrexate/ofatumumab, cytarabine/fludarabine phosphate/oxaliplatin/rituximab, epcoritamab, cyclophosphamide/dexamethasone/rituximab, anti-CD20 antibody, chlorambucil/mitoxantrone/prednisone/rituximab, idelalisib/rituximab, methylprednisolone/rituximab, anti-CD20 B9E9 scfv-streptavidin fusion protein, ublituximab, carfilzomib/dexamethasone/rituximab, panobinosta…	MS4A1	??x
NFKB1	nuclear factor kappa B subunit 1	Nucleus	transcription regulator	triflusal, bortezomib/dexamethasone/thalidomide, dexamethasone/thalidomide, thalidomide, rituximab/thalidomide, prednisone/thalidomide, bortezomib/thalidomide	NFKB1	0.875	x
NUP62	nucleoporin 62	Nucleus	transporter	dusquetide	NUP62	??x
OAZ1	ornithine decarboxylase antizyme 1	Cytoplasm	enzyme	eflornithine	OAZ1	11.138	x
PARP1	poly(ADP-ribose) polymerase 1	Nucleus	enzyme	talazoparib, SC10914, olaparib, ABT-767, rucaparib, [18F]fluorthanatrace, simmiparib, bevacizumab/olaparib, veliparib, poly ADP ribose polymerase 1 inhibitor, niraparib, CEP-9722, 2X-121, senaparib, fluzoparib	PARP1	??x
PDE4B	phosphodiesterase 4B	Cytoplasm	enzyme	caffeine, pentoxifylline, arofylline, tetomilast, tolbutamide, anagrelide, apremilast, theophylline, milrinone, cilomilast, roflumilast, ketotifen, L-826,141, L 869298, enprofylline, ibudilast, papaverine, dyphylline, dipyridamole, caffeine/ergotamine	PDE4B	-??x
PDK1	pyruvate dehydrogenase kinase 1	Cytoplasm	kinase	dichloroacetic acid	PDK1	??x
PHB	prohibitin	Nucleus	transcription regulator	prohibitin-targeting peptide 1	PHB	-0.39	x
PPP3CA	protein phosphatase 3 catalytic subunit alpha	Cytoplasm	phosphatase	voclosporin, cyclosporin A, pimecrolimus, prednisone/tacrolimus, cyclosporin A/methotrexate, tacrolimus, methylprednisolone/tacrolimus	PPP3CA	10.922	x
PRKAA1	protein kinase AMP-activated catalytic subunit alpha 1	Cytoplasm	kinase	phenformin	PRKAA1	??x
PSMB1	proteasome 20S subunit beta 1	Cytoplasm	peptidase	bortezomib/cladribine/rituximab, bortezomib/dexamethasone/pomalidomide, bortezomib/doxorubicin, bortezomib/dexamethasone/thalidomide, bortezomib/paclitaxel, carfilzomib, bortezomib/sorafenib, bortezomib/rituximab, bortezomib/fulvestrant, bortezomib/lenalidomide, carfilzomib/dexamethasone/lenalidomide, bortezomib/dexamethasone/lenalidomide, bortezomib/dexamethasone/doxorubicin, bortezomib/predniso…	PSMB1	??x
PSMB8	proteasome 20S subunit beta 8	Cytoplasm	peptidase	carfilzomib/dexamethasone, carfilzomib, carfilzomib/dexamethasone/rituximab, carfilzomib/dexamethasone/lenalidomide	PSMB8	??x
PSMB9	proteasome 20S subunit beta 9	Cytoplasm	peptidase	carfilzomib/dexamethasone, carfilzomib/dexamethasone/rituximab, carfilzomib, carfilzomib/dexamethasone/lenalidomide	PSMB9	11.333	x
PTK2	protein tyrosine kinase 2	Cytoplasm	kinase	conteltinib, lorlatinib, BI 853520, repotrectinib	PTK2	-??x
RARG	retinoic acid receptor gamma	Nucleus	ligand-dependent nuclear receptor	6-mercaptopurine/methotrexate/tretinoin, daunorubicin/tretinoin, cytarabine/daunorubicin/tretinoin, alitretinoin, acitretin, mitoxantrone/tretinoin, AGN 190299, trifarotene, palovarotene, arsenic trioxide/daunorubicin/tretinoin, etretinate, idarubicin/mitoxantrone/tretinoin, idarubicin/tretinoin, fenretinide, tazarotene, tretinoin, arsenic trioxide/gemtuzumab ozogamicin/tretinoin, halobetasol pro…	RARG	??x
RPL3	ribosomal protein L3	Nucleus	other	cytarabine/doxorubicin/filgrastim/omacetaxine mepesuccinate, omacetaxine mepesuccinate	RPL3	-0.237	x
RPS12	ribosomal protein S12	Cytoplasm	other	neomycin	RPS12	-0.279	x
RPS27	ribosomal protein S27	Cytoplasm	other	empesertib	RPS27	-0.11	x
RXRB	retinoid X receptor beta	Nucleus	ligand-dependent nuclear receptor	6-mercaptopurine/methotrexate/tretinoin, daunorubicin/tretinoin, cytarabine/daunorubicin/tretinoin, alitretinoin, acitretin, mitoxantrone/tretinoin, arsenic trioxide/daunorubicin/tretinoin, etretinate, idarubicin/mitoxantrone/tretinoin, idarubicin/tretinoin, arsenic trioxide/gemtuzumab ozogamicin/tretinoin, tretinoin, tazarotene, halobetasol propionate/tazarotene, adapalene, cytarabine/daunorubic…	RXRB	??x
SEMA4D	semaphorin 4D	Plasma Membrane	transmembrane receptor	pepinemab	SEMA4D	??x
SLC25A5	solute carrier family 25 member 5	Cytoplasm	transporter	clodronic acid	SLC25A5	??x
SYNCRIP	synaptotagmin binding cytoplasmic RNA interacting protein	Nucleus	other	supinoxin	SYNCRIP	??x
TNFSF13B	TNF superfamily member 13b	Extracellular Space	cytokine	tabalumab, belimumab	TNFSF13B	-??x
TOP1	DNA topoisomerase I	Nucleus	enzyme	bevacizumab/irinotecan/oxaliplatin, SN-38, bevacizumab/paclitaxel/topotecan, T 0128, belotecan, bevacizumab/irinotecan, 5-fluorouracil/irinotecan/oxaliplatin, BAY 56-3722, capecitabine/cetuximab/irinotecan, cyclophosphamide/topotecan, capecitabine/irinotecan/oxaliplatin, cyclophosphamide/temozolomide/topotecan, Genz-644282, cetuximab/gimeracil/irinotecan/oxonic acid/tegafur, edotecarin, IDEC-132,…	TOP1	10.856	x
TPM3	tropomyosin 3	Cytoplasm	other	AZD-7451	TPM3	??x
TSPO	translocator protein	Cytoplasm	transmembrane receptor	PK 11195, olanzapine, triazolam, SSR180575, flurazepam, flunitrazepam, flumazenil, chlordiazepoxide, midazolam, temazepam, alprazolam, estazolam, diazepinomicin, zolpidem, CGS-8216, fluoxetine/olanzapine, clorazepate, eszopiclone, clonazepam, lorazepam, dexamethasone/olanzapine, zaleplon	TSPO	??x
TUBA1A	tubulin alpha 1a	Cytoplasm	other	docetaxel/gemcitabine/vincristine, bevacizumab/paclitaxel/topotecan, colchicine/probenecid, cyclophosphamide/epirubicin/5-fluorouracil/paclitaxel, bevacizumab/docetaxel/prednisone/thalidomide/zoledronic acid, docetaxel/zoledronic acid, gemcitabine/paclitaxel, L-asparaginase/daunorubicin/dexamethasone/vincristine, prednisone/vincristine, docetaxel/5-fluorouracil, vinflunine, mebendazole, L-asparag…	TUBA1A	??x
TUBA1C	tubulin alpha 1c	Cytoplasm	other	docetaxel/gemcitabine/vincristine, bevacizumab/paclitaxel/topotecan, colchicine/probenecid, cyclophosphamide/epirubicin/5-fluorouracil/paclitaxel, bevacizumab/docetaxel/prednisone/thalidomide/zoledronic acid, docetaxel/zoledronic acid, gemcitabine/paclitaxel, L-asparaginase/daunorubicin/dexamethasone/vincristine, prednisone/vincristine, docetaxel/5-fluorouracil, vinflunine, L-asparaginase/dexamet…	TUBA1C	-??x
TUBB4B	tubulin beta 4B class IVb	Cytoplasm	other	docetaxel/gemcitabine/vincristine, bevacizumab/paclitaxel/topotecan, colchicine/probenecid, cyclophosphamide/epirubicin/5-fluorouracil/paclitaxel, bevacizumab/docetaxel/prednisone/thalidomide/zoledronic acid, docetaxel/zoledronic acid, gemcitabine/paclitaxel, simotaxel, L-asparaginase/daunorubicin/dexamethasone/vincristine, prednisone/vincristine, docetaxel/5-fluorouracil, mebendazole, vinflunine…	TUBB4B	-??x
TXN	thioredoxin	Cytoplasm	enzyme	PX-12	TXN	10.731	x
TYMP	thymidine phosphorylase	Extracellular Space	growth factor	tipiracil	TYMP	??x
USP14	ubiquitin specific peptidase 14	Cytoplasm	peptidase	VLX1570	USP14	??x
XPO1	exportin 1	Nucleus	transporter	eltanexor, leptomycin B, selinexor, SL-801	XPO1	??x
