# Supplementary material for: A dynamic single cell-based framework for digital twins to prioritize disease genes and drug targets
Source: Genome Med. 2022 May 6;14:48. doi: 10.1186/s13073-022-01048-4 (PMC9074288; doi:10.1186/s13073-022-01048-4)
Supplement: Supplementary file 6 — Additional file 6. Drug targets identified for each separate cell type and time point. [file 13073_2022_1048_MOESM6_ESM.zip › Drug list_Treg.xlsx]

## Sheet: Treg_0h
Symbol	Entrez Gene Name	Gene Symbol - human (HUGO / HGNC / Entrez Gene)	Expr Log Ratio	Location	Type(s)	Biomarker Application(s)	Drug(s)	Entrez Gene ID for Human	Entrez Gene ID for Mouse	Entrez Gene ID for Rat
B2M	beta-2-microglobulin	B2M	-0.132	Plasma Membrane	transmembrane receptor	disease progression,efficacy,safety,unspecified application	4'-iodo-4'-deoxydoxorubicin
PTGS1	prostaglandin-endoperoxide synthase 1	PTGS1	1.019	Cytoplasm	enzyme	efficacy	8Z,11Z,14Z-eicosatrienoic acid,acetaminophen,acetaminophen/aspirin/caffeine,acetaminophen/aspirin/codeine,acetaminophen/butalbital,acetaminophen/butalbital/caffeine,acetaminophen/butalbital/caffeine/codeine,acetaminophen/caffeine/chlorpheniramine/hydrocodone/phenylephrine,acetaminophen/caffeine/dihydrocodeine,acetaminophen/cetirizine/prednisolone,acetaminophen/clemastine/pseudoephedrine,acetamino…
ATP1A1	ATPase Na+/K+ transporting subunit alpha 1	ATP1A1	-0.566	Plasma Membrane	transporter		acetyldigitoxin derivative,bretylium,ciclopirox olamine,digitoxin,digoxin,ethacrynic acid,ouabain,perphenazine,reserpine/trichloromethiazide,trichloromethiazide
NCL	nucleolin	NCL	-0.156	Nucleus	other		AGRO 100
IL2RG	interleukin 2 receptor subunit gamma	IL2RG	-0.249	Plasma Membrane	transmembrane receptor	unspecified application	aldesleukin,BNZ132-1-40,denileukin diftitox
CD2	CD2 molecule	CD2	12.394	Plasma Membrane	transmembrane receptor	unspecified application	alefacept,siplizumab
HSP90AA1	heat shock protein 90 alpha family class A member 1	HSP90AA1	-0.289	Cytoplasm	enzyme	safety,unspecified application	alvespimycin,cisplatin,luminespib,retaspimycin,TAS-116
HSP90AB1	heat shock protein 90 alpha family class B member 1	HSP90AB1	-0.257	Cytoplasm	enzyme		alvespimycin,cisplatin,retaspimycin,TAS-116
PDE3B	phosphodiesterase 3B	PDE3B	-0.441	Cytoplasm	enzyme		amrinone,cilostazol,dipyridamole,dyphylline,medorinone,nitroglycerin,pentoxifylline,theophylline,tolbutamide
BIRC2	baculoviral IAP repeat containing 2	BIRC2	-0.478	Cytoplasm	enzyme		ASTX660,BI-891065,birinapant,GDC-0152,GDC-0917
MYC	MYC proto-oncogene, bHLH transcription factor	MYC	-0.773	Nucleus	transcription regulator	diagnosis,efficacy,prognosis,response to therapy,unspecified application	AVI-4126,MYC-targeting siRNA DCR-MYC
PIM1	Pim-1 proto-oncogene, serine/threonine kinase	PIM1	-0.782	Cytoplasm	kinase	disease progression,prognosis	AZD-1208,LGH447,PIM/FLT3 kinase inhibitor SEL24,SGI 1776
BRD2	bromodomain containing 2	BRD2	-0.225	Nucleus	kinase		BI 894999
BIRC3	baculoviral IAP repeat containing 3	BIRC3	-0.282	Cytoplasm	enzyme	diagnosis	birinapant
CD3D	CD3d molecule	CD3D	12.573	Plasma Membrane	transmembrane receptor		blinatumomab,blinatumomab/dasatinib,blinatumomab/imatinib
ICOS	inducible T cell costimulator	ICOS	-0.899	Plasma Membrane	transmembrane receptor		BMS-986226,GSK3359609,JTX-2011,KY1044,MEDI-570,XmAb23104
PTGER4	prostaglandin E receptor 4	PTGER4	0.252	Plasma Membrane	G-protein coupled receptor	unspecified application	BMS-986310,diclofenac/misoprostol,E7046,grapiprant,misoprostol,prostaglandin E1,prostaglandin E2,rivenprost
NFKB1	nuclear factor kappa B subunit 1	NFKB1	0.395	Nucleus	transcription regulator		bortezomib/dexamethasone/thalidomide,bortezomib/thalidomide,dexamethasone/thalidomide,prednisone/thalidomide,rituximab/thalidomide,thalidomide,triflusal
CLU	clusterin	CLU	0.823	Cytoplasm	other	efficacy,unspecified application	clusterin antisense oligonucleotide
COL24A1	collagen type XXIV alpha 1 chain	COL24A1	1.563	Extracellular Space	other		collagenase clostridium histolyticum
ANXA1	annexin A1	ANXA1	12.334	Plasma Membrane	enzyme	diagnosis,prognosis,unspecified application	cytarabine/hydrocortisone/methotrexate,dasatinib/hydrocortisone,hydrocortisone,hydrocortisone/imatinib,hydrocortisone/mitoxantrone,hydrocortisone/prednisone	301	16952	25380
IL4R	interleukin 4 receptor	IL4R	0.066	Plasma Membrane	transmembrane receptor	response to therapy,unspecified application	dupilumab,MDNA55
APEX1	apurinic/apyrimidinic endodeoxyribonuclease 1	APEX1	0.119	Nucleus	enzyme		E 3330,lucanthone	328	11792	79116
RPS27	ribosomal protein S27	RPS27	-0.117	Cytoplasm	other		empesertib
OGFR	opioid growth factor receptor	OGFR	-0.803	Plasma Membrane	other		enkephalin, methionine
S1PR4	sphingosine-1-phosphate receptor 4	S1PR4	-0.842	Plasma Membrane	G-protein coupled receptor		fingolimod phosphate
PRMT1	protein arginine methyltransferase 1	PRMT1	-0.348	Nucleus	enzyme		GSK3368715
SF3B1	splicing factor 3b subunit 1	SF3B1	-0.426	Nucleus	other		H3B-8800
TUBB	tubulin beta class I	TUBB	-0.689	Cytoplasm	other	efficacy	ixabepilone,ixabepilone/rifampin
FCER2	Fc fragment of IgE receptor II	FCER2	1.019	Plasma Membrane	transmembrane receptor	diagnosis,unspecified application	lumiliximab
EED	embryonic ectoderm development	EED	-0.023	Nucleus	transcription regulator		MAK683
BSG	basigin (Ok blood group)	BSG	-0.849	Plasma Membrane	transporter	disease progression,prognosis,response to therapy	metuximab
RPS12	ribosomal protein S12	RPS12	-0.337	Cytoplasm	other		neomycin
RPL3	ribosomal protein L3	RPL3	-0.236	Nucleus	other		omacetaxine mepesuccinate
IL7R	interleukin 7 receptor	IL7R	-0.592	Plasma Membrane	transmembrane receptor		OSE-127,recombinant human interleukin-7
PTPN6	protein tyrosine phosphatase non-receptor type 6	PTPN6	-0.605	Cytoplasm	phosphatase		SC-43
MBTPS1	membrane bound transcription factor peptidase, site 1	MBTPS1	-1.039	Cytoplasm	peptidase	unspecified application	sonepcizumab

## Sheet: Treg_12h
Symbol	Entrez Gene Name	Gene Symbol - human (HUGO / HGNC / Entrez Gene)	Expr Log Ratio	Location	Type(s)	Biomarker Application(s)	Drug(s)	Entrez Gene ID for Human	Entrez Gene ID for Mouse	Entrez Gene ID for Rat
B2M	beta-2-microglobulin	B2M	-0.121	Plasma Membrane	transmembrane receptor	disease progression,efficacy,safety,unspecified application	4'-iodo-4'-deoxydoxorubicin
IL2RG	interleukin 2 receptor subunit gamma	IL2RG	-0.272	Plasma Membrane	transmembrane receptor	unspecified application	aldesleukin,BNZ132-1-40,denileukin diftitox
CD2	CD2 molecule	CD2	12.387	Plasma Membrane	transmembrane receptor	unspecified application	alefacept,siplizumab
FDPS	farnesyl diphosphate synthase	FDPS	-0.967	Cytoplasm	enzyme		alendronate/cholecalciferol,alendronic acid,ibandronic acid,minodronate,pamidronic acid,risedronic acid,zoledronic acid
HSP90AB1	heat shock protein 90 alpha family class B member 1	HSP90AB1	-0.455	Cytoplasm	enzyme		alvespimycin,cisplatin,retaspimycin,TAS-116
PDE3B	phosphodiesterase 3B	PDE3B	-0.071	Cytoplasm	enzyme		amrinone,cilostazol,dipyridamole,dyphylline,medorinone,nitroglycerin,pentoxifylline,theophylline,tolbutamide
HLA-DRB1	major histocompatibility complex, class II, DR beta 1	HLA-DRB1	0.243	Plasma Membrane	transmembrane receptor		apolizumab
BIRC2	baculoviral IAP repeat containing 2	BIRC2	-0.158	Cytoplasm	enzyme		ASTX660,BI-891065,birinapant,GDC-0152,GDC-0917
PIM2	Pim-2 proto-oncogene, serine/threonine kinase	PIM2	-0.171	Nucleus	kinase		AZD-1208,LGH447,PIM/FLT3 kinase inhibitor SEL24,SGI 1776
BIRC3	baculoviral IAP repeat containing 3	BIRC3	-0.17	Cytoplasm	enzyme	diagnosis	birinapant
CD3D	CD3d molecule	CD3D	12.459	Plasma Membrane	transmembrane receptor		blinatumomab,blinatumomab/dasatinib,blinatumomab/imatinib
POLE3	DNA polymerase epsilon 3, accessory subunit	POLE3	-0.684	Nucleus	enzyme		bortezomib/cladribine/rituximab,cladribine,cladribine/cytarabine/daunorubicin,cladribine/cytarabine/decitabine,cladribine/cytarabine/filgrastim,cladribine/cytarabine/filgrastim/idarubicin,cladribine/cytarabine/filgrastim/idarubicin/plerixafor,cladribine/cytarabine/filgrastim/mitoxantrone,cladribine/peginterferon alfa-2a,cladribine/recombinant interferon,cladribine/rituximab
KHDRBS1	KH RNA binding domain containing, signal transduction associated 1	KHDRBS1	-0.697	Nucleus	transcription regulator		CWP232291
STAT3	signal transducer and activator of transcription 3	STAT3	-1.17	Nucleus	transcription regulator	diagnosis,efficacy,prognosis,response to therapy	danvatirsen,golotimod,OPB-31121,OPB-51602,STAT3 inhibitor,TTI-101
ABCB1	ATP binding cassette subfamily B member 1	ABCB1	-1.197	Plasma Membrane	transporter	efficacy,prognosis,response to therapy	dofequidar,eicosapentenoic acid,HM-30181,OC 144-093,tariquidar,valspodar	5243	18671	170913
OAZ1	ornithine decarboxylase antizyme 1	OAZ1	12.249	Cytoplasm	enzyme	diagnosis	eflornithine
RPS27	ribosomal protein S27	RPS27	-0.189	Cytoplasm	other		empesertib
RPS12	ribosomal protein S12	RPS12	-0.413	Cytoplasm	other		neomycin
RPL3	ribosomal protein L3	RPL3	-0.327	Nucleus	other		omacetaxine mepesuccinate
IL7R	interleukin 7 receptor	IL7R	-0.491	Plasma Membrane	transmembrane receptor		OSE-127,recombinant human interleukin-7
PTPN1	protein tyrosine phosphatase non-receptor type 1	PTPN1	-0.662	Cytoplasm	phosphatase	prognosis	protein tyrosine phosphatase 1B inhibitor,trodusquemine

## Sheet: Treg_1D
Symbol	Entrez Gene Name	Gene Symbol - human (HUGO / HGNC / Entrez Gene)	Expr Log Ratio	Location	Type(s)	Biomarker Application(s)	Drug(s)	Entrez Gene ID for Human	Entrez Gene ID for Mouse	Entrez Gene ID for Rat
B2M	beta-2-microglobulin	B2M	-0.119	Plasma Membrane	transmembrane receptor	disease progression,efficacy,safety,unspecified application	4'-iodo-4'-deoxydoxorubicin
PPAT	phosphoribosyl pyrophosphate amidotransferase	PPAT	-0.884	Cytoplasm	enzyme		6-mercaptopurine,6-mercaptopurine/prednisone,6-mercaptopurine/prednisone/thioguanine,6-mercaptopurine/vincristine,amidophosphoribosyltransferase inhibitor,azathioprine,cyclophosphamide/cytarabine/6-mercaptopurine,cytarabine/daunorubicin/thioguanine,cytarabine/thioguanine,hydroxyurea/6-mercaptopurine,imatinib/thioguanine,L-asparaginase/cyclophosphamide/cytarabine/daunorubicin/6-mercaptopurine/pred…
RXRB	retinoid X receptor beta	RXRB	-1.015	Nucleus	ligand-dependent nuclear receptor		6-mercaptopurine/methotrexate/tretinoin,acitretin,adapalene,alitretinoin,arsenic trioxide/daunorubicin/tretinoin,arsenic trioxide/gemtuzumab ozogamicin/tretinoin,arsenic trioxide/idarubicin/tretinoin,arsenic trioxide/tretinoin,bexarotene,cytarabine/daunorubicin/gemtuzumab ozogamicin/tretinoin,cytarabine/daunorubicin/tretinoin,cytarabine/idarubicin/tretinoin,daunorubicin/tretinoin,doxorubicin/tret…
NCL	nucleolin	NCL	-0.25	Nucleus	other		AGRO 100
IL2RG	interleukin 2 receptor subunit gamma	IL2RG	-0.381	Plasma Membrane	transmembrane receptor	unspecified application	aldesleukin,BNZ132-1-40,denileukin diftitox
PPIA	peptidylprolyl isomerase A	PPIA	-0.232	Cytoplasm	enzyme		alemtuzumab/cyclosporin A,cyclosporin A,cyclosporin A/methotrexate,cyclosporine A/sirolimus/tacrolimus,cyclosporine A/tacrolimus,N-methyl-4-Ile-cyclosporin
FDPS	farnesyl diphosphate synthase	FDPS	-0.63	Cytoplasm	enzyme		alendronate/cholecalciferol,alendronic acid,ibandronic acid,minodronate,pamidronic acid,risedronic acid,zoledronic acid
HSP90AA1	heat shock protein 90 alpha family class A member 1	HSP90AA1	-0.329	Cytoplasm	enzyme	safety,unspecified application	alvespimycin,cisplatin,luminespib,retaspimycin,TAS-116
HSP90AB1	heat shock protein 90 alpha family class B member 1	HSP90AB1	-0.348	Cytoplasm	enzyme		alvespimycin,cisplatin,retaspimycin,TAS-116
PDE3B	phosphodiesterase 3B	PDE3B	-0.305	Cytoplasm	enzyme		amrinone,cilostazol,dipyridamole,dyphylline,medorinone,nitroglycerin,pentoxifylline,theophylline,tolbutamide
BIRC2	baculoviral IAP repeat containing 2	BIRC2	-0.354	Cytoplasm	enzyme		ASTX660,BI-891065,birinapant,GDC-0152,GDC-0917
XIAP	X-linked inhibitor of apoptosis	XIAP	-0.096	Cytoplasm	enzyme	diagnosis,efficacy	ASTX660,BI-891065,birinapant,GDC-0152,GDC-0917,idronoxil,XIAP antisense oligonucleotide AEG35156
PRDX5	peroxiredoxin 5	PRDX5	-0.444	Cytoplasm	enzyme	unspecified application	auranofin
MYC	MYC proto-oncogene, bHLH transcription factor	MYC	-0.587	Nucleus	transcription regulator	diagnosis,efficacy,prognosis,response to therapy,unspecified application	AVI-4126,MYC-targeting siRNA DCR-MYC
PIM1	Pim-1 proto-oncogene, serine/threonine kinase	PIM1	-0.43	Cytoplasm	kinase	disease progression,prognosis	AZD-1208,LGH447,PIM/FLT3 kinase inhibitor SEL24,SGI 1776
TNFSF13B	TNF superfamily member 13b	TNFSF13B	-0.383	Extracellular Space	cytokine	efficacy,response to therapy	belimumab,tabalumab
BRD2	bromodomain containing 2	BRD2	-0.294	Nucleus	kinase		BI 894999
BIRC3	baculoviral IAP repeat containing 3	BIRC3	-0.337	Cytoplasm	enzyme	diagnosis	birinapant
ICOS	inducible T cell costimulator	ICOS	0.312	Plasma Membrane	transmembrane receptor		BMS-986226,GSK3359609,JTX-2011,KY1044,MEDI-570,XmAb23104
POLE3	DNA polymerase epsilon 3, accessory subunit	POLE3	0.004	Nucleus	enzyme		bortezomib/cladribine/rituximab,cladribine,cladribine/cytarabine/daunorubicin,cladribine/cytarabine/decitabine,cladribine/cytarabine/filgrastim,cladribine/cytarabine/filgrastim/idarubicin,cladribine/cytarabine/filgrastim/idarubicin/plerixafor,cladribine/cytarabine/filgrastim/mitoxantrone,cladribine/peginterferon alfa-2a,cladribine/recombinant interferon,cladribine/rituximab
NFKB1	nuclear factor kappa B subunit 1	NFKB1	-1.183	Nucleus	transcription regulator		bortezomib/dexamethasone/thalidomide,bortezomib/thalidomide,dexamethasone/thalidomide,prednisone/thalidomide,rituximab/thalidomide,thalidomide,triflusal
CTSL	cathepsin L	CTSL	-0.034	Cytoplasm	peptidase		cathepsin L inhibitor
STAT3	signal transducer and activator of transcription 3	STAT3	-0.461	Nucleus	transcription regulator	diagnosis,efficacy,prognosis,response to therapy	danvatirsen,golotimod,OPB-31121,OPB-51602,STAT3 inhibitor,TTI-101
ABCB1	ATP binding cassette subfamily B member 1	ABCB1	-1.059	Plasma Membrane	transporter	efficacy,prognosis,response to therapy	dofequidar,eicosapentenoic acid,HM-30181,OC 144-093,tariquidar,valspodar	5243	18671	170913
TNFRSF10A	TNF receptor superfamily member 10a	TNFRSF10A	-0.827	Plasma Membrane	transmembrane receptor	diagnosis	dulanermin,mapatumumab,trm-1
APEX1	apurinic/apyrimidinic endodeoxyribonuclease 1	APEX1	-1.258	Nucleus	enzyme		E 3330,lucanthone
RPS27	ribosomal protein S27	RPS27	-0.09	Cytoplasm	other		empesertib
CHD1	chromodomain helicase DNA binding protein 1	CHD1	-0.182	Nucleus	enzyme		epirubicin,epirubicin/paclitaxel
ATP6V1B2	ATPase H+ transporting V1 subunit B2	ATP6V1B2	-0.773	Cytoplasm	transporter	unspecified application	gallium nitrate
PRMT1	protein arginine methyltransferase 1	PRMT1	-0.453	Nucleus	enzyme		GSK3368715
SF3B1	splicing factor 3b subunit 1	SF3B1	-0.242	Nucleus	other		H3B-8800
TUBB	tubulin beta class I	TUBB	-0.489	Cytoplasm	other	efficacy	ixabepilone,ixabepilone/rifampin
FDFT1	farnesyl-diphosphate farnesyltransferase 1	FDFT1	-0.429	Cytoplasm	enzyme	unspecified application	lapaquistat,zoledronic acid
BST1	bone marrow stromal cell antigen 1	BST1	1.522	Plasma Membrane	enzyme		MEN1112
RPS12	ribosomal protein S12	RPS12	-0.332	Cytoplasm	other		neomycin
RPL3	ribosomal protein L3	RPL3	-0.27	Nucleus	other		omacetaxine mepesuccinate
IL7R	interleukin 7 receptor	IL7R	-0.553	Plasma Membrane	transmembrane receptor		OSE-127,recombinant human interleukin-7

## Sheet: Treg_2D
Symbol	Entrez Gene Name	Gene Symbol - human (HUGO / HGNC / Entrez Gene)	Expr Log Ratio	Location	Type(s)	Biomarker Application(s)	Drug(s)	Entrez Gene ID for Human	Entrez Gene ID for Mouse	Entrez Gene ID for Rat
BCL2	BCL2 apoptosis regulator	BCL2	-0.455	Cytoplasm	transporter	diagnosis,efficacy,prognosis,unspecified application	(-)-gossypol,5-azacytidine/venetoclax,afatinib/paclitaxel,APG-1252,APG-2575,BCL-2 blocker,BCL201,bortezomib/paclitaxel,chelerythrine,decitabine/venetoclax,doxorubicin/lapatinib/paclitaxel/trastuzumab,doxorubicin/paclitaxel,epirubicin/paclitaxel,everolimus/paclitaxel,gemcitabine/paclitaxel,lapatinib/paclitaxel,levodopa/rasagiline,navitoclax,obatoclax,obinutuzumab/venetoclax,oblimersen,paclitaxel,p…
SMS	spermine synthase	SMS	-0.964	Cytoplasm	enzyme		(짹)-2-hydroxyoleic acid
B2M	beta-2-microglobulin	B2M	-0.207	Plasma Membrane	transmembrane receptor	disease progression,efficacy,safety,unspecified application	4'-iodo-4'-deoxydoxorubicin
SRD5A1	steroid 5 alpha-reductase 1	SRD5A1	0.783	Cytoplasm	enzyme		5-alpha-reductase inhibitor,dutasteride,dutasteride/tamsulosin,estradiol/levonorgestrel,ethinyl estradiol/levonorgestrel,finasteride,levonorgestrel
PPAT	phosphoribosyl pyrophosphate amidotransferase	PPAT	-0.819	Cytoplasm	enzyme		6-mercaptopurine,6-mercaptopurine/prednisone,6-mercaptopurine/prednisone/thioguanine,6-mercaptopurine/vincristine,amidophosphoribosyltransferase inhibitor,azathioprine,cyclophosphamide/cytarabine/6-mercaptopurine,cytarabine/daunorubicin/thioguanine,cytarabine/thioguanine,hydroxyurea/6-mercaptopurine,imatinib/thioguanine,L-asparaginase/cyclophosphamide/cytarabine/daunorubicin/6-mercaptopurine/pred…
RXRB	retinoid X receptor beta	RXRB	-0.576	Nucleus	ligand-dependent nuclear receptor		6-mercaptopurine/methotrexate/tretinoin,acitretin,adapalene,alitretinoin,arsenic trioxide/daunorubicin/tretinoin,arsenic trioxide/gemtuzumab ozogamicin/tretinoin,arsenic trioxide/idarubicin/tretinoin,arsenic trioxide/tretinoin,bexarotene,cytarabine/daunorubicin/gemtuzumab ozogamicin/tretinoin,cytarabine/daunorubicin/tretinoin,cytarabine/idarubicin/tretinoin,daunorubicin/tretinoin,doxorubicin/tret…
TUBB4B	tubulin beta 4B class IVb	TUBB4B	-0.814	Cytoplasm	other	unspecified application	6-mercaptopurine/vincristine,ABT-751,bevacizumab/docetaxel,bevacizumab/docetaxel/prednisone/thalidomide/zoledronic acid,bevacizumab/paclitaxel,bevacizumab/paclitaxel/pemetrexed,bevacizumab/paclitaxel/topotecan,BMS-275183,capecitabine/docetaxel,capecitabine/docetaxel/gemcitabine,capecitabine/docetaxel/oxaliplatin/trastuzumab,cevipabulin,colchicine,colchicine/probenecid,cyclophosphamide/daunorubici…
TNFSF10	TNF superfamily member 10	TNFSF10	-0.899	Extracellular Space	cytokine	efficacy	ABBV-621
CHRNA5	cholinergic receptor nicotinic alpha 5 subunit	CHRNA5	0.811	Plasma Membrane	transmembrane receptor		ABT-089,acetylcholine,amobarbital,arecoline,atracurium,cisatracurium,D-tubocurarine,doxacurium,enflurane,isoflurane,mecamylamine,metocurine,mivacurium,nicotine,pancuronium,pipecuronium,rapacuronium,rocuronium,succinylcholine,vecuronium
ADA	adenosine deaminase	ADA	-0.585	Cytoplasm	enzyme		adenosine deaminase inhibitor,alemtuzumab/pentostatin,aspirin/dipyridamole,aspirin/dipyridamole/telmisartan,cyclophosphamide/pentostatin/rituximab,dipyridamole,pentostatin,pentostatin/recombinant interferon,pentostatin/rituximab,vidarabine	100	11486	24165
TNK2	tyrosine kinase non receptor 2	TNK2	-1.214	Cytoplasm	kinase		afatinib/osimertinib,cetuximab/irinotecan/vemurafenib,cetuximab/vemurafenib,cobimetinib/vemurafenib,crizotinib/vemurafenib,dabrafenib/trametinib/vemurafenib,entrectinib,erlotinib/osimertinib,gefitinib/osimertinib,ipilimumab/vemurafenib,irinotecan/panitumumab/vemurafenib,lorlatinib,osimertinib,pembrolizumab/vemurafenib,trametinib/vemurafenib,vemurafenib
NCL	nucleolin	NCL	-0.208	Nucleus	other		AGRO 100
IL2RG	interleukin 2 receptor subunit gamma	IL2RG	-0.148	Plasma Membrane	transmembrane receptor	unspecified application	aldesleukin,BNZ132-1-40,denileukin diftitox
CD52	CD52 molecule	CD52	-0.192	Plasma Membrane	other	unspecified application	alemtuzumab,alemtuzumab/bendamustine,alemtuzumab/cyclophosphamide/fludarabine phosphate,alemtuzumab/cyclophosphamide/fludarabine phosphate/mitoxantrone,alemtuzumab/cyclophosphamide/fludarabine phosphate/rituximab,alemtuzumab/cyclosporin A,alemtuzumab/fludarabine phosphate,alemtuzumab/pentostatin,alemtuzumab/rituximab
PPIA	peptidylprolyl isomerase A	PPIA	-0.252	Cytoplasm	enzyme		alemtuzumab/cyclosporin A,cyclosporin A,cyclosporin A/methotrexate,cyclosporine A/sirolimus/tacrolimus,cyclosporine A/tacrolimus,N-methyl-4-Ile-cyclosporin
FDPS	farnesyl diphosphate synthase	FDPS	-0.416	Cytoplasm	enzyme		alendronate/cholecalciferol,alendronic acid,ibandronic acid,minodronate,pamidronic acid,risedronic acid,zoledronic acid
PIK3CA	phosphatidylinositol-4,5-bisphosphate 3-kinase catalytic subunit alpha	PIK3CA	-0.876	Cytoplasm	kinase	efficacy,prognosis,response to therapy	alpelisib,alpelisib/fulvestrant,alpelisib/trastuzumab emtansine,AZD8835,BAY1082439,bimiralisib,buparlisib,CLR457,copanlisib,dactolisib,GDC-0077,pictilisib,pilaralisib,PKI-179,PWT33597,PX-866,serabelisib,SF 1126,taselisib
HSP90AA1	heat shock protein 90 alpha family class A member 1	HSP90AA1	-0.511	Cytoplasm	enzyme	safety,unspecified application	alvespimycin,cisplatin,luminespib,retaspimycin,TAS-116
HSP90AB1	heat shock protein 90 alpha family class B member 1	HSP90AB1	-0.326	Cytoplasm	enzyme		alvespimycin,cisplatin,retaspimycin,TAS-116
CDK10	cyclin dependent kinase 10	CDK10	-1.113	Nucleus	kinase		alvocidib
PDE3B	phosphodiesterase 3B	PDE3B	-0.134	Cytoplasm	enzyme		amrinone,cilostazol,dipyridamole,dyphylline,medorinone,nitroglycerin,pentoxifylline,theophylline,tolbutamide
PDE4D	phosphodiesterase 4D	PDE4D	-0.381	Cytoplasm	enzyme		anagrelide,apremilast,arofylline,caffeine,caffeine/ergotamine,cilomilast,dipyridamole,dyphylline,ketotifen,L 869298,L-826,141,milrinone,nitroglycerin,pentoxifylline,roflumilast,tetomilast,theophylline,tolbutamide
BIRC2	baculoviral IAP repeat containing 2	BIRC2	-0.618	Cytoplasm	enzyme		ASTX660,BI-891065,birinapant,GDC-0152,GDC-0917
XIAP	X-linked inhibitor of apoptosis	XIAP	-0.522	Cytoplasm	enzyme	diagnosis,efficacy	ASTX660,BI-891065,birinapant,GDC-0152,GDC-0917,idronoxil,XIAP antisense oligonucleotide AEG35156
PRDX5	peroxiredoxin 5	PRDX5	-0.061	Cytoplasm	enzyme	unspecified application	auranofin
MYC	MYC proto-oncogene, bHLH transcription factor	MYC	-0.366	Nucleus	transcription regulator	diagnosis,efficacy,prognosis,response to therapy,unspecified application	AVI-4126,MYC-targeting siRNA DCR-MYC
PIM1	Pim-1 proto-oncogene, serine/threonine kinase	PIM1	-0.685	Cytoplasm	kinase	disease progression,prognosis	AZD-1208,LGH447,PIM/FLT3 kinase inhibitor SEL24,SGI 1776
PIM2	Pim-2 proto-oncogene, serine/threonine kinase	PIM2	-0.184	Nucleus	kinase		AZD-1208,LGH447,PIM/FLT3 kinase inhibitor SEL24,SGI 1776
TNFSF13B	TNF superfamily member 13b	TNFSF13B	-0.482	Extracellular Space	cytokine	efficacy,response to therapy	belimumab,tabalumab
METAP2	methionyl aminopeptidase 2	METAP2	-0.232	Cytoplasm	peptidase	unspecified application	beloranib,nitroxoline,O-(chloroacetylcarbamoyl)fumagillol,PPI-2458,SDX-7320,XMT-1107
IFNAR2	interferon alpha and beta receptor subunit 2	IFNAR2	0.573	Plasma Membrane	transmembrane receptor		bevacizumab/IFNA2A,cladribine/peginterferon alfa-2a,cladribine/recombinant interferon,cytarabine/IFNA2B,cytarabine/recombinant interferon,hydroxyurea/recombinant interferon,IFNA2,IFNA2B/ribavirin,imatinib/nilotinib/pegintron,imatinib/peginterferon alfa-2a,interferon alfa-n1,interferon alfacon-1,interferon alfacon-1/ribavirin,interferon beta-1a,interferon beta-1b,nitazoxanide/peginterferon alfa-2a…
BRD2	bromodomain containing 2	BRD2	-0.354	Nucleus	kinase		BI 894999
BIRC3	baculoviral IAP repeat containing 3	BIRC3	-0.132	Cytoplasm	enzyme	diagnosis	birinapant
CD3D	CD3d molecule	CD3D	12.487	Plasma Membrane	transmembrane receptor		blinatumomab,blinatumomab/dasatinib,blinatumomab/imatinib
CXCL8	C-X-C motif chemokine ligand 8	CXCL8	0.275	Extracellular Space	cytokine	diagnosis,efficacy,prognosis,unspecified application	BMS-986253
ARAF	A-Raf proto-oncogene, serine/threonine kinase	ARAF	-0.518	Cytoplasm	kinase		cetuximab/irinotecan/vemurafenib,cetuximab/vemurafenib,cobimetinib/vemurafenib,crizotinib/vemurafenib,dabrafenib/trametinib/vemurafenib,ipilimumab/vemurafenib,irinotecan/panitumumab/vemurafenib,MLN2480,pembrolizumab/vemurafenib,trametinib/vemurafenib,vemurafenib
PTK2B	protein tyrosine kinase 2 beta	PTK2B	-0.074	Cytoplasm	kinase		conteltinib,lorlatinib,PF-562271
STAT3	signal transducer and activator of transcription 3	STAT3	-0.282	Nucleus	transcription regulator	diagnosis,efficacy,prognosis,response to therapy	danvatirsen,golotimod,OPB-31121,OPB-51602,STAT3 inhibitor,TTI-101
TNFRSF10A	TNF receptor superfamily member 10a	TNFRSF10A	0.059	Plasma Membrane	transmembrane receptor	diagnosis	dulanermin,mapatumumab,trm-1
IL4R	interleukin 4 receptor	IL4R	-0.992	Plasma Membrane	transmembrane receptor	response to therapy,unspecified application	dupilumab,MDNA55
APEX1	apurinic/apyrimidinic endodeoxyribonuclease 1	APEX1	-1.052	Nucleus	enzyme		E 3330,lucanthone
RPS27	ribosomal protein S27	RPS27	-0.094	Cytoplasm	other		empesertib
IDH2	isocitrate dehydrogenase (NADP(+)) 2	IDH2	-0.891	Cytoplasm	enzyme	unspecified application	enasidenib
S1PR4	sphingosine-1-phosphate receptor 4	S1PR4	-0.65	Plasma Membrane	G-protein coupled receptor		fingolimod phosphate
PRMT1	protein arginine methyltransferase 1	PRMT1	-0.209	Nucleus	enzyme		GSK3368715
SF3B1	splicing factor 3b subunit 1	SF3B1	-0.261	Nucleus	other		H3B-8800
MIF	macrophage migration inhibitory factor	MIF	12.448	Extracellular Space	cytokine	diagnosis,prognosis,response to therapy	imalumab
TUBB	tubulin beta class I	TUBB	-0.323	Cytoplasm	other	efficacy	ixabepilone,ixabepilone/rifampin
IL6R	interleukin 6 receptor	IL6R	-1.167	Plasma Membrane	transmembrane receptor	efficacy	methotrexate/sarilumab,methotrexate/tocilizumab,sarilumab,tocilizumab
BSG	basigin (Ok blood group)	BSG	-0.954	Plasma Membrane	transporter	disease progression,prognosis,response to therapy	metuximab
RPS12	ribosomal protein S12	RPS12	-0.407	Cytoplasm	other		neomycin
SMN1/SMN2	survival of motor neuron 1, telomeric	SMN2	-0.792	Nucleus	other	diagnosis	nusinersen
RPL3	ribosomal protein L3	RPL3	-0.298	Nucleus	other		omacetaxine mepesuccinate
IL7R	interleukin 7 receptor	IL7R	-0.521	Plasma Membrane	transmembrane receptor		OSE-127,recombinant human interleukin-7
BMI1	BMI1 proto-oncogene, polycomb ring finger	BMI1	0.286	Nucleus	transcription regulator	diagnosis,efficacy,prognosis	PTC596
CXADR	CXADR Ig-like cell adhesion molecule	CXADR	1.608	Plasma Membrane	transmembrane receptor		rAd-p53
TIPARP	TCDD inducible poly(ADP-ribose) polymerase	TIPARP	-0.62	Nucleus	enzyme		RBN-2397
EZH1	enhancer of zeste 1 polycomb repressive complex 2 subunit	EZH1	-0.967	Nucleus	enzyme		tazemetostat,valemetostat

## Sheet: Treg_3D
Symbol	Entrez Gene Name	Gene Symbol - human (HUGO / HGNC / Entrez Gene)	Expr Log Ratio	Location	Type(s)	Biomarker Application(s)	Drug(s)	Entrez Gene ID for Human	Entrez Gene ID for Mouse	Entrez Gene ID for Rat
BCL2	BCL2 apoptosis regulator	BCL2	-0.344	Cytoplasm	transporter	diagnosis,efficacy,prognosis,unspecified application	(-)-gossypol,5-azacytidine/venetoclax,afatinib/paclitaxel,APG-1252,APG-2575,BCL-2 blocker,BCL201,bortezomib/paclitaxel,chelerythrine,decitabine/venetoclax,doxorubicin/lapatinib/paclitaxel/trastuzumab,doxorubicin/paclitaxel,epirubicin/paclitaxel,everolimus/paclitaxel,gemcitabine/paclitaxel,lapatinib/paclitaxel,levodopa/rasagiline,navitoclax,obatoclax,obinutuzumab/venetoclax,oblimersen,paclitaxel,p…
B2M	beta-2-microglobulin	B2M	-0.229	Plasma Membrane	transmembrane receptor	disease progression,efficacy,safety,unspecified application	4'-iodo-4'-deoxydoxorubicin
TUBB4B	tubulin beta 4B class IVb	TUBB4B	-0.509	Cytoplasm	other	unspecified application	6-mercaptopurine/vincristine,ABT-751,bevacizumab/docetaxel,bevacizumab/docetaxel/prednisone/thalidomide/zoledronic acid,bevacizumab/paclitaxel,bevacizumab/paclitaxel/pemetrexed,bevacizumab/paclitaxel/topotecan,BMS-275183,capecitabine/docetaxel,capecitabine/docetaxel/gemcitabine,capecitabine/docetaxel/oxaliplatin/trastuzumab,cevipabulin,colchicine,colchicine/probenecid,cyclophosphamide/daunorubici…
TNFSF10	TNF superfamily member 10	TNFSF10	0.01	Extracellular Space	cytokine	efficacy	ABBV-621
IL2RA	interleukin 2 receptor subunit alpha	IL2RA	-0.007	Plasma Membrane	transmembrane receptor	efficacy,unspecified application	aldesleukin,basiliximab,camidanlumab tesirine,daclizumab,denileukin diftitox,LMB-2,yttrium Y 90 basiliximab
IL2RB	interleukin 2 receptor subunit beta	IL2RB	-0.537	Plasma Membrane	transmembrane receptor	efficacy	aldesleukin,bempegaldesleukin,daclizumab,denileukin diftitox,monoclonal antibody Mik-Beta-1
IL2RG	interleukin 2 receptor subunit gamma	IL2RG	-0.116	Plasma Membrane	transmembrane receptor	unspecified application	aldesleukin,BNZ132-1-40,denileukin diftitox
CD2	CD2 molecule	CD2	12.553	Plasma Membrane	transmembrane receptor	unspecified application	alefacept,siplizumab
PPARA	peroxisome proliferator activated receptor alpha	PPARA	-0.82	Nucleus	ligand-dependent nuclear receptor	diagnosis	aleglitazar,atorvastatin/choline fenofibrate,bezafibrate,choline fenofibrate,choline fenofibrate/simvastatin,clofibrate,docosahexaenoic acid,ezetimibe/fenofibrate,fenofibrate,fenofibrate/simvastatin,fenofibric acid/rosuvastatin,gemfibrozil,NS-220,pemafibrate,tesaglitazar,TPST-1120
CD52	CD52 molecule	CD52	-0.114	Plasma Membrane	other	unspecified application	alemtuzumab,alemtuzumab/bendamustine,alemtuzumab/cyclophosphamide/fludarabine phosphate,alemtuzumab/cyclophosphamide/fludarabine phosphate/mitoxantrone,alemtuzumab/cyclophosphamide/fludarabine phosphate/rituximab,alemtuzumab/cyclosporin A,alemtuzumab/fludarabine phosphate,alemtuzumab/pentostatin,alemtuzumab/rituximab
HSP90AA1	heat shock protein 90 alpha family class A member 1	HSP90AA1	-0.297	Cytoplasm	enzyme	safety,unspecified application	alvespimycin,cisplatin,luminespib,retaspimycin,TAS-116
HSP90AB1	heat shock protein 90 alpha family class B member 1	HSP90AB1	-0.16	Cytoplasm	enzyme		alvespimycin,cisplatin,retaspimycin,TAS-116
PDE4B	phosphodiesterase 4B	PDE4B	-0.534	Cytoplasm	enzyme		anagrelide,apremilast,arofylline,caffeine,caffeine/ergotamine,cilomilast,dipyridamole,dyphylline,enprofylline,ibudilast,ketotifen,L 869298,L-826,141,milrinone,nitroglycerin,papaverine,pentoxifylline,roflumilast,tetomilast,theophylline,tolbutamide
PDE4D	phosphodiesterase 4D	PDE4D	-0.368	Cytoplasm	enzyme		anagrelide,apremilast,arofylline,caffeine,caffeine/ergotamine,cilomilast,dipyridamole,dyphylline,ketotifen,L 869298,L-826,141,milrinone,nitroglycerin,pentoxifylline,roflumilast,tetomilast,theophylline,tolbutamide
PIKFYVE	phosphoinositide kinase, FYVE-type zinc finger containing	PIKFYVE	-0.662	Cytoplasm	kinase		apilimod
PRDX5	peroxiredoxin 5	PRDX5	-0.273	Cytoplasm	enzyme	unspecified application	auranofin
PER1	period circadian regulator 1	PER1	1.086	Nucleus	transcription regulator		avibactam
PIM2	Pim-2 proto-oncogene, serine/threonine kinase	PIM2	-0.338	Nucleus	kinase		AZD-1208,LGH447,PIM/FLT3 kinase inhibitor SEL24,SGI 1776
ATP6V1A	ATPase H+ transporting V1 subunit A	ATP6V1A	-0.572	Plasma Membrane	transporter		bafilomycin A1,bafilomycin b1
TNFSF13B	TNF superfamily member 13b	TNFSF13B	-0.47	Extracellular Space	cytokine	efficacy,response to therapy	belimumab,tabalumab
DPYD	dihydropyrimidine dehydrogenase	DPYD	-1.465	Cytoplasm	enzyme	disease progression,efficacy,prognosis,safety	bevacizumab/gimeracil/irinotecan/oxonic acid/tegafur,cetuximab/gimeracil/irinotecan/oxonic acid/tegafur,dihydropyrimidine dehydrogenase inhibitor,eniluracil,gimeracil,gimeracil/irinotecan/oxonic acid/tegafur,gimeracil/oxonic acid/tegafur,tegafur/uracil,uracil
SOS1	SOS Ras/Rac guanine nucleotide exchange factor 1	SOS1	-0.365	Cytoplasm	other		BI 1701963
BRD2	bromodomain containing 2	BRD2	-0.124	Nucleus	kinase		BI 894999
BIRC3	baculoviral IAP repeat containing 3	BIRC3	-0.341	Cytoplasm	enzyme	diagnosis	birinapant
CXCL8	C-X-C motif chemokine ligand 8	CXCL8	0.113	Extracellular Space	cytokine	diagnosis,efficacy,prognosis,unspecified application	BMS-986253
NFKB1	nuclear factor kappa B subunit 1	NFKB1	-0.419	Nucleus	transcription regulator		bortezomib/dexamethasone/thalidomide,bortezomib/thalidomide,dexamethasone/thalidomide,prednisone/thalidomide,rituximab/thalidomide,thalidomide,triflusal
HELB	DNA helicase B	HELB	-1.085	Nucleus	enzyme		capecitabine/epirubicin/oxaliplatin,chlorambucil/epirubicin,cyclophosphamide/docetaxel/epirubicin,cyclophosphamide/docetaxel/epirubicin/5-fluorouracil,cyclophosphamide/docetaxel/epirubicin/5-fluorouracil/trastuzumab,cyclophosphamide/epirubicin,cyclophosphamide/epirubicin/5-fluorouracil,cyclophosphamide/epirubicin/5-fluorouracil/paclitaxel,cyclophosphamide/epirubicin/5-fluorouracil/paclitaxel/tras…
CTSL	cathepsin L	CTSL	0.494	Cytoplasm	peptidase		cathepsin L inhibitor
PTGER2	prostaglandin E receptor 2	PTGER2	-0.748	Plasma Membrane	G-protein coupled receptor		CP 533536,diclofenac/misoprostol,EP2 receptor agonist,misoprostol,prostaglandin E1,prostaglandin E2
TNFRSF10A	TNF receptor superfamily member 10a	TNFRSF10A	0.208	Plasma Membrane	transmembrane receptor	diagnosis	dulanermin,mapatumumab,trm-1
IL4R	interleukin 4 receptor	IL4R	-0.612	Plasma Membrane	transmembrane receptor	response to therapy,unspecified application	dupilumab,MDNA55
APEX1	apurinic/apyrimidinic endodeoxyribonuclease 1	APEX1	-0.321	Nucleus	enzyme		E 3330,lucanthone
RPS27	ribosomal protein S27	RPS27	-0.098	Cytoplasm	other		empesertib
IFNGR1	interferon gamma receptor 1	IFNGR1	-0.458	Plasma Membrane	transmembrane receptor		interferon gamma-1b
TUBB	tubulin beta class I	TUBB	-0.472	Cytoplasm	other	efficacy	ixabepilone,ixabepilone/rifampin
EED	embryonic ectoderm development	EED	-0.396	Nucleus	transcription regulator		MAK683
IL6R	interleukin 6 receptor	IL6R	-0.706	Plasma Membrane	transmembrane receptor	efficacy	methotrexate/sarilumab,methotrexate/tocilizumab,sarilumab,tocilizumab
BSG	basigin (Ok blood group)	BSG	-1.511	Plasma Membrane	transporter	disease progression,prognosis,response to therapy	metuximab
RPS12	ribosomal protein S12	RPS12	-0.365	Cytoplasm	other		neomycin
RPL3	ribosomal protein L3	RPL3	-0.23	Nucleus	other		omacetaxine mepesuccinate
IL7R	interleukin 7 receptor	IL7R	-0.45	Plasma Membrane	transmembrane receptor		OSE-127,recombinant human interleukin-7

## Sheet: Treg_5D
Symbol	Entrez Gene Name	Gene Symbol - human (HUGO / HGNC / Entrez Gene)	Expr Log Ratio	Location	Type(s)	Biomarker Application(s)	Drug(s)	Entrez Gene ID for Human	Entrez Gene ID for Mouse	Entrez Gene ID for Rat
B2M	beta-2-microglobulin	B2M	-0.311	Plasma Membrane	transmembrane receptor	disease progression,efficacy,safety,unspecified application	4'-iodo-4'-deoxydoxorubicin	567	12010	24223
CD2	CD2 molecule	CD2	12.41	Plasma Membrane	transmembrane receptor	unspecified application	alefacept,siplizumab
CD52	CD52 molecule	CD52	-0.238	Plasma Membrane	other	unspecified application	alemtuzumab,alemtuzumab/bendamustine,alemtuzumab/cyclophosphamide/fludarabine phosphate,alemtuzumab/cyclophosphamide/fludarabine phosphate/mitoxantrone,alemtuzumab/cyclophosphamide/fludarabine phosphate/rituximab,alemtuzumab/cyclosporin A,alemtuzumab/fludarabine phosphate,alemtuzumab/pentostatin,alemtuzumab/rituximab
HSP90AA1	heat shock protein 90 alpha family class A member 1	HSP90AA1	-0.596	Cytoplasm	enzyme	safety,unspecified application	alvespimycin,cisplatin,luminespib,retaspimycin,TAS-116
HSP90AB1	heat shock protein 90 alpha family class B member 1	HSP90AB1	-0.442	Cytoplasm	enzyme		alvespimycin,cisplatin,retaspimycin,TAS-116
PIM2	Pim-2 proto-oncogene, serine/threonine kinase	PIM2	-0.911	Nucleus	kinase		AZD-1208,LGH447,PIM/FLT3 kinase inhibitor SEL24,SGI 1776
JAK1	Janus kinase 1	JAK1	11.967	Cytoplasm	kinase	efficacy	AZD4205,baricitinib,baricitinib/methotrexate,brepocitinib,erlotinib/ruxolitinib,filgotinib,INCB052793,itacitinib,JAK1 inhibitor,jaktinib,methotrexate/tofacitinib,momelotinib,ruxolitinib,tofacitinib,upadacitinib
TPM3	tropomyosin 3	TPM3	12.504	Cytoplasm	other	diagnosis,unspecified application	AZD-7451
BIRC3	baculoviral IAP repeat containing 3	BIRC3	-0.416	Cytoplasm	enzyme	diagnosis	birinapant	330	11796	78971
ANXA1	annexin A1	ANXA1	12.459	Plasma Membrane	enzyme	diagnosis,prognosis,unspecified application	cytarabine/hydrocortisone/methotrexate,dasatinib/hydrocortisone,hydrocortisone,hydrocortisone/imatinib,hydrocortisone/mitoxantrone,hydrocortisone/prednisone	301	16952	25380
OAZ1	ornithine decarboxylase antizyme 1	OAZ1	12.517	Cytoplasm	enzyme	diagnosis	eflornithine
MIF	macrophage migration inhibitory factor	MIF	12.592	Extracellular Space	cytokine	diagnosis,prognosis,response to therapy	imalumab
TUBB	tubulin beta class I	TUBB	-0.856	Cytoplasm	other	efficacy	ixabepilone,ixabepilone/rifampin
EEF2	eukaryotic translation elongation factor 2	EEF2	12.216	Cytoplasm	translation regulator		MDNA55
ITGA4	integrin subunit alpha 4	ITGA4	12.054	Plasma Membrane	transmembrane receptor	efficacy,prognosis	natalizumab,vedolizumab
RPS12	ribosomal protein S12	RPS12	-0.381	Cytoplasm	other		neomycin
IL7R	interleukin 7 receptor	IL7R	-0.811	Plasma Membrane	transmembrane receptor		OSE-127,recombinant human interleukin-7

## Sheet: Treg_7D
Symbol	Entrez Gene Name	Gene Symbol - human (HUGO / HGNC / Entrez Gene)	Expr Log Ratio	Location	Type(s)	Biomarker Application(s)	Drug(s)	Entrez Gene ID for Human	Entrez Gene ID for Mouse	Entrez Gene ID for Rat
BCL2	BCL2 apoptosis regulator	BCL2	-0.28	Cytoplasm	transporter	diagnosis,efficacy,prognosis,unspecified application	(-)-gossypol,5-azacytidine/venetoclax,afatinib/paclitaxel,APG-1252,APG-2575,BCL-2 blocker,BCL201,bortezomib/paclitaxel,chelerythrine,decitabine/venetoclax,doxorubicin/lapatinib/paclitaxel/trastuzumab,doxorubicin/paclitaxel,epirubicin/paclitaxel,everolimus/paclitaxel,gemcitabine/paclitaxel,lapatinib/paclitaxel,levodopa/rasagiline,navitoclax,obatoclax,obinutuzumab/venetoclax,oblimersen,paclitaxel,p…
B2M	beta-2-microglobulin	B2M	-0.119	Plasma Membrane	transmembrane receptor	disease progression,efficacy,safety,unspecified application	4'-iodo-4'-deoxydoxorubicin
POLB	DNA polymerase beta	POLB	0.299	Nucleus	enzyme		5-azacytidine/cytarabine/decitabine,arsenic trioxide/cytarabine/methotrexate,cladribine/cytarabine/daunorubicin,cladribine/cytarabine/decitabine,cladribine/cytarabine/filgrastim,cladribine/cytarabine/filgrastim/idarubicin,cladribine/cytarabine/filgrastim/idarubicin/plerixafor,cladribine/cytarabine/filgrastim/mitoxantrone,clofarabine,clofarabine/cyclophosphamide,clofarabine/cyclophosphamide/etopos…
TNFSF10	TNF superfamily member 10	TNFSF10	0.052	Extracellular Space	cytokine	efficacy	ABBV-621
IL2RA	interleukin 2 receptor subunit alpha	IL2RA	0.496	Plasma Membrane	transmembrane receptor	efficacy,unspecified application	aldesleukin,basiliximab,camidanlumab tesirine,daclizumab,denileukin diftitox,LMB-2,yttrium Y 90 basiliximab
IL2RG	interleukin 2 receptor subunit gamma	IL2RG	-0.009	Plasma Membrane	transmembrane receptor	unspecified application	aldesleukin,BNZ132-1-40,denileukin diftitox
AKR1A1	aldo-keto reductase family 1 member A1	AKR1A1	-0.588	Cytoplasm	enzyme		aldose reductase inhibitor	10327	58810	78959
CD2	CD2 molecule	CD2	12.61	Plasma Membrane	transmembrane receptor	unspecified application	alefacept,siplizumab
DPP4	dipeptidyl peptidase 4	DPP4	-0.426	Plasma Membrane	peptidase		alogliptin,alogliptin/INS,alogliptin/pioglitazone,begelomab,dapagliflozin/saxagliptin,DPP-4 inhibitor,empagliflozin/linagliptin,ertugliflozin/sitagliptin,INS/saxagliptin,INS/sitagliptin,INS/vildagliptin,linagliptin,saxagliptin,simvastatin/sitagliptin,sitagliptin,talabostat,vildagliptin
PIK3CA	phosphatidylinositol-4,5-bisphosphate 3-kinase catalytic subunit alpha	PIK3CA	-0.413	Cytoplasm	kinase	efficacy,prognosis,response to therapy	alpelisib,alpelisib/fulvestrant,alpelisib/trastuzumab emtansine,AZD8835,BAY1082439,bimiralisib,buparlisib,CLR457,copanlisib,dactolisib,GDC-0077,pictilisib,pilaralisib,PKI-179,PWT33597,PX-866,serabelisib,SF 1126,taselisib
HSP90AA1	heat shock protein 90 alpha family class A member 1	HSP90AA1	-0.136	Cytoplasm	enzyme	safety,unspecified application	alvespimycin,cisplatin,luminespib,retaspimycin,TAS-116
HSP90AB1	heat shock protein 90 alpha family class B member 1	HSP90AB1	-0.199	Cytoplasm	enzyme		alvespimycin,cisplatin,retaspimycin,TAS-116
CDK10	cyclin dependent kinase 10	CDK10	-0.513	Nucleus	kinase		alvocidib
PDE4B	phosphodiesterase 4B	PDE4B	-0.418	Cytoplasm	enzyme		anagrelide,apremilast,arofylline,caffeine,caffeine/ergotamine,cilomilast,dipyridamole,dyphylline,enprofylline,ibudilast,ketotifen,L 869298,L-826,141,milrinone,nitroglycerin,papaverine,pentoxifylline,roflumilast,tetomilast,theophylline,tolbutamide
BIRC2	baculoviral IAP repeat containing 2	BIRC2	-0.423	Cytoplasm	enzyme		ASTX660,BI-891065,birinapant,GDC-0152,GDC-0917
XIAP	X-linked inhibitor of apoptosis	XIAP	-0.438	Cytoplasm	enzyme	diagnosis,efficacy	ASTX660,BI-891065,birinapant,GDC-0152,GDC-0917,idronoxil,XIAP antisense oligonucleotide AEG35156
PRDX5	peroxiredoxin 5	PRDX5	0.251	Cytoplasm	enzyme	unspecified application	auranofin
ATM	ATM serine/threonine kinase	ATM	-0.262	Nucleus	kinase	diagnosis	AZD0156,AZD1390,M3541
JAK1	Janus kinase 1	JAK1	12.088	Cytoplasm	kinase	efficacy	AZD4205,baricitinib,baricitinib/methotrexate,brepocitinib,erlotinib/ruxolitinib,filgotinib,INCB052793,itacitinib,JAK1 inhibitor,jaktinib,methotrexate/tofacitinib,momelotinib,ruxolitinib,tofacitinib,upadacitinib
BRD4	bromodomain containing 4	BRD4	0.142	Nucleus	kinase		AZD5153,BI 894999,PLX2853,PLX51107
TPM3	tropomyosin 3	TPM3	12.392	Cytoplasm	other	diagnosis,unspecified application	AZD-7451
TNFSF13B	TNF superfamily member 13b	TNFSF13B	-0.812	Extracellular Space	cytokine	efficacy,response to therapy	belimumab,tabalumab
SOS1	SOS Ras/Rac guanine nucleotide exchange factor 1	SOS1	0.153	Cytoplasm	other		BI 1701963
BRD2	bromodomain containing 2	BRD2	0.039	Nucleus	kinase		BI 894999
CD3G	CD3g molecule	CD3G	12.467	Plasma Membrane	transmembrane receptor		blinatumomab
CD3D	CD3d molecule	CD3D	12.553	Plasma Membrane	transmembrane receptor		blinatumomab,blinatumomab/dasatinib,blinatumomab/imatinib
POLE3	DNA polymerase epsilon 3, accessory subunit	POLE3	-0.999	Nucleus	enzyme		bortezomib/cladribine/rituximab,cladribine,cladribine/cytarabine/daunorubicin,cladribine/cytarabine/decitabine,cladribine/cytarabine/filgrastim,cladribine/cytarabine/filgrastim/idarubicin,cladribine/cytarabine/filgrastim/idarubicin/plerixafor,cladribine/cytarabine/filgrastim/mitoxantrone,cladribine/peginterferon alfa-2a,cladribine/recombinant interferon,cladribine/rituximab
NFKB1	nuclear factor kappa B subunit 1	NFKB1	-0.438	Nucleus	transcription regulator		bortezomib/dexamethasone/thalidomide,bortezomib/thalidomide,dexamethasone/thalidomide,prednisone/thalidomide,rituximab/thalidomide,thalidomide,triflusal
CHEK1	checkpoint kinase 1	CHEK1	1.859	Nucleus	kinase	efficacy	CCT245737,cdc25C phosphatase (211-221),CHK1 inhibitor,GDC-0425,GDC-0575,MK-8776,PF 00477736,prexasertib,UCN-01,XL844
FXYD2	FXYD domain containing ion transport regulator 2	FXYD2	1.596	Plasma Membrane	ion channel		cyclothiazide
ANXA1	annexin A1	ANXA1	12.1	Plasma Membrane	enzyme	diagnosis,prognosis,unspecified application	cytarabine/hydrocortisone/methotrexate,dasatinib/hydrocortisone,hydrocortisone,hydrocortisone/imatinib,hydrocortisone/mitoxantrone,hydrocortisone/prednisone	301	16952	25380
ABCB1	ATP binding cassette subfamily B member 1	ABCB1	-0.66	Plasma Membrane	transporter	efficacy,prognosis,response to therapy	dofequidar,eicosapentenoic acid,HM-30181,OC 144-093,tariquidar,valspodar	5243	18671	170913
IL4R	interleukin 4 receptor	IL4R	0.269	Plasma Membrane	transmembrane receptor	response to therapy,unspecified application	dupilumab,MDNA55
APEX1	apurinic/apyrimidinic endodeoxyribonuclease 1	APEX1	-0.281	Nucleus	enzyme		E 3330,lucanthone
IFNG	interferon gamma	IFNG	0.486	Extracellular Space	cytokine	diagnosis,efficacy,response to therapy,unspecified application	emapalumab
RPS27	ribosomal protein S27	RPS27	-0.109	Cytoplasm	other		empesertib
CHD1	chromodomain helicase DNA binding protein 1	CHD1	0.069	Nucleus	enzyme		epirubicin,epirubicin/paclitaxel
BIRC5	baculoviral IAP repeat containing 5	BIRC5	0.418	Cytoplasm	other	diagnosis,disease progression,efficacy,prognosis,response to therapy,unspecified application	EZN 3042,gataparsen
ATIC	5-aminoimidazole-4-carboxamide ribonucleotide formyltransferase/IMP cyclohydrolase	ATIC	-0.099	Cytoplasm	enzyme		gemcitabine/pemetrexed,pembrolizumab/pemetrexed,pemetrexed
PRMT1	protein arginine methyltransferase 1	PRMT1	0.089	Nucleus	enzyme		GSK3368715
SF3B1	splicing factor 3b subunit 1	SF3B1	0.001	Nucleus	other		H3B-8800
DLD	dihydrolipoamide dehydrogenase	DLD	0.517	Cytoplasm	enzyme		hexachlorophene
MIF	macrophage migration inhibitory factor	MIF	12.449	Extracellular Space	cytokine	diagnosis,prognosis,response to therapy	imalumab
SLC39A6	solute carrier family 39 member 6	SLC39A6	-0.262	Plasma Membrane	transporter	disease progression	ladiratuzumab vedotin
FDFT1	farnesyl-diphosphate farnesyltransferase 1	FDFT1	0.291	Cytoplasm	enzyme	unspecified application	lapaquistat,zoledronic acid
IL6R	interleukin 6 receptor	IL6R	-0.739	Plasma Membrane	transmembrane receptor	efficacy	methotrexate/sarilumab,methotrexate/tocilizumab,sarilumab,tocilizumab
RPS12	ribosomal protein S12	RPS12	-0.397	Cytoplasm	other		neomycin
RPL3	ribosomal protein L3	RPL3	-0.395	Nucleus	other		omacetaxine mepesuccinate
IL7R	interleukin 7 receptor	IL7R	-0.586	Plasma Membrane	transmembrane receptor		OSE-127,recombinant human interleukin-7
PTPN6	protein tyrosine phosphatase non-receptor type 6	PTPN6	-0.224	Cytoplasm	phosphatase		SC-43
SIRT5	sirtuin 5	SIRT5	-0.806	Cytoplasm	enzyme		suramin

## Sheet: Overlapped drug targets
IL7R
HSP90AB1
RPS12
B2M
