# Supplementary material for: A dynamic single cell-based framework for digital twins to prioritize disease genes and drug targets
Source: Genome Med. 2022 May 6;14:48. doi: 10.1186/s13073-022-01048-4 (PMC9074288; doi:10.1186/s13073-022-01048-4)
Supplement: Supplementary file 7 — Additional file 7 Results from the differential expression analysis of key genes in scRNAseq SAR data, between allergen- vs diluent-stimulated cells in patients and controls, respectively, and between allergen-stimulated cells in patients vs controls. Only statistically significant changes are presented (P- value < 0.05). [file 13073_2022_1048_MOESM7_ESM.xlsx]

## Sheet: Sheet1
Title	Description
HC_AC vs NC	Healthy response in allergen-challenged vs non-challenged (diluent)
HA_AC vs NC	Allergic response in allergen-challenged vs non-challenged (diluent)
HA vs HC in AC	Allergic patient vs healthy control in allergen-challenged condition

## Sheet: HC_AC vs NC
HC	Symbol	FC	qval	mean_expr_challenged	mean_expr_unchallenged
B cell_1D	IL4I1	-0.188857	0.00197098	2.48668	3.84128
B cell_2D	IL4I1	0.120019	0.0115949	8.86447	6.72409
	IFNG	0.439904	1.83216e-10	14.4586	5.25076
B cell_5D	IL13	0.280175	0.0445972	1.10003	0.577069
CD8_2D	IFNG	0.239645	0.0238532	0.543932	0.313256
	IL4	-0.480513	0.0289179	0.0418415	0.126508
CD8_3D	IL4I1	-0.191603	0.000684853	0.1501	0.233338
Mono_12h	IFNG	0.191367	0.00013584	3.6667	2.35998
Mono_2D	IL13RA1	0.0597941	0.0375883	3.55355	3.09648
	IL4I1	0.0375417	0.00878955	2.27765	2.08903
Mono_3D	IL4R	-0.651338	0.0483647	0.187518	0.840197
	IL4I1	-0.190179	0.0353274	0.192934	0.298943
Mono_5D	IL4R	0.143028	0.0470876	5.98154	4.30314
NK_5D	IFNG	0.406372	8.27044e-28	1.48383	0.582118
NT_2D	IFNGR1	-0.367945	0.00460145	0.293369	0.684478
	IL4	-0.134356	0.0224915	0.601221	0.819201
NT_3D	IL4I1	0.153382	3.10884e-09	3.0748	2.1599

## Sheet: HA_AC vs NC
HA	Symbol	FC	qval	mean_expr_challenged	mean_expr_unchallenged
B cell_3D	PDGFA	1.13692	0.0350218	0.761452	0.0555546
B cell_5D	PDGFRA	-0.61469	0.0161886	0.132645	0.546234
	IL5	-0.351807	0.0104788	0.121866	0.273963
	IFNGR1	0.222803	0.0216456	2.99723	1.79439
Mono_2D	PDGFC	-0.232185	0.0275893	0.488682	0.834086
	IL13RA1	0.249673	5.78451e-11	23.7905	13.3885
Mono_5D	IL4R	0.152528	0.045029	4.01868	2.8285
Mono_7D	IFNGR2	0.247085	0.0177797	3.60338	2.03998
	PDGFRA	Inf	0.0451047	0.053521	0
	IL5RA	0.0624672	6.0625e-07	1.42834	1.23698
NT_2D	IL4	1.07544	5.0773e-05	0.724694	0.0609142
NT_3D	IL5	1.10983	0.0150795	0.715408	0.0555546
NT_5D	IL13	-0.0287135	0.0319114	1.53028	1.63487
Treg_3D	IFNGR1	0.225042	0.000726383	36.8519	21.9492

## Sheet: HA vs HC in AC
Cell type	Symbol	FC	qval	mean_expr_HA	mean_expr_HC
B cell	IFNG	-0.51166	2.76124e-08	2.77513	9.01453	7D
CD8 cell	IFNG	0.0677147	5.58346e-24	0.806906	0.690412	0h
	IFNG	0.975379	0.000198226	0.47244	0.0499998	12h
	IFNG	-0.147799	7.24354e-07	0.535428	0.752488	3D
	IL4	-1.05029	0.00156454	0.0365808	0.41072	7D
DC	IFNG	Inf	0.0401028	1.0909	0	12h
	IFNG	Inf	0.00635188	0.349981	0	1D
	IFNG	-1.32594	0.0411583	0.500002	10.5903	5D
Monocyte	PDGFC	Inf	5.12928e-19	0.805566	0	1D
	PDGFC	Inf	4.16794e-53	1.35793	0	2D
	PDGFC	Inf	3.04706e-29	2.13511	0	3D
	PDGFC	Inf	1.10613e-13	0.78155	0	7D
NT	IFNG	0.744671	3.60014e-24	0.366383	0.0659575	0h
	IFNG	0.805012	3.87587e-08	0.322368	0.0505056	12h
	IFNG	0.581113	1.36498e-09	0.69768	0.183039	5D
	IFNG	0.541885	3.4545e-05	0.81508	0.234053	7D
Th1	IL13	#NAME?	0.0083929	0	1.59354	5D
Treg	IFNG	0.485745	0.0117471	1.68751	0.551445	7D
