# Supplementary material for: A dynamic single cell-based framework for digital twins to prioritize disease genes and drug targets
Source: Genome Med. 2022 May 6;14:48. doi: 10.1186/s13073-022-01048-4 (PMC9074288; doi:10.1186/s13073-022-01048-4)
Supplement: Supplementary file 8 — Additional file 8. Prioritization of all identified URs. The z score indicates the activation state of an upstream regulator. The farther the activation z score is from zero, the more likely it is that the direction of differential expression of the target genes is consistent with the regulator being in either an “activated” or an “inhibited” state. The URs (columns) are presented in ranked order, from left to rights (decreasing), based on the number of cell types that each UR is predicted to regulate at different time points (|z-score| ≥ 2 and P-value < 0.05). The data is illustrated in Fig. 7D. [file 13073_2022_1048_MOESM8_ESM.xlsx]

## Sheet: heatmap data for all significan
Cell type/ UR(Z score)
	PDGFB	IFNAR2	PRL	CSF2	IL1RN	NFkB	GPER1	IFNG	IgG	IFNL1	TLR9	LDL	IFNA	IL5	CCL5	IFNA2	26s Proteasome	P38 MAPK	ITGB2	ERK	TLR7/8	EBI3	STAT5a/b	ITGAL	ERK1/2	AR	EGF	IL15	CD40LG	TLR7	Mek	CD3	MAP2K1/2	PGR	JAK	EGLN	E2f	ICAM1	CD28	Akt	IL1A	CD40	TGFB2	IL12B	Jnk	U1 snRNP	SSTR2	Cdk	IL7
B_0h	4.277	2.828	4.394	3.747	-3.945	4.23	2.992	3.642	-2394	3.798	3.634	2.459	3.446	2.867	3.357	3.518	-2.07	2.606	2.449	2.459	2.673	#N/A	#N/A	2.155	2.002	2.827	#N/A	2.509	#N/A	2.331	2.811	2.274	2.391	3.151	2.813	-4.151	3	#N/A	#N/A	#N/A	#N/A	#N/A	#N/A	#N/A	#N/A	#N/A	#N/A	#N/A	#N/A
M_0	3.404	2.333	#N/A	#N/A	#N/A	#N/A	#N/A	#N/A	#N/A	#N/A	#N/A	3.108	#N/A	#N/A	#N/A	#N/A	-2.012	#N/A	2.646	#N/A	#N/A	-2.387	#N/A	#N/A	#N/A	#N/A	#N/A	#N/A	#N/A	#N/A	#N/A	#N/A	#N/A	#N/A	#N/A	#N/A	#N/A	#N/A	#N/A	#N/A	#N/A	#N/A	#N/A	#N/A	#N/A	#N/A	#N/A	#N/A	#N/A
CD8_0	5.051	2.828	2.915	4.107	-3.825	3.874	3.853	3.057	-2298	3.021	2.66	2.179	3.166	2.887	3.578	2.696	#N/A	2.52	2.449	2.801	#N/A	#N/A	2.35	2.155	2.166	#N/A	#N/A	#N/A	#N/A	#N/A	#N/A	2.063	2.091	#N/A	2.138	-3.783	#N/A	#N/A	2.08	#N/A	#N/A	#N/A	#N/A	#N/A	#N/A	2.176	#N/A	#N/A	2.418
Dendritic_0	4.75	2.646	2.124	3.765	-2.23	2.127	2.359	#N/A	-2381	#N/A	2.2	2.442	2.439	2.573	#N/A	#N/A	#N/A	#N/A	2.449	#N/A	2.496	-2.173	#N/A	#N/A	#N/A	#N/A	#N/A	#N/A	#N/A	#N/A	#N/A	#N/A	#N/A	3.175	#N/A	-3.563	#N/A	#N/A	#N/A	#N/A	#N/A	#N/A	#N/A	#N/A	#N/A	#N/A	#N/A	2.28	#N/A
NT_0	5.304	2.828	3.521	4.802	-2.724	3.343	3.456	2.692	-2,6	2.884	2.909	3.111	3.029	2.887	4.025	2.521	#N/A	3.228	2.236	3.438	3.464	#N/A	2.089	2.155	2.281	#N/A	#N/A	#N/A	#N/A	#N/A	#N/A	#N/A	3.224	#N/A	#N/A	-3.679	#N/A	2.574	#N/A	#N/A	#N/A	#N/A	#N/A	2.575	#N/A	2.176	#N/A	2.165	2.418
Treg_0	3.683	2.646	3.2	2.745	-2.569	2.702	2.837	2.346	#N/A	2.784	2.918	2.309	#N/A	2.008	#N/A	3.125	#N/A	2.315	#N/A	#N/A	#N/A	#N/A	2.138	#N/A	#N/A	#N/A	2.142	2.106	#N/A	#N/A	#N/A	#N/A	#N/A	#N/A	2.219	#N/A	#N/A	#N/A	#N/A	#N/A	#N/A	2.802	#N/A	#N/A	#N/A	#N/A	#N/A	#N/A	#N/A
Th17_0	3.461	#N/A	#N/A	#N/A	#N/A	3.085	2.355	#N/A	-2335	#N/A	#N/A	#N/A	#N/A	#N/A	#N/A	#N/A	#N/A	#N/A	#N/A	#N/A	#N/A	#N/A	#N/A	#N/A	#N/A	#N/A	2.236	#N/A	#N/A	#N/A	#N/A	#N/A	#N/A	#N/A	#N/A	#N/A	#N/A	#N/A	#N/A	#N/A	2.382	#N/A	#N/A	#N/A	#N/A	#N/A	#N/A	#N/A	#N/A
Th1_0	3.414	2.828	3.941	3.8	-3.481	3.497	2.715	2.77	-2041	2.885	2.522	#N/A	#N/A	2.187	2.524	2.75	-2.646	2.123	#N/A	2.525	3.051	#N/A	2.292	#N/A	#N/A	#N/A	#N/A	#N/A	#N/A	#N/A	2.69	#N/A	#N/A	2.264	#N/A	#N/A	#N/A	#N/A	#N/A	#N/A	#N/A	2.502	#N/A	#N/A	#N/A	#N/A	#N/A	#N/A	#N/A
NK_0h	#N/A	#N/A	#N/A	#N/A	#N/A	#N/A	#N/A	#N/A	#N/A	#N/A	#N/A	#N/A	#N/A	#N/A	#N/A	#N/A	#N/A	#N/A	#N/A	#N/A	#N/A	#N/A	#N/A	#N/A	#N/A	#N/A	#N/A	#N/A	#N/A	#N/A	#N/A	#N/A	#N/A	#N/A	#N/A	#N/A	#N/A	#N/A	#N/A	#N/A	#N/A	#N/A	#N/A	#N/A	#N/A	#N/A	#N/A	#N/A	#N/A
B_12h	3.898	#N/A	2.977	3.317	#N/A	3.33	2.527	2.711	-3105	2.426	2.866	2.947	3.086	2.546	#N/A	2.277	-2.177	2.47	2.236	2.378	#N/A	-2.331	#N/A	2.155	2.051	2.836	#N/A	#N/A	#N/A	#N/A	#N/A	#N/A	#N/A	#N/A	2.138	-2.784	2.449	#N/A	#N/A	#N/A	#N/A	#N/A	#N/A	#N/A	#N/A	#N/A	#N/A	#N/A	#N/A
CD8_12h	5.159	3.162	4.388	3.943	-4.799	4.622	3.422	4.12	#N/A	4.279	3.67	2.135	3.918	2.728	3.828	4.486	-3.149	3.41	2.646	2.747	3.153	#N/A	2.214	2.374	2.279	#N/A	#N/A	#N/A	2.424	2.618	#N/A	2.05	#N/A	#N/A	#N/A	#N/A	#N/A	2.151	#N/A	#N/A	#N/A	#N/A	#N/A	2.173	2.2	2.176	#N/A	#N/A	2.595
Dendrtitic_12h	3.418	2.236	#N/A	2.419	-3.138	3.01	2.32	3.301	-2464	2.724	#N/A	2.239	#N/A	2.138	#N/A	3.106	#N/A	#N/A	#N/A	#N/A	#N/A	#N/A	#N/A	#N/A	#N/A	2.564	#N/A	#N/A	#N/A	#N/A	#N/A	2.109	#N/A	#N/A	#N/A	#N/A	#N/A	#N/A	#N/A	#N/A	2.013	2.266	#N/A	#N/A	#N/A	#N/A	#N/A	#N/A	#N/A
monocytes_12h	2.779	2.333	#N/A	#N/A	#N/A	#N/A	#N/A	#N/A	#N/A	#N/A	#N/A	2.335	#N/A	#N/A	#N/A	#N/A	-2.169	#N/A	#N/A	#N/A	2.065	-2.387	#N/A	#N/A	#N/A	2.648	#N/A	#N/A	#N/A	#N/A	#N/A	#N/A	#N/A	#N/A	#N/A	-2.958	#N/A	#N/A	#N/A	#N/A	#N/A	#N/A	#N/A	#N/A	#N/A	#N/A	#N/A	#N/A	#N/A
NT_12h	5.248	3.162	5.082	5.464	-4.95	#N/A	#N/A	6.705	-3791	5.187	4.21	2.33	4.028	#N/A	3.838	4.452	-2.461	4.291	#N/A	#N/A	3.298	#N/A	3.023	#N/A	#N/A	2.867	#N/A	#N/A	2.775	#N/A	#N/A	3.351	#N/A	#N/A	#N/A	-5.263	#N/A	#N/A	3.369	#N/A	#N/A	#N/A	2.614	#N/A	#N/A	#N/A	#N/A	#N/A	#N/A
Treg_12h	4.47	2.236	2.734	#N/A	-3.293	3.301	2.507	3.696	#N/A	2.315	#N/A	2.239	2.683	2.138	#N/A	3.083	-2.157	2.247	#N/A	2.795	#N/A	#N/A	2.813	#N/A	#N/A	#N/A	2.891	#N/A	2.075	#N/A	#N/A	#N/A	#N/A	#N/A	#N/A	#N/A	#N/A	#N/A	#N/A	#N/A	2.107	2.401	#N/A	#N/A	#N/A	#N/A	#N/A	#N/A	#N/A
Th1_12h	4.148	2.449	3.568	#N/A	-3.719	#N/A	3.014	3.179	-2157	3.194	#N/A	#N/A	2.887	#N/A	#N/A	3.153	-2.252	#N/A	#N/A	2.559	#N/A	#N/A	#N/A	#N/A	#N/A	#N/A	3.026	#N/A	#N/A	#N/A	2.016	#N/A	#N/A	#N/A	#N/A	#N/A	#N/A	#N/A	#N/A	#N/A	#N/A	#N/A	#N/A	#N/A	#N/A	#N/A	#N/A	#N/A	#N/A
B_1D	4.603	2.828	4.528	4.592	#N/A	5.218	2.097	4.869	#N/A	2.52	2.907	3.384	3.59	4.501	2.561	3.672	-2.44	#N/A	#N/A	3.766	#N/A	#N/A	#N/A	#N/A	2.17	#N/A	#N/A	4.308	5.65	#N/A	3.039	6.023	#N/A	2.642	#N/A	#N/A	3.695	#N/A	3.663	#N/A	#N/A	3.464	#N/A	#N/A	#N/A	#N/A	#N/A	#N/A	4.547
CD8_1D	4.733	3.162	4.38	4.271	-4.208	3.881	3.167	3.829	-2695	4.055	3.985	2.885	3.057	2.887	3.5	4.024	-2.841	3.801	2.449	#N/A	#N/A	#N/A	2.688	2.155	2.142	#N/A	#N/A	#N/A	2.024	2.674	#N/A	2.356	#N/A	#N/A	#N/A	-3.441	#N/A	#N/A	#N/A	#N/A	#N/A	#N/A	#N/A	#N/A	#N/A	#N/A	#N/A	#N/A	#N/A
Dendritic_1D	4.089	2.828	3.2	3.639	-3.162	5.092	2.992	3.101	-2631	2.492	3.515	#N/A	3.605	#N/A	2.668	2.884	#N/A	3.165	2.449	2.6	#N/A	#N/A	2.387	2.155	2.029	3.432	#N/A	2.652	2.464	2.308	2.666	2.438	#N/A	3.579	#N/A	#N/A	#N/A	2.377	2.511	#N/A	#N/A	#N/A	#N/A	2.567	2.391	#N/A	#N/A	#N/A	#N/A
Monocytes_1D	3.853	2.333	2.967	2.997	-2.862	2.689	2.063	2.04	-2761	2.492	2.317	#N/A	3.309	#N/A	#N/A	#N/A	-2.336	2.035	#N/A	#N/A	#N/A	-2.212	#N/A	2.155	#N/A	3.144	2.345	#N/A	#N/A	#N/A	#N/A	#N/A	2.198	2.244	#N/A	#N/A	#N/A	#N/A	#N/A	2.123	#N/A	#N/A	#N/A	#N/A	#N/A	#N/A	#N/A	#N/A	#N/A
NT_1D	4.836	3	3.841	4.398	-3.329	3.673	2.837	3.683	-2583	3.786	3.626	#N/A	2.397	3.179	2.982	3.83	-3.58	2.892	2.236	#N/A	2.887	#N/A	2.853	2.155	#N/A	#N/A	#N/A	#N/A	2.078	#N/A	#N/A	#N/A	#N/A	#N/A	#N/A	-4.297	#N/A	#N/A	#N/A	#N/A	#N/A	#N/A	#N/A	#N/A	2.2	#N/A	#N/A	#N/A	#N/A
Treg_1D	4.164	2.828	3.437	3.953	-3.041	3.662	2.837	2.844	#N/A	2.959	3.007	2.217	2.497	2.722	2.828	3.199	-2.089	2.257	#N/A	#N/A	#N/A	#N/A	#N/A	#N/A	#N/A	#N/A	#N/A	#N/A	#N/A	#N/A	#N/A	2.492	#N/A	#N/A	#N/A	#N/A	2	#N/A	2.407	#N/A	#N/A	#N/A	#N/A	#N/A	#N/A	2.176	#N/A	#N/A	#N/A
Th1_1D	4.496	2.828	3.857	3.335	-3.297	#N/A	2.014	3.461	#N/A	3.826	2.896	#N/A	2.24	2.242	#N/A	3.33	-3.383	#N/A	#N/A	2.69	2.496	#N/A	#N/A	2.155	#N/A	#N/A	2.991	#N/A	#N/A	#N/A	2.08	#N/A	2.592	2.226	2.985	#N/A	#N/A	#N/A	#N/A	#N/A	2.043	2.578	#N/A	2.621	#N/A	#N/A	2.219	#N/A	2.007
Th2_1D	4.47	2	2.743	2.143	-2.804	3.331	2.854	3.492	-2717	2.579	#N/A	2.025	2.008	2.138	2.828	#N/A	#N/A	#N/A	#N/A	#N/A	2.449	#N/A	#N/A	#N/A	2.848	#N/A	2.346	#N/A	2.075	#N/A	#N/A	2.136	2.646	#N/A	#N/A	#N/A	#N/A	2	2.298	2.8	2.469	#N/A	#N/A	#N/A	#N/A	#N/A	#N/A	#N/A	#N/A
Th17_1D	3.683	2.236	2.577	2.571	#N/A	3.117	3.229	#N/A	#N/A	#N/A	#N/A	#N/A	#N/A	2.201	2.121	#N/A	#N/A	#N/A	#N/A	#N/A	#N/A	#N/A	#N/A	#N/A	#N/A	3.363	2.911	#N/A	#N/A	#N/A	#N/A	#N/A	#N/A	3.492	#N/A	#N/A	#N/A	#N/A	2.212	#N/A	2.572	#N/A	#N/A	#N/A	#N/A	#N/A	#N/A	#N/A	#N/A
NK_1D	#N/A	#N/A	#N/A	#N/A	#N/A	#N/A	#N/A	#N/A	#N/A	#N/A	#N/A	#N/A	#N/A	#N/A	#N/A	#N/A	#N/A	#N/A	#N/A	#N/A	#N/A	#N/A	#N/A	#N/A	#N/A	#N/A	#N/A	#N/A	#N/A	#N/A	#N/A	-2	#N/A	#N/A	#N/A	#N/A	#N/A	#N/A	#N/A	#N/A	#N/A	#N/A	#N/A	#N/A	#N/A	#N/A	#N/A	#N/A	#N/A
B_2D	4.347	3	4.489	3.749	-3.446	3.7	#N/A	3.837	-2052	3.324	2.738	2.789	3.888	2.864	2.828	3.196	-2.813	2.779	2.646	#N/A	3.051	-2.028	#N/A	2.155	#N/A	2.513	#N/A	2.166	#N/A	2.176	#N/A	#N/A	#N/A	#N/A	#N/A	-2.724	2.828	#N/A	#N/A	#N/A	#N/A	#N/A	#N/A	#N/A	#N/A	#N/A	#N/A	#N/A	#N/A
CD8_2D	4.807	3	3.746	3.968	-3.443	3.624	3.283	3.085	-2695	3.44	2.949	2.885	3.372	2.454	3.771	2.897	-3.056	3.374	2.433	#N/A	2.887	#N/A	2.214	#N/A	2.158	#N/A	#N/A	#N/A	#N/A	#N/A	#N/A	#N/A	#N/A	#N/A	2.138	-3.679	#N/A	#N/A	#N/A	#N/A	#N/A	#N/A	#N/A	#N/A	#N/A	2.176	#N/A	#N/A	#N/A
Dendritic_2D	2.384	2.53	2.054	2.124	-2.585	2.956	#N/A	#N/A	-2144	2.09	2.4	2.03	2.075	#N/A	#N/A	#N/A	#N/A	#N/A	2.646	#N/A	2.309	-2.028	2.535	2.155	#N/A	4.034	2.021	2.103	#N/A	#N/A	#N/A	#N/A	#N/A	3.269	#N/A	#N/A	#N/A	#N/A	#N/A	#N/A	#N/A	#N/A	#N/A	#N/A	#N/A	#N/A	#N/A	#N/A	#N/A
monocytes_2D	4.771	2.828	3.093	3.813	-3.693	3.547	#N/A	2.982	-3232	2.982	2.338	2.283	3.762	2.032	2.101	2.649	-2.6	3.272	#N/A	3.346	#N/A	-2.028	3.043	2.155	#N/A	3.309	#N/A	#N/A	#N/A	2.187	2.776	#N/A	#N/A	#N/A	#N/A	#N/A	#N/A	#N/A	#N/A	2.329	#N/A	#N/A	2.025	#N/A	2.084	#N/A	2.219	#N/A	#N/A
NT_2D	4.936	3.162	4.063	4.39	-4.371	4.052	3.167	3.652	-3302	3.269	3.167	2.448	3.11	2.76	3.771	3.551	-2.97	3.19	2.236	3.128	3.464	#N/A	2.387	2.155	2.12	#N/A	#N/A	#N/A	#N/A	2.315	#N/A	#N/A	#N/A	#N/A	2.138	#N/A	#N/A	#N/A	#N/A	#N/A	#N/A	#N/A	#N/A	#N/A	#N/A	#N/A	#N/A	#N/A	#N/A
Treg_2D	4.049	2.449	#N/A	3.033	-2.61	2.138	2.527	2.02	#N/A	2.166	2.601	#N/A	#N/A	2.242	2.309	2.529	-2.143	#N/A	2	#N/A	#N/A	#N/A	#N/A	#N/A	2.126	#N/A	2.652	#N/A	#N/A	#N/A	2.028	#N/A	#N/A	#N/A	#N/A	#N/A	#N/A	#N/A	#N/A	#N/A	#N/A	#N/A	#N/A	2.425	#N/A	#N/A	#N/A	#N/A	#N/A
Th1_2D	4.708	2.828	3.074	#N/A	-2.728	2.786	2.285	2.37	-2,18	2.037	#N/A	#N/A	2.041	#N/A	#N/A	#N/A	-2.438	#N/A	#N/A	3.037	#N/A	-2.121	#N/A	#N/A	#N/A	#N/A	#N/A	#N/A	#N/A	#N/A	2.155	#N/A	2.71	2.038	#N/A	#N/A	#N/A	2	#N/A	#N/A	#N/A	2.553	#N/A	#N/A	#N/A	#N/A	#N/A	#N/A	#N/A
Th2_2D	3.87	#N/A	#N/A	#N/A	#N/A	#N/A	#N/A	#N/A	#N/A	#N/A	#N/A	#N/A	#N/A	#N/A	#N/A	#N/A	#N/A	#N/A	#N/A	#N/A	#N/A	#N/A	#N/A	#N/A	#N/A	#N/A	#N/A	#N/A	#N/A	#N/A	#N/A	#N/A	#N/A	#N/A	#N/A	#N/A	#N/A	#N/A	#N/A	#N/A	#N/A	#N/A	#N/A	#N/A	#N/A	#N/A	#N/A	#N/A	#N/A
Th17_2D	3.057	#N/A	#N/A	#N/A	#N/A	#N/A	2.552	#N/A	#N/A	#N/A	#N/A	#N/A	#N/A	#N/A	#N/A	#N/A	#N/A	#N/A	#N/A	#N/A	#N/A	-2	#N/A	#N/A	#N/A	#N/A	#N/A	2.228	#N/A	#N/A	#N/A	#N/A	#N/A	#N/A	#N/A	#N/A	#N/A	#N/A	#N/A	#N/A	#N/A	#N/A	#N/A	#N/A	#N/A	#N/A	#N/A	#N/A	#N/A
B_3D	4.9	3.162	4.278	4.476	-2.558	2.848	2.676	2.306	-3215	3.03	2.334	2.133	2.576	2.728	2.84	2.39	#N/A	2.735	#N/A	#N/A	#N/A	-2.891	#N/A	#N/A	#N/A	2.06	#N/A	#N/A	#N/A	#N/A	#N/A	#N/A	#N/A	#N/A	2.138	#N/A	2.828	#N/A	#N/A	#N/A	#N/A	#N/A	#N/A	#N/A	#N/A	#N/A	#N/A	#N/A	#N/A
CD8_3D	5.099	2.53	2.956	5.114	-2.954	4.425	3.167	3.698	-3507	2.3	2.781	#N/A	3.104	3.769	3.638	2.256	-2.191	3.422	2.236	2.197	2.496	#N/A	2.535	2.155	2.006	#N/A	#N/A	2.225	2.705	2.361	#N/A	#N/A	#N/A	#N/A	#N/A	-4.297	#N/A	#N/A	#N/A	#N/A	#N/A	#N/A	#N/A	#N/A	#N/A	#N/A	#N/A	2.28	#N/A
Dendritic_3D	5.11	3	3.713	3.091	-3.45	3.149	3.659	3.008	-2,58	3.297	3.017	3.2	#N/A	#N/A	2.183	2.315	#N/A	#N/A	2.236	3.19	#N/A	#N/A	2.339	2.155	#N/A	3.246	3.018	#N/A	#N/A	2.549	2.463	#N/A	2.322	3.736	2.138	#N/A	#N/A	2.449	#N/A	#N/A	#N/A	#N/A	#N/A	#N/A	#N/A	#N/A	#N/A	#N/A	#N/A
monocytes_3D	5.463	2.828	4.071	5.788	-4.431	5.186	2.837	4.647	-4051	3.446	3.389	3.169	3.762	2.758	4.025	3.339	-3.388	4.003	2.236	3.608	3.004	#N/A	#N/A	2.155	2.449	3.936	#N/A	#N/A	3.321	3.364	2.287	#N/A	#N/A	#N/A	#N/A	#N/A	#N/A	#N/A	#N/A	#N/A	#N/A	#N/A	2.592	#N/A	3.167	#N/A	#N/A	#N/A	#N/A
NT_3D	5.099	2.828	2.669	4.993	-2.724	4.2	#N/A	2.63	-3505	#N/A	2.819	3.083	#N/A	3.033	3.771	#N/A	-2.701	2.808	2.236	2.624	2.84	#N/A	2.703	2.155	2.271	#N/A	#N/A	2.094	2.539	2.229	#N/A	#N/A	#N/A	#N/A	#N/A	#N/A	#N/A	#N/A	#N/A	#N/A	#N/A	#N/A	2.369	#N/A	#N/A	#N/A	2.219	2.28	#N/A
Treg_3D	5.051	2.828	2.363	3.924	-3.216	3.07	2.281	2.775	#N/A	2.308	3.209	#N/A	2.609	2.297	2.668	2.56	#N/A	2.098	2.433	2.652	#N/A	-2.121	#N/A	#N/A	2.248	#N/A	#N/A	#N/A	#N/A	#N/A	#N/A	#N/A	#N/A	#N/A	#N/A	#N/A	#N/A	#N/A	#N/A	#N/A	#N/A	#N/A	#N/A	#N/A	#N/A	2.176	2.213	2.249	#N/A
Th1_3D	3.642	2.449	3.494	3.043	-2.354	2.594	2.258	2.739	-2427	#N/A	#N/A	#N/A	#N/A	2.138	#N/A	#N/A	#N/A	#N/A	2	2.417	#N/A	-2.449	2.138	#N/A	#N/A	#N/A	2.402	#N/A	#N/A	#N/A	2.49	#N/A	#N/A	#N/A	#N/A	#N/A	#N/A	2	#N/A	2.578	2.418	2.037	#N/A	#N/A	#N/A	#N/A	#N/A	#N/A	#N/A
Th2_3D	3.774	2	2.164	#N/A	#N/A	3.144	2.854	#N/A	-2037	#N/A	#N/A	#N/A	#N/A	2.63	#N/A	#N/A	#N/A	2.033	2.219	#N/A	#N/A	-2.138	#N/A	#N/A	#N/A	#N/A	2.575	2.725	#N/A	#N/A	#N/A	#N/A	#N/A	#N/A	#N/A	#N/A	#N/A	2	#N/A	#N/A	2.622	#N/A	#N/A	#N/A	#N/A	#N/A	#N/A	#N/A	#N/A
B_5D	4.797	3	5.122	4.534	-3.693	3.117	#N/A	3.261	-3949	3.608	2.79	2.691	2.562	3.173	2.828	2.857	-2.236	2.131	#N/A	#N/A	2.145	-2.359	2.35	#N/A	#N/A	#N/A	#N/A	#N/A	#N/A	#N/A	#N/A	#N/A	#N/A	#N/A	2.138	#N/A	3	#N/A	#N/A	#N/A	#N/A	#N/A	#N/A	#N/A	#N/A	#N/A	#N/A	#N/A	#N/A
CD8_5D	5.183	3.162	4.787	4.804	-3.941	4.25	3.92	3.474	-3209	3.657	3.865	2.796	2.859	3.033	3.9	3.505	-2.389	3.642	2.63	3.216	#N/A	#N/A	2.387	2.155	2.653	#N/A	#N/A	2.26	2.223	2.956	#N/A	2.888	#N/A	#N/A	#N/A	-4.043	2.236	#N/A	2.619	#N/A	#N/A	#N/A	#N/A	#N/A	2.704	#N/A	#N/A	#N/A	#N/A
Dendritic_5D	4.025	2.53	2.555	2.254	-2.585	2.991	#N/A	#N/A	-2389	#N/A	2.248	2.663	#N/A	#N/A	2.065	#N/A	-2.809	#N/A	#N/A	2.335	2.324	#N/A	#N/A	#N/A	2.182	#N/A	#N/A	#N/A	#N/A	#N/A	#N/A	#N/A	#N/A	2.449	#N/A	#N/A	#N/A	#N/A	#N/A	#N/A	#N/A	#N/A	#N/A	#N/A	#N/A	#N/A	#N/A	#N/A	#N/A
monocytes_5D	3.526	2.53	2.338	2.52	#N/A	#N/A	#N/A	#N/A	-3025	#N/A	#N/A	2.44	#N/A	#N/A	#N/A	#N/A	#N/A	#N/A	#N/A	#N/A	2.286	-2.212	#N/A	#N/A	#N/A	2.235	#N/A	#N/A	#N/A	#N/A	#N/A	#N/A	#N/A	2.826	#N/A	#N/A	#N/A	#N/A	#N/A	2.264	#N/A	#N/A	2.18	#N/A	#N/A	#N/A	#N/A	#N/A	#N/A
NT_5D	5.373	3.162	5.218	5.653	-4.715	4.441	3.792	4.93	-3795	4.082	3.769	2.854	3.395	3.456	4.146	3.483	-2.925	3.739	2.433	3.475	3.357	#N/A	2.703	2.155	2.42	2.179	#N/A	3.177	2.938	3.166	2.786	3.326	#N/A	#N/A	2.138	#N/A	2.236	2.377	3.014	2.351	#N/A	#N/A	2.574	2.366	3.424	2.176	#N/A	#N/A	#N/A
Treg_5D	3.055	#N/A	#N/A	#N/A	#N/A	#N/A	#N/A	#N/A	#N/A	#N/A	#N/A	#N/A	#N/A	#N/A	#N/A	#N/A	#N/A	#N/A	#N/A	#N/A	#N/A	-2.449	#N/A	#N/A	#N/A	#N/A	#N/A	#N/A	#N/A	#N/A	#N/A	#N/A	2.173	#N/A	#N/A	#N/A	#N/A	#N/A	#N/A	#N/A	#N/A	#N/A	#N/A	#N/A	#N/A	#N/A	#N/A	#N/A	#N/A
Th1_5D	4.634	2.828	4.676	4.732	-3.096	3.059	2.713	2.429	-2564	2.985	2.781	2.742	#N/A	#N/A	3.962	2.365	#N/A	2.243	#N/A	#N/A	#N/A	#N/A	#N/A	#N/A	#N/A	2.103	2.451	2.666	2.579	#N/A	#N/A	2.645	3.091	#N/A	#N/A	#N/A	2.333	#N/A	2.376	#N/A	#N/A	#N/A	#N/A	#N/A	#N/A	#N/A	#N/A	#N/A	2.395
NK_5D	#N/A	#N/A	#N/A	#N/A	#N/A	#N/A	#N/A	#N/A	#N/A	#N/A	#N/A	#N/A	#N/A	#N/A	#N/A	#N/A	#N/A	#N/A	#N/A	#N/A	#N/A	#N/A	#N/A	#N/A	#N/A	#N/A	#N/A	#N/A	#N/A	#N/A	#N/A	#N/A	#N/A	#N/A	#N/A	#N/A	#N/A	#N/A	#N/A	#N/A	#N/A	#N/A	#N/A	#N/A	#N/A	#N/A	#N/A	#N/A	#N/A
B_7D	4.128	3	2.328	3.411	-2.085	#N/A	#N/A	#N/A	-3062	2.378	2.37	2.516	#N/A	#N/A	2.2	#N/A	-2.099	2.02	#N/A	2.334	#N/A	-2.212	#N/A	#N/A	#N/A	3.425	2.06	#N/A	#N/A	#N/A	#N/A	#N/A	2.167	#N/A	#N/A	#N/A	#N/A	#N/A	#N/A	2.521	#N/A	#N/A	2.18	#N/A	#N/A	#N/A	2.433	#N/A	#N/A
CD8_7D	4.297	2.333	3.512	4	-3.263	3.153	3.14	2.857	-2392	2.278	3.086	2.217	2.795	2.095	2.982	#N/A	-2.669	3.368	#N/A	#N/A	2.673	#N/A	2.168	2.155	2.042	#N/A	#N/A	#N/A	#N/A	2.258	#N/A	#N/A	#N/A	#N/A	#N/A	#N/A	#N/A	#N/A	#N/A	#N/A	#N/A	2.051	#N/A	2.621	#N/A	#N/A	#N/A	#N/A	#N/A
Dendtritic_7D	3.789	2.646	#N/A	#N/A	#N/A	#N/A	2.359	#N/A	-2165	#N/A	#N/A	2.595	2.635	#N/A	#N/A	#N/A	#N/A	#N/A	#N/A	#N/A	#N/A	-2.514	#N/A	#N/A	#N/A	#N/A	#N/A	#N/A	#N/A	#N/A	#N/A	#N/A	2.018	#N/A	2.138	#N/A	#N/A	#N/A	#N/A	#N/A	#N/A	#N/A	#N/A	#N/A	#N/A	#N/A	#N/A	#N/A	#N/A
monocytes_7D	4.128	3	2.328	3.411	-2.085	#N/A	#N/A	#N/A	-3062	2.378	2.37	2.516	#N/A	#N/A	2.2	#N/A	-2.099	2.02	#N/A	2.334	#N/A	-2.212	#N/A	#N/A	#N/A	3.425	2.06	#N/A	#N/A	#N/A	#N/A	#N/A	2.167	#N/A	#N/A	#N/A	#N/A	#N/A	#N/A	2.521	#N/A	#N/A	2.18	#N/A	#N/A	#N/A	2.433	#N/A	#N/A
NT_7D	5.546	3	4.218	4.884	-4.275	3.69	3.792	3.983	-3572	3.349	3.893	2.991	2.223	3.014	4.264	2.375	-3.388	3.097	2.236	3.065	2.848	#N/A	2.287	2.155	2.092	#N/A	#N/A	2.474	2.961	3.091	#N/A	3.13	#N/A	#N/A	#N/A	#N/A	2.236	2.377	3.233	2.37	#N/A	#N/A	2.375	2.754	3.205	#N/A	#N/A	2.147	2.208
NK_7D	2.682	#N/A	2.789	#N/A	-2.354	#N/A	#N/A	#N/A	-3105	#N/A	#N/A	#N/A	2.156	#N/A	#N/A	#N/A	#N/A	#N/A	#N/A	#N/A	#N/A	-2.236	#N/A	#N/A	#N/A	#N/A	#N/A	#N/A	#N/A	#N/A	#N/A	#N/A	#N/A	#N/A	#N/A	#N/A	#N/A	#N/A	#N/A	#N/A	#N/A	#N/A	#N/A	#N/A	#N/A	#N/A	#N/A	#N/A	#N/A
Treg_7D	3.789	3.162	4.078	4.085	-2.506	#N/A	3.014	2.267	-2559	3.03	2.589	2.973	3.38	2.534	2.673	2.777	#N/A	#N/A	#N/A	#N/A	2.111	-2.538	#N/A	#N/A	#N/A	#N/A	2.712	2.778	#N/A	#N/A	2.342	#N/A	#N/A	#N/A	2.137	#N/A	#N/A	#N/A	#N/A	#N/A	#N/A	#N/A	#N/A	#N/A	#N/A	#N/A	#N/A	2.091	#N/A
Th1_7D	4.364	2.828	3.848	3.582	-2.864	3.098	3.167	2.066	-2733	#N/A	2.414	#N/A	2.127	2.331	2.333	#N/A	#N/A	#N/A	#N/A	#N/A	#N/A	-2.538	#N/A	#N/A	#N/A	#N/A	3.187	2.139	#N/A	#N/A	2.075	#N/A	2.347	#N/A	#N/A	#N/A	#N/A	2	#N/A	2.644	2.259	#N/A	#N/A	#N/A	#N/A	#N/A	#N/A	#N/A	#N/A
[truncated: 61 more columns]
