# Supplementary material for: A dynamic single cell-based framework for digital twins to prioritize disease genes and drug targets
Source: Genome Med. 2022 May 6;14:48. doi: 10.1186/s13073-022-01048-4 (PMC9074288; doi:10.1186/s13073-022-01048-4)
Supplement: Supplementary file 9 — Additional file 9. Significantly enriched pathways (P-value < 0.05) of differentially expressed downstream target genes of PDGFB in scRNAseq of SAR. [file 13073_2022_1048_MOESM9_ESM.xlsx]

## Sheet: Sheet1
Ingenuity Canonical Pathways	-log(p-value)	Molecules
Hepatic Fibrosis Signaling Pathway	64.3	ACTA2,AKT1,AKT2,ARAF,BCL2,CASP3,CCL2,CCL3,CCND1,CDC42,CDKN1B,CEBPB,COL18A1,CREB1,CXCL8,EDN1,ELK1,FGF2,FGFR1,FLT1,FOS,FOXO1,FOXO4,FZD1,FZD2,GSK3B,HIF1A,HRAS,ICAM1,IKBKB,IL1B,IL1R1,IL1RL1,IL1RN,IRS2,ITGA5,ITGAV,ITGB1,ITGB3,JAK1,JAK2,JUN,KRAS,LRP1,MAP2K1,MAPK1,MAPK14,MAPK3,MAPK8,MTOR,MYC,MYL6,NFKB1,NFKBIA,PDGFA,PDGFB,PDGFC,PDGFD,PDGFRA,PDGFRB,PIK3CB,PIK3R1,PIK3R2,PIK3R3,PLCG1,PLCG2,PPARG,PRKCA,PRKCD…
Molecular Mechanisms of Cancer	59.5	ABL1,AKT1,AKT2,BAD,BAX,BBC3,BCL2,BMP3,BMP6,BRCA1,CASP3,CBL,CCND1,CCND2,CCND3,CCNE1,CDC42,CDK1,CDK2,CDK4,CDK6,CDKN1A,CDKN1B,CDKN2B,CRK,CTNND1,CYCS,ELK1,FASLG,FOS,FOXO1,FYN,FZD1,FZD2,GAB1,GAB2,GRB2,GSK3A,GSK3B,HDAC4,HDAC7,HIF1A,HRAS,IRS1,ITGA5,ITGAV,ITGB1,ITGB3,JAK1,JAK2,JUN,KRAS,LRP1,MAP2K1,MAPK1,MAPK14,MAPK3,MAPK8,MDM2,MYC,NF1,NFKB1,NFKBIA,NOTCH1,PAK1,PIK3CB,PIK3R1,PIK3R2,PIK3R3,PRKCA,PRKCD,PRKCE…
HER-2 Signaling in Breast Cancer	55.4	AKT1,AKT2,ARAF,AREG,ARF5,ARF6,BAD,CASP3,CCND1,CCNE1,CDC42,CDK4,CDKN1A,CDKN1B,ELK1,ERBB2,ETS1,ETS2,FGR,FOS,FOXO1,FOXO3,FYN,GRB2,GSK3A,GSK3B,HBEGF,HRAS,IKBKB,ITGB1,ITGB3,JUN,KRAS,LYN,MAP2K1,MAPK1,MAPK3,MDM2,MTOR,MYC,NFKB1,NFKBIA,PIK3CB,PIK3R1,PIK3R2,PIK3R3,PLCG1,PRKCA,PRKCD,PRKCE,PRKCZ,PTEN,PTGS2,RAF1,RB1,RPS6,RPS6KB1,RPS6KB2,SMAD3,SOS1,SP1,SRC,STAT3,TP53,YES1
Tumor Microenvironment Pathway	55.1	AKT1,AKT2,ARAF,BAD,BCL2,CCL2,CCND1,CD44,CSF1,CSF2,CXCL8,FASLG,FGF2,FGF7,FN1,FOS,FOXO1,FOXO3,FOXO4,HIF1A,HLA-E,HRAS,ICAM1,IGF1,IGF2,IL13,IL1B,IL6,ITGA5,ITGB3,JAK2,JUN,KRAS,MAP2K1,MAPK1,MAPK3,MMP12,MMP14,MMP9,MYC,NFKB1,PDGFA,PDGFB,PDGFC,PDGFD,PIK3CB,PIK3R1,PIK3R2,PIK3R3,PLAU,PTGS2,RAC1,RAF1,SLC2A1,SLC2A3,SLC2A4,SPP1,STAT3,TGFB1,TGFB3,TIAM1,TNC,VEGFA
Pancreatic Adenocarcinoma Signaling	47	ABL1,AKT1,AKT2,BAD,BCL2,CCND1,CCNE1,CDC42,CDK2,CDK4,CDKN1A,CDKN1B,CDKN2B,ELK1,ERBB2,GRB2,HBEGF,HDAC4,HDAC7,HMOX1,JAK1,JAK2,KRAS,MAP2K1,MAPK1,MAPK3,MAPK8,MDM2,MMP9,NFKB1,NOTCH1,PDGFC,PIK3CB,PIK3R1,PIK3R2,PIK3R3,PLD1,PTGS2,RAC1,RAF1,RB1,SMAD2,SMAD3,STAT1,STAT3,TGFB1,TGFB3,TP53,TYK2,VEGFA
Glioblastoma Multiforme Signaling	45.9	AKT1,AKT2,CCND1,CCND2,CCND3,CCNE1,CDC42,CDK2,CDK4,CDK6,CDKN1A,CDKN1B,FOXO1,FZD1,FZD2,GRB2,GSK3B,HRAS,IGF1,IGF1R,IGF2,KRAS,MAP2K1,MAPK1,MAPK3,MDM2,MTOR,MYC,NF1,PDGFA,PDGFB,PDGFC,PDGFD,PDGFRA,PDGFRB,PIK3CB,PIK3R1,PIK3R2,PIK3R3,PLCG1,PLCG2,PRKCD,PTEN,RAC1,RAF1,RB1,RHOA,RHOB,RHOG,RND3,RPS6KB1,SHC1,SOS1,SRC,TP53
Systemic Lupus Erythematosus In B Cell Signaling Pathway	45.1	AKT1,AKT2,BAD,BCL2,BTK,CBL,CCND1,CCND2,CCND3,CSF2,CXCL8,FASLG,FGR,FOS,FOXO1,FOXO3,FOXO4,FYN,GAB1,GRB2,GSK3B,HRAS,IL13,IL1B,IL2,IL6,INPPL1,JAK1,JAK2,JUN,KRAS,LIF,LYN,MAP2K1,MAPK1,MAPK3,MCL1,MTOR,MYC,NFATC3,NFKB1,PDPK1,PIK3CB,PIK3R1,PIK3R2,PIK3R3,PLCG2,PRKCA,PRKCD,PRKCE,PRKCZ,PTPN11,RAC1,RAF1,SHC1,SOS1,SRC,STAT1,STAT3,SYK,TGFB1,TGFB3,TYK2,VAV1,YES1
Regulation Of The Epithelial Mesenchymal Transition By Growth Factors Pathway	43.6	AKT1,AKT2,ARAF,CDC42,EGR1,ERBB2,ETS1,FASLG,FGF2,FGF7,FGFR1,FOS,FOXO1,FRS2,GAB1,GRB2,GSK3B,HRAS,IKBKB,IL6,JAK1,JAK2,JUN,KRAS,MAP2K1,MAPK1,MAPK14,MAPK3,MAPK8,MMP9,MTOR,NFKB1,PDGFA,PDGFB,PDGFC,PDGFD,PDGFRA,PDGFRB,PIK3CB,PIK3R1,PIK3R2,PIK3R3,PTPN11,RAC1,RAF1,RHOA,SHC1,SMAD2,SMAD3,SNAI1,SOS1,STAT3,TGFB1,TGFB3,TWIST1,TYK2
Role of Tissue Factor in Cancer	43.1	AKT1,AKT2,ARRB2,CASP3,CDC42,CFL1,CSF1,CSF2,CXCL8,EGR1,EIF4E,F3,FGR,FYN,HBEGF,HRAS,IL1B,ITGAV,ITGB1,ITGB3,JAK2,KRAS,LIMK1,LYN,MAPK1,MAPK14,MAPK3,MTOR,PAK1,PIK3CB,PIK3R1,PIK3R2,PIK3R3,PLAUR,PRKCA,PTEN,PTK2B,PTPN11,RAC1,RPS6KA2,RPS6KB1,SRC,STAT5B,TP53,VEGFA,YES1
IL-8 Signaling	42.8	AKT1,AKT2,ARAF,ARRB2,BAX,BCL2,CCND1,CCND2,CCND3,CDC42,CXCL8,EIF4EBP1,FLT1,FOS,HBEGF,HMOX1,HRAS,ICAM1,IKBKB,ITGAV,ITGB3,JUN,KRAS,LASP1,LIMK1,MAP2K1,MAPK1,MAPK3,MAPK8,MMP9,MTOR,NFKB1,NFKBIA,PDGFC,PIK3CB,PIK3R1,PIK3R2,PIK3R3,PLD1,PRKCA,PRKCD,PRKCE,PRKCZ,PTGS2,PTK2,PTK2B,RAC1,RAF1,RHOA,RHOB,RHOG,RND3,RPS6KB1,SRC,VASP,VCAM1,VEGFA
PDGF Signaling	42.3	ABL1,ACP1,CAV1,CRK,ELK1,FOS,GRB2,HRAS,INPPL1,JAK1,JAK2,JUN,KRAS,MAP2K1,MAPK1,MAPK3,MAPK8,MYC,PDGFA,PDGFB,PDGFC,PDGFD,PDGFRA,PDGFRB,PIK3CB,PIK3R1,PIK3R2,PIK3R3,PLCG1,PLCG2,PRKCA,RAF1,RASA1,SHC1,SOS1,SPHK1,SRC,SRF,STAT1,STAT3,TYK2
Fcγ Receptor-mediated Phagocytosis in Macrophages and Monocytes	42.1	ACTA2,ACTC1,AKT1,AKT2,ARF6,CBL,CDC42,CRK,CSF2,DOCK1,FGR,FYN,GAB2,HMOX1,LYN,MAPK1,MAPK3,NCK1,NCK2,PAK1,PIK3R1,PIK3R2,PIK3R3,PLCG1,PLD1,PRKCA,PRKCD,PRKCE,PRKCZ,PTEN,PTK2B,PXN,RAC1,RPS6KB1,RPS6KB2,SRC,SYK,VASP,VAV1,VAV2,VAV3,YES1
Erythropoietin Signaling Pathway	40.6	AKT1,AKT2,BAD,CCND1,CCND2,CSF2,CXCL8,ELK1,FASLG,FOS,FOXO3,GRB2,GSK3B,HIF1A,HRAS,IL13,IL1B,IL2,IL6,IRS2,JAK2,JUN,KRAS,LIF,MAP2K1,MAPK1,MAPK3,MDM2,MTOR,NFKB1,NFKBIA,PDPK1,PIK3CB,PIK3R1,PIK3R2,PIK3R3,PLCG1,PRKCA,PRKCD,PRKCE,PRKCZ,RAC1,RAF1,RPS6KB1,SHC1,SOS1,SRC,STAT5B,TGFB1,TGFB3,TP53
B Cell Receptor Signaling	40.2	ABL1,AKT1,AKT2,BAD,BTK,CDC42,CFL1,CREB1,DAPP1,EGR1,ELK1,ETS1,FOXO1,GAB1,GAB2,GRB2,GSK3A,GSK3B,HRAS,IKBKB,INPPL1,JUN,KRAS,LYN,MAP2K1,MAPK1,MAPK14,MAPK3,MAPK8,MTOR,NFATC3,NFKB1,NFKBIA,PDPK1,PIK3CB,PIK3R1,PIK3R2,PIK3R3,PLCG2,PTEN,PTK2,PTK2B,PTPN11,RAC1,RAF1,RPS6KB1,RPS6KB2,SHC1,SOS1,SYK,VAV1,VAV2,VAV3
Glioma Signaling	40.2	ABL1,AKT1,AKT2,CCND1,CCND2,CCND3,CDK4,CDK6,CDKN1A,CDKN2B,GRB2,HDAC4,HDAC7,HRAS,IGF1,IGF1R,IGF2,KRAS,MAP2K1,MAPK1,MAPK3,MDM2,MTOR,PDGFA,PDGFB,PDGFC,PDGFD,PDGFRA,PDGFRB,PIK3CB,PIK3R1,PIK3R2,PIK3R3,PLCG1,PLCG2,PRKCA,PRKCD,PRKCE,PRKCZ,PTEN,RAF1,RB1,SHC1,SOS1,TP53
HIF1α Signaling	39.5	ADM,AKT1,AKT2,ARAF,BMP6,CDKN1A,EDN1,EIF4E,EIF4EBP1,FGF2,FLT1,HIF1A,HMOX1,HRAS,IGF1,IGF2,IL6,JUN,KRAS,MAP2K1,MAPK1,MAPK3,MDM2,MMP12,MMP14,MMP9,MTOR,PDGFB,PDGFC,PIK3CB,PIK3R1,PIK3R2,PIK3R3,PLCG1,PLCG2,PRKCA,PRKCD,PRKCE,PRKCZ,RAC1,RACK1,RAF1,RPS6,RPS6KB1,RPS6KB2,SAT1,SERPINE1,SLC2A1,SLC2A3,SLC2A4,STAT3,TGFB1,TP53,VEGFA
PTEN Signaling	39.5	AKT1,AKT2,BAD,BCL2,CASP3,CBL,CCND1,CDC42,CDKN1A,CDKN1B,FASLG,FGFR1,FLT1,FOXO1,FOXO3,FOXO4,GRB2,GSK3A,GSK3B,HRAS,IGF1R,IKBKB,INPPL1,ITGA5,ITGAV,ITGB1,ITGB3,KRAS,MAP2K1,MAPK1,MAPK3,NFKB1,PDGFRA,PDGFRB,PDPK1,PIK3CB,PIK3R1,PIK3R2,PIK3R3,PRKCZ,PTEN,PTK2,RAC1,RAF1,RPS6KB1,RPS6KB2,SHC1,SOS1
Neuregulin Signaling	38.7	AKT1,AKT2,AREG,BAD,CDKN1B,CRK,ELK1,ERBB2,EREG,ERRFI1,GRB2,HBEGF,HRAS,ITGA5,ITGAV,ITGB1,ITGB3,KRAS,MAP2K1,MAPK1,MAPK3,MTOR,MYC,PDPK1,PIK3R1,PIK3R2,PIK3R3,PLCG1,PLCG2,PRKCA,PRKCD,PRKCE,PRKCZ,PTEN,PTPN11,RAF1,RPS6,RPS6KB1,RPS6KB2,SHC1,SOS1,SRC,STAT5B
IGF-1 Signaling	38.1	AKT1,AKT2,BAD,ELK1,FOS,FOXO1,FOXO3,GRB2,HRAS,IGF1,IGF1R,IGFBP4,IRS1,IRS2,JAK1,JAK2,JUN,KRAS,MAP2K1,MAPK1,MAPK3,MAPK8,PDPK1,PIK3CB,PIK3R1,PIK3R2,PIK3R3,PRKCZ,PTK2,PTPN11,PXN,RAF1,RASA1,RPS6KB1,RPS6KB2,SHC1,SOCS1,SOCS3,SOS1,SRF,STAT3
IL-7 Signaling Pathway	37.9	AKT1,AKT2,BAD,BAX,BCL2,CCND1,CCND3,CDK2,CDKN1B,FOXO1,FOXO3,FOXO4,FYN,GRB2,GSK3A,GSK3B,JAK1,JUN,LYN,MAPK1,MAPK14,MAPK3,MCL1,MYC,PDPK1,PIK3CB,PIK3R1,PIK3R2,PIK3R3,PTK2,SHC1,SLC2A1,SOCS1,SOS1,STAT1,STAT5B
Insulin Receptor Signaling	37.8	AKT1,AKT2,BAD,CBL,CRK,EIF4E,EIF4EBP1,FOXO1,FOXO3,FOXO4,FYN,GAB1,GRB2,GSK3A,GSK3B,HRAS,INPPL1,IRS1,IRS2,JAK1,JAK2,KRAS,MAP2K1,MAPK1,MAPK3,MAPK8,MTOR,NCK1,PDPK1,PIK3CB,PIK3R1,PIK3R2,PIK3R3,PRKCZ,PTEN,PTPN1,PTPN11,RAF1,RPS6KB1,RPS6KB2,SGK1,SHC1,SLC2A4,SOCS3,SOS1
Estrogen Receptor Signaling	37.7	AKT1,AKT2,ARG2,BAD,BCL2,CAV1,CCND1,CDKN1A,CFL1,CREB1,EIF4E,EIF4EBP1,FOS,FOXO1,FOXO3,FOXO4,GRB2,GSK3A,GSK3B,HES1,HIF1A,HRAS,IGF1,IGF1R,IGF2,JAK1,JAK2,JUN,KRAS,LIMK1,MAP2K1,MAPK1,MAPK3,MMP12,MMP14,MMP9,MTOR,MYC,MYL6,NDUFB8,NFKB1,NOTCH1,PAK1,PCNA,PDGFC,PIK3CB,PIK3R1,PIK3R2,PIK3R3,PLCG1,PLCG2,PRKCA,PRKCD,PRKCE,PRKCZ,PTEN,RAF1,RHOA,RPS6KB1,RPS6KB2,SHC1,SNAI1,SOD2,SOS1,SP1,SRC,TP53,TYK2,VEGFA
HGF Signaling	37.3	AKT1,AKT2,CCND1,CDC42,CDK2,CDKN1A,DOCK1,ELK1,ETS1,ETS2,FOS,GAB1,GRB2,HRAS,IL6,ITGA5,ITGAV,ITGB1,ITGB3,JUN,KRAS,MAP2K1,MAPK1,MAPK3,MAPK8,PAK1,PIK3CB,PIK3R1,PIK3R2,PIK3R3,PLCG1,PLCG2,PRKCA,PRKCD,PRKCE,PRKCZ,PTGS2,PTK2,PTPN11,PXN,RAC1,RAF1,SOS1,STAT3
Integrin Signaling	37	ABL1,ACTA2,ACTC1,AKT1,AKT2,ARF5,ARF6,CAPN2,CAV1,CDC42,CRK,CTTN,DOCK1,FYN,GIT1,GRB2,GSK3B,HRAS,ITGA5,ITGAV,ITGB1,ITGB3,KRAS,MAP2K1,MAPK1,MAPK3,MAPK8,NCK1,NCK2,PAK1,PDGFB,PFN2,PIK3CB,PIK3R1,PIK3R2,PIK3R3,PLCG1,PLCG2,PTEN,PTK2,PXN,RAC1,RAF1,RHOA,RHOB,RHOG,RND3,SHC1,SOS1,SRC,TNK2,VASP
Senescence Pathway	36.9	AKT1,AKT2,ANAPC5,ARAF,ATF3,BHLHE40,CAPN2,CCND1,CCND2,CCND3,CCNE1,CDK1,CDK2,CDK4,CDK6,CDKN1A,CDKN1B,CDKN2B,CEBPB,CXCL8,EIF4E,EIF4EBP1,ETS1,ETS2,FOXO3,FOXO4,GADD45A,HRAS,IKBKB,IL6,JUN,KRAS,MAP2K1,MAPK1,MAPK14,MAPK3,MAPK7,MDM2,MTOR,NF1,NFATC3,NFKB1,PCGF2,PIK3CB,PIK3R1,PIK3R2,PIK3R3,PRKCZ,PTEN,RAF1,RB1,SERPINE1,SMAD1,SMAD2,SMAD3,SOD2,TGFB1,TGFB3,TP53,ZFP36L1
PI3K/AKT Signaling	36.8	AKT1,AKT2,BAD,BCL2,CCND1,CDKN1A,CDKN1B,EIF4E,EIF4EBP1,FOXO1,FOXO3,GAB1,GAB2,GDF15,GRB2,GSK3A,GSK3B,HRAS,IKBKB,IL1R1,IL1RL1,INPPL1,ITGA5,ITGAV,ITGB1,ITGB3,JAK1,JAK2,KRAS,MAP2K1,MAPK1,MAPK3,MCL1,MDM2,MTOR,NFKB1,NFKBIA,PDPK1,PIK3CB,PIK3R1,PIK3R2,PIK3R3,PTEN,PTGS2,RAF1,RPS6KB1,RPS6KB2,SHC1,SOS1,TP53,TYK2
Role of Macrophages, Fibroblasts and Endothelial Cells in Rheumatoid Arthritis	36.3	AKT1,AKT2,CCL2,CCND1,CEBPB,CEBPD,CEBPZ,CREB1,CSF1,CSF2,CXCL8,FGF2,FN1,FOS,FZD1,FZD2,GSK3B,HRAS,ICAM1,IKBKB,IL1B,IL1R1,IL1RL1,IL1RN,IL6,JAK2,JUN,KRAS,LRP1,MAP2K1,MAPK1,MAPK14,MAPK3,MYC,NFATC3,NFKB1,NFKBIA,PDGFA,PDGFB,PDGFC,PDGFD,PIK3CB,PIK3R1,PIK3R2,PIK3R3,PLCG1,PLCG2,PRKCA,PRKCD,PRKCE,PRKCZ,RAC1,RAF1,RHOA,SOCS1,SOCS3,SRC,STAT3,TGFB1,VCAM1,VEGFA
ErbB Signaling	36	AKT1,AREG,CDC42,ELK1,ERBB2,EREG,FOS,FOXO1,GRB2,GSK3B,HBEGF,HRAS,JUN,KRAS,MAP2K1,MAPK1,MAPK14,MAPK3,MAPK8,MTOR,NCK1,NCK2,PAK1,PDPK1,PIK3CB,PIK3R1,PIK3R2,PIK3R3,PLCG1,PLCG2,PRKCA,PRKCD,PRKCE,PRKCZ,RAF1,RPS6KB1,SHC1,SOS1
ILK Signaling	33.7	ACTA2,ACTC1,AKT1,AKT2,CASP3,CCND1,CDC42,CFL1,CREB1,DOCK1,FLNA,FN1,FOS,GSK3A,GSK3B,HIF1A,IRS1,IRS2,ITGB1,ITGB3,JUN,MAPK1,MAPK3,MAPK8,MMP9,MTOR,MYC,MYH11,MYL6,NCK2,NFKB1,PDGFC,PDPK1,PIK3CB,PIK3R1,PIK3R2,PIK3R3,PTEN,PTGS2,PTK2,PXN,RAC1,RHOA,RHOB,RHOG,RND3,SNAI1,VEGFA
PI3K Signaling in B Lymphocytes	33.7	ABL1,AKT1,AKT2,ATF1,ATF3,BTK,C3,CBL,CREB1,DAPP1,ELK1,FOS,FOXO3,FYN,HRAS,IKBKB,IRS1,IRS2,JUN,KRAS,LYN,MAP2K1,MAPK1,MAPK3,NFATC3,NFKB1,NFKBIA,PDPK1,PIK3CB,PIK3R1,PIK3R2,PLCG1,PLCG2,PLEKHA1,PRKCZ,PTEN,RAC1,RAF1,SYK,VAV1,VAV2,VAV3
Chronic Myeloid Leukemia Signaling	33.4	ABL1,AKT1,AKT2,BAD,CCND1,CCND2,CCND3,CDK4,CDK6,CDKN1A,CDKN1B,CRK,GAB2,GRB2,HDAC4,HDAC7,HRAS,IKBKB,KRAS,MAP2K1,MAPK1,MAPK3,MDM2,MYC,NFKB1,PIK3CB,PIK3R1,PIK3R2,PIK3R3,PTPN11,RAF1,RB1,SMAD3,SOS1,STAT5B,TGFB1,TGFB3,TP53
ERK/MAPK Signaling	32.7	ARAF,ATF1,BAD,CREB1,CRK,DOCK1,DUSP1,DUSP6,EIF4E,EIF4EBP1,ELK1,ETS1,ETS2,FOS,FYN,GRB2,HRAS,ITGA5,ITGAV,ITGB1,ITGB3,KRAS,MAP2K1,MAPK1,MAPK3,MYC,PAK1,PIK3CB,PIK3R1,PIK3R2,PIK3R3,PLA2G4A,PLCG1,PLCG2,PPARG,PRKCA,PRKCD,PRKCE,PTK2,PTK2B,PXN,RAC1,RAF1,SHC1,SOS1,SRC,SRF,STAT1,STAT3
IL-6 Signaling	32.5	A2M,AKT1,AKT2,CEBPB,CXCL8,CYP19A1,ELK1,FOS,GRB2,HRAS,IKBKB,IL1B,IL1R1,IL1RL1,IL1RN,IL6,JAK2,JUN,KRAS,MAP2K1,MAPK1,MAPK14,MAPK3,MAPK8,MCL1,NFKB1,NFKBIA,PIK3CB,PIK3R1,PIK3R2,PIK3R3,PTPN11,RAF1,SHC1,SOCS1,SOCS3,SOS1,SRF,STAT3,VEGFA
Glucocorticoid Receptor Signaling	32.4	A2M,ADRB2,AKT1,AKT2,ARG2,BCL2,BRCA1,CAV1,CCL2,CCL3,CDKN1A,CREB1,CSF2,CXCL3,CXCL8,DUSP1,ELK1,FOS,FOXO3,GRB2,HLA-E,HRAS,ICAM1,IGF1,IKBKB,IL13,IL1B,IL1R1,IL1RL1,IL1RN,IL2,IL6,JAK1,JAK2,JUN,KRAS,MAP2K1,MAPK1,MAPK14,MAPK3,MAPK8,MMP9,MYC,NDUFB8,NFATC3,NFKB1,NFKBIA,NR3C2,PIK3CB,PIK3R1,PIK3R2,PIK3R3,PLA2G4A,PLAU,PPARG,PTGS2,RAC1,RAF1,SERPINE1,SGK1,SHC1,SMAD2,SMAD3,SOS1,SRC,STAT1,STAT3,STAT5B,TAF9,TGFB1,T…
IL-3 Signaling	31.7	AKT1,AKT2,BAD,ELK1,FOS,FOXO1,GAB2,GRB2,HRAS,JAK1,JAK2,JUN,KRAS,MAP2K1,MAPK1,MAPK3,PAK1,PIK3CB,PIK3R1,PIK3R2,PIK3R3,PRKCA,PRKCD,PRKCE,PRKCZ,RAC1,RAF1,SHC1,SOS1,STAT1,STAT3,STAT5B,STAT6
EGF Signaling	31.7	AKT1,AKT2,ELK1,FOS,GRB2,HRAS,JAK1,JUN,MAP2K1,MAPK1,MAPK14,MAPK3,MAPK8,MTOR,PIK3CB,PIK3R1,PIK3R2,PIK3R3,PLCG1,PRKCA,RAF1,RASA1,RPS6KB1,SHC1,SOS1,SRC,SRF,STAT1,STAT3
Prolactin Signaling	31.7	CEBPB,FOS,FYN,GRB2,HRAS,IRS1,JAK2,JUN,KRAS,MAP2K1,MAPK1,MAPK3,MYC,PDPK1,PIK3CB,PIK3R1,PIK3R2,PIK3R3,PLCG1,PLCG2,PRKCA,PRKCD,PRKCE,PRKCZ,PTPN11,RAF1,SHC1,SOCS1,SOCS3,SOS1,SP1,STAT1,STAT3,STAT5B
NGF Signaling	31.6	AKT1,AKT2,BAX,CDC42,CREB1,CRK,ELK1,GAB1,GRB2,HRAS,IKBKB,KRAS,MAP2K1,MAPK1,MAPK3,MAPK7,MAPK8,NFKB1,PDPK1,PIK3CB,PIK3R1,PIK3R2,PIK3R3,PLCG1,PLCG2,PRKCD,PRKCZ,PTPN11,RAC1,RAF1,RHOA,RHOG,RPS6KA2,RPS6KB1,RPS6KB2,SHC1,SOS1,TP53
Regulation of the Epithelial-Mesenchymal Transition Pathway	31.4	AKT1,AKT2,ARAF,EGR1,ETS1,FGF2,FGF7,FGFR1,FRS2,FZD1,FZD2,GAB1,GRB2,GSK3B,HIF1A,HRAS,JAG1,JAK1,JAK2,KRAS,MAP2K1,MAPK1,MAPK3,MMP9,NFKB1,NOTCH1,NOTCH2,NOTCH3,PDGFD,PDGFRB,PIK3CB,PIK3R1,PIK3R2,PIK3R3,PTPN11,RAF1,RHOA,SMAD2,SMAD3,SNAI1,SOS1,STAT3,TGFB1,TGFB3,TWIST1,TYK2
Cardiac Hypertrophy Signaling (Enhanced)	31.4	ADRB2,AKT1,AKT2,ATP2A2,CSF2,CXCL8,EDN1,EIF4E,EIF4EBP1,ELK1,FASLG,FGF2,FGF7,FGFR1,FZD1,FZD2,GSK3A,GSK3B,HDAC4,HDAC7,HRAS,IGF1,IGF1R,IKBKB,IL13,IL1B,IL1R1,IL1RL1,IL2,IL6,ITGA5,ITGAV,ITGB1,ITGB3,JAK2,JUN,KRAS,LIF,MAP2K1,MAPK1,MAPK14,MAPK3,MAPK7,MAPK8,MTOR,MYC,NFATC3,NFKB1,PIK3CB,PIK3R1,PIK3R2,PIK3R3,PLCG1,PLCG2,PRKCA,PRKCD,PRKCE,PRKCZ,PTEN,PTGS2,PTK2,RAF1,RHOA,RPS6,RPS6KB1,RPS6KB2,RYR3,SRF,STAT3,TGF…
MSP-RON Signaling In Cancer Cells Pathway	31.1	ACTA2,AKT1,AKT2,ARAF,CCND1,CREB1,ETS1,ETS2,FLNA,FOS,GRB2,GSK3B,HIF1A,HRAS,ITGB1,JUN,KRAS,MAP2K1,MAPK1,MAPK3,MTOR,MYC,NFKB1,NFKBIA,PDGFC,PIK3CB,PIK3R1,PIK3R2,PIK3R3,PLAUR,PTK2,PTK2B,RAF1,RPS6KA2,SMAD2,SOS1,SP1,SRC,STAT3,VEGFA
JAK/Stat Signaling	31.1	AKT1,AKT2,CDKN1A,CEBPB,FOS,GRB2,HRAS,IL6,JAK1,JAK2,JUN,KRAS,MAP2K1,MAPK1,MAPK3,MTOR,NFKB1,PIK3CB,PIK3R1,PIK3R2,PIK3R3,PTPN1,PTPN11,RAF1,SHC1,SOCS1,SOCS3,SOS1,STAT1,STAT3,STAT5B,STAT6,TYK2
VEGF Signaling	30.9	ACTA2,ACTC1,AKT1,AKT2,BAD,BCL2,EIF2S1,ELAVL1,FLT1,FOXO1,FOXO3,GRB2,HIF1A,HRAS,KRAS,MAP2K1,MAPK1,MAPK3,PDGFC,PIK3CB,PIK3R1,PIK3R2,PIK3R3,PLCG1,PLCG2,PRKCA,PTK2,PTK2B,PTPN11,PXN,RAF1,SHC1,SOS1,SRC,VEGFA
ErbB2-ErbB3 Signaling	30.8	AKT1,BAD,CCND1,CDKN1B,ELK1,ERBB2,FOXO1,GRB2,GSK3A,GSK3B,HRAS,JUN,KRAS,MAP2K1,MAPK1,MAPK3,MYC,PDPK1,PIK3CB,PIK3R1,PIK3R2,PIK3R3,PTEN,RAF1,SHC1,SOS1,SP1,STAT3,STAT5B,TYK2
Hepatic Fibrosis / Hepatic Stellate Cell Activation	30.6	A2M,ACTA2,BAX,BCL2,CCL2,COL18A1,COL6A1,CSF1,CXCL3,CXCL8,EDN1,FASLG,FGF2,FGFR1,FLT1,FN1,ICAM1,IGF1,IGF1R,IGF2,IGFBP4,IL1B,IL1R1,IL1RL1,IL6,KLF6,MMP9,MYH11,MYL6,NFKB1,PDGFA,PDGFB,PDGFC,PDGFD,PDGFRA,PDGFRB,SERPINE1,SMAD2,SMAD3,STAT1,TGFB1,TGFB3,TIMP1,VCAM1,VEGFA
Growth Hormone Signaling	30.6	A2M,ELK1,FOS,IGF1,IGF1R,IGF2,IRS1,JAK2,MAPK1,MAPK3,PDPK1,PIK3CB,PIK3R1,PIK3R2,PIK3R3,PLCG1,PLCG2,PRKCA,PRKCD,PRKCE,PRKCZ,RPS6KA2,RPS6KB1,RPS6KB2,SLC2A4,SOCS1,SOCS3,SRF,STAT1,STAT3,STAT5B
Fc Epsilon RI Signaling	30.3	AKT1,AKT2,BTK,CSF2,FYN,GAB1,GRB2,HRAS,IL13,INPPL1,KRAS,LYN,MAP2K1,MAPK1,MAPK14,MAPK3,MAPK8,PDPK1,PIK3CB,PIK3R1,PIK3R2,PIK3R3,PLA2G4A,PLCG1,PLCG2,PRKCA,PRKCD,PRKCE,PRKCZ,PTPN11,RAC1,RAF1,SOS1,SYK,VAV1,VAV2,VAV3
PAK Signaling	30.3	CASP3,CDC42,CFL1,GIT1,GRB2,HRAS,ITGA5,ITGAV,ITGB1,ITGB3,KRAS,LIMK1,MAP2K1,MAPK1,MAPK3,MAPK8,MYL6,NCK1,NCK2,PAK1,PDGFA,PDGFB,PDGFC,PDGFD,PDGFRA,PDGFRB,PIK3CB,PIK3R1,PIK3R2,PIK3R3,PTK2,PTK2B,PXN,RAC1,RAF1,SHC1,SOS1
FLT3 Signaling in Hematopoietic Progenitor Cells	30.2	AKT1,AKT2,BAD,CBL,CREB1,EIF4E,EIF4EBP1,ELK1,GAB2,GRB2,HRAS,KRAS,MAP2K1,MAPK1,MAPK14,MAPK3,MTOR,PDPK1,PIK3CB,PIK3R1,PIK3R2,PIK3R3,PTPN11,RAF1,RPS6KA2,RPS6KB1,SHC1,SOS1,STAT1,STAT3,STAT5B,STAT6
Acute Phase Response Signaling	30.2	A2M,AKT1,AKT2,C3,CEBPB,CP,ELK1,FN1,FOS,GRB2,HMOX1,HRAS,IKBKB,IL1B,IL1R1,IL1RN,IL6,JAK2,JUN,KRAS,MAP2K1,MAPK1,MAPK14,MAPK3,MAPK8,MTOR,NFKB1,NFKBIA,PDPK1,PIK3CB,PIK3R1,PIK3R2,PIK3R3,PTPN11,RAF1,RBP1,SERPINE1,SERPINF1,SHC1,SOCS1,SOCS3,SOD2,SOS1,STAT3
Leukocyte Extravasation Signaling	29.6	ABL1,ACTA2,ACTC1,BTK,CD44,CDC42,CRK,CTNND1,CTTN,CYBA,FER,ICAM1,ITGB1,MAPK1,MAPK14,MAPK8,MMP12,MMP14,MMP9,MYL6,PIK3CB,PIK3R1,PIK3R2,PIK3R3,PLCG1,PLCG2,PRKCA,PRKCD,PRKCE,PRKCZ,PTK2,PTK2B,PTPN11,PXN,RAC1,RHOA,SRC,TIMP1,TIMP3,VASP,VAV1,VAV2,VAV3,VCAM1
Thrombopoietin Signaling	29.4	FOS,GAB2,GRB2,HRAS,IRS2,JAK2,JUN,KRAS,MAP2K1,MAPK1,MAPK3,MYC,PIK3CB,PIK3R1,PIK3R2,PIK3R3,PLCG1,PLCG2,PRKCA,PRKCD,PRKCE,PRKCZ,PTPN11,RAF1,SHC1,SOS1,STAT1,STAT3,STAT5B
Colorectal Cancer Metastasis Signaling	29.3	AKT1,AKT2,BAD,BAX,CASP3,CCND1,CDC42,FOS,FZD1,FZD2,GRB2,GSK3B,HRAS,IL6,JAK1,JAK2,JUN,KRAS,LRP1,MAP2K1,MAPK1,MAPK3,MAPK8,MMP12,MMP14,MMP9,MYC,NFKB1,PDGFC,PIK3CB,PIK3R1,PIK3R2,PIK3R3,PTGS2,RAC1,RHOA,RHOB,RHOG,RND3,SMAD2,SMAD3,SOS1,SRC,STAT1,STAT3,TGFB1,TGFB3,TP53,TYK2,VEGFA
Actin Cytoskeleton Signaling	29.1	ACTA2,ACTC1,CDC42,CFL1,CRK,DOCK1,FGF2,FGF7,FLNA,FN1,GIT1,GRB2,HRAS,ITGA5,ITGAV,ITGB1,ITGB3,KRAS,LIMK1,MAP2K1,MAPK1,MAPK3,MYH11,MYL6,PAK1,PDGFA,PDGFB,PDGFC,PDGFD,PFN2,PIK3CB,PIK3R1,PIK3R2,PIK3R3,PTK2,PXN,RAC1,RAF1,RHOA,SHC1,SLC9A1,SOS1,SSH1,TIAM1,VAV1,VAV2,VAV3,WASF1
Prostate Cancer Signaling	28.9	ABL1,AKT1,AKT2,BAD,BCL2,CCND1,CCNE1,CDK2,CDKN1A,CDKN1B,CREB1,FOXO1,GRB2,GSK3B,HDAC4,HDAC7,HRAS,KRAS,MAP2K1,MAPK1,MAPK3,MDM2,MTOR,NFKB1,NFKBIA,PDPK1,PIK3CB,PIK3R1,PIK3R2,PIK3R3,PTEN,RAF1,RB1,SOS1,TP53
Osteoarthritis Pathway	28.9	CASP3,CASP4,CEBPB,CREB1,CXCL8,FGF2,FGFR1,FN1,FOXO3,FZD1,FZD2,GREM1,HDAC4,HES1,HIF1A,IL1B,IL1R1,IL1RL1,ITGA5,ITGAV,ITGB1,ITGB3,JAG1,LRP1,MMP12,MMP9,MTOR,MYBBP1A,NAMPT,NFKB1,NOTCH1,PDGFC,PPARD,PPARG,PTGS2,RAC1,S1PR2,SDC4,SMAD1,SMAD2,SMAD3,SP1,SPHK1,SPP1,TGFB1,TIMP3,VEGFA
HMGB1 Signaling	28.4	AKT1,AKT2,CCL2,CDC42,CSF2,CXCL8,ELK1,FASLG,FOS,HRAS,ICAM1,IL13,IL1B,IL1R1,IL2,IL6,JUN,KRAS,LIF,MAP2K1,MAPK1,MAPK14,MAPK3,MAPK8,NFKB1,PIK3CB,PIK3R1,PIK3R2,PIK3R3,PLAT,RAC1,RHOA,RHOB,RHOG,RND3,SERPINE1,SP1,TGFB1,TGFB3,VCAM1
Coronavirus Pathogenesis Pathway	28	ABL1,BAX,BCL2,CASP3,CCL2,CCND1,CCNE1,CDK2,CDK4,CXCL8,DDIT3,EIF4E,ELK1,FASLG,FOS,HDAC4,HDAC7,HIF1A,IKBKB,IL1B,IL6,JAK1,JUN,MAPK1,MAPK14,MAPK3,MAPK8,NFKB1,NFKBIA,PTGS2,RB1,RIPK3,RPS14,RPS15,RPS3,RPS6,SERPINE1,SMAD3,STAT1,STAT3,TGFB1,TP53,TYK2
Axonal Guidance Signaling	27.6	ABL1,AKT1,AKT2,BMP3,BMP6,CDC42,CFL1,CRK,DOCK1,EIF4E,ERBB2,FYN,FZD1,FZD2,GIT1,GRB2,GSK3B,HRAS,IGF1,ITGA5,ITGAV,ITGB1,ITGB3,KRAS,LIMK1,MAP2K1,MAPK1,MAPK3,MMP12,MMP14,MMP9,MYL6,NCK1,NCK2,NFATC3,NRP1,PAK1,PDGFA,PDGFB,PDGFC,PDGFD,PFN2,PIK3CB,PIK3R1,PIK3R2,PIK3R3,PLCG1,PLCG2,PRKCA,PRKCD,PRKCE,PRKCZ,PTK2,PTPN11,PXN,RAC1,RAF1,RASA1,RHOA,SHC1,SOS1,UNC5B,VASP,VEGFA
FAK Signaling	26.6	ACTA2,ACTC1,AKT1,AKT2,CAPN2,CRK,DOCK1,FYN,GIT2,GRB2,HRAS,ITGA5,ITGAV,ITGB1,ITGB3,KRAS,MAP2K1,MAPK1,MAPK3,PAK1,PDPK1,PIK3CB,PIK3R1,PIK3R2,PIK3R3,PLCG1,PLCG2,PTEN,PTK2,PXN,RAC1,RAF1,SOS1,SRC
Small Cell Lung Cancer Signaling	26.1	ABL1,AKT1,AKT2,BCL2,CCND1,CCND2,CCND3,CCNE1,CDK2,CDK4,CDK6,CDKN1B,CDKN2B,CYCS,HDAC4,HDAC7,IKBKB,MYC,NFKB1,NFKBIA,NOS1,PIK3CB,PIK3R1,PIK3R2,PIK3R3,PTEN,PTGS2,PTK2,RB1,SKP2,TP53
Natural Killer Cell Signaling	25.9	AKT1,AKT2,CDC42,CFL1,COL18A1,FASLG,FYN,GRB2,HLA-E,HRAS,IL2,ITGB1,JAK2,KRAS,LIMK1,MAP2K1,MAPK1,MAPK14,MAPK3,MTOR,NCK1,NFATC3,NFKB1,PAK1,PIK3CB,PIK3R1,PIK3R2,PIK3R3,PLCG1,PLCG2,PTK2B,PTPN11,PXN,RAC1,RAF1,SOS1,SYK,TYK2,VAV1,VAV2,VAV3
Adrenomedullin signaling pathway	25.8	ADM,AKT1,AKT2,ARAF,BAD,BAX,BCL2,C3,CASP3,CEBPB,CTH,ELK1,FOS,GRB2,GSK3A,GSK3B,HIF1A,HRAS,IL1B,IL1RN,KRAS,MAP2K1,MAPK1,MAPK14,MAPK3,MAPK7,MAPK8,NFKB1,NPR3,PIK3CB,PIK3R1,PIK3R2,PIK3R3,PLCG1,PLCG2,PPARG,PTK2,PTK2B,RAF1,SHC1,SOS1
Role of Osteoblasts, Osteoclasts and Chondrocytes in Rheumatoid Arthritis	25.7	AKT1,AKT2,BAD,BCL2,BMP3,BMP6,CBL,CSF1,CSF1R,CSF2,FOS,FOXO1,FZD1,FZD2,GSK3B,IGF1,IKBKB,IL1B,IL1R1,IL1RL1,IL1RN,IL6,ITGA5,ITGB3,JUN,LRP1,MAPK1,MAPK14,MAPK3,MAPK8,MMP14,NFATC3,NFKB1,NFKBIA,PIK3CB,PIK3R1,PIK3R2,PIK3R3,PTK2B,SMAD1,SPP1,SRC,TGFB1
Ephrin Receptor Signaling	25.4	ABL1,ACP1,AKT1,AKT2,CDC42,CFL1,CREB1,CRK,DOK1,FYN,GRB2,HRAS,ITGA5,ITGAV,ITGB1,ITGB3,JAK2,KRAS,LIMK1,MAP2K1,MAPK1,MAPK3,NCK1,NCK2,PAK1,PDGFA,PDGFB,PDGFC,PDGFD,PTK2,PTPN11,PXN,RAC1,RAF1,RASA1,RHOA,SHC1,SOS1,SRC,STAT3,VEGFA
IL-2 Signaling	25.4	AKT1,AKT2,ELK1,FOS,GRB2,HRAS,IL2,JAK1,JUN,KRAS,MAP2K1,MAPK1,MAPK3,MAPK8,PIK3CB,PIK3R1,PIK3R2,PIK3R3,PTK2B,PTPN11,RAF1,SHC1,SOCS1,SOS1,STAT5B,SYK
Cholecystokinin/Gastrin-mediated Signaling	25.2	CDC42,ELK1,FOS,GRB2,HRAS,IL1B,IL1RN,JUN,KRAS,MAP2K1,MAPK1,MAPK14,MAPK3,MAPK7,MAPK8,PRKCA,PRKCD,PRKCE,PRKCZ,PTGS2,PTK2,PTK2B,PXN,RAC1,RAF1,RHOA,RHOB,RHOG,RND3,SHC1,SOS1,SRC,SRF
GDNF Family Ligand-Receptor Interactions	25.1	CDC42,CREB1,DOK1,FOS,FRS2,GAB1,GRB2,HRAS,IRS1,IRS2,JUN,KRAS,MAP2K1,MAPK1,MAPK3,MAPK8,NCK1,PIK3CB,PIK3R1,PIK3R2,PIK3R3,PLCG1,PLCG2,RAC1,RAF1,RASA1,SHC1,SOS1
Neuroinflammation Signaling Pathway	25.1	AKT1,AKT2,APP,BCL2,CASP3,CCL2,CCL3,CREB1,CSF1R,CXCL8,FASLG,FOS,FZD1,GLUL,GSK3B,HLA-E,HMOX1,ICAM1,IKBKB,IL1B,IL1R1,IL6,JAK1,JAK2,JUN,MAPK1,MAPK14,MAPK3,MAPK7,MAPK8,MMP9,NFATC3,NFKB1,PIK3CB,PIK3R1,PIK3R2,PIK3R3,PLA2G4A,PLCG1,PLCG2,PTGS2,RAC1,SOD2,STAT1,SYK,TGFB1,TGFB3,TYK2,VCAM1
Renin-Angiotensin Signaling	25	CCL2,ELK1,FOS,GRB2,HRAS,JAK2,JUN,KRAS,MAP2K1,MAPK1,MAPK14,MAPK3,MAPK8,NFKB1,PAK1,PIK3CB,PIK3R1,PIK3R2,PIK3R3,PLCG1,PLCG2,PRKCA,PRKCD,PRKCE,PRKCZ,PTK2,PTK2B,RAC1,RAF1,SHC1,SOS1,STAT1,STAT3
IL-15 Signaling	25	AKT1,AKT2,CSF2,CXCL8,HRAS,JAK1,JAK2,KRAS,MAP2K1,MAPK1,MAPK14,MAPK3,MTOR,MYC,NFKB1,PIK3CB,PIK3R1,PIK3R2,PIK3R3,RAF1,RPS6KB1,RPS6KB2,SHC1,STAT3,STAT5B,STAT6,SYK,TYK2
Non-Small Cell Lung Cancer Signaling	24.9	ABL1,AKT1,AKT2,BAD,CCND1,CCND2,CCND3,CDK4,CDK6,ERBB2,FOXO3,GRB2,HDAC4,HDAC7,HRAS,KRAS,MAP2K1,MAPK1,MAPK3,PDPK1,PIK3CB,PIK3R1,PIK3R2,PIK3R3,PLCG1,PRKCA,RAF1,RB1,SOS1,TP53
GM-CSF Signaling	24.9	AKT1,AKT2,CCND1,CSF2,ELK1,ETS1,GRB2,HRAS,JAK2,KRAS,LYN,MAP2K1,MAPK1,MAPK3,PIK3CB,PIK3R1,PIK3R2,PIK3R3,PIM1,PTPN11,RACK1,RAF1,SHC1,SOS1,STAT1,STAT3,STAT5B
Renal Cell Carcinoma Signaling	24.8	AKT1,AKT2,CDC42,CRK,ETS1,FOS,GAB1,GRB2,HIF1A,HRAS,JUN,KRAS,MAP2K1,MAPK1,MAPK3,PAK1,PDGFB,PIK3CB,PIK3R1,PIK3R2,PIK3R3,PTPN11,RAC1,RAF1,SLC2A1,SOS1,TGFB1,VEGFA
Endocannabinoid Cancer Inhibition Pathway	24.5	AKT1,AKT2,ATF3,BAD,CASP3,CASP4,CCND1,CCND2,CCND3,CCNE1,CDKN1A,CDKN1B,CREB1,DDIT3,GSK3B,HIF1A,MAP2K1,MAPK1,MAPK14,MAPK3,MTOR,MYC,NOS1,PDGFC,PIK3CB,PIK3R1,PIK3R2,PIK3R3,PTK2,RAF1,RHOA,SRC,TRIB3,TWIST1,VEGFA
EIF2 Signaling	24.3	ACTA2,ACTC1,AKT1,AKT2,ATF3,BCL2,CCND1,DDIT3,EIF2S1,EIF4E,EIF4G1,GRB2,GSK3B,HRAS,IGF1R,KRAS,MAP2K1,MAPK1,MAPK3,MYC,PABPC1,PDPK1,PIK3CB,PIK3R1,PIK3R2,PIK3R3,PPP1R15A,RAF1,RPL13,RPL15,RPL26L1,RPL36AL,RPS14,RPS15,RPS3,RPS6,SHC1,SOS1,SREBF1,TRIB3,VEGFA
Macropinocytosis Signaling	23.8	ARF6,CDC42,CSF1,CSF1R,HRAS,ITGA5,ITGB1,ITGB3,KRAS,PAK1,PDGFA,PDGFB,PDGFC,PDGFD,PIK3CB,PIK3R1,PIK3R2,PIK3R3,PLCG1,PLCG2,PRKCA,PRKCD,PRKCE,PRKCZ,RAC1,RHOA,SRC
p70S6K Signaling	23.7	AKT1,AKT2,BAD,BTK,GRB2,HRAS,IRS1,JAK1,KRAS,LYN,MAP2K1,MAPK1,MAPK3,MTOR,PDPK1,PIK3CB,PIK3R1,PIK3R2,PIK3R3,PLCG1,PLCG2,PLD1,PRKCA,PRKCD,PRKCE,PRKCZ,RAF1,RPS6,RPS6KB1,SHC1,SOS1,SRC,SYK
LPS-stimulated MAPK Signaling	23.6	ATF1,CDC42,CREB1,ELK1,FOS,HRAS,IKBKB,JUN,KRAS,MAP2K1,MAPK1,MAPK14,MAPK3,MAPK8,NFKB1,NFKBIA,PAK1,PIK3CB,PIK3R1,PIK3R2,PIK3R3,PRKCA,PRKCD,PRKCE,PRKCZ,RAC1,RAF1,SRF
Ovarian Cancer Signaling	23	ABL1,AKT1,AKT2,BCL2,BRCA1,CCND1,CD44,CDK4,EDN1,FZD1,FZD2,GSK3B,HDAC4,HDAC7,HRAS,KRAS,MAP2K1,MAPK1,MAPK3,MMP9,MTOR,PDGFC,PIK3CB,PIK3R1,PIK3R2,PIK3R3,PTEN,PTGS2,RAF1,RB1,RPS6KB1,RPS6KB2,SRC,TP53,VEGFA
STAT3 Pathway	23	BCL2,BMP6,CDKN1A,FGF2,FGFR1,FLT1,HRAS,IGF1,IGF1R,IL1B,IL1R1,IL1RL1,JAK2,KRAS,MAP2K1,MAPK1,MAPK14,MAPK3,MAPK8,MYC,PDGFB,PDGFRA,PDGFRB,PIM1,RAC1,RAF1,SOCS1,SOCS3,SRC,STAT3,TGFB1,TYK2,VEGFA
Paxillin Signaling	23	ACTA2,ACTC1,ARF6,CDC42,CRK,DOCK1,GIT2,GRB2,HRAS,ITGA5,ITGAV,ITGB1,ITGB3,KRAS,MAPK1,MAPK14,MAPK8,NCK1,NCK2,PAK1,PIK3CB,PIK3R1,PIK3R2,PIK3R3,PTK2,PTK2B,PXN,RAC1,SOS1,SRC
IL-17 Signaling	23	AKT1,AKT2,CCL2,CCL20,CEBPB,CSF2,CXCL3,CXCL8,ELK1,FASLG,FOS,GSK3B,HRAS,IL13,IL1B,IL2,IL6,JAK1,JAK2,JUN,KRAS,LIF,MAPK1,MAPK14,MAPK3,MAPK8,MMP9,NFKB1,PDGFC,PIK3CB,PIK3R1,PIK3R2,PIK3R3,PTGS2,TGFB1,TGFB3,VEGFA
Acute Myeloid Leukemia Signaling	22.8	AKT1,AKT2,ARAF,BAD,CCND1,CSF1R,EIF4EBP1,GRB2,HRAS,KRAS,MAP2K1,MAPK1,MAPK3,MTOR,MYC,NFKB1,PIK3CB,PIK3R1,PIK3R2,PIK3R3,PIM1,RAF1,RPS6KB1,RPS6KB2,SOS1,SPI1,STAT3,STAT5B
Endometrial Cancer Signaling	22.6	AKT1,AKT2,BAD,CCND1,ELK1,ERBB2,FOXO3,GRB2,GSK3B,HRAS,KRAS,MAP2K1,MAPK1,MAPK3,MYC,PDPK1,PIK3CB,PIK3R1,PIK3R2,PIK3R3,PTEN,RAF1,SOS1,TP53
FGF Signaling	22.4	AKT1,AKT2,CREB1,CRK,FGF2,FGF7,FGFR1,FRS2,GAB1,GRB2,HRAS,MAP2K1,MAPK1,MAPK14,MAPK3,MAPK8,PIK3CB,PIK3R1,PIK3R2,PIK3R3,PLCG1,PRKCA,PTPN11,RAC1,RAF1,SOS1,STAT3
CXCR4 Signaling	22.3	AKT1,AKT2,CDC42,CRK,DOCK1,EGR1,ELK1,FOS,HRAS,JUN,KRAS,LYN,MAP2K1,MAPK1,MAPK3,MAPK8,MYL6,PAK1,PIK3CB,PIK3R1,PIK3R2,PIK3R3,PRKCA,PRKCD,PRKCE,PRKCZ,PTK2,PXN,RAC1,RAF1,RHOA,RHOB,RHOG,RND3,SRC
Thyroid Cancer Signaling	22.2	AKT1,AKT2,CCND1,CXCL8,ELK1,FOS,FOXO1,GSK3B,HRAS,IGF1,IRS1,IRS2,JUN,KRAS,MAP2K1,MAPK1,MAPK3,MTOR,MYC,PIK3CB,PIK3R1,PIK3R2,PIK3R3,PTEN,SHC1,TP53
Mouse Embryonic Stem Cell Pluripotency	22.2	AKT1,AKT2,FZD1,FZD2,GRB2,GSK3B,HRAS,ID3,JAK1,JAK2,KRAS,LIF,MAP2K1,MAPK1,MAPK14,MAPK3,MYC,PIK3CB,PIK3R1,PIK3R2,PIK3R3,POU5F1,PTPN11,RAF1,SMAD1,SOS1,STAT3,TP53,TYK2
CNTF Signaling	22	AKT1,GRB2,HRAS,JAK1,JAK2,KRAS,MAP2K1,MAPK1,MAPK3,MTOR,PIK3CB,PIK3R1,PIK3R2,PIK3R3,PTPN11,RAF1,RPS6KA2,RPS6KB1,RPS6KB2,SOS1,STAT1,STAT3,TYK2
GP6 Signaling Pathway	22	AKT1,AKT2,BTK,COL18A1,COL6A1,FYN,GRB2,GSK3A,GSK3B,ITGB3,LAMB2,LYN,NCK1,PDPK1,PIK3CB,PIK3R1,PIK3R2,PIK3R3,PLCG1,PLCG2,PRKCA,PRKCD,PRKCE,PRKCZ,PTK2,RAC1,RHOG,SYK,VAV1,VAV2,VAV3
mTOR Signaling	21.9	AKT1,AKT2,CDC42,EIF4E,EIF4EBP1,EIF4G1,HIF1A,HMOX1,HRAS,IRS1,KRAS,MAPK1,MAPK3,MTOR,PDGFC,PDPK1,PIK3CB,PIK3R1,PIK3R2,PIK3R3,PLD1,PRKCA,PRKCD,PRKCE,PRKCZ,RAC1,RHOA,RHOB,RHOG,RND3,RPS14,RPS15,RPS3,RPS6,RPS6KA2,RPS6KB1,RPS6KB2,VEGFA
Sphingosine-1-phosphate Signaling	21.9	AKT1,AKT2,ASAH2,CASP3,CASP4,CDC42,MAPK1,MAPK3,PDGFA,PDGFB,PDGFC,PDGFD,PDGFRA,PDGFRB,PIK3CB,PIK3R1,PIK3R2,PIK3R3,PLCG1,PLCG2,PTK2,PTK2B,RAC1,RHOA,RHOB,RHOG,RND3,S1PR1,S1PR2,SPHK1
14-3-3-mediated Signaling	21.8	AKT1,AKT2,BAD,BAX,CBL,CDKN1B,ELK1,FOS,FOXO1,GRB2,GSK3A,GSK3B,HRAS,JUN,KRAS,MAP2K1,MAPK1,MAPK3,MAPK8,PIK3CB,PIK3R1,PIK3R2,PIK3R3,PLCG1,PLCG2,PRKCA,PRKCD,PRKCE,PRKCZ,RAF1,SRC
Rac Signaling	21.7	CD44,CDC42,CFL1,ELK1,HRAS,ITGA5,ITGAV,ITGB1,ITGB3,JUN,KRAS,LIMK1,MAP2K1,MAPK1,MAPK3,MAPK8,NFKB1,PAK1,PIK3CB,PIK3R1,PIK3R2,PIK3R3,PLD1,PRKCZ,PTK2,PTK2B,RAC1,RAF1,RHOA,RPS6KB1,TIAM1,WASF1
Role of NANOG in Mammalian Embryonic Stem Cell Pluripotency	21.5	AKT1,AKT2,BMP3,BMP6,CDX2,FZD1,FZD2,GAB1,GRB2,GSK3B,HRAS,JAK1,JAK2,KRAS,LIF,MAP2K1,MAPK1,MAPK3,PIK3CB,PIK3R1,PIK3R2,PIK3R3,POU5F1,RAF1,SHC1,SMAD1,SOS1,STAT3,TP53,TYK2
UVB-Induced MAPK Signaling	21.4	AKT1,BAD,EIF4E,EIF4EBP1,FOS,JUN,MAP2K1,MAPK1,MAPK14,MAPK3,MAPK8,MTOR,PIK3CB,PIK3R1,PIK3R2,PIK3R3,PRKCA,PRKCD,PRKCE,PRKCZ,RPS6KB1,TP53
Role of JAK1 and JAK3 in γc Cytokine Signaling	21.3	GRB2,HRAS,IL2,IRS1,IRS2,JAK1,JAK2,KRAS,MAPK1,MAPK3,PIK3CB,PIK3R1,PIK3R2,PIK3R3,PTK2B,PTPN11,SHC1,SOCS1,SOCS3,STAT1,STAT3,STAT5B,STAT6,SYK
Production of Nitric Oxide and Reactive Oxygen Species in Macrophages	21.2	AKT1,AKT2,APOE,ARG2,CDC42,CYBA,FOS,IKBKB,JAK1,JAK2,JUN,MAP2K1,MAPK1,MAPK14,MAPK3,MAPK8,NFKB1,NFKBIA,PIK3CB,PIK3R1,PIK3R2,PIK3R3,PLCG1,PLCG2,PRKCA,PRKCD,PRKCE,PRKCZ,RAC1,RHOA,RHOB,RHOG,RND3,SPI1,STAT1,TYK2
VEGF Family Ligand-Receptor Interactions	21.1	AKT1,AKT2,FLT1,FOS,GRB2,HRAS,KRAS,MAP2K1,MAPK1,MAPK3,NRP1,PIK3CB,PIK3R1,PIK3R2,PIK3R3,PLA2G4A,PLCG1,PLCG2,PRKCA,PRKCD,PRKCE,PRKCZ,RAF1,SHC1,SOS1,VEGFA
Neurotrophin/TRK Signaling	21.1	AKT1,CDC42,CREB1,FOS,FRS2,GAB1,GRB2,HRAS,JUN,KRAS,MAP2K1,MAPK1,MAPK3,MAPK8,PDPK1,PIK3CB,PIK3R1,PIK3R2,PIK3R3,PLCG1,PTPN11,RAF1,SHC1,SOS1,SPRY1
Gα12/13 Signaling	21	AKT1,AKT2,BTK,CDC42,ELK1,HRAS,IKBKB,JUN,KRAS,MAP2K1,MAPK1,MAPK3,MAPK7,MAPK8,MYL6,NFKB1,NFKBIA,PIK3CB,PIK3R1,PIK3R2,PIK3R3,PTK2,PTK2B,PXN,RAF1,RASA1,RHOA,SRC,VAV1,VAV2,VAV3
Telomerase Signaling	20.9	ABL1,AKT1,AKT2,CDKN1A,DKC1,ETS1,ETS2,GRB2,HDAC4,HDAC7,HRAS,IL2,KRAS,MAP2K1,MAPK1,MAPK3,MYC,PDPK1,PIK3CB,PIK3R1,PIK3R2,PIK3R3,RAF1,RB1,SHC1,SOS1,SP1,TP53
PPAR Signaling	20.9	FOS,GRB2,HRAS,IKBKB,IL1B,IL1R1,IL1RL1,IL1RN,JUN,KRAS,MAP2K1,MAPK1,MAPK3,NFKB1,NFKBIA,PDGFA,PDGFB,PDGFC,PDGFD,PDGFRA,PDGFRB,PPARD,PPARG,PTGS2,RAF1,SHC1,SOS1,STAT5B
Thrombin Signaling	20.8	AKT1,AKT2,CDC42,CREB1,ELK1,GRB2,HRAS,IKBKB,KRAS,MAP2K1,MAPK1,MAPK14,MAPK3,MYL6,NFKB1,PDPK1,PIK3CB,PIK3R1,PIK3R2,PIK3R3,PLCG1,PLCG2,PRKCA,PRKCD,PRKCE,PRKCZ,PTK2,RAC1,RAF1,RHOA,RHOB,RHOG,RND3,RPS6KB1,SHC1,SOS1,SRC
Synaptogenesis Signaling Pathway	20.5	AKT1,AKT2,APOE,BAD,CDC42,CFL1,CREB1,CRK,CTNND1,EIF4EBP1,FGR,FYN,GRB2,GSK3B,HRAS,KRAS,LIMK1,LRP1,LYN,MAPK1,MAPK14,MAPK3,MTOR,PAK1,PIK3CB,PIK3R1,PIK3R2,PIK3R3,PLCG1,PLCG2,PRKCD,PRKCE,RAC1,RAF1,RHOA,RPS6KB1,RPS6KB2,SHC1,SOS1,SRC,THBS1,TIAM1,WASF1,YES1
Apelin Endothelial Signaling Pathway	20.5	AKT1,AKT2,CCL2,FOS,HDAC4,HIF1A,HRAS,ICAM1,JUN,KLF2,KRAS,MAP2K1,MAPK1,MAPK3,MAPK8,MTOR,NFKB1,PIK3CB,PIK3R1,PIK3R2,PIK3R3,PRKCA,PRKCD,PRKCE,PRKCZ,RAF1,RPS6KB1,RPS6KB2,SMAD3,SP1,VCAM1
p53 Signaling	20.4	AKT1,AKT2,BAX,BBC3,BCL2,BRCA1,CCND1,CCND2,CDK2,CDK4,CDKN1A,GADD45A,GSK3B,HIF1A,JUN,MAPK14,MAPK8,MDM2,PCNA,PIK3CB,PIK3R1,PIK3R2,PIK3R3,PTEN,RB1,THBS1,TP53
Endothelin-1 Signaling	20.4	ARAF,CASP3,CASP4,EDN1,FOS,GAB1,GRB2,HMOX1,HRAS,JUN,KRAS,MAPK1,MAPK14,MAPK3,MAPK7,MAPK8,MYC,NOS1,PIK3CB,PIK3R1,PIK3R2,PIK3R3,PLA2G4A,PLCG1,PLCG2,PLD1,PRKCA,PRKCD,PRKCE,PRKCZ,PTGS2,RAF1,SHC1,SOS1,SRC
Regulation of eIF4 and p70S6K Signaling	20.3	AKT1,AKT2,EIF2S1,EIF4E,EIF4EBP1,EIF4G1,GRB2,HRAS,IRS1,ITGA5,ITGAV,ITGB1,ITGB3,KRAS,MAP2K1,MAPK1,MAPK14,MAPK3,MTOR,PABPC1,PDPK1,PIK3CB,PIK3R1,PIK3R2,PIK3R3,PRKCZ,RAF1,RPS14,RPS15,RPS3,RPS6,RPS6KB1,SHC1,SOS1
Cancer Drug Resistance By Drug Efflux	20.2	AKT1,AKT2,ARAF,FOXO1,FOXO3,FOXO4,HRAS,KRAS,MAP2K1,MAPK1,MAPK3,MDM2,NFKB1,PIK3CB,PIK3R1,PIK3R2,PIK3R3,PTEN,PTGS2,RAF1,TP53,YBX1
Gαq Signaling	20.1	AKT1,AKT2,BTK,CDC42,ELK1,GSK3B,HMOX1,IKBKB,MAP2K1,MAPK1,MAPK3,NFATC3,NFKB1,NFKBIA,PIK3CB,PIK3R1,PIK3R2,PIK3R3,PLCG1,PLCG2,PLD1,PRKCA,PRKCD,PRKCE,PRKCZ,PTK2B,RAC1,RAF1,RGS2,RHOA,RHOB,RHOG,RND3
Germ Cell-Sertoli Cell Junction Signaling	20	A2M,ACTA2,ACTC1,AKT1,CDC42,CFL1,CTNND1,FER,HRAS,ITGB1,KRAS,LIMK1,MAP2K1,MAPK1,MAPK14,MAPK3,MAPK8,PAK1,PDPK1,PIK3CB,PIK3R1,PIK3R2,PIK3R3,PTK2,PXN,RAC1,RHOA,RHOB,RHOG,RND3,SRC,TGFB1,TGFB3
IL-17A Signaling in Airway Cells	19.9	AKT1,AKT2,CCL20,CXCL3,GSK3B,IKBKB,IL6,JAK1,JAK2,MAP2K1,MAPK1,MAPK14,MAPK3,MAPK8,NFKB1,NFKBIA,PIK3CB,PIK3R1,PIK3R2,PIK3R3,PTEN,STAT3,TYK2
Cell Cycle: G1/S Checkpoint Regulation	19.9	ABL1,CCND1,CCND2,CCND3,CCNE1,CDK2,CDK4,CDK6,CDKN1A,CDKN1B,CDKN2B,FOXO1,GSK3B,HDAC4,HDAC7,MDM2,MYC,RB1,SKP2,SMAD3,TGFB1,TGFB3,TP53
PEDF Signaling	19.9	AKT1,AKT2,BCL2,ELK1,FASLG,HRAS,IKBKB,KRAS,MAPK1,MAPK14,MAPK3,NFKB1,NFKBIA,PIK3CB,PIK3R1,PIK3R2,PIK3R3,PPARG,RAC1,RAF1,RHOA,SERPINF1,SOD2,SRF,TP53
Tec Kinase Signaling	19.8	ACTA2,ACTC1,BTK,CDC42,FASLG,FGR,FOS,FYN,GTF2I,ITGA5,ITGAV,ITGB1,ITGB3,JAK1,JAK2,LYN,MAPK8,NFKB1,PAK1,PIK3CB,PIK3R1,PIK3R2,PIK3R3,PLCG1,PLCG2,PRKCA,PRKCD,PRKCE,PRKCZ,PTK2,PTK2B,RAC1,RHOA,RHOB,RHOG,RND3,SRC,STAT1,STAT3,STAT5B,STAT6,TYK2,VAV1,VAV2,VAV3,YES1
T Cell Receptor Signaling	19.6	AKT1,AKT2,CBL,CDKN1B,CSF2,DUSP5,DUSP6,ELK1,FOS,FOXO3,FYN,GRB2,GSK3A,GSK3B,HLA-E,HRAS,ICAM1,IKBKB,IL2,ITGB1,JUN,KRAS,MAP2K1,MAPK1,MAPK14,MAPK3,MAPK8,MTOR,NCK1,NFATC3,NFKB1,NFKBIA,PIK3CB,PIK3R1,PIK3R2,PIK3R3,PLCG1,PTK2B,PTPN11,RAC1,RAF1,RASA1,SOS1,VAV1,VAV2,VAV3
Aryl Hydrocarbon Receptor Signaling	19.6	BAX,CCND1,CCND2,CCND3,CCNE1,CDK2,CDK4,CDK6,CDKN1A,CDKN1B,FASLG,FOS,IL1B,IL6,JUN,MAPK1,MAPK3,MAPK8,MCM7,MDM2,MGST1,MGST2,MYC,NFKB1,RB1,SP1,SRC,TGFB1,TGFB3,TGM2,TP53
Autophagy	19.4	AKT1,AKT2,BAD,BCL2,BMP6,CDKN1B,CREB1,DDIT3,FGF2,FOS,FOXO1,FOXO3,GSK3A,GSK3B,HIF1A,IGF1,IRS1,IRS2,JUN,MAP2K1,MAPK1,MAPK3,MAPK8,MTOR,MYC,NFKB1,PDGFB,PIK3CB,PIK3R1,PIK3R2,PIK3R3,PTEN,RAF1,TGFB1,TP53,VEGFA
Cardiac Hypertrophy Signaling	19.4	ADRB2,AKT1,CDC42,CREB1,EIF4E,ELK1,GRB2,GSK3B,HRAS,IGF1,IGF1R,IL6,IRS1,JUN,KRAS,MAP2K1,MAPK1,MAPK14,MAPK3,MAPK8,MTOR,MYL6,PIK3CB,PIK3R1,PIK3R2,PIK3R3,PLCG1,PLCG2,RAC1,RAF1,RHOA,RHOB,RHOG,RND3,RPS6KB1,SOS1,SRF,TGFB1,TGFB3
Glioma Invasiveness Signaling	19.3	CD44,CDC42,HRAS,ITGAV,ITGB3,KRAS,MAPK1,MAPK3,MMP9,PIK3CB,PIK3R1,PIK3R2,PIK3R3,PLAU,PLAUR,PTK2,RAC1,RHOA,RHOB,RHOG,RND3,TIMP1,TIMP3
Human Embryonic Stem Cell Pluripotency	19.2	AKT1,AKT2,BMP3,BMP6,FGF2,FGFR1,FOXO1,FZD1,FZD2,GSK3A,GSK3B,INHBA,PDGFA,PDGFB,PDGFC,PDGFD,PDGFRA,PDGFRB,PDPK1,PIK3CB,PIK3R1,PIK3R2,PIK3R3,POU5F1,S1PR1,S1PR2,SMAD1,SMAD2,SMAD3,SPHK1,TGFB1,TGFB3
TREM1 Signaling	19.1	AKT1,AKT2,CCL2,CCL3,CCL7,CSF2,CXCL3,CXCL8,GRB2,ICAM1,IL1B,IL1RL1,IL6,ITGA5,ITGB1,JAK2,MAPK1,MAPK3,NFKB1,PLCG1,PLCG2,STAT3,STAT5B
Melanoma Signaling	19	AKT1,AKT2,BAD,CCND1,CDK4,CDKN1A,HRAS,KRAS,MAP2K1,MAPK1,MAPK3,MDM2,PIK3CB,PIK3R1,PIK3R2,PIK3R3,PTEN,RAF1,RB1,TP53
Th1 and Th2 Activation Pathway	18.9	CCR4,GRB2,ICAM1,IL13,IL1RL1,IL2,IL6,JAG1,JAK1,JAK2,JUN,NFATC3,NFIL3,NFKB1,NOTCH1,NOTCH2,NOTCH3,PIK3CB,PIK3R1,PIK3R2,PIK3R3,S1PR1,SOCS1,SOCS3,SPI1,STAT1,STAT3,STAT5B,STAT6,TGFB1,TYK2,VAV1
Docosahexaenoic Acid (DHA) Signaling	18.8	AKT1,AKT2,APP,BAD,BAX,BCL2,CASP3,CYCS,FOXO1,GSK3A,GSK3B,IL1B,PDPK1,PIK3CB,PIK3R1,PIK3R2,PIK3R3,SERPINF1
Virus Entry via Endocytic Pathways	18.5	ABL1,ACTA2,ACTC1,CAV1,CDC42,DNM2,FLNA,FYN,HLA-E,HRAS,ITGA5,ITGB1,ITGB3,KRAS,PIK3CB,PIK3R1,PIK3R2,PIK3R3,PLCG1,PLCG2,PRKCA,PRKCD,PRKCE,PRKCZ,RAC1,SRC
Reelin Signaling in Neurons	18.5	AKT1,AKT2,APOE,APP,CDC42,CFL1,CRK,FGR,FYN,GSK3B,ITGA5,ITGB1,LIMK1,LYN,MAP2K1,MAPK1,MAPK3,MAPK8,MTOR,PIK3CB,PIK3R1,PIK3R2,PIK3R3,RAC1,RHOA,SRC,WASF1,YES1
Opioid Signaling Pathway	18.2	AKT1,AKT2,ARRB2,BAD,CDC42,CDKN1B,CREB1,ELK1,FGR,FOS,FOSB,FYN,GSK3B,HRAS,KRAS,LYN,MAP2K1,MAPK1,MAPK3,MAPK7,MYC,NFKB1,NFKBIA,NOS1,PRKCA,PRKCD,PRKCE,PRKCZ,RAC1,RAF1,RGS1,RPS6KA2,RPS6KB1,RPS6KB2,RYR3,SOS1,SRC,SRF,YES1
IL-15 Production	17.9	ABL1,BTK,CSF1R,ERBB2,FER,FGFR1,FGR,FLT1,FYN,IGF1R,IL6,JAK1,JAK2,LYN,MAP2K1,NFKB1,PDGFRA,PDGFRB,PRKCZ,PTK2,PTK2B,SRC,STAT1,SYK,TNK2,TYK2,YES1
Insulin Secretion Signaling Pathway	17.9	CREB1,EIF2S1,EIF4E,EIF4EBP1,EIF4G1,FGR,FYN,JAK1,JAK2,LYN,MAPK1,MAPK14,MAPK3,MTOR,PABPC1,PIK3CB,PIK3R1,PIK3R2,PIK3R3,PLCG1,PLCG2,PRKCA,PRKCD,PRKCE,PRKCZ,RPS6KB1,RPS6KB2,RYR3,SLC2A1,SLC2A3,SLC2A4,SRC,STAT1,STAT3,STAT5B,STAT6,TYK2,YES1
PPARα/RXRα Activation	17.8	BCL3,CLOCK,FASN,GRB2,HRAS,IKBKB,IL1B,IL1R1,IL1RL1,IL6,IRS1,JAK2,JUN,KRAS,MAP2K1,MAPK1,MAPK14,MAPK3,MAPK8,NFKB1,NFKBIA,PLCG1,PLCG2,PRKCA,RAF1,SHC1,SMAD2,SMAD3,SOS1,STAT5B,TGFB1,TGFB3
IL-12 Signaling and Production in Macrophages	17.7	AKT1,AKT2,APOE,CEBPB,FOS,IKBKB,JUN,MAP2K1,MAPK1,MAPK14,MAPK3,MAPK8,NFKB1,NFKBIA,PIK3CB,PIK3R1,PIK3R2,PIK3R3,PPARG,PRKCA,PRKCD,PRKCE,PRKCZ,SPI1,STAT1,STAT6,TGFB1,TGFB3
Apoptosis Signaling	17.6	BAD,BAX,BCL2,CAPN2,CASP3,CDK1,CYCS,FASLG,HRAS,IKBKB,KRAS,LMNA,MAP2K1,MAPK1,MAPK3,MAPK8,MCL1,NFKB1,NFKBIA,PLCG1,PLCG2,PRKCA,PRKCE,RAF1,TP53
Oncostatin M Signaling	17.5	ELK1,GRB2,HRAS,JAK1,JAK2,KRAS,MAP2K1,MAPK1,MAPK3,PLAU,RAF1,SHC1,SOS1,STAT1,STAT3,STAT5B,TIMP3,TYK2
ErbB4 Signaling	17.5	AKT1,GRB2,HRAS,KRAS,MAP2K1,MAPK1,MAPK3,PDPK1,PIK3CB,PIK3R1,PIK3R2,PIK3R3,PLCG1,PLCG2,PRKCA,PRKCD,PRKCE,PRKCZ,RAF1,SHC1,SOS1
Bladder Cancer Signaling	17.4	ABL1,CCND1,CDK4,CDKN1A,CXCL8,ERBB2,FGF2,FGF7,HDAC4,HDAC7,HRAS,KRAS,MAP2K1,MAPK1,MAPK3,MDM2,MMP12,MMP14,MMP9,MYC,PDGFC,RAF1,RB1,THBS1,TP53,VEGFA
Melanocyte Development and Pigmentation Signaling	17.4	BCL2,CREB1,CRK,GRB2,HRAS,KRAS,MAP2K1,MAPK1,MAPK3,PIK3CB,PIK3R1,PIK3R2,PIK3R3,PLCG1,PLCG2,PTPN11,RAF1,RPS6KA2,RPS6KB1,RPS6KB2,SH2B2,SHC1,SOS1,SRC
Angiopoietin Signaling	17.3	AKT1,AKT2,BAD,CRK,FOXO1,GRB2,HRAS,IKBKB,KRAS,NCK1,NFKB1,NFKBIA,PAK1,PIK3CB,PIK3R1,PIK3R2,PIK3R3,PTK2,PTPN11,RASA1,SOS1,STAT5B
Role of NFAT in Cardiac Hypertrophy	17.2	AKT1,AKT2,GRB2,GSK3B,HDAC4,HDAC7,HRAS,IGF1,IGF1R,IL6,KRAS,LIF,MAP2K1,MAPK1,MAPK14,MAPK3,MAPK8,PIK3CB,PIK3R1,PIK3R2,PIK3R3,PLCG1,PLCG2,PRKCA,PRKCD,PRKCE,PRKCZ,RAF1,SHC1,SLC8A1,SOS1,SRC,TGFB1,TGFB3
Estrogen-Dependent Breast Cancer Signaling	17.1	AKT1,AKT2,CCND1,CREB1,CYP19A1,ELK1,FOS,HRAS,IGF1,IGF1R,JUN,KRAS,MAPK1,MAPK3,NFKB1,PIK3CB,PIK3R1,PIK3R2,PIK3R3,SP1,SRC,STAT5B
Clathrin-mediated Endocytosis Signaling	17	ACTA2,ACTC1,APOE,ARF6,ARRB2,CBL,CDC42,CTTN,DAB2,DNM2,FGF2,FGF7,GRB2,HGS,IGF1,ITGA5,ITGB1,ITGB3,LDLR,MDM2,PDGFA,PDGFB,PDGFC,PDGFD,PIK3CB,PIK3R1,PIK3R2,PIK3R3,RAC1,SRC,STAM,VEGFA
RAR Activation	17	AKT1,AKT2,DUSP1,FOS,JAK2,JUN,MAP2K1,MAPK1,MAPK14,MAPK8,NFKB1,PDPK1,PIK3CB,PIK3R1,PIK3R2,PIK3R3,PRKCA,PRKCD,PRKCE,PRKCZ,PTEN,RAC1,RBP1,SMAD1,SMAD2,SMAD3,SORBS3,SRC,STAT5B,TGFB1,TGFB3,VEGFA
Regulation of Cellular Mechanics by Calpain Protease	16.9	CAPN2,CCND1,CCND2,CCND3,CCNE1,CDK1,CDK2,CDK4,CDK6,CDKN1B,GRB2,HRAS,ITGA5,ITGAV,ITGB1,ITGB3,KRAS,MAPK1,MAPK3,PTK2,PXN,RB1,SRC
IL-4 Signaling	16.8	AKT1,AKT2,GRB2,HRAS,INPPL1,IRS1,JAK1,JAK2,KRAS,MTOR,NFATC3,NR3C2,PIK3CB,PIK3R1,PIK3R2,PIK3R3,RPS6KB1,RPS6KB2,SHC1,SOCS1,SOS1,STAT6,TYK2
Role of PKR in Interferon Induction and Antiviral Response	16.8	ATF3,BAX,CASP3,CYCS,EIF2S1,FASLG,FOS,IKBKB,IL1B,JAK1,JUN,MAPK1,MAPK14,MAPK3,MAPK8,NFKB1,NFKBIA,PDGFA,PDGFB,PDGFC,PDGFD,PDGFRB,SP1,STAT1,STAT3,TP53,TYK2
IL-10 Signaling	16.6	ARG2,ELK1,FOS,HMOX1,IKBKB,IL1B,IL1R1,IL1RL1,IL1RN,IL6,JAK1,JUN,MAPK1,MAPK14,MAPK8,NFKB1,NFKBIA,SOCS3,SP1,STAT3,TYK2
Endocannabinoid Developing Neuron Pathway	16.6	AKT1,AKT2,ARAF,BRCA1,CCND1,CDKN1B,CREB1,GSK3B,HRAS,KRAS,MAP2K1,MAPK1,MAPK14,MAPK3,MAPK7,MAPK8,MTOR,PIK3CB,PIK3R1,PIK3R2,PIK3R3,RAC1,RAF1,RHOA,SRC,STAT3
PD-1, PD-L1 cancer immunotherapy pathway	16.4	AKT1,AKT2,CBLB,CDK2,CDKN1B,ELK1,GSK3B,HLA-E,IL2,JAK1,JAK2,PIK3CB,PIK3R1,PIK3R2,PIK3R3,PLCG1,PTEN,PTPN11,SKP2,SMAD3,STAT5B,TGFB1,TGFB3,TYK2
Huntington's Disease Signaling	16.4	AKT1,AKT2,BAX,CAPN2,CASP3,CASP4,CREB1,CYCS,DNM2,GRB2,HDAC4,HDAC7,HRAS,IGF1,IGF1R,JUN,MAPK1,MAPK3,MAPK8,MTOR,PDPK1,PIK3CB,PIK3R1,PIK3R2,PIK3R3,PRKCA,PRKCD,PRKCE,PRKCZ,PSMB4,RASA1,SGK1,SHC1,SOS1,SP1,TGM2,TP53
Role of JAK family kinases in IL-6-type Cytokine Signaling	16.1	IL6,JAK1,JAK2,MAPK1,MAPK14,MAPK3,MAPK8,PTPN11,SOCS1,SOCS3,STAT1,STAT3,STAT5B,TYK2
Chemokine Signaling	15.9	CCL2,CCL7,CFL1,FOS,HRAS,JUN,KRAS,LIMK1,MAP2K1,MAPK1,MAPK14,MAPK3,MAPK8,PLCG1,PLCG2,PRKCA,PTK2,PTK2B,RAF1,RHOA,SRC
UVA-Induced MAPK Signaling	15.9	CASP3,CYCS,FOS,HRAS,JUN,KRAS,MAPK1,MAPK14,MAPK3,MAPK8,MTOR,PIK3CB,PIK3R1,PIK3R2,PIK3R3,PLCG1,PLCG2,PRKCA,RPS6KA2,RPS6KB1,RPS6KB2,STAT1,TP53
Apelin Cardiomyocyte Signaling Pathway	15.8	AKT1,AKT2,ATP2A2,HIF1A,MAPK1,MAPK14,MAPK3,MAPK7,MAPK8,MYL6,PIK3CB,PIK3R1,PIK3R2,PIK3R3,PLCG1,PLCG2,PRKCA,PRKCD,PRKCE,PRKCZ,SLC8A1,SLC9A1,TGFB1
NF-κB Activation by Viruses	15.8	AKT1,AKT2,HRAS,IKBKB,ITGAV,ITGB1,ITGB3,KRAS,MAPK1,MAPK3,NFKB1,NFKBIA,PIK3CB,PIK3R1,PIK3R2,PIK3R3,PRKCA,PRKCD,PRKCE,PRKCZ,RAF1
NRF2-mediated Oxidative Stress Response	15.8	ACTA2,ACTC1,AKR7A2,AKT1,FMO1,FOS,FOSL1,GSK3B,HMOX1,HRAS,JUN,JUNB,KRAS,MAFK,MAP2K1,MAPK1,MAPK14,MAPK3,MAPK7,MAPK8,MGST1,MGST2,PIK3CB,PIK3R1,PIK3R2,PIK3R3,PRKCA,PRKCD,PRKCE,PRKCZ,RAF1,SOD2
Breast Cancer Regulation by Stathmin1	15.7	ACKR3,ADGRV1,ADRB2,BMP6,CCND1,CCND2,CCND3,CCR4,CDK1,CDK2,CDK4,CDK6,CDKN1B,CREB1,FGF2,FZD1,FZD2,GPR183,GRB2,HIF1A,HRAS,IGF1,JUN,KRAS,MAP2K1,MAPK1,MAPK3,MMP9,MTOR,NFKB1,PAK1,PDGFB,PDGFC,PIK3CB,PIK3R1,PIK3R2,PIK3R3,PRKCA,PRKCD,PRKCE,PRKCZ,RAC1,RAF1,RHOA,RPS6KB1,S1PR1,S1PR2,SHC1,SOS1,STAT3,TGFB1,TP53,VEGFA
Th2 Pathway	15.7	CCR4,GRB2,ICAM1,IL13,IL1RL1,IL2,JAG1,JAK1,JAK2,JUN,NFKB1,NOTCH1,NOTCH2,NOTCH3,PIK3CB,PIK3R1,PIK3R2,PIK3R3,S1PR1,SOCS3,SPI1,STAT5B,STAT6,TGFB1,TYK2,VAV1
Role of JAK2 in Hormone-like Cytokine Signaling	15.6	IRS1,IRS2,JAK1,JAK2,PTPN1,PTPN11,SH2B1,SH2B2,SHC1,SOCS1,SOCS3,STAT1,STAT3,STAT5B,TYK2
Role of Pattern Recognition Receptors in Recognition of Bacteria and Viruses	15.6	C3,CREB1,CSF2,CXCL8,EIF2S1,FASLG,IL13,IL1B,IL2,IL6,LIF,MAPK1,MAPK3,MAPK8,NFKB1,PIK3CB,PIK3R1,PIK3R2,PIK3R3,PLCG2,PRKCA,PRKCD,PRKCE,PRKCZ,SYK,TGFB1,TGFB3
BEX2 Signaling Pathway	15.5	AKT1,AKT2,BAD,BBC3,BCL2,CCND1,CDKN1A,ERBB2,GSK3B,HIF1A,JUN,MAPK8,MTOR,NFKB1,NFKBIA,PDGFC,PTEN,SPP1,STAT3,SWAP70,VEGFA
Ceramide Signaling	15.5	AKT1,AKT2,BAD,BCL2,CYCS,FOS,HRAS,JUN,KRAS,MAP2K1,MAPK3,MAPK8,NFKB1,PIK3CB,PIK3R1,PIK3R2,PIK3R3,PRKCZ,RAF1,S1PR1,S1PR2,SPHK1
Systemic Lupus Erythematosus In T Cell Signaling Pathway	15.4	AKT1,AKT2,CASP3,CASP4,CBL,CD44,CDC42,CREB1,FASLG,FOS,GADD45A,GRB2,HLA-E,HRAS,IL2,IL6,JUN,KRAS,MAP2K1,MAPK1,MAPK3,MTOR,NOS1,PIK3CB,PIK3R1,PIK3R2,PIK3R3,PLCG1,PTK2,RAC1,RHOA,RHOB,RHOG,RND3,RPS6KB1,RPS6KB2,SOS1,SP1,STAT3,SYK,VAV1,YES1
Signaling by Rho Family GTPases	15.3	ACTA2,ACTC1,CDC42,CFL1,ELK1,FOS,ITGA5,ITGAV,ITGB1,ITGB3,JUN,LIMK1,MAP2K1,MAPK1,MAPK3,MAPK8,MYL6,NFKB1,PAK1,PIK3CB,PIK3R1,PIK3R2,PIK3R3,PLD1,PRKCZ,PTK2,PTK2B,RAC1,RAF1,RHOA,RHOB,RHOG,RND3,SLC9A1,WASF1
Cyclins and Cell Cycle Regulation	15.2	ABL1,CCND1,CCND2,CCND3,CCNE1,CDK1,CDK2,CDK4,CDK6,CDKN1A,CDKN1B,CDKN2B,GSK3B,HDAC4,HDAC7,RAF1,RB1,SKP2,TGFB1,TGFB3,TP53
G Beta Gamma Signaling	15	AKT1,AKT2,BTK,CAV1,CAV2,CDC42,DNM2,GRB2,HBEGF,HRAS,KRAS,MAPK1,MAPK3,PAK1,PDPK1,PLCG1,PLCG2,PRKCA,PRKCD,PRKCE,PRKCZ,RAF1,SHC1,SOS1,SRC
CD40 Signaling	14.9	ATF1,FOS,ICAM1,IKBKB,JUN,MAP2K1,MAPK1,MAPK14,MAPK3,MAPK8,NFKB1,NFKBIA,PIK3CB,PIK3R1,PIK3R2,PIK3R3,PTGS2,STAT3,TNFAIP3
GNRH Signaling	14.7	CDC42,CREB1,EGR1,ELK1,FOS,GRB2,HBEGF,HRAS,JUN,KRAS,MAP2K1,MAPK1,MAPK14,MAPK3,MAPK7,MAPK8,NFKB1,PAK1,PRKCA,PRKCD,PRKCE,PRKCZ,PTK2,PTK2B,PXN,RAC1,RAF1,SOS1,SRC
GADD45 Signaling	14.7	BRCA1,CCND1,CCND2,CCND3,CCNE1,CDK1,CDK2,CDK4,CDKN1A,GADD45A,PCNA,TP53
Semaphorin Neuronal Repulsive Signaling Pathway	14.7	AKT1,AKT2,CD44,CFL1,ERBB2,FYN,GSK3B,ITGA5,ITGAV,ITGB1,ITGB3,LIMK1,MAP2K1,MYL6,NRP1,PAK1,PIK3CB,PIK3R1,PIK3R2,PIK3R3,PLCG1,PLCG2,RAC1,RHOA,TP53,VCAN
Adipogenesis pathway	14.7	AKT1,CEBPB,CEBPD,CLOCK,DDIT3,EGR2,FGF2,FGFR1,FOXO1,FZD1,FZD2,HDAC4,HDAC7,HIF1A,PPARG,RB1,RBP1,RPS6KB1,SLC2A4,SMAD1,SMAD3,SREBF1,STAT5B,TGFB1,TP53
UVC-Induced MAPK Signaling	14.6	ARAF,FOS,HRAS,JUN,KRAS,MAP2K1,MAPK1,MAPK14,MAPK3,MAPK8,PRKCA,PRKCD,PRKCE,PRKCZ,RAF1,SRC,TP53
RANK Signaling in Osteoclasts	14.5	AKT1,AKT2,CBL,ELK1,FOS,IKBKB,JUN,MAP2K1,MAPK1,MAPK14,MAPK3,MAPK8,NFKB1,NFKBIA,PIK3CB,PIK3R1,PIK3R2,PIK3R3,PTK2B,RAF1,SRC
Protein Kinase A Signaling	14.4	ACP1,ADD3,AKAP12,ANAPC5,ATF1,BAD,CREB1,DUSP1,DUSP5,DUSP6,ELK1,FLNA,GSK3A,GSK3B,MAP2K1,MAPK1,MAPK3,MYL6,NFATC3,NFKB1,NFKBIA,PLCG1,PLCG2,PRKCA,PRKCD,PRKCE,PRKCZ,PTEN,PTGS2,PTK2,PTK2B,PTPN1,PTPN11,PXN,RAF1,RHOA,RYR3,SMAD3,TGFB1,TGFB3,VASP
MSP-RON Signaling In Macrophages Pathway	14.3	CREB1,FOS,GAB2,GRB2,HRAS,IKBKB,JAK2,JUN,KRAS,MAPK1,MAPK3,NFKB1,PIK3CB,PIK3R1,PIK3R2,PIK3R3,PRKCZ,PTGS2,SOCS1,SOCS3,SOS1,STAT1,STAT3
Gap Junction Signaling	14.2	ACTA2,ACTC1,AKT1,AKT2,CAV1,CTH,GJC1,GRB2,HRAS,KRAS,MAP2K1,MAPK1,MAPK3,MAPK7,NPR3,PIK3CB,PIK3R1,PIK3R2,PIK3R3,PLCG1,PLCG2,PRKCA,PRKCD,PRKCE,PRKCZ,RAF1,SOS1,SP1,SRC
Inhibition of Angiogenesis by TSP1	14.1	AKT1,AKT2,CASP3,FYN,HSPG2,JUN,MAPK1,MAPK14,MAPK8,MMP9,TGFB1,THBS1,TP53,VEGFA
P2Y Purigenic Receptor Signaling Pathway	14.1	AKT1,AKT2,CREB1,FOS,HRAS,ITGB3,JUN,KRAS,MAP2K1,MAPK1,MAPK3,MYC,NFKB1,PIK3CB,PIK3R1,PIK3R2,PIK3R3,PLCG1,PLCG2,PRKCA,PRKCD,PRKCE,PRKCZ,RAF1
G-Protein Coupled Receptor Signaling	14	ADRB2,AKT1,AKT2,CCR4,CREB1,DUSP1,DUSP6,FYN,GRB2,HRAS,IKBKB,KRAS,MAP2K1,MAPK1,MAPK3,NFKB1,NFKBIA,NPR3,PDPK1,PIK3CB,PIK3R1,PIK3R2,PIK3R3,PRKCA,PRKCE,PTK2B,RAF1,RASA1,RGS2,S1PR1,SHC1,SOS1,SRC,STAT3
Ephrin A Signaling	14	CDC42,CFL1,FYN,LIMK1,PAK1,PIK3CB,PIK3R1,PIK3R2,PIK3R3,PTK2,PTPN11,RAC1,RHOA,VAV1,VAV2,VAV3
TGF-β Signaling	13.8	BCL2,CDC42,FOS,GRB2,HRAS,INHBA,JUN,KRAS,MAP2K1,MAPK1,MAPK14,MAPK3,MAPK8,RAF1,SERPINE1,SMAD1,SMAD2,SMAD3,SOS1,TGFB1,TGFB3
Role of IL-17A in Arthritis	13.7	CCL2,CCL20,CCL7,CXCL3,CXCL8,MAP2K1,MAPK1,MAPK14,MAPK3,MAPK8,NFKB1,NFKBIA,PIK3CB,PIK3R1,PIK3R2,PIK3R3,PTGS2
VDR/RXR Activation	13.6	CDKN1A,CDKN1B,CEBPB,CSF2,FOXO1,GADD45A,HES1,IL1RL1,IL2,KLF4,PDGFA,PPARD,PRKCA,PRKCD,PRKCE,PRKCZ,SP1,SPP1,THBD
Type II Diabetes Mellitus Signaling	13.4	AKT1,AKT2,CEBPB,IKBKB,IRS1,IRS2,MAPK1,MAPK3,MAPK8,MTOR,NFKB1,NFKBIA,PDPK1,PIK3CB,PIK3R1,PIK3R2,PIK3R3,PPARG,PRKCA,PRKCD,PRKCE,PRKCZ,SLC2A4,SOCS1,SOCS3
SPINK1 General Cancer Pathway	13.2	AKT1,AKT2,HRAS,IL6,JAK1,JAK2,KRAS,MAP2K1,MAPK1,MAPK3,PIK3CB,PIK3R1,PIK3R2,PIK3R3,RAF1,STAT3,TYK2
IL-22 Signaling	13	AKT1,AKT2,JAK1,MAPK1,MAPK14,MAPK3,MAPK8,SOCS3,STAT1,STAT3,STAT5B,TYK2
ERK5 Signaling	13	AKT1,BAD,CREB1,FOS,FOSL1,FOXO3,GAB1,HRAS,KRAS,LIF,MAPK7,MYC,PTPN11,RPS6KA2,RPS6KB1,RPS6KB2,SGK1,SRC
Th1 Pathway	13	GRB2,ICAM1,IL2,IL6,JAK1,JAK2,NFATC3,NFIL3,NFKB1,NOTCH1,NOTCH2,NOTCH3,PIK3CB,PIK3R1,PIK3R2,PIK3R3,SOCS1,SOCS3,STAT1,STAT3,TYK2,VAV1
IL-17A Signaling in Fibroblasts	12.8	CCL2,CCL7,CEBPB,CEBPD,FOS,GSK3B,IKBKB,IL6,JUN,MAPK1,MAPK14,MAPK3,NFKB1,NFKBIA
IL-23 Signaling Pathway	12.8	AKT1,AKT2,CSF2,HIF1A,IL1B,JAK2,NFKB1,NFKBIA,PIK3CB,PIK3R1,PIK3R2,PIK3R3,SOCS3,STAT3,TYK2
Role of MAPK Signaling in Inhibiting the Pathogenesis of Influenza	12.8	ARAF,BAX,CASP3,CCL2,CXCL8,IL1B,IL6,JUN,MAP2K1,MAPK1,MAPK14,MAPK3,MAPK8,NFKB1,NFKBIA,PLA2G4A,PTGS2,RAF1
Iron homeostasis signaling pathway	12.7	BMP3,BMP6,CP,GDF15,HIF1A,HMOX1,IL6,JAK1,JAK2,LRP1,MAPK1,MAPK3,PDGFA,PDGFB,PDGFRA,PDGFRB,SKP2,SMAD1,SMAD2,SMAD3,STAT3,STAT5B,TYK2
Pyridoxal 5'-phosphate Salvage Pathway	12.7	AKT2,ARAF,CDK1,CDK2,CDK4,CDK6,LIMK1,MAP2K1,MAPK1,MAPK3,MAPK7,MAPK8,PAK1,PIM1,PRKCD,PRKCE,SGK1
Sperm Motility	12.4	ABL1,BTK,CSF1R,ERBB2,FER,FGFR1,FGR,FLT1,FYN,IGF1R,JAK1,JAK2,LYN,MAP2K1,PDGFRA,PDGFRB,PLA2G4A,PLCG1,PLCG2,PRKCA,PRKCD,PRKCE,PRKCZ,PTK2,PTK2B,SRC,SYK,TNK2,TYK2,YES1
Hereditary Breast Cancer Signaling	12.3	AKT1,AKT2,BRCA1,CCND1,CCND2,CCND3,CDK1,CDK4,CDK6,CDKN1A,GADD45A,HDAC4,HDAC7,HRAS,KRAS,PIK3CB,PIK3R1,PIK3R2,PIK3R3,PTEN,RB1,RFC5,TP53
Agrin Interactions at Neuromuscular Junction	12.3	ACTA2,ACTC1,CDC42,CTTN,ERBB2,HRAS,ITGB1,JUN,KRAS,MAPK1,MAPK3,MAPK8,PAK1,PTK2,PXN,RAC1,SRC
Sumoylation Pathway	12.3	CBX4,CDC42,ETS1,FASLG,FOS,JUN,MAPK8,MDM2,MYB,NFKB1,NFKBIA,PCNA,RAC1,RFC5,RHOA,RHOB,RHOG,RND3,SP1,TP53
FAT10 Cancer Signaling Pathway	12.2	ACKR3,AKT1,AKT2,GSK3B,IKBKB,IL6,NFKB1,NFKBIA,PCNA,SMAD2,SMAD3,STAT3,TGFB1,TGFB3,TP53
Epithelial Adherens Junction Signaling	12.1	ACTA2,ACTC1,AKT1,AKT2,CDC42,CRK,CTNND1,FER,FGFR1,HRAS,KRAS,MYH11,MYL6,NOTCH1,NOTCH2,NOTCH3,PTEN,RAC1,RHOA,SNAI1,SRC,VAV2,WASF1,YES1
Sertoli Cell-Sertoli Cell Junction Signaling	12	A2M,ACTA2,ACTC1,AKT1,AKT2,CDC42,ELK1,GSK3A,GSK3B,HRAS,ITGA5,ITGAV,ITGB1,ITGB3,JUN,KRAS,MAP2K1,MAPK1,MAPK14,MAPK3,MAPK8,NOS1,PTEN,RAC1,RAF1,SRC,TGFB3
IL-9 Signaling	12	BCL3,IRS1,IRS2,JAK1,NFKB1,PIK3CB,PIK3R1,PIK3R2,PIK3R3,SOCS3,STAT1,STAT3,STAT5B
p38 MAPK Signaling	11.9	ATF1,CREB1,DDIT3,DUSP1,ELK1,FASLG,IL1B,IL1R1,IL1RL1,IL1RN,MAPK14,MYC,PLA2G4A,RPS6KA2,RPS6KB1,RPS6KB2,SRF,STAT1,TGFB1,TGFB3,TP53
HOTAIR Regulatory Pathway	11.9	AKT1,AKT2,CD44,CDKN1A,ELAVL1,ERBB2,ICAM1,MDM2,MMP12,MMP14,MMP9,MYC,NFKB1,NFKBIA,PIK3CB,PIK3R1,PIK3R2,PIK3R3,PTEN,SPP1,SRF,STAT3,TGFB1,TWIST1
NAD Signaling Pathway	11.9	AKT1,AKT2,BMP6,CEBPB,CLOCK,FGF2,GSK3B,HIF1A,IGF1,NAMPT,NFKB1,PDGFB,PIK3CB,PIK3R1,PIK3R2,PIK3R3,RYR3,SLC29A1,SOD2,SREBF1,TGFB1,TP53,VEGFA
Ephrin B Signaling	11.9	ACP1,CBL,CDC42,CFL1,HRAS,LIMK1,MAPK1,MAPK3,NCK2,PAK1,PTK2,PXN,RAC1,RHOA,VAV1,VAV2,VAV3
Phospholipase C Signaling	11.9	BTK,CDC42,CREB1,FYN,GRB2,HDAC4,HDAC7,HMOX1,HRAS,ITGA5,ITGAV,ITGB1,ITGB3,KRAS,LYN,MAP2K1,MAPK1,MAPK3,MYL6,NFATC3,NFKB1,PLA2G4A,PLCG1,PLCG2,PLD1,PRKCA,PRKCD,PRKCE,PRKCZ,RAC1,RAF1,RHOA,RHOB,RHOG,RND3,SHC1,SOS1,SRC,SYK,TGM2
Role of IL-17F in Allergic Inflammatory Airway Diseases	11.8	CCL2,CCL7,CREB1,CSF2,CXCL8,IGF1,IL1B,IL6,MAP2K1,MAPK1,MAPK3,NFKB1,RAF1,RPS6KA2
Leptin Signaling in Obesity	11.8	AKT1,AKT2,FOXO1,GRB2,JAK2,MAP2K1,MAPK1,MAPK3,PIK3CB,PIK3R1,PIK3R2,PIK3R3,PLCG1,PLCG2,PTPN11,SOCS3,STAT3
Lymphotoxin β Receptor Signaling	11.7	AKT1,AKT2,CASP3,CYCS,IKBKB,MAPK1,MAPK3,NFKB1,NFKBIA,PDPK1,PIK3CB,PIK3R1,PIK3R2,PIK3R3,VCAM1
Antiproliferative Role of Somatostatin Receptor 2	11.7	CDKN1A,CDKN1B,CTH,ELK1,HRAS,KRAS,MAP2K1,MAPK1,MAPK3,NOS1,NPR3,PIK3CB,PIK3R1,PIK3R2,PIK3R3,PTPN11,SRC
Agranulocyte Adhesion and Diapedesis	11.5	ACKR3,ACTA2,ACTC1,CCL2,CCL20,CCL3,CCL7,CCL8,CCR4,CXCL2,CXCL3,CXCL8,FN1,ICAM1,IL1B,IL1R1,IL1RN,ITGA5,ITGB1,MMP12,MMP14,MMP9,MYH11,MYL6,SDC4,VCAM1
Phagosome Formation	11.5	CDC42,FN1,ITGA5,ITGAV,ITGB1,ITGB3,PIK3CB,PIK3R1,PIK3R2,PIK3R3,PLCG1,PLCG2,PRKCA,PRKCD,PRKCE,PRKCZ,RAC1,RHOA,RHOB,RHOG,RND3,SYK
Xenobiotic Metabolism General Signaling Pathway	11.5	AKT1,AKT2,HMOX1,HRAS,KRAS,MAP2K1,MAPK1,MAPK14,MAPK3,MAPK7,MAPK8,MGST1,MGST2,PIK3CB,PIK3R1,PIK3R2,PIK3R3,PRKCA,PRKCD,PRKCE,PRKCZ,RAF1
Sirtuin Signaling Pathway	11.4	AKT1,APP,ARG2,BAX,CLOCK,CXCL8,DUSP6,FOXO1,FOXO3,FOXO4,G6PD,GADD45A,GSK3B,HIF1A,JUN,MAPK1,MAPK3,MAPK7,MTOR,MYC,NAMPT,NDUFB8,NFKB1,PPARG,SLC2A1,SOD2,SP1,SREBF1,STAT3,TIMM17A,TP53
Nitric Oxide Signaling in the Cardiovascular System	11.3	AKT1,AKT2,ARG2,ATP2A2,CAV1,FLT1,MAP2K1,MAPK1,MAPK3,PDGFC,PIK3CB,PIK3R1,PIK3R2,PIK3R3,PRKCA,PRKCD,PRKCE,PRKCZ,SLC7A1,VEGFA
Role of MAPK Signaling in the Pathogenesis of Influenza	11.2	AKT1,AKT2,BAX,BCL2,CASP3,CCL2,HRAS,KRAS,MAP2K1,MAPK1,MAPK14,MAPK3,MAPK8,PLA2G4A,PRKCA,PTGS2,RAF1
Actin Nucleation by ARP-WASP Complex	11.1	CDC42,GRB2,HRAS,ITGA5,ITGAV,ITGB1,ITGB3,KRAS,NCK1,NCK2,RAC1,RHOA,RHOB,RHOG,RND3,SOS1,VASP,WASF1
Semaphorin Signaling in Neurons	11.1	CDC42,CFL1,FYN,ITGB1,LIMK1,MAPK1,MAPK3,NRP1,PAK1,PTK2,RAC1,RHOA,RHOB,RHOG,RND3
Corticotropin Releasing Hormone Signaling	11	CREB1,CTH,ELK1,FASLG,FOS,JUN,MAP2K1,MAPK1,MAPK14,MAPK3,NOS1,NPR3,NR4A1,PLCG1,PLCG2,PRKCA,PRKCD,PRKCE,PRKCZ,PTGS2,RAF1,VEGFA
CCR3 Signaling in Eosinophils	11	CFL1,HRAS,KRAS,LIMK1,MAP2K1,MAPK1,MAPK14,MAPK3,PAK1,PIK3CB,PIK3R1,PIK3R2,PIK3R3,PLA2G4A,PRKCA,PRKCD,PRKCE,PRKCZ,RAC1,RAF1,RHOA
Factors Promoting Cardiogenesis in Vertebrates	11	BMP3,BMP6,CCND1,CREB1,FZD1,FZD2,GSK3B,LRP1,MAPK14,MAPK8,MYC,PLCG1,PLCG2,PRKCA,PRKCD,PRKCE,PRKCZ,RHOA,SMAD1,SMAD2,TGFB1,TGFB3
Regulation of IL-2 Expression in Activated and Anergic T Lymphocytes	10.8	ELK1,FOS,FYN,GRB2,HRAS,IKBKB,IL2,JUN,KRAS,MAP2K1,MAPK1,MAPK3,MAPK8,NFATC3,NFKB1,NFKBIA,PLCG1,PLCG2,RAC1,RAF1,SMAD2,SMAD3,SOS1,TGFB1,TGFB3,TOB1,VAV1,VAV2,VAV3
Fcγ RIIB Signaling in B Lymphocytes	10.8	AKT1,BTK,DOK1,GRB2,HRAS,KRAS,LYN,MAPK8,PDPK1,PIK3CB,PIK3R1,PIK3R2,PIK3R3,PLCG2,SHC1,SOS1,SYK
Salvage Pathways of Pyrimidine Ribonucleotides	10.7	AKT2,ARAF,CDK1,CDK2,CDK4,CDK6,LIMK1,MAP2K1,MAPK1,MAPK3,MAPK7,MAPK8,PAK1,PIM1,PRKCD,PRKCE,SGK1,UCK1
LXR/RXR Activation	10.7	ACACA,APOE,ARG2,C3,CCL2,CCL7,FASN,HMGCR,IL1B,IL1R1,IL1RL1,IL1RN,IL6,LDLR,MMP9,NFKB1,PTGS2,SCD,SERPINF1,SREBF1
Ferroptosis Signaling Pathway	10.7	ACACA,ARAF,ARF5,ARF6,CDKN1A,CTH,GSS,HMGCR,HMOX1,HRAS,KRAS,MAP2K1,MAPK1,MAPK3,RAF1,RB1,SAT1,SP1,STAT3,TP53
BMP signaling pathway	10.6	BMP3,BMP6,CREB1,GRB2,GREM1,HRAS,JUN,KRAS,MAP2K1,MAPK1,MAPK14,MAPK3,MAPK8,NFKB1,RAF1,SMAD1,SOS1
Hepatic Cholestasis	10.6	CSF2,CXCL8,FASLG,HSD3B7,IKBKB,IL13,IL1B,IL1R1,IL1RL1,IL1RN,IL2,IL6,JUN,LIF,MAPK8,NFKB1,NFKBIA,PRKCA,PRKCD,PRKCE,PRKCZ,SREBF1,TGFB1,TGFB3
Atherosclerosis Signaling	10.5	APOE,CCL2,COL18A1,CSF1,CXCL8,F3,ICAM1,IL1B,IL1RN,IL6,MMP9,NFKB1,PDGFA,PDGFB,PDGFC,PDGFD,PLA2G4A,TGFB1,TNFRSF12A,VCAM1
fMLP Signaling in Neutrophils	10.2	CDC42,ELK1,HRAS,KRAS,MAP2K1,MAPK1,MAPK3,NFATC3,NFKB1,NFKBIA,PIK3CB,PIK3R1,PIK3R2,PIK3R3,PRKCA,PRKCD,PRKCE,PRKCZ,RAC1,RAF1
Antioxidant Action of Vitamin C	9.9	CSF2,HMOX1,IKBKB,JAK2,MAPK1,MAPK14,MAPK3,MAPK8,NFKB1,NFKBIA,PLA2G4A,PLCG1,PLCG2,PLD1,SLC2A1,SLC2A3,SLC2A4,STAT5B
Myc Mediated Apoptosis Signaling	9.79	ADRB2,BAX,BBC3,BCL2,CASP3,CYCS,FASLG,IKBKB,MCL1,MDM2,MYC,NFKB1,TP53
Role of MAPK Signaling in Promoting the Pathogenesis of Influenza	9.76	ARAF,BAX,BCL2,CASP3,HRAS,JUN,KRAS,MAP2K1,MAPK1,MAPK14,MAPK3,MAPK8,NFKB1,NFKBIA,PLA2G4A,PRKCA,PTGS2,RAF1
Regulation of Actin-based Motility by Rho	9.69	ACTA2,ACTC1,CDC42,CFL1,ITGA5,ITGAV,ITGB1,ITGB3,LIMK1,MYL6,PAK1,PFN2,RAC1,RHOA,RHOB,RHOG,RND3,WASF1
CREB Signaling in Neurons	9.59	ACKR3,ADGRV1,ADRB2,AKT1,AKT2,BMP6,CCR4,CREB1,ELK1,FGF2,FGFR1,FLT1,FZD1,FZD2,GPR183,GRB2,HRAS,IGF1,IGF1R,KRAS,MAP2K1,MAPK1,MAPK3,PDGFB,PDGFRA,PDGFRB,PIK3CB,PIK3R1,PIK3R2,PIK3R3,PLCG1,PLCG2,PRKCA,PRKCD,PRKCE,PRKCZ,RAF1,S1PR1,S1PR2,SHC1,SOS1,TGFB1,VEGFA
Estrogen-mediated S-phase Entry	9.55	CCND1,CCNE1,CDK1,CDK2,CDK4,CDKN1A,CDKN1B,MYC,RB1,SKP2
AMPK Signaling	9.51	ACACA,ADRB2,AKT1,AKT2,CCND1,CDKN1A,CREB1,EIF4EBP1,ELAVL1,FASN,FOXO1,FOXO3,FOXO4,HMGCR,IRS1,IRS2,MAPK1,MAPK14,MTOR,PIK3CB,PIK3R1,PIK3R2,PIK3R3,RPS6KB1,SLC2A1,SLC2A4
Caveolar-mediated Endocytosis Signaling	9.45	ABL1,ACTA2,ACTC1,CAV1,DNM2,FLNA,FYN,HLA-E,ITGA5,ITGAV,ITGB1,ITGB3,PRKCA,PTPN1,SRC
Aldosterone Signaling in Epithelial Cells	9.35	DUSP1,KRAS,MAP2K1,MAPK1,MAPK3,NR3C2,PDPK1,PIK3CB,PIK3R1,PIK3R2,PIK3R3,PLCG1,PLCG2,PRKCA,PRKCD,PRKCE,PRKCZ,RAF1,SGK1,SLC9A1,SOS1
Relaxin Signaling	9.06	AKT1,AKT2,CREB1,CTH,ELK1,FOS,JUN,MAP2K1,MAPK1,MAPK3,MMP9,NFKB1,NFKBIA,NPR3,PIK3CB,PIK3R1,PIK3R2,PIK3R3,PRKCZ,VEGFA
eNOS Signaling	8.96	AKT1,AKT2,CASP3,CAV1,DNM2,FLT1,PDGFC,PDPK1,PIK3CB,PIK3R1,PIK3R2,PIK3R3,PLCG1,PLCG2,PRKCA,PRKCD,PRKCE,PRKCZ,SLC7A1,VEGFA
T Cell Exhaustion Signaling Pathway	8.81	AKT1,AKT2,FOS,FOXO1,HLA-E,HRAS,IL6,JAK1,JAK2,JUN,KRAS,MAPK1,MAPK3,MAPK8,MTOR,NFATC3,PIK3CB,PIK3R1,PIK3R2,PIK3R3,PLCG1,PLCG2,PTPN11,SMAD2,SMAD3,STAT1,STAT3,TGFB1,TYK2,VEGFA
TR/RXR Activation	8.73	ACACA,AKT1,AKT2,BCL3,FASN,HIF1A,LDLR,MDM2,MTOR,PIK3CB,PIK3R1,PIK3R2,PIK3R3,SLC2A1,SREBF1
Granulocyte Adhesion and Diapedesis	8.68	ACKR3,CCL2,CCL20,CCL3,CCL7,CCL8,CCR4,CXCL2,CXCL3,CXCL8,ICAM1,IL1B,IL1R1,IL1RL1,IL1RN,ITGB1,MMP12,MMP14,MMP9,SDC4,VCAM1
Amyotrophic Lateral Sclerosis Signaling	8.55	BAX,BCL2,CAPN2,CASP3,CYCS,GLUL,IGF1,NOS1,PAK1,PDGFC,PIK3CB,PIK3R1,PIK3R2,PIK3R3,RAC1,TP53,VEGFA
Neuropathic Pain Signaling In Dorsal Horn Neurons	8.54	CREB1,ELK1,FOS,MAPK1,MAPK3,PIK3CB,PIK3R1,PIK3R2,PIK3R3,PLCG1,PLCG2,PRKCA,PRKCD,PRKCE,PRKCZ,SRC
Dilated Cardiomyopathy Signaling Pathway	8.46	ACTA2,ACTC1,AKT1,AKT2,ATP2A2,BAD,BAX,BCL2,GAB1,GSK3B,LMNA,MAPK1,MAPK14,MAPK3,MTOR,MYH11,MYL6,PRKCE,PTPN11
Role of PI3K/AKT Signaling in the Pathogenesis of Influenza	8.45	AKT1,AKT2,CRK,GSK3B,MAP2K1,MAPK1,MAPK3,NFKB1,NFKBIA,PIK3CB,PIK3R1,PIK3R2,PIK3R3
IL-17A Signaling in Gastric Cells	8.18	CCL20,CXCL8,FOS,JUN,MAPK1,MAPK14,MAPK3,MAPK8,NFKB1
Role of Hypercytokinemia/hyperchemokinemia in the Pathogenesis of Influenza	8.07	AREG,CCL2,CCL3,CXCL3,CXCL8,IL13,IL1B,IL1RN,IL6,JAK1,NFKB1,S1PR1,STAT1,TYK2
iNOS Signaling	7.95	FOS,IKBKB,JAK1,JAK2,JUN,MAPK1,MAPK14,NFKB1,NFKBIA,STAT1,TYK2
Xenobiotic Metabolism Signaling	7.77	FMO1,HDAC4,HMOX1,HRAS,IL1B,IL6,KRAS,MAP2K1,MAPK1,MAPK14,MAPK3,MAPK7,MAPK8,MGST1,MGST2,NFKB1,PIK3CB,PIK3R1,PIK3R2,PIK3R3,PRKCA,PRKCD,PRKCE,PRKCZ,RAF1
Airway Pathology in Chronic Obstructive Pulmonary Disease	7.75	CCL2,CCL20,CSF2,CXCL3,CXCL8,FASLG,FGF2,FGF7,IL13,IL1B,IL2,IL6,LIF,MMP9,TGFB1,TGFB3
TNFR1 Signaling	7.55	CASP3,CDC42,CYCS,FOS,IKBKB,JUN,MAPK8,NFKB1,NFKBIA,PAK1,TNFAIP3
Synaptic Long Term Depression	7.35	CTH,HRAS,IGF1,IGF1R,KRAS,LYN,MAP2K1,MAPK1,MAPK3,NOS1,NPR3,PLA2G4A,PLCG1,PLCG2,PRKCA,PRKCD,PRKCE,PRKCZ,RAF1,RYR3
Toll-like Receptor Signaling	7.34	ELK1,FOS,IKBKB,IL1B,IL1RL1,IL1RN,JUN,MAPK1,MAPK14,MAPK8,NFKB1,NFKBIA,TNFAIP3
April Mediated Signaling	7.27	ELK1,FOS,IKBKB,JUN,MAPK1,MAPK14,MAPK8,NFATC3,NFKB1,NFKBIA
CD28 Signaling in T Helper Cells	7.19	AKT1,AKT2,CDC42,FOS,FYN,GRB2,IKBKB,IL2,JUN,MAP2K1,MAPK8,NFATC3,NFKB1,NFKBIA,PAK1,PDPK1,PIK3CB,PIK3R1,PIK3R2,PIK3R3,PLCG1,PTPN11,RAC1,SYK,VAV1
B Cell Activating Factor Signaling	7.16	ELK1,FOS,IKBKB,JUN,MAPK1,MAPK14,MAPK8,NFATC3,NFKB1,NFKBIA
RhoGDI Signaling	7.15	ACTA2,ACTC1,CD44,CDC42,CFL1,ITGA5,ITGAV,ITGB1,ITGB3,LIMK1,MYH11,MYL6,PAK1,PRKCA,RAC1,RHOA,RHOB,RHOG,RND3,SRC,WASF1
Tight Junction Signaling	7.08	ACTA2,ACTC1,AKT1,AKT2,CDC42,CDK4,FOS,JUN,MYH11,MYL6,NFKB1,PRKCZ,PTEN,RAC1,RHOA,TGFB1,TGFB3,TIAM1,VASP
MIF Regulation of Innate Immunity	7.06	FOS,JUN,MAPK1,MAPK3,MAPK8,NFKB1,NFKBIA,PLA2G4A,PTGS2,TP53
4-1BB Signaling in T Lymphocytes	7.03	IKBKB,JUN,MAP2K1,MAPK1,MAPK14,MAPK3,MAPK8,NFKB1,NFKBIA
Role of NFAT in Regulation of the Immune Response	7.03	AKT1,AKT2,BTK,FOS,FYN,GRB2,GSK3A,GSK3B,HRAS,IKBKB,JUN,KRAS,LYN,MAP2K1,MAPK1,MAPK3,NFATC3,NFKB1,NFKBIA,PIK3CB,PIK3R1,PIK3R2,PIK3R3,PLCG1,PLCG2,RAF1,SOS1,SYK
ATM Signaling	7.02	ABL1,ATF1,BRCA1,CDK1,CDK2,CDKN1A,CREB1,GADD45A,JUN,MAPK14,MAPK8,MDM2,NFKBIA,TP53
Melatonin Signaling	6.9	ARAF,MAP2K1,MAPK1,MAPK3,PLCG1,PLCG2,PRKCA,PRKCD,PRKCE,PRKCZ,RAF1,SLC2A4
Role of JAK1, JAK2 and TYK2 in Interferon Signaling	6.87	JAK1,JAK2,NFKB1,RAF1,SOCS1,STAT1,STAT3,TYK2
MSP-RON Signaling Pathway	6.84	ACTA2,ACTC1,CCL2,CSF1,JAK2,PIK3CB,PIK3R1,PIK3R2,PIK3R3,PRKCZ,RPS6KA2
DNA damage-induced 14-3-3? Signaling	6.69	AKT1,AKT2,BRCA1,CCNE1,CDK1,CDK2,TP53
Wnt/β-catenin Signaling	6.65	AKT1,AKT2,CCND1,CD44,FZD1,FZD2,GSK3A,GSK3B,JUN,LRP1,MDM2,MYC,POU5F1,PPARD,SRC,TGFB1,TGFB3,TP53
Role of p14/p19ARF in Tumor Suppression	6.59	MDM2,PIK3CB,PIK3R1,PIK3R2,PIK3R3,RAC1,RB1,TP53
Induction of Apoptosis by HIV1	6.46	BAX,BBC3,BCL2,CASP3,CYCS,FASLG,IKBKB,MAPK8,NFKB1,NFKBIA,TP53
NF-κB Signaling	6.3	AKT1,AKT2,ARAF,FGFR1,FLT1,GSK3B,HRAS,IGF1R,IKBKB,IL1B,IL1R1,IL1RN,KRAS,MAPK8,NFKB1,NFKBIA,PDGFRA,PDGFRB,PIK3CB,PIK3R1,PIK3R2,PIK3R3,PLCG2,PRKCZ,RAF1,TNFAIP3
Signaling in T Lymphocytes	6.1	FOS,FYN,GRB2,HRAS,IKBKB,IL2,JUN,KRAS,MAPK1,MAPK3,MAPK8,NFATC3,NFKB1,NFKBIA,PIK3CB,PIK3R1,PIK3R2,PIK3R3,PLCG1,PLCG2,RAC1,SOS1,VAV1,VAV2,VAV3
Airway Inflammation in Asthma	6.1	CCL2,CCL20,CSF2,CXCL8,IL13,MMP9,TGFB1,TGFB3
Apelin Cardiac Fibroblast Signaling Pathway	6.04	AKT1,AKT2,IL6,SERPINE1,SPHK1,TGFB1,TGFB3
Hypoxia Signaling in the Cardiovascular System	5.85	AKT1,CREB1,EDN1,HIF1A,JUN,MDM2,NFKBIA,PTEN,SLC2A4,TP53,VEGFA
α-Adrenergic Signaling	5.78	HRAS,KRAS,MAP2K1,MAPK1,MAPK3,PLCG1,PLCG2,PRKCA,PRKCD,PRKCE,PRKCZ,RAF1,SLC8A1
RhoA Signaling	5.72	ACTA2,ACTC1,CFL1,IGF1,IGF1R,LIMK1,MYL6,PFN2,PLD1,PTK2,PTK2B,RHOA,RND3,WASF1
Apelin Liver Signaling Pathway	5.64	COL18A1,EDN1,GSK3A,GSK3B,IRS1,MAPK8,PDGFRB
Dendritic Cell Maturation	5.51	AKT1,AKT2,COL18A1,CREB1,CSF2,HLA-E,ICAM1,IKBKB,IL1B,IL1RN,IL6,JAK2,MAPK1,MAPK14,MAPK3,MAPK8,NFKB1,NFKBIA,PIK3CB,PIK3R1,PIK3R2,PIK3R3,PLCG1,PLCG2,STAT1
Differential Regulation of Cytokine Production in Macrophages and T Helper Cells by IL-17A and IL-17F	5.51	CCL2,CCL3,CSF2,IL13,IL1B,IL6
Amyloid Processing	5.5	AKT1,AKT2,APP,CAPN2,GSK3B,MAPK1,MAPK14,MAPK3,PRKCE
Inhibition of Matrix Metalloproteases	5.49	A2M,HSPG2,LRP1,MMP12,MMP14,MMP9,TIMP1,TIMP3
Death Receptor Signaling	5.48	ACTA2,ACTC1,BCL2,CASP3,CYCS,FASLG,IKBKB,LIMK1,LMNA,MAPK8,NFKB1,NFKBIA
CDK5 Signaling	5.46	ABL1,EGR1,FOSB,HRAS,ITGB1,KRAS,MAP2K1,MAPK1,MAPK14,MAPK3,MAPK7,MAPK8,RAF1
Cdc42 Signaling	5.41	CDC42,CFL1,FOS,GSK3B,HLA-E,ITGA5,ITGAV,ITGB1,ITGB3,JUN,LIMK1,MAPK1,MAPK14,MAPK8,MYL6,PAK1,PRKCZ,RAF1,RASA1,SRC,TNK2,VAV1,VAV2
Systemic Lupus Erythematosus Signaling	5.34	AKT1,AKT2,CBL,FOS,GRB2,HLA-E,HRAS,IL1B,IL1RN,IL2,IL6,JUN,KRAS,LYN,MAPK1,MAPK3,MTOR,NFATC3,PIK3CB,PIK3R1,PIK3R2,PIK3R3,PLCG1,PLCG2,SNRPG,SOS1
BAG2 Signaling Pathway	5.33	CASP3,CDKN1A,MAPK1,MAPK14,MAPK3,MDM2,MYC,NFKB1,PSMB4,SP1,TP53
iCOS-iCOSL Signaling in T Helper Cells	5.17	AKT1,AKT2,BAD,GAB2,GRB2,IKBKB,IL2,NFATC3,NFKB1,NFKBIA,PDPK1,PIK3CB,PIK3R1,PIK3R2,PIK3R3,PLCG1,PLEKHA1,PTEN,RAC1,SHC1,VAV1
CD27 Signaling in Lymphocytes	5.14	CASP3,CYCS,FOS,IKBKB,JUN,MAP2K1,MAPK8,NFKB1,NFKBIA
Gαi Signaling	5.09	CAV1,CCR4,GRB2,HRAS,KRAS,MAPK1,MAPK3,NPR3,RAF1,S1PR1,SHC1,SOS1,SRC,STAT3
TNFR2 Signaling	5.08	FOS,IKBKB,JUN,MAPK8,NFKB1,NFKBIA,TNFAIP3
FXR/RXR Activation	4.89	AKT1,AKT2,APOE,C3,CYP19A1,FASN,FOXO1,IL1B,IL1RN,MAPK8,PPARG,SERPINF1,SREBF1
Synaptic Long Term Potentiation	4.85	CREB1,HRAS,KRAS,MAP2K1,MAPK1,MAPK3,PLCG1,PLCG2,PRKCA,PRKCD,PRKCE,PRKCZ,RAF1
Superpathway of Inositol Phosphate Compounds	4.84	ACP1,DUSP1,DUSP5,DUSP6,INPPL1,PAWR,PIK3CB,PIK3R1,PIK3R2,PIK3R3,PLCG1,PLCG2,PTEN,PTPN1,PTPN11,RASA1,SOCS3,SSH1
PFKFB4 Signaling Pathway	4.84	CREB1,FGF2,MAP2K1,MAPK1,MAPK3,TGFB1,TGFB3,TP53
Coagulation System	4.71	A2M,F3,PLAT,PLAU,PLAUR,SERPINE1,THBD
SAPK/JNK Signaling	4.67	CDC42,CRK,ELK1,GAB1,GADD45A,GRB2,HRAS,IRS1,JUN,KRAS,MAPK8,NFATC3,PIK3CB,PIK3R1,PIK3R2,PIK3R3,RAC1,SHC1,SOS1,TP53
Wnt/Ca+ pathway	4.65	CREB1,FZD1,FZD2,GSK3B,NFATC3,NFKB1,PLCG1,PLCG2,PRKCA
Interferon Signaling	4.63	BAX,BCL2,JAK1,JAK2,SOCS1,STAT1,TYK2
Cell Cycle: G2/M DNA Damage Checkpoint Regulation	4.56	ABL1,BRCA1,CDK1,CDKN1A,GADD45A,MDM2,SKP2,TP53
Notch Signaling	4.55	HES1,HEY1,HEY2,JAG1,NOTCH1,NOTCH2,NOTCH3
Parkinson's Signaling	4.51	CASP3,CYCS,MAPK1,MAPK14,MAPK8
3-phosphoinositide Biosynthesis	4.47	ACP1,DUSP1,DUSP5,DUSP6,INPPL1,PAWR,PIK3CB,PIK3R1,PIK3R2,PIK3R3,PTEN,PTPN1,PTPN11,RASA1,SOCS3,SSH1
Role of Cytokines in Mediating Communication between Immune Cells	4.43	CSF2,CXCL8,IL13,IL1B,IL1RN,IL2,IL6,TGFB1
Regulation Of The Epithelial Mesenchymal Transition In Development Pathway	4.35	BRCA1,FZD1,FZD2,GSK3B,HIF1A,JAG1,NFKB1,NOTCH1,SNAI1,TWIST1
Type I Diabetes Mellitus Signaling	4.1	BCL2,CASP3,CYCS,FASLG,HLA-E,IKBKB,IL1B,IL1R1,IL2,JAK1,JAK2,MAPK1,MAPK14,MAPK8,NFKB1,NFKBIA,SOCS1,SOCS3,STAT1
Role of Oct4 in Mammalian Embryonic Stem Cell Pluripotency	3.97	BRCA1,CDX2,ETS2,POU5F1,RB1,SPP1,TP53
PCP pathway	3.97	FZD1,FZD2,JUN,JUNB,MAPK8,PFN2,RAC1,RHOA
Apelin Pancreas Signaling Pathway	3.97	DDIT3,MAPK8,NFKB1,PIK3CB,PIK3R1,PIK3R2,PIK3R3
Apelin Adipocyte Signaling Pathway	3.69	HIF1A,MAPK1,MAPK14,MAPK3,MAPK7,MAPK8,MGST1,MGST2,RAC1
Differential Regulation of Cytokine Production in Intestinal Epithelial Cells by IL-17A and IL-17F	3.68	CCL2,CCL3,CSF2,IL13,IL1B
TWEAK Signaling	3.65	CASP3,CYCS,IKBKB,NFKB1,NFKBIA,TNFRSF12A
MIF-mediated Glucocorticoid Regulation	3.65	MAPK1,MAPK3,NFKB1,NFKBIA,PLA2G4A,PTGS2
D-myo-inositol-5-phosphate Metabolism	3.61	ACP1,DUSP1,DUSP5,DUSP6,INPPL1,PAWR,PLCG1,PLCG2,PTEN,PTPN1,PTPN11,RASA1,SOCS3,SSH1
Tumoricidal Function of Hepatic Natural Killer Cells	3.59	BAX,CASP3,CYCS,FASLG,ICAM1
Androgen Signaling	3.56	CCND1,JUN,MAPK1,MAPK3,NFKB1,PRKCA,PRKCD,PRKCE,PRKCZ,SHC1,SMAD3,SRC,TAF9
Unfolded protein response	3.46	BCL2,CEBPB,CEBPD,CEBPZ,DDIT3,MAPK8,PPARG,PPP1R15A,SREBF1
Necroptosis Signaling Pathway	3.38	CAPN2,FASLG,GLUL,IKBKB,JAK1,MDM2,PLA2G4A,RB1,RIPK3,STAT1,TIMM17A,TP53
Cell Cycle Control of Chromosomal Replication	3.37	CDK1,CDK2,CDK4,CDK6,MCM6,MCM7,PCNA
Mechanisms of Viral Exit from Host Cells	3.33	ACTA2,ACTC1,PRKCA,PRKCD,PRKCE,PRKCZ
Role of CHK Proteins in Cell Cycle Checkpoint Control	3.32	BRCA1,CDK1,CDK2,CDKN1A,PCNA,RFC5,TP53
cAMP-mediated signaling	3.29	ADRB2,AKAP12,CCR4,CREB1,DUSP1,DUSP6,MAP2K1,MAPK1,MAPK3,NPR3,RAF1,RGS2,S1PR1,SRC,STAT3
IL-1 Signaling	3.29	FOS,IKBKB,IL1R1,JUN,MAPK1,MAPK14,MAPK8,NFKB1,NFKBIA
Nur77 Signaling in T Lymphocytes	3.24	BCL2,CASP3,CYCS,FASLG,HDAC7,HLA-E,MAP2K1,MAPK1,MAPK3,MAPK7,NR4A1,PCNA,PRKCA,PRKCD,PRKCE,PRKCZ
Calcium Signaling	3.17	ACTA2,ACTC1,ATP2A2,ATP2B1,CREB1,HDAC4,HDAC7,MAPK1,MAPK3,MYH11,MYL6,NFATC3,RYR3,SLC8A1
Gαs Signaling	3.11	ADD3,ADRB2,CREB1,ELK1,MAP2K1,MAPK1,MAPK3,RGS2,RYR3,SRC
Role of BRCA1 in DNA Damage Response	3.11	ATF1,BRCA1,CDKN1A,GADD45A,RB1,RFC5,STAT1,TP53
nNOS Signaling in Neurons	3.06	CAPN2,NOS1,PRKCA,PRKCD,PRKCE,PRKCZ
Activation of IRF by Cytosolic Pattern Recognition Receptors	3.05	IKBKB,IL6,JUN,MAPK8,NFKB1,NFKBIA,STAT1
Xenobiotic Metabolism CAR Signaling Pathway	2.95	FMO1,MAP2K1,MAPK1,MAPK3,MGST1,MGST2,PRKCA,PRKCD,PRKCE,PRKCZ,RACK1,SRC
D-myo-inositol (1,4,5,6)-Tetrakisphosphate Biosynthesis	2.93	ACP1,DUSP1,DUSP5,DUSP6,INPPL1,PAWR,PTEN,PTPN1,PTPN11,RASA1,SOCS3,SSH1
D-myo-inositol (3,4,5,6)-tetrakisphosphate Biosynthesis	2.93	ACP1,DUSP1,DUSP5,DUSP6,INPPL1,PAWR,PTEN,PTPN1,PTPN11,RASA1,SOCS3,SSH1
Remodeling of Epithelial Adherens Junctions	2.93	ACTA2,ACTC1,ARF6,CTNND1,DNM2,HGS,SRC
Endoplasmic Reticulum Stress Pathway	2.81	CASP3,DDIT3,EIF2S1,MAPK8
Antiproliferative Role of TOB in T Cell Signaling	2.79	CCNE1,CDK2,CDKN1B,IL2,MAPK1,PABPC1,RB1,SKP2,SMAD2,SMAD3,TGFB1,TGFB3,TOB1
Crosstalk between Dendritic Cells and Natural Killer Cells	2.74	ACTA2,ACTC1,CSF2,FASLG,HLA-E,IL2,IL6,NFKB1
Cell Cycle Regulation by BTG Family Proteins	2.69	CCND1,CCNE1,CDK2,CDK4,RB1
3-phosphoinositide Degradation	2.68	ACP1,DUSP1,DUSP5,DUSP6,INPPL1,PAWR,PTEN,PTPN1,PTPN11,RASA1,SOCS3,SSH1
Hematopoiesis from Multipotent Stem Cells	2.56	CSF1,CSF2,IL2
Polyamine Regulation in Colon Cancer	2.45	KRAS,MYC,ODC1,PPARG,PSMB4,SAT1
Mevalonate Pathway I	2.45	ACAT2,HMGCR,HMGCS1
Role of IL-17A in Psoriasis	2.36	CCL20,CXCL3,CXCL8
PXR/RXR Activation	2.35	AKT1,AKT2,FOXO1,FOXO3,IL6,SCD
Dopamine-DARPP32 Feedback in cAMP Signaling	2.34	ATF1,ATP2A2,CREB1,NOS1,PAWR,PLCG1,PLCG2,PRKCA,PRKCD,PRKCE,PRKCZ
Th17 Activation Pathway	2.29	CCL20,CSF2,HIF1A,IL1B,IL1R1,IL6,JAK1,JAK2,MTOR,NFATC3,NFKB1,SOCS3,STAT3,TYK2
Inhibition of ARE-Mediated mRNA Degradation Pathway	2.21	AKT1,AKT2,FASLG,MAPK1,MAPK14,MAPK3,MAPK7,PSMB4,ZFP36,ZFP36L1
Basal Cell Carcinoma Signaling	2.12	BMP3,BMP6,FZD1,FZD2,GSK3B,TP53
Superpathway of Geranylgeranyldiphosphate Biosynthesis I (via Mevalonate)	2.11	ACAT2,HMGCR,HMGCS1
CCR5 Signaling in Macrophages	2.07	CCL3,FASLG,FOS,JUN,MAPK1,MAPK14,MAPK8,PLCG1,PLCG2,PRKCA,PRKCD,PRKCE,PRKCZ,PTK2B
Netrin Signaling	2.07	NCK1,NCK2,NFATC3,RAC1,RYR3,UNC5B
LPS/IL-1 Mediated Inhibition of RXR Function	2.07	APOE,FMO1,HMGCS1,IL1B,IL1R1,IL1RL1,IL1RN,JUN,MAPK8,MGST1,MGST2,SREBF1
CTLA4 Signaling in Cytotoxic T Lymphocytes	1.96	AKT1,AKT2,FYN,GRB2,HLA-E,JAK2,PIK3CB,PIK3R1,PIK3R2,PIK3R3,PLCG1,PTPN11,SYK
Xenobiotic Metabolism AHR Signaling Pathway	1.88	HDAC4,IL1B,IL6,MGST1,MGST2,NFKB1
Phospholipases	1.74	HMOX1,PLA2G4A,PLCG1,PLCG2,PLD1
Vitamin-C Transport	1.74	SLC2A1,SLC2A3,SLC2A4
G Protein Signaling Mediated by Tubby	1.68	ABL1,JAK2,PLCG1,PLCG2
Calcium Transport I	1.62	ATP2A2,ATP2B1
Glutamine Biosynthesis I	1.61	GLUL
L-cysteine Degradation II	1.61	CTH
Endocannabinoid Neuronal Synapse Pathway	1.55	MAPK1,MAPK14,MAPK3,MAPK7,MAPK8,PLCG1,PLCG2,PTGS2
Ketogenesis	1.54	ACAT2,HMGCS1
Superpathway of Cholesterol Biosynthesis	1.51	ACAT2,HMGCR,HMGCS1
Sonic Hedgehog Signaling	1.47	ARRB2,CDK1,GSK3B
DNA Double-Strand Break Repair by Homologous Recombination	1.34	ABL1,BRCA1
Choline Biosynthesis III	1.34	HMOX1,PLD1
SPINK1 Pancreatic Cancer Pathway	1.34	MMP12,SMAD2,SMAD3,TGFB1
Circadian Rhythm Signaling	1.33	BHLHE40,CLOCK,CREB1
UDP-D-xylose and UDP-D-glucuronate Biosynthesis	1.31	UGDH
Taurine Biosynthesis	1.31	CDO1
Palmitate Biosynthesis I (Animals)	1.31	FASN
Fatty Acid Biosynthesis Initiation II	1.31	FASN
Cysteine Biosynthesis/Homocysteine Degradation	1.31	CTH
Putrescine Biosynthesis III	1.31	ODC1
