# Supplementary material for: A dynamic single cell-based framework for digital twins to prioritize disease genes and drug targets
Source: Genome Med. 2022 May 6;14:48. doi: 10.1186/s13073-022-01048-4 (PMC9074288; doi:10.1186/s13073-022-01048-4)
Supplement: Supplementary file 10 — Additional file 10. Significantly enriched pathways (P-value < 0.05) of differentially expressed downstream target genes of IFNA in scRNAseq of SAR. [file 13073_2022_1048_MOESM10_ESM.xlsx]

## Sheet: Down pathways of IFNA
Ingenuity Canonical Pathways	-log(p-value)	Molecules
Systemic Lupus Erythematosus In B Cell Signaling Pathway	56.1	BCL2,BCL2L1,CBL,CCND1,CCND2,CCND3,CD40,CD70,CSF2,CXCL8,FASLG,FCGR2B,FOS,FOXO3,IFIH1,IFIT2,IFIT3,IFNA2,IFNAR1,IFNAR2,IFNB1,IFNG,IL10,IL12B,IL13,IL15,IL1B,IL2,IL21,IL4,IL5,IL6,IL6R,IL6ST,IRF3,IRF5,IRF7,IRF9,ISG15,ISG20,JAK1,LCK,LIF,LILRB4,MAPK1,MCL1,MTOR,MYC,MYD88,NFKB1,PIK3R1,PIM2,PRKCB,PRKCE,PRKCH,RAC1,REL,RELA,STAT1,STAT2,STAT3,TGFB1,TICAM1,TLR3,TLR7,TLR8,TNF,TNFSF10,TNFSF13B,TYK2
Role of Hypercytokinemia/hyperchemokinemia in the Pathogenesis of Influenza	55.9	CASP1,CCL2,CCL3,CCL5,CXCL10,CXCL3,CXCL8,DDX58,EIF2AK2,IFIT2,IFIT3,IFNA2,IFNAR1,IFNAR2,IFNB1,IFNG,IFNL1,IFNLR1,IL10,IL12B,IL13,IL1B,IL1RN,IL5,IL6,IRF3,IRF7,IRF9,ISG15,ISG20,JAK1,MX1,MYD88,NFKB1,OAS1,OAS2,OAS3,RSAD2,STAT1,STAT2,TICAM1,TLR3,TLR4,TLR7,TNF,TYK2
Role of Pattern Recognition Receptors in Recognition of Bacteria and Viruses	49.3	C3,C3AR1,CASP1,CCL5,CD70,CSF2,CXCL8,DDX58,EIF2AK2,EIF2S1,FASLG,IFIH1,IFNB1,IFNG,IL10,IL12B,IL13,IL15,IL1B,IL2,IL21,IL4,IL5,IL6,IRF3,IRF7,LIF,MAP2K4,MAPK1,MYD88,NFKB1,OAS1,OAS2,OAS3,PIK3R1,PRKCB,PRKCE,PRKCH,REL,RELA,RNASEL,TGFB1,TICAM1,TLR1,TLR2,TLR3,TLR4,TLR7,TLR8,TNF,TNFSF10,TNFSF13B
Coronavirus Pathogenesis Pathway	48.6	ADAM17,BAX,BCL2,BST2,CASP1,CASP3,CASP8,CASP9,CCL2,CCL5,CCND1,CCNE1,CDK2,CDK4,CXCL8,DDX58,E2F1,E2F4,EIF4E,FASLG,FOS,HDAC4,IFNAR1,IFNAR2,IFNB1,IFNG,IKBKB,IL17RA,IL1B,IL6,IRF3,IRF7,IRF9,JAK1,MAP2K4,MAPK1,NFKB1,NFKBIA,NPM1,OAS1,OAS2,OAS3,PTGS2,RB1,REL,RELA,RIPK1,RPS6,STAT1,STAT2,STAT3,TGFB1,TICAM1,TLR3,TLR7,TYK2,ZC3HAV1
Glucocorticoid Receptor Signaling	45	B2M,BCL2,BCL2L1,CCL2,CCL3,CCL5,CD247,CDKN1A,CSF2,CSF2RB,CXCL3,CXCL8,FCGR1A,FOS,FOXO3,HLA-A,HLA-B,HLA-C,HLA-F,HLA-G,HSPA1A/HSPA1B,ICAM1,IFNA2,IFNAR1,IFNB1,IFNG,IFNLR1,IKBKB,IKBKE,IL10,IL10RA,IL12RB1,IL12RB2,IL13,IL15RA,IL17RA,IL18R1,IL18RAP,IL1B,IL1R1,IL1RN,IL2,IL21R,IL2RA,IL2RG,IL4,IL4R,IL5,IL6,IL6R,IL6ST,IL7R,IL9,IRF3,JAK1,MAP2K4,MAP3K1,MAPK1,MED14,MMP9,MYC,NFKB1,NFKBIA,NR3C1,PIK3R1,POMC,PRKACA,…
Th1 and Th2 Activation Pathway	44.4	CCR1,CCR3,CCR5,CD247,CD274,CD40,CD80,CD86,CD8A,CXCR3,GATA3,HLA-A,HLA-B,ICAM1,IFNAR1,IFNG,IL10,IL10RA,IL12B,IL12RB1,IL12RB2,IL13,IL18R1,IL2,IL27,IL2RA,IL2RG,IL4,IL4R,IL5,IL6,IL6R,IL9,IRF1,JAK1,LGALS9,NFIL3,NFKB1,PIK3R1,SOCS1,SOCS3,SPI1,STAT1,STAT3,STAT4,STAT5A,STAT5B,STAT6,TBX21,TGFB1,TYK2
Interferon Signaling	42.2	BAK1,BAX,BCL2,IFI35,IFI6,IFIT1,IFIT3,IFITM1,IFITM2,IFITM3,IFNAR1,IFNAR2,IFNB1,IFNG,IRF1,IRF9,ISG15,JAK1,MED14,MX1,OAS1,PIAS1,PSMB8,RELA,SOCS1,STAT1,STAT2,TAP1,TYK2
Neuroinflammation Signaling Pathway	41.2	B2M,BCL2,CASP1,CASP3,CASP8,CCL2,CCL3,CCL5,CD40,CD80,CD86,CXCL10,CXCL8,FAS,FASLG,FOS,GLS,HLA-A,HLA-B,HLA-C,HLA-F,HLA-G,ICAM1,IFNA2,IFNB1,IFNG,IKBKB,IKBKE,IL10,IL12B,IL1B,IL1R1,IL4,IL6,IL6R,IRF3,IRF7,JAK1,MAP2K4,MAPK1,MMP9,MYD88,NFKB1,PIK3R1,PTGS2,RAC1,REL,RELA,RIPK1,STAT1,TGFB1,TICAM1,TLR1,TLR2,TLR3,TLR4,TLR7,TLR8,TNF,TYK2,VCAM1
Role of PKR in Interferon Induction and Antiviral Response	40.2	ATF3,BAX,BID,CASP1,CASP3,CASP8,CASP9,CYCS,DDX58,E2F1,EIF2AK2,EIF2S1,FAS,FASLG,FCGR1A,FOS,HSPA1A/HSPA1B,IFIH1,IFNAR1,IFNAR2,IFNB1,IFNG,IKBKB,IKBKE,IL1B,IRF1,IRF3,IRF9,JAK1,MAP2K4,MAPK1,MYD88,NFKB1,NFKBIA,NPM1,REL,RELA,STAT1,STAT2,STAT3,TLR3,TLR4,TNF,TYK2
Crosstalk between Dendritic Cells and Natural Killer Cells	34.6	CCR7,CD209,CD40,CD69,CD80,CD83,CD86,CSF2,CSF2RB,FAS,FASLG,HLA-A,HLA-B,HLA-C,HLA-F,HLA-G,IFNB1,IFNG,IL12B,IL15,IL15RA,IL2,IL2RG,IL4,IL6,NCR3,NFKB1,PRF1,REL,RELA,TLR3,TLR4,TLR7,TNF,TNFSF10
Th1 Pathway	34.2	CCR5,CD247,CD274,CD40,CD80,CD86,CD8A,CXCR3,GATA3,HLA-A,HLA-B,ICAM1,IFNAR1,IFNG,IL10,IL10RA,IL12B,IL12RB1,IL12RB2,IL18R1,IL2,IL27,IL4,IL6,IL6R,IRF1,JAK1,LGALS9,NFIL3,NFKB1,PIK3R1,SOCS1,SOCS3,STAT1,STAT3,STAT4,TBX21,TYK2
TREM1 Signaling	34.1	CASP1,CCL2,CCL3,CCL7,CD40,CD83,CD86,CIITA,CSF2,CXCL3,CXCL8,FCGR2B,ICAM1,IL10,IL1B,IL6,ITGB1,MAPK1,MYD88,NFKB1,REL,RELA,STAT3,STAT5A,STAT5B,TLR1,TLR2,TLR3,TLR4,TLR7,TLR8,TNF
Cardiac Hypertrophy Signaling (Enhanced)	33.3	CD70,CSF2,CSF2RB,CXCL8,EIF4E,EIF4EBP1,FASLG,GNA15,HDAC4,IFNAR1,IFNG,IFNLR1,IKBKB,IKBKE,IL10RA,IL12B,IL12RB1,IL12RB2,IL13,IL15,IL15RA,IL17RA,IL18R1,IL18RAP,IL1B,IL1R1,IL2,IL21,IL21R,IL2RA,IL2RG,IL4,IL4R,IL5,IL6,IL6R,IL6ST,IL7R,ITGA4,ITGAM,ITGB1,ITPR1,LIF,MAP2K4,MAP3K1,MAPK1,MAPKAPK2,MAPKAPK3,MKNK1,MTOR,MYC,NFKB1,PIK3R1,PLCL1,PRKACA,PRKCB,PRKCE,PRKCH,PTGS2,REL,RELA,RPS6,RPS6KA5,STAT3,TGFB1,TNF,TNFS…
Erythropoietin Signaling Pathway	31.3	BCL2L1,CCND1,CCND2,CD70,CSF2,CSF2RB,CXCL8,FASLG,FOS,FOXO3,IFNG,IL12B,IL13,IL15,IL1B,IL2,IL21,IL4,IL5,IL6,IRS2,ITPR1,LIF,MAPK1,MDM2,MTOR,NFKB1,NFKBIA,PIK3R1,PRKCB,PRKCE,PRKCH,RAC1,REL,RELA,STAT5A,STAT5B,TGFB1,TNF,TNFSF10,TNFSF13B
PI3K/AKT Signaling	30.6	BCL2,BCL2L1,CCND1,CDKN1A,CDKN1B,CSF2RB,EIF4E,EIF4EBP1,FOXO3,IFNAR1,IFNLR1,IKBKB,IKBKE,IL10RA,IL12RB1,IL12RB2,IL15RA,IL17RA,IL18R1,IL18RAP,IL1R1,IL21R,IL2RA,IL2RG,IL4R,IL6R,IL6ST,IL7R,ITGA4,ITGAM,ITGB1,JAK1,MAPK1,MCL1,MDM2,MTOR,NFKB1,NFKBIA,PIK3R1,PTGS2,REL,RELA,TYK2
Role of Macrophages, Fibroblasts and Endothelial Cells in Rheumatoid Arthritis	29.8	CCL2,CCL5,CCND1,CSF2,CXCL8,FCGR1A,FOS,ICAM1,IKBKB,IKBKE,IL10,IL15,IL17RA,IL18R1,IL18RAP,IL1B,IL1R1,IL1RN,IL32,IL6,IL6R,IL6ST,IL7,MAP2K4,MAPK1,MAPKAPK2,MYC,MYD88,NFKB1,NFKBIA,PIK3R1,PLCL1,PRKCB,PRKCE,PRKCH,RAC1,RELA,RIPK1,SOCS1,SOCS3,STAT3,TGFB1,TLR1,TLR2,TLR3,TLR4,TLR7,TLR8,TNF,TNFSF13B,VCAM1
Th2 Pathway	29.2	CCR1,CCR3,CCR5,CD247,CD40,CD80,CD86,GATA3,HLA-A,HLA-B,ICAM1,IFNG,IL10,IL12B,IL12RB1,IL12RB2,IL13,IL2,IL2RA,IL2RG,IL4,IL4R,IL5,IL9,JAK1,NFKB1,PIK3R1,SOCS3,SPI1,STAT4,STAT5A,STAT5B,STAT6,TBX21,TGFB1,TYK2
Molecular Mechanisms of Cancer	29	BAK1,BAX,BBC3,BCL2,BCL2L1,BID,CASP10,CASP3,CASP6,CASP7,CASP8,CASP9,CBL,CCND1,CCND2,CCND3,CCNE1,CDC25A,CDH1,CDK2,CDK4,CDKN1A,CDKN1B,CDKN2D,CYCS,DAXX,E2F1,E2F4,FAS,FASLG,FOS,GLI1,GNA15,HDAC4,IRS1,ITGA4,ITGAM,ITGB1,JAK1,MAP2K4,MAPK1,MAX,MDM2,MYC,NFKB1,NFKBIA,PIK3R1,PMAIP1,PRKACA,PRKCB,PRKCE,PRKCH,RAC1,RB1,REL,RELA,TGFB1,TYK2
STAT3 Pathway	29	BCL2,CDC25A,CDKN1A,CISH,CSF2RB,IFNAR1,IFNLR1,IL10RA,IL12RB1,IL12RB2,IL15RA,IL17RA,IL18R1,IL18RAP,IL1B,IL1R1,IL21R,IL2RA,IL2RG,IL4R,IL6R,IL6ST,IL7R,IL9,INSR,MAP2K4,MAPK1,MYC,PIM1,RAC1,SOCS1,SOCS2,SOCS3,STAT3,TGFB1,TYK2
Activation of IRF by Cytosolic Pattern Recognition Receptors	28.3	ADAR,CD40,DDX58,DHX58,IFIH1,IFIT2,IFNA2,IFNAR1,IFNB1,IKBKB,IKBKE,IL10,IL6,IRF3,IRF7,IRF9,ISG15,MAP2K4,NFKB1,NFKBIA,REL,RELA,RIPK1,STAT1,STAT2,TNF,ZBP1
Tumor Microenvironment Pathway	26.7	BCL2,CCL2,CCND1,CD274,CSF2,CXCL8,FAS,FASLG,FOS,FOXO3,HLA-A,HLA-B,HLA-C,HLA-F,HLA-G,ICAM1,IDO1,IL10,IL13,IL1B,IL4,IL6,IL6R,LGALS9,MAPK1,MMP28,MMP9,MYC,NFKB1,PIK3R1,PTGS2,RAC1,REL,RELA,SLC2A3,STAT3,TGFB1,TNF
Hepatic Fibrosis / Hepatic Stellate Cell Activation	25.6	BAX,BCL2,CCL2,CCL5,CCR5,CCR7,CD40,CXCL3,CXCL8,CXCL9,CXCR3,CYP2E1,FAS,FASLG,ICAM1,IFNAR1,IFNAR2,IFNG,IGFBP4,IL10,IL10RA,IL18RAP,IL1B,IL1R1,IL4,IL4R,IL6,IL6R,MMP9,MYH7,NFKB1,REL,RELA,STAT1,TGFB1,TLR4,TNF,VCAM1
IL-12 Signaling and Production in Macrophages	25.4	APOL1,CD40,FOS,IFNA2,IFNG,IKBKB,IKBKE,IL10,IL12B,IL12RB1,IL12RB2,IL4,IRF1,IRF8,MAP2K4,MAPK1,MYD88,NFKB1,NFKBIA,PIK3R1,PRKCB,PRKCE,PRKCH,REL,RELA,SPI1,STAT1,STAT4,STAT6,TGFB1,TLR2,TLR4,TNF
Natural Killer Cell Signaling	24.2	B2M,CD247,FASLG,HLA-A,HLA-B,HLA-C,HLA-F,HLA-G,HSPA1A/HSPA1B,IFNG,IL12B,IL12RB1,IL12RB2,IL15,IL18R1,IL18RAP,IL2,ITGB1,LAT,LCK,MAP3K1,MAPK1,MTOR,MYD88,NCR1,NCR2,NCR3,NFKB1,PIK3R1,RAC1,REL,RELA,STAT4,TNFSF10,TYK2,ULBP2,ZAP70
PD-1, PD-L1 cancer immunotherapy pathway	24.2	B2M,BCL2L1,CD247,CD274,CD80,CDK2,CDKN1B,HLA-A,HLA-B,HLA-C,HLA-F,HLA-G,IFNG,IL12B,IL2,IL2RA,IL2RG,IL4,JAK1,LAT,LCK,PIK3R1,SKP2,STAT5A,STAT5B,TGFB1,TNF,TYK2,ZAP70
Hepatic Cholestasis	24	CD70,CSF2,CXCL8,FASLG,IFNG,IKBKB,IKBKE,IL12B,IL13,IL15,IL18RAP,IL1B,IL1R1,IL1RN,IL2,IL21,IL4,IL5,IL6,INSR,LIF,MAP2K4,MYD88,NFKB1,NFKBIA,PRKACA,PRKCB,PRKCE,PRKCH,REL,RELA,TGFB1,TLR4,TNF,TNFSF10,TNFSF13B
IL-10 Signaling	23.5	CCR1,CCR5,FCGR2B,FOS,IKBKB,IKBKE,IL10,IL10RA,IL18RAP,IL1B,IL1R1,IL1RN,IL4R,IL6,JAK1,MAP2K4,MAPK1,NFKB1,NFKBIA,REL,RELA,SOCS3,STAT3,TNF,TYK2
Myc Mediated Apoptosis Signaling	23.4	BAX,BBC3,BCL2,BCL2L1,BID,CASP2,CASP3,CASP8,CASP9,CYCS,FAS,FASLG,IKBKB,IKBKE,MAX,MCL1,MDM2,MYC,NFKB1,PMAIP1,PRKACA,TNF
Apoptosis Signaling	23	BAK1,BAX,BCL2,BCL2A1,BCL2L1,BID,CASP10,CASP2,CASP3,CASP6,CASP7,CASP8,CASP9,CYCS,FAS,FASLG,IKBKB,IKBKE,MAP2K4,MAPK1,MCL1,NFKB1,NFKBIA,PRKCE,REL,RELA,RPS6KA1,TNF
Type I Diabetes Mellitus Signaling	23	BCL2,BID,CASP3,CASP8,CASP9,CD247,CD80,CD86,CYCS,FAS,FASLG,GZMB,HLA-A,HLA-B,HLA-C,HLA-F,HLA-G,IFNG,IKBKB,IKBKE,IL12B,IL1B,IL1R1,IL2,IRF1,JAK1,MAP2K4,MAPK1,MYD88,NFKB1,NFKBIA,PIAS1,PRF1,REL,RELA,RIPK1,SOCS1,SOCS2,SOCS3,STAT1,TNF,TRBV9
Role of JAK1 and JAK3 in γc Cytokine Signaling	22.9	IL15,IL15RA,IL2,IL21,IL21R,IL2RA,IL2RG,IL4,IL4R,IL7,IL7R,IL9,IRS1,IRS2,JAK1,MAPK1,PIK3R1,SOCS1,SOCS3,STAT1,STAT3,STAT5A,STAT5B,STAT6
HMGB1 Signaling	22.8	CCL2,CD70,CSF2,CXCL8,FASLG,FOS,ICAM1,IFNG,IL12B,IL13,IL15,IL1B,IL1R1,IL2,IL21,IL4,IL5,IL6,LIF,MAP2K4,MAPK1,NFKB1,PIK3R1,PLAT,RAC1,REL,RELA,TGFB1,TLR4,TNF,TNFSF10,TNFSF13B,VCAM1
Small Cell Lung Cancer Signaling	22.8	BCL2,BCL2L1,BID,CASP9,CCND1,CCND2,CCND3,CCNE1,CDK2,CDK4,CDKN1B,CYCS,E2F1,E2F4,HDAC4,IKBKB,IKBKE,MAX,MYC,NFKB1,NFKBIA,PIK3R1,PTGS2,RB1,REL,RELA,SKP2
Death Receptor Signaling	22.8	BCL2,BID,CASP10,CASP2,CASP3,CASP6,CASP7,CASP8,CASP9,CYCS,DAXX,FAS,FASLG,IKBKB,IKBKE,MAP2K4,NFKB1,NFKBIA,PARP10,PARP12,PARP14,PARP9,REL,RELA,RIPK1,TNF,TNFSF10
Dendritic Cell Maturation	22.4	B2M,CCR7,CD1D,CD247,CD40,CD80,CD83,CD86,CSF2,FCGR1A,FCGR2B,HLA-A,HLA-B,HLA-C,HLA-F,HLA-G,ICAM1,IFNAR1,IFNB1,IKBKB,IKBKE,IL10,IL12B,IL15,IL1B,IL1RN,IL32,IL6,IRF8,MAP2K4,MAPK1,MYD88,NFKB1,NFKBIA,PIK3R1,PLCL1,REL,RELA,STAT1,STAT2,STAT4,TLR2,TLR3,TLR4,TNF,TRBV9
IL-17 Signaling	22.2	CCL2,CCL22,CD70,CSF2,CXCL1,CXCL3,CXCL5,CXCL8,FASLG,FOS,IFNG,IL12B,IL13,IL15,IL17RA,IL1B,IL2,IL21,IL4,IL5,IL6,JAK1,LIF,MAP2K4,MAPK1,MMP9,NFKB1,PIK3R1,PTGS2,RELA,TGFB1,TNF,TNFSF10,TNFSF13B
JAK/Stat Signaling	21.9	BCL2L1,CDKN1A,CISH,FOS,IL6,JAK1,MAPK1,MTOR,NFKB1,PIAS1,PIK3R1,PTPN1,REL,RELA,SOCS1,SOCS2,SOCS3,STAT1,STAT2,STAT3,STAT4,STAT5A,STAT5B,STAT6,TYK2
Pancreatic Adenocarcinoma Signaling	21.7	BCL2,BCL2L1,CASP9,CCND1,CCNE1,CDK2,CDK4,CDKN1A,CDKN1B,CYP2E1,E2F1,E2F4,HDAC4,JAK1,MAP2K4,MAPK1,MDM2,MMP9,NFKB1,PIK3R1,PTGS2,RAC1,RB1,REL,RELA,STAT1,STAT3,TGFB1,TYK2
Role of Cytokines in Mediating Communication between Immune Cells	21.4	CSF2,CXCL8,IFNA2,IFNB1,IFNG,IFNL1,IL10,IL12B,IL13,IL15,IL1B,IL1RN,IL2,IL21,IL27,IL32,IL4,IL5,IL6,TGFB1,TNF
HER-2 Signaling in Breast Cancer	21.1	CASP3,CASP6,CASP7,CASP9,CCND1,CCNE1,CDK4,CDKN1A,CDKN1B,COX7A1,ERBB3,FCER1A,FOS,FOXO3,IKBKB,IKBKE,ITGB1,LCK,MAPK1,MDM2,MTOR,MYC,NFKB1,NFKBIA,PIK3R1,PRKCB,PRKCE,PRKCH,PTGS2,RB1,REL,RELA,RPS6,STAT3
IL-9 Signaling	20.9	BCL3,CISH,IL2RG,IL9,IRS1,IRS2,JAK1,NFKB1,PIK3R1,REL,RELA,SOCS2,SOCS3,STAT1,STAT3,STAT5A,STAT5B,TNF
Induction of Apoptosis by HIV1	20.8	BAK1,BAX,BBC3,BCL2,BCL2L1,BID,CASP3,CASP8,CASP9,CYCS,DAXX,FAS,FASLG,IKBKB,IKBKE,MAP2K4,NFKB1,NFKBIA,REL,RELA,RIPK1,TNF
IL-7 Signaling Pathway	20.5	BAK1,BAX,BCL2,BCL6,CCND1,CCND3,CDC25A,CDK2,CDKN1B,FOXO3,IFNG,IL2RG,IL7,IL7R,JAK1,MAPK1,MCL1,MYC,PIK3R1,SOCS1,STAT1,STAT5A,STAT5B
Granulocyte Adhesion and Diapedesis	20.4	CCL1,CCL19,CCL2,CCL22,CCL3,CCL5,CCL7,CCR1,CCR3,CCR5,CCR7,CXCL1,CXCL10,CXCL11,CXCL2,CXCL3,CXCL5,CXCL8,CXCL9,CXCR3,ICAM1,IL18RAP,IL1B,IL1R1,IL1RN,ITGA4,ITGAM,ITGB1,MMP28,MMP9,TNF,VCAM1
Communication between Innate and Adaptive Immune Cells	20.3	B2M,CCL3,CCL5,CCR7,CD247,CD40,CD80,CD83,CD86,CD8A,CSF2,CXCL10,CXCL8,HLA-A,HLA-B,HLA-C,HLA-F,HLA-G,IFNB1,IFNG,IL10,IL12B,IL15,IL1B,IL1RN,IL2,IL4,IL5,IL6,TLR1,TLR2,TLR3,TLR4,TLR7,TLR8,TNF,TNFSF13B,TRBV9
Colorectal Cancer Metastasis Signaling	19.5	BAX,BCL2L1,CASP3,CASP9,CCND1,CDH1,E2F4,FOS,GNA15,IFNG,IL6,IL6R,IL6ST,JAK1,MAP2K4,MAPK1,MMP28,MMP9,MYC,NFKB1,PIK3R1,PRKACA,PTGS2,RAC1,REL,RELA,STAT1,STAT3,TGFB1,TLR1,TLR2,TLR3,TLR4,TLR7,TLR8,TNF,TYK2
Hepatic Fibrosis Signaling Pathway	19	BCL2,CASP3,CCL2,CCL3,CCL5,CCND1,CD40,CDKN1B,CXCL8,FOS,GLI1,ICAM1,IKBKB,IKBKE,IL17RA,IL18RAP,IL1B,IL1R1,IL1RN,IRS2,ITGA4,ITGAM,ITGB1,JAK1,MAP2K4,MAPK1,MTOR,MYC,MYD88,NFKB1,NFKBIA,PIK3R1,PRKACA,PRKCB,PRKCE,PRKCH,RAC1,REL,RELA,RIPK1,STAT3,TGFB1,TLR4,TNF,VCAM1
Necroptosis Signaling Pathway	18.9	AXL,CASP1,CASP10,CASP8,DAPK1,EIF2AK2,FAS,FASLG,IFNAR1,IFNB1,IKBKB,IRF3,IRF9,JAK1,MDM2,MERTK,MLKL,RB1,RBCK1,RIPK1,RNF31,STAT1,STAT2,TICAM1,TLR3,TLR4,TNF,TNFSF10,ZBP1
TNFR1 Signaling	18.8	BID,CASP2,CASP3,CASP6,CASP7,CASP8,CASP9,CYCS,FOS,IKBKB,IKBKE,MAP2K4,MAP3K1,NFKB1,NFKBIA,REL,RELA,RIPK1,TNF
IL-15 Signaling	18.6	BCL2L1,CSF2,CXCL8,GZMB,IL15,IL15RA,IL2RG,IL4,JAK1,LCK,MAPK1,MTOR,MYC,NFKB1,PIK3R1,REL,RELA,STAT3,STAT5A,STAT5B,STAT6,TYK2
Toll-like Receptor Signaling	18.6	EIF2AK2,FOS,IKBKB,IL12B,IL1B,IL1RN,MAP2K4,MAP3K1,MAPK1,MYD88,NFKB1,NFKBIA,REL,RELA,TICAM1,TLR1,TLR2,TLR3,TLR4,TLR7,TLR8,TNF
T Helper Cell Differentiation	18.6	BCL6,CD247,CD40,CD80,CD86,GATA3,HLA-A,HLA-B,IFNG,IL10,IL10RA,IL12B,IL12RB1,IL12RB2,IL13,IL18R1,IL2,IL21,IL21R,IL2RA,IL2RG,IL4,IL4R,IL5,IL6,IL6R,IL6ST,STAT1,STAT3,STAT4,STAT6,TBX21,TGFB1,TNF,TRBV9
T Cell Exhaustion Signaling Pathway	18.2	BCL6,CD247,CD274,CD80,CD86,FOS,GZMB,HLA-A,HLA-B,HLA-C,HLA-F,HLA-G,IFNA2,IFNAR1,IFNAR2,IFNG,IL10,IL10RA,IL12B,IL12RB1,IL12RB2,IL6,IL6R,IRF4,IRF9,JAK1,LGALS9,MAP2K4,MAPK1,MTOR,PIK3R1,STAT1,STAT2,STAT3,STAT4,TBX21,TGFB1,TRBV9,TYK2,ZAP70
Airway Pathology in Chronic Obstructive Pulmonary Disease	18.1	CCL2,CD70,CSF2,CXCL1,CXCL3,CXCL8,FASLG,GZMB,IFNG,IL12B,IL13,IL15,IL1B,IL2,IL21,IL4,IL5,IL6,LIF,MMP9,PRF1,TGFB1,TNF,TNFSF10,TNFSF13B
IL-8 Signaling	18.1	BAX,BCL2,BCL2L1,CCND1,CCND2,CCND3,CDH1,CR2,CXCL1,CXCL8,EIF4EBP1,FOS,GNA15,ICAM1,IKBKB,IKBKE,IL9,ITGAM,MAP2K4,MAPK1,MMP9,MTOR,NFKB1,NFKBIA,PIK3R1,PRKCB,PRKCE,PRKCH,PTGS2,RAC1,RELA,VCAM1
Agranulocyte Adhesion and Diapedesis	17.8	CCL1,CCL19,CCL2,CCL22,CCL3,CCL5,CCL7,CCR1,CCR3,CCR5,CCR7,CXCL1,CXCL10,CXCL11,CXCL2,CXCL3,CXCL5,CXCL8,CXCL9,CXCR3,ICAM1,IL1B,IL1R1,IL1RN,ITGA4,ITGB1,MMP28,MMP9,MYH7,TNF,VCAM1
Chronic Myeloid Leukemia Signaling	17.7	BCL2L1,CCND1,CCND2,CCND3,CDK4,CDKN1A,CDKN1B,CRKL,E2F1,E2F4,HDAC4,IKBKB,IKBKE,MAPK1,MDM2,MYC,NFKB1,PIK3R1,RB1,REL,RELA,STAT5A,STAT5B,TGFB1
Osteoarthritis Pathway	17.6	ANXA5,CASP1,CASP10,CASP2,CASP3,CASP6,CASP7,CASP8,CASP9,CXCL8,DDIT4,FOXO3,GLI1,HDAC4,IL18RAP,IL1B,IL1R1,ITGA4,ITGAM,ITGB1,MMP9,MTOR,NFKB1,PTGS2,PTHLH,RAC1,REL,RELA,S100A9,TGFB1,TLR2,TLR4,TNF
Tumoricidal Function of Hepatic Natural Killer Cells	17.4	BAX,BID,CASP3,CASP6,CASP7,CASP8,CASP9,CYCS,FAS,FASLG,GZMB,ICAM1,PRF1,SERPINB9
PI3K Signaling in B Lymphocytes	17.1	ATF3,C3,CBL,CD40,CD81,CR2,FCGR2B,FOS,FOXO3,IKBKB,IKBKE,IL4,IL4R,IRS1,IRS2,ITPR1,MAPK1,NFKB1,NFKBIA,PIK3R1,PLCL1,PRKCB,RAC1,REL,RELA,TLR4
T Cell Receptor Signaling	16.6	B2M,CBL,CD247,CD80,CD86,CD8A,CDKN1B,CSF2,DUSP6,FOS,FOXO3,HLA-A,HLA-B,HLA-C,HLA-F,HLA-G,ICAM1,IFNG,IKBKB,IKBKE,IL2,IL4,IL5,ITGB1,LAT,LCK,MAP2K4,MAP3K1,MAPK1,MTOR,NFKB1,NFKBIA,PIK3R1,RAC1,REL,RELA,TNF,TRBV9,ZAP70
Role of IL-17A in Arthritis	16.2	CCL2,CCL5,CCL7,CXCL1,CXCL3,CXCL5,CXCL8,IL17RA,MAP2K4,MAPK1,MAPKAPK2,NFKB1,NFKBIA,PIK3R1,PTGS2,REL,RELA,RPS6KA1
Cell Cycle: G1/S Checkpoint Regulation	16.1	CCND1,CCND2,CCND3,CCNE1,CDC25A,CDK2,CDK4,CDKN1A,CDKN1B,CDKN2D,E2F1,E2F4,HDAC4,MAX,MDM2,MYC,RB1,SKP2,TGFB1
Differential Regulation of Cytokine Production in Macrophages and T Helper Cells by IL-17A and IL-17F	16	CCL2,CCL3,CCL5,CSF2,CXCL1,IL10,IL12B,IL13,IL1B,IL6,IL9,TNF
IL-6 Signaling	15.7	CXCL8,FOS,IKBKB,IKBKE,IL18RAP,IL1B,IL1R1,IL1RN,IL6,IL6R,IL6ST,MAP2K4,MAPK1,MAPKAPK2,MCL1,NFKB1,NFKBIA,PIK3R1,REL,RELA,SOCS1,SOCS3,STAT3,TNF
Role of RIG1-like Receptors in Antiviral Innate Immunity	15.6	CASP10,CASP8,DDX58,DHX58,IFIH1,IFNA2,IFNB1,IKBKB,IKBKE,IRF3,IRF7,NFKB1,NFKBIA,REL,RELA,RIPK1
Role of IL-17F in Allergic Inflammatory Airway Diseases	15.6	CCL2,CCL7,CSF2,CXCL1,CXCL10,CXCL5,CXCL8,IL17RA,IL1B,IL6,MAPK1,NFKB1,REL,RELA,RPS6KA1,RPS6KA5
Role of JAK family kinases in IL-6-type Cytokine Signaling	15.3	IL6,IL6R,IL6ST,JAK1,MAP2K4,MAPK1,SOCS1,SOCS3,STAT1,STAT3,STAT5A,STAT5B,TYK2
Aryl Hydrocarbon Receptor Signaling	15.2	BAX,CCND1,CCND2,CCND3,CCNE1,CDK2,CDK4,CDKN1A,CDKN1B,CYP1A2,E2F1,FAS,FASLG,FOS,IL1B,IL6,MAPK1,MDM2,MYC,NFKB1,RB1,REL,RELA,TGFB1,TNF
IL-23 Signaling Pathway	15.2	CSF2,IL12B,IL12RB1,IL12RB2,IL1B,IL21,NFKB1,NFKBIA,PIK3R1,REL,RELA,SOCS3,STAT3,STAT4,TNF,TYK2
Senescence Pathway	15.2	ATF3,CCND1,CCND2,CCND3,CCNE1,CDC25A,CDK2,CDK4,CDKN1A,CDKN1B,CXCL8,E2F1,E2F4,EIF4E,EIF4EBP1,FOXO3,IFNB1,IKBKB,IKBKE,IL6,IRF3,MAP2K4,MAPK1,MAPKAPK2,MAPKAPK3,MDM2,MTOR,NFKB1,PIK3R1,PML,RB1,RPS6KA5,TGFB1,TLR2
Role of MAPK Signaling in Inhibiting the Pathogenesis of Influenza	15.2	BAX,CASP3,CCL2,CCL5,CXCL10,CXCL8,EIF2AK2,IFNB1,IFNG,IL1B,IL6,MAP2K4,MAPK1,MYD88,NFKB1,NFKBIA,PTGS2,TLR4,TNF
Altered T Cell and B Cell Signaling in Rheumatoid Arthritis	15.1	CD247,CD40,CD80,CD86,CSF2,FAS,FASLG,HLA-A,HLA-B,IFNG,IL10,IL12B,IL15,IL1B,IL1RN,IL2,IL21,IL4,IL6,NFKB1,REL,RELA,TGFB1,TLR1,TLR2,TLR3,TLR4,TLR7,TLR8,TNF,TNFSF13B,TRBV9
Role of JAK1, JAK2 and TYK2 in Interferon Signaling	15	IFNAR1,IFNAR2,IFNB1,IFNG,JAK1,NFKB1,REL,RELA,SOCS1,STAT1,STAT2,STAT3,TYK2
Systemic Lupus Erythematosus In T Cell Signaling Pathway	14.8	B2M,BCL6,CASP1,CASP10,CASP2,CASP3,CASP6,CASP7,CASP8,CASP9,CBL,CD247,CD70,CD80,CD86,FAS,FASLG,FOS,HLA-A,HLA-B,HLA-C,HLA-F,HLA-G,IL10,IL12B,IL2,IL21,IL6,IRF4,ITPR1,LAT,MAP2K4,MAPK1,MTOR,PIK3R1,RAC1,STAT3,TRBV9
Acute Phase Response Signaling	14.7	C3,FOS,IKBKB,IKBKE,IL1B,IL1R1,IL1RN,IL6,IL6R,IL6ST,MAP2K4,MAP3K1,MAPK1,MTOR,MYD88,NFKB1,NFKBIA,NR3C1,PIK3R1,REL,RELA,RIPK1,SOCS1,SOCS2,SOCS3,STAT3,TNF
Production of Nitric Oxide and Reactive Oxygen Species in Macrophages	14.5	APOL1,FOS,IFNG,IKBKB,IKBKE,IL4,IRF1,IRF8,JAK1,MAP2K4,MAP3K1,MAPK1,NFKB1,NFKBIA,PIK3R1,PRKCB,PRKCE,PRKCH,RAC1,REL,RELA,SPI1,STAT1,TLR2,TLR4,TNF,TYK2
TWEAK Signaling	14.2	BID,CASP3,CASP6,CASP7,CASP8,CASP9,CYCS,IKBKB,IKBKE,NFKB1,NFKBIA,REL,RELA,RIPK1
Differential Regulation of Cytokine Production in Intestinal Epithelial Cells by IL-17A and IL-17F	14.2	CCL2,CCL3,CCL5,CSF2,CXCL1,IFNG,IL10,IL12B,IL13,IL1B,IL9,TNF
iNOS Signaling	13.8	FOS,IFNG,IKBKB,IKBKE,IRF1,JAK1,MAPK1,MYD88,NFKB1,NFKBIA,REL,RELA,STAT1,TLR4,TYK2
CD27 Signaling in Lymphocytes	13.8	BCL2L1,BID,CASP3,CASP8,CASP9,CD70,CYCS,FOS,IKBKB,IKBKE,MAP2K4,MAP3K1,NFKB1,NFKBIA,REL,RELA
IL-17A Signaling in Airway Cells	13.6	CXCL1,CXCL3,CXCL5,IKBKB,IKBKE,IL17RA,IL6,JAK1,MAP2K4,MAPK1,NFKB1,NFKBIA,PIK3R1,REL,RELA,STAT3,TYK2
NF-κB Activation by Viruses	13.5	CCR5,CR2,EIF2AK2,IKBKB,IKBKE,ITGB1,LCK,MAP3K1,MAPK1,NFKB1,NFKBIA,PIK3R1,PRKCB,PRKCE,PRKCH,REL,RELA,RIPK1
Regulation Of The Epithelial Mesenchymal Transition By Growth Factors Pathway	13.4	CD70,CDH1,FASLG,FOS,IKBKB,IKBKE,IL6,IL6R,JAK1,MAP2K4,MAP3K1,MAPK1,MMP9,MTOR,NFKB1,PIK3R1,RAC1,REL,RELA,STAT3,TGFB1,TNF,TNFSF10,TNFSF13B,TNFSF18,TYK2
IL-17A Signaling in Gastric Cells	13.3	CCL5,CXCL1,CXCL10,CXCL11,CXCL8,FOS,IL17RA,MAP2K4,MAPK1,NFKB1,RELA,TNF
Estrogen-mediated S-phase Entry	13.3	CCND1,CCNE1,CDC25A,CDK2,CDK4,CDKN1A,CDKN1B,E2F1,E2F4,MYC,RB1,SKP2
PTEN Signaling	13.1	BCL2,BCL2L1,CASP3,CASP9,CBL,CCND1,CDKN1A,CDKN1B,FASLG,FOXO3,IKBKB,IKBKE,INSR,ITGA4,ITGAM,ITGB1,MAPK1,MCRS1,NFKB1,PIK3R1,RAC1,REL,RELA
p53 Signaling	12.8	BAX,BBC3,BCL2,BCL2L1,CASP6,CCND1,CCND2,CDK2,CDK4,CDKN1A,E2F1,FAS,MDM2,PIAS1,PIK3R1,PMAIP1,PML,RB1,TOPBP1
Prolactin Signaling	12.8	FOS,IRF1,IRS1,MAPK1,MYC,NMI,NR3C1,PIK3R1,PRKCB,PRKCE,PRKCH,SOCS1,SOCS2,SOCS3,STAT1,STAT3,STAT5A,STAT5B
Endocannabinoid Cancer Inhibition Pathway	12.6	ATF3,CASP1,CASP10,CASP2,CASP3,CASP6,CASP7,CASP8,CASP9,CCND1,CCND2,CCND3,CCNE1,CDH1,CDKN1A,CDKN1B,MAP2K4,MAPK1,MTOR,MYC,PIK3R1,PRKACA
MSP-RON Signaling In Macrophages Pathway	12.6	CIITA,FOS,IFNG,IKBKB,IKBKE,IL10,IL12B,ITGAM,MAPK1,NFKB1,PIK3R1,PTGS2,REL,RELA,SOCS1,SOCS3,STAT1,STAT3,TLR4,TNF
Pathogenesis of Multiple Sclerosis	12.5	CCL3,CCL5,CCR1,CCR5,CXCL10,CXCL11,CXCL9,CXCR3
Acute Myeloid Leukemia Signaling	12.4	CCND1,CSF2RB,EIF4EBP1,MAP2K4,MAPK1,MTOR,MYC,NFKB1,PIK3R1,PIM1,PIM2,PML,REL,RELA,SPI1,STAT3,STAT5A,STAT5B
IL-17A Signaling in Fibroblasts	12.4	CCL2,CCL7,CXCL5,FOS,IKBKB,IKBKE,IL17RA,IL6,MAPK1,NFKB1,NFKBIA,REL,RELA
Antigen Presentation Pathway	12.4	B2M,CIITA,HLA-A,HLA-B,HLA-C,HLA-F,HLA-G,IFNG,PSMB8,PSMB9,TAP1,TAP2,TAPBP
Retinoic acid Mediated Apoptosis Signaling	12.3	BID,CASP3,CASP8,CASP9,CYCS,IFNA2,IFNAR1,IFNB1,IFNG,IRF1,PARP10,PARP12,PARP14,PARP9,TNFSF10
PPARα/RXRα Activation	12.2	BCL3,FASN,GNA15,HELZ2,IKBKB,IKBKE,IL18RAP,IL1B,IL1R1,IL6,INSR,IRS1,MAP2K4,MAPK1,MED23,NFKB1,NFKBIA,PLCL1,PRKACA,PRKCB,REL,RELA,STAT5B,TGFB1
Type II Diabetes Mellitus Signaling	12.1	IKBKB,IKBKE,INSR,IRS1,IRS2,ITPR1,MAP2K4,MAP3K1,MAPK1,MTOR,NFKB1,NFKBIA,PIK3R1,PRKCB,PRKCE,PRKCH,REL,RELA,SOCS1,SOCS2,SOCS3,TNF
Airway Inflammation in Asthma	12	CCL2,CSF2,CXCL8,IFNG,IL10,IL12B,IL13,IL4,IL5,IL9,MMP9,TGFB1
Role of JAK2 in Hormone-like Cytokine Signaling	12	IRS1,IRS2,JAK1,PTPN1,SOCS1,SOCS2,SOCS3,STAT1,STAT3,STAT5A,STAT5B,TYK2
Role of Osteoblasts, Osteoclasts and Chondrocytes in Rheumatoid Arthritis	12	ADAM17,BCL2,CASP9,CBL,CSF2,FOS,IFNG,IKBKB,IKBKE,IL10,IL18R1,IL18RAP,IL1B,IL1R1,IL1RN,IL4,IL6,IL7,MAP2K4,MAPK1,NFKB1,NFKBIA,PIK3R1,RELA,TGFB1,TNF
Growth Hormone Signaling	11.9	FOS,IRS1,MAPK1,PIK3R1,PRKCB,PRKCE,PRKCH,RPS6KA1,RPS6KA5,SOCS1,SOCS2,SOCS3,STAT1,STAT3,STAT5A,STAT5B
LXR/RXR Activation	11.9	APOL1,C3,CCL2,CCL7,FASN,IL18RAP,IL1B,IL1R1,IL1RN,IL6,IRF3,MMP9,MYLIP,NFKB1,PTGS2,REL,RELA,TLR3,TLR4,TNF
Prostate Cancer Signaling	11.9	BCL2,CASP9,CCND1,CCNE1,CDK2,CDKN1A,CDKN1B,E2F1,E2F4,HDAC4,MAPK1,MDM2,MTOR,NFKB1,NFKBIA,PIK3R1,RB1,REL,RELA
Role of PI3K/AKT Signaling in the Pathogenesis of Influenza	11.6	CASP9,CCL5,CCR5,CRKL,IFNA2,IFNAR1,IFNB1,IFNG,IRF3,MAPK1,NFKB1,NFKBIA,PIK3R1,REL,RELA
Role of Tissue Factor in Cancer	11.5	BCL2L1,CASP3,CSF2,CXCL1,CXCL8,EIF4E,F3,GNA15,IL1B,ITGB1,LCK,MAPK1,MTOR,PIK3R1,RAC1,RPS6KA1,RPS6KA5,STAT5A,STAT5B
Tec Kinase Signaling	11.4	CD247,FAS,FASLG,FCER1A,FOS,GNA15,ITGA4,ITGAM,ITGB1,JAK1,LCK,MAP2K4,NFKB1,PIK3R1,PRKCB,PRKCE,PRKCH,RAC1,REL,RELA,STAT1,STAT2,STAT3,STAT4,STAT5A,STAT5B,STAT6,TLR4,TNF,TNFSF10,TRBV9,TYK2
CD40 Signaling	11.3	CD40,FOS,ICAM1,IKBKB,IKBKE,MAP2K4,MAPK1,MAPKAPK2,NFKB1,NFKBIA,PIK3R1,PTGS2,REL,RELA,STAT3
Renin-Angiotensin Signaling	11.2	CCL2,CCL5,FOS,ITPR1,MAP2K4,MAP3K1,MAPK1,NFKB1,PIK3R1,PRKACA,PRKCB,PRKCE,PRKCH,RAC1,REL,RELA,STAT1,STAT3,TNF
HIF1α Signaling	11	CDKN1A,EIF4E,EIF4EBP1,HSPA1A/HSPA1B,IL6,IL6R,MAP2K4,MAPK1,MDM2,MKNK1,MMP28,MMP9,MTOR,PIK3R1,PRKCB,PRKCE,PRKCH,RAC1,RBX1,RPS6,SAT1,SLC2A3,STAT3,TGFB1
Phagosome Formation	11	C3AR1,CR2,FCER1A,FCGR1A,FCGR2B,ITGA4,ITGAM,ITGB1,PIK3R1,PLCL1,PRKCB,PRKCE,PRKCH,RAC1,TLR1,TLR2,TLR3,TLR4,TLR7,TLR8
Insulin Secretion Signaling Pathway	10.9	EIF1,EIF2S1,EIF4E,EIF4EBP1,GNA15,INSR,ITPR1,JAK1,LCK,MAPK1,MTOR,PIK3R1,PLCL1,PRKACA,PRKCB,PRKCE,PRKCH,RPS6KA5,SLC2A3,STAT1,STAT2,STAT3,STAT4,STAT5A,STAT5B,STAT6,TYK2
Cyclins and Cell Cycle Regulation	10.8	CCND1,CCND2,CCND3,CCNE1,CDC25A,CDK2,CDK4,CDKN1A,CDKN1B,CDKN2D,E2F1,E2F4,HDAC4,RB1,SKP2,TGFB1
UVA-Induced MAPK Signaling	10.8	BCL2L1,CASP3,CASP9,CYCS,FOS,MAP2K4,MAPK1,MTOR,PARP10,PARP12,PARP14,PARP9,PIK3R1,PLCL1,RPS6KA1,RPS6KA5,STAT1
Atherosclerosis Signaling	10.8	APOL1,CCL2,CCR3,CD40,CXCL8,F3,ICAM1,IFNG,IL1B,IL1RN,IL6,ITGA4,MMP9,NFKB1,REL,RELA,TGFB1,TNF,VCAM1
HGF Signaling	10.5	CCND1,CDK2,CDKN1A,CRKL,FOS,IL6,ITGA4,ITGAM,ITGB1,MAP2K4,MAP3K1,MAPK1,PIK3R1,PRKCB,PRKCE,PRKCH,PTGS2,RAC1,STAT3
p38 MAPK Signaling	10.3	DAXX,FAS,FASLG,IL18RAP,IL1B,IL1R1,IL1RN,MAP2K4,MAPKAPK2,MAPKAPK3,MAX,MKNK1,MYC,RPS6KA1,RPS6KA5,STAT1,TGFB1,TNF
PPAR Signaling	10.3	FOS,IKBKB,IKBKE,IL18RAP,IL1B,IL1R1,IL1RN,INSR,MAPK1,NFKB1,NFKBIA,PTGS2,REL,RELA,STAT5A,STAT5B,TNF
Lymphotoxin β Receptor Signaling	10.2	BCL2L1,CASP3,CASP9,CXCL1,CYCS,IKBKB,IKBKE,MAPK1,NFKB1,NFKBIA,PIK3R1,RELA,VCAM1
IL-15 Production	10.2	AXL,ERBB3,IFNB1,IL15,IL6,INSR,IRF1,IRF3,JAK1,LCK,MAP2K4,MERTK,NFKB1,REL,RELA,STAT1,TYK2,ZAP70
IL-3 Signaling	10.1	CRKL,CSF2RB,FOS,JAK1,MAPK1,PIK3R1,PRKCB,PRKCE,PRKCH,RAC1,STAT1,STAT3,STAT5A,STAT5B,STAT6
FLT3 Signaling in Hematopoietic Progenitor Cells	10.1	CBL,EIF4E,EIF4EBP1,MAPK1,MTOR,PIK3R1,RPS6KA1,RPS6KA5,STAT1,STAT2,STAT3,STAT4,STAT5A,STAT5B,STAT6
Autophagy	9.93	BCL2,CDKN1B,DAPK1,E2F1,FOS,FOXO3,INSR,IRS1,IRS2,MAP2K4,MAPK1,MTOR,MYC,MYD88,NFKB1,PIK3R1,PRKACA,RIPK1,SLC1A5,TGFB1,TICAM1,TLR4,TNF
ILK Signaling	9.9	CASP3,CCND1,CDH1,FLNB,FOS,IRS1,IRS2,ITGB1,MAP2K4,MAPK1,MMP9,MTOR,MYC,MYH7,NFKB1,PIK3R1,PTGS2,RAC1,REL,RELA,RPS6KA5,TNF
Huntington's Disease Signaling	9.73	BAX,BCL2L1,CASP1,CASP10,CASP2,CASP3,CASP6,CASP7,CASP8,CASP9,CLTCL1,CYCS,GLS,GNA15,HDAC4,HSPA1A/HSPA1B,ITPR1,MAP2K4,MAPK1,MTOR,PIK3R1,PRKCB,PRKCE,PRKCH,PSMB8,PSMB9
PEDF Signaling	9.69	BCL2,BCL2L1,CASP7,CASP8,FAS,FASLG,IKBKB,IKBKE,MAPK1,NFKB1,NFKBIA,PIK3R1,RAC1,REL,RELA
LPS-stimulated MAPK Signaling	9.61	FOS,IKBKB,IKBKE,MAP2K4,MAPK1,NFKB1,NFKBIA,PIK3R1,PRKCB,PRKCE,PRKCH,RAC1,REL,RELA,TLR4
Th17 Activation Pathway	9.6	CD247,CSF2,IFNG,IL10,IL12B,IL12RB1,IL12RB2,IL1B,IL1R1,IL21,IL21R,IL6,IL6R,IRF4,JAK1,MTOR,MYD88,NFKB1,REL,RELA,SOCS3,STAT3,STAT4,TRBV9,TYK2
NF-κB Signaling	9.6	CASP8,CD247,CD40,EIF2AK2,IKBKB,IL1B,IL1R1,IL1RN,INSR,LCK,MAP3K1,MYD88,NFKB1,NFKBIA,PIK3R1,PRKACA,PRKCB,RELA,RIPK1,TLR1,TLR2,TLR3,TLR4,TLR7,TLR8,TNF,TNFSF13B,TRBV9,ZAP70
Neuregulin Signaling	9.55	ADAM17,CDKN1B,CRKL,ERBB3,ITGA4,ITGAM,ITGB1,MAPK1,MTOR,MYC,PIK3R1,PRKCB,PRKCE,PRKCH,RPS6,STAT5A,STAT5B
Glioblastoma Multiforme Signaling	9.39	CCND1,CCND2,CCND3,CCNE1,CDK2,CDK4,CDKN1A,CDKN1B,E2F1,E2F4,ITPR1,MAPK1,MDM2,MTOR,MYC,NF2,PIK3R1,PLCL1,RAC1,RB1
TNFR2 Signaling	9.36	FOS,IKBKB,IKBKE,MAP2K4,MAP3K1,NFKB1,NFKBIA,REL,RELA,TNF
Thrombopoietin Signaling	9.3	FOS,IRS2,MAPK1,MPL,MYC,PIK3R1,PRKCB,PRKCE,PRKCH,STAT1,STAT3,STAT5A,STAT5B
IL-22 Signaling	9.15	JAK1,MAP2K4,MAPK1,SOCS3,STAT1,STAT3,STAT5A,STAT5B,TYK2
Glioma Signaling	9.14	CCND1,CCND2,CCND3,CDK4,CDKN1A,CDKN2D,E2F1,E2F4,HDAC4,MAPK1,MDM2,MTOR,PIK3R1,PRKCB,PRKCE,PRKCH,RB1
B Cell Activating Factor Signaling	9.02	FOS,IKBKB,IKBKE,MAP2K4,MAP3K1,MAPK1,NFKB1,NFKBIA,REL,RELA,TNFSF13B
Systemic Lupus Erythematosus Signaling	9.01	CBL,CD247,CD40,CD80,CD86,FCGR1A,FCGR2B,FOS,HLA-A,HLA-B,HLA-C,HLA-F,HLA-G,IFNA2,IL10,IL1B,IL1RN,IL2,IL6,IL6R,LAT,LCK,MAPK1,MTOR,PIK3R1,PIM2,TLR7,TNF,TNFSF13B,TRBV9
GM-CSF Signaling	8.7	BCL2A1,BCL2L1,CCND1,CISH,CSF2,CSF2RB,MAPK1,PIK3R1,PIM1,PRKCB,STAT1,STAT3,STAT5B
Bladder Cancer Signaling	8.69	CCND1,CDH1,CDK4,CDKN1A,CXCL8,DAPK1,E2F1,E2F4,HDAC4,MAPK1,MDM2,MMP28,MMP9,MYC,RB1,RPS6KA5
Sumoylation Pathway	8.53	CDH1,DAXX,FAS,FASLG,FOS,ISG20,MAP2K4,MDM2,NFKB1,NFKBIA,NR3C1,PIAS1,PML,RAC1,SP100
Docosahexaenoic Acid (DHA) Signaling	8.39	BAX,BCL2,BCL2A1,BCL2L1,BID,CASP3,CASP9,CYCS,IL1B,PIK3R1
IL-4 Signaling	8.33	HLA-A,HLA-B,IL2RG,IL4,IL4R,IRF4,IRS1,JAK1,MTOR,NR3C1,PIK3R1,SOCS1,STAT6,TYK2
RAR Activation	8.33	CSF2RB,FOS,MAP2K4,MAP3K1,MAPK1,MAPKAPK2,NFKB1,PIK3R1,PML,PRKACA,PRKCB,PRKCE,PRKCH,RAC1,REL,RELA,STAT5A,STAT5B,TGFB1,ZBTB16
Adrenomedullin signaling pathway	8.29	BAX,BCL2,C3,CASP3,CTH,FOS,GNA15,IL1B,IL1RN,ITPR1,MAP2K4,MAPK1,MAX,NFKB1,PIK3R1,PLCL1,PRKACA,REL,RELA,TNF
FAT10 Cancer Signaling Pathway	8.27	IFNG,IKBKB,IKBKE,IL6,NFKB1,NFKBIA,REL,RELA,STAT3,TGFB1,TNF
Antioxidant Action of Vitamin C	8.17	CSF2,CSF2RB,IKBKB,IKBKE,MAP2K4,MAPK1,NFKB1,NFKBIA,PLCL1,REL,RELA,SLC2A3,STAT5A,STAT5B,TNF
UVB-Induced MAPK Signaling	8.08	EIF4E,EIF4EBP1,FOS,MAP2K4,MAPK1,MTOR,PIK3R1,PRKCB,PRKCE,PRKCH,RPS6KA5
Cytotoxic T Lymphocyte-mediated Apoptosis of Target Cells	8.02	B2M,BCL2,BID,CASP3,CASP6,CASP7,CASP8,CASP9,CD247,CYCS,FAS,FASLG,GZMB,HLA-A,HLA-B,HLA-C,HLA-F,HLA-G,PRF1,TRBV9
IL-1 Signaling	8.02	FOS,GNA15,IKBKB,IKBKE,IL1R1,MAP2K4,MAP3K1,MAPK1,MYD88,NFKB1,NFKBIA,PRKACA,REL,RELA
Allograft Rejection Signaling	7.97	B2M,CD247,CD40,CD80,CD86,FAS,FASLG,GZMB,HLA-A,HLA-B,HLA-C,HLA-F,HLA-G,IFNG,IL10,IL2,IL4,IL5,PRF1,TNF,TRBV9
April Mediated Signaling	7.93	FOS,IKBKB,IKBKE,MAP2K4,MAP3K1,MAPK1,NFKB1,NFKBIA,REL,RELA
Endothelin-1 Signaling	7.84	CASP1,CASP10,CASP2,CASP3,CASP6,CASP7,CASP8,CASP9,FOS,GNA15,ITPR1,MAPK1,MYC,PIK3R1,PLCL1,PRKCB,PRKCE,PRKCH,PTGS2
Granzyme B Signaling	7.79	BID,CASP3,CASP8,CASP9,CYCS,GZMB,PRF1
ERK/MAPK Signaling	7.6	CRKL,DUSP6,EIF4E,EIF4EBP1,FOS,ITGA4,ITGAM,ITGB1,MAPK1,MKNK1,MYC,PIK3R1,PRKACA,PRKCB,PRKCE,RAC1,RPS6KA1,RPS6KA5,STAT1,STAT3
PDGF Signaling	7.57	CRKL,EIF2AK2,FOS,JAK1,MAP2K4,MAP3K1,MAPK1,MYC,PIK3R1,PRKCB,STAT1,STAT3,TYK2
Apelin Endothelial Signaling Pathway	7.47	CCL2,FOS,GNA15,HDAC4,ICAM1,MAP2K4,MAPK1,MTOR,NFKB1,PIK3R1,PRKCB,PRKCE,PRKCH,REL,RELA,VCAM1
Virus Entry via Endocytic Pathways	7.44	B2M,CLTCL1,FLNB,HLA-A,HLA-B,HLA-C,HLA-F,HLA-G,ITGB1,PIK3R1,PRKCB,PRKCE,PRKCH,RAC1
IGF-1 Signaling	7.44	CASP9,FOS,FOXO3,IGFBP4,IRS1,IRS2,JAK1,MAPK1,PIK3R1,PRKACA,SOCS1,SOCS2,SOCS3,STAT3
Primary Immunodeficiency Signaling	7.33	CD40,CD8A,CIITA,IGLL1/IGLL5,IL2RG,IL7R,LCK,TAP1,TAP2,ZAP70
Caveolar-mediated Endocytosis Signaling	7.31	B2M,FLNB,HLA-A,HLA-B,HLA-C,HLA-F,HLA-G,INSR,ITGA4,ITGAM,ITGB1,PTPN1
IL-2 Signaling	7.31	FOS,IL2,IL2RA,IL2RG,JAK1,LCK,MAPK1,PIK3R1,SOCS1,STAT5A,STAT5B
Hematopoiesis from Multipotent Stem Cells	7.17	CSF2,IL15,IL2,IL4,IL5,IL7
GADD45 Signaling	7.17	CCND1,CCND2,CCND3,CCNE1,CDK2,CDK4,CDKN1A
Non-Small Cell Lung Cancer Signaling	7.15	CASP9,CCND1,CCND2,CCND3,CDK4,E2F1,E2F4,FOXO3,HDAC4,ITPR1,MAPK1,PIK3R1,RB1
Role of p14/p19ARF in Tumor Suppression	7.13	E2F1,MDM2,NPM1,NPM3,PIK3R1,RAC1,RB1,SF3A1
Role of MAPK Signaling in the Pathogenesis of Influenza	7.05	BAX,BCL2,CASP3,CCL2,CCL5,CXCL10,IFNB1,IFNG,MAP2K4,MAPK1,PTGS2,TNF
Estrogen Receptor Signaling	7.03	BCL2,CCND1,CDKN1A,EIF4E,EIF4EBP1,FOS,FOXO3,GNA15,JAK1,MAPK1,MED14,MED23,MMP28,MMP9,MTOR,MYC,NFKB1,NR3C1,PIK3R1,PLCL1,PRKACA,PRKCB,PRKCE,PRKCH,REL,RELA,TYK2
BEX2 Signaling Pathway	6.99	BAK1,BBC3,BCL2,CCND1,CDKN1A,MAP2K4,MTOR,NFKB1,NFKBIA,REL,RELA,STAT3
Inflammasome pathway	6.99	AIM2,CASP1,CASP8,IL1B,MYD88,NFKB1,TLR4
Salvage Pathways of Pyrimidine Ribonucleotides	6.98	APOBEC3A,APOBEC3B,APOBEC3F,APOBEC3G,CDK2,CDK4,DAPK1,EIF2AK2,MAP2K4,MAPK1,PIM1,PRKCE,PRKCH
BAG2 Signaling Pathway	6.93	CASP3,CDKN1A,HSPA1A/HSPA1B,MAPK1,MAPKAPK2,MDM2,MYC,NFKB1,PSMB8,PSMB9,REL,RELA
iCOS-iCOSL Signaling in T Helper Cells	6.9	CD247,CD40,CD80,CD86,HLA-A,HLA-B,IKBKB,IKBKE,IL2,IL2RA,IL2RG,ITPR1,LAT,LCK,NFKB1,NFKBIA,PIK3R1,RAC1,REL,RELA,TRBV9,ZAP70
Fc Epsilon RI Signaling	6.79	CSF2,FCER1A,IL13,IL4,IL5,LAT,MAP2K4,MAPK1,PIK3R1,PRKCB,PRKCE,PRKCH,RAC1,TNF
Insulin Receptor Signaling	6.75	CBL,CRKL,EIF4E,EIF4EBP1,FOXO3,INSR,IRS1,IRS2,JAK1,MAPK1,MTOR,PIK3R1,PRKACA,PTPN1,SOCS3
EGF Signaling	6.73	FOS,ITPR1,JAK1,MAP2K4,MAP3K1,MAPK1,MTOR,PIK3R1,STAT1,STAT3
Role of IL-17A in Psoriasis	6.67	CXCL1,CXCL3,CXCL5,CXCL8,IL17RA,S100A9
Graft-versus-Host Disease Signaling	6.67	CD247,CD80,CD86,FAS,FASLG,GZMB,HLA-A,HLA-B,HLA-C,HLA-F,HLA-G,IFNG,IL1B,IL1RN,IL2,IL6,PRF1,TNF,TRBV9
CNTF Signaling	6.66	IL6ST,JAK1,MAPK1,MTOR,PIK3R1,RPS6KA1,RPS6KA5,STAT1,STAT3,TYK2
CD28 Signaling in T Helper Cells	6.64	CD247,CD80,CD86,FOS,HLA-A,HLA-B,IKBKB,IKBKE,IL2,ITPR1,LAT,LCK,MAP2K4,MAP3K1,NFKB1,NFKBIA,PIK3R1,RAC1,REL,RELA,TRBV9,ZAP70
HOTAIR Regulatory Pathway	6.61	CDH1,CDKN1A,ICAM1,IRF1,MDM2,MMP28,MMP9,MYC,NFKB1,NFKBIA,PIK3R1,REL,RELA,STAT3,TGFB1,TLR4
MIF Regulation of Innate Immunity	6.58	FOS,MAP2K4,MAPK1,NFKB1,NFKBIA,PTGS2,REL,RELA,TLR4
Regulation of Cellular Mechanics by Calpain Protease	6.52	CCND1,CCND2,CCND3,CCNE1,CDK2,CDK4,CDKN1B,ITGA4,ITGAM,ITGB1,MAPK1,RB1
RANK Signaling in Osteoclasts	6.47	CBL,FOS,IKBKB,IKBKE,MAP2K4,MAP3K1,MAPK1,NFKB1,NFKBIA,PIK3R1,REL,RELA
4-1BB Signaling in T Lymphocytes	6.41	IKBKB,IKBKE,MAP2K4,MAPK1,NFKB1,NFKBIA,REL,RELA
Nur77 Signaling in T Lymphocytes	6.37	B2M,BCL2,CASP3,CASP9,CD247,CD80,CD86,CYCS,FASLG,HLA-A,HLA-B,HLA-C,HLA-F,HLA-G,MAPK1,PRKCB,PRKCE,PRKCH,TNFSF10,TRBV9
B Cell Receptor Signaling	6.28	BCL2A1,BCL2L1,BCL6,FCGR2B,IKBKB,IKBKE,MAP2K4,MAP3K1,MAPK1,MTOR,NFKB1,NFKBIA,PIK3R1,PRKCB,RAC1,REL,RELA
VDR/RXR Activation	6.24	CCL5,CDKN1A,CDKN1B,CSF2,CXCL10,IFNG,IL2,PRKCB,PRKCE,PRKCH,SERPINB1
Thyroid Cancer Signaling	6.24	CCND1,CDH1,CXCL8,FOS,INSR,IRS1,IRS2,MAPK1,MTOR,MYC,PIK3R1
PKCθ Signaling in T Lymphocytes	6.24	CD247,CD80,CD86,FOS,HLA-A,HLA-B,IKBKB,IKBKE,IL2,ITPR1,LAT,LCK,MAP2K4,MAP3K1,MAPK1,NFKB1,NFKBIA,PIK3R1,RAC1,REL,RELA,TRBV9,ZAP70
MIF-mediated Glucocorticoid Regulation	6.2	MAPK1,NFKB1,NFKBIA,NR3C1,PTGS2,REL,RELA,TLR4
Cell Cycle Regulation by BTG Family Proteins	6.1	BTG2,CCND1,CCNE1,CDK2,CDK4,E2F1,E2F4,RB1
ErbB2-ErbB3 Signaling	6.09	CCND1,CDKN1B,ERBB3,MAPK1,MYC,PIK3R1,STAT3,STAT5A,STAT5B,TYK2
Melanoma Signaling	6.08	CCND1,CDH1,CDK4,CDKN1A,E2F1,MAPK1,MDM2,PIK3R1,RB1
NGF Signaling	5.97	BAX,IKBKB,IKBKE,MAP2K4,MAP3K1,MAPK1,NFKB1,PIK3R1,RAC1,REL,RELA,RPS6KA1,RPS6KA5
Autoimmune Thyroid Disease Signaling	5.9	CD247,CD40,CD80,CD86,FAS,FASLG,GZMB,HLA-A,HLA-B,HLA-C,HLA-F,HLA-G,IL10,IL2,IL4,IL5,PRF1,TRBV9
mTOR Signaling	5.82	DDIT4,EIF3A,EIF4B,EIF4E,EIF4EBP1,INSR,IRS1,MAPK1,MTOR,PIK3R1,PRKCB,PRKCE,PRKCH,RAC1,RPS6,RPS6KA1,RPS6KA5
Role of NFAT in Regulation of the Immune Response	5.61	CD247,CD80,CD86,FCER1A,FCGR1A,FCGR2B,FOS,GNA15,HLA-A,HLA-B,IKBKB,IKBKE,ITPR1,LAT,LCK,MAPK1,NFKB1,NFKBIA,PIK3R1,REL,RELA,TRBV9,ZAP70
14-3-3-mediated Signaling	5.6	BAX,CBL,CDKN1B,FOS,MAP2K4,MAPK1,PIK3R1,PLCL1,PRKCB,PRKCE,PRKCH,RPS6KA1,TNF
Oncostatin M Signaling	5.58	IL6ST,JAK1,MAPK1,STAT1,STAT3,STAT5A,STAT5B,TYK2
Regulation of IL-2 Expression in Activated and Anergic T Lymphocytes	5.52	CD247,CD80,FOS,IKBKB,IKBKE,IL2,LAT,LCK,MAP2K4,MAP3K1,MAPK1,NFKB1,NFKBIA,RAC1,REL,RELA,TGFB1,TRBV9,ZAP70
MSP-RON Signaling Pathway	5.51	CCL2,CSF2RB,IFNG,IL12B,ITGAM,PIK3R1,TLR2,TLR4,TNF
p70S6K Signaling	5.49	IL2RG,IL4,IL4R,IRS1,JAK1,MAPK1,MTOR,PIK3R1,PLCL1,PRKCB,PRKCE,PRKCH,RPS6
Angiopoietin Signaling	5.39	CASP9,IKBKB,IKBKE,NFKB1,NFKBIA,PIK3R1,REL,RELA,STAT5A,STAT5B
Protein Ubiquitination Pathway	5.33	B2M,CBL,HLA-A,HLA-B,HLA-C,HLA-F,HLA-G,HSPA1A/HSPA1B,IFNG,MDM2,PSMB8,PSMB9,RBX1,SKP2,TAP1,TAP2,UBE2L6,USP18,USP25
Sphingosine-1-phosphate Signaling	5.27	CASP1,CASP10,CASP2,CASP3,CASP6,CASP7,CASP8,CASP9,MAPK1,PIK3R1,PLCL1,RAC1
Opioid Signaling Pathway	5.26	CDKN1B,CLTCL1,FOS,GNA15,ITPR1,LCK,MAP2K4,MAPK1,MYC,NFKB1,NFKBIA,POMC,PRKACA,PRKCB,PRKCE,PRKCH,RAC1,RPS6KA1,RPS6KA5
MSP-RON Signaling In Cancer Cells Pathway	5.2	CCND1,CSF2RB,FOS,ITGB1,MAPK1,MTOR,MYC,NFKB1,NFKBIA,PIK3R1,REL,RELA,STAT3
Cholecystokinin/Gastrin-mediated Signaling	5.19	FOS,IL1B,IL1RN,ITPR1,MAP2K4,MAPK1,PRKCB,PRKCE,PRKCH,PTGS2,RAC1,TNF
Pyridoxal 5'-phosphate Salvage Pathway	5.09	CDK2,CDK4,DAPK1,EIF2AK2,MAP2K4,MAPK1,PIM1,PRKCE,PRKCH
B Cell Development	5.08	CD40,CD80,CD86,HLA-A,HLA-B,IL7,IL7R
Gαq Signaling	4.99	GNA15,IKBKB,IKBKE,ITPR1,MAPK1,NFKB1,NFKBIA,PIK3R1,PRKCB,PRKCE,PRKCH,RAC1,REL,RELA
Leukocyte Extravasation Signaling	4.95	CRKL,ICAM1,ITGA4,ITGAM,ITGB1,MAP2K4,MAPK1,MMP28,MMP9,PIK3R1,PRKCB,PRKCE,PRKCH,RAC1,VCAM1
P2Y Purigenic Receptor Signaling Pathway	4.79	FOS,MAPK1,MYC,NFKB1,PIK3R1,PLCL1,PRKACA,PRKCB,PRKCE,PRKCH,REL,RELA
Ceramide Signaling	4.73	BCL2,CYCS,FOS,MAP2K4,MAP3K1,NFKB1,PIK3R1,REL,RELA,TNF
fMLP Signaling in Neutrophils	4.72	GNA15,ITPR1,MAPK1,NFKB1,NFKBIA,PIK3R1,PRKCB,PRKCE,PRKCH,RAC1,REL,RELA
OX40 Signaling Pathway	4.71	B2M,BCL2,BCL2L1,CD247,HLA-A,HLA-B,HLA-C,HLA-F,HLA-G,IL2,MAP2K4,NFKB1,NFKBIA,REL,RELA,TRBV9
Regulation of eIF4 and p70S6K Signaling	4.69	EIF1,EIF2S1,EIF3A,EIF4E,EIF4EBP1,IRS1,ITGA4,ITGAM,ITGB1,MAPK1,MKNK1,MTOR,PIK3R1,RPS6
Salvage Pathways of Pyrimidine Deoxyribonucleotides	4.66	APOBEC3A,APOBEC3B,APOBEC3G,TYMP
Ovarian Cancer Signaling	4.59	BCL2,CCND1,CDK4,E2F1,E2F4,HDAC4,MAPK1,MMP9,MTOR,PIK3R1,PRKACA,PTGS2,RB1
Cardiac Hypertrophy Signaling	4.58	EIF4E,GNA15,IL6,IL6R,IRS1,MAP2K4,MAP3K1,MAPK1,MAPKAPK2,MAPKAPK3,MTOR,PIK3R1,PLCL1,PRKACA,RAC1,RPS6KA1,TGFB1
Amyotrophic Lateral Sclerosis Signaling	4.55	BAX,BCL2,BCL2L1,BID,CASP1,CASP3,CASP7,CASP9,CYCS,PIK3R1,RAC1
Estrogen-Dependent Breast Cancer Signaling	4.49	CCND1,FOS,MAPK1,NFKB1,PIK3R1,REL,RELA,STAT5A,STAT5B
GNRH Signaling	4.43	FOS,GNA15,ITPR1,MAP2K4,MAP3K1,MAPK1,NFKB1,PRKACA,PRKCB,PRKCE,PRKCH,RAC1,REL,RELA
Breast Cancer Regulation by Stathmin1	4.36	C3AR1,CCND1,CCND2,CCND3,CCR1,CCR3,CCR5,CCR7,CDK2,CDK4,CDKN1B,CELSR1,E2F1,E2F4,GPR180,MAPK1,MMP9,MTOR,NFKB1,PIK3R1,PRKACA,PRKCB,PRKCE,PRKCH,RAC1,STAT3,TGFB1,TSG101
EIF2 Signaling	4.36	ATF3,BCL2,CCND1,EIF1,EIF2AK2,EIF2S1,EIF3A,EIF4E,INSR,MAPK1,MYC,PIK3R1,PTBP1,RPL23A,RPS6
Role of Lipids/Lipid Rafts in the Pathogenesis of Influenza	4.33	IFNA2,IFNAR1,IFNB1,IFNG,RSAD2
PXR/RXR Activation	4.31	CYP1A2,FOXO3,IL6,INSR,NR3C1,PRKACA,RELA,TNF
Corticotropin Releasing Hormone Signaling	4.25	CTH,FASLG,FOS,GLI1,ITPR1,MAPK1,POMC,PRKACA,PRKCB,PRKCE,PRKCH,PTGS2
Role of NFAT in Cardiac Hypertrophy	4.24	HDAC4,IL6,IL6ST,ITPR1,LIF,MAP2K4,MAP3K1,MAPK1,PIK3R1,PLCL1,PRKACA,PRKCB,PRKCE,PRKCH,TGFB1
Sperm Motility	4.21	AXL,ERBB3,GNA15,INSR,ITPR1,JAK1,LCK,MAP2K4,MERTK,PLCL1,PRKACA,PRKCB,PRKCE,PRKCH,TYK2,ZAP70
Xenobiotic Metabolism Signaling	4.2	CYP1A2,HDAC4,IL1B,IL4I1,IL6,MAP2K4,MAP3K1,MAPK1,NFKB1,PIK3R1,PRKCB,PRKCE,PRKCH,RBX1,REL,RELA,TNF
FGF Signaling	4.18	CRKL,ITPR1,MAP3K1,MAPK1,MAPKAPK2,PIK3R1,RAC1,RPS6KA5,STAT3
Telomerase Signaling	4.18	CDKN1A,E2F1,HDAC4,IL2,IL2RA,IL2RG,MAPK1,MYC,PIK3R1,RB1
CTLA4 Signaling in Cytotoxic T Lymphocytes	3.99	B2M,CD247,CD80,CD86,CD8A,CLTCL1,HLA-A,HLA-B,HLA-C,HLA-F,HLA-G,LAT,LCK,PIK3R1,TRBV9,ZAP70
Thrombin Signaling	3.94	GATA3,GNA15,IKBKB,ITPR1,MAPK1,NFKB1,PIK3R1,PLCL1,PRKCB,PRKCE,PRKCH,RAC1,REL,RELA
Gα12/13 Signaling	3.94	CDH1,IKBKB,IKBKE,MAP2K4,MAP3K1,MAPK1,NFKB1,NFKBIA,PIK3R1,REL,RELA
Inhibition of ARE-Mediated mRNA Degradation Pathway	3.87	CD70,FASLG,MAPK1,MAPKAPK2,POMC,PRKACA,PSMB8,PSMB9,TNF,TNFSF10,TNFSF13B,TNFSF18
Fcγ Receptor-mediated Phagocytosis in Macrophages and Monocytes	3.84	CBL,CSF2,FCGR1A,MAPK1,PIK3R1,PRKCB,PRKCE,PRKCH,RAC1
ErbB Signaling	3.84	ERBB3,FOS,MAP2K4,MAPK1,MTOR,PIK3R1,PRKCB,PRKCE,PRKCH
Rac Signaling	3.83	ITGA4,ITGAM,ITGB1,MAP2K4,MAP3K1,MAPK1,NFKB1,PIK3R1,RAC1,REL,RELA
Hematopoiesis from Pluripotent Stem Cells	3.81	CD247,CD8A,CSF2,CXCL8,IL10,IL12B,IL2,IL4,IL5,IL6,IL7,IL9,LIF,TRBV9
Hereditary Breast Cancer Signaling	3.77	CCND1,CCND2,CCND3,CDK4,CDKN1A,DDB2,E2F1,HDAC4,NPM1,PIK3R1,RB1
ATM Signaling	3.73	BID,CDC25A,CDK2,CDKN1A,MAP2K4,MDM2,NFKBIA,SMC1B,TOPBP1
GDNF Family Ligand-Receptor Interactions	3.72	FOS,IRS1,IRS2,ITPR1,MAP2K4,MAPK1,PIK3R1,RAC1
Chemokine Signaling	3.68	CCL2,CCL5,CCL7,CCR3,CCR5,FOS,MAPK1,PRKCB
Regulation of the Epithelial-Mesenchymal Transition Pathway	3.64	ADAM17,CDH1,JAK1,MAP2K4,MAPK1,MMP9,NFKB1,PIK3R1,REL,RELA,STAT3,TGFB1,TYK2
Xenobiotic Metabolism AHR Signaling Pathway	3.61	CYP1A2,HDAC4,IL1B,IL6,NFKB1,REL,RELA,TNF
Endometrial Cancer Signaling	3.6	CASP9,CCND1,CDH1,FOXO3,MAPK1,MYC,PIK3R1
Neuropathic Pain Signaling In Dorsal Horn Neurons	3.6	FOS,ITPR1,MAPK1,PIK3R1,PLCL1,PRKACA,PRKCB,PRKCE,PRKCH
SPINK1 General Cancer Pathway	3.56	IL6,IL6R,JAK1,MAPK1,PIK3R1,STAT3,TYK2
Parkinson's Signaling	3.55	CASP3,CASP9,CYCS,MAPK1
Relaxin Signaling	3.48	CTH,FOS,GNA15,MAPK1,MMP9,NFKB1,NFKBIA,PIK3R1,PRKACA,REL,RELA
Apelin Pancreas Signaling Pathway	3.48	MAP2K4,NFKB1,PIK3R1,PRKACA,REL,RELA
Sirtuin Signaling Pathway	3.46	BAX,CDH1,CXCL8,DUSP6,E2F1,FOXO3,GLS,MAPK1,MTOR,MYC,NFKB1,REL,RELA,SF3A1,STAT3,TNF
eNOS Signaling	3.43	AQP3,CASP3,CASP8,CASP9,HSPA1A/HSPA1B,ITPR1,PIK3R1,PRKACA,PRKCB,PRKCE,PRKCH
Inhibition of Angiogenesis by TSP1	3.3	CASP3,MAP2K4,MAPK1,MMP9,TGFB1
Agrin Interactions at Neuromuscular Junction	3.27	DAG1,ERBB3,ITGA4,ITGB1,MAP2K4,MAPK1,RAC1
Neuroprotective Role of THOP1 in Alzheimer's Disease	3.26	GZMB,HLA-A,HLA-B,HLA-C,HLA-F,HLA-G,IFNG,MMP9,PRKACA
AMPK Signaling	3.23	CCND1,CDKN1A,EIF4EBP1,FASN,FOXO3,GNA15,INSR,IRS1,IRS2,MAPK1,MTOR,PIK3R1,PPM1K,PRKACA
Melatonin Signaling	3.19	MAP2K4,MAPK1,PLCL1,PRKACA,PRKCB,PRKCE,PRKCH
UVC-Induced MAPK Signaling	3.18	FOS,MAP2K4,MAPK1,PRKCB,PRKCE,PRKCH
G-Protein Coupled Receptor Signaling	3.15	DUSP6,GNA15,IKBKB,IKBKE,MAPK1,NFKB1,NFKBIA,PIK3R1,PRKACA,PRKCB,PRKCE,REL,RELA,RPS6KA1,STAT3
CCR5 Signaling in Macrophages	3.13	CCL3,CCL5,CCR5,CD247,FAS,FASLG,FOS,GNA15,ITPR1,MAP2K4,MAPK1,PRKCB,PRKCE,PRKCH,TRBV9
ERK5 Signaling	3.11	FOS,FOXO3,IL6ST,LIF,MYC,RPS6KA1,RPS6KA5
PAK Signaling	3.1	CASP3,ITGA4,ITGAM,ITGB1,MAP2K4,MAPK1,PIK3R1,RAC1,TNF
Leptin Signaling in Obesity	3.08	MAPK1,PIK3R1,PLCL1,POMC,PRKACA,SOCS3,STAT3
Androgen Signaling	3.07	CCND1,GNA15,ITPR1,MAPK1,NFKB1,PRKACA,PRKCB,PRKCE,PRKCH,REL,RELA
Endoplasmic Reticulum Stress Pathway	3.07	CASP3,CASP7,CASP9,EIF2S1
VEGF Signaling	3.01	BCL2,BCL2L1,EIF1,EIF2S1,FOXO3,MAPK1,PIK3R1,PRKCB
Neurotrophin/TRK Signaling	2.97	FOS,MAP2K4,MAPK1,PIK3R1,RPS6KA1,SPRY1,SPRY2
Macropinocytosis Signaling	2.97	ITGB1,PIK3R1,PRKCB,PRKCE,PRKCH,RAC1,USP6NL
Apelin Cardiomyocyte Signaling Pathway	2.97	ITPR1,MAPK1,PIK3R1,PLCL1,PRKCB,PRKCE,PRKCH,TGFB1
Endocannabinoid Developing Neuron Pathway	2.94	CCND1,CDKN1B,MAP2K4,MAPK1,MTOR,PIK3R1,PRKACA,RAC1,STAT3
Ferroptosis Signaling Pathway	2.94	BID,CDKN1A,CTH,MAPK1,RB1,SAT1,SLC1A5,SREBF2,STAT3
Phagosome Maturation	2.92	B2M,DYNLT1,HLA-A,HLA-B,HLA-C,HLA-F,HLA-G,RAC1,TAP1,TSG101
Cancer Drug Resistance By Drug Efflux	2.88	FOXO3,MAPK1,MDM2,NFKB1,PIK3R1,PTGS2
Synaptic Long Term Potentiation	2.87	GNA15,ITPR1,MAPK1,PLCL1,PRKACA,PRKCB,PRKCE,PRKCH,RPS6KA1
Role of BRCA1 in DNA Damage Response	2.84	CDKN1A,E2F1,E2F4,IFNG,RB1,STAT1,TOPBP1
Mouse Embryonic Stem Cell Pluripotency	2.84	IL6ST,JAK1,LIF,MAPK1,MYC,PIK3R1,STAT3,TYK2
Protein Kinase A Signaling	2.83	CDC25A,DUSP6,FLNB,ITPR1,MAP3K1,MAPK1,NFKB1,NFKBIA,PLCL1,PRKACA,PRKCB,PRKCE,PRKCH,PTGS2,PTPN1,REL,RELA,TGFB1
CCR3 Signaling in Eosinophils	2.75	CCR3,GNA15,ITPR1,MAPK1,PIK3R1,PRKCB,PRKCE,PRKCH,RAC1
Apelin Liver Signaling Pathway	2.71	FAS,IRS1,MAP2K4,TNF
Iron homeostasis signaling pathway	2.7	IL6,IL6R,JAK1,MAPK1,SKP2,STAT3,STAT5A,STAT5B,TYK2
Role of MAPK Signaling in Promoting the Pathogenesis of Influenza	2.68	BAX,BCL2,CASP3,MAP2K4,MAPK1,NFKB1,NFKBIA,PTGS2
CXCR4 Signaling	2.61	FOS,GNA15,ITPR1,MAP2K4,MAPK1,PIK3R1,PRKCB,PRKCE,PRKCH,RAC1
Phospholipase C Signaling	2.59	CD247,FCGR2B,HDAC4,ITGA4,ITGAM,ITGB1,ITPR1,LAT,LCK,MAPK1,NFKB1,PRKCB,PRKCE,PRKCH,RAC1,REL,RELA,TRBV9,ZAP70
ErbB4 Signaling	2.59	ADAM17,MAPK1,PIK3R1,PRKCB,PRKCE,PRKCH
PFKFB4 Signaling Pathway	2.58	MAP2K4,MAPK1,PRKACA,RPS6KA5,TGFB1
NAD Signaling Pathway	2.45	CD38,NFKB1,NT5E,PARP10,PARP12,PARP14,PARP9,PIK3R1,TGFB1
Axonal Guidance Signaling	2.45	ADAM17,ADAM19,CRKL,EIF4E,GLI1,GNA15,ITGA4,ITGAM,ITGB1,MAPK1,MKNK1,MMP28,MMP9,PIK3R1,PLCL1,PRKACA,PRKCB,PRKCE,PRKCH,RAC1
Melanocyte Development and Pigmentation Signaling	2.44	BCL2,MAPK1,PIK3R1,POMC,PRKACA,RPS6KA1,RPS6KA5
Dilated Cardiomyopathy Signaling Pathway	2.43	BAX,BCL2,CASP9,ITPR1,MAPK1,MTOR,MYH7,PRKACA,PRKCE
Factors Promoting Cardiogenesis in Vertebrates	2.43	CCND1,MAP2K4,MYC,MYH7,PLCL1,PRKCB,PRKCE,PRKCH,TGFB1
Antiproliferative Role of TOB in T Cell Signaling	2.42	CCNE1,CD247,CDK2,CDKN1B,IL2,MAPK1,RB1,RPS6KA1,SKP2,TGFB1,TRBV9
Signaling by Rho Family GTPases	2.39	CDH1,FOS,GNA15,ITGA4,ITGAM,ITGB1,MAP2K4,MAPK1,NFKB1,PIK3R1,RAC1,REL,RELA
Adenosine Nucleotides Degradation II	2.38	ADA2,NT5C3A,NT5E
Tight Junction Signaling	2.37	CDK4,FOS,MYH7,NFKB1,PRKACA,RAC1,REL,RELA,TGFB1,TNF
Reelin Signaling in Neurons	2.31	CRKL,ITGB1,LCK,MAP2K4,MAPK1,MTOR,PIK3R1,RAC1
NRF2-mediated Oxidative Stress Response	2.29	CYP1A2,CYP2E1,FOS,MAP2K4,MAP3K1,MAPK1,PIK3R1,PRKCB,PRKCE,PRKCH,RBX1
Renal Cell Carcinoma Signaling	2.23	FOS,MAPK1,PIK3R1,RAC1,RBX1,TGFB1
α-Adrenergic Signaling	2.2	GNA15,ITPR1,MAPK1,PRKACA,PRKCB,PRKCE,PRKCH
Complement System	2.18	C3,C3AR1,CR2,ITGAM
Role of CHK Proteins in Cell Cycle Checkpoint Control	2.17	CDC25A,CDK2,CDKN1A,E2F1,E2F4
LPS/IL-1 Mediated Inhibition of RXR Function	2.16	CYP2E1,IL18RAP,IL1B,IL1R1,IL1RN,IL4I1,MAP2K4,MAP3K1,MYD88,TLR4,TNF
Purine Nucleotides Degradation II (Aerobic)	2.16	ADA2,NT5C3A,NT5E
Cdc42 Signaling	2.16	B2M,CD247,FOS,HLA-A,HLA-B,HLA-C,HLA-F,HLA-G,ITGA4,ITGAM,ITGB1,MAP2K4,MAPK1,TRBV9
Paxillin Signaling	2.16	ITGA4,ITGAM,ITGB1,MAP2K4,MAPK1,PIK3R1,RAC1
Gap Junction Signaling	2.1	CTH,ITPR1,MAPK1,PIK3R1,PLCL1,PRKACA,PRKCB,PRKCE,PRKCH,SGSM3
Polyamine Regulation in Colon Cancer	2.08	MAX,MYC,PSMB8,PSMB9,SAT1
TR/RXR Activation	2.08	BCL3,FASN,MDM2,MTOR,PIK3R1,SREBF2
VEGF Family Ligand-Receptor Interactions	2.08	FOS,MAPK1,PIK3R1,PRKCB,PRKCE,PRKCH
Germ Cell-Sertoli Cell Junction Signaling	2.07	CDH1,ITGB1,MAP2K4,MAP3K1,MAPK1,PIK3R1,RAC1,TGFB1,TNF
Xenobiotic Metabolism General Signaling Pathway	2.06	MAP2K4,MAP3K1,MAPK1,PIK3R1,PRKCB,PRKCE,PRKCH,RBX1
BMP signaling pathway	2.05	MAP2K4,MAPK1,NFKB1,PRKACA,REL,RELA
Regulation Of The Epithelial Mesenchymal Transition In Development Pathway	2.05	ADAM17,CDH1,GLI1,NFKB1,REL,RELA
Nitric Oxide Signaling in the Cardiovascular System	1.99	ITPR1,MAPK1,PIK3R1,PRKACA,PRKCB,PRKCE,PRKCH
Mechanisms of Viral Exit from Host Cells	1.98	PRKCB,PRKCE,PRKCH,TSG101
Sertoli Cell-Sertoli Cell Junction Signaling	1.98	CDH1,ITGA4,ITGAM,ITGB1,MAP2K4,MAP3K1,MAPK1,PRKACA,RAC1,TNF
NAD Salvage Pathway II	1.98	ACP2,NT5C3A,NT5E
GPCR-Mediated Nutrient Sensing in Enteroendocrine Cells	1.97	GNA15,ITPR1,PLCL1,PRKACA,PRKCB,PRKCE,PRKCH
FAK Signaling	1.95	CRKL,ITGA4,ITGAM,ITGB1,MAPK1,PIK3R1,RAC1
Role of NANOG in Mammalian Embryonic Stem Cell Pluripotency	1.91	IL6ST,JAK1,LIF,MAPK1,PIK3R1,STAT3,TYK2
TGF-β Signaling	1.81	BCL2,FOS,IRF7,MAP2K4,MAPK1,TGFB1
GP6 Signaling Pathway	1.81	ITPR1,LAT,PIK3R1,PRKCB,PRKCE,PRKCH,RAC1
FXR/RXR Activation	1.79	APOL1,C3,FASN,IL1B,IL1RN,MAP2K4,TNF
Prostanoid Biosynthesis	1.75	PTGES,PTGS2
G Beta Gamma Signaling	1.72	GNA15,ITPR1,MAPK1,PRKACA,PRKCB,PRKCE,PRKCH
Antiproliferative Role of Somatostatin Receptor 2	1.71	CDKN1A,CDKN1B,CTH,MAPK1,PIK3R1
Aldosterone Signaling in Epithelial Cells	1.71	HSPA1A/HSPA1B,ITPR1,MAPK1,PIK3R1,PLCL1,PRKCB,PRKCE,PRKCH
Cell Cycle: G2/M DNA Damage Checkpoint Regulation	1.69	CDKN1A,MDM2,RPS6KA1,SKP2
L-cysteine Degradation II	1.68	CTH
Maturity Onset Diabetes of Young (MODY) Signaling	1.64	APOL1,APOL2,APOL3,INSR,NFKB1
Calcium-induced T Lymphocyte Apoptosis	1.6	CD247,HLA-A,HLA-B,ITPR1,LCK,PRKCB,PRKCE,PRKCH,TRBV9,ZAP70
FAT10 Signaling Pathway	1.58	IFNG,PSMB8,PSMB9,TNF
Guanosine Nucleotides Degradation III	1.53	NT5C3A,NT5E
Superpathway of Melatonin Degradation	1.48	CYP1A2,CYP2E1,IL4I1,LARGE1
Semaphorin Neuronal Repulsive Signaling Pathway	1.48	ITGA4,ITGAM,ITGB1,MAP2K4,PIK3R1,PRKACA,RAC1
Urate Biosynthesis/Inosine 5'-phosphate Degradation	1.47	NT5C3A,NT5E
SAPK/JNK Signaling	1.47	CD247,CRKL,DAXX,IRS1,LCK,MAP2K4,MAP3K1,PIK3R1,RAC1,RIPK1,TRBV9
Palmitate Biosynthesis I (Animals)	1.38	FASN
Fatty Acid Biosynthesis Initiation II	1.38	FASN
Cysteine Biosynthesis/Homocysteine Degradation	1.38	CTH
Glutamine Degradation I	1.38	GLS
Wnt/Ca+ pathway	1.37	NFKB1,PLCL1,REL,RELA
CREB Signaling in Neurons	1.36	C3AR1,CCR1,CCR3,CCR5,CCR7,CELSR1,GNA15,GPR180,INSR,ITPR1,MAPK1,PIK3R1,PLCL1,PRKACA,PRKCB,PRKCE,PRKCH,RPS6KA1,TGFB1
Inhibition of Matrix Metalloproteases	1.35	ADAM17,MMP28,MMP9
Synaptic Long Term Depression	1.35	CTH,GNA15,ITPR1,MAPK1,PLCL1,PRKCB,PRKCE,PRKCH
Putrescine Degradation III	1.32	IL4I1,SAT1
