# Supplementary material for: A dynamic single cell-based framework for digital twins to prioritize disease genes and drug targets
Source: Genome Med. 2022 May 6;14:48. doi: 10.1186/s13073-022-01048-4 (PMC9074288; doi:10.1186/s13073-022-01048-4)
Supplement: Supplementary file 11 — Additional file 11. Significantly enriched pathways (P-value < 0.05) of differentially expressed downstream target genes of CCL5 in scRNAseq of SAR. [file 13073_2022_1048_MOESM11_ESM.xlsx]

## Sheet: down pathway of CCL5
Ingenuity Canonical Pathways	-log(p-value)	Molecules
Granulocyte Adhesion and Diapedesis	60.4	C5AR1,CCL11,CCL13,CCL17,CCL18,CCL2,CCL20,CCL24,CCL26,CCL28,CCL3,CCL3L3,CCL4,CCL5,CCL7,CCR1,CCR2,CCR3,CCR4,CCR5,CXCL10,CXCL11,CXCL12,CXCL14,CXCL2,CXCL3,CXCL6,CXCL8,CXCL9,CXCR3,CXCR5,GNAI1,GNAI2,GNAI3,ICAM1,IL1B,ITGAM,MMP19,MMP9,MSN,PF4,PPBP,SDC1,SDC4,TNF,VCAM1,XCL1,XCL2
Agranulocyte Adhesion and Diapedesis	55.7	C5AR1,CCL11,CCL13,CCL17,CCL18,CCL2,CCL20,CCL24,CCL26,CCL28,CCL3,CCL3L3,CCL4,CCL5,CCL7,CCR1,CCR2,CCR3,CCR4,CCR5,CXCL10,CXCL11,CXCL12,CXCL14,CXCL2,CXCL3,CXCL6,CXCL8,CXCL9,CXCR3,CXCR5,FN1,GNAI1,GNAI2,GNAI3,ICAM1,IL1B,MMP19,MMP9,MSN,PF4,PPBP,SDC4,TNF,VCAM1,XCL1,XCL2
Colorectal Cancer Metastasis Signaling	31.7	AKT1,APC,ARRB1,BAD,CASP3,CASP9,CDH1,FOS,GNA12,GNAI1,GNAI2,GNAI3,GNAO1,GNAQ,GRK2,IFNG,IL6,JAK1,JAK2,JAK3,KRAS,MAPK1,MAPK3,MMP19,MMP9,PIK3CG,RAC1,RAC2,RELA,SRC,STAT1,STAT3,TGFB1,TLR4,TNF
Chemokine Signaling	29.5	CCL11,CCL13,CCL2,CCL24,CCL4,CCL5,CCL7,CCR3,CCR5,CXCL12,FOS,GNAI1,GNAI2,GNAI3,GNAQ,KRAS,MAPK1,MAPK3,PIK3CG,PTK2,PTK2B,RAF1,SRC
Neuroinflammation Signaling Pathway	29.4	AKT1,ATF4,CASP3,CCL2,CCL3,CCL5,CD40,CREB1,CXCL10,CXCL12,CXCL8,FOS,ICAM1,IFNG,IL10,IL12A,IL1B,IL4,IL6,JAK1,JAK2,JAK3,MAPK1,MAPK3,MMP9,PIK3CG,RAC1,RAC2,RELA,SNCA,STAT1,TGFB1,TLR4,TNF,VCAM1
Role of Macrophages, Fibroblasts and Endothelial Cells in Rheumatoid Arthritis	29	AKT1,APC,ATF4,C5AR1,CCL2,CCL5,CREB1,CXCL12,CXCL8,F2RL1,FN1,FOS,GNAO1,GNAQ,ICAM1,IL10,IL16,IL1B,IL6,JAK2,KRAS,MAPK1,MAPK3,MAPKAPK2,PIK3CG,PRKCE,RAC1,RAF1,RELA,SRC,STAT3,TGFB1,TLR4,TNF,VCAM1
IL-8 Signaling	28.2	AKT1,ARRB2,CDH1,CXCL8,EIF4EBP1,FOS,GNA12,GNAI1,GNAI2,GNAI3,GNAO1,GNAQ,ICAM1,ITGAM,KRAS,MAPK1,MAPK3,MMP9,PAK2,PIK3CG,PRKCE,PTK2,PTK2B,RAC1,RAC2,RAF1,RELA,SRC,VASP,VCAM1
Tumor Microenvironment Pathway	25.9	AKT1,BAD,CCL2,CD44,CXCL12,CXCL8,FN1,FOS,ICAM1,IL10,IL13,IL1B,IL4,IL6,JAK2,KRAS,MAPK1,MAPK3,MMP19,MMP9,PIK3CG,RAC1,RAF1,RELA,STAT3,TGFB1,TNF
Glucocorticoid Receptor Signaling	25.2	AKT1,CCL11,CCL13,CCL2,CCL3,CCL5,CD163,CREB1,CXCL3,CXCL8,DUSP1,FOS,ICAM1,IFNG,IL10,IL13,IL1B,IL2,IL4,IL6,JAK1,JAK2,JAK3,KRAS,MAPK1,MAPK3,MMP9,NCOR2,PIK3CG,RAC1,RAF1,RELA,SGK1,SRC,STAT1,STAT3,TGFB1,TNF,VCAM1
Hepatic Fibrosis Signaling Pathway	24.9	AKT1,APC,ATF4,CASP3,CCL2,CCL3,CCL5,CD40,CREB1,CXCL8,FOS,GNAI1,GNAI2,GNAI3,ICAM1,IL1B,ITGAM,JAK1,JAK2,KRAS,MAPK1,MAPK3,PDK1,PIK3CG,PRKCE,PTK2,RAC1,RAC2,RAF1,RELA,STAT3,TGFB1,TLR4,TNF,VCAM1
Systemic Lupus Erythematosus In B Cell Signaling Pathway	24.9	AKT1,BAD,CD40,CXCL8,FOS,IFNG,IL10,IL12A,IL13,IL1B,IL2,IL4,IL6,JAK1,JAK2,KRAS,LCK,MAPK1,MAPK3,PIK3CG,PRKCE,RAC1,RAC2,RAF1,RELA,SRC,STAT1,STAT3,TGFB1,TNF
IL-17 Signaling	23.1	AKT1,CCL11,CCL17,CCL2,CCL20,CXCL3,CXCL8,FOS,IFNG,IL12A,IL13,IL1B,IL2,IL4,IL6,JAK1,JAK2,KRAS,MAPK1,MAPK3,MMP9,PIK3CG,RELA,TGFB1,TNF
Erythropoietin Signaling Pathway	22.4	AKT1,BAD,CXCL8,FOS,IFNG,IL12A,IL13,IL1B,IL2,IL4,IL6,JAK2,KRAS,MAPK1,MAPK3,PIK3CG,PRKCE,RAC1,RAC2,RAF1,RELA,SRC,TGFB1,TNF
HMGB1 Signaling	21.6	AKT1,CCL2,CXCL8,FOS,ICAM1,IFNG,IL12A,IL13,IL1B,IL2,IL4,IL6,KRAS,MAPK1,MAPK3,PIK3CG,RAC1,RAC2,RELA,TGFB1,TLR4,TNF,VCAM1
TREM1 Signaling	21.5	AKT1,CCL2,CCL3,CCL7,CD40,CXCL3,CXCL8,ICAM1,IL10,IL1B,IL6,JAK2,MAPK1,MAPK3,RELA,STAT3,TLR4,TNF
Molecular Mechanisms of Cancer	20.7	AKT1,APC,BAD,CASP3,CASP9,CDH1,CHEK2,CYCS,FOS,GNA12,GNAI1,GNAI2,GNAI3,GNAO1,GNAQ,ITGAM,JAK1,JAK2,JAK3,KRAS,MAPK1,MAPK3,PAK2,PIK3CG,PRKCE,PTK2,RAC1,RAC2,RAF1,RELA,SRC,TGFB1
Ephrin Receptor Signaling	20.6	AKT1,ATF4,CREB1,CXCL12,GNA12,GNAI1,GNAI2,GNAI3,GNAO1,GNAQ,ITGAM,JAK2,KRAS,MAPK1,MAPK3,PAK2,PIK3CG,PTK2,PXN,RAC1,RAC2,RAF1,SRC,STAT3
Th1 and Th2 Activation Pathway	19.8	CCR1,CCR3,CCR4,CCR5,CD40,CXCR3,GFI1,ICAM1,IFNG,IL10,IL12A,IL13,IL2,IL4,IL6,JAK1,JAK2,JAK3,PIK3CG,STAT1,STAT3,TGFB1
Opioid Signaling Pathway	19.7	AKT1,ARRB1,ARRB2,ATF4,BAD,CLTB,CREB1,FOS,GNA12,GNAI1,GNAI2,GNAI3,GNAO1,GNAQ,GRK2,KRAS,LCK,MAPK1,MAPK3,PDK1,PIK3CG,PRKCE,RAC1,RAC2,RAF1,SRC
Role of Hypercytokinemia/hyperchemokinemia in the Pathogenesis of Influenza	19	CCL2,CCL3,CCL4,CCL5,CXCL10,CXCL3,CXCL8,IFNG,IL10,IL12A,IL13,IL1B,IL6,JAK1,STAT1,TLR4,TNF
Role of Tissue Factor in Cancer	19	AKT1,ARRB1,ARRB2,CASP3,CXCL8,F2RL1,GNA12,GNAQ,IL1B,JAK2,KRAS,LCK,MAPK1,MAPK3,PIK3CG,PLAUR,PTK2B,RAC1,SRC
Pathogenesis of Multiple Sclerosis	18.9	CCL3,CCL4,CCL5,CCR1,CCR5,CXCL10,CXCL11,CXCL9,CXCR3
Renin-Angiotensin Signaling	18.7	CCL2,CCL5,FOS,GNAQ,JAK2,KRAS,MAPK1,MAPK3,PAK2,PIK3CG,PRKCE,PTK2,PTK2B,RAC1,RAF1,RELA,STAT1,STAT3,TNF
ERK/MAPK Signaling	18.7	ATF4,BAD,CREB1,DUSP1,DUSP6,EIF4EBP1,FOS,ITGAM,KRAS,MAPK1,MAPK3,PAK2,PIK3CG,PRKCE,PTK2,PTK2B,PXN,RAC1,RAC2,RAF1,SRC,STAT1,STAT3
CXCR4 Signaling	18.6	AKT1,CXCL12,FOS,GNA12,GNAI1,GNAI2,GNAI3,GNAO1,GNAQ,KRAS,MAPK1,MAPK3,PAK2,PIK3CG,PRKCE,PTK2,PXN,RAC1,RAC2,RAF1,SRC
Leukocyte Extravasation Signaling	18.6	CD44,CXCL12,GNAI1,GNAI2,GNAI3,ICAM1,ICAM3,ITGAM,MAPK1,MMP19,MMP9,MSN,PIK3CG,PRKCE,PTK2,PTK2B,PXN,RAC1,RAC2,SRC,VASP,VCAM1
Hepatic Fibrosis / Hepatic Stellate Cell Activation	18.5	CCL2,CCL5,CCR5,CD40,CXCL3,CXCL8,CXCL9,CXCR3,FN1,ICAM1,IFNG,IL10,IL1B,IL4,IL6,MMP9,RELA,STAT1,TGFB1,TLR4,TNF,VCAM1
Role of IL-17F in Allergic Inflammatory Airway Diseases	18.5	ATF4,CCL2,CCL4,CCL7,CREB1,CXCL10,CXCL6,CXCL8,IL1B,IL6,MAPK1,MAPK3,RAF1,RELA
Role of Pattern Recognition Receptors in Recognition of Bacteria and Viruses	18.3	C5AR1,CCL5,CREB1,CXCL8,IFNG,IL10,IL12A,IL13,IL1B,IL2,IL4,IL6,MAPK1,MAPK3,PIK3CG,PRKCE,RELA,TGFB1,TLR4,TNF
JAK/Stat Signaling	17.3	AKT1,FOS,GNAQ,IL6,JAK1,JAK2,JAK3,KRAS,MAPK1,MAPK3,PIK3CG,PTPN1,RAF1,RELA,STAT1,STAT3
p70S6K Signaling	16.7	AKT1,BAD,F2R,F2RL1,F2RL2,GNAI1,GNAI2,GNAI3,GNAQ,IL4,JAK1,KRAS,MAPK1,MAPK3,PIK3CG,PRKCE,RAF1,SRC
Thrombin Signaling	16.6	AKT1,CREB1,F2R,F2RL2,GNA12,GNAI1,GNAI2,GNAI3,GNAO1,GNAQ,KRAS,MAPK1,MAPK3,PIK3CG,PRKCE,PTK2,RAC1,RAC2,RAF1,RELA,SRC
CCR3 Signaling in Eosinophils	16.6	CCL11,CCL24,CCL26,CCR3,GNA12,GNAI1,GNAI2,GNAI3,GNAO1,GNAQ,KRAS,MAPK1,MAPK3,PAK2,PIK3CG,PRKCE,RAC1,RAF1
Th2 Pathway	16.4	CCR1,CCR3,CCR4,CCR5,CD40,GFI1,ICAM1,IFNG,IL10,IL12A,IL13,IL2,IL4,JAK1,JAK2,JAK3,PIK3CG,TGFB1
Differential Regulation of Cytokine Production in Macrophages and T Helper Cells by IL-17A and IL-17F	16.4	CCL2,CCL3,CCL4,CCL5,IL10,IL12A,IL13,IL1B,IL6,TNF
Cardiac Hypertrophy Signaling (Enhanced)	16.4	AKT1,CXCL8,EIF4EBP1,GNA12,GNAI1,GNAI2,GNAI3,GNAQ,IFNG,IL12A,IL13,IL1B,IL2,IL4,IL6,ITGAM,JAK2,KRAS,MAPK1,MAPK3,MAPKAPK2,PDK1,PIK3CG,PRKCE,PTK2,RAF1,RELA,STAT3,TGFB1,TNF
MSP-RON Signaling In Macrophages Pathway	16.3	ATF4,CREB1,FOS,IFNG,IL10,IL12A,ITGAM,JAK2,KRAS,MAPK1,MAPK3,PIK3CG,RELA,STAT1,STAT3,TLR4,TNF
Apelin Endothelial Signaling Pathway	16.1	AKT1,CCL2,FOS,GNA12,GNAI1,GNAI2,GNAI3,GNAO1,GNAQ,ICAM1,KRAS,MAPK1,MAPK3,PIK3CG,PRKCE,RAF1,RELA,VCAM1
Endocannabinoid Cancer Inhibition Pathway	15.9	AKT1,ATF4,BAD,CASP3,CASP9,CDH1,CREB1,GNAI1,GNAI2,GNAI3,GNAO1,GNAQ,MAPK1,MAPK3,PIK3CG,PTK2,RAF1,SRC
Tec Kinase Signaling	15.9	FOS,GNA12,GNAI1,GNAI2,GNAI3,GNAO1,GNAQ,ITGAM,JAK1,JAK2,JAK3,LCK,PAK2,PIK3CG,PRKCE,PTK2,PTK2B,RAC1,RAC2,RELA,SRC,STAT1,STAT3,TLR4,TNF
Estrogen Receptor Signaling	15.6	AKT1,ATF4,BAD,CREB1,EIF4EBP1,FOS,GNA12,GNAI1,GNAI2,GNAI3,GNAO1,GNAQ,JAK1,JAK2,JAK3,KRAS,MAPK1,MAPK3,MMP19,MMP9,NCOR2,PIK3CG,PRKCE,RAF1,RELA,SRC
Pancreatic Adenocarcinoma Signaling	15.6	AKT1,BAD,CASP9,JAK1,JAK2,JAK3,KRAS,MAPK1,MAPK3,MMP9,PIK3CG,RAC1,RAF1,RELA,STAT1,STAT3,TGFB1
IL-17A Signaling in Airway Cells	15.6	AKT1,CCL11,CCL20,CXCL3,CXCL6,IL6,JAK1,JAK2,JAK3,MAPK1,MAPK3,PIK3CG,RELA,STAT3
G-Protein Coupled Receptor Signaling	15.1	AKT1,ATF4,CCR4,CREB1,DUSP1,DUSP6,GNAI1,GNAI2,GNAI3,GNAO1,GNAQ,GRK2,KRAS,MAPK1,MAPK3,PIK3CG,PRKCE,PTK2B,RAF1,RELA,SRC,STAT3
GNRH Signaling	15.1	ATF4,CREB1,FOS,GNAI1,GNAI2,GNAI3,GNAQ,KRAS,MAPK1,MAPK3,PAK2,PRKCE,PTK2,PTK2B,PXN,RAC1,RAF1,RELA,SRC
Differential Regulation of Cytokine Production in Intestinal Epithelial Cells by IL-17A and IL-17F	15	CCL2,CCL3,CCL4,CCL5,IFNG,IL10,IL12A,IL13,IL1B,TNF
IL-15 Signaling	14.7	AKT1,CXCL8,IL4,JAK1,JAK2,JAK3,KRAS,LCK,MAPK1,MAPK3,PIK3CG,RAF1,RELA,STAT3
Cholecystokinin/Gastrin-mediated Signaling	14.7	FOS,GNA12,GNAQ,IL1B,KRAS,MAPK1,MAPK3,PRKCE,PTK2,PTK2B,PXN,RAC1,RAC2,RAF1,SRC,TNF
Th1 Pathway	14.7	CCR5,CD40,CXCR3,ICAM1,IFNG,IL10,IL12A,IL2,IL4,IL6,JAK1,JAK2,JAK3,PIK3CG,STAT1,STAT3
Natural Killer Cell Signaling	14.7	AKT1,IFNG,IL12A,IL2,JAK2,JAK3,KRAS,LCK,MAPK1,MAPK3,PAK2,PIK3CG,PTK2B,PXN,RAC1,RAC2,RAF1,RELA,ZAP70
IL-3 Signaling	14.6	AKT1,BAD,FOS,JAK1,JAK2,KRAS,MAPK1,MAPK3,PIK3CG,PRKCE,RAC1,RAF1,STAT1,STAT3
Endocannabinoid Developing Neuron Pathway	14.4	AKT1,ATF4,CREB1,GNAI1,GNAI2,GNAI3,GNAO1,KRAS,MAPK1,MAPK3,PIK3CG,RAC1,RAC2,RAF1,SRC,STAT3
IL-17A Signaling in Gastric Cells	14.3	CCL20,CCL5,CXCL10,CXCL11,CXCL8,FOS,MAPK1,MAPK3,RELA,TNF
Signaling by Rho Family GTPases	14.3	CDH1,FOS,GFAP,GNA12,GNAI1,GNAI2,GNAI3,GNAO1,GNAQ,ITGAM,MAPK1,MAPK3,MSN,PAK2,PIK3CG,PTK2,PTK2B,RAC1,RAC2,RAF1,RELA
Atherosclerosis Signaling	14.2	CCL11,CCL2,CCR2,CCR3,CD40,CXCL12,CXCL8,ICAM1,IFNG,IL1B,IL6,MMP9,RELA,TGFB1,TNF,VCAM1
IGF-1 Signaling	14.2	AKT1,BAD,CASP9,FOS,IGFBP7,JAK1,JAK2,KRAS,MAPK1,MAPK3,PIK3CG,PTK2,PXN,RAF1,STAT3
Systemic Lupus Erythematosus In T Cell Signaling Pathway	14.1	AKT1,ATF4,CASP3,CASP9,CD44,CREB1,FOS,GNA12,GNAI1,GNAI2,GNAI3,IL10,IL2,IL6,KRAS,MAPK1,MAPK3,MSN,PDK1,PIK3CG,PTK2,RAC1,RAC2,STAT3
IL-6 Signaling	14.1	AKT1,CXCL8,FOS,IL1B,IL6,JAK2,KRAS,MAPK1,MAPK3,MAPKAPK2,PIK3CG,RAF1,RELA,STAT3,TNF,TNFAIP6
Gα12/13 Signaling	13.8	AKT1,CDH1,F2R,F2RL1,F2RL2,GNA12,KRAS,MAPK1,MAPK3,PIK3CG,PTK2,PTK2B,PXN,RAF1,RELA,SRC
IL-12 Signaling and Production in Macrophages	13.8	AKT1,CD40,FOS,IFNG,IL10,IL12A,IL4,MAPK1,MAPK3,PIK3CG,PRKCE,RELA,STAT1,TGFB1,TLR4,TNF
Ephrin B Signaling	13.7	CXCL12,GNA12,GNAI1,GNAI2,GNAI3,GNAO1,GNAQ,MAPK1,MAPK3,PTK2,PXN,RAC1,RAC2
Airway Pathology in Chronic Obstructive Pulmonary Disease	13.6	CCL2,CCL20,CXCL3,CXCL8,IFNG,IL12A,IL13,IL1B,IL2,IL4,IL6,MMP9,PTGDS,TGFB1,TNF
Regulation Of The Epithelial Mesenchymal Transition By Growth Factors Pathway	13.6	AKT1,CDH1,FOS,IL6,JAK1,JAK2,JAK3,KRAS,MAPK1,MAPK3,MMP9,PIK3CG,RAC1,RAF1,RELA,STAT3,TGFB1,TNF
ILK Signaling	13.5	AKT1,ATF4,CASP3,CDH1,CREB1,FN1,FOS,LIMS1,MAPK1,MAPK3,MMP9,PIK3CG,PTK2,PXN,RAC1,RAC2,RELA,TNF
Gαq Signaling	13.5	AKT1,GNA12,GNAI1,GNAI2,GNAI3,GNAO1,GNAQ,GRK2,MAPK1,MAPK3,PIK3CG,PRKCE,PTK2B,RAC1,RAC2,RAF1,RELA
Sphingosine-1-phosphate Signaling	13.5	AKT1,CASP3,CASP9,GNA12,GNAI1,GNAI2,GNAI3,GNAQ,MAPK1,MAPK3,PIK3CG,PTK2,PTK2B,RAC1,RAC2
Role of IL-17A in Arthritis	13.5	CCL2,CCL20,CCL5,CCL7,CXCL3,CXCL6,CXCL8,MAPK1,MAPK3,MAPKAPK2,PIK3CG,RELA
Role of MAPK Signaling in Inhibiting the Pathogenesis of Influenza	13.5	CASP3,CCL2,CCL5,CXCL10,CXCL8,IFNG,IL1B,IL6,MAPK1,MAPK3,RAF1,TLR4,TNF
Coronavirus Pathogenesis Pathway	13.5	ATF4,CASP3,CASP9,CCL2,CCL5,CCR2,CXCL8,FOS,IFNG,IL1B,IL6,JAK1,MAPK1,MAPK3,RELA,STAT1,STAT3,TGFB1
Airway Inflammation in Asthma	13.3	CCL2,CCL20,CXCL8,IFNG,IL10,IL12A,IL13,IL4,MMP9,TGFB1
IL-2 Signaling	13.1	AKT1,FOS,IL2,JAK1,JAK3,KRAS,LCK,MAPK1,MAPK3,PIK3CG,PTK2B,RAF1
Role of PI3K/AKT Signaling in the Pathogenesis of Influenza	13	AKT1,CASP9,CCL5,CCR5,GNAI1,GNAI2,GNAI3,IFNG,MAPK1,MAPK3,PIK3CG,RELA
P2Y Purigenic Receptor Signaling Pathway	12.8	AKT1,ATF4,CREB1,FOS,GNAI1,GNAI2,GNAI3,GNAQ,KRAS,MAPK1,MAPK3,PIK3CG,PRKCE,RAF1,RELA
fMLP Signaling in Neutrophils	12.7	GNA12,GNAI1,GNAI2,GNAI3,GNAO1,GNAQ,KRAS,MAPK1,MAPK3,PIK3CG,PRKCE,RAC1,RAC2,RAF1,RELA
Role of JAK1 and JAK3 in γc Cytokine Signaling	12.6	IL2,IL4,JAK1,JAK2,JAK3,KRAS,MAPK1,MAPK3,PIK3CG,PTK2B,STAT1,STAT3
Production of Nitric Oxide and Reactive Oxygen Species in Macrophages	12.6	AKT1,FOS,IFNG,IL4,JAK1,JAK2,JAK3,MAPK1,MAPK3,PIK3CG,PRKCE,RAC1,RAC2,RELA,STAT1,TLR4,TNF
Role of Osteoblasts, Osteoclasts and Chondrocytes in Rheumatoid Arthritis	12.6	AKT1,APC,BAD,CASP9,FOS,IFNG,IL10,IL1B,IL4,IL6,MAPK1,MAPK3,PIK3CG,PTK2B,RELA,SRC,TGFB1,TNF
Role of Cytokines in Mediating Communication between Immune Cells	12.5	CXCL8,IFNG,IL10,IL12A,IL13,IL1B,IL2,IL4,IL6,TGFB1,TNF
CREB Signaling in Neurons	12.4	ADGRE5,AKT1,ATF4,C5AR1,CCR1,CCR2,CCR3,CCR4,CCR5,CCRL2,CREB1,F2R,F2RL1,F2RL2,GNA12,GNAI1,GNAI2,GNAI3,GNAO1,GNAQ,KRAS,MAPK1,MAPK3,PIK3CG,PRKCE,RAF1,TGFB1
MSP-RON Signaling In Cancer Cells Pathway	12.4	AKT1,ATF4,CREB1,FOS,KRAS,MAPK1,MAPK3,PIK3CG,PLAUR,PTK2,PTK2B,RAF1,RELA,SRC,STAT3
Integrin Signaling	12	AKT1,BCAR3,CAPN2,ITGAM,KRAS,LIMS1,MAPK1,MAPK3,PAK2,PIK3CG,PTK2,PXN,RAC1,RAC2,RAF1,SRC,VASP
Breast Cancer Regulation by Stathmin1	11.8	ADGRE5,ATF4,C5AR1,CCR1,CCR2,CCR3,CCR4,CCR5,CCRL2,CREB1,F2R,F2RL1,F2RL2,GNAQ,KRAS,MAPK1,MAPK3,MMP9,PIK3CG,PRKCE,RAC1,RAC2,RAF1,STAT3,TGFB1,TUBB4B
FLT3 Signaling in Hematopoietic Progenitor Cells	11.7	AKT1,ATF4,BAD,CREB1,EIF4EBP1,KRAS,MAPK1,MAPK3,PIK3CG,RAF1,STAT1,STAT3
14-3-3-mediated Signaling	11.7	AKT1,BAD,FOS,GFAP,KRAS,MAPK1,MAPK3,PIK3CG,PRKCE,RAF1,SNCA,SRC,TNF,TUBB4B
SPINK1 General Cancer Pathway	11.6	AKT1,IL6,JAK1,JAK2,JAK3,KRAS,MAPK1,MAPK3,PIK3CG,RAF1,STAT3
PD-1, PD-L1 cancer immunotherapy pathway	11.6	AKT1,IFNG,IL12A,IL2,IL4,JAK1,JAK2,JAK3,LCK,PIK3CG,TGFB1,TNF,ZAP70
Endothelin-1 Signaling	11.5	CASP3,CASP9,FOS,GNA12,GNAI1,GNAI2,GNAI3,GNAO1,GNAQ,KRAS,MAPK1,MAPK3,PIK3CG,PRKCE,RAF1,SRC
G Beta Gamma Signaling	11.5	AKT1,GNA12,GNAI1,GNAI2,GNAI3,GNAO1,GNAQ,KRAS,MAPK1,MAPK3,PIK3CG,PRKCE,RAF1,SRC
Cardiac Hypertrophy Signaling	11.5	AKT1,CREB1,GNA12,GNAI1,GNAI2,GNAI3,GNAO1,GNAQ,IL6,KRAS,MAPK1,MAPK3,MAPKAPK2,PIK3CG,RAC1,RAC2,RAF1,TGFB1
iNOS Signaling	11.5	FOS,HMGA1,IFNG,JAK1,JAK2,JAK3,MAPK1,RELA,STAT1,TLR4
HGF Signaling	11.4	AKT1,FOS,IL6,ITGAM,KRAS,MAPK1,MAPK3,PIK3CG,PRKCE,PTK2,PXN,RAC1,RAF1,STAT3
Role of PKR in Interferon Induction and Antiviral Response	11.4	CASP3,CASP9,CYCS,FOS,IFNG,IL1B,JAK1,MAPK1,MAPK3,RELA,STAT1,STAT3,TLR4,TNF
HER-2 Signaling in Breast Cancer	11.3	AKT1,BAD,CASP3,CASP9,FOS,KRAS,LCK,MAPK1,MAPK3,PDK1,PIK3CG,PRKCE,RAF1,RELA,SRC,STAT3
PDGF Signaling	11.3	FOS,JAK1,JAK2,JAK3,KRAS,MAPK1,MAPK3,PIK3CG,RAF1,SRC,STAT1,STAT3
PI3K Signaling in B Lymphocytes	11.2	AKT1,ATF4,CD40,CREB1,FOS,IL4,KRAS,MAPK1,MAPK3,PIK3CG,RAC1,RAF1,RELA,TLR4
Germ Cell-Sertoli Cell Junction Signaling	11.2	AKT1,CDH1,KRAS,MAPK1,MAPK3,PAK2,PIK3CG,PTK2,PXN,RAC1,RAC2,SRC,TGFB1,TNF,TUBB4B
HIF1α Signaling	10.9	AKT1,EIF4EBP1,IL6,KRAS,MAPK1,MAPK3,MMP19,MMP9,PIK3CG,PRKCE,RAC1,RAC2,RAF1,SLC2A5,STAT3,TGFB1
FAK Signaling	10.9	AKT1,CAPN2,ITGAM,KRAS,MAPK1,MAPK3,PAK2,PIK3CG,PTK2,PXN,RAC1,RAF1,SRC
Axonal Guidance Signaling	10.9	AKT1,CXCL12,GNA12,GNAI1,GNAI2,GNAI3,GNAO1,GNAQ,ITGAM,KRAS,MAPK1,MAPK3,MMP9,PAK2,PIK3CG,PRKCE,PTK2,PXN,RAC1,RAC2,RAF1,TUBB4B,VASP
Glioma Invasiveness Signaling	10.9	CD44,F2R,KRAS,MAPK1,MAPK3,MMP9,PIK3CG,PLAUR,PTK2,RAC1,RAC2
PAK Signaling	10.9	CASP3,ITGAM,KRAS,MAPK1,MAPK3,PAK2,PIK3CG,PTK2,PTK2B,PXN,RAC1,RAF1,TNF
IL-10 Signaling	10.8	CCR1,CCR5,FOS,IL10,IL1B,IL6,JAK1,MAPK1,RELA,STAT3,TNF
ERK5 Signaling	10.8	AKT1,ATF4,BAD,CREB1,FOS,GNA12,GNAQ,KRAS,SGK1,SH2D2A,SRC
IL-7 Signaling Pathway	10.8	AKT1,BAD,CXCR5,IFNG,JAK1,JAK3,MAPK1,MAPK3,PIK3CG,PTK2,STAT1
EGF Signaling	10.7	AKT1,FOS,JAK1,MAPK1,MAPK3,PIK3CG,RAF1,SRC,STAT1,STAT3
VEGF Signaling	10.6	AKT1,BAD,KRAS,MAPK1,MAPK3,PIK3CG,PTK2,PTK2B,PXN,RAF1,SH2D2A,SRC
Relaxin Signaling	10.6	AKT1,CREB1,FOS,GNA12,GNAI1,GNAI2,GNAI3,GNAO1,GNAQ,MAPK1,MAPK3,MMP9,PIK3CG,RELA
PTEN Signaling	10.6	AKT1,BAD,CASP3,CASP9,ITGAM,KRAS,MAPK1,MAPK3,PIK3CG,PTK2,RAC1,RAC2,RAF1,RELA
CNTF Signaling	10.6	AKT1,JAK1,JAK2,KRAS,MAPK1,MAPK3,PIK3CG,RAF1,STAT1,STAT3
NF-κB Activation by Viruses	10.4	AKT1,CCR5,CXCR5,KRAS,LCK,MAPK1,MAPK3,PIK3CG,PRKCE,RAF1,RELA
Apoptosis Signaling	10.4	BAD,CAPN2,CASP3,CASP9,CYCS,KRAS,MAPK1,MAPK3,PRKCE,RAF1,RELA,TNF
Role of MAPK Signaling in the Pathogenesis of Influenza	10.4	AKT1,CASP3,CCL2,CCL5,CXCL10,IFNG,KRAS,MAPK1,MAPK3,RAF1,TNF
Oncostatin M Signaling	10.2	JAK1,JAK2,JAK3,KRAS,MAPK1,MAPK3,RAF1,STAT1,STAT3
Regulation of the Epithelial-Mesenchymal Transition Pathway	10.2	AKT1,APC,CDH1,JAK1,JAK2,JAK3,KRAS,MAPK1,MAPK3,MMP9,PIK3CG,RAF1,RELA,STAT3,TGFB1
Protein Kinase A Signaling	10.2	ATF4,BAD,CREB1,DUSP1,DUSP6,GNAI1,GNAI2,GNAI3,GNAQ,MAPK1,MAPK3,PRKCE,PTK2,PTK2B,PTPN1,PXN,RAF1,RELA,TGFB1,VASP
Adrenomedullin signaling pathway	10.2	AKT1,BAD,CASP3,FOS,GNAQ,IL1B,KRAS,MAPK1,MAPK3,PIK3CG,PTK2,PTK2B,RAF1,RELA,TNF
Osteoarthritis Pathway	10.1	ATF4,CASP3,CASP9,CREB1,CXCL8,FN1,IL1B,ITGAM,MMP9,NAMPT,RAC1,RELA,SDC4,TGFB1,TLR4,TNF
PI3K/AKT Signaling	10.1	AKT1,BAD,CDC37,EIF4EBP1,ITGAM,JAK1,JAK2,JAK3,KRAS,LIMS1,MAPK1,MAPK3,PIK3CG,RAF1,RELA
Thrombopoietin Signaling	10.1	FOS,JAK2,KRAS,MAPK1,MAPK3,PIK3CG,PRKCE,RAF1,STAT1,STAT3
LPS-stimulated MAPK Signaling	10	CREB1,FOS,KRAS,MAPK1,MAPK3,PIK3CG,PRKCE,RAC1,RAF1,RELA,TLR4
Rac Signaling	10	CD44,ITGAM,KRAS,MAPK1,MAPK3,PAK2,PIK3CG,PTK2,PTK2B,RAC1,RAC2,RAF1,RELA
T Cell Receptor Signaling	9.99	AKT1,DUSP6,FOS,ICAM1,IFNG,IL2,IL4,KRAS,LCK,MAPK1,MAPK3,PDK1,PIK3CG,PTK2B,RAC1,RAF1,RELA,TNF,ZAP70
Gαi Signaling	9.96	CCR4,GNA12,GNAI1,GNAI2,GNAI3,GNAO1,GNAQ,KRAS,MAPK1,MAPK3,RAF1,SRC,STAT3
Actin Cytoskeleton Signaling	9.87	APC,F2R,FN1,GNA12,ITGAM,KRAS,MAPK1,MAPK3,MSN,PAK2,PIK3CG,PTK2,PXN,RAC1,RAC2,RAF1
CD40 Signaling	9.84	CD40,FOS,ICAM1,JAK3,MAPK1,MAPK3,MAPKAPK2,PIK3CG,RELA,STAT3
Fc Epsilon RI Signaling	9.67	AKT1,IL13,IL4,KRAS,MAPK1,MAPK3,PIK3CG,PRKCE,RAC1,RAC2,RAF1,TNF
Aryl Hydrocarbon Receptor Signaling	9.62	AHR,CHEK2,CYP1B1,FOS,IL1B,IL6,MAPK1,MAPK3,NCOR2,RELA,SRC,TGFB1,TNF
Fcγ Receptor-mediated Phagocytosis in Macrophages and Monocytes	9.58	AKT1,MAPK1,MAPK3,PIK3CG,PRKCE,PTK2B,PXN,RAC1,RAC2,SRC,VASP
T Cell Exhaustion Signaling Pathway	9.45	AKT1,FOS,IFNG,IL10,IL12A,IL6,JAK1,JAK2,JAK3,KRAS,MAPK1,MAPK3,PDK1,PIK3CG,STAT1,STAT3,TGFB1,ZAP70
Acute Phase Response Signaling	9.44	AKT1,FN1,FOS,IL1B,IL6,JAK2,KRAS,MAPK1,MAPK3,PIK3CG,RAF1,RELA,STAT3,TNF
Lymphotoxin β Receptor Signaling	9.3	AKT1,CASP3,CASP9,CYCS,MAPK1,MAPK3,PIK3CG,RELA,VCAM1
B Cell Receptor Signaling	9.29	AKT1,ATF4,BAD,CREB1,KRAS,MAPK1,MAPK3,PIK3CG,PTK2,PTK2B,RAC1,RAC2,RAF1,RELA
Insulin Secretion Signaling Pathway	9.28	ATF4,CREB1,EIF4EBP1,GNAQ,JAK1,JAK2,JAK3,LCK,MAPK1,MAPK3,PIK3CG,PRKCE,SLC2A5,SRC,STAT1,STAT3
Communication between Innate and Adaptive Immune Cells	9.26	CCL3,CCL3L3,CCL4,CCL5,CD40,CXCL10,CXCL8,IFNG,IL10,IL12A,IL1B,IL2,IL4,IL6,TLR4,TNF
cAMP-mediated signaling	9.25	ATF4,CCR4,CREB1,DUSP1,DUSP6,GNAI1,GNAI2,GNAI3,GNAO1,GRK2,MAPK1,MAPK3,RAF1,SRC,STAT3
Synaptogenesis Signaling Pathway	9.2	AKT1,ATF4,BAD,CDH1,CREB1,EIF4EBP1,KRAS,LCK,MAPK1,MAPK3,PIK3CG,PRKCE,RAC1,RAF1,SNCA,SRC,THBS1
Estrogen-Dependent Breast Cancer Signaling	9.16	AKT1,ATF4,CREB1,FOS,KRAS,MAPK1,MAPK3,PIK3CG,RELA,SRC
Renal Cell Carcinoma Signaling	9.11	AKT1,FOS,KRAS,MAPK1,MAPK3,PAK2,PIK3CG,RAC1,RAF1,TGFB1
Mouse Embryonic Stem Cell Pluripotency	9.09	AKT1,APC,JAK1,JAK2,JAK3,KRAS,MAPK1,MAPK3,PIK3CG,RAF1,STAT3
α-Adrenergic Signaling	9.05	GNA12,GNAI1,GNAI2,GNAI3,GNAO1,GNAQ,KRAS,MAPK1,MAPK3,PRKCE,RAF1
Role of JAK family kinases in IL-6-type Cytokine Signaling	9.04	IL6,JAK1,JAK2,MAPK1,MAPK3,STAT1,STAT3
MSP-RON Signaling Pathway	9.01	CCL2,CCR2,IFNG,IL12A,ITGAM,JAK2,PIK3CG,TLR4,TNF
Huntington's Disease Signaling	8.97	AKT1,ATF4,CAPN2,CASP3,CASP9,CLTB,CREB1,CYCS,GNAQ,MAPK1,MAPK3,NCOR2,PIK3CG,PRKCE,SGK1,SNCA
Role of JAK1, JAK2 and TYK2 in Interferon Signaling	8.91	IFNG,JAK1,JAK2,RAF1,RELA,STAT1,STAT3
Insulin Receptor Signaling	8.9	AKT1,BAD,EIF4EBP1,JAK1,JAK2,KRAS,MAPK1,MAPK3,PIK3CG,PTPN1,RAF1,SGK1
Endometrial Cancer Signaling	8.87	AKT1,BAD,CASP9,CDH1,KRAS,MAPK1,MAPK3,PIK3CG,RAF1
Prostate Cancer Signaling	8.83	AKT1,ATF4,BAD,CASP9,CREB1,KRAS,MAPK1,MAPK3,PIK3CG,RAF1,RELA
Sperm Motility	8.79	GNA12,GNAI1,GNAI2,GNAI3,GNAO1,GNAQ,JAK1,JAK2,JAK3,LCK,PRKCE,PTK2,PTK2B,SRC,ZAP70
FGF Signaling	8.78	AKT1,ATF4,CREB1,MAPK1,MAPK3,MAPKAPK2,PIK3CG,RAC1,RAF1,STAT3
G Protein Signaling Mediated by Tubby	8.72	GNA12,GNAI1,GNAI2,GNAI3,GNAO1,GNAQ,JAK2,LCK
Prolactin Signaling	8.68	FOS,JAK2,KRAS,MAPK1,MAPK3,PIK3CG,PRKCE,RAF1,STAT1,STAT3
RhoGDI Signaling	8.64	CD44,CDH1,GNA12,GNAI1,GNAI2,GNAI3,GNAO1,GNAQ,ITGAM,MSN,PAK2,RAC1,RAC2,SRC
ErbB2-ErbB3 Signaling	8.61	AKT1,BAD,JAK3,KRAS,MAPK1,MAPK3,PIK3CG,RAF1,STAT3
Corticotropin Releasing Hormone Signaling	8.59	ATF4,CREB1,FOS,GNAI1,GNAI2,GNAI3,GNAO1,GNAQ,MAPK1,MAPK3,PRKCE,RAF1
Role of NFAT in Cardiac Hypertrophy	8.51	AKT1,GNAI1,GNAI2,GNAI3,GNAQ,IL6,KRAS,MAPK1,MAPK3,PIK3CG,PRKCE,RAF1,SRC,TGFB1
Ceramide Signaling	8.49	AKT1,BAD,CYCS,FOS,KRAS,MAPK3,PIK3CG,RAF1,RELA,TNF
Acute Myeloid Leukemia Signaling	8.49	AKT1,BAD,EIF4EBP1,KRAS,MAPK1,MAPK3,PIK3CG,RAF1,RELA,STAT3
Role of NANOG in Mammalian Embryonic Stem Cell Pluripotency	8.46	AKT1,APC,JAK1,JAK2,JAK3,KRAS,MAPK1,MAPK3,PIK3CG,RAF1,STAT3
Hepatic Cholestasis	8.44	CXCL8,IFNG,IL12A,IL13,IL1B,IL2,IL4,IL6,PRKCE,RELA,TGFB1,TLR4,TNF
Crosstalk between Dendritic Cells and Natural Killer Cells	8.44	CD40,ICAM3,IFNG,IL12A,IL2,IL4,IL6,RELA,TLR4,TNF
IL-15 Production	8.38	IL6,JAK1,JAK2,JAK3,LCK,PTK2,PTK2B,RELA,SRC,STAT1,ZAP70
Gαs Signaling	8.38	ATF4,CREB1,GNA12,GNAI1,GNAI2,GNAI3,GNAO1,GNAQ,MAPK1,MAPK3,SRC
Agrin Interactions at Neuromuscular Junction	8.37	KRAS,MAPK1,MAPK3,PAK2,PTK2,PXN,RAC1,RAC2,SRC
Melatonin Signaling	8.26	GNAI1,GNAI2,GNAI3,GNAO1,GNAQ,MAPK1,MAPK3,PRKCE,RAF1
GM-CSF Signaling	8.26	AKT1,JAK2,KRAS,MAPK1,MAPK3,PIK3CG,RAF1,STAT1,STAT3
Inhibition of Angiogenesis by TSP1	8.22	AKT1,CASP3,MAPK1,MMP9,SDC1,TGFB1,THBS1
Dendritic Cell Maturation	8.21	AKT1,ATF4,CD40,CREB1,ICAM1,IL10,IL12A,IL1B,IL6,JAK2,MAPK1,MAPK3,PIK3CG,RELA,STAT1,TLR4,TNF
Melanoma Signaling	8.18	AKT1,BAD,CDH1,KRAS,MAPK1,MAPK3,PIK3CG,RAF1
RAR Activation	8.16	AKT1,DUSP1,FOS,JAK2,MAPK1,MAPKAPK2,NCOR2,PIK3CG,PRKCE,RAC1,RELA,SRC,TGFB1
Gap Junction Signaling	8.13	AKT1,GNAI1,GNAI2,GNAI3,GNAQ,KRAS,MAPK1,MAPK3,PIK3CG,PRKCE,RAF1,SRC,TUBB4B
UVB-Induced MAPK Signaling	8.03	AKT1,BAD,EIF4EBP1,FOS,MAPK1,MAPK3,PIK3CG,PRKCE
Neurotrophin/TRK Signaling	7.94	AKT1,ATF4,CREB1,FOS,KRAS,MAPK1,MAPK3,PIK3CG,RAF1
IL-9 Signaling	7.93	JAK1,JAK3,PIK3CG,RELA,STAT1,STAT3,TNF
Thyroid Cancer Signaling	7.89	AKT1,CDH1,CXCL8,FOS,KRAS,MAPK1,MAPK3,PDK1,PIK3CG
Paxillin Signaling	7.79	ITGAM,KRAS,MAPK1,PAK2,PIK3CG,PTK2,PTK2B,PXN,RAC1,SRC
Autophagy	7.7	AKT1,ATF4,BAD,CREB1,FOS,GNAI3,MAPK1,MAPK3,PIK3CG,RAF1,TGFB1,TLR4,TNF
Senescence Pathway	7.7	AKT1,CAPN2,CHEK2,CXCL8,EIF4EBP1,FZR1,IL6,KRAS,MAPK1,MAPK3,MAPKAPK2,PDK1,PIK3CG,RAF1,TGFB1
Docosahexaenoic Acid (DHA) Signaling	7.66	AKT1,BAD,CASP3,CASP9,CYCS,IL1B,PIK3CG
IL-17A Signaling in Fibroblasts	7.66	CCL2,CCL7,FOS,IL6,MAPK1,MAPK3,RELA
IL-22 Signaling	7.49	AKT1,JAK1,MAPK1,MAPK3,STAT1,STAT3
NGF Signaling	7.37	AKT1,ATF4,CREB1,KRAS,MAPK1,MAPK3,PIK3CG,RAC1,RAF1,RELA
Role of NFAT in Regulation of the Immune Response	7.34	AKT1,FOS,GNA12,GNAI1,GNAI2,GNAI3,GNAO1,GNAQ,KRAS,LCK,MAPK1,MAPK3,PIK3CG,RAF1,RELA,ZAP70
RANK Signaling in Osteoclasts	7.33	AKT1,FOS,MAPK1,MAPK3,PIK3CG,PTK2B,RAF1,RELA,SRC
CCR5 Signaling in Macrophages	7.21	CCL3,CCL4,CCL5,CCR5,FOS,GNA12,GNAI1,GNAI2,GNAI3,GNAO1,GNAQ,MAPK1,PRKCE,PTK2B
Ovarian Cancer Signaling	7.19	AKT1,APC,ARRB1,CD44,KRAS,MAPK1,MAPK3,MMP9,PIK3CG,RAF1,SRC
ErbB Signaling	7.16	AKT1,FOS,KRAS,MAPK1,MAPK3,PAK2,PIK3CG,PRKCE,RAF1
IL-1 Signaling	7.12	FOS,GNA12,GNAI1,GNAI2,GNAI3,GNAO1,GNAQ,MAPK1,RELA
HOTAIR Regulatory Pathway	7.1	AKT1,CD44,CDH1,ICAM1,MMP19,MMP9,PIK3CG,RELA,STAT3,TGFB1,TLR4
IL-23 Signaling Pathway	7.06	AKT1,IL1B,JAK2,PIK3CG,RELA,STAT3,TNF
AMPK Signaling	7.02	AK4,AKT1,ATF4,CREB1,EIF4EBP1,GNA12,GNAI1,GNAI2,GNAI3,GNAO1,GNAQ,MAPK1,PIK3CG
UVA-Induced MAPK Signaling	7	CASP3,CASP9,CYCS,FOS,KRAS,MAPK1,MAPK3,PIK3CG,STAT1
Apelin Cardiomyocyte Signaling Pathway	6.96	AKT1,GNAI1,GNAI2,GNAI3,MAPK1,MAPK3,PIK3CG,PRKCE,TGFB1
Growth Hormone Signaling	6.94	FOS,JAK2,MAPK1,MAPK3,PIK3CG,PRKCE,STAT1,STAT3
T Helper Cell Differentiation	6.94	CD40,CXCR5,IFNG,IL10,IL12A,IL13,IL2,IL4,IL6,STAT1,STAT3,TGFB1,TNF
Apelin Muscle Signaling Pathway	6.93	AKT1,GNA12,GNAI1,GNAI2,GNAI3,GNAO1,GNAQ
Androgen Signaling	6.86	GNA12,GNAI1,GNAI2,GNAI3,GNAO1,GNAQ,MAPK1,MAPK3,PRKCE,RELA,SRC
Parkinson's Signaling	6.86	CASP3,CASP9,CYCS,MAPK1,SNCA
TNFR1 Signaling	6.8	CASP3,CASP9,CYCS,FOS,PAK2,RELA,TNF
FAT10 Cancer Signaling Pathway	6.8	AKT1,IFNG,IL6,RELA,STAT3,TGFB1,TNF
STAT3 Pathway	6.79	IL1B,JAK2,KRAS,MAPK1,MAPK3,RAC1,RAF1,SRC,STAT3,TGFB1
UVC-Induced MAPK Signaling	6.74	FOS,KRAS,MAPK1,MAPK3,PRKCE,RAF1,SRC
PPAR Signaling	6.74	FOS,IL1B,KRAS,MAPK1,MAPK3,NCOR2,RAF1,RELA,TNF
Angiopoietin Signaling	6.71	AKT1,BAD,CASP9,KRAS,PAK2,PIK3CG,PTK2,RELA
GDNF Family Ligand-Receptor Interactions	6.71	CREB1,FOS,KRAS,MAPK1,MAPK3,PIK3CG,RAC1,RAF1
Chronic Myeloid Leukemia Signaling	6.67	AKT1,BAD,KRAS,MAPK1,MAPK3,PIK3CG,RAF1,RELA,TGFB1
PPARα/RXRα Activation	6.53	GNAQ,IL1B,IL6,JAK2,KRAS,MAPK1,MAPK3,NCOR2,RAF1,RELA,TGFB1
Xenobiotic Metabolism Signaling	6.43	AHR,CYP1B1,IL1B,IL6,KRAS,MAPK1,MAPK3,NCOR2,PIK3CG,PRKCE,RAF1,RELA,TNF
Apelin Adipocyte Signaling Pathway	6.41	GNAI1,GNAI2,GNAI3,MAPK1,MAPK3,RAC1,RAC2,SOD1
Bladder Cancer Signaling	6.39	CDH1,CXCL8,KRAS,MAPK1,MAPK3,MMP19,MMP9,RAF1,THBS1
Synaptic Long Term Depression	6.37	GNA12,GNAI1,GNAI2,GNAI3,GNAO1,GNAQ,KRAS,MAPK1,MAPK3,PRKCE,RAF1
VEGF Family Ligand-Receptor Interactions	6.37	AKT1,FOS,KRAS,MAPK1,MAPK3,PIK3CG,PRKCE,RAF1
PEDF Signaling	6.37	AKT1,KRAS,MAPK1,MAPK3,PIK3CG,RAC1,RAF1,RELA
Neuregulin Signaling	6.36	AKT1,BAD,ITGAM,KRAS,MAPK1,MAPK3,PRKCE,RAF1,SRC
Cancer Drug Resistance By Drug Efflux	6.35	AKT1,KRAS,MAPK1,MAPK3,PDK1,PIK3CG,RAF1
Type I Diabetes Mellitus Signaling	6.24	CASP3,CASP9,CYCS,IFNG,IL12A,IL1B,IL2,JAK1,JAK2,MAPK1,RELA,STAT1,TNF
Regulation of Cellular Mechanics by Calpain Protease	6.21	CAPN2,ITGAM,KRAS,MAPK1,MAPK3,PTK2,PXN,SRC
Sirtuin Signaling Pathway	6.2	AKT1,CDH1,CXCL8,DUSP6,MAPK1,MAPK3,NAMPT,PDK1,PPIF,RELA,SOD1,STAT3,TNF
IL-4 Signaling	6.17	AKT1,HMGA1,IL4,JAK1,JAK2,JAK3,KRAS,PIK3CG
LXR/RXR Activation	6.11	CCL2,CCL7,IL1B,IL6,MMP9,NCOR2,RELA,TLR4,TNF
Sertoli Cell-Sertoli Cell Junction Signaling	6.06	AKT1,CDH1,ITGAM,KRAS,MAPK1,MAPK3,RAC1,RAF1,SRC,TNF,TUBB4B
Non-Small Cell Lung Cancer Signaling	6.03	AKT1,BAD,CASP9,KRAS,MAPK1,MAPK3,PIK3CG,RAF1
Human Embryonic Stem Cell Pluripotency	6.03	AKT1,APC,GNA12,GNAI1,GNAI2,GNAI3,GNAO1,GNAQ,PIK3CG,TGFB1
Melanocyte Development and Pigmentation Signaling	5.99	ATF4,CREB1,KRAS,MAPK1,MAPK3,PIK3CG,RAF1,SRC
ErbB4 Signaling	5.96	AKT1,KRAS,MAPK1,MAPK3,PIK3CG,PRKCE,RAF1
Glioblastoma Multiforme Signaling	5.91	AKT1,APC,KRAS,MAPK1,MAPK3,PIK3CG,RAC1,RAC2,RAF1,SRC
Th17 Activation Pathway	5.82	AHR,CCL20,IFNG,IL10,IL12A,IL1B,IL6,JAK1,JAK2,JAK3,RELA,STAT3
Altered T Cell and B Cell Signaling in Rheumatoid Arthritis	5.78	CD40,IFNG,IL10,IL12A,IL1B,IL2,IL4,IL6,RELA,TGFB1,TLR4,TNF
VDR/RXR Activation	5.5	CCL5,CXCL10,IFNG,IL12A,IL2,NCOR2,PRKCE
Toll-like Receptor Signaling	5.5	FOS,IL12A,IL1B,MAPK1,RELA,TLR4,TNF
Phospholipase C Signaling	5.45	ATF4,CREB1,GNAQ,ITGAM,KRAS,LCK,MAPK1,MAPK3,PRKCE,RAC1,RAC2,RAF1,RELA,SRC,ZAP70
Role of IL-17A in Psoriasis	5.4	CCL20,CXCL3,CXCL6,CXCL8
p38 MAPK Signaling	5.25	ATF4,CREB1,DUSP1,IL1B,MAPKAPK2,STAT1,TGFB1,TNF
Role of JAK2 in Hormone-like Cytokine Signaling	5.24	JAK1,JAK2,PTPN1,STAT1,STAT3
Semaphorin Signaling in Neurons	5.07	MAPK1,MAPK3,PAK2,PTK2,RAC1,RAC2
Reelin Signaling in Neurons	5.06	AKT1,LCK,MAPK1,MAPK3,PDK1,PIK3CG,RAC1,SRC
Synaptic Long Term Potentiation	5.03	ATF4,CREB1,GNAQ,KRAS,MAPK1,MAPK3,PRKCE,RAF1
NRF2-mediated Oxidative Stress Response	5.02	AKT1,ATF4,FOS,KRAS,MAPK1,MAPK3,PIK3CG,PRKCE,RAF1,SOD1
TWEAK Signaling	4.98	BAG4,CASP3,CASP9,CYCS,RELA
Interferon Signaling	4.98	IFNG,JAK1,JAK2,RELA,STAT1
Regulation of IL-2 Expression in Activated and Anergic T Lymphocytes	4.97	FOS,IL2,KRAS,LCK,MAPK1,MAPK3,RAC1,RAF1,RELA,TGFB1,ZAP70
Activation of IRF by Cytosolic Pattern Recognition Receptors	4.9	CD40,IL10,IL6,RELA,STAT1,TNF
Iron homeostasis signaling pathway	4.86	CD163,IL6,JAK1,JAK2,JAK3,MAPK1,MAPK3,STAT3
Neuropathic Pain Signaling In Dorsal Horn Neurons	4.74	CREB1,FOS,MAPK1,MAPK3,PIK3CG,PRKCE,SRC
Phagosome Formation	4.74	C5AR1,FN1,ITGAM,PIK3CG,PRKCE,RAC1,RAC2,TLR4
Xenobiotic Metabolism General Signaling Pathway	4.74	AHR,AKT1,KRAS,MAPK1,MAPK3,PIK3CG,PRKCE,RAF1
Systemic Lupus Erythematosus Signaling	4.71	AKT1,CD40,FOS,IL10,IL1B,IL2,IL6,KRAS,LCK,MAPK1,MAPK3,PIK3CG,TNF
Virus Entry via Endocytic Pathways	4.63	CLTB,KRAS,PIK3CG,PRKCE,RAC1,RAC2,SRC
Telomerase Signaling	4.63	AKT1,IL2,KRAS,MAPK1,MAPK3,PIK3CG,RAF1
MIF Regulation of Innate Immunity	4.54	FOS,MAPK1,MAPK3,RELA,TLR4
Leptin Signaling in Obesity	4.53	AKT1,JAK2,MAPK1,MAPK3,PIK3CG,STAT3
PFKFB4 Signaling Pathway	4.45	ATF4,CREB1,MAPK1,MAPK3,TGFB1
Tumoricidal Function of Hepatic Natural Killer Cells	4.4	CASP3,CASP9,CYCS,ICAM1
Amyotrophic Lateral Sclerosis Signaling	4.38	CAPN2,CASP3,CASP9,CYCS,PIK3CG,RAC1,SOD1
Xenobiotic Metabolism AHR Signaling Pathway	4.34	AHR,CYP1B1,IL1B,IL6,RELA,TNF
mTOR Signaling	4.33	AKT1,EIF4EBP1,KRAS,MAPK1,MAPK3,PIK3CG,PRKCE,RAC1,RAC2
Aldosterone Signaling in Epithelial Cells	4.28	DUSP1,KRAS,MAPK1,MAPK3,PIK3CG,PRKCE,RAF1,SGK1
Amyloid Processing	4.27	AKT1,CAPN2,MAPK1,MAPK3,PRKCE
Glioma Signaling	4.19	AKT1,KRAS,MAPK1,MAPK3,PIK3CG,PRKCE,RAF1
Ferroptosis Signaling Pathway	4.17	ATF4,EMP1,KRAS,MAPK1,MAPK3,RAF1,STAT3
BMP signaling pathway	4.16	CREB1,KRAS,MAPK1,MAPK3,RAF1,RELA
Wnt/β-catenin Signaling	4.1	AKT1,APC,CD44,CDH1,GNAO1,GNAQ,SRC,TGFB1
CD27 Signaling in Lymphocytes	4.07	CASP3,CASP9,CYCS,FOS,RELA
PKCθ Signaling in T Lymphocytes	4.04	FOS,IL2,KRAS,LCK,MAPK1,MAPK3,PIK3CG,RAC1,RAC2,RELA,ZAP70
Regulation of eIF4 and p70S6K Signaling	4.01	AKT1,EIF4EBP1,ITGAM,KRAS,MAPK1,MAPK3,PIK3CG,RAF1
Actin Nucleation by ARP-WASP Complex	4	GNA12,ITGAM,KRAS,RAC1,RAC2,VASP
Tight Junction Signaling	3.98	AKT1,F2RL2,FOS,RAC1,RELA,TGFB1,TNF,VASP
Small Cell Lung Cancer Signaling	3.92	AKT1,CASP9,CYCS,PIK3CG,PTK2,RELA
NF-κB Signaling	3.89	AKT1,CD40,IL1B,KRAS,LCK,PIK3CG,RAF1,RELA,TLR4,TNF,ZAP70
Salvage Pathways of Pyrimidine Ribonucleotides	3.87	AK4,MAPK1,MAPK3,PAK2,PRKCE,SGK1
TGF-β Signaling	3.87	FOS,KRAS,MAPK1,MAPK3,RAF1,TGFB1
Induction of Apoptosis by HIV1	3.79	CASP3,CASP9,CYCS,RELA,TNF
Sumoylation Pathway	3.74	CDH1,FOS,RAC1,RAC2,RANGAP1,SNCA
Pyridoxal 5'-phosphate Salvage Pathway	3.72	MAPK1,MAPK3,PAK2,PRKCE,SGK1
Semaphorin Neuronal Repulsive Signaling Pathway	3.72	AKT1,CD44,ITGAM,PAK2,PIK3CG,RAC1,VCAN
Endocannabinoid Neuronal Synapse Pathway	3.7	GNAI1,GNAI2,GNAI3,GNAO1,GNAQ,MAPK1,MAPK3
MIF-mediated Glucocorticoid Regulation	3.69	MAPK1,MAPK3,RELA,TLR4
Type II Diabetes Mellitus Signaling	3.63	AKT1,MAPK1,MAPK3,PIK3CG,PRKCE,RELA,TNF
Antioxidant Action of Vitamin C	3.61	JAK2,MAPK1,MAPK3,RELA,SLC2A5,TNF
Granzyme B Signaling	3.56	CASP3,CASP9,CYCS
Epithelial Adherens Junction Signaling	3.52	AKT1,APC,CDH1,KRAS,RAC1,SRC,TUBB4B
Inhibition of ARE-Mediated mRNA Degradation Pathway	3.47	AKT1,EDC4,MAPK1,MAPK3,MAPKAPK2,TNF,ZFP36
Antiproliferative Role of Somatostatin Receptor 2	3.46	KRAS,MAPK1,MAPK3,PIK3CG,SRC
Macropinocytosis Signaling	3.4	KRAS,PIK3CG,PRKCE,RAC1,SRC
BEX2 Signaling Pathway	3.3	AKT1,BAD,LGALS1,RELA,STAT3
iCOS-iCOSL Signaling in T Helper Cells	3.3	AKT1,BAD,CD40,IL2,LCK,PIK3CG,RAC1,RELA,ZAP70
BAG2 Signaling Pathway	3.28	CASP3,MAPK1,MAPK3,MAPKAPK2,RELA
Cardiac β -adrenergic Signaling	3.25	GNA12,GNAI1,GNAI2,GNAI3,GNAO1,GNAQ,GRK2
Primary Immunodeficiency Signaling	3.2	CD40,JAK3,LCK,ZAP70
Endoplasmic Reticulum Stress Pathway	3.2	ATF4,CASP3,CASP9
Dopamine-DARPP32 Feedback in cAMP Signaling	3.2	ATF4,CREB1,GNAI1,GNAI2,GNAI3,GNAQ,PRKCE
GABA Receptor Signaling	3.16	GNA12,GNAI1,GNAI2,GNAI3,GNAO1,GNAQ
Myc Mediated Apoptosis Signaling	3.13	CASP3,CASP9,CYCS,TNF
Apelin Cardiac Fibroblast Signaling Pathway	3.08	AKT1,IL6,TGFB1
Clathrin-mediated Endocytosis Signaling	2.99	ARRB1,ARRB2,CLTB,F2R,PIK3CG,RAC1,SRC
Death Receptor Signaling	2.98	CASP3,CASP9,CYCS,RELA,TNF
Retinoic acid Mediated Apoptosis Signaling	2.92	CASP3,CASP9,CYCS,IFNG
Dilated Cardiomyopathy Signaling Pathway	2.89	AKT1,BAD,CASP9,MAPK1,MAPK3,PRKCE
eNOS Signaling	2.8	AKT1,CASP3,CASP9,GNAQ,PIK3CG,PRKCE
Necroptosis Signaling Pathway	2.79	CAPN2,JAK1,PPIF,STAT1,TLR4,TNF
PXR/RXR Activation	2.76	AKT1,IL6,RELA,TNF
EIF2 Signaling	2.74	AKT1,ATF4,KRAS,MAPK1,MAPK3,PIK3CG,RAF1
Role of MAPK Signaling in Promoting the Pathogenesis of Influenza	2.7	CASP3,KRAS,MAPK1,MAPK3,RAF1
TNFR2 Signaling	2.69	FOS,RELA,TNF
Remodeling of Epithelial Adherens Junctions	2.68	APC,CDH1,SRC,TUBB4B
Nitric Oxide Signaling in the Cardiovascular System	2.61	AKT1,MAPK1,MAPK3,PIK3CG,PRKCE
GPCR-Mediated Nutrient Sensing in Enteroendocrine Cells	2.6	GNAI1,GNAI2,GNAI3,GNAQ,PRKCE
4-1BB Signaling in T Lymphocytes	2.58	MAPK1,MAPK3,RELA
CD28 Signaling in T Helper Cells	2.57	AKT1,FOS,IL2,LCK,PIK3CG,RAC1,RELA,ZAP70
GPCR-Mediated Integration of Enteroendocrine Signaling Exemplified by an L Cell	2.54	GNAI1,GNAI2,GNAI3,GNAQ
GP6 Signaling Pathway	2.45	AKT1,PIK3CG,PRKCE,PTK2,RAC1
Inhibition of Matrix Metalloproteases	2.44	MMP19,MMP9,SDC1
Hematopoiesis from Multipotent Stem Cells	2.38	IL2,IL4
Nur77 Signaling in T Lymphocytes	2.32	CASP3,CASP9,CYCS,MAPK1,MAPK3,PDK1,PRKCE
April Mediated Signaling	2.31	FOS,MAPK1,RELA
B Cell Activating Factor Signaling	2.29	FOS,MAPK1,RELA
Hereditary Breast Cancer Signaling	2.24	AKT1,CHEK2,KRAS,PALB2,PIK3CG
Ephrin A Signaling	2.18	PIK3CG,PTK2,RAC1
Factors Promoting Cardiogenesis in Vertebrates	2.16	APC,ATF4,CREB1,PRKCE,TGFB1
Hematopoiesis from Pluripotent Stem Cells	2.11	CXCL8,IL10,IL12A,IL2,IL4,IL6
SAPK/JNK Signaling	2.09	GNA12,KRAS,LCK,PIK3CG,RAC1,RAC2,SH2D2A
Histamine Biosynthesis	2.09	HDC
p53 Signaling	2.07	AKT1,CHEK2,PIK3CG,THBS1
Allograft Rejection Signaling	2	CD40,IFNG,IL10,IL2,IL4,TNF
Inflammasome pathway	1.94	IL1B,TLR4
Regulation of Actin-based Motility by Rho	1.9	ITGAM,PAK2,RAC1,RAC2
CDK5 Signaling	1.89	KRAS,MAPK1,MAPK3,RAF1
Mitotic Roles of Polo-Like Kinase	1.83	CHEK2,FZR1,TGFB1
Wnt/Ca+ pathway	1.83	ATF4,CREB1,RELA
Cdc42 Signaling	1.82	APC,FOS,ITGAM,MAPK1,PAK2,RAF1,SRC
Epoxysqualene Biosynthesis	1.79	SQLE
Xanthine and Xanthosine Salvage	1.79	PNP
RhoA Signaling	1.75	GNA12,MSN,PTK2,PTK2B
CTLA4 Signaling in Cytotoxic T Lymphocytes	1.74	AKT1,CLTB,JAK2,LCK,PIK3CG,ZAP70
FXR/RXR Activation	1.71	AKT1,IL1B,SDC1,TNF
Hypoxia Signaling in the Cardiovascular System	1.68	AKT1,ATF4,CREB1
Role of p14/p19ARF in Tumor Suppression	1.66	PIK3CG,RAC1
Sonic Hedgehog Signaling	1.63	ARRB2,GRK2
3-phosphoinositide Biosynthesis	1.63	DUSP1,DUSP6,NOCT,PIK3CG,PTPN1
Caveolar-mediated Endocytosis Signaling	1.63	ITGAM,PTPN1,SRC
Adipogenesis pathway	1.63	AKT1,NOCT,TGFB1,TNF
Guanine and Guanosine Salvage I	1.61	PNP
Adenine and Adenosine Salvage I	1.61	PNP
Role of BRCA1 in DNA Damage Response	1.56	CHEK2,IFNG,STAT1
Circadian Rhythm Signaling	1.53	ATF4,CREB1
Fcγ RIIB Signaling in B Lymphocytes	1.52	AKT1,KRAS,PIK3CG
NAD Signaling Pathway	1.51	AKT1,NAMPT,PIK3CG,TGFB1
TR/RXR Activation	1.5	AKT1,NCOR2,PIK3CG
NAD Biosynthesis III	1.49	NAMPT
Regulation Of The Epithelial Mesenchymal Transition In Development Pathway	1.49	APC,CDH1,RELA
Coagulation System	1.48	F2R,PLAUR
Graft-versus-Host Disease Signaling	1.46	IFNG,IL1B,IL2,IL6,TNF
Complement System	1.46	C5AR1,ITGAM
Superpathway of Inositol Phosphate Compounds	1.41	DUSP1,DUSP6,NOCT,PIK3CG,PTPN1
Arsenate Detoxification I (Glutaredoxin)	1.4	PNP
ATM Signaling	1.36	ATF4,CHEK2,CREB1
Mitochondrial Dysfunction	1.34	CASP3,CASP9,CYCS,SNCA
