# Supplementary material for: A dynamic single cell-based framework for digital twins to prioritize disease genes and drug targets
Source: Genome Med. 2022 May 6;14:48. doi: 10.1186/s13073-022-01048-4 (PMC9074288; doi:10.1186/s13073-022-01048-4)
Supplement: Supplementary file 12 — Additional file 12. Results for bulk data (AD) including DEGs, pathway enrichment analysis, drug target results, and URs in lesional and non-lesional samples compared to healthy control. [file 13073_2022_1048_MOESM12_ESM.xlsx]

## Sheet: Description
Atopic dermatitis bulk data (GSE 32924)	Description
Nonlesional_DEG	Differentially expressed genes in nonlesional skin from patients with atopic dermatitis
Lesional_DEG	Differentially expressed genes in lesional skin from patients with atopic dermatitis
Nonlesional_drug	Predicted drug targets in nonlesional skin from patients with atopic dermatitis
Lesional_drug	Predicted drug targets in lesional skin from patients with atopic dermatitis
Overlapped drug	Overlapped predicted drug targets between nonlesional and lesional skin
Nonlesional_pathway	Significant pathways in nonlesional skin from patients with atopic dermatitis
Lesional_pathway	Significant pathways in lesional skin from patients with atopic dermatitis
Nonlesional_UR	Predicted upstream regulators in nonlesional skin from patients with atopic dermatitis
Lesional_UR	Predicted upstream regulators in lesional skin from patients with atopic dermatitis

## Sheet: Nonlesional_DEG
ID	Expr Log Ratio	Flags	Symbol	Entrez Gene Name	Location	Type(s)
205969_at	-2.58		AADAC	arylacetamide deacetylase	Cytoplasm	enzyme
240420_at	-1.79		AADACL2	arylacetamide deacetylase like 2	Other	other
202852_s_at	-2.19		AAGAB	alpha and gamma adaptin binding protein	Cytoplasm	other
230024_at	0.446		AARS2	alanyl-tRNA synthetase 2, mitochondrial	Cytoplasm	enzyme
222064_s_at	0.502		AARSD1	alanyl-tRNA synthetase domain containing 1	Nucleus	enzyme
203504_s_at	-0.766		ABCA1	ATP binding cassette subfamily A member 1	Plasma Membrane	transporter
215465_at	-2.53		ABCA12	ATP binding cassette subfamily A member 12	Plasma Membrane	transporter
204343_at	0.844		ABCA3	ATP binding cassette subfamily A member 3	Plasma Membrane	transporter
219577_s_at	1.87		ABCA7	ATP binding cassette subfamily A member 7	Plasma Membrane	transporter
1565778_at	-0.476		ABCA8	ATP binding cassette subfamily A member 8	Plasma Membrane	transporter
242541_at	-2.17		ABCA9	ATP binding cassette subfamily A member 9	Cytoplasm	transporter
203192_at	0.602		ABCB6	ATP binding cassette subfamily B member 6 (Langereis blood group)	Cytoplasm	transporter
229539_at	1.11		ABCB8	ATP binding cassette subfamily B member 8	Cytoplasm	transporter
202804_at	0.373		ABCC1	ATP binding cassette subfamily C member 1	Plasma Membrane	transporter
213485_s_at	0.824	D	ABCC10	ATP binding cassette subfamily C member 10	Plasma Membrane	transporter
215873_x_at	0.585	D	ABCC10	ATP binding cassette subfamily C member 10	Plasma Membrane	transporter
209380_s_at	0.617		ABCC5	ATP binding cassette subfamily C member 5	Plasma Membrane	transporter
208561_at	-1.1		ABCC9	ATP binding cassette subfamily C member 9	Plasma Membrane	ion channel
209246_at	0.416	D	ABCF2	ATP binding cassette subfamily F member 2	Cytoplasm	transporter
207623_at	0.843	D	ABCF2	ATP binding cassette subfamily F member 2	Cytoplasm	transporter
222697_s_at	-0.792		ABHD10	abhydrolase domain containing 10, depalmitoylase	Cytoplasm	enzyme
221927_s_at	0.535		ABHD11	abhydrolase domain containing 11	Cytoplasm	enzyme
210006_at	0.721		ABHD14A	abhydrolase domain containing 14A	Cytoplasm	enzyme
224756_s_at	0.314		ABHD16A	abhydrolase domain containing 16A, phospholipase	Other	enzyme
220285_at	-1.17	D	ABHD17B	abhydrolase domain containing 17B, depalmitoylase	Plasma Membrane	peptidase
227551_at	-0.461	D	ABHD17B	abhydrolase domain containing 17B, depalmitoylase	Plasma Membrane	peptidase
236240_at	0.471		ABHD18	abhydrolase domain containing 18	Other	other
87100_at	-2.14	D	ABHD2	abhydrolase domain containing 2, acylglycerol lipase	Cytoplasm	enzyme
221815_at	-1.01	D	ABHD2	abhydrolase domain containing 2, acylglycerol lipase	Cytoplasm	enzyme
221679_s_at	-1.14		ABHD6	abhydrolase domain containing 6, acylglycerol lipase	Cytoplasm	enzyme
209027_s_at	-0.936		ABI1	abl interactor 1	Cytoplasm	other
200965_s_at	-0.386		ABLIM1	actin binding LIM protein 1	Cytoplasm	other
212895_s_at	0.53		ABR	ABR activator of RhoGEF and GTPase	Cytoplasm	other
233543_s_at	-1.1		ABRAXAS1	abraxas 1, BRCA1 A complex subunit	Nucleus	other
212835_at	-1.33		ABRAXAS2	abraxas 2, BRISC complex subunit	Nucleus	other
229164_s_at	0.716		ABTB1	ankyrin repeat and BTB domain containing 1	Cytoplasm	translation regulator
214274_s_at	0.985		ACAA1	acetyl-CoA acyltransferase 1	Cytoplasm	enzyme
212186_at	0.541		ACACA	acetyl-CoA carboxylase alpha	Cytoplasm	enzyme
219986_s_at	0.405		ACAD10	acyl-CoA dehydrogenase family member 10	Cytoplasm	enzyme
202366_at	0.741		ACADS	acyl-CoA dehydrogenase short chain	Cytoplasm	enzyme
200710_at	0.786		ACADVL	acyl-CoA dehydrogenase very long chain	Cytoplasm	enzyme
242081_at	0.647		ACAP1	ArfGAP with coiled-coil, ankyrin repeat and PH domains 1	Plasma Membrane	other
225542_at	1.18		ACAP3	ArfGAP with coiled-coil, ankyrin repeat and PH domains 3	Nucleus	transcription regulator
228264_at	0.901		ACCS	1-aminocyclopropane-1-carboxylate synthase homolog (inactive)	Other	enzyme
204617_s_at	0.654		ACD	ACD shelterin complex subunit and telomerase recruitment factor	Nucleus	other
1553929_at	-2.49		ACER1	alkaline ceramidase 1	Cytoplasm	enzyme
214763_at	0.794		ACOT11	acyl-CoA thioesterase 11	Cytoplasm	enzyme
236514_at	-1.53		ACOT8	acyl-CoA thioesterase 8	Cytoplasm	enzyme
227962_at	-0.514		ACOX1	acyl-CoA oxidase 1	Cytoplasm	enzyme
204241_at	0.835		ACOX3	acyl-CoA oxidase 3, pristanoyl	Cytoplasm	enzyme
215227_x_at	-0.608	D	ACP1	acid phosphatase 1	Cytoplasm	phosphatase
201630_s_at	-0.346	D	ACP1	acid phosphatase 1	Cytoplasm	phosphatase
201629_s_at	-0.938	D	ACP1	acid phosphatase 1	Cytoplasm	phosphatase
201661_s_at	0.933		ACSL3	acyl-CoA synthetase long chain family member 3	Cytoplasm	enzyme
200720_s_at	-0.738		ACTR1A	actin related protein 1A	Cytoplasm	other
200729_s_at	-0.839	D	ACTR2	actin related protein 2	Plasma Membrane	other
1554390_s_at	-1.87	D	ACTR2	actin related protein 2	Plasma Membrane	other
200728_at	-0.458	D	ACTR2	actin related protein 2	Plasma Membrane	other
1558015_s_at	-2.19	D	ACTR2	actin related protein 2	Plasma Membrane	other
200727_s_at	-2.49	D	ACTR2	actin related protein 2	Plasma Membrane	other
228603_at	-0.906	D	ACTR3	actin related protein 3	Plasma Membrane	other
239170_at	-0.853	D	ACTR3	actin related protein 3	Plasma Membrane	other
222707_s_at	-0.222		ACTR8	actin related protein 8	Nucleus	other
205209_at	-0.98		ACVR1B	activin A receptor type 1B	Plasma Membrane	kinase
205327_s_at	-0.339		ACVR2A	activin A receptor type 2A	Plasma Membrane	kinase
202740_at	1.32		ACY1	aminoacylase 1	Cytoplasm	peptidase
204639_at	0.666		ADA	adenosine deaminase	Cytoplasm	enzyme
208268_at	-0.974	D	ADAM28	ADAM metallopeptidase domain 28	Plasma Membrane	peptidase
205997_at	-0.864	D	ADAM28	ADAM metallopeptidase domain 28	Plasma Membrane	peptidase
1555326_a_at	-1.66		ADAM9	ADAM metallopeptidase domain 9	Plasma Membrane	peptidase
236817_at	0.313		ADAT2	adenosine deaminase tRNA specific 2	Nucleus	enzyme
227482_at	0.945		ADCK1	aarF domain containing kinase 1	Cytoplasm	kinase
228524_at	0.879		ADCK5	aarF domain containing kinase 5	Cytoplasm	kinase
230800_at	0.827		ADCY4	adenylate cyclase 4	Plasma Membrane	enzyme
214736_s_at	-0.623	D	ADD1	adducin 1	Cytoplasm	other
238939_at	-0.381	D	ADD1	adducin 1	Cytoplasm	other
201034_at	-0.443		ADD3	adducin 3	Cytoplasm	other
65718_at	-0.505		ADGRA2	adhesion G protein-coupled receptor A2	Plasma Membrane	G-protein coupled receptor
1553031_at	-2.94		ADGRF4	adhesion G protein-coupled receptor F4	Plasma Membrane	G-protein coupled receptor
203488_at	1.26	D	ADGRL1	adhesion G protein-coupled receptor L1	Plasma Membrane	G-protein coupled receptor
219145_at	0.278	D	ADGRL1	adhesion G protein-coupled receptor L1	Plasma Membrane	G-protein coupled receptor
47560_at	0.414	D	ADGRL1	adhesion G protein-coupled receptor L1	Plasma Membrane	G-protein coupled receptor
206953_s_at	-0.768		ADGRL2	adhesion G protein-coupled receptor L2	Plasma Membrane	G-protein coupled receptor
241443_at	0.37		ADI1	acireductone dioxygenase 1	Nucleus	enzyme
204119_s_at	-0.685		ADK	adenosine kinase	Nucleus	kinase
201773_at	-0.481		ADNP	activity dependent neuroprotector homeobox	Nucleus	transcription regulator
220980_s_at	0.325		ADPGK	ADP dependent glucokinase	Plasma Membrane	kinase
220606_s_at	-0.949		ADPRM	ADP-ribose/CDP-alcohol diphosphatase, manganese dependent	Cytoplasm	enzyme
202144_s_at	0.286		ADSL	adenylosuccinate lyase	Cytoplasm	enzyme
224685_at	-0.462	D	AFDN	afadin, adherens junction formation factor	Nucleus	other
214939_x_at	-0.643	D	AFDN	afadin, adherens junction formation factor	Nucleus	other
1557820_at	0.28		AFG3L2	AFG3 like matrix AAA peptidase subunit 2	Cytoplasm	peptidase
216064_s_at	-1.15		AGA	aspartylglucosaminidase	Cytoplasm	enzyme
204066_s_at	-0.852		AGAP1	ArfGAP with GTPase domain, ankyrin repeat and PH domain 1	Cytoplasm	enzyme
239026_x_at	0.483	D	AGAP3	ArfGAP with GTPase domain, ankyrin repeat and PH domain 3	Nucleus	transcription regulator
225789_at	0.531	D	AGAP3	ArfGAP with GTPase domain, ankyrin repeat and PH domain 3	Nucleus	transcription regulator
218092_s_at	-0.572		AGFG1	ArfGAP with FG repeats 1	Nucleus	other
222661_at	-0.346		AGGF1	angiogenic factor with G-patch and FHA domains 1	Cytoplasm	other
218568_at	0.517		AGK	acylglycerol kinase	Cytoplasm	kinase
203566_s_at	0.369		AGL	amylo-alpha-1, 6-glucosidase, 4-alpha-glucanotransferase	Cytoplasm	enzyme
241091_at	-1.01		AGO3	argonaute RISC catalytic component 3	Cytoplasm	translation regulator
227930_at	-0.419		AGO4	argonaute RISC component 4	Cytoplasm	translation regulator
228241_at	-2.69		AGR3	anterior gradient 3, protein disulphide isomerase family member	Extracellular Space	other
208016_s_at	-2.26	D	AGTR1	angiotensin II receptor type 1	Plasma Membrane	G-protein coupled receptor
205357_s_at	-1.55	D	AGTR1	angiotensin II receptor type 1	Plasma Membrane	G-protein coupled receptor
225059_at	1.01		AGTRAP	angiotensin II receptor associated protein	Plasma Membrane	G-protein coupled receptor
200903_s_at	0.482		AHCY	adenosylhomocysteinase	Cytoplasm	enzyme
200848_at	-0.434		AHCYL1	adenosylhomocysteinase like 1	Cytoplasm	enzyme
220841_s_at	-0.27		AHI1	Abelson helper integration site 1	Cytoplasm	other
211986_at	-0.622	D	AHNAK	AHNAK nucleoprotein	Nucleus	other
235281_x_at	-4.01	D	AHNAK	AHNAK nucleoprotein	Nucleus	other
220199_s_at	-1.21		AIDA	axin interactor, dorsalization associated	Cytoplasm	other
227605_at	-0.534		AIMP1	aminoacyl tRNA synthetase complex interacting multifunctional protein 1	Extracellular Space	cytokine
201782_s_at	0.504		AIP	aryl hydrocarbon receptor interacting protein	Nucleus	transcription regulator
225806_at	-0.786	D	AJUBA	ajuba LIM protein	Nucleus	transcription regulator
1553764_a_at	-0.974	D	AJUBA	ajuba LIM protein	Nucleus	transcription regulator
202587_s_at	1.03	D	AK1	adenylate kinase 1	Cytoplasm	kinase
202588_at	0.271	D	AK1	adenylate kinase 1	Cytoplasm	kinase
212172_at	1.15		AK2	adenylate kinase 2	Cytoplasm	kinase
224655_at	-0.383		AK3	adenylate kinase 3	Cytoplasm	kinase
204347_at	-0.577		AK4	adenylate kinase 4	Cytoplasm	kinase
203156_at	-0.458		AKAP11	A-kinase anchoring protein 11	Cytoplasm	other
209534_x_at	1.36	D	AKAP13	A-kinase anchoring protein 13	Cytoplasm	other
222024_s_at	1.46	D	AKAP13	A-kinase anchoring protein 13	Cytoplasm	other
222023_at	1.12	D	AKAP13	A-kinase anchoring protein 13	Cytoplasm	other
224884_at	-0.442	D	AKAP13	A-kinase anchoring protein 13	Cytoplasm	other
242515_x_at	0.393		AKIP1	A-kinase interacting protein 1	Nucleus	other
223144_s_at	0.798		AKIRIN2	akirin 2	Nucleus	other
216381_x_at	0.396		AKR7A3	aldo-keto reductase family 7 member A3	Cytoplasm	enzyme
1560689_s_at	0.903		AKT2	AKT serine/threonine kinase 2	Cytoplasm	kinase
223894_s_at	-1.44	D	AKTIP	AKT interacting protein	Cytoplasm	other
218373_at	-0.589	D	AKTIP	AKT interacting protein	Cytoplasm	other
218489_s_at	-0.814		ALAD	aminolevulinate dehydratase	Cytoplasm	enzyme
227592_at	1.32		ALDH16A1	aldehyde dehydrogenase 16 family member A1	Cytoplasm	enzyme
217791_s_at	-0.693		ALDH18A1	aldehyde dehydrogenase 18 family member A1	Cytoplasm	kinase
202053_s_at	-1.06	D	ALDH3A2	aldehyde dehydrogenase 3 family member A2	Cytoplasm	enzyme
210544_s_at	-1.68	D	ALDH3A2	aldehyde dehydrogenase 3 family member A2	Cytoplasm	enzyme
202054_s_at	-0.487	D	ALDH3A2	aldehyde dehydrogenase 3 family member A2	Cytoplasm	enzyme
203722_at	1.33		ALDH4A1	aldehyde dehydrogenase 4 family member A1	Cytoplasm	enzyme
221588_x_at	0.778		ALDH6A1	aldehyde dehydrogenase 6 family member A1	Cytoplasm	enzyme
238996_x_at	0.946	D	ALDOA	aldolase, fructose-bisphosphate A	Cytoplasm	enzyme
214687_x_at	0.693	D	ALDOA	aldolase, fructose-bisphosphate A	Cytoplasm	enzyme
200966_x_at	0.66	D	ALDOA	aldolase, fructose-bisphosphate A	Cytoplasm	enzyme
242900_at	-1.14		ALG10B	ALG10 alpha-1,2-glucosyltransferase B	Plasma Membrane	transporter
219015_s_at	-1.71		ALG13	ALG13 UDP-N-acetylglucosaminyltransferase subunit	Cytoplasm	enzyme
219374_s_at	-0.302		ALG9	ALG9 alpha-1,2-mannosyltransferase	Cytoplasm	enzyme
205621_at	-0.232		ALKBH1	alkB homolog 1, histone H2A dioxygenase	Cytoplasm	enzyme
225625_at	0.35		ALKBH2	alkB homolog 2, alpha-ketoglutarate dependent dioxygenase	Nucleus	enzyme
225969_at	0.627		ALKBH6	alkB homolog 6	Nucleus	other
227878_s_at	1.04	D	ALKBH7	alkB homolog 7	Cytoplasm	other
223318_s_at	1.06	D	ALKBH7	alkB homolog 7	Cytoplasm	other
235713_at	-0.635		ALKBH8	alkB homolog 8, tRNA methyltransferase	Cytoplasm	enzyme
207708_at	-1.84	D	ALOXE3	arachidonate lipoxygenase 3	Extracellular Space	enzyme
222383_s_at	-1.64	D	ALOXE3	arachidonate lipoxygenase 3	Extracellular Space	enzyme
207133_x_at	0.496	D	ALPK1	alpha kinase 1	Cytoplasm	kinase
243222_at	-0.509	D	ALPK1	alpha kinase 1	Cytoplasm	kinase
232184_at	-0.927		ALS2	alsin Rho guanine nucleotide exchange factor ALS2	Cytoplasm	other
243276_at	1.04		ALS2CL	ALS2 C-terminal like	Cytoplasm	other
226320_at	0.952		ALYREF	Aly/REF export factor	Nucleus	transcription regulator
52731_at	0.366		AMBRA1	autophagy and beclin 1 regulator 1	Cytoplasm	other
219082_at	0.81		AMDHD2	amidohydrolase domain containing 2	Nucleus	enzyme
225459_at	-0.949		AMOTL1	angiomotin like 1	Plasma Membrane	other
212360_at	0.712		AMPD2	adenosine monophosphate deaminase 2	Cytoplasm	enzyme
223443_s_at	-0.481		AMZ2P1	archaelysin family metallopeptidase 2 pseudogene 1	Other	other
229267_at	0.476		ANAPC1	anaphase promoting complex subunit 1	Nucleus	other
207845_s_at	-0.801		ANAPC10	anaphase promoting complex subunit 10	Nucleus	other
224665_at	-0.327		ANAPC16	anaphase promoting complex subunit 16	Nucleus	other
218555_at	0.956		ANAPC2	anaphase promoting complex subunit 2	Nucleus	other
208721_s_at	-1.27	D	ANAPC5	anaphase promoting complex subunit 5	Nucleus	other
239651_at	-1.02	D	ANAPC5	anaphase promoting complex subunit 5	Nucleus	other
225554_s_at	0.492		ANAPC7	anaphase promoting complex subunit 7	Nucleus	other
205141_at	-0.754		ANG	angiogenin	Extracellular Space	enzyme
224339_s_at	-1.68		ANGPTL1	angiopoietin like 1	Plasma Membrane	other
221009_s_at	2.07		ANGPTL4	angiopoietin like 4	Extracellular Space	other
202921_s_at	-0.996		ANK2	ankyrin 2	Plasma Membrane	other
1553211_at	-1.33		ANKFN1	ankyrin repeat and fibronectin type III domain containing 1	Other	other
219868_s_at	-1.28		ANKFY1	ankyrin repeat and FYVE domain containing 1	Cytoplasm	transcription regulator
223092_at	-0.454	D	ANKH	ANKH inorganic pyrophosphate transport regulator	Plasma Membrane	transporter
223093_at	-0.456	D	ANKH	ANKH inorganic pyrophosphate transport regulator	Plasma Membrane	transporter
223094_s_at	-0.778	D	ANKH	ANKH inorganic pyrophosphate transport regulator	Plasma Membrane	transporter
208773_s_at	-0.32	D	ANKHD1/ANKHD1-EIF4EBP3	ankyrin repeat and KH domain containing 1	Cytoplasm	other
219081_at	-1.1	D	ANKHD1/ANKHD1-EIF4EBP3	ankyrin repeat and KH domain containing 1	Cytoplasm	other
233292_s_at	-1.14	D	ANKHD1/ANKHD1-EIF4EBP3	ankyrin repeat and KH domain containing 1	Cytoplasm	other
224682_at	-0.494		ANKIB1	ankyrin repeat and IBR domain containing 1	Nucleus	transcription regulator
223251_s_at	0.571		ANKRD10	ankyrin repeat domain 10	Nucleus	transcription regulator
234701_at	-1.62	D	ANKRD11	ankyrin repeat domain 11	Nucleus	other
228356_at	0.423	D	ANKRD11	ankyrin repeat domain 11	Nucleus	other
227720_at	0.47		ANKRD13B	ankyrin repeat domain 13B	Plasma Membrane	other
1554471_a_at	-1.17	D	ANKRD13C	ankyrin repeat domain 13C	Cytoplasm	other
223418_x_at	-0.715	D	ANKRD13C	ankyrin repeat domain 13C	Cytoplasm	other
226205_at	0.422		ANKRD13D	ankyrin repeat domain 13D	Plasma Membrane	other
212211_at	-0.572		ANKRD17	ankyrin repeat domain 17	Nucleus	other
221232_s_at	-0.484		ANKRD2	ankyrin repeat domain 2	Nucleus	transcription regulator
238439_at	-1.14		ANKRD22	ankyrin repeat domain 22	Nucleus	transcription regulator
221522_at	-0.297		ANKRD27	ankyrin repeat domain 27	Cytoplasm	other
226025_at	-0.415		ANKRD28	ankyrin repeat domain 28	Cytoplasm	other
231963_at	-1.22		ANKRD33B	ankyrin repeat domain 33B	Other	other
219069_at	-0.193		ANKRD49	ankyrin repeat domain 49	Nucleus	transcription regulator
225731_at	-0.808		ANKRD50	ankyrin repeat domain 50	Other	other
231847_at	0.596		ANKRD54	ankyrin repeat domain 54	Nucleus	transcription regulator
230972_at	1.16	D	ANKRD9	ankyrin repeat domain 9	Cytoplasm	other
227959_at	0.845	D	ANKRD9	ankyrin repeat domain 9	Cytoplasm	other
227303_at	0.603		ANKS3	ankyrin repeat and sterile alpha motif domain containing 3	Nucleus	transcription regulator
201051_at	-0.881		ANP32A	acidic nuclear phosphoprotein 32 family member A	Other	other
202888_s_at	0.998		ANPEP	alanyl aminopeptidase, membrane	Plasma Membrane	peptidase
219709_x_at	1.4		ANTKMT	adenine nucleotide translocase lysine methyltransferase	Cytoplasm	enzyme
224694_at	-0.657	D	ANTXR1	ANTXR cell adhesion molecule 1	Plasma Membrane	transmembrane receptor
220092_s_at	-0.511	D	ANTXR1	ANTXR cell adhesion molecule 1	Plasma Membrane	transmembrane receptor
210085_s_at	-2.94	D	ANXA9	annexin A9	Plasma Membrane	transmembrane receptor
211712_s_at	-3.08	D	ANXA9	annexin A9	Plasma Membrane	transmembrane receptor
203559_s_at	2.65		AOC1	amine oxidase copper containing 1	Extracellular Space	enzyme
212848_s_at	1.05		AOPEP	aminopeptidase O (putative)	Cytoplasm	peptidase
201613_s_at	0.513		AP1G2	adaptor related protein complex 1 subunit gamma 2	Cytoplasm	transporter
203141_s_at	-1.06	D	AP3B1	adaptor related protein complex 3 subunit beta 1	Plasma Membrane	transporter
203142_s_at	-0.716	D	AP3B1	adaptor related protein complex 3 subunit beta 1	Plasma Membrane	transporter
206592_s_at	0.368		AP3D1	adaptor related protein complex 3 subunit delta 1	Cytoplasm	other
202442_at	-0.522		AP3S1	adaptor related protein complex 3 subunit sigma 1	Cytoplasm	transporter
213215_at	0.62	D	AP3S2	adaptor related protein complex 3 subunit sigma 2	Cytoplasm	transporter
202399_s_at	0.448	D	AP3S2	adaptor related protein complex 3 subunit sigma 2	Cytoplasm	transporter
232156_at	1.33		AP5M1	adaptor related protein complex 5 subunit mu 1	Cytoplasm	other
219706_at	0.652		AP5S1	adaptor related protein complex 5 subunit sigma 1	Cytoplasm	other
209912_s_at	0.45		AP5Z1	adaptor related protein complex 5 subunit zeta 1	Nucleus	other
215148_s_at	0.617	D	APBA3	amyloid beta precursor protein binding family A member 3	Cytoplasm	transporter
205146_x_at	0.557	D	APBA3	amyloid beta precursor protein binding family A member 3	Cytoplasm	transporter
204650_s_at	0.588		APBB3	amyloid beta precursor protein binding family B member 3	Cytoplasm	other
203526_s_at	-1.43	D	APC	APC regulator of WNT signaling pathway	Nucleus	enzyme
203525_s_at	-0.609	D	APC	APC regulator of WNT signaling pathway	Nucleus	enzyme
242015_x_at	0.594	D	APEH	acylaminoacyl-peptide hydrolase	Cytoplasm	peptidase
201284_s_at	0.726	D	APEH	acylaminoacyl-peptide hydrolase	Cytoplasm	peptidase
210027_s_at	-0.172		APEX1	apurinic/apyrimidinic endodeoxyribonuclease 1	Nucleus	enzyme
204408_at	0.583		APEX2	apurinic/apyrimidinic endodeoxyribonuclease 2	Nucleus	enzyme
214959_s_at	-1.37	D	API5	apoptosis inhibitor 5	Cytoplasm	other
201686_x_at	-1.06	D	API5	apoptosis inhibitor 5	Cytoplasm	other
214960_at	-0.877	D	API5	apoptosis inhibitor 5	Cytoplasm	other
214875_x_at	-0.734	D	APLP2	amyloid beta precursor like protein 2	Cytoplasm	other
208702_x_at	-0.66	D	APLP2	amyloid beta precursor like protein 2	Cytoplasm	other
209584_x_at	0.615		APOBEC3C	apolipoprotein B mRNA editing enzyme catalytic subunit 3C	Other	enzyme
221013_s_at	0.473		APOL2	apolipoprotein L2	Cytoplasm	other
213289_at	-1.32		APOOL	apolipoprotein O like	Extracellular Space	other
214953_s_at	-0.947		APP	amyloid beta precursor protein	Plasma Membrane	other
222538_s_at	-1.7		APPL1	adaptor protein, phosphotyrosine interacting with PH domain and leucine zipper 1	Cytoplasm	other
218218_at	-1.17		APPL2	adaptor protein, phosphotyrosine interacting with PH domain and leucine zipper 2	Cytoplasm	other
213892_s_at	0.841		APRT	adenine phosphoribosyltransferase	Cytoplasm	enzyme
205568_at	-3.57		AQP9	aquaporin 9	Plasma Membrane	transporter
212584_at	-0.362		AQR	aquarius intron-binding spliceosomal factor	Nucleus	enzyme
201895_at	0.804		ARAF	A-Raf proto-oncogene, serine/threonine kinase	Cytoplasm	kinase
201176_s_at	-0.321		ARCN1	archain 1	Cytoplasm	other
232175_at	0.506		ARF1	ADP ribosylation factor 1	Cytoplasm	enzyme
201096_s_at	-0.955		ARF4	ADP ribosylation factor 4	Cytoplasm	enzyme
217888_s_at	1.28		ARFGAP1	ADP ribosylation factor GTPase activating protein 1	Cytoplasm	transporter
216266_s_at	-1.65	D	ARFGEF1	ADP ribosylation factor guanine nucleotide exchange factor 1	Cytoplasm	other
202955_s_at	-1.2	D	ARFGEF1	ADP ribosylation factor guanine nucleotide exchange factor 1	Cytoplasm	other
202956_at	-0.349	D	ARFGEF1	ADP ribosylation factor guanine nucleotide exchange factor 1	Cytoplasm	other
222518_at	-0.772		ARFGEF2	ADP ribosylation factor guanine nucleotide exchange factor 2	Cytoplasm	other
203174_s_at	0.752		ARFRP1	ADP ribosylation factor related protein 1	Cytoplasm	enzyme
206177_s_at	-2.69		ARG1	arginase 1	Cytoplasm	enzyme
225173_at	-2.79		ARHGAP18	Rho GTPase activating protein 18	Cytoplasm	other
212738_at	-0.172		ARHGAP19	Rho GTPase activating protein 19	Cytoplasm	other
226638_at	-0.573		ARHGAP23	Rho GTPase activating protein 23	Cytoplasm	other
226576_at	-0.848		ARHGAP26	Rho GTPase activating protein 26	Cytoplasm	other
225618_at	0.399		ARHGAP27	Rho GTPase activating protein 27	Cytoplasm	other
203910_at	-0.792	D	ARHGAP29	Rho GTPase activating protein 29	Cytoplasm	other
1560318_at	-1.27	D	ARHGAP29	Rho GTPase activating protein 29	Cytoplasm	other
210791_s_at	-1.03	D	ARHGAP32	Rho GTPase activating protein 32	Cytoplasm	other
203431_s_at	-0.659	D	ARHGAP32	Rho GTPase activating protein 32	Cytoplasm	other
204425_at	0.445		ARHGAP4	Rho GTPase activating protein 4	Cytoplasm	other
215232_at	0.308		ARHGAP44	Rho GTPase activating protein 44	Cytoplasm	other
1560445_x_at	0.499		ARHGEF1	Rho guanine nucleotide exchange factor 1	Cytoplasm	other
221656_s_at	-0.272		ARHGEF10L	Rho guanine nucleotide exchange factor 10 like	Cytoplasm	enzyme
201334_s_at	-0.379		ARHGEF12	Rho guanine nucleotide exchange factor 12	Cytoplasm	other
205507_at	0.589		ARHGEF15	Rho guanine nucleotide exchange factor 15	Cytoplasm	other
222121_at	-2.61	D	ARHGEF26	Rho guanine nucleotide exchange factor 26	Plasma Membrane	other
227197_at	-1.08	D	ARHGEF26	Rho guanine nucleotide exchange factor 26	Plasma Membrane	other
233903_s_at	-0.99	D	ARHGEF26	Rho guanine nucleotide exchange factor 26	Plasma Membrane	other
205109_s_at	0.715		ARHGEF4	Rho guanine nucleotide exchange factor 4	Cytoplasm	other
202547_s_at	-0.769	D	ARHGEF7	Rho guanine nucleotide exchange factor 7	Cytoplasm	other
1562270_at	0.808	D	ARHGEF7	Rho guanine nucleotide exchange factor 7	Cytoplasm	other
202548_s_at	-0.339	D	ARHGEF7	Rho guanine nucleotide exchange factor 7	Cytoplasm	other
225184_at	-1.24		ARID1B	AT-rich interaction domain 1B	Nucleus	transcription regulator
231090_s_at	0.733		ARID2	AT-rich interaction domain 2	Nucleus	transcription regulator
205865_at	0.462	D	ARID3A	AT-rich interaction domain 3A	Nucleus	transcription regulator
228008_at	0.618	D	ARID3A	AT-rich interaction domain 3A	Nucleus	transcription regulator
205062_x_at	-0.693		ARID4A	AT-rich interaction domain 4A	Nucleus	transcription regulator
214943_s_at	-0.913	D	ARID4B	AT-rich interaction domain 4B	Nucleus	transcription regulator
212591_at	-0.225	D	ARID4B	AT-rich interaction domain 4B	Nucleus	transcription regulator
213138_at	0.561		ARID5A	AT-rich interaction domain 5A	Nucleus	transcription regulator
201880_at	-0.994	D	ARIH1	ariadne RBR E3 ubiquitin protein ligase 1	Cytoplasm	enzyme
201879_at	-1.36	D	ARIH1	ariadne RBR E3 ubiquitin protein ligase 1	Cytoplasm	enzyme
201878_at	-0.908	D	ARIH1	ariadne RBR E3 ubiquitin protein ligase 1	Cytoplasm	enzyme
201881_s_at	-1.21	D	ARIH1	ariadne RBR E3 ubiquitin protein ligase 1	Cytoplasm	enzyme
201659_s_at	-0.548	D	ARL1	ADP ribosylation factor like GTPase 1	Cytoplasm	enzyme
201657_at	-0.573	D	ARL1	ADP ribosylation factor like GTPase 1	Cytoplasm	enzyme
228201_at	-0.621		ARL13B	ADP ribosylation factor like GTPase 13B	Extracellular Space	other
202564_x_at	0.652		ARL2	ADP ribosylation factor like GTPase 2	Cytoplasm	enzyme
202092_s_at	-1.04		ARL2BP	ADP ribosylation factor like GTPase 2 binding protein	Cytoplasm	transcription regulator
202206_at	-1.42		ARL4C	ADP ribosylation factor like GTPase 4C	Nucleus	enzyme
226617_at	-1.61	D	ARL5A	ADP ribosylation factor like GTPase 5A	Other	enzyme
218150_at	-0.752	D	ARL5A	ADP ribosylation factor like GTPase 5A	Other	enzyme
243176_at	-0.795	D	ARL5A	ADP ribosylation factor like GTPase 5A	Other	enzyme
218216_x_at	0.523	D	ARL6IP4	ADP ribosylation factor like GTPase 6 interacting protein 4	Nucleus	other
220597_s_at	0.597	D	ARL6IP4	ADP ribosylation factor like GTPase 6 interacting protein 4	Nucleus	other
200760_s_at	-0.506		ARL6IP5	ADP ribosylation factor like GTPase 6 interacting protein 5	Cytoplasm	other
217852_s_at	-0.515		ARL8B	ADP ribosylation factor like GTPase 8B	Plasma Membrane	enzyme
222550_at	0.47		ARMC1	armadillo repeat containing 1	Cytoplasm	other
223328_at	-0.737		ARMC10	armadillo repeat containing 10	Cytoplasm	other
227738_s_at	0.587		ARMC5	armadillo repeat containing 5	Cytoplasm	other
221758_at	1.01		ARMC6	armadillo repeat containing 6	Cytoplasm	other
227444_at	-0.654		ARMCX4	armadillo repeat containing X-linked 4	Other	other
219335_at	-0.541		ARMCX5	armadillo repeat containing X-linked 5	Other	other
218222_x_at	-0.944		ARNT	aryl hydrocarbon receptor nuclear translocator	Nucleus	transcription regulator
210971_s_at	-1.7		ARNTL	aryl hydrocarbon receptor nuclear translocator like	Nucleus	transcription regulator
200950_at	-0.684		ARPC1A	actin related protein 2/3 complex subunit 1A	Extracellular Space	other
201954_at	0.503		ARPC1B	actin related protein 2/3 complex subunit 1B	Cytoplasm	other
217817_at	0.522		ARPC4	actin related protein 2/3 complex subunit 4	Cytoplasm	other
1555797_a_at	-1.29	D	ARPC5	actin related protein 2/3 complex subunit 5	Cytoplasm	other
211963_s_at	-0.736	D	ARPC5	actin related protein 2/3 complex subunit 5	Cytoplasm	other
214553_s_at	-1		ARPP19	cAMP regulated phosphoprotein 19	Cytoplasm	transporter
226405_s_at	1.36		ARRDC1	arrestin domain containing 1	Cytoplasm	other
226055_at	0.365		ARRDC2	arrestin domain containing 2	Other	other
225283_at	-0.888		ARRDC4	arrestin domain containing 4	Plasma Membrane	other
230131_x_at	0.788	D	ARSD	arylsulfatase D	Cytoplasm	enzyme
225280_x_at	0.783	D	ARSD	arylsulfatase D	Cytoplasm	enzyme
223695_s_at	0.637	D	ARSD	arylsulfatase D	Cytoplasm	enzyme
223223_at	-0.333		ARV1	ARV1 homolog, fatty acid homeostasis modulator	Cytoplasm	transporter
1555419_a_at	-1.29		ASAH1	N-acylsphingosine amidohydrolase 1	Cytoplasm	enzyme
206414_s_at	-0.618		ASAP2	ArfGAP with SH3 domain, ankyrin repeat and PH domain 2	Nucleus	other
218862_at	0.565		ASB13	ankyrin repeat and SOCS box containing 13	Cytoplasm	other
222524_s_at	0.656		ASB6	ankyrin repeat and SOCS box containing 6	Nucleus	transcription regulator
215684_s_at	0.432		ASCC2	activating signal cointegrator 1 complex subunit 2	Nucleus	other
229215_at	0.942		ASCL2	achaete-scute family bHLH transcription factor 2	Nucleus	transcription regulator
203427_at	-0.57	D	ASF1A	anti-silencing function 1A histone chaperone	Nucleus	other
203428_s_at	-0.742	D	ASF1A	anti-silencing function 1A histone chaperone	Nucleus	other
218115_at	0.14		ASF1B	anti-silencing function 1B histone chaperone	Nucleus	other
209517_s_at	-0.358		ASH2L	ASH2 like, histone lysine methyltransferase complex subunit	Nucleus	transcription regulator
204608_at	0.526		ASL	argininosuccinate lyase	Cytoplasm	enzyme
36553_at	0.791		ASMTL	acetylserotonin O-methyltransferase like	Cytoplasm	enzyme
241354_at	0.328		ASMTL-AS1	ASMTL antisense RNA 1	Other	other
217987_at	-0.545		ASNSD1	asparagine synthetase domain containing 1	Other	enzyme
235514_at	-3.05		ASPRV1	aspartic peptidase retroviral like 1	Other	peptidase
218857_s_at	0.803		ASRGL1	asparaginase and isoaspartyl peptidase 1	Cytoplasm	enzyme
207076_s_at	0.426		ASS1	argininosuccinate synthase 1	Cytoplasm	enzyme
242438_at	0.974	D	ASXL1	ASXL transcriptional regulator 1	Nucleus	transcription regulator
242439_s_at	1.01	D	ASXL1	ASXL transcriptional regulator 1	Nucleus	transcription regulator
212237_at	-0.269	D	ASXL1	ASXL transcriptional regulator 1	Nucleus	transcription regulator
227700_x_at	1.13	D	ATAD3A	ATPase family AAA domain containing 3A	Cytoplasm	other
219068_x_at	0.75	D	ATAD3A	ATPase family AAA domain containing 3A	Cytoplasm	other
227237_x_at	1.12	D	ATAD3B	ATPase family AAA domain containing 3B	Nucleus	other
223617_x_at	1.11	D	ATAD3B	ATPase family AAA domain containing 3B	Nucleus	other
1565269_s_at	-0.987		ATF1	activating transcription factor 1	Nucleus	transcription regulator
204998_s_at	0.723	D	ATF5	activating transcription factor 5	Nucleus	transcription regulator
204999_s_at	0.636	D	ATF5	activating transcription factor 5	Nucleus	transcription regulator
231927_at	-1.48	D	ATF6	activating transcription factor 6	Cytoplasm	transcription regulator
226941_at	-0.63	D	ATF6	activating transcription factor 6	Cytoplasm	transcription regulator
207728_at	1.05	D	ATF7IP	activating transcription factor 7 interacting protein	Nucleus	transcription regulator
225917_at	0.279	D	ATF7IP	activating transcription factor 7 interacting protein	Nucleus	transcription regulator
218214_at	0.475		ATG101	autophagy related 101	Cytoplasm	other
204833_at	-0.765		ATG12	autophagy related 12	Cytoplasm	other
204568_at	-0.524		ATG14	autophagy related 14	Cytoplasm	other
232612_s_at	-0.243		ATG16L1	autophagy related 16 like 1	Cytoplasm	enzyme
225883_at	0.906		ATG16L2	autophagy related 16 like 2	Extracellular Space	other
222840_at	-0.513	D	ATG2B	autophagy related 2B	Nucleus	other
226684_at	-0.401	D	ATG2B	autophagy related 2B	Nucleus	other
221492_s_at	-0.508		ATG3	autophagy related 3	Cytoplasm	enzyme
204902_s_at	0.577		ATG4B	autophagy related 4B cysteine peptidase	Cytoplasm	peptidase
226871_s_at	1.02		ATG4D	autophagy related 4D cysteine peptidase	Cytoplasm	peptidase
210639_s_at	-1.25		ATG5	autophagy related 5	Cytoplasm	other
223340_at	-0.464		ATL1	atlastin GTPase 1	Cytoplasm	enzyme
1553603_s_at	-0.702		ATL2	atlastin GTPase 2	Cytoplasm	other
1553387_at	0.485		ATM	ATM serine/threonine kinase	Nucleus	kinase
201854_s_at	-0.884	D	ATMIN	ATM interactor	Nucleus	transcription regulator
201855_s_at	-0.432	D	ATMIN	ATM interactor	Nucleus	transcription regulator
208871_at	0.431		ATN1	atrophin 1	Nucleus	transcription regulator
214070_s_at	-1.43		ATP10B	ATPase phospholipid transporting 10B (putative)	Plasma Membrane	transporter
1564064_a_at	-1.55		ATP11B	ATPase phospholipid transporting 11B (putative)	Plasma Membrane	transporter
218052_s_at	0.637		ATP13A1	ATPase 13A1	Extracellular Space	transporter
218608_at	1.57		ATP13A2	ATPase cation transporting 13A2	Cytoplasm	transporter
1559571_a_at	-0.628		ATP13A4	ATPase 13A4	Cytoplasm	transporter
220948_s_at	0.884		ATP1A1	ATPase Na+/K+ transporting subunit alpha 1	Plasma Membrane	transporter
226570_at	-1.02		ATP1B3	ATPase Na+/K+ transporting subunit beta 3	Plasma Membrane	transporter
212362_at	-0.466		ATP2A2	ATPase sarcoplasmic/endoplasmic reticulum Ca2+ transporting 2	Cytoplasm	transporter
213036_x_at	1.47	D	ATP2A3	ATPase sarcoplasmic/endoplasmic reticulum Ca2+ transporting 3	Cytoplasm	transporter
207522_s_at	1.4	D	ATP2A3	ATPase sarcoplasmic/endoplasmic reticulum Ca2+ transporting 3	Cytoplasm	transporter
209281_s_at	-1.26		ATP2B1	ATPase plasma membrane Ca2+ transporting 1	Plasma Membrane	transporter
212135_s_at	-0.79		ATP2B4	ATPase plasma membrane Ca2+ transporting 4	Plasma Membrane	transporter
206043_s_at	-1.29		ATP2C2	ATPase secretory pathway Ca2+ transporting 2	Cytoplasm	enzyme
203926_x_at	0.734	D	ATP5F1D	ATP synthase F1 subunit delta	Cytoplasm	transporter
213041_s_at	0.764	D	ATP5F1D	ATP synthase F1 subunit delta	Cytoplasm	transporter
208764_s_at	0.306		ATP5MC2	ATP synthase membrane subunit c locus 2	Cytoplasm	transporter
228168_at	0.61		ATP5MC3	ATP synthase membrane subunit c locus 3	Cytoplasm	transporter
209492_x_at	0.439	D	ATP5ME	ATP synthase membrane subunit e	Cytoplasm	transporter
207335_x_at	0.484	D	ATP5ME	ATP synthase membrane subunit e	Cytoplasm	transporter
1558179_at	0.499		ATP5MF	ATP synthase membrane subunit f	Cytoplasm	transporter
201444_s_at	-1.04		ATP6AP2	ATPase H+ transporting accessory protein 2	Cytoplasm	transporter
201171_at	-0.955		ATP6V0E1	ATPase H+ transporting V0 subunit e1	Cytoplasm	transporter
213587_s_at	1.17		ATP6V0E2	ATPase H+ transporting V0 subunit e2	Cytoplasm	enzyme
201971_s_at	-4.21		ATP6V1A	ATPase H+ transporting V1 subunit A	Plasma Membrane	transporter
205473_at	1.36		ATP6V1B1	ATPase H+ transporting V1 subunit B1	Cytoplasm	transporter
201089_at	-0.993		ATP6V1B2	ATPase H+ transporting V1 subunit B2	Cytoplasm	transporter
208737_at	-0.506		ATP6V1G1	ATPase H+ transporting V1 subunit G1	Cytoplasm	transporter
205198_s_at	-0.47		ATP7A	ATPase copper transporting alpha	Plasma Membrane	transporter
226771_at	-0.995		ATP8B2	ATPase phospholipid transporting 8B2	Plasma Membrane	transporter
214934_at	0.349		ATP9B	ATPase phospholipid transporting 9B (putative)	Cytoplasm	transporter
209903_s_at	0.397		ATR	ATR serine/threonine kinase	Nucleus	kinase
1552937_s_at	0.61		ATRIP	ATR interacting protein	Nucleus	kinase
211852_s_at	-1.26		ATRN	attractin	Extracellular Space	other
208859_s_at	-1.98		ATRX	ATRX chromatin remodeler	Nucleus	transcription regulator
208833_s_at	-0.308		ATXN10	ataxin 10	Cytoplasm	other
226095_s_at	-0.224		ATXN1L	ataxin 1 like	Nucleus	other
220525_s_at	0.749		AUP1	AUP1 lipid droplet regulating VLDL assembly factor	Cytoplasm	other
204092_s_at	0.62	D	AURKA	aurora kinase A	Nucleus	kinase
208079_s_at	1.25	D	AURKA	aurora kinase A	Nucleus	kinase
225552_x_at	0.982	D	AURKAIP1	aurora kinase A interacting protein 1	Nucleus	enzyme
218580_x_at	1.02	D	AURKAIP1	aurora kinase A interacting protein 1	Nucleus	enzyme
227546_x_at	0.267	D	AURKAIP1	aurora kinase A interacting protein 1	Nucleus	enzyme
209464_at	0.891		AURKB	aurora kinase B	Nucleus	kinase
223846_at	0.636		AZI2	5-azacytidine induced 2	Cytoplasm	other
212461_at	-0.516		AZIN1	antizyme inhibitor 1	Cytoplasm	enzyme
1553691_at	-1.03	D	B3GALNT2	beta-1,3-N-acetylgalactosaminyltransferase 2	Cytoplasm	enzyme
226233_at	-0.406	D	B3GALNT2	beta-1,3-N-acetylgalactosaminyltransferase 2	Cytoplasm	enzyme
230269_at	1.27		B3GALT5	beta-1,3-galactosyltransferase 5	Cytoplasm	enzyme
35179_at	1.06	D	B3GAT3	beta-1,3-glucuronyltransferase 3	Cytoplasm	enzyme
203452_at	0.989	D	B3GAT3	beta-1,3-glucuronyltransferase 3	Cytoplasm	enzyme
201883_s_at	0.711		B4GALT1	beta-1,4-galactosyltransferase 1	Cytoplasm	enzyme
209413_at	0.737		B4GALT2	beta-1,4-galactosyltransferase 2	Cytoplasm	enzyme
210540_s_at	-0.609		B4GALT4	beta-1,4-galactosyltransferase 4	Cytoplasm	enzyme
53076_at	0.47		B4GALT7	beta-1,4-galactosyltransferase 7	Cytoplasm	enzyme
221711_s_at	0.292		BABAM1	BRISC and BRCA1 A complex member 1	Nucleus	other
224335_s_at	-0.421		BACE1	beta-secretase 1	Cytoplasm	peptidase
204194_at	-1.27		BACH1	BTB domain and CNC homolog 1	Nucleus	transcription regulator
209364_at	0.349		BAD	BCL2 associated agonist of cell death	Cytoplasm	other
209502_s_at	1.41		BAIAP2	BAR/IMD domain containing adaptor protein 2	Plasma Membrane	kinase
222675_s_at	0.558		BAIAP2L1	BAR/IMD domain containing adaptor protein 2 like 1	Cytoplasm	other
203728_at	0.544		BAK1	BCL2 antagonist/killer 1	Cytoplasm	other
201419_at	0.497		BAP1	BRCA1 associated protein 1	Nucleus	peptidase
228993_s_at	0.827		BBIP1	BBSome interacting protein 1	Cytoplasm	other
205363_at	-0.866		BBOX1	gamma-butyrobetaine hydroxylase 1	Cytoplasm	enzyme
212745_s_at	-0.786		BBS4	Bardet-Biedl syndrome 4	Cytoplasm	other
209958_s_at	-0.443		BBS9	Bardet-Biedl syndrome 9	Extracellular Space	other
230150_at	-0.493		BCAP29	B cell receptor associated protein 29	Cytoplasm	transporter
232442_at	0.935	D	BCAR1	BCAR1 scaffold protein, Cas family member	Plasma Membrane	enzyme
223116_at	0.635	D	BCAR1	BCAR1 scaffold protein, Cas family member	Plasma Membrane	enzyme
204032_at	-0.643		BCAR3	BCAR3 adaptor protein, NSP family member	Cytoplasm	other
203053_at	-0.374		BCAS2	BCAS2 pre-mRNA processing factor	Nucleus	other
205433_at	-1.54		BCHE	butyrylcholinesterase	Plasma Membrane	enzyme
202331_at	1.28		BCKDHA	branched chain keto acid dehydrogenase E1 subunit alpha	Cytoplasm	enzyme
212312_at	0.538		BCL2L1	BCL2 like 1	Cytoplasm	other
225606_at	0.507		BCL2L11	BCL2 like 11	Cytoplasm	other
233110_s_at	0.452		BCL2L12	BCL2 like 12	Nucleus	other
209311_at	-0.688	D	BCL2L2	BCL2 like 2	Cytoplasm	other
1555140_a_at	-1.13	D	BCL2L2	BCL2 like 2	Cytoplasm	other
204908_s_at	0.655		BCL3	BCL3 transcription coactivator	Nucleus	transcription regulator
215990_s_at	-1.44		BCL6	BCL6 transcription repressor	Nucleus	transcription regulator
227616_at	0.854		BCL9L	BCL9 like	Cytoplasm	other
201084_s_at	-0.348	D	BCLAF1	BCL2 associated transcription factor 1	Nucleus	transcription regulator
201101_s_at	-1.1	D	BCLAF1	BCL2 associated transcription factor 1	Nucleus	transcription regulator
214499_s_at	-0.629	D	BCLAF1	BCL2 associated transcription factor 1	Nucleus	transcription regulator
223566_s_at	-1.56		BCOR	BCL6 corepressor	Nucleus	transcription regulator
207618_s_at	0.986		BCS1L	BCS1 homolog, ubiquinol-cytochrome c reductase complex chaperone	Cytoplasm	other
208945_s_at	-0.722	D	BECN1	beclin 1	Cytoplasm	other
208946_s_at	-0.31	D	BECN1	beclin 1	Cytoplasm	other
215440_s_at	-0.581		BEX4	brain expressed X-linked 4	Cytoplasm	other
229963_at	-0.845		BEX5	brain expressed X-linked 5	Cytoplasm	other
218056_at	0.9		BFAR	bifunctional apoptosis regulator	Cytoplasm	enzyme
206956_at	1.12		BGLAP	bone gamma-carboxyglutamate protein	Extracellular Space	other
209203_s_at	-2.31	D	BICD2	BICD cargo adaptor 2	Cytoplasm	other
212702_s_at	-1.37	D	BICD2	BICD cargo adaptor 2	Cytoplasm	other
1553021_s_at	-0.605	D	BICD2	BICD cargo adaptor 2	Cytoplasm	other
205780_at	0.864		BIK	BCL2 interacting killer	Cytoplasm	other
202179_at	-2.38		BLMH	bleomycin hydrolase	Cytoplasm	peptidase
226543_at	-1.42	D	BLOC1S5	biogenesis of lysosomal organelles complex 1 subunit 5	Extracellular Space	other
226544_x_at	0.316	D	BLOC1S5	biogenesis of lysosomal organelles complex 1 subunit 5	Extracellular Space	other
224883_at	-1.28	D	BLOC1S6	biogenesis of lysosomal organelles complex 1 subunit 6	Cytoplasm	other
222826_at	0.962	D	BLOC1S6	biogenesis of lysosomal organelles complex 1 subunit 6	Cytoplasm	other
203771_s_at	-0.741		BLVRA	biliverdin reductase A	Cytoplasm	enzyme
202201_at	0.612		BLVRB	biliverdin reductase B	Cytoplasm	enzyme
202701_at	0.419		BMP1	bone morphogenetic protein 1	Extracellular Space	peptidase
205289_at	-1.11		BMP2	bone morphogenetic protein 2	Extracellular Space	growth factor
209591_s_at	-3.3		BMP7	bone morphogenetic protein 7	Extracellular Space	growth factor
204832_s_at	-0.676		BMPR1A	bone morphogenetic protein receptor type 1A	Plasma Membrane	kinase
238516_at	-0.995	D	BMPR2	bone morphogenetic protein receptor type 2	Plasma Membrane	kinase
210214_s_at	-0.5	D	BMPR2	bone morphogenetic protein receptor type 2	Plasma Membrane	kinase
209920_at	-0.95	D	BMPR2	bone morphogenetic protein receptor type 2	Plasma Membrane	kinase
225144_at	-0.437	D	BMPR2	bone morphogenetic protein receptor type 2	Plasma Membrane	kinase
231106_at	-1.03		BMS1P2	BMS1 pseudogene 2	Other	other
226280_at	-0.56	D	BNIP2	BCL2 interacting protein 2	Cytoplasm	other
209308_s_at	-0.644	D	BNIP2	BCL2 interacting protein 2	Cytoplasm	other
201848_s_at	-0.527		BNIP3	BCL2 interacting protein 3	Cytoplasm	other
221479_s_at	-1.1		BNIP3L	BCL2 interacting protein 3 like	Cytoplasm	other
235009_at	-2.46		BOD1L1	biorientation of chromosomes in cell division 1 like 1	Nucleus	other
223349_s_at	1.17		BOK	BCL2 family apoptosis regulator BOK	Cytoplasm	other
219345_at	0.419		BOLA1	bolA family member 1	Cytoplasm	other
209836_x_at	0.499		BOLA2/BOLA2B	bolA family member 2	Cytoplasm	enzyme
227291_s_at	0.379		BOLA3	bolA family member 3	Cytoplasm	other
225334_at	-0.525		BORCS7	BLOC-1 related complex subunit 7	Cytoplasm	other
1553978_at	0.492		BORCS8	BLOC-1 related complex subunit 8	Cytoplasm	other
1555773_at	-1.74		BPIFC	BPI fold containing family C	Extracellular Space	transporter
224744_at	-0.814		BPNT2	3'(2'), 5'-bisphosphate nucleotidase 2	Cytoplasm	enzyme
232909_s_at	0.273		BPTF	bromodomain PHD finger transcription factor	Nucleus	transcription regulator
226391_at	-0.515		BRAF	B-Raf proto-oncogene, serine/threonine kinase	Cytoplasm	kinase
225437_s_at	0.864		BRAT1	BRCA1 associated ATM activator 1	Nucleus	other
204531_s_at	0.366		BRCA1	BRCA1 DNA repair associated	Nucleus	transcription regulator
208368_s_at	1		BRCA2	BRCA2 DNA repair associated	Nucleus	transcription regulator
216521_s_at	-1.79	D	BRCC3	BRCA1/BRCA2-containing complex subunit 3	Nucleus	enzyme
231913_s_at	-0.735	D	BRCC3	BRCA1/BRCA2-containing complex subunit 3	Nucleus	enzyme
203825_at	0.706		BRD3	bromodomain containing 3	Nucleus	kinase
221776_s_at	-0.329		BRD7	bromodomain containing 7	Nucleus	transcription regulator
202227_s_at	0.548		BRD8	bromodomain containing 8	Nucleus	transcription regulator
220155_s_at	0.389		BRD9	bromodomain containing 9	Nucleus	other
203754_s_at	1.1		BRF1	BRF1 RNA polymerase III transcription initiation factor subunit	Nucleus	transcription regulator
215631_s_at	0.732		BRMS1	BRMS1 transcriptional repressor and anoikis regulator	Nucleus	transcription regulator
226580_at	-0.341		BRMS1L	BRMS1 like transcriptional repressor	Other	other
226128_at	-0.453		BROX	BRO1 domain and CAAX motif containing	Cytoplasm	other
204481_at	0.677		BRPF1	bromodomain and PHD finger containing 1	Nucleus	transporter
1553227_s_at	-0.76		BRWD1	bromodomain and WD repeat domain containing 1	Nucleus	transcription regulator
222200_s_at	0.357	D	BSDC1	BSD domain containing 1	Other	other
218004_at	0.505	D	BSDC1	BSD domain containing 1	Other	other
223174_at	-0.539		BTBD10	BTB domain containing 10	Cytoplasm	other
238692_at	-1.69		BTBD11	BTB domain containing 11	Other	transcription regulator
202946_s_at	-0.335		BTBD3	BTB domain containing 3	Other	other
225389_at	0.381		BTBD6	BTB domain containing 6	Cytoplasm	other
241412_at	-3.78	D	BTC	betacellulin	Extracellular Space	growth factor
207326_at	-3.13	D	BTC	betacellulin	Extracellular Space	growth factor
208517_x_at	-0.448	D	BTF3	basic transcription factor 3	Nucleus	transcription regulator
211939_x_at	-0.356	D	BTF3	basic transcription factor 3	Nucleus	transcription regulator
200920_s_at	-0.576	D	BTG1	BTG anti-proliferation factor 1	Nucleus	transcription regulator
200921_s_at	-0.416	D	BTG1	BTG anti-proliferation factor 1	Nucleus	transcription regulator
211256_x_at	-0.207		BTN2A1	butyrophilin subfamily 2 member A1	Plasma Membrane	other
201457_x_at	-0.652	D	BUB3	BUB3 mitotic checkpoint protein	Nucleus	other
201456_s_at	-0.592	D	BUB3	BUB3 mitotic checkpoint protein	Nucleus	other
224504_s_at	0.341		BUD13	BUD13 homolog	Nucleus	other
207628_s_at	0.399		BUD23	BUD23 rRNA methyltransferase and ribosome maturation factor	Nucleus	enzyme
229323_at	0.61		C10orf143	chromosome 10 open reading frame 143	Other	other
201784_s_at	-0.614	D	C11orf58	chromosome 11 open reading frame 58	Other	other
225811_at	-0.368	D	C11orf58	chromosome 11 open reading frame 58	Other	other
200084_at	-0.294	D	C11orf58	chromosome 11 open reading frame 58	Other	other
221534_at	0.666		C11orf68	chromosome 11 open reading frame 68	Other	other
213701_at	-0.987	D	C12orf29	chromosome 12 open reading frame 29	Other	other
228378_at	-1.95	D	C12orf29	chromosome 12 open reading frame 29	Other	other
218820_at	-0.916	D	C14orf132	chromosome 14 open reading frame 132	Other	other
231859_at	-1.32	D	C14orf132	chromosome 14 open reading frame 132	Other	other
219009_at	0.704		C14orf93	chromosome 14 open reading frame 93	Other	other
204495_s_at	0.391	D	C15orf39	chromosome 15 open reading frame 39	Cytoplasm	other
204494_s_at	0.702	D	C15orf39	chromosome 15 open reading frame 39	Cytoplasm	other
1568954_s_at	-0.78	D	C16orf72	chromosome 16 open reading frame 72	Other	other
225199_at	-0.371	D	C16orf72	chromosome 16 open reading frame 72	Other	other
226608_at	-0.905		C16orf87	chromosome 16 open reading frame 87	Other	other
219785_s_at	1.02		C16orf95	chromosome 16 open reading frame 95	Other	other
223352_s_at	-0.568		C17orf80	chromosome 17 open reading frame 80	Cytoplasm	other
224957_at	-0.418		C18orf32	chromosome 18 open reading frame 32	Other	other
229442_at	0.835		C18orf54	chromosome 18 open reading frame 54	Extracellular Space	other
226378_s_at	0.864		C19orf25	chromosome 19 open reading frame 25	Other	other
224468_s_at	1.11		C19orf48	chromosome 19 open reading frame 48	Other	other
222052_at	0.727		C19orf54	chromosome 19 open reading frame 54	Other	other
219439_at	0.882		C1GALT1	core 1 synthase, glycoprotein-N-acetylgalactosamine 3-beta-galactosyltransferase 1	Plasma Membrane	enzyme
218546_at	0.92		C1orf115	chromosome 1 open reading frame 115	Other	other
219337_at	1.24		C1orf159	chromosome 1 open reading frame 159	Other	other
238010_at	-1.53		C1orf174	chromosome 1 open reading frame 174	Nucleus	other
223063_at	-0.62		C1orf198	chromosome 1 open reading frame 198	Cytoplasm	other
221272_s_at	-0.769	D	C1orf21	chromosome 1 open reading frame 21	Other	other
223126_s_at	-0.939	D	C1orf21	chromosome 1 open reading frame 21	Other	other
219063_at	0.509		C1orf35	chromosome 1 open reading frame 35	Other	other
1555226_s_at	-0.749		C1orf43	chromosome 1 open reading frame 43	Other	other
62212_at	0.442		C1orf50	chromosome 1 open reading frame 50	Other	other
217087_at	-3.47		C1orf68	chromosome 1 open reading frame 68	Cytoplasm	other
1555229_a_at	-2.7		C1S	complement C1s	Extracellular Space	peptidase
219309_at	0.339		C22orf46	CTA-216E10.6	Other	other
226951_at	-0.697		C2orf49	chromosome 2 open reading frame 49	Nucleus	other
221878_at	-0.3		C2orf68	chromosome 2 open reading frame 68	Other	other
227840_at	-0.647		C2orf76	chromosome 2 open reading frame 76	Other	other
219288_at	-0.432		C3orf14	chromosome 3 open reading frame 14	Other	other
219114_at	0.781		C3orf18	chromosome 3 open reading frame 18	Other	other
226524_at	-1.18	D	C3orf38	chromosome 3 open reading frame 38	Nucleus	peptidase
1569128_at	-1.04	D	C3orf38	chromosome 3 open reading frame 38	Nucleus	peptidase
1559021_at	-1.37		C3orf52	chromosome 3 open reading frame 52	Other	other
241817_at	1.24		C3orf62	chromosome 3 open reading frame 62	Other	other
214428_x_at	1.23	D	C4A/C4B	complement C4A (Rodgers blood group)	Extracellular Space	other
208451_s_at	0.782	D	C4A/C4B	complement C4A (Rodgers blood group)	Extracellular Space	other
224605_at	-1.05	D	C4orf3	chromosome 4 open reading frame 3	Other	other
224602_at	-0.881	D	C4orf3	chromosome 4 open reading frame 3	Other	other
224604_at	-0.34	D	C4orf3	chromosome 4 open reading frame 3	Other	other
1552919_at	-0.84		C4orf36	chromosome 4 open reading frame 36	Other	other
229860_x_at	1.12		C4orf48	chromosome 4 open reading frame 48	Other	other
224875_at	-0.582		C5orf24	chromosome 5 open reading frame 24	Other	other
1554195_a_at	-2.89		C5orf46	chromosome 5 open reading frame 46	Cytoplasm	other
221787_at	-0.574		C6orf120	chromosome 6 open reading frame 120	Cytoplasm	other
227456_s_at	0.857		C6orf136	chromosome 6 open reading frame 136	Cytoplasm	other
1554314_at	1.34		C6orf141	chromosome 6 open reading frame 141	Other	other
204968_at	0.468		C6orf47	chromosome 6 open reading frame 47	Cytoplasm	other
208809_s_at	0.271		C6orf62	chromosome 6 open reading frame 62	Other	other
224478_s_at	0.743		C7orf50	chromosome 7 open reading frame 50	Other	other
227627_at	-0.547		C8orf44-SGK3/SGK3	serum/glucocorticoid regulated kinase family member 3	Cytoplasm	kinase
226710_at	0.63		C8orf82	chromosome 8 open reading frame 82	Cytoplasm	other
210735_s_at	-0.689		CA12	carbonic anhydrase 12	Plasma Membrane	enzyme
217873_at	-0.584	D	CAB39	calcium binding protein 39	Cytoplasm	enzyme
224311_s_at	-1.38	D	CAB39	calcium binding protein 39	Cytoplasm	enzyme
225531_at	0.365		CABLES1	Cdk5 and Abl enzyme substrate 1	Nucleus	other
1554201_at	-0.586	D	CABP4	calcium binding protein 4	Plasma Membrane	other
1554202_x_at	-0.16	D	CABP4	calcium binding protein 4	Plasma Membrane	other
219223_at	0.42		CACFD1	calcium channel flower domain containing 1	Plasma Membrane	ion channel
207776_s_at	-0.819		CACNB2	calcium voltage-gated channel auxiliary subunit beta 2	Plasma Membrane	ion channel
202715_at	0.514		CAD	carbamoyl-phosphate synthetase 2, aspartate transcarbamylase, and dihydroorotase	Cytoplasm	enzyme
219572_at	0.77		CADPS2	calcium dependent secretion activator 2	Plasma Membrane	other
210817_s_at	-0.401		CALCOCO2	calcium binding and coiled-coil domain 2	Nucleus	other
201615_x_at	-1.96	D	CALD1	caldesmon 1	Cytoplasm	other
201617_x_at	-1.05	D	CALD1	caldesmon 1	Cytoplasm	other
214880_x_at	-0.959	D	CALD1	caldesmon 1	Cytoplasm	other
201616_s_at	-0.882	D	CALD1	caldesmon 1	Cytoplasm	other
200653_s_at	0.485		CALM1 (includes others)	calmodulin 1	Cytoplasm	other
214845_s_at	-1.25	D	CALU	calumenin	Cytoplasm	other
200755_s_at	-0.694	D	CALU	calumenin	Cytoplasm	other
200756_x_at	-0.705	D	CALU	calumenin	Cytoplasm	other
235626_at	-0.916		CAMK1D	calcium/calmodulin dependent protein kinase ID	Cytoplasm	kinase
224994_at	-1.17	D	CAMK2D	calcium/calmodulin dependent protein kinase II delta	Cytoplasm	kinase
228555_at	-0.647	D	CAMK2D	calcium/calmodulin dependent protein kinase II delta	Cytoplasm	kinase
217196_s_at	-0.76		CAMSAP2	calmodulin regulated spectrin associated protein family member 2	Cytoplasm	other
212948_at	0.719		CAMTA2	calmodulin binding transcription activator 2	Nucleus	transcription regulator
243910_x_at	0.46	D	CAND1	cullin associated and neddylation dissociated 1	Cytoplasm	transcription regulator
239771_at	-0.985	D	CAND1	cullin associated and neddylation dissociated 1	Cytoplasm	transcription regulator
207483_s_at	-0.537	D	CAND1	cullin associated and neddylation dissociated 1	Cytoplasm	transcription regulator
221732_at	0.825	D	CANT1	calcium activated nucleotidase 1	Extracellular Space	enzyme
46323_at	0.691	D	CANT1	calcium activated nucleotidase 1	Extracellular Space	enzyme
200625_s_at	-0.439		CAP1	cyclase associated actin cytoskeleton regulatory protein 1	Plasma Membrane	other
210944_s_at	0.837		CAPN3	calpain 3	Cytoplasm	peptidase
203357_s_at	-1.06	D	CAPN7	calpain 7	Cytoplasm	peptidase
203356_at	-0.33	D	CAPN7	calpain 7	Cytoplasm	peptidase
200723_s_at	-1.19	D	CAPRIN1	cell cycle associated protein 1	Plasma Membrane	other
200722_s_at	-0.879	D	CAPRIN1	cell cycle associated protein 1	Plasma Membrane	other
225340_s_at	-0.505	D	CAPRIN1	cell cycle associated protein 1	Plasma Membrane	other
226424_at	0.565		CAPS	calcyphosine	Cytoplasm	other
224370_s_at	1.97		CAPS2	calcyphosine 2	Other	other
210026_s_at	1.24		CARD10	caspase recruitment domain family member 10	Cytoplasm	other
232608_x_at	0.582		CARD14	caspase recruitment domain family member 14	Cytoplasm	other
1552703_s_at	-0.817		CARD16	caspase recruitment domain family member 16	Other	other
231733_at	-2.7		CARD18	caspase recruitment domain family member 18	Cytoplasm	other
218384_at	0.54		CARHSP1	calcium regulated heat stable protein 1	Cytoplasm	transcription regulator
212512_s_at	0.784		CARM1	coactivator associated arginine methyltransferase 1	Nucleus	transcription regulator
230793_at	-0.714		CARMIL1	capping protein regulator and myosin 1 linker 1	Cytoplasm	enzyme
229561_at	0.807		CARMIL3	capping protein regulator and myosin 1 linker 3	Plasma Membrane	other
202402_s_at	-0.462	D	CARS1	cysteinyl-tRNA synthetase 1	Cytoplasm	enzyme
240983_s_at	-1.58	D	CARS1	cysteinyl-tRNA synthetase 1	Cytoplasm	enzyme
218153_at	0.536		CARS2	cysteinyl-tRNA synthetase 2, mitochondrial	Cytoplasm	enzyme
207620_s_at	-1.33		CASK	calcium/calmodulin dependent serine protein kinase	Plasma Membrane	kinase
61297_at	0.613		CASKIN2	CASK interacting protein 2	Cytoplasm	other
211367_s_at	-1.33		CASP1	caspase 1	Cytoplasm	peptidase
231722_at	-2.47		CASP14	caspase 14	Cytoplasm	peptidase
211464_x_at	0.449		CASP6	caspase 6	Cytoplasm	peptidase
203984_s_at	0.658		CASP9	caspase 9	Cytoplasm	peptidase
212586_at	-0.399	D	CAST	calpastatin	Cytoplasm	peptidase
208908_s_at	-0.634	D	CAST	calpastatin	Cytoplasm	peptidase
207467_x_at	-0.467	D	CAST	calpastatin	Cytoplasm	peptidase
233863_at	1.7	D	CASZ1	castor zinc finger 1	Nucleus	enzyme
235605_at	0.469	D	CASZ1	castor zinc finger 1	Nucleus	enzyme
201432_at	-0.711	D	CAT	catalase	Cytoplasm	enzyme
211922_s_at	-1.08	D	CAT	catalase	Cytoplasm	enzyme
220018_at	-0.738		CBLL1	Cbl proto-oncogene like 1	Nucleus	enzyme
205379_at	0.592		CBR3	carbonyl reductase 3	Cytoplasm	enzyme
230998_at	0.471		CBX3	chromobox 3	Nucleus	transcription regulator
231862_at	-0.401		CBX5	chromobox 5	Nucleus	transcription regulator
202048_s_at	0.218		CBX6	chromobox 6	Nucleus	other
58994_at	0.898	D	CC2D1A	coiled-coil and C2 domain containing 1A	Cytoplasm	transcription regulator
221888_at	0.779	D	CC2D1A	coiled-coil and C2 domain containing 1A	Cytoplasm	transcription regulator
224737_x_at	0.459		CCAR1	cell division cycle and apoptosis regulator 1	Nucleus	transcription regulator
225187_at	0.853		CCAR2	cell cycle and apoptosis regulator 2	Cytoplasm	peptidase
229063_s_at	0.624		CCDC107	coiled-coil domain containing 107	Other	other
224946_s_at	-0.328		CCDC115	coiled-coil domain containing 115	Cytoplasm	other
228061_at	-1.18		CCDC126	coiled-coil domain containing 126	Other	other
208094_s_at	0.714		CCDC130	coiled-coil domain containing 130	Other	other
225933_at	0.685		CCDC137	coiled-coil domain containing 137	Nucleus	other
239922_at	1.17		CCDC142	coiled-coil domain containing 142	Other	other
223787_s_at	-0.582		CCDC174	coiled-coil domain containing 174	Nucleus	other
214037_s_at	0.667		CCDC22	coiled-coil domain containing 22	Cytoplasm	other
222525_s_at	-0.394		CCDC25	coiled-coil domain containing 25	Cytoplasm	other
222432_s_at	-0.848	D	CCDC47	coiled-coil domain containing 47	Extracellular Space	other
217814_at	-0.491	D	CCDC47	coiled-coil domain containing 47	Extracellular Space	other
227783_at	0.49		CCDC57	coiled-coil domain containing 57	Other	other
225010_at	-0.568		CCDC6	coiled-coil domain containing 6	Cytoplasm	other
228472_at	1.32		CCDC61	coiled-coil domain containing 61	Cytoplasm	other
219893_at	0.531		CCDC71	coiled-coil domain containing 71	Nucleus	other
223496_s_at	0.872		CCDC8	coiled-coil domain containing 8	Plasma Membrane	other
225241_at	-2.11	D	CCDC80	coiled-coil domain containing 80	Nucleus	other
243864_at	-1.79	D	CCDC80	coiled-coil domain containing 80	Nucleus	other
227061_at	-1.26	D	CCDC80	coiled-coil domain containing 80	Nucleus	other
225242_s_at	-1.09	D	CCDC80	coiled-coil domain containing 80	Nucleus	other
223300_s_at	-0.452		CCDC82	coiled-coil domain containing 82	Other	other
204610_s_at	0.832		CCDC85B	coiled-coil domain containing 85B	Cytoplasm	other
231288_at	0.425		CCDC88C	coiled-coil domain containing 88C	Cytoplasm	other
1570571_at	-0.891		CCDC91	coiled-coil domain containing 91	Cytoplasm	other
42361_g_at	0.953	D	CCHCR1	coiled-coil alpha-helical rod protein 1	Cytoplasm	other
37425_g_at	0.583	D	CCHCR1	coiled-coil alpha-helical rod protein 1	Cytoplasm	other
209698_at	0.52	D	CCHCR1	coiled-coil alpha-helical rod protein 1	Cytoplasm	other
37424_at	0.496	D	CCHCR1	coiled-coil alpha-helical rod protein 1	Cytoplasm	other
223164_at	0.514		CCM2	CCM2 scaffold protein	Cytoplasm	other
228729_at	1.39		CCNB1	cyclin B1	Cytoplasm	kinase
201700_at	0.844		CCND3	cyclin D3	Nucleus	kinase
1555411_a_at	-0.534		CCNL1	cyclin L1	Nucleus	other
226466_s_at	0.662		CCNQ	cyclin Q	Other	other
224647_at	-0.597	D	CCNY	cyclin Y	Nucleus	other
224652_at	0.342	D	CCNY	cyclin Y	Nucleus	other
221511_x_at	-0.516	D	CCPG1	cell cycle progression 1	Other	other
222156_x_at	-0.619	D	CCPG1	cell cycle progression 1	Other	other
203522_at	0.914		CCS	copper chaperone for superoxide dismutase	Cytoplasm	enzyme
225904_at	-1.14	D	CCSAP	centriole, cilia and spindle associated protein	Cytoplasm	other
1553698_a_at	-0.657	D	CCSAP	centriole, cilia and spindle associated protein	Cytoplasm	other
1554132_a_at	-2.02	D	CCSER2	coiled-coil serine rich protein 2	Other	other
209379_s_at	-0.508	D	CCSER2	coiled-coil serine rich protein 2	Other	other
209378_s_at	-0.685	D	CCSER2	coiled-coil serine rich protein 2	Other	other
201946_s_at	-1.28		CCT2	chaperonin containing TCP1 subunit 2	Cytoplasm	kinase
227171_at	-0.918		CCT4	chaperonin containing TCP1 subunit 4	Cytoplasm	other
201326_at	0.285		CCT6A	chaperonin containing TCP1 subunit 6A	Cytoplasm	other
204306_s_at	0.838		CD151	CD151 molecule (Raph blood group)	Plasma Membrane	other
202256_at	0.568		CD2BP2	CD2 cytoplasmic tail binding protein 2	Cytoplasm	other
218529_at	1.57		CD320	CD320 molecule	Plasma Membrane	transmembrane receptor
209543_s_at	-0.746		CD34	CD34 molecule	Plasma Membrane	other
215346_at	0.692		CD40	CD40 molecule	Plasma Membrane	transmembrane receptor
1565868_at	1.27		CD44	CD44 molecule (Indian blood group)	Plasma Membrane	other
1555950_a_at	-1.58	D	CD55	CD55 molecule (Cromer blood group)	Plasma Membrane	other
201926_s_at	-1.45	D	CD55	CD55 molecule (Cromer blood group)	Plasma Membrane	other
201925_s_at	-1.35	D	CD55	CD55 molecule (Cromer blood group)	Plasma Membrane	other
216942_s_at	-0.969	D	CD58	CD58 molecule	Plasma Membrane	transmembrane receptor
211744_s_at	-0.859	D	CD58	CD58 molecule	Plasma Membrane	transmembrane receptor
205173_x_at	-0.537	D	CD58	CD58 molecule	Plasma Membrane	transmembrane receptor
228748_at	1.01	D	CD59	CD59 molecule (CD59 blood group)	Plasma Membrane	other
212463_at	0.725	D	CD59	CD59 molecule (CD59 blood group)	Plasma Membrane	other
203904_x_at	0.756		CD82	CD82 molecule	Plasma Membrane	other
205988_at	-0.508		CD84	CD84 molecule	Plasma Membrane	other
223527_s_at	-0.825		CDADC1	cytidine and dCMP deaminase domain containing 1	Other	kinase
201725_at	-0.434		CDC123	cell division cycle 123	Cytoplasm	other
202717_s_at	-0.496		CDC16	cell division cycle 16	Nucleus	other
202870_s_at	1.42		CDC20	cell division cycle 20	Nucleus	other
202892_at	-0.391		CDC23	cell division cycle 23	Nucleus	enzyme
201853_s_at	0.772		CDC25B	cell division cycle 25B	Nucleus	phosphatase
205167_s_at	0.106		CDC25C	cell division cycle 25C	Nucleus	phosphatase
225422_at	-0.506		CDC26	cell division cycle 26	Nucleus	other
217881_s_at	-1.03		CDC27	cell division cycle 27	Nucleus	other
209953_s_at	0.991		CDC37	cell division cycle 37, HSP90 cochaperone	Cytoplasm	other
203377_s_at	-0.672		CDC40	cell division cycle 40	Nucleus	other
214464_at	-2.46		CDC42BPA	CDC42 binding protein kinase alpha	Cytoplasm	kinase
204693_at	1.12		CDC42EP1	CDC42 effector protein 1	Extracellular Space	other
227850_x_at	0.97		CDC42EP5	CDC42 effector protein 5	Cytoplasm	other
224709_s_at	-0.535		CDC42SE2	CDC42 small effector 2	Plasma Membrane	other
209055_s_at	-2	D	CDC5L	cell division cycle 5 like	Nucleus	transcription regulator
209056_s_at	-0.335	D	CDC5L	cell division cycle 5 like	Nucleus	transcription regulator
229828_at	-0.587	D	CDC73	cell division cycle 73	Nucleus	other
235196_at	-0.53	D	CDC73	cell division cycle 73	Nucleus	other
223307_at	0.777		CDCA3	cell division cycle associated 3	Cytoplasm	other
224428_s_at	0.569		CDCA7	cell division cycle associated 7	Nucleus	other
234932_s_at	-1.36		CDCP1	CUB domain containing protein 1	Plasma Membrane	other
203256_at	0.638		CDH3	cadherin 3	Plasma Membrane	other
223960_s_at	0.566	D	CDIP1	cell death inducing p53 target 1	Nucleus	other
218183_at	0.663	D	CDIP1	cell death inducing p53 target 1	Nucleus	other
203468_at	1.56	D	CDK10	cyclin dependent kinase 10	Nucleus	kinase
203469_s_at	1.37	D	CDK10	cyclin dependent kinase 10	Nucleus	kinase
225694_at	-0.775	D	CDK12	cyclin dependent kinase 12	Nucleus	kinase
225691_at	-0.483	D	CDK12	cyclin dependent kinase 12	Nucleus	kinase
225697_at	-0.313	D	CDK12	cyclin dependent kinase 12	Nucleus	kinase
225690_at	-0.51	D	CDK12	cyclin dependent kinase 12	Nucleus	kinase
232266_x_at	0.469		CDK13	cyclin dependent kinase 13	Nucleus	kinase
243459_x_at	0.184		CDK14	cyclin dependent kinase 14	Nucleus	kinase
208823_s_at	0.523		CDK16	cyclin dependent kinase 16	Cytoplasm	kinase
203252_at	0.989		CDK2AP2	cyclin dependent kinase 2 associated protein 2	Nucleus	other
229468_at	0.66		CDK3	cyclin dependent kinase 3	Other	kinase
211297_s_at	-0.592		CDK7	cyclin dependent kinase 7	Nucleus	kinase
1553112_s_at	-0.905		CDK8	cyclin dependent kinase 8	Nucleus	kinase
227526_at	-1.06		CDON	cell adhesion associated, oncogene regulated	Plasma Membrane	other
209501_at	-0.722		CDR2	cerebellar degeneration related protein 2	Cytoplasm	other
213230_at	0.737		CDR2L	cerebellar degeneration related protein 2 like	Other	other
226187_at	-0.604	D	CDS1	CDP-diacylglycerol synthase 1	Cytoplasm	enzyme
226185_at	-0.757	D	CDS1	CDP-diacylglycerol synthase 1	Cytoplasm	enzyme
206193_s_at	-4.92	D	CDSN	corneodesmosin	Plasma Membrane	other
206192_at	-3.63	D	CDSN	corneodesmosin	Plasma Membrane	other
228868_x_at	1.24		CDT1	chromatin licensing and DNA replication factor 1	Nucleus	other
213554_s_at	-0.714	D	CDV3	CDV3 homolog	Cytoplasm	other
212010_s_at	-0.355	D	CDV3	CDV3 homolog	Cytoplasm	other
213548_s_at	-1.96	D	CDV3	CDV3 homolog	Cytoplasm	other
203100_s_at	-1.38	D	CDYL	chromodomain Y like	Nucleus	transcription regulator
203098_at	-0.439	D	CDYL	chromodomain Y like	Nucleus	transcription regulator
203099_s_at	-0.572	D	CDYL	chromodomain Y like	Nucleus	transcription regulator
211657_at	1.48		CEACAM6	CEA cell adhesion molecule 6	Plasma Membrane	other
225527_at	-0.305		CEBPG	CCAAT enhancer binding protein gamma	Nucleus	transcription regulator
1552330_at	1.12		CENPBD1	CENPB DNA-binding domain containing 1	Other	other
230528_s_at	0.995		CENPBD1P1	CENPB DNA-binding domains containing 1 pseudogene 1	Other	other
228559_at	0.682		CENPN	centromere protein N	Nucleus	other
226118_at	0.299		CENPO	centromere protein O	Nucleus	other
229304_s_at	-1.05		CENPU	centromere protein U	Nucleus	other
209478_at	1.02		CENPX	centromere protein X	Nucleus	other
1554606_at	-1.33		CEP120	centrosomal protein 120	Cytoplasm	other
235956_at	0.634		CEP126	centrosomal protein 126	Cytoplasm	other
214742_at	0.606		CEP131	centrosomal protein 131	Cytoplasm	other
204251_s_at	0.623		CEP164	centrosomal protein 164	Cytoplasm	other
213242_x_at	0.446		CEP170B	centrosomal protein 170B	Other	other
225088_at	-1.87		CEP20	centrosomal protein 20	Cytoplasm	other
231850_x_at	-0.429		CEP44	centrosomal protein 44	Cytoplasm	other
203494_s_at	0.506	D	CEP57	centrosomal protein 57	Cytoplasm	other
209862_s_at	-0.435	D	CEP57	centrosomal protein 57	Cytoplasm	other
222151_s_at	-0.482		CEP63	centrosomal protein 63	Cytoplasm	other
212675_s_at	-0.362		CEP68	centrosomal protein 68	Cytoplasm	other
1554513_s_at	-1.4		CEP89	centrosomal protein 89	Cytoplasm	other
235918_x_at	0.398		CEP97	centrosomal protein 97	Cytoplasm	other
223465_at	-0.723		CERT1	ceramide transporter 1	Cytoplasm	kinase
213509_x_at	0.772	D	CES2	carboxylesterase 2	Cytoplasm	enzyme
209667_at	0.481	D	CES2	carboxylesterase 2	Cytoplasm	enzyme
209668_x_at	0.726	D	CES2	carboxylesterase 2	Cytoplasm	enzyme
1555564_a_at	-1.18		CFI	complement factor I	Extracellular Space	peptidase
239629_at	1.07	D	CFLAR	CASP8 and FADD like apoptosis regulator	Cytoplasm	other
211316_x_at	0.7	D	CFLAR	CASP8 and FADD like apoptosis regulator	Cytoplasm	other
209508_x_at	0.455	D	CFLAR	CASP8 and FADD like apoptosis regulator	Cytoplasm	other
214486_x_at	0.419	D	CFLAR	CASP8 and FADD like apoptosis regulator	Cytoplasm	other
237367_x_at	0.354	D	CFLAR	CASP8 and FADD like apoptosis regulator	Cytoplasm	other
224600_at	-0.527		CGGBP1	CGG triplet repeat binding protein 1	Nucleus	transcription regulator
203975_s_at	1.11		CHAF1A	chromatin assembly factor 1 subunit A	Nucleus	other
226194_at	-0.344		CHAMP1	chromosome alignment maintaining phosphoprotein 1	Nucleus	other
224932_at	1.16		CHCHD10	coiled-coil-helix-coiled-coil-helix domain containing 10	Cytoplasm	other
217720_at	0.3		CHCHD2	coiled-coil-helix-coiled-coil-helix domain containing 2	Cytoplasm	other
229595_at	0.395		CHCHD4	coiled-coil-helix-coiled-coil-helix domain containing 4	Cytoplasm	enzyme
223479_s_at	0.469		CHCHD5	coiled-coil-helix-coiled-coil-helix domain containing 5	Other	other
224462_s_at	0.58		CHCHD6	coiled-coil-helix-coiled-coil-helix domain containing 6	Cytoplasm	other
222701_s_at	-0.566		CHCHD7	coiled-coil-helix-coiled-coil-helix domain containing 7	Cytoplasm	other
228999_at	0.522		CHD2	chromodomain helicase DNA binding protein 2	Nucleus	enzyme
208806_at	0.746	D	CHD3	chromodomain helicase DNA binding protein 3	Nucleus	enzyme
208807_s_at	0.662	D	CHD3	chromodomain helicase DNA binding protein 3	Nucleus	enzyme
235388_at	-1.79	D	CHD9	chromodomain helicase DNA binding protein 9	Cytoplasm	other
212616_at	0.503	D	CHD9	chromodomain helicase DNA binding protein 9	Cytoplasm	other
229586_at	-2.01	D	CHD9	chromodomain helicase DNA binding protein 9	Cytoplasm	other
239654_at	0.393	D	CHD9	chromodomain helicase DNA binding protein 9	Cytoplasm	other
231994_at	0.968	D	CHDH	choline dehydrogenase	Cytoplasm	enzyme
1559591_s_at	0.902	D	CHDH	choline dehydrogenase	Cytoplasm	enzyme
228345_at	-0.39		CHIC1	cysteine rich hydrophobic domain 1	Plasma Membrane	other
219492_at	-1.46		CHIC2	cysteine rich hydrophobic domain 2	Plasma Membrane	other
223061_at	0.616		CHID1	chitinase domain containing 1	Extracellular Space	other
204193_at	0.659		CHKB	choline kinase beta	Cytoplasm	kinase
226350_at	-0.652		CHML	CHM like Rab escort protein	Cytoplasm	enzyme
201933_at	0.58		CHMP1A	charged multivesicular body protein 1A	Extracellular Space	peptidase
218177_at	-0.917	D	CHMP1B	charged multivesicular body protein 1B	Plasma Membrane	enzyme
218178_s_at	-0.81	D	CHMP1B	charged multivesicular body protein 1B	Plasma Membrane	enzyme
202538_s_at	-0.887	D	CHMP2B	charged multivesicular body protein 2B	Cytoplasm	other
202536_at	-0.886	D	CHMP2B	charged multivesicular body protein 2B	Cytoplasm	other
217837_s_at	-0.428	D	CHMP3	charged multivesicular body protein 3	Cytoplasm	other
222436_s_at	-0.513	D	CHMP3	charged multivesicular body protein 3	Cytoplasm	other
225498_at	-0.552		CHMP4B	charged multivesicular body protein 4B	Cytoplasm	other
226803_at	-1.34		CHMP4C	charged multivesicular body protein 4C	Cytoplasm	other
206149_at	-2.01		CHP2	calcineurin like EF-hand protein 2	Cytoplasm	other
206635_at	0.604		CHRNB2	cholinergic receptor nicotinic beta 2 subunit	Plasma Membrane	transmembrane receptor
216460_at	1.63		CHST12	carbohydrate sulfotransferase 12	Cytoplasm	enzyme
32094_at	0.573	D	CHST3	carbohydrate sulfotransferase 3	Cytoplasm	enzyme
209834_at	0.754	D	CHST3	carbohydrate sulfotransferase 3	Cytoplasm	enzyme
226569_s_at	0.867		CHTF18	chromosome transmission fidelity factor 18	Nucleus	other
202560_s_at	-0.298		CHTOP	chromatin target of PRMT1	Nucleus	other
226736_at	-1.74		CHURC1	churchill domain containing 1	Nucleus	transcription regulator
218742_at	0.739		CIAO3	cytosolic iron-sulfur assembly component 3	Cytoplasm	other
208424_s_at	0.49		CIAPIN1	cytokine induced apoptosis inhibitor 1	Cytoplasm	other
201953_at	0.839		CIB1	calcium and integrin binding 1	Nucleus	other
212784_at	0.845		CIC	capicua transcriptional repressor	Nucleus	transcription regulator
217598_at	0.861		CINP	cyclin dependent kinase 2 interacting protein	Nucleus	other
228519_x_at	0.897	D	CIRBP	cold inducible RNA binding protein	Nucleus	translation regulator
200811_at	-0.448	D	CIRBP	cold inducible RNA binding protein	Nucleus	translation regulator
226727_at	0.261		CISD3	CDGSH iron sulfur domain 3	Cytoplasm	other
221223_x_at	0.899	D	CISH	cytokine inducible SH2 containing protein	Cytoplasm	other
223377_x_at	0.897	D	CISH	cytokine inducible SH2 containing protein	Cytoplasm	other
207980_s_at	-2.09	D	CITED2	Cbp/p300 interacting transactivator with Glu/Asp rich carboxy-terminal domain 2	Nucleus	transcription regulator
209357_at	-1.09	D	CITED2	Cbp/p300 interacting transactivator with Glu/Asp rich carboxy-terminal domain 2	Nucleus	transcription regulator
228625_at	0.574		CITED4	Cbp/p300 interacting transactivator with Glu/Asp rich carboxy-terminal domain 4	Nucleus	transcription regulator
200884_at	0.528		CKB	creatine kinase B	Cytoplasm	kinase
204170_s_at	1.38		CKS2	CDC28 protein kinase regulatory subunit 2	Other	kinase
213512_at	0.842		CLBA1	clathrin binding box of aftiphilin containing 1	Other	other
206166_s_at	-0.983	D	CLCA2	chloride channel accessory 2	Plasma Membrane	ion channel
206164_at	-0.794	D	CLCA2	chloride channel accessory 2	Plasma Membrane	ion channel
206165_s_at	-0.651	D	CLCA2	chloride channel accessory 2	Plasma Membrane	ion channel
201734_at	-0.401	D	CLCN3	chloride voltage-gated channel 3	Plasma Membrane	ion channel
201733_at	-0.917	D	CLCN3	chloride voltage-gated channel 3	Plasma Membrane	ion channel
38069_at	1.33	D	CLCN7	chloride voltage-gated channel 7	Plasma Membrane	ion channel
209235_at	1.44	D	CLCN7	chloride voltage-gated channel 7	Plasma Membrane	ion channel
222549_at	-0.948	D	CLDN1	claudin 1	Plasma Membrane	other
218182_s_at	-1.98	D	CLDN1	claudin 1	Plasma Membrane	other
228706_s_at	-2.15	D	CLDN23	claudin 23	Plasma Membrane	other
228707_at	-2.31	D	CLDN23	claudin 23	Plasma Membrane	other
204482_at	0.964		CLDN5	claudin 5	Plasma Membrane	other
202790_at	1.42		CLDN7	claudin 7	Plasma Membrane	other
208925_at	-0.906		CLDND1	claudin domain containing 1	Plasma Membrane	other
210783_x_at	0.27		CLEC11A	C-type lectin domain containing 11A	Extracellular Space	growth factor
219866_at	0.813		CLIC5	chloride intracellular channel 5	Cytoplasm	ion channel
227742_at	1.41		CLIC6	chloride intracellular channel 6	Plasma Membrane	ion channel
230609_at	-2.08	D	CLINT1	clathrin interactor 1	Cytoplasm	other
201768_s_at	-1.11	D	CLINT1	clathrin interactor 1	Cytoplasm	other
1558924_s_at	-2.83	D	CLIP1	CAP-Gly domain containing linker protein 1	Cytoplasm	other
210716_s_at	-1.52	D	CLIP1	CAP-Gly domain containing linker protein 1	Cytoplasm	other
201975_at	-0.425	D	CLIP1	CAP-Gly domain containing linker protein 1	Cytoplasm	other
219944_at	-0.812		CLIP4	CAP-Gly domain containing linker protein family member 4	Other	other
214252_s_at	-0.717	D	CLN5	CLN5 intracellular trafficking protein	Cytoplasm	other
204084_s_at	-0.534	D	CLN5	CLN5 intracellular trafficking protein	Cytoplasm	other
204085_s_at	-0.335	D	CLN5	CLN5 intracellular trafficking protein	Cytoplasm	other
218161_s_at	1.18		CLN6	CLN6 transmembrane ER protein	Cytoplasm	other
219340_s_at	-0.666	D	CLN8	CLN8 transmembrane ER and ERGIC protein	Cytoplasm	other
222874_s_at	-1.29	D	CLN8	CLN8 transmembrane ER and ERGIC protein	Cytoplasm	other
227531_at	-0.289		CLOCK	clock circadian regulator	Nucleus	transcription regulator
204809_at	-0.628		CLPX	caseinolytic mitochondrial matrix peptidase chaperone subunit X	Cytoplasm	enzyme
204050_s_at	-0.344		CLTA	clathrin light chain A	Plasma Membrane	other
200614_at	-0.408		CLTC	clathrin heavy chain	Plasma Membrane	other
205944_s_at	0.922		CLTCL1	clathrin heavy chain like 1	Plasma Membrane	other
212456_at	0.636		CLUH	clustered mitochondria homolog	Cytoplasm	translation regulator
210571_s_at	-1.88	D	CMAHP	cytidine monophospho-N-acetylneuraminic acid hydroxylase, pseudogene	Cytoplasm	other
205518_s_at	-0.828	D	CMAHP	cytidine monophospho-N-acetylneuraminic acid hydroxylase, pseudogene	Cytoplasm	other
223047_at	-1.21	D	CMTM6	CKLF like MARVEL transmembrane domain containing 6	Extracellular Space	cytokine
217947_at	-0.577	D	CMTM6	CKLF like MARVEL transmembrane domain containing 6	Extracellular Space	cytokine
226017_at	0.768		CMTM7	CKLF like MARVEL transmembrane domain containing 7	Extracellular Space	cytokine
212380_at	0.33		CMTR1	cap methyltransferase 1	Nucleus	enzyme
206158_s_at	-0.439	D	CNBP	CCHC-type zinc finger nucleic acid binding protein	Nucleus	transcription regulator
227731_at	-0.495	D	CNBP	CCHC-type zinc finger nucleic acid binding protein	Nucleus	transcription regulator
235812_at	-0.466		CNEP1R1	CTD nuclear envelope phosphatase 1 regulatory subunit 1	Nucleus	other
223993_s_at	-0.607		CNIH4	cornichon family AMPA receptor auxiliary protein 4	Plasma Membrane	other
229116_at	-1.91		CNKSR2	connector enhancer of kinase suppressor of Ras 2	Plasma Membrane	other
202164_s_at	-0.946	D	CNOT8	CCR4-NOT transcription complex subunit 8	Nucleus	transcription regulator
202162_s_at	-0.774	D	CNOT8	CCR4-NOT transcription complex subunit 8	Nucleus	transcription regulator
208912_s_at	0.633		CNP	2',3'-cyclic nucleotide 3' phosphodiesterase	Cytoplasm	enzyme
1556389_at	0.902	D	CNPY3	canopy FGF signaling regulator 3	Cytoplasm	other
217931_at	0.685	D	CNPY3	canopy FGF signaling regulator 3	Cytoplasm	other
225550_at	-0.684		CNST	consortin, connexin sorting protein	Cytoplasm	other
227209_at	-2.03	D	CNTN1	contactin 1	Plasma Membrane	enzyme
227202_at	-1.28	D	CNTN1	contactin 1	Plasma Membrane	enzyme
211203_s_at	-0.352	D	CNTN1	contactin 1	Plasma Membrane	enzyme
233202_at	-2.04		CNTNAP3B	contactin associated protein family member 3B	Other	other
242916_at	-0.875		CNTRL	centriolin	Nucleus	transcription regulator
218026_at	0.345		COA3	cytochrome c oxidase assembly factor 3	Cytoplasm	other
220647_s_at	0.225		COA4	cytochrome c oxidase assembly factor 4 homolog	Cytoplasm	other
232814_x_at	0.339		COA8	cytochrome c oxidase assembly factor 8	Cytoplasm	other
201913_s_at	0.603		COASY	Coenzyme A synthase	Cytoplasm	kinase
1552496_a_at	-1.21		COBL	cordon-bleu WH2 repeat protein	Plasma Membrane	other
203641_s_at	-2.02		COBLL1	cordon-bleu WH2 repeat protein like 1	Extracellular Space	other
227784_s_at	-0.379		COG1	component of oligomeric golgi complex 1	Cytoplasm	transporter
203073_at	-0.342		COG2	component of oligomeric golgi complex 2	Cytoplasm	other
223450_s_at	-0.525		COG3	component of oligomeric golgi complex 3	Cytoplasm	other
212189_s_at	0.826		COG4	component of oligomeric golgi complex 4	Cytoplasm	transporter
203630_s_at	-0.926	D	COG5	component of oligomeric golgi complex 5	Cytoplasm	transporter
203629_s_at	-0.541	D	COG5	component of oligomeric golgi complex 5	Cytoplasm	transporter
213190_at	0.783		COG7	component of oligomeric golgi complex 7	Cytoplasm	transporter
203654_s_at	-0.43		COIL	coilin	Nucleus	enzyme
204345_at	0.575		COL16A1	collagen type XVI alpha 1 chain	Extracellular Space	other
204636_at	-1.43		COL17A1	collagen type XVII alpha 1 chain	Extracellular Space	other
229218_at	-0.955	D	COL1A2	collagen type I alpha 2 chain	Extracellular Space	other
202403_s_at	-0.927	D	COL1A2	collagen type I alpha 2 chain	Extracellular Space	other
225292_at	1.32	D	COL27A1	collagen type XXVII alpha 1 chain	Extracellular Space	other
225293_at	0.645	D	COL27A1	collagen type XXVII alpha 1 chain	Extracellular Space	other
225288_at	0.612	D	COL27A1	collagen type XXVII alpha 1 chain	Extracellular Space	other
52255_s_at	1.06	D	COL5A3	collagen type V alpha 3 chain	Extracellular Space	other
218975_at	0.93	D	COL5A3	collagen type V alpha 3 chain	Extracellular Space	other
204136_at	0.556		COL7A1	collagen type VII alpha 1 chain	Extracellular Space	other
52651_at	-1.02		COL8A2	collagen type VIII alpha 2 chain	Extracellular Space	other
218439_s_at	-0.513		COMMD10	COMM domain containing 10	Nucleus	other
226910_at	-0.37		COMMD2	COMM domain containing 2	Other	other
218048_at	-0.397		COMMD3	COMM domain containing 3	Extracellular Space	other
223819_x_at	0.413		COMMD5	COMM domain containing 5	Nucleus	other
225312_at	-0.223		COMMD6	COMM domain containing 6	Other	other
236804_at	0.657	D	COMT	catechol-O-methyltransferase	Cytoplasm	enzyme
208818_s_at	0.548	D	COMT	catechol-O-methyltransferase	Cytoplasm	enzyme
226870_at	1.88		COMTD1	catechol-O-methyltransferase domain containing 1	Plasma Membrane	enzyme
1552617_a_at	-1.09		COP1	COP1 E3 ubiquitin ligase	Cytoplasm	enzyme
214336_s_at	-1.73		COPA	COPI coat complex subunit alpha	Cytoplasm	transporter
201358_s_at	0.186	D	COPB1	COPI coat complex subunit beta 1	Cytoplasm	transporter
201359_at	-0.318	D	COPB1	COPI coat complex subunit beta 1	Cytoplasm	transporter
225696_at	0.533		COPS7B	COP9 signalosome subunit 7B	Cytoplasm	other
202143_s_at	-0.76		COPS8	COP9 signalosome subunit 8	Nucleus	other
217726_at	-0.276		COPZ1	COPI coat complex subunit zeta 1	Cytoplasm	transporter
218328_at	0.563		COQ4	coenzyme Q4	Cytoplasm	other
212228_s_at	0.744		COQ9	coenzyme Q9	Cytoplasm	other
64486_at	1.11	D	CORO1B	coronin 1B	Cytoplasm	other
221754_s_at	1.12	D	CORO1B	coronin 1B	Cytoplasm	other
221676_s_at	-1.05		CORO1C	coronin 1C	Cytoplasm	other
1552301_a_at	0.954		CORO6	coronin 6	Extracellular Space	other
219040_at	0.603		CORO7/CORO7-PAM16	coronin 7	Cytoplasm	other
239760_at	-0.928	D	COX11	cytochrome c oxidase copper chaperone COX11	Cytoplasm	enzyme
211727_s_at	-0.455	D	COX11	cytochrome c oxidase copper chaperone COX11	Cytoplasm	enzyme
213758_at	0.478		COX4I1	cytochrome c oxidase subunit 4I1	Cytoplasm	enzyme
201597_at	0.364		COX7A2	cytochrome c oxidase subunit 7A2	Cytoplasm	enzyme
201119_s_at	0.506		COX8A	cytochrome c oxidase subunit 8A	Cytoplasm	enzyme
1558034_s_at	-1.91	D	CP	ceruloplasmin	Extracellular Space	enzyme
204846_at	-2.79	D	CP	ceruloplasmin	Extracellular Space	enzyme
227721_at	1.65		CPAMD8	C3 and PZP like alpha-2-macroglobulin domain containing 8	Extracellular Space	other
201116_s_at	-1.25		CPE	carboxypeptidase E	Cytoplasm	peptidase
244834_at	0.788	D	CPLANE2	ciliogenesis and planar polarity effector 2	Cytoplasm	other
220963_s_at	0.205	D	CPLANE2	ciliogenesis and planar polarity effector 2	Cytoplasm	other
202119_s_at	-0.398		CPNE3	copine 3	Cytoplasm	kinase
241706_at	0.824		CPNE8	copine 8	Cytoplasm	other
218610_s_at	0.553		CPPED1	calcineurin like phosphoesterase domain containing 1	Cytoplasm	enzyme
208454_s_at	-1.21		CPQ	carboxypeptidase Q	Extracellular Space	peptidase
206688_s_at	0.538		CPSF4	cleavage and polyadenylation specific factor 4	Nucleus	other
210069_at	1.54		CPT1B	carnitine palmitoyltransferase 1B	Cytoplasm	enzyme
220734_s_at	0.955		CPTP	ceramide-1-phosphate transfer protein	Cytoplasm	transporter
211062_s_at	-1.67		CPZ	carboxypeptidase Z	Extracellular Space	peptidase
222533_at	-0.405		CRBN	cereblon	Cytoplasm	enzyme
220620_at	-4.38		CRCT1	cysteine rich C-terminal 1	Other	other
204312_x_at	-0.842		CREB1	cAMP responsive element binding protein 1	Nucleus	transcription regulator
209432_s_at	0.561		CREB3	cAMP responsive element binding protein 3	Nucleus	transcription regulator
226455_at	1.14		CREB3L4	cAMP responsive element binding protein 3 like 4	Nucleus	transcription regulator
202160_at	-0.27		CREBBP	CREB binding protein	Nucleus	transcription regulator
201988_s_at	-1.19	D	CREBL2	cAMP responsive element binding protein like 2	Nucleus	transcription regulator
201989_s_at	-0.27	D	CREBL2	cAMP responsive element binding protein like 2	Nucleus	transcription regulator
202978_s_at	-0.599	D	CREBZF	CREB/ATF bZIP transcription factor	Nucleus	transcription regulator
213584_s_at	-1.24	D	CREBZF	CREB/ATF bZIP transcription factor	Nucleus	transcription regulator
225595_at	0.933	D	CREBZF	CREB/ATF bZIP transcription factor	Nucleus	transcription regulator
201200_at	-0.796		CREG1	cellular repressor of E1A stimulated genes 1	Nucleus	transcription regulator
203368_at	1.43		CRELD1	cysteine rich with EGF like domains 1	Other	other
218358_at	0.416		CRELD2	cysteine rich with EGF like domains 2	Other	other
202552_s_at	0.502		CRIM1	cysteine rich transmembrane BMP regulator 1	Extracellular Space	kinase
221541_at	-0.745		CRISPLD2	cysteine rich secretory protein LCCL domain containing 2	Cytoplasm	other
206315_at	1.02		CRLF1	cytokine receptor like factor 1	Extracellular Space	other
205474_at	-0.566		CRLF3	cytokine receptor like factor 3	Cytoplasm	transcription regulator
238022_at	-0.361		CRNDE	colorectal neoplasia differentially expressed	Other	other
204573_at	0.474	D	CROT	carnitine O-octanoyltransferase	Cytoplasm	enzyme
243283_at	0.577	D	CROT	carnitine O-octanoyltransferase	Cytoplasm	enzyme
227138_at	-0.385		CRTAP	cartilage associated protein	Extracellular Space	other
214030_at	-0.355		CRYBG3	crystallin beta-gamma domain containing 3	Other	other
202950_at	-0.651		CRYZ	crystallin zeta	Cytoplasm	enzyme
1554767_s_at	-1.2	D	CRYZL1	crystallin zeta like 1	Cytoplasm	enzyme
219767_s_at	-0.411	D	CRYZL1	crystallin zeta like 1	Cytoplasm	enzyme
241607_at	-1.21		CRYZL2P	crystallin zeta like 2, pseudogene	Other	other
222975_s_at	-0.621	D	CSDE1	cold shock domain containing E1	Cytoplasm	enzyme
219939_s_at	-0.463	D	CSDE1	cold shock domain containing E1	Cytoplasm	enzyme
201112_s_at	-0.494		CSE1L	chromosome segregation 1 like	Nucleus	transporter
222235_s_at	-0.836		CSGALNACT2	chondroitin sulfate N-acetylgalactosaminyltransferase 2	Cytoplasm	enzyme
206562_s_at	-1.43	D	CSNK1A1	casein kinase 1 alpha 1	Cytoplasm	kinase
208867_s_at	-1.29	D	CSNK1A1	casein kinase 1 alpha 1	Cytoplasm	kinase
202332_at	0.437		CSNK1E	casein kinase 1 epsilon	Cytoplasm	kinase
202573_at	0.736		CSNK1G2	casein kinase 1 gamma 2	Cytoplasm	kinase
206075_s_at	-1.12		CSNK2A1	casein kinase 2 alpha 1	Nucleus	kinase
224922_at	-1.05	D	CSNK2A2	casein kinase 2 alpha 2	Cytoplasm	kinase
203575_at	-1.05	D	CSNK2A2	casein kinase 2 alpha 2	Cytoplasm	kinase
201390_s_at	-0.489		CSNK2B	casein kinase 2 beta	Cytoplasm	kinase
204736_s_at	1.58	D	CSPG4	chondroitin sulfate proteoglycan 4	Plasma Membrane	other
214297_at	1.6	D	CSPG4	chondroitin sulfate proteoglycan 4	Plasma Membrane	other
225042_s_at	-0.562		CSRNP2	cysteine and serine rich nuclear protein 2	Nucleus	transcription regulator
206595_at	-2.83		CST6	cystatin E/M	Extracellular Space	other
204971_at	-1.23		CSTA	cystatin A	Cytoplasm	other
204459_at	-0.307		CSTF2	cleavage stimulation factor subunit 2	Nucleus	other
210835_s_at	1	D	CTBP2	C-terminal binding protein 2	Nucleus	transcription regulator
201220_x_at	0.717	D	CTBP2	C-terminal binding protein 2	Nucleus	transcription regulator
218923_at	-0.667		CTBS	chitobiase	Cytoplasm	enzyme
223271_s_at	-1.06		CTDSPL2	CTD small phosphatase like 2	Nucleus	phosphatase
204303_s_at	0.841		CTIF	cap binding complex dependent translation initiation factor	Cytoplasm	other
200764_s_at	-0.652	D	CTNNA1	catenin alpha 1	Plasma Membrane	other
200765_x_at	-0.35	D	CTNNA1	catenin alpha 1	Plasma Membrane	other
210844_x_at	-0.361	D	CTNNA1	catenin alpha 1	Plasma Membrane	other
1558214_s_at	-2.07	D	CTNNA1	catenin alpha 1	Plasma Membrane	other
203081_at	-0.722		CTNNBIP1	catenin beta interacting protein 1	Cytoplasm	other
208407_s_at	-0.52	D	CTNND1	catenin delta 1	Nucleus	other
1557944_s_at	-1.19	D	CTNND1	catenin delta 1	Nucleus	other
36566_at	0.426		CTNS	cystinosin, lysosomal cystine transporter	Cytoplasm	transporter
202060_at	-0.319		CTR9	CTR9 homolog, Paf1/RNA polymerase II complex component	Nucleus	other
213275_x_at	0.367		CTSB	cathepsin B	Cytoplasm	peptidase
231234_at	0.388		CTSC	cathepsin C	Cytoplasm	peptidase
202295_s_at	-0.565		CTSH	cathepsin H	Cytoplasm	peptidase
202450_s_at	-1.71		CTSK	cathepsin K	Cytoplasm	peptidase
203758_at	-1.2		CTSO	cathepsin O	Cytoplasm	peptidase
202902_s_at	-1.72		CTSS	cathepsin S	Cytoplasm	peptidase
210074_at	-2.73		CTSV	cathepsin V	Cytoplasm	peptidase
214782_at	1.63	D	CTTN	cortactin	Plasma Membrane	other
214074_s_at	-1.15	D	CTTN	cortactin	Plasma Membrane	other
231822_at	-2.42	D	CTTNBP2NL	CTTNBP2 N-terminal like	Cytoplasm	other
226000_at	-0.734	D	CTTNBP2NL	CTTNBP2 N-terminal like	Cytoplasm	other
226410_at	0.947		CTU2	cytosolic thiouridylase subunit 2	Cytoplasm	other
218097_s_at	0.723		CUEDC2	CUE domain containing 2	Extracellular Space	other
207614_s_at	-0.379		CUL1	cullin 1	Nucleus	enzyme
201371_s_at	-0.735	D	CUL3	cullin 3	Nucleus	enzyme
201370_s_at	-0.557	D	CUL3	cullin 3	Nucleus	enzyme
202214_s_at	-0.366		CUL4B	cullin 4B	Nucleus	other
203533_s_at	0.533		CUL5	cullin 5	Nucleus	ion channel
213204_at	0.92		CUL9	cullin 9	Cytoplasm	other
221488_s_at	0.31		CUTA	cutA divalent cation tolerance homolog	Cytoplasm	other
223067_at	-0.347		CWC15	CWC15 spliceosome associated protein homolog	Nucleus	other
1555495_a_at	-0.378		CWC27	CWC27 spliceosome associated cyclophilin	Nucleus	enzyme
220724_at	-1.04		CWH43	cell wall biogenesis 43 C-terminal homolog	Other	other
823_at	1.31	D	CX3CL1	C-X3-C motif chemokine ligand 1	Extracellular Space	cytokine
203687_at	0.996	D	CX3CL1	C-X3-C motif chemokine ligand 1	Extracellular Space	cytokine
217028_at	1.11		CXCR4	C-X-C motif chemokine receptor 4	Plasma Membrane	G-protein coupled receptor
218058_at	0.33		CXXC1	CXXC finger protein 1	Nucleus	transcription regulator
217200_x_at	0.414		CYB561	cytochrome b561	Cytoplasm	enzyme
209665_at	0.533		CYB561D2	cytochrome b561 family member D2	Cytoplasm	enzyme
238554_at	0.506		CYB5B	cytochrome b5 type B	Cytoplasm	enzyme
218130_at	0.843		CYBC1	cytochrome b-245 chaperone 1	Cytoplasm	other
217889_s_at	-1.52	D	CYBRD1	cytochrome b reductase 1	Cytoplasm	enzyme
222453_at	-0.718	D	CYBRD1	cytochrome b reductase 1	Cytoplasm	enzyme
201066_at	0.517		CYC1	cytochrome c1	Cytoplasm	enzyme
229415_at	0.597		CYCS	cytochrome c, somatic	Cytoplasm	transporter
226632_at	0.9		CYGB	cytoglobin	Cytoplasm	transporter
213681_at	1.15	D	CYHR1	cysteine and histidine rich 1	Nucleus	other
213072_at	0.382	D	CYHR1	cysteine and histidine rich 1	Nucleus	other
223421_at	0.669	D	CYHR1	cysteine and histidine rich 1	Nucleus	other
219825_at	-1.12		CYP26B1	cytochrome P450 family 26 subfamily B member 1	Cytoplasm	enzyme
203979_at	0.689		CYP27A1	cytochrome P450 family 27 subfamily A member 1	Cytoplasm	enzyme
208126_s_at	-2.88	D	CYP2C18	cytochrome P450 family 2 subfamily C member 18	Cytoplasm	enzyme
215103_at	-1.61	D	CYP2C18	cytochrome P450 family 2 subfamily C member 18	Cytoplasm	enzyme
220017_x_at	-1.64	D	CYP2C9	cytochrome P450 family 2 subfamily C member 9	Cytoplasm	enzyme
214421_x_at	-0.465	D	CYP2C9	cytochrome P450 family 2 subfamily C member 9	Cytoplasm	enzyme
205073_at	-1.72		CYP2J2	cytochrome P450 family 2 subfamily J member 2	Cytoplasm	enzyme
1553977_a_at	-1.81		CYP39A1	cytochrome P450 family 39 subfamily A member 1	Cytoplasm	enzyme
226666_at	-0.737		DAAM1	dishevelled associated activator of morphogenesis 1	Cytoplasm	other
218808_at	0.898	D	DALRD3	DALR anticodon binding domain containing 3	Other	other
221934_s_at	0.742	D	DALRD3	DALR anticodon binding domain containing 3	Other	other
227608_at	-0.447		DAP3	death associated protein 3	Cytoplasm	other
215184_at	1.22		DAPK2	death associated protein kinase 2	Cytoplasm	kinase
229290_at	-0.758		DAPL1	death associated protein like 1	Other	other
222859_s_at	-1.95		DAPP1	dual adaptor of phosphotyrosine and 3-phosphoinositides 1	Cytoplasm	other
201763_s_at	0.368		DAXX	death domain associated protein	Nucleus	transcription regulator
229813_x_at	0.457	D	DAZAP1	DAZ associated protein 1	Other	other
226620_x_at	0.422	D	DAZAP1	DAZ associated protein 1	Other	other
212595_s_at	-1.21	D	DAZAP2	DAZ associated protein 2	Nucleus	other
200794_x_at	-0.275	D	DAZAP2	DAZ associated protein 2	Nucleus	other
234295_at	-0.279		DBR1	debranching RNA lariats 1	Nucleus	enzyme
231919_at	0.695		DBT	dihydrolipoamide branched chain transacylase E2	Cytoplasm	enzyme
226511_at	-0.397		DCAF10	DDB1 and CUL4 associated factor 10	Nucleus	other
224697_at	-0.442		DCAF5	DDB1 and CUL4 associated factor 5	Cytoplasm	other
232349_x_at	-0.279		DCAF6	DDB1 and CUL4 associated factor 6	Nucleus	transcription regulator
216885_s_at	-0.429		DCAF8	DDB1 and CUL4 associated factor 8	Nucleus	other
226609_at	0.606		DCBLD1	discoidin, CUB and LCCL domain containing 1	Extracellular Space	other
1553946_at	0.624		DCD	dermcidin	Extracellular Space	other
203302_at	-0.76		DCK	deoxycytidine kinase	Nucleus	kinase
205399_at	-1.13		DCLK1	doublecortin like kinase 1	Plasma Membrane	kinase
219678_x_at	0.363		DCLRE1C	DNA cross-link repair 1C	Nucleus	enzyme
242605_at	-1.53	D	DCN	decorin	Extracellular Space	other
201893_x_at	-0.994	D	DCN	decorin	Extracellular Space	other
211813_x_at	-1.12	D	DCN	decorin	Extracellular Space	other
211896_s_at	-1.12	D	DCN	decorin	Extracellular Space	other
209335_at	-0.803	D	DCN	decorin	Extracellular Space	other
244777_at	-0.823		DCP2	decapping mRNA 2	Nucleus	enzyme
1555973_at	-0.973		DCPS	decapping enzyme, scavenger	Nucleus	enzyme
201571_s_at	-1.26	D	DCTD	dCMP deaminase	Cytoplasm	enzyme
210137_s_at	-0.547	D	DCTD	dCMP deaminase	Cytoplasm	enzyme
211780_x_at	0.537		DCTN1	dynactin subunit 1	Cytoplasm	other
218013_x_at	-1.36		DCTN4	dynactin subunit 4	Nucleus	other
209231_s_at	-0.756		DCTN5	dynactin subunit 5	Cytoplasm	other
203261_at	-0.465		DCTN6	dynactin subunit 6	Cytoplasm	enzyme
218069_at	0.405		DCTPP1	dCTP pyrophosphatase 1	Cytoplasm	enzyme
222678_s_at	-0.901		DCUN1D1	defective in cullin neddylation 1 domain containing 1	Nucleus	other
238479_at	-0.557		DCUN1D5	defective in cullin neddylation 1 domain containing 5	Other	other
217973_at	1.12		DCXR	dicarbonyl and L-xylulose reductase	Cytoplasm	enzyme
225971_at	-0.684		DDHD1	DDHD domain containing 1	Extracellular Space	enzyme
238519_at	0.901		DDI2	DNA damage inducible 1 homolog 2	Plasma Membrane	transporter
218159_at	0.806		DDRGK1	DDRGK domain containing 1	Extracellular Space	other
201241_at	-0.369		DDX1	DEAD-box helicase 1	Nucleus	enzyme
208159_x_at	0.746	D	DDX11	DEAD/H-box helicase 11	Cytoplasm	enzyme
208149_x_at	0.807	D	DDX11	DEAD/H-box helicase 11	Cytoplasm	enzyme
230180_at	-2.79	D	DDX17	DEAD-box helicase 17	Nucleus	enzyme
213998_s_at	-1.92	D	DDX17	DEAD-box helicase 17	Nucleus	enzyme
205763_s_at	-0.752	D	DDX18	DEAD-box helicase 18	Nucleus	enzyme
208897_s_at	-0.802	D	DDX18	DEAD-box helicase 18	Nucleus	enzyme
40465_at	0.471		DDX23	DEAD-box helicase 23	Nucleus	enzyme
235436_at	0.471		DDX31	DEAD-box helicase 31	Nucleus	enzyme
201584_s_at	0.574		DDX39A	DExD-box helicase 39A	Nucleus	enzyme
212384_at	-1.04		DDX39B	DExD-box helicase 39B	Nucleus	enzyme
212515_s_at	-0.821		DDX3X	DEAD-box helicase 3 X-linked	Cytoplasm	enzyme
202462_s_at	-0.281		DDX46	DEAD-box helicase 46	Nucleus	enzyme
220890_s_at	-0.377		DDX47	DEAD-box helicase 47	Nucleus	enzyme
210811_s_at	0.77	D	DDX49	DEAD-box helicase 49	Nucleus	enzyme
31807_at	0.578	D	DDX49	DEAD-box helicase 49	Nucleus	enzyme
221699_s_at	-0.342		DDX50	DExD-box helicase 50	Nucleus	enzyme
219111_s_at	0.444		DDX54	DEAD-box helicase 54	Nucleus	transcription regulator
217754_at	0.58	D	DDX56	DEAD-box helicase 56	Nucleus	enzyme
238525_at	0.493	D	DDX56	DEAD-box helicase 56	Nucleus	enzyme
228386_s_at	-0.764		DDX59	DEAD-box helicase 59	Other	enzyme
1562836_at	-3.78		DDX6	DEAD-box helicase 6	Nucleus	enzyme
219664_s_at	0.407		DECR2	2,4-dienoyl-CoA reductase 2	Cytoplasm	enzyme
225434_at	0.661		DEDD2	death effector domain containing 2	Nucleus	other
226659_at	0.855		DEF6	DEF6 guanine nucleotide exchange factor	Extracellular Space	other
207431_s_at	-1.79	D	DEGS1	delta 4-desaturase, sphingolipid 1	Plasma Membrane	enzyme
209250_at	-0.525	D	DEGS1	delta 4-desaturase, sphingolipid 1	Plasma Membrane	enzyme
201978_s_at	0.446		DELE1	DAP3 binding cell death enhancer 1	Cytoplasm	other
222955_s_at	-0.839		DENND10	DENN domain containing 10	Other	other
223162_s_at	-0.305		DENND11	DENN domain containing 11	Other	other
226849_at	0.662		DENND1A	DENN domain containing 1A	Plasma Membrane	other
1564164_at	2.27		DENND1B	DENN domain containing 1B	Other	other
230769_at	-0.878		DENND2C	DENN domain containing 2C	Other	other
202860_at	0.64		DENND4B	DENN domain containing 4B	Extracellular Space	other
226965_at	0.319		DENND6A	DENN domain containing 6A	Cytoplasm	other
229739_s_at	0.136		DENND6B	DENN domain containing 6B	Cytoplasm	other
221509_at	0.28	D	DENR	density regulated re-initiation and release factor	Other	other
234915_s_at	-1.29	D	DENR	density regulated re-initiation and release factor	Other	other
231896_s_at	-0.28	D	DENR	density regulated re-initiation and release factor	Other	other
235545_at	0.633		DEPDC1	DEP domain containing 1	Nucleus	transcription regulator
205223_at	0.634		DEPDC5	DEP domain containing 5, GATOR1 subcomplex subunit	Cytoplasm	other
218172_s_at	-0.754		DERL1	derlin 1	Cytoplasm	other
203669_s_at	0.864		DGAT1	diacylglycerol O-acyltransferase 1	Cytoplasm	enzyme
208024_s_at	1.15		DGCR6/LOC102724770	DiGeorge syndrome critical region gene 6	Nucleus	other
219811_at	1.36	D	DGCR8	DGCR8 microprocessor complex subunit	Nucleus	enzyme
91617_at	0.693	D	DGCR8	DGCR8 microprocessor complex subunit	Nucleus	enzyme
211272_s_at	-0.787		DGKA	diacylglycerol kinase alpha	Cytoplasm	kinase
226605_at	0.819		DGKQ	diacylglycerol kinase theta	Cytoplasm	kinase
207556_s_at	1.22		DGKZ	diacylglycerol kinase zeta	Cytoplasm	kinase
218298_s_at	0.291		DGLUCY	D-glutamate cyclase	Cytoplasm	enzyme
218547_at	0.49		DHDDS	dehydrodolichyl diphosphate synthase subunit	Cytoplasm	enzyme
241727_x_at	0.566		DHFR2	dihydrofolate reductase 2	Cytoplasm	enzyme
207831_x_at	0.43	D	DHPS	deoxyhypusine synthase	Cytoplasm	enzyme
202802_at	0.585	D	DHPS	deoxyhypusine synthase	Cytoplasm	enzyme
204800_s_at	-0.577		DHRS12	dehydrogenase/reductase 12	Nucleus	other
226121_at	1.67		DHRS13	dehydrogenase/reductase 13	Other	enzyme
210788_s_at	-0.91		DHRS7	dehydrogenase/reductase 7	Other	enzyme
209916_at	0.742	D	DHTKD1	dehydrogenase E1 and transketolase domain containing 1	Cytoplasm	enzyme
227094_at	0.434	D	DHTKD1	dehydrogenase E1 and transketolase domain containing 1	Cytoplasm	enzyme
201386_s_at	-0.813		DHX15	DEAH-box helicase 15	Nucleus	enzyme
212648_at	-0.332		DHX29	DExH-box helicase 29	Cytoplasm	enzyme
218198_at	-0.365		DHX32	DEAH-box helicase 32 (putative)	Other	enzyme
222875_at	0.665		DHX33	DEAH-box helicase 33	Nucleus	enzyme
214017_s_at	0.683		DHX34	DExH-box helicase 34	Other	enzyme
234728_s_at	-0.326		DHX35	DEAH-box helicase 35	Other	enzyme
223138_s_at	-1.56	D	DHX36	DEAH-box helicase 36	Cytoplasm	enzyme
223140_s_at	-0.857	D	DHX36	DEAH-box helicase 36	Cytoplasm	enzyme
222574_s_at	-0.93		DHX40	DEAH-box helicase 40	Other	enzyme
212105_s_at	-1.19		DHX9	DExH-box helicase 9	Nucleus	enzyme
219350_s_at	0.293		DIABLO	diablo IAP-binding mitochondrial protein	Cytoplasm	other
213229_at	1.86	D	DICER1	dicer 1, ribonuclease III	Cytoplasm	enzyme
206061_s_at	1.63	D	DICER1	dicer 1, ribonuclease III	Cytoplasm	enzyme
231240_at	-2.54		DIO2	iodothyronine deiodinase 2	Cytoplasm	enzyme
1561286_a_at	0.472		DIP2A	disco interacting protein 2 homolog A	Nucleus	transcription regulator
1565681_s_at	-0.743		DIP2C	disco interacting protein 2 homolog C	Other	other
234660_s_at	-0.973		DIS3	DIS3 homolog, exosome endoribonuclease and 3'-5' exoribonuclease	Nucleus	enzyme
227597_at	0.593		DIS3L2	DIS3 like 3'-5' exoribonuclease 2	Cytoplasm	enzyme
214724_at	0.501		DIXDC1	DIX domain containing 1	Cytoplasm	other
216212_s_at	-0.774	D	DKC1	dyskerin pseudouridine synthase 1	Nucleus	enzyme
201478_s_at	-0.684	D	DKC1	dyskerin pseudouridine synthase 1	Nucleus	enzyme
219908_at	-1.88		DKK2	dickkopf WNT signaling pathway inhibitor 2	Extracellular Space	other
216870_x_at	0.411		DLEU2	deleted in lymphocytic leukemia 2	Other	other
202514_at	-0.814	D	DLG1	discs large MAGUK scaffold protein 1	Plasma Membrane	kinase
217208_s_at	-1.04	D	DLG1	discs large MAGUK scaffold protein 1	Plasma Membrane	kinase
208216_at	0.66		DLX4	distal-less homeobox 4	Nucleus	transcription regulator
213707_s_at	-1.78		DLX5	distal-less homeobox 5	Nucleus	transcription regulator
45828_at	0.517		DMAC2	distal membrane arm assembly complex 2	Cytoplasm	other
206992_s_at	-0.893		DMAC2L	distal membrane arm assembly complex 2 like	Cytoplasm	transporter
224163_s_at	0.568		DMAP1	DNA methyltransferase 1 associated protein 1	Nucleus	transcription regulator
241472_at	1.02		DMXL1	Dmx like 1	Extracellular Space	other
1554761_a_at	-0.994		DNAAF5	dynein axonemal assembly factor 5	Cytoplasm	other
1554078_s_at	0.579	D	DNAJA3	DnaJ heat shock protein family (Hsp40) member A3	Cytoplasm	other
205963_s_at	0.58	D	DNAJA3	DnaJ heat shock protein family (Hsp40) member A3	Cytoplasm	other
1554334_a_at	-0.921	D	DNAJA4	DnaJ heat shock protein family (Hsp40) member A4	Nucleus	other
1554333_at	-1.46	D	DNAJA4	DnaJ heat shock protein family (Hsp40) member A4	Nucleus	other
200664_s_at	-0.91		DNAJB1	DnaJ heat shock protein family (Hsp40) member B1	Nucleus	transcription regulator
222850_s_at	-0.699	D	DNAJB14	DnaJ heat shock protein family (Hsp40) member B14	Cytoplasm	enzyme
219237_s_at	-0.576	D	DNAJB14	DnaJ heat shock protein family (Hsp40) member B14	Cytoplasm	enzyme
203811_s_at	-1.26		DNAJB4	DnaJ heat shock protein family (Hsp40) member B4	Nucleus	other
1554462_a_at	-0.69		DNAJB9	DnaJ heat shock protein family (Hsp40) member B9	Nucleus	other
222620_s_at	0.47		DNAJC1	DnaJ heat shock protein family (Hsp40) member C1	Cytoplasm	other
223420_at	0.475		DNAJC14	DnaJ heat shock protein family (Hsp40) member C14	Cytoplasm	other
225359_at	-0.549		DNAJC19	DnaJ heat shock protein family (Hsp40) member C19	Cytoplasm	other
213853_at	-0.227		DNAJC24	DnaJ heat shock protein family (Hsp40) member C24	Other	other
223367_at	0.577		DNAJC30	DnaJ heat shock protein family (Hsp40) member C30	Cytoplasm	other
228622_s_at	0.783		DNAJC4	DnaJ heat shock protein family (Hsp40) member C4	Cytoplasm	other
224611_s_at	0.492		DNAJC5	DnaJ heat shock protein family (Hsp40) member C5	Plasma Membrane	other
213088_s_at	-0.312		DNAJC9	DnaJ heat shock protein family (Hsp40) member C9	Nucleus	other
203912_s_at	0.469		DNASE1L1	deoxyribonuclease 1 like 1	Cytoplasm	enzyme
57739_at	0.453		DND1	DND microRNA-mediated repression inhibitor 1	Cytoplasm	other
201697_s_at	0.38		DNMT1	DNA methyltransferase 1	Nucleus	enzyme
38703_at	0.569	D	DNPEP	aspartyl aminopeptidase	Cytoplasm	peptidase
201937_s_at	0.589	D	DNPEP	aspartyl aminopeptidase	Cytoplasm	peptidase
39817_s_at	0.939		DNPH1	2'-deoxynucleoside 5'-phosphate N-hydrolase 1	Nucleus	enzyme
234942_s_at	-0.872		DNTTIP1	deoxynucleotidyltransferase terminal interacting protein 1	Nucleus	ligand-dependent nuclear receptor
202776_at	-0.538		DNTTIP2	deoxynucleotidyltransferase terminal interacting protein 2	Nucleus	other
203187_at	-0.587		DOCK1	dedicator of cytokinesis 1	Cytoplasm	other
213482_at	-0.852		DOCK3	dedicator of cytokinesis 3	Cytoplasm	other
225384_at	-0.624		DOCK7	dedicator of cytokinesis 7	Plasma Membrane	other
212538_at	-0.409		DOCK9	dedicator of cytokinesis 9	Cytoplasm	other
208141_s_at	0.453		DOHH	deoxyhypusine hydroxylase	Cytoplasm	enzyme
40612_at	0.451		DOP1A	DOP1 leucine zipper like protein A	Cytoplasm	other
226201_at	1.32	D	DOT1L	DOT1 like histone lysine methyltransferase	Nucleus	phosphatase
231297_at	0.672	D	DOT1L	DOT1 like histone lysine methyltransferase	Nucleus	phosphatase
209509_s_at	0.457		DPAGT1	dolichyl-phosphate N-acetylglucosaminephosphotransferase 1	Cytoplasm	enzyme
202632_at	0.47	D	DPH1	diphthamide biosynthesis 1	Cytoplasm	other
222041_at	0.495	D	DPH1	diphthamide biosynthesis 1	Cytoplasm	other
209391_at	0.776		DPM2	dolichyl-phosphate mannosyltransferase subunit 2, regulatory	Cytoplasm	enzyme
218567_x_at	0.385	D	DPP3	dipeptidyl peptidase 3	Cytoplasm	peptidase
232510_s_at	0.464	D	DPP3	dipeptidyl peptidase 3	Cytoplasm	peptidase
203716_s_at	-2.24		DPP4	dipeptidyl peptidase 4	Plasma Membrane	peptidase
224814_at	1.06		DPP7	dipeptidyl peptidase 7	Cytoplasm	peptidase
220939_s_at	-0.236		DPP8	dipeptidyl peptidase 8	Cytoplasm	peptidase
226916_x_at	0.774		DPP9	dipeptidyl peptidase 9	Cytoplasm	peptidase
215143_at	0.736		DPY19L2P2	DPY19L2 pseudogene 2	Other	other
1556613_s_at	-0.572		DPY19L4	dpy-19 like 4	Other	other
224129_s_at	-0.642	D	DPY30	dpy-30 histone methyltransferase complex regulatory subunit	Nucleus	other
1555522_s_at	-0.638	D	DPY30	dpy-30 histone methyltransferase complex regulatory subunit	Nucleus	other
201430_s_at	-1.82		DPYSL3	dihydropyrimidinase like 3	Cytoplasm	enzyme
206033_s_at	-1.22		DSC3	desmocollin 3	Plasma Membrane	other
206642_at	-1.93		DSG1	desmoglein 1	Plasma Membrane	other
200606_at	-0.272		DSP	desmoplakin	Plasma Membrane	other
216918_s_at	-0.772	D	DST	dystonin	Plasma Membrane	other
212253_x_at	-0.835	D	DST	dystonin	Plasma Membrane	other
201021_s_at	-0.515	D	DSTN	destrin, actin depolymerizing factor	Cytoplasm	other
201022_s_at	-0.155	D	DSTN	destrin, actin depolymerizing factor	Cytoplasm	other
211515_s_at	-1.05		DSTYK	dual serine/threonine and tyrosine protein kinase	Cytoplasm	kinase
223445_at	0.341		DTNBP1	dystrobrevin binding protein 1	Plasma Membrane	other
210707_x_at	-0.257		DTX2P1-UPK3BP1-PMS2P11	DTX2P1-UPK3BP1-PMS2P11 readthrough, transcribed pseudogene	Other	other
1553984_s_at	0.721	D	DTYMK	deoxythymidylate kinase	Cytoplasm	kinase
1553983_at	0.595	D	DTYMK	deoxythymidylate kinase	Cytoplasm	kinase
235606_at	-0.562		DUBR	DPPA2 upstream binding RNA	Other	other
217912_at	0.585		DUS1L	dihydrouridine synthase 1 like	Other	other
47105_at	0.549	D	DUS2	dihydrouridine synthase 2	Cytoplasm	enzyme
219486_at	0.258	D	DUS2	dihydrouridine synthase 2	Cytoplasm	enzyme
201041_s_at	-1.05		DUSP1	dual specificity phosphatase 1	Nucleus	phosphatase
202703_at	-0.611		DUSP11	dual specificity phosphatase 11	Nucleus	phosphatase
203367_at	-1.04		DUSP14	dual specificity phosphatase 14	Other	phosphatase
227098_at	0.6		DUSP18	dual specificity phosphatase 18	Cytoplasm	phosphatase
226440_at	-0.336		DUSP22	dual specificity phosphatase 22	Cytoplasm	phosphatase
223402_at	0.441		DUSP23	dual specificity phosphatase 23	Cytoplasm	phosphatase
201536_at	0.622		DUSP3	dual specificity phosphatase 3	Cytoplasm	phosphatase
204014_at	1.06		DUSP4	dual specificity phosphatase 4	Nucleus	phosphatase
209457_at	-1.66		DUSP5	dual specificity phosphatase 5	Nucleus	phosphatase
206374_at	1.03		DUSP8	dual specificity phosphatase 8	Nucleus	phosphatase
208956_x_at	0.227		DUT	deoxyuridine triphosphatase	Nucleus	enzyme
203230_at	0.644		DVL1	dishevelled segment polarity protein 1	Cytoplasm	other
57532_at	0.283		DVL2	dishevelled segment polarity protein 2	Cytoplasm	other
38157_at	0.734	D	DXO	decapping exoribonuclease	Nucleus	enzyme
204522_at	0.539	D	DXO	decapping exoribonuclease	Nucleus	enzyme
223171_at	-0.495		DYM	dymeclin	Cytoplasm	other
217976_s_at	-0.764		DYNC1LI1	dynein cytoplasmic 1 light intermediate chain 1	Cytoplasm	other
224614_at	-0.743		DYNC1LI2	dynein cytoplasmic 1 light intermediate chain 2	Cytoplasm	other
200703_at	-0.503		DYNLL1	dynein light chain LC8-type 1	Cytoplasm	other
225494_at	0.336		DYNLL2	dynein light chain LC8-type 2	Cytoplasm	other
217917_s_at	-0.367	D	DYNLRB1	dynein light chain roadblock-type 1	Cytoplasm	other
217918_at	-0.358	D	DYNLRB1	dynein light chain roadblock-type 1	Cytoplasm	other
202969_at	-0.408		DYRK2	dual specificity tyrosine phosphorylation regulated kinase 2	Cytoplasm	kinase
203693_s_at	0.969		E2F3	E2F transcription factor 3	Nucleus	transcription regulator
218524_at	0.717		E4F1	E4F transcription factor 1	Nucleus	transcription regulator
202623_at	-0.563		EAPP	E2F associated phosphoprotein	Cytoplasm	other
204278_s_at	-0.628		EBAG9	estrogen receptor binding site associated antigen 9	Cytoplasm	other
1559796_at	-0.089		EBF3	EBF transcription factor 3	Nucleus	transcription regulator
233850_s_at	0.211		EBF4	EBF family member 4	Nucleus	transcription regulator
225635_s_at	-0.388		EBLN3P	endogenous Bornavirus like nucleoprotein 3, pseudogene	Other	other
223306_at	-0.6		EBPL	EBP like	Cytoplasm	enzyme
203013_at	-0.377		ECD	ecdysoneless cell cycle regulator	Nucleus	transcription regulator
201749_at	1.13		ECE1	endothelin converting enzyme 1	Plasma Membrane	peptidase
219298_at	1.01		ECHDC3	enoyl-CoA hydratase domain containing 3	Cytoplasm	enzyme
209759_s_at	1.04		ECI1	enoyl-CoA delta isomerase 1	Cytoplasm	enzyme
214356_s_at	0.443		ECPAS	Ecm29 proteasome adaptor and scaffold	Cytoplasm	other
218225_at	1.31		ECSIT	ECSIT signaling integrator	Nucleus	transcription regulator
223243_s_at	1.17		EDEM3	ER degradation enhancing alpha-mannosidase like protein 3	Cytoplasm	enzyme
209058_at	0.427	D	EDF1	endothelial differentiation related factor 1	Nucleus	transcription regulator
209059_s_at	0.366	D	EDF1	endothelial differentiation related factor 1	Nucleus	transcription regulator
204840_s_at	-2.35	D	EEA1	early endosome antigen 1	Cytoplasm	other
225885_at	-0.469	D	EEA1	early endosome antigen 1	Cytoplasm	other
206468_s_at	-0.726		EEF1AKNMT	eEF1A lysine and N-terminal methyltransferase	Other	enzyme
200705_s_at	-0.352		EEF1B2	eukaryotic translation elongation factor 1 beta 2	Cytoplasm	translation regulator
214394_x_at	0.464	D	EEF1D	eukaryotic translation elongation factor 1 delta	Cytoplasm	translation regulator
203113_s_at	0.285	D	EEF1D	eukaryotic translation elongation factor 1 delta	Cytoplasm	translation regulator
204905_s_at	-0.549		EEF1E1	eukaryotic translation elongation factor 1 epsilon 1	Cytoplasm	translation regulator
225545_at	-0.746		EEF2K	eukaryotic elongation factor 2 kinase	Cytoplasm	kinase
227540_at	0.742		EEFSEC	eukaryotic elongation factor, selenocysteine-tRNA specific	Cytoplasm	translation regulator
201778_s_at	-0.469	D	EFCAB14	EF-hand calcium binding domain 14	Other	other
1559022_at	-0.697	D	EFCAB14	EF-hand calcium binding domain 14	Other	other
220591_s_at	-1.31		EFHC2	EF-hand domain containing 2	Cytoplasm	other
222483_at	0.479		EFHD2	EF-hand domain family member D2	Other	other
210132_at	-0.497		EFNA3	ephrin A3	Plasma Membrane	kinase
205107_s_at	0.644		EFNA4	ephrin A4	Plasma Membrane	kinase
212150_at	-0.677		EFR3A	EFR3 homolog A	Plasma Membrane	other
204400_at	0.465		EFS	embryonal Fyn-associated substrate	Cytoplasm	other
218825_at	1.2		EGFL7	EGF like domain multiple 7	Extracellular Space	other
224999_at	-0.508	D	EGFR	epidermal growth factor receptor	Plasma Membrane	kinase
201984_s_at	-0.642	D	EGFR	epidermal growth factor receptor	Plasma Membrane	kinase
220956_s_at	0.889		EGLN2	egl-9 family hypoxia inducible factor 2	Cytoplasm	enzyme
219232_s_at	-1.66		EGLN3	egl-9 family hypoxia inducible factor 3	Cytoplasm	enzyme
227404_s_at	-3.63	D	EGR1	early growth response 1	Nucleus	transcription regulator
201693_s_at	2.15	D	EGR1	early growth response 1	Nucleus	transcription regulator
206115_at	-1.05		EGR3	early growth response 3	Nucleus	transcription regulator
221870_at	1.07	D	EHD2	EH domain containing 2	Nucleus	other
45297_at	1.04	D	EHD2	EH domain containing 2	Nucleus	other
232360_at	1.21		EHF	ETS homologous factor	Nucleus	transcription regulator
202326_at	0.901		EHMT2	euchromatic histone lysine methyltransferase 2	Nucleus	transcription regulator
208670_s_at	-1.13	D	EID1	EP300 interacting inhibitor of differentiation 1	Nucleus	transcription regulator
208669_s_at	-0.547	D	EID1	EP300 interacting inhibitor of differentiation 1	Nucleus	transcription regulator
211956_s_at	-0.217	D	EIF1	eukaryotic translation initiation factor 1	Cytoplasm	translation regulator
202021_x_at	-0.517	D	EIF1	eukaryotic translation initiation factor 1	Cytoplasm	translation regulator
212227_x_at	-0.516	D	EIF1	eukaryotic translation initiation factor 1	Cytoplasm	translation regulator
212130_x_at	-0.429	D	EIF1	eukaryotic translation initiation factor 1	Cytoplasm	translation regulator
212225_at	-0.872	D	EIF1	eukaryotic translation initiation factor 1	Cytoplasm	translation regulator
201018_at	-0.65		EIF1AX	eukaryotic translation initiation factor 1A X-linked	Cytoplasm	translation regulator
223015_at	-0.373		EIF2A	eukaryotic translation initiation factor 2A	Cytoplasm	translation regulator
218696_at	-0.363		EIF2AK3	eukaryotic translation initiation factor 2 alpha kinase 3	Cytoplasm	kinase
218488_at	0.403		EIF2B3	eukaryotic translation initiation factor 2B subunit gamma	Cytoplasm	other
209429_x_at	0.63	D	EIF2B4	eukaryotic translation initiation factor 2B subunit delta	Cytoplasm	other
215482_s_at	0.437	D	EIF2B4	eukaryotic translation initiation factor 2B subunit delta	Cytoplasm	other
212351_at	0.31		EIF2B5	eukaryotic translation initiation factor 2B subunit epsilon	Cytoplasm	other
218253_s_at	-0.253		EIF2D	eukaryotic translation initiation factor 2D	Cytoplasm	transporter
201142_at	-0.299		EIF2S1	eukaryotic translation initiation factor 2 subunit alpha	Cytoplasm	translation regulator
208726_s_at	-0.527		EIF2S2	eukaryotic translation initiation factor 2 subunit beta	Cytoplasm	translation regulator
200597_at	-0.371		EIF3A	eukaryotic translation initiation factor 3 subunit A	Cytoplasm	other
208697_s_at	-0.316		EIF3E	eukaryotic translation initiation factor 3 subunit E	Cytoplasm	other
230479_at	-0.591		EIF3F	eukaryotic translation initiation factor 3 subunit F	Cytoplasm	translation regulator
208887_at	0.511		EIF3G	eukaryotic translation initiation factor 3 subunit G	Cytoplasm	other
235124_at	-0.316		EIF3J-DT	EIF3J divergent transcript	Other	other
212716_s_at	0.264		EIF3K	eukaryotic translation initiation factor 3 subunit K	Cytoplasm	translation regulator
1555996_s_at	-0.925		EIF4A2	eukaryotic translation initiation factor 4A2	Cytoplasm	translation regulator
211938_at	-0.35		EIF4B	eukaryotic translation initiation factor 4B	Cytoplasm	translation regulator
238461_at	-1.74		EIF4E3	eukaryotic translation initiation factor 4E family member 3	Cytoplasm	translation regulator
208770_s_at	-0.495	D	EIF4EBP2	eukaryotic translation initiation factor 4E binding protein 2	Cytoplasm	translation regulator
208769_at	-1.26	D	EIF4EBP2	eukaryotic translation initiation factor 4E binding protein 2	Cytoplasm	translation regulator
218626_at	-0.367		EIF4ENIF1	eukaryotic translation initiation factor 4E nuclear import factor 1	Cytoplasm	translation regulator
208624_s_at	-1.02		EIF4G1	eukaryotic translation initiation factor 4 gamma 1	Cytoplasm	translation regulator
208706_s_at	-0.223	D	EIF5	eukaryotic translation initiation factor 5	Cytoplasm	translation regulator
208705_s_at	0.293	D	EIF5	eukaryotic translation initiation factor 5	Cytoplasm	translation regulator
213753_x_at	0.982	D	EIF5A	eukaryotic translation initiation factor 5A	Cytoplasm	translation regulator
201122_x_at	0.92	D	EIF5A	eukaryotic translation initiation factor 5A	Cytoplasm	translation regulator
201027_s_at	-0.606		EIF5B	eukaryotic translation initiation factor 5B	Cytoplasm	translation regulator
244317_at	-0.977		ELAPOR2	endosome-lysosome associated apoptosis and autophagy regulator family member 2	Plasma Membrane	other
210361_s_at	-0.698		ELF2	E74 like ETS transcription factor 2	Nucleus	transcription regulator
210827_s_at	1.09	D	ELF3	E74 like ETS transcription factor 3	Nucleus	transcription regulator
201510_at	0.628	D	ELF3	E74 like ETS transcription factor 3	Nucleus	transcription regulator
229581_at	0.552		ELFN1	extracellular leucine rich repeat and fibronectin type III domain containing 1	Plasma Membrane	other
226982_at	-0.515		ELL2	elongation factor for RNA polymerase II 2	Nucleus	transcription regulator
220363_s_at	-1.26		ELMO2	engulfment and cell motility 2	Cytoplasm	other
219411_at	1.1		ELMO3	engulfment and cell motility 3	Cytoplasm	other
231930_at	-3.04	D	ELMOD1	ELMO domain containing 1	Other	other
1564787_at	-0.398	D	ELMOD1	ELMO domain containing 1	Other	other
213604_at	-0.224		ELOA	elongin A	Nucleus	transcription regulator
200085_s_at	0.322		ELOB	elongin B	Nucleus	transcription regulator
214153_at	0.855		ELOVL5	ELOVL fatty acid elongase 5	Cytoplasm	enzyme
227180_at	-1.6		ELOVL7	ELOVL fatty acid elongase 7	Cytoplasm	enzyme
243735_at	-1.59		ELP2	elongator acetyltransferase complex subunit 2	Cytoplasm	other
223286_at	0.504		ELP5	elongator acetyltransferase complex subunit 5	Cytoplasm	other
223277_at	0.51		ELP6	elongator acetyltransferase complex subunit 6	Other	other
239072_at	-1.77	D	EMB	embigin	Plasma Membrane	other
226789_at	-2.49	D	EMB	embigin	Plasma Membrane	other
237005_at	1.23		EMC3-AS1	EMC3 antisense RNA 1	Other	other
223043_at	-0.389	D	EMC4	ER membrane protein complex subunit 4	Cytoplasm	other
223857_x_at	-0.335	D	EMC4	ER membrane protein complex subunit 4	Cytoplasm	other
217898_at	-0.351		EMC7	ER membrane protein complex subunit 7	Cytoplasm	other
219203_at	0.858		EMC9	ER membrane protein complex subunit 9	Plasma Membrane	other
219436_s_at	-0.99		EMCN	endomucin	Extracellular Space	other
209477_at	0.692		EMD	emerin	Nucleus	other
1569868_s_at	0.67		EME2	essential meiotic structure-specific endonuclease subunit 2	Other	other
204398_s_at	-0.744		EML2	EMAP like 2	Cytoplasm	other
203442_x_at	0.621	D	EML3	EMAP like 3	Other	other
212969_x_at	0.611	D	EML3	EMAP like 3	Other	other
220386_s_at	-1.42	D	EML4	EMAP like 4	Cytoplasm	other
223068_at	-0.304	D	EML4	EMAP like 4	Cytoplasm	other
1556732_at	-0.644	D	EML4	EMAP like 4	Cytoplasm	other
225079_at	-1.18	D	EMP2	epithelial membrane protein 2	Plasma Membrane	other
225078_at	-0.703	D	EMP2	epithelial membrane protein 2	Plasma Membrane	other
219012_s_at	-0.603		EMSY	EMSY transcriptional repressor, BRCA2 interacting	Nucleus	other
221950_at	-0.833		EMX2	empty spiracles homeobox 2	Nucleus	transcription regulator
212573_at	-0.423		ENDOD1	endonuclease domain containing 1	Extracellular Space	enzyme
204824_at	0.965		ENDOG	endonuclease G	Cytoplasm	enzyme
220349_s_at	0.718		ENGASE	endo-beta-N-acetylglucosaminidase	Cytoplasm	enzyme
223407_at	1.18		ENKD1	enkurin domain containing 1	Cytoplasm	other
201231_s_at	0.714		ENO1	enolase 1	Cytoplasm	enzyme
204483_at	0.515		ENO3	enolase 3	Cytoplasm	enzyme
204643_s_at	-0.221		ENOX2	ecto-NOX disulfide-thiol exchanger 2	Plasma Membrane	enzyme
221487_s_at	-0.921		ENSA	endosulfine alpha	Cytoplasm	transporter
201704_at	1.17		ENTPD6	ectonucleoside triphosphate diphosphohydrolase 6	Cytoplasm	enzyme
218427_at	0.483		ENTR1	endosome associated trafficking regulator 1	Cytoplasm	other
226775_at	-0.651	D	ENY2	ENY2 transcription and export complex 2 subunit	Nucleus	transcription regulator
218482_at	-0.287	D	ENY2	ENY2 transcription and export complex 2 subunit	Nucleus	transcription regulator
213579_s_at	-0.853		EP300	E1A binding protein p300	Nucleus	transcription regulator
201718_s_at	-1.78		EPB41L2	erythrocyte membrane protein band 4.1 like 2	Plasma Membrane	other
211776_s_at	-1.51	D	EPB41L3	erythrocyte membrane protein band 4.1 like 3	Plasma Membrane	other
206710_s_at	-1.32	D	EPB41L3	erythrocyte membrane protein band 4.1 like 3	Plasma Membrane	other
225698_at	-0.442		EPB41L4A-AS1	EPB41L4A antisense RNA 1	Other	other
223427_s_at	-0.754		EPB41L4B	erythrocyte membrane protein band 4.1 like 4B	Cytoplasm	transporter
227638_at	-0.704	D	EPG5	ectopic P-granules autophagy protein 5 homolog	Cytoplasm	other
232031_s_at	-0.839	D	EPG5	ectopic P-granules autophagy protein 5 homolog	Cytoplasm	other
228948_at	-1.06		EPHA4	EPH receptor A4	Plasma Membrane	kinase
204600_at	0.759		EPHB3	EPH receptor B3	Plasma Membrane	kinase
226667_x_at	1		EPN1	epsin 1	Plasma Membrane	other
203463_s_at	-0.991		EPN2	epsin 2	Cytoplasm	other
217887_s_at	-0.388		EPS15	epidermal growth factor receptor pathway substrate 15	Cytoplasm	other
218180_s_at	0.864	D	EPS8L2	EPS8 like 2	Cytoplasm	other
222546_s_at	-0.843	D	EPS8L2	EPS8 like 2	Cytoplasm	other
222473_s_at	-0.913	D	ERBIN	erbb2 interacting protein	Cytoplasm	other
217941_s_at	-0.495	D	ERBIN	erbb2 interacting protein	Cytoplasm	other
203719_at	0.752		ERCC1	ERCC excision repair 1, endonuclease non-catalytic subunit	Nucleus	enzyme
213468_at	0.138		ERCC2	ERCC excision repair 2, TFIIH core complex helicase subunit	Nucleus	enzyme
1554883_a_at	-0.694		ERCC8	ERCC excision repair 8, CSA ubiquitin ligase complex subunit	Nucleus	transcription regulator
205767_at	-3.45		EREG	epiregulin	Extracellular Space	growth factor
230368_at	0.749		ERF	ETS2 repressor factor	Nucleus	transcription regulator
241926_s_at	-0.979		ERG	ETS transcription factor ERG	Nucleus	transcription regulator
224577_at	-0.46		ERGIC1	endoplasmic reticulum-golgi intermediate compartment 1	Cytoplasm	other
240172_at	-0.749		ERGIC2	ERGIC and golgi 2	Cytoplasm	other
224630_at	-0.673		ERLEC1	endoplasmic reticulum lectin 1	Cytoplasm	other
202444_s_at	-1.27		ERLIN1	ER lipid raft associated 1	Plasma Membrane	other
221543_s_at	0.393		ERLIN2	ER lipid raft associated 2	Cytoplasm	other
218342_s_at	-0.958		ERMP1	endoplasmic reticulum metallopeptidase 1	Cytoplasm	other
225369_at	0.811		ESAM	endothelial cell adhesion molecule	Plasma Membrane	other
209009_at	-0.32		ESD	esterase D	Cytoplasm	enzyme
38158_at	0.495		ESPL1	extra spindle pole bodies like 1, separase	Nucleus	peptidase
242327_x_at	0.861		ESPN	espin	Cytoplasm	other
205225_at	-1.73		ESR1	estrogen receptor 1	Nucleus	ligand-dependent nuclear receptor
219121_s_at	-1.43		ESRP1	epithelial splicing regulatory protein 1	Nucleus	other
1487_at	0.957		ESRRA	estrogen related receptor alpha	Nucleus	transcription regulator
32032_at	0.784	D	ESS2	ess-2 splicing factor homolog	Nucleus	other
204383_at	0.975	D	ESS2	ess-2 splicing factor homolog	Nucleus	other
239770_at	-1.68		ESYT3	extended synaptotagmin 3	Plasma Membrane	other
201574_at	-0.393		ETF1	eukaryotic translation termination factor 1	Cytoplasm	translation regulator
202942_at	0.831		ETFB	electron transfer flavoprotein subunit beta	Cytoplasm	transporter
231640_at	-1.69		ETFRF1	electron transfer flavoprotein regulatory factor 1	Cytoplasm	other
204034_at	0.709		ETHE1	ETHE1 persulfide dioxygenase	Cytoplasm	enzyme
221911_at	1.94		ETV1	ETS variant transcription factor 1	Nucleus	transcription regulator
227200_at	-0.719		ETV3	ETS variant transcription factor 3	Nucleus	transcription regulator
224225_s_at	-1.79		ETV7	ETS variant transcription factor 7	Nucleus	transcription regulator
220134_x_at	0.758	D	EVA1B	eva-1 homolog B	Other	other
221710_x_at	0.692	D	EVA1B	eva-1 homolog B	Other	other
227188_at	0.422		EVA1C	eva-1 homolog C	Other	other
226411_at	0.522		EVI5L	ecotropic viral integration site 5 like	Other	other
209214_s_at	0.302	D	EWSR1	EWS RNA binding protein 1	Nucleus	other
210012_s_at	-0.438	D	EWSR1	EWS RNA binding protein 1	Nucleus	other
241363_at	0.362	D	EXD3	exonuclease 3'-5' domain containing 3	Other	other
220838_at	0.206	D	EXD3	exonuclease 3'-5' domain containing 3	Other	other
212630_at	0.532		EXOC3	exocyst complex component 3	Plasma Membrane	transporter
240528_s_at	-2.54		EXOC4	exocyst complex component 4	Cytoplasm	transporter
222726_s_at	-0.646		EXOC5	exocyst complex component 5	Cytoplasm	other
233924_s_at	-0.569		EXOC6	exocyst complex component 6	Plasma Membrane	transporter
225900_at	-0.923		EXOC6B	exocyst complex component 6B	Other	other
212034_s_at	0.392		EXOC7	exocyst complex component 7	Cytoplasm	transporter
1559044_at	-0.667		EXOSC1	exosome component 1	Nucleus	enzyme
209527_at	0.545		EXOSC2	exosome component 2	Nucleus	enzyme
58696_at	0.724	D	EXOSC4	exosome component 4	Nucleus	enzyme
218695_at	0.886	D	EXOSC4	exosome component 4	Nucleus	enzyme
1553947_at	-1.85		EXOSC6	exosome component 6	Nucleus	other
208622_s_at	-1.71	D	EZR	ezrin	Plasma Membrane	other
208621_s_at	-3.64	D	EZR	ezrin	Plasma Membrane	other
208623_s_at	-0.598	D	EZR	ezrin	Plasma Membrane	other
217234_s_at	-2.25	D	EZR	ezrin	Plasma Membrane	other
203989_x_at	-1.2		F2R	coagulation factor II thrombin receptor	Plasma Membrane	G-protein coupled receptor
206429_at	-3.56		F2RL1	F2R like trypsin receptor 1	Plasma Membrane	G-protein coupled receptor
204363_at	-1.13		F3	coagulation factor III, tissue factor	Plasma Membrane	transmembrane receptor
204714_s_at	1.93	D	F5	coagulation factor V	Extracellular Space	other
231029_at	2.12	D	F5	coagulation factor V	Extracellular Space	other
204231_s_at	0.706		FAAH	fatty acid amide hydrolase	Plasma Membrane	enzyme
221800_s_at	1.06	D	FAAP100	FA core complex associated protein 100	Nucleus	other
228136_s_at	0.194	D	FAAP100	FA core complex associated protein 100	Nucleus	other
229113_s_at	0.999		FAAP20	FA core complex associated protein 20	Nucleus	other
204257_at	1.08		FADS3	fatty acid desaturase 3	Plasma Membrane	enzyme
212108_at	-0.439		FAF2	Fas associated factor family member 2	Cytoplasm	other
222056_s_at	0.758		FAHD2A	fumarylacetoacetate hydrolase domain containing 2A	Other	enzyme
228198_s_at	0.889		FAHD2CP	fumarylacetoacetate hydrolase domain containing 2C, pseudogene	Other	other
220575_at	0.202		FAM106A	family with sequence similarity 106 member A	Other	other
223058_at	-0.869		FAM107B	family with sequence similarity 107 member B	Other	other
221249_s_at	-0.469		FAM117A	family with sequence similarity 117 member A	Other	transporter
1555948_s_at	-1	D	FAM120A	family with sequence similarity 120A	Cytoplasm	other
200767_s_at	-0.687	D	FAM120A	family with sequence similarity 120A	Cytoplasm	other
1558761_a_at	0.784	D	FAM120AOS	family with sequence similarity 120A opposite strand	Other	other
225395_s_at	-0.61	D	FAM120AOS	family with sequence similarity 120A opposite strand	Other	other
227895_at	0.433		FAM120B	family with sequence similarity 120B	Nucleus	other
226443_at	-0.588	D	FAM122A	family with sequence similarity 122A	Extracellular Space	other
235043_at	-0.509	D	FAM122A	family with sequence similarity 122A	Extracellular Space	other
230519_at	0.306		FAM124A	family with sequence similarity 124 member A	Other	other
232807_at	0.371		FAM131A	family with sequence similarity 131 member A	Other	transporter
235469_at	1.32		FAM133B	family with sequence similarity 133 member B	Other	other
243020_at	0.72		FAM13A-AS1	FAM13A antisense RNA 1	Other	other
213896_x_at	-0.69	D	FAM149B1	family with sequence similarity 149 member B1	Other	other
213463_s_at	-0.45	D	FAM149B1	family with sequence similarity 149 member B1	Other	other
231886_at	1.33		FAM157A/FAM157B	family with sequence similarity 157 member A	Other	other
223637_s_at	0.342		FAM160A2	family with sequence similarity 160 member A2	Cytoplasm	other
218337_at	1		FAM160B2	family with sequence similarity 160 member B2	Other	other
227370_at	-1.09		FAM171B	family with sequence similarity 171 member B	Other	other
226752_at	-0.839		FAM174A	family with sequence similarity 174 member A	Extracellular Space	other
221587_s_at	0.753		FAM174C	family with sequence similarity 174 member C	Other	other
227029_at	-0.38		FAM177A1	family with sequence similarity 177 member A1	Other	other
203550_s_at	0.507		FAM189B	family with sequence similarity 189 member B	Other	other
203600_s_at	0.412		FAM193A	family with sequence similarity 193 member A	Other	other
1557014_a_at	-0.81		FAM201A	family with sequence similarity 201 member A	Other	other
222617_s_at	-0.56		FAM204A	family with sequence similarity 204 member A	Other	other
243750_x_at	0.485		FAM207A	family with sequence similarity 207 member A	Other	other
202915_s_at	-0.718		FAM20B	FAM20B glycosaminoglycan xylosylkinase	Extracellular Space	enzyme
224693_at	-1.27		FAM210B	family with sequence similarity 210 member B	Extracellular Space	other
225327_at	-0.592		FAM214A	family with sequence similarity 214 member A	Other	other
211433_x_at	0.603		FAM214B	family with sequence similarity 214 member B	Nucleus	other
225313_at	-0.321		FAM217B	family with sequence similarity 217 member B	Other	other
224798_s_at	-0.564		FAM219B	family with sequence similarity 219 member B	Other	other
224452_s_at	-0.669		FAM220A	family with sequence similarity 220 member A	Nucleus	other
224749_at	0.766		FAM234A	family with sequence similarity 234 member A	Plasma Membrane	other
231196_x_at	1.03		FAM238C	family with sequence similarity 238 member C	Other	other
209405_s_at	0.728	D	FAM3A	FAM3 metabolism regulating signaling molecule A	Extracellular Space	other
38043_at	0.965	D	FAM3A	FAM3 metabolism regulating signaling molecule A	Extracellular Space	other
201889_at	-0.499		FAM3C	FAM3 metabolism regulating signaling molecule C	Extracellular Space	cytokine
203262_s_at	0.65		FAM50A	family with sequence similarity 50 member A	Nucleus	other
1569139_s_at	1.41		FAM53A	family with sequence similarity 53 member A	Nucleus	other
203206_at	0.62		FAM53B	family with sequence similarity 53 member B	Nucleus	other
232202_at	-1.37		FAM83B	family with sequence similarity 83 member B	Cytoplasm	other
212484_at	0.801	D	FAM89B	family with sequence similarity 89 member B	Cytoplasm	other
32209_at	0.708	D	FAM89B	family with sequence similarity 89 member B	Cytoplasm	other
203420_at	-0.502		FAM8A1	family with sequence similarity 8 member A1	Other	other
225086_at	-0.526	D	FAM98B	family with sequence similarity 98 member B	Nucleus	enzyme
1564637_a_at	-0.431	D	FAM98B	family with sequence similarity 98 member B	Nucleus	enzyme
227951_s_at	0.789		FAM98C	family with sequence similarity 98 member C	Other	other
203805_s_at	0.827		FANCA	FA complementation group A	Nucleus	other
242560_at	0.942		FANCD2	FA complementation group D2	Nucleus	other
203564_at	0.63		FANCG	FA complementation group G	Nucleus	other
213007_at	1.31		FANCI	FA complementation group I	Nucleus	other
202159_at	1.26		FARSA	phenylalanyl-tRNA synthetase subunit alpha	Cytoplasm	enzyme
216252_x_at	-1.98	D	FAS	Fas cell surface death receptor	Plasma Membrane	transmembrane receptor
215719_x_at	-1.69	D	FAS	Fas cell surface death receptor	Plasma Membrane	transmembrane receptor
214114_x_at	0.655	D	FASTK	Fas activated serine/threonine kinase	Cytoplasm	kinase
210975_x_at	0.432	D	FASTK	Fas activated serine/threonine kinase	Cytoplasm	kinase
219002_at	0.834		FASTKD1	FAST kinase domains 1	Cytoplasm	other
219200_at	-0.402		FASTKD3	FAST kinase domains 3	Cytoplasm	other
1555288_s_at	0.669		FBF1	Fas binding factor 1	Nucleus	other
202994_s_at	-1.45	D	FBLN1	fibulin 1	Extracellular Space	other
202995_s_at	-1.99	D	FBLN1	fibulin 1	Extracellular Space	other
201787_at	-1.44	D	FBLN1	fibulin 1	Extracellular Space	other
207835_at	-0.773	D	FBLN1	fibulin 1	Extracellular Space	other
203088_at	-1.34		FBLN5	fibulin 5	Extracellular Space	other
202765_s_at	-2.58		FBN1	fibrillin 1	Extracellular Space	other
218938_at	0.537		FBXL15	F-box and leucine rich repeat protein 15	Cytoplasm	other
228277_at	1.27		FBXL19	F-box and leucine rich repeat protein 19	Cytoplasm	enzyme
225132_at	-0.673		FBXL3	F-box and leucine rich repeat protein 3	Nucleus	enzyme
219189_at	1.12		FBXL6	F-box and leucine rich repeat protein 6	Other	enzyme
203255_at	0.395		FBXO11	F-box protein 11	Cytoplasm	enzyme
219305_x_at	0.97		FBXO2	F-box protein 2	Cytoplasm	enzyme
212231_at	-0.413		FBXO21	F-box protein 21	Extracellular Space	enzyme
228615_at	-0.351		FBXO25	F-box protein 25	Nucleus	enzyme
1555970_at	0.743	D	FBXO28	F-box protein 28	Nucleus	other
202271_at	-0.578	D	FBXO28	F-box protein 28	Nucleus	other
202272_s_at	-0.82	D	FBXO28	F-box protein 28	Nucleus	other
218432_at	-0.692		FBXO3	F-box protein 3	Cytoplasm	enzyme
226541_at	-0.373		FBXO30	F-box protein 30	Extracellular Space	enzyme
222352_at	0.435		FBXO31	F-box protein 31	Extracellular Space	enzyme
226970_at	0.219		FBXO33	F-box protein 33	Other	other
218539_at	-0.341		FBXO34	F-box protein 34	Other	other
44040_at	0.623		FBXO41	F-box protein 41	Cytoplasm	other
225099_at	-1.46		FBXO45	F-box protein 45	Plasma Membrane	other
205310_at	0.534		FBXO46	F-box protein 46	Other	other
1554423_a_at	-0.543		FBXO7	F-box protein 7	Cytoplasm	enzyme
1554806_a_at	-0.895		FBXO8	F-box protein 8	Cytoplasm	other
1566509_s_at	-0.56		FBXO9	F-box protein 9	Cytoplasm	enzyme
209455_at	-0.541	D	FBXW11	F-box and WD repeat domain containing 11	Cytoplasm	enzyme
209456_s_at	-1.16	D	FBXW11	F-box and WD repeat domain containing 11	Cytoplasm	enzyme
215600_x_at	0.422		FBXW12	F-box and WD repeat domain containing 12	Cytoplasm	enzyme
209630_s_at	-0.206		FBXW2	F-box and WD repeat domain containing 2	Cytoplasm	enzyme
223050_s_at	0.913		FBXW5	F-box and WD repeat domain containing 5	Cytoplasm	other
222729_at	-1.99	D	FBXW7	F-box and WD repeat domain containing 7	Nucleus	enzyme
218751_s_at	0.538	D	FBXW7	F-box and WD repeat domain containing 7	Nucleus	enzyme
223419_at	0.716		FBXW9	F-box and WD repeat domain containing 9	Cytoplasm	other
203561_at	-1.45		FCGR2A	Fc fragment of IgG receptor IIa	Plasma Membrane	transmembrane receptor
211395_x_at	-1.75		FCGR2C	Fc fragment of IgG receptor IIc (gene/pseudogene)	Plasma Membrane	transmembrane receptor
221601_s_at	0.385		FCMR	Fc fragment of IgM receptor	Plasma Membrane	other
203647_s_at	-0.734	D	FDX1	ferredoxin 1	Cytoplasm	transporter
203646_at	-0.432	D	FDX1	ferredoxin 1	Cytoplasm	transporter
226451_at	0.888		FDX2	ferredoxin 2	Cytoplasm	transporter
229989_at	-0.375		FDXACB1	ferredoxin-fold anticodon binding domain containing 1	Other	other
207813_s_at	0.776		FDXR	ferredoxin reductase	Cytoplasm	enzyme
203116_s_at	-0.649		FECH	ferrochelatase	Cytoplasm	enzyme
213341_at	-0.536		FEM1C	fem-1 homolog C	Nucleus	transcription regulator
232064_at	-0.603		FER	FER tyrosine kinase	Cytoplasm	kinase
203562_at	-1.01		FEZ1	fasciculation and elongation protein zeta 1	Cytoplasm	other
204819_at	0.435		FGD1	FYVE, RhoGEF and PH domain containing 1	Cytoplasm	other
227811_at	1.26		FGD3	FYVE, RhoGEF and PH domain containing 3	Cytoplasm	other
227948_at	0.956		FGD4	FYVE, RhoGEF and PH domain containing 4	Cytoplasm	other
208228_s_at	-1.15	D	FGFR2	fibroblast growth factor receptor 2	Plasma Membrane	kinase
203639_s_at	-2.06	D	FGFR2	fibroblast growth factor receptor 2	Plasma Membrane	kinase
211401_s_at	-1.78	D	FGFR2	fibroblast growth factor receptor 2	Plasma Membrane	kinase
203638_s_at	-0.621	D	FGFR2	fibroblast growth factor receptor 2	Plasma Membrane	kinase
208234_x_at	-0.646	D	FGFR2	fibroblast growth factor receptor 2	Plasma Membrane	kinase
219718_at	-0.403		FGGY	FGGY carbohydrate kinase domain containing	Other	enzyme
208438_s_at	0.681		FGR	FGR proto-oncogene, Src family tyrosine kinase	Nucleus	kinase
203032_s_at	-0.947		FH	fumarate hydratase	Cytoplasm	enzyme
218818_at	0.419		FHL3	four and a half LIM domains 3	Plasma Membrane	other
218530_at	0.449		FHOD1	formin homology 2 domain containing 1	Cytoplasm	other
226769_at	-1.06	D	FIBIN	fin bud initiation factor homolog	Cytoplasm	other
231001_at	-1.31	D	FIBIN	fin bud initiation factor homolog	Cytoplasm	other
1570515_a_at	-0.616		FILIP1	filamin A interacting protein 1	Cytoplasm	other
1554424_at	-1.54	D	FIP1L1	factor interacting with PAPOLA and CPSF1	Nucleus	other
221007_s_at	-0.433	D	FIP1L1	factor interacting with PAPOLA and CPSF1	Nucleus	other
219117_s_at	0.363		FKBP11	FKBP prolyl isomerase 11	Cytoplasm	enzyme
235311_at	-0.899		FKBP14	FKBP prolyl isomerase 14	Cytoplasm	enzyme
203391_at	0.505		FKBP2	FKBP prolyl isomerase 2	Cytoplasm	enzyme
223667_at	-0.599		FKBP7	FKBP prolyl isomerase 7	Cytoplasm	enzyme
212169_at	-0.52		FKBP9	FKBP prolyl isomerase 9	Cytoplasm	enzyme
227882_at	0.966		FKRP	fukutin related protein	Cytoplasm	other
212541_at	1.07		FLAD1	flavin adenine dinucleotide synthetase 1	Cytoplasm	enzyme
215704_at	-2.37		FLG	filaggrin	Cytoplasm	other
1569410_at	-1.77		FLG2	filaggrin family member 2	Cytoplasm	other
210786_s_at	-1.45		FLI1	Fli-1 proto-oncogene, ETS transcription factor	Nucleus	transcription regulator
228832_at	0.612		FLJ20021	uncharacterized LOC90024	Other	other
219250_s_at	-1.66		FLRT3	fibronectin leucine rich transmembrane protein 3	Plasma Membrane	other
226498_at	-1.54		FLT1	fms related receptor tyrosine kinase 1	Plasma Membrane	kinase
228191_at	0.436		FLVCR1	FLVCR heme transporter 1	Plasma Membrane	transporter
226079_at	0.752		FLYWCH2	FLYWCH family member 2	Other	other
226780_s_at	0.632	D	FMC1	formation of mitochondrial complex V assembly factor 1 homolog	Cytoplasm	other
226781_at	0.62	D	FMC1	formation of mitochondrial complex V assembly factor 1 homolog	Cytoplasm	other
226184_at	1.3		FMNL2	formin like 2	Cytoplasm	other
210495_x_at	-0.812		FN1	fibronectin 1	Extracellular Space	enzyme
212288_at	-0.372		FNBP1	formin binding protein 1	Nucleus	enzyme
226930_at	-2.47		FNDC1	fibronectin type III domain containing 1	Plasma Membrane	other
225924_at	0.549		FNIP2	folliculin interacting protein 2	Cytoplasm	other
209471_s_at	-0.832		FNTA	farnesyltransferase, CAAX box, alpha	Cytoplasm	enzyme
206307_s_at	-0.755		FOXD1	forkhead box D1	Nucleus	transcription regulator
203734_at	-0.498		FOXJ2	forkhead box J2	Nucleus	transcription regulator
206015_s_at	-0.176		FOXJ3	forkhead box J3	Nucleus	transcription regulator
223409_at	1.11		FOXK2	forkhead box K2	Nucleus	transcription regulator
202580_x_at	1.28		FOXM1	forkhead box M1	Nucleus	transcription regulator
218031_s_at	-1.15	D	FOXN3	forkhead box N3	Nucleus	transcription regulator
241984_at	-0.801	D	FOXN3	forkhead box N3	Nucleus	transcription regulator
222494_at	-0.513	D	FOXN3	forkhead box N3	Nucleus	transcription regulator
202723_s_at	-0.665		FOXO1	forkhead box O1	Nucleus	transcription regulator
224891_at	-0.258	D	FOXO3	forkhead box O3	Nucleus	transcription regulator
224889_at	0.258	D	FOXO3	forkhead box O3	Nucleus	transcription regulator
204132_s_at	-0.6	D	FOXO3	forkhead box O3	Nucleus	transcription regulator
210655_s_at	-1.13		FOXO3B	forkhead box O3B	Other	other
224838_at	0.344	D	FOXP1	forkhead box P1	Nucleus	transcription regulator
224837_at	0.41	D	FOXP1	forkhead box P1	Nucleus	transcription regulator
223287_s_at	0.954	D	FOXP1	forkhead box P1	Nucleus	transcription regulator
232096_x_at	0.619		FOXP1-IT1	FOXP1 intronic transcript 1	Other	other
1555516_at	-0.504		FOXP2	forkhead box P2	Nucleus	transcription regulator
227120_at	1.13		FOXP4	forkhead box P4	Nucleus	transcription regulator
227475_at	-1.04		FOXQ1	forkhead box Q1	Nucleus	transcription regulator
223128_at	0.874		FOXRED1	FAD dependent oxidoreductase domain containing 1	Cytoplasm	other
213056_at	-0.498		FRMD4B	FERM domain containing 4B	Cytoplasm	other
225464_at	-1.42	D	FRMD6	FERM domain containing 6	Cytoplasm	other
225481_at	-0.714	D	FRMD6	FERM domain containing 6	Cytoplasm	other
214318_s_at	-1.37		FRY	FRY microtubule binding protein	Extracellular Space	other
1554260_a_at	-0.562		FRYL	FRY like transcription coactivator	Other	other
212824_at	0.432	D	FUBP3	far upstream element binding protein 3	Nucleus	transcription regulator
239193_at	-0.67	D	FUBP3	far upstream element binding protein 3	Nucleus	transcription regulator
235346_at	-0.506		FUNDC1	FUN14 domain containing 1	Cytoplasm	other
230259_at	0.694		FUOM	fucose mutarotase	Cytoplasm	enzyme
1565717_s_at	-4.07	D	FUS	FUS RNA binding protein	Nucleus	transcription regulator
217370_x_at	-1.83	D	FUS	FUS RNA binding protein	Nucleus	transcription regulator
201635_s_at	-1.52		FXR1	FMR1 autosomal homolog 1	Cytoplasm	other
218204_s_at	-0.413		FYCO1	FYVE and coiled-coil domain autophagy adaptor 1	Cytoplasm	other
216033_s_at	-1.27		FYN	FYN proto-oncogene, Src family tyrosine kinase	Plasma Membrane	kinase
224641_at	-0.763	D	FYTTD1	forty-two-three domain containing 1	Nucleus	other
224642_at	-1.46	D	FYTTD1	forty-two-three domain containing 1	Nucleus	other
203987_at	-0.531		FZD6	frizzled class receptor 6	Plasma Membrane	G-protein coupled receptor
223254_s_at	-0.912		G2E3	G2/M-phase specific E3 ubiquitin protein ligase	Cytoplasm	enzyme
206383_s_at	-0.853		G3BP2	G3BP stress granule assembly factor 2	Cytoplasm	enzyme
44654_at	0.741		G6PC3	glucose-6-phosphatase catalytic subunit 3	Cytoplasm	phosphatase
226002_at	-0.823	D	GAB1	GRB2 associated binding protein 1	Cytoplasm	other
207112_s_at	-0.317	D	GAB1	GRB2 associated binding protein 1	Cytoplasm	other
200645_at	-0.266		GABARAP	GABA type A receptor-associated protein	Cytoplasm	transporter
209046_s_at	-0.607		GABARAPL2	GABA type A receptor associated protein like 2	Cytoplasm	other
207574_s_at	0.416	D	GADD45B	growth arrest and DNA damage inducible beta	Cytoplasm	other
209304_x_at	0.261	D	GADD45B	growth arrest and DNA damage inducible beta	Cytoplasm	other
204121_at	1.03		GADD45G	growth arrest and DNA damage inducible gamma	Nucleus	other
212891_s_at	0.717		GADD45GIP1	GADD45G interacting protein 1	Nucleus	other
40225_at	0.45	D	GAK	cyclin G associated kinase	Nucleus	kinase
202281_at	0.357	D	GAK	cyclin G associated kinase	Nucleus	kinase
204417_at	-0.522		GALC	galactosylceramidase	Cytoplasm	enzyme
202528_at	0.871	D	GALE	UDP-galactose-4-epimerase	Cytoplasm	enzyme
1557651_x_at	0.476	D	GALE	UDP-galactose-4-epimerase	Cytoplasm	enzyme
234974_at	0.521		GALM	galactose mutarotase	Cytoplasm	enzyme
206335_at	0.625		GALNS	galactosamine (N-acetyl)-6-sulfatase	Cytoplasm	enzyme
201723_s_at	-1.23	D	GALNT1	polypeptide N-acetylgalactosaminyltransferase 1	Cytoplasm	enzyme
1568618_a_at	-1.7	D	GALNT1	polypeptide N-acetylgalactosaminyltransferase 1	Cytoplasm	enzyme
201724_s_at	-0.441	D	GALNT1	polypeptide N-acetylgalactosaminyltransferase 1	Cytoplasm	enzyme
201722_s_at	-0.871	D	GALNT1	polypeptide N-acetylgalactosaminyltransferase 1	Cytoplasm	enzyme
222773_s_at	-1.89	D	GALNT12	polypeptide N-acetylgalactosaminyltransferase 12	Cytoplasm	enzyme
218885_s_at	-0.932	D	GALNT12	polypeptide N-acetylgalactosaminyltransferase 12	Cytoplasm	enzyme
1552474_a_at	0.821		GAMT	guanidinoacetate N-methyltransferase	Cytoplasm	enzyme
228567_at	-1.68		GAN	gigaxonin	Cytoplasm	other
236077_at	0.6	D	GANC	glucosidase alpha, neutral C	Extracellular Space	enzyme
235714_at	0.481	D	GANC	glucosidase alpha, neutral C	Extracellular Space	enzyme
AFFX-HUMGAPDH/M33197_3_at	0.414	D	GAPDH	glyceraldehyde-3-phosphate dehydrogenase	Cytoplasm	enzyme
213453_x_at	0.479	D	GAPDH	glyceraldehyde-3-phosphate dehydrogenase	Cytoplasm	enzyme
212804_s_at	-0.851	D	GAPVD1	GTPase activating protein and VPS9 domains 1	Cytoplasm	other
214869_x_at	-1.8	D	GAPVD1	GTPase activating protein and VPS9 domains 1	Cytoplasm	other
212802_s_at	-0.241	D	GAPVD1	GTPase activating protein and VPS9 domains 1	Cytoplasm	other
219110_at	-0.347		GAR1	GAR1 ribonucleoprotein	Nucleus	other
235065_at	-0.858	D	GAREM1	GRB2 associated regulator of MAPK1 subtype 1	Nucleus	other
219377_at	-0.449	D	GAREM1	GRB2 associated regulator of MAPK1 subtype 1	Nucleus	other
203288_at	-0.416		GARRE1	granule associated Rac and RHOG effector 1	Extracellular Space	other
212379_at	-0.578	D	GART	phosphoribosylglycinamide formyltransferase, phosphoribosylglycinamide synthetase, phosphoribosylaminoimidazole synthetase	Cytoplasm	enzyme
230766_at	1.02	D	GART	phosphoribosylglycinamide formyltransferase, phosphoribosylglycinamide synthetase, phosphoribosylaminoimidazole synthetase	Cytoplasm	enzyme
204457_s_at	-0.93	D	GAS1	growth arrest specific 1	Plasma Membrane	other
204456_s_at	-1.62	D	GAS1	growth arrest specific 1	Plasma Membrane	other
235709_at	0.371		GAS2L3	growth arrest specific 2 like 3	Other	other
210872_x_at	-2.57	D	GAS7	growth arrest specific 7	Cytoplasm	other
207704_s_at	-2.19	D	GAS7	growth arrest specific 7	Cytoplasm	other
202192_s_at	-0.804	D	GAS7	growth arrest specific 7	Cytoplasm	other
211067_s_at	-1.66	D	GAS7	growth arrest specific 7	Cytoplasm	other
202191_s_at	-0.946	D	GAS7	growth arrest specific 7	Cytoplasm	other
227968_at	0.778		GATD1	glutamine amidotransferase like class 1 domain containing 1	Cytoplasm	other
216733_s_at	-1.79	D	GATM	glycine amidinotransferase	Cytoplasm	enzyme
231686_at	-1.86	D	GATM	glycine amidinotransferase	Cytoplasm	enzyme
210589_s_at	0.643		GBAP1	glucosylceramidase beta pseudogene 1	Other	other
205164_at	1.25		GCAT	glycine C-acetyltransferase	Cytoplasm	enzyme
208369_s_at	0.622	D	GCDH	glutaryl-CoA dehydrogenase	Cytoplasm	enzyme
203500_at	0.641	D	GCDH	glutaryl-CoA dehydrogenase	Cytoplasm	enzyme
216305_s_at	-0.362		GCFC2	GC-rich sequence DNA-binding factor 2	Nucleus	transcription regulator
236140_at	0.785		GCLM	glutamate-cysteine ligase modifier subunit	Cytoplasm	enzyme
212139_at	0.63		GCN1	GCN1 activator of EIF2AK4	Cytoplasm	translation regulator
202593_s_at	-1.13		GDE1	glycerophosphodiester phosphodiesterase 1	Plasma Membrane	enzyme
214238_at	-0.374		GDF7	growth differentiation factor 7	Extracellular Space	growth factor
201864_at	0.422		GDI1	GDP dissociation inhibitor 1	Cytoplasm	other
200008_s_at	-0.874		GDI2	GDP dissociation inhibitor 2	Cytoplasm	other
32502_at	0.868	D	GDPD5	glycerophosphodiester phosphodiesterase domain containing 5	Plasma Membrane	enzyme
213343_s_at	0.519	D	GDPD5	glycerophosphodiester phosphodiesterase domain containing 5	Plasma Membrane	enzyme
211114_x_at	-0.914		GEMIN2	gem nuclear organelle associated protein 2	Nucleus	other
202749_at	-0.501		GET1	guided entry of tail-anchored proteins factor 1	Extracellular Space	other
204659_s_at	1.17		GFER	growth factor, augmenter of liver regeneration	Nucleus	enzyme
225161_at	-0.624	D	GFM1	G elongation factor mitochondrial 1	Cytoplasm	translation regulator
232296_s_at	-0.73	D	GFM1	G elongation factor mitochondrial 1	Cytoplasm	translation regulator
231918_s_at	-1.36	D	GFM2	GTP dependent ribosome recycling factor mitochondrial 2	Cytoplasm	translation regulator
231917_at	-0.73	D	GFM2	GTP dependent ribosome recycling factor mitochondrial 2	Cytoplasm	translation regulator
214076_at	-0.661		GFOD2	glucose-fructose oxidoreductase domain containing 2	Extracellular Space	enzyme
50277_at	0.578	D	GGA1	golgi associated, gamma adaptin ear containing, ARF binding protein 1	Cytoplasm	transporter
45572_s_at	0.557	D	GGA1	golgi associated, gamma adaptin ear containing, ARF binding protein 1	Cytoplasm	transporter
214190_x_at	-0.62		GGA2	golgi associated, gamma adaptin ear containing, ARF binding protein 2	Cytoplasm	transporter
233937_at	1.59		GGNBP2	gametogenetin binding protein 2	Other	other
211417_x_at	1.69	D	GGT1	gamma-glutamyltransferase 1	Plasma Membrane	enzyme
208284_x_at	1.55	D	GGT1	gamma-glutamyltransferase 1	Plasma Membrane	enzyme
207131_x_at	1.47	D	GGT1	gamma-glutamyltransferase 1	Plasma Membrane	enzyme
209919_x_at	1.43	D	GGT1	gamma-glutamyltransferase 1	Plasma Membrane	enzyme
228376_at	-0.976		GGTA1P	glycoprotein alpha-galactosyltransferase 1, pseudogene	Cytoplasm	other
1554510_s_at	-0.634		GHITM	growth hormone inducible transmembrane protein	Cytoplasm	other
223862_at	0.051		GHRL	ghrelin and obestatin prepropeptide	Extracellular Space	growth factor
220058_at	-0.313		GID4	GID complex subunit 4 homolog	Nucleus	other
225376_at	-0.714		GID8	GID complex subunit 8 homolog	Nucleus	other
212260_at	-0.865	D	GIGYF2	GRB10 interacting GYF protein 2	Cytoplasm	other
212261_at	-0.368	D	GIGYF2	GRB10 interacting GYF protein 2	Cytoplasm	other
225576_at	-0.839		GINM1	glycoprotein integral membrane 1	Cytoplasm	other
45633_at	0.435		GINS3	GINS complex subunit 3	Nucleus	other
218030_at	0.635		GIT1	GIT ArfGAP 1	Nucleus	kinase
201667_at	-0.549		GJA1	gap junction protein alpha 1	Plasma Membrane	transporter
204973_at	0.482		GJB1	gap junction protein beta 1	Plasma Membrane	transporter
207025_at	0.13		GJC2	gap junction protein gamma 2	Plasma Membrane	transporter
229312_s_at	1.24		GKAP1	G kinase anchoring protein 1	Cytoplasm	other
206540_at	0.681		GLB1L	galactosidase beta 1 like	Extracellular Space	other
206920_s_at	-1.28		GLE1	GLE1 RNA export mediator	Nucleus	other
214730_s_at	-0.821		GLG1	golgi glycoprotein 1	Cytoplasm	other
227376_at	-0.559		GLI3	GLI family zinc finger 3	Nucleus	transcription regulator
226142_at	-1.02	D	GLIPR1	GLI pathogenesis related 1	Extracellular Space	other
226136_at	-1.03	D	GLIPR1	GLI pathogenesis related 1	Extracellular Space	other
200681_at	-0.778		GLO1	glyoxalase I	Cytoplasm	enzyme
205279_s_at	-0.94		GLRB	glycine receptor beta	Plasma Membrane	ion channel
209080_x_at	-0.708		GLRX3	glutaredoxin 3	Cytoplasm	enzyme
221447_s_at	-1.24	D	GLT8D2	glycosyltransferase 8 domain containing 2	Other	enzyme
227070_at	-0.738	D	GLT8D2	glycosyltransferase 8 domain containing 2	Other	enzyme
226177_at	-1.11		GLTP	glycolipid transfer protein	Cytoplasm	transporter
200947_s_at	0.762		GLUD1	glutamate dehydrogenase 1	Cytoplasm	enzyme
242281_at	0.26		GLUL	glutamate-ammonia ligase	Cytoplasm	enzyme
238518_x_at	0.346		GLYCTK	glycerate kinase	Cytoplasm	kinase
215891_s_at	-3.11	D	GM2A	GM2 ganglioside activator	Cytoplasm	enzyme
209727_at	-1.73	D	GM2A	GM2 ganglioside activator	Cytoplasm	enzyme
33646_g_at	-2.56	D	GM2A	GM2 ganglioside activator	Cytoplasm	enzyme
235233_s_at	-0.416		GMEB1	glucocorticoid modulatory element binding protein 1	Nucleus	transcription regulator
222251_s_at	0.356		GMEB2	glucocorticoid modulatory element binding protein 2	Nucleus	transcription regulator
218913_s_at	0.746		GMIP	GEM interacting protein	Cytoplasm	enzyme
218070_s_at	0.613		GMPPA	GDP-mannose pyrophosphorylase A	Cytoplasm	enzyme
219920_s_at	0.575		GMPPB	GDP-mannose pyrophosphorylase B	Cytoplasm	enzyme
213766_x_at	0.449	D	GNA11	G protein subunit alpha 11	Plasma Membrane	enzyme
40562_at	0.804	D	GNA11	G protein subunit alpha 11	Plasma Membrane	enzyme
213944_x_at	0.299	D	GNA11	G protein subunit alpha 11	Plasma Membrane	enzyme
564_at	0.746	D	GNA11	G protein subunit alpha 11	Plasma Membrane	enzyme
227692_at	-0.942	D	GNAI1	G protein subunit alpha i1	Plasma Membrane	enzyme
209576_at	-1.11	D	GNAI1	G protein subunit alpha i1	Plasma Membrane	enzyme
201179_s_at	-1.6	D	GNAI3	G protein subunit alpha i3	Cytoplasm	enzyme
201180_s_at	-0.633	D	GNAI3	G protein subunit alpha i3	Cytoplasm	enzyme
206356_s_at	-0.575		GNAL	G protein subunit alpha L	Cytoplasm	enzyme
214548_x_at	-0.405	D	GNAS	GNAS complex locus	Plasma Membrane	enzyme
211858_x_at	-0.385	D	GNAS	GNAS complex locus	Plasma Membrane	enzyme
229274_at	-1.57	D	GNAS	GNAS complex locus	Plasma Membrane	enzyme
217058_at	0.228	D	GNAS	GNAS complex locus	Plasma Membrane	enzyme
200744_s_at	-0.781	D	GNB1	G protein subunit beta 1	Plasma Membrane	enzyme
200745_s_at	-0.509	D	GNB1	G protein subunit beta 1	Plasma Membrane	enzyme
1555240_s_at	-1.33		GNG12	G protein subunit gamma 12	Plasma Membrane	enzyme
228831_s_at	0.803		GNG7	G protein subunit gamma 7	Plasma Membrane	enzyme
203307_at	0.566		GNL1	G protein nucleolar 1 (putative)	Nucleus	other
227022_at	-1.18		GNPDA2	glucosamine-6-phosphate deaminase 2	Nucleus	enzyme
212335_at	-0.868	D	GNS	glucosamine (N-acetyl)-6-sulfatase	Cytoplasm	enzyme
203676_at	-0.946	D	GNS	glucosamine (N-acetyl)-6-sulfatase	Cytoplasm	enzyme
203383_s_at	-0.56		GOLGA1	golgin A1	Cytoplasm	other
220602_s_at	0.667		GOLGA2P10	GOLGA2 pseudogene 10	Other	other
201567_s_at	-0.81		GOLGA4	golgin A4	Cytoplasm	other
1554167_a_at	-1.4	D	GOLGA7	golgin A7	Cytoplasm	other
217819_at	-0.436	D	GOLGA7	golgin A7	Cytoplasm	other
228068_at	1.35		GOLGA7B	golgin A7 family member B	Other	other
215749_s_at	0.413		GORASP1	golgi reassembly stacking protein 1	Cytoplasm	other
208842_s_at	-0.64	D	GORASP2	golgi reassembly stacking protein 2	Cytoplasm	other
207812_s_at	-0.319	D	GORASP2	golgi reassembly stacking protein 2	Cytoplasm	other
213021_at	-0.439		GOSR1	golgi SNAP receptor complex member 1	Cytoplasm	transporter
211060_x_at	0.704	D	GPAA1	glycosylphosphatidylinositol anchor attachment 1	Cytoplasm	enzyme
215690_x_at	0.62	D	GPAA1	glycosylphosphatidylinositol anchor attachment 1	Cytoplasm	enzyme
201618_x_at	0.61	D	GPAA1	glycosylphosphatidylinositol anchor attachment 1	Cytoplasm	enzyme
229078_s_at	0.596		GPALPP1	GPALPP motifs containing 1	Other	other
225472_at	0.755		GPANK1	G-patch domain and ankyrin repeats 1	Nucleus	transcription regulator
224480_s_at	-2.05		GPAT3	glycerol-3-phosphate acyltransferase 3	Cytoplasm	enzyme
224776_at	0.653		GPAT4	glycerol-3-phosphate acyltransferase 4	Cytoplasm	enzyme
229514_at	-0.659		GPATCH2L	G-patch domain containing 2 like	Other	other
212485_at	-0.428		GPATCH8	G-patch domain containing 8	Other	other
222452_s_at	-0.735		GPBP1L1	GC-rich promoter binding protein 1 like 1	Other	other
210640_s_at	0.966		GPER1	G protein-coupled estrogen receptor 1	Plasma Membrane	G-protein coupled receptor
220773_s_at	-1.31		GPHN	gephyrin	Plasma Membrane	enzyme
208308_s_at	0.816		GPI	glucose-6-phosphate isomerase	Extracellular Space	enzyme
238752_at	-2.12	D	GPLD1	glycosylphosphatidylinositol specific phospholipase D1	Cytoplasm	enzyme
215554_at	-2.13	D	GPLD1	glycosylphosphatidylinositol specific phospholipase D1	Cytoplasm	enzyme
206264_at	-0.216	D	GPLD1	glycosylphosphatidylinositol specific phospholipase D1	Cytoplasm	enzyme
225058_at	0.377		GPR108	G protein-coupled receptor 108	Plasma Membrane	G-protein coupled receptor
221966_at	0.289		GPR137	G protein-coupled receptor 137	Cytoplasm	other
204137_at	-0.661		GPR137B	G protein-coupled receptor 137B	Plasma Membrane	other
227970_at	-0.899		GPR157	G protein-coupled receptor 157	Plasma Membrane	G-protein coupled receptor
232350_x_at	0.392		GPR161	G protein-coupled receptor 161	Plasma Membrane	G-protein coupled receptor
223620_at	-1.96		GPR34	G protein-coupled receptor 34	Plasma Membrane	G-protein coupled receptor
219936_s_at	-0.983		GPR87	G protein-coupled receptor 87	Plasma Membrane	G-protein coupled receptor
219327_s_at	1.01	D	GPRC5C	G protein-coupled receptor class C group 5 member C	Plasma Membrane	G-protein coupled receptor
230907_at	0.808	D	GPRC5C	G protein-coupled receptor class C group 5 member C	Plasma Membrane	G-protein coupled receptor
200736_s_at	0.843		GPX1	glutathione peroxidase 1	Cytoplasm	enzyme
202831_at	1.84	D	GPX2	glutathione peroxidase 2	Cytoplasm	enzyme
239595_at	0.257	D	GPX2	glutathione peroxidase 2	Cytoplasm	enzyme
201106_at	0.855		GPX4	glutathione peroxidase 4	Cytoplasm	enzyme
224807_at	0.907		GRAMD1A	GRAM domain containing 1A	Cytoplasm	transporter
218706_s_at	-0.676		GRAMD2B	GRAM domain containing 2B	Extracellular Space	other
218469_at	-3.11	D	GREM1	gremlin 1, DAN family BMP antagonist	Extracellular Space	other
218468_s_at	-3.94	D	GREM1	gremlin 1, DAN family BMP antagonist	Extracellular Space	other
240509_s_at	-1.45		GREM2	gremlin 2, DAN family BMP antagonist	Extracellular Space	other
1552685_a_at	-2.37	D	GRHL1	grainyhead like transcription factor 1	Nucleus	transcription regulator
222830_at	-0.992	D	GRHL1	grainyhead like transcription factor 1	Nucleus	transcription regulator
214864_s_at	0.471	D	GRHPR	glyoxylate and hydroxypyruvate reductase	Cytoplasm	enzyme
201347_x_at	0.301	D	GRHPR	glyoxylate and hydroxypyruvate reductase	Cytoplasm	enzyme
205358_at	2.38		GRIA2	glutamate ionotropic receptor AMPA type subunit 2	Plasma Membrane	ion channel
210981_s_at	1.14	D	GRK6	G protein-coupled receptor kinase 6	Plasma Membrane	kinase
202848_s_at	0.697	D	GRK6	G protein-coupled receptor kinase 6	Plasma Membrane	kinase
221549_at	0.727		GRWD1	glutamate rich WD repeat containing 1	Nucleus	other
219233_s_at	0.844		GSDMB	gasdermin B	Cytoplasm	other
218154_at	1.41		GSDMD	gasdermin D	Extracellular Space	other
226183_at	-0.796	D	GSK3B	glycogen synthase kinase 3 beta	Nucleus	kinase
226191_at	-0.78	D	GSK3B	glycogen synthase kinase 3 beta	Nucleus	kinase
201415_at	0.869	D	GSS	glutathione synthetase	Cytoplasm	enzyme
211630_s_at	0.408	D	GSS	glutathione synthetase	Cytoplasm	enzyme
217751_at	0.447		GSTK1	glutathione S-transferase kappa 1	Cytoplasm	enzyme
238585_at	-1.04	D	GTDC1	glycosyltransferase like domain containing 1	Other	other
239390_at	0.701	D	GTDC1	glycosyltransferase like domain containing 1	Other	other
225433_at	-0.33		GTF2A1	general transcription factor IIA subunit 1	Cytoplasm	transcription regulator
202678_at	-0.488		GTF2A2	general transcription factor IIA subunit 2	Nucleus	transcription regulator
208066_s_at	-0.596		GTF2B	general transcription factor IIB	Nucleus	transcription regulator
202356_s_at	0.763		GTF2F1	general transcription factor IIF subunit 1	Nucleus	transcription regulator
209595_at	-0.873		GTF2F2	general transcription factor IIF subunit 2	Nucleus	transcription regulator
202453_s_at	-0.952		GTF2H1	general transcription factor IIH subunit 1	Nucleus	transcription regulator
223758_s_at	-0.626		GTF2H2	general transcription factor IIH subunit 2	Nucleus	transcription regulator
201065_s_at	-0.713	D	GTF2I	general transcription factor IIi	Nucleus	transcription regulator
210892_s_at	-1.73	D	GTF2I	general transcription factor IIi	Nucleus	transcription regulator
218343_s_at	-0.452		GTF3C3	general transcription factor IIIC subunit 3	Nucleus	transcription regulator
233173_x_at	0.722		GTF3C5	general transcription factor IIIC subunit 5	Nucleus	transcription regulator
221050_s_at	0.171		GTPBP2	GTP binding protein 2	Extracellular Space	enzyme
1555062_s_at	0.02		GTPBP3	GTP binding protein 3, mitochondrial	Cytoplasm	enzyme
203314_at	0.536		GTPBP6	GTP binding protein 6 (putative)	Other	other
221046_s_at	0.993		GTPBP8	GTP binding protein 8 (putative)	Cytoplasm	other
204318_s_at	1.72	D	GTSE1	G2 and S-phase expressed 1	Cytoplasm	other
211040_x_at	0.325	D	GTSE1	G2 and S-phase expressed 1	Cytoplasm	other
223039_at	0.364		GUCD1	guanylyl cyclase domain containing 1	Other	other
226947_at	0.738		GUSBP1	GUSB pseudogene 1	Other	other
235733_at	-1.19		GXYLT2	glucoside xylosyltransferase 2	Other	enzyme
201554_x_at	-0.622		GYG1	glycogenin 1	Cytoplasm	enzyme
205436_s_at	1.48		H2AX	H2A.X variant histone	Nucleus	transcription regulator
212206_s_at	-0.539		H2AZ2	H2A.Z variant histone 2	Nucleus	other
211999_at	-0.717	D	H3-3A/H3-3B	H3.3 histone A	Nucleus	other
211997_x_at	-0.692	D	H3-3A/H3-3B	H3.3 histone A	Nucleus	other
213828_x_at	0.264	D	H3-3A/H3-3B	H3.3 histone A	Nucleus	other
208755_x_at	0.27	D	H3-3A/H3-3B	H3.3 histone A	Nucleus	other
209069_s_at	-0.479	D	H3-3A/H3-3B	H3.3 histone A	Nucleus	other
211940_x_at	0.29	D	H3-3A/H3-3B	H3.3 histone A	Nucleus	other
211998_at	-0.771	D	H3-3A/H3-3B	H3.3 histone A	Nucleus	other
217777_s_at	-1.33		HACD3	3-hydroxyacyl-CoA dehydratase 3	Cytoplasm	enzyme
208629_s_at	-1.14	D	HADHA	hydroxyacyl-CoA dehydrogenase trifunctional multienzyme complex subunit alpha	Cytoplasm	enzyme
208630_at	0.319	D	HADHA	hydroxyacyl-CoA dehydrogenase trifunctional multienzyme complex subunit alpha	Cytoplasm	enzyme
205012_s_at	0.655		HAGH	hydroxyacylglutathione hydrolase	Cytoplasm	enzyme
217521_at	-2.51		HAL	histidine ammonia-lyase	Cytoplasm	enzyme
227262_at	0.516		HAPLN3	hyaluronan and proteoglycan link protein 3	Extracellular Space	other
203138_at	-0.459		HAT1	histone acetyltransferase 1	Nucleus	enzyme
220071_x_at	0.313		HAUS2	HAUS augmin like complex subunit 2	Cytoplasm	other
218383_at	0.401		HAUS4	HAUS augmin like complex subunit 4	Cytoplasm	other
213053_at	0.518		HAUS5	HAUS augmin like complex subunit 5	Cytoplasm	other
213334_x_at	0.644		HAUS7	HAUS augmin like complex subunit 7	Cytoplasm	other
226308_at	0.491		HAUS8	HAUS augmin like complex subunit 8	Cytoplasm	other
201145_at	0.273		HAX1	HCLS1 associated protein X-1	Cytoplasm	other
209102_s_at	-0.559		HBP1	HMG-box transcription factor 1	Nucleus	transcription regulator
203745_at	0.45		HCCS	holocytochrome c synthase	Cytoplasm	enzyme
45714_at	0.557		HCFC1R1	host cell factor C1 regulator 1	Nucleus	other
228741_s_at	0.75		HCN3	hyperpolarization activated cyclic nucleotide gated potassium channel 3	Plasma Membrane	ion channel
227679_at	0.775		HDAC11	histone deacetylase 11	Nucleus	transcription regulator
201833_at	-0.346		HDAC2	histone deacetylase 2	Nucleus	transcription regulator
206846_s_at	0.605		HDAC6	histone deacetylase 6	Nucleus	transcription regulator
227008_at	0.321		HDDC3	HD domain containing 3	Other	other
223252_at	0.303		HDGFL2	HDGF like 2	Nucleus	other
228266_s_at	-1.24	D	HDGFL3	HDGF like 3	Nucleus	other
209526_s_at	-0.888	D	HDGFL3	HDGF like 3	Nucleus	other
216693_x_at	-0.672	D	HDGFL3	HDGF like 3	Nucleus	other
221256_s_at	0.842		HDHD3	haloacid dehalogenase like hydrolase domain containing 3	Cytoplasm	enzyme
218592_s_at	0.702		HDHD5	haloacid dehalogenase like hydrolase domain containing 5	Cytoplasm	other
222916_s_at	-1.31	D	HDLBP	high density lipoprotein binding protein	Nucleus	transporter
200643_at	-0.198	D	HDLBP	high density lipoprotein binding protein	Nucleus	transporter
218594_at	-0.451		HEATR1	HEAT repeat containing 1	Nucleus	other
1554478_a_at	0.883		HEATR3	HEAT repeat containing 3	Other	other
218450_at	-0.481		HEBP1	heme binding protein 1	Cytoplasm	other
203430_at	-0.573		HEBP2	heme binding protein 2	Cytoplasm	other
218603_at	-0.577		HECA	hdc homolog, cell cycle regulator	Nucleus	other
241955_at	-2.34	D	HECTD1	HECT domain E3 ubiquitin protein ligase 1	Other	enzyme
224481_s_at	-0.52	D	HECTD1	HECT domain E3 ubiquitin protein ligase 1	Other	enzyme
1557100_s_at	-1.66	D	HECTD1	HECT domain E3 ubiquitin protein ligase 1	Other	enzyme
223556_at	0.974		HELLS	helicase, lymphoid specific	Nucleus	enzyme
52159_at	0.477	D	HEMK1	HemK methyltransferase family member 1	Nucleus	enzyme
218620_s_at	0.678	D	HEMK1	HemK methyltransferase family member 1	Nucleus	enzyme
218621_at	0.9	D	HEMK1	HemK methyltransferase family member 1	Nucleus	enzyme
206183_s_at	-0.749		HERC3	HECT and RLD domain containing E3 ubiquitin protein ligase 3	Cytoplasm	enzyme
201944_at	-0.553		HEXB	hexosaminidase subunit beta	Cytoplasm	enzyme
1555866_a_at	1.66		HEXD	hexosaminidase D	Extracellular Space	enzyme
202815_s_at	-0.572	D	HEXIM1	HEXIM P-TEFb complex subunit 1	Nucleus	transcription regulator
202814_s_at	-0.627	D	HEXIM1	HEXIM P-TEFb complex subunit 1	Nucleus	transcription regulator
238547_at	0.785		HEXIM2	HEXIM P-TEFb complex subunit 2	Nucleus	transcription regulator
210428_s_at	1.14		HGS	hepatocyte growth factor-regulated tyrosine kinase substrate	Cytoplasm	other
222491_at	-0.616		HGSNAT	heparan-alpha-glucosaminide N-acetyltransferase	Cytoplasm	enzyme
215933_s_at	-1.71	D	HHEX	hematopoietically expressed homeobox	Nucleus	transcription regulator
204689_at	-0.634	D	HHEX	hematopoietically expressed homeobox	Nucleus	transcription regulator
226648_at	-0.525		HIF1AN	hypoxia inducible factor 1 subunit alpha inhibitor	Nucleus	enzyme
219319_at	0.947		HIF3A	hypoxia inducible factor 3 subunit alpha	Nucleus	transcription regulator
224415_s_at	0.513		HINT2	histidine triad nucleotide binding protein 2	Cytoplasm	other
212293_at	-0.391		HIPK1	homeodomain interacting protein kinase 1	Nucleus	kinase
225116_at	2.13	D	HIPK2	homeodomain interacting protein kinase 2	Nucleus	kinase
[truncated: 3,716 more rows]

## Sheet: Lesional_DEG
ID	Expr Log Ratio	Flags	Symbol	Entrez Gene Name	Location	Type(s)
1564139_at	-1.13		A2M-AS1	A2M antisense RNA 1	Other	other
240420_at	-1.53		AADACL2	arylacetamide deacetylase like 2	Other	other
202852_s_at	-1.91		AAGAB	alpha and gamma adaptin binding protein	Cytoplasm	other
221600_s_at	-0.732		AAMDC	adipogenesis associated Mth938 domain containing	Cytoplasm	other
201000_at	0.313		AARS1	alanyl-tRNA synthetase 1	Cytoplasm	enzyme
235435_at	-1.37		AASDH	aminoadipate-semialdehyde dehydrogenase	Other	enzyme
209460_at	-0.817		ABAT	4-aminobutyrate aminotransferase	Cytoplasm	enzyme
203504_s_at	-0.638		ABCA1	ATP binding cassette subfamily A member 1	Plasma Membrane	transporter
220159_at	-1.17		ABCA11P	ATP binding cassette subfamily A member 11, pseudogene	Other	other
1553604_at	-1.9	D	ABCA13	ATP binding cassette subfamily A member 13	Extracellular Space	transporter
1553605_a_at	-2.41	D	ABCA13	ATP binding cassette subfamily A member 13	Extracellular Space	transporter
217504_at	-1.32		ABCA6	ATP binding cassette subfamily A member 6	Plasma Membrane	transporter
219577_s_at	1.97		ABCA7	ATP binding cassette subfamily A member 7	Plasma Membrane	transporter
204719_at	-1.36	D	ABCA8	ATP binding cassette subfamily A member 8	Plasma Membrane	transporter
1565778_at	-0.472	D	ABCA8	ATP binding cassette subfamily A member 8	Plasma Membrane	transporter
242541_at	-3.04		ABCA9	ATP binding cassette subfamily A member 9	Cytoplasm	transporter
203192_at	0.574		ABCB6	ATP binding cassette subfamily B member 6 (Langereis blood group)	Cytoplasm	transporter
209620_s_at	-0.224		ABCB7	ATP binding cassette subfamily B member 7	Cytoplasm	transporter
229539_at	1		ABCB8	ATP binding cassette subfamily B member 8	Cytoplasm	transporter
214209_s_at	0.462		ABCB9	ATP binding cassette subfamily B member 9	Cytoplasm	transporter
202804_at	0.778		ABCC1	ATP binding cassette subfamily C member 1	Plasma Membrane	transporter
213485_s_at	0.865	D	ABCC10	ATP binding cassette subfamily C member 10	Plasma Membrane	transporter
215873_x_at	0.695	D	ABCC10	ATP binding cassette subfamily C member 10	Plasma Membrane	transporter
209641_s_at	-1.15		ABCC3	ATP binding cassette subfamily C member 3	Plasma Membrane	transporter
209380_s_at	0.809	D	ABCC5	ATP binding cassette subfamily C member 5	Plasma Membrane	transporter
226363_at	1.22	D	ABCC5	ATP binding cassette subfamily C member 5	Plasma Membrane	transporter
208561_at	-1.16		ABCC9	ATP binding cassette subfamily C member 9	Plasma Membrane	ion channel
200045_at	0.436		ABCF1	ATP binding cassette subfamily F member 1	Cytoplasm	transporter
209246_at	0.851		ABCF2	ATP binding cassette subfamily F member 2	Cytoplasm	transporter
222697_s_at	-1.05	D	ABHD10	abhydrolase domain containing 10, depalmitoylase	Cytoplasm	enzyme
218633_x_at	-0.442	D	ABHD10	abhydrolase domain containing 10, depalmitoylase	Cytoplasm	enzyme
237974_at	-2.96		ABHD12B	abhydrolase domain containing 12B	Other	peptidase
235348_at	-0.648	D	ABHD13	abhydrolase domain containing 13	Other	peptidase
234993_at	-0.862	D	ABHD13	abhydrolase domain containing 13	Other	peptidase
224756_s_at	0.494		ABHD16A	abhydrolase domain containing 16A, phospholipase	Other	enzyme
220285_at	-1.14		ABHD17B	abhydrolase domain containing 17B, depalmitoylase	Plasma Membrane	peptidase
236240_at	0.53		ABHD18	abhydrolase domain containing 18	Other	other
87100_at	-2.24	D	ABHD2	abhydrolase domain containing 2, acylglycerol lipase	Cytoplasm	enzyme
221815_at	-1.05	D	ABHD2	abhydrolase domain containing 2, acylglycerol lipase	Cytoplasm	enzyme
225337_at	-0.513	D	ABHD2	abhydrolase domain containing 2, acylglycerol lipase	Cytoplasm	enzyme
63825_at	-0.922	D	ABHD2	abhydrolase domain containing 2, acylglycerol lipase	Cytoplasm	enzyme
213805_at	-1.58	D	ABHD5	abhydrolase domain containing 5, lysophosphatidic acid acyltransferase	Cytoplasm	enzyme
213935_at	-1.4	D	ABHD5	abhydrolase domain containing 5, lysophosphatidic acid acyltransferase	Cytoplasm	enzyme
218739_at	-1.59	D	ABHD5	abhydrolase domain containing 5, lysophosphatidic acid acyltransferase	Cytoplasm	enzyme
221679_s_at	-1.72		ABHD6	abhydrolase domain containing 6, acylglycerol lipase	Cytoplasm	enzyme
209027_s_at	-0.682		ABI1	abl interactor 1	Cytoplasm	other
226893_at	0.691		ABL2	ABL proto-oncogene 2, non-receptor tyrosine kinase	Cytoplasm	kinase
228132_at	0.819		ABLIM2	actin binding LIM protein family member 2	Cytoplasm	other
205730_s_at	-1.56		ABLIM3	actin binding LIM protein family member 3	Cytoplasm	other
212895_s_at	0.916		ABR	ABR activator of RhoGEF and GTPase	Cytoplasm	other
233543_s_at	-1.39	D	ABRAXAS1	abraxas 1, BRCA1 A complex subunit	Nucleus	other
226521_s_at	-0.469	D	ABRAXAS1	abraxas 1, BRCA1 A complex subunit	Nucleus	other
212835_at	-1.29		ABRAXAS2	abraxas 2, BRISC complex subunit	Nucleus	other
214274_s_at	0.608		ACAA1	acetyl-CoA acyltransferase 1	Cytoplasm	enzyme
241114_s_at	-0.974		ACAA2	acetyl-CoA acyltransferase 2	Cytoplasm	enzyme
219986_s_at	0.301		ACAD10	acyl-CoA dehydrogenase family member 10	Cytoplasm	enzyme
206068_s_at	-2.63	D	ACADL	acyl-CoA dehydrogenase long chain	Cytoplasm	enzyme
206069_s_at	-1.4	D	ACADL	acyl-CoA dehydrogenase long chain	Cytoplasm	enzyme
205213_at	1.65	D	ACAP1	ArfGAP with coiled-coil, ankyrin repeat and PH domains 1	Plasma Membrane	other
242081_at	0.639	D	ACAP1	ArfGAP with coiled-coil, ankyrin repeat and PH domains 1	Plasma Membrane	other
225542_at	1.39		ACAP3	ArfGAP with coiled-coil, ankyrin repeat and PH domains 3	Nucleus	transcription regulator
205412_at	-0.824		ACAT1	acetyl-CoA acetyltransferase 1	Cytoplasm	enzyme
204617_s_at	0.695		ACD	ACD shelterin complex subunit and telomerase recruitment factor	Nucleus	other
227463_at	0.742		ACE	angiotensin I converting enzyme	Plasma Membrane	peptidase
1553929_at	-2.3		ACER1	alkaline ceramidase 1	Cytoplasm	enzyme
222688_at	1.23		ACER3	alkaline ceramidase 3	Cytoplasm	enzyme
214763_at	1.13		ACOT11	acyl-CoA thioesterase 11	Cytoplasm	enzyme
202982_s_at	-1.44		ACOT2	acyl-CoA thioesterase 2	Cytoplasm	enzyme
208002_s_at	1.03		ACOT7	acyl-CoA thioesterase 7	Cytoplasm	enzyme
236514_at	-1.82		ACOT8	acyl-CoA thioesterase 8	Cytoplasm	enzyme
227962_at	-0.708		ACOX1	acyl-CoA oxidase 1	Cytoplasm	enzyme
204241_at	0.98		ACOX3	acyl-CoA oxidase 3, pristanoyl	Cytoplasm	enzyme
201630_s_at	-0.512		ACP1	acid phosphatase 1	Cytoplasm	phosphatase
202767_at	0.598		ACP2	acid phosphatase 2, lysosomal	Cytoplasm	phosphatase
207275_s_at	-1.63	D	ACSL1	acyl-CoA synthetase long chain family member 1	Cytoplasm	enzyme
201963_at	-0.65	D	ACSL1	acyl-CoA synthetase long chain family member 1	Cytoplasm	enzyme
229222_at	-1.77	D	ACSS3	acyl-CoA synthetase short chain family member 3	Cytoplasm	enzyme
219616_at	-0.449	D	ACSS3	acyl-CoA synthetase short chain family member 3	Cytoplasm	enzyme
222230_s_at	-0.357		ACTR10	actin related protein 10	Cytoplasm	other
234210_x_at	0.78	D	ACTR2	actin related protein 2	Plasma Membrane	other
200727_s_at	-2.25	D	ACTR2	actin related protein 2	Plasma Membrane	other
1558015_s_at	-1.72	D	ACTR2	actin related protein 2	Plasma Membrane	other
239170_at	-0.881	D	ACTR3	actin related protein 3	Plasma Membrane	other
228603_at	-1.08	D	ACTR3	actin related protein 3	Plasma Membrane	other
203935_at	-0.395		ACVR1	activin A receptor type 1	Plasma Membrane	kinase
205209_at	-0.956	D	ACVR1B	activin A receptor type 1B	Plasma Membrane	kinase
208218_s_at	-0.43	D	ACVR1B	activin A receptor type 1B	Plasma Membrane	kinase
228416_at	-0.903	D	ACVR2A	activin A receptor type 2A	Plasma Membrane	kinase
205327_s_at	-0.363	D	ACVR2A	activin A receptor type 2A	Plasma Membrane	kinase
202740_at	0.918		ACY1	aminoacylase 1	Cytoplasm	peptidase
206833_s_at	-0.815		ACYP2	acylphosphatase 2	Cytoplasm	enzyme
204639_at	0.668		ADA	adenosine deaminase	Cytoplasm	enzyme
209765_at	2.14		ADAM19	ADAM metallopeptidase domain 19	Plasma Membrane	peptidase
213411_at	-1.07		ADAM22	ADAM metallopeptidase domain 22	Plasma Membrane	peptidase
208268_at	-0.783		ADAM28	ADAM metallopeptidase domain 28	Plasma Membrane	peptidase
205180_s_at	1.69		ADAM8	ADAM metallopeptidase domain 8	Plasma Membrane	peptidase
1555326_a_at	-1.44		ADAM9	ADAM metallopeptidase domain 9	Plasma Membrane	peptidase
226997_at	1.13		ADAMTS12	ADAM metallopeptidase with thrombospondin type 1 motif 12	Extracellular Space	peptidase
230167_at	0.208		ADAMTS14	ADAM metallopeptidase with thrombospondin type 1 motif 14	Extracellular Space	peptidase
235368_at	0.948		ADAMTS5	ADAM metallopeptidase with thrombospondin type 1 motif 5	Extracellular Space	peptidase
1559296_at	-0.825		ADAMTS9-AS2	ADAMTS9 antisense RNA 2	Other	other
213974_at	-2.64		ADAMTSL3	ADAMTS like 3	Other	other
227482_at	0.548		ADCK1	aarF domain containing kinase 1	Cytoplasm	kinase
228524_at	0.922		ADCK5	aarF domain containing kinase 5	Cytoplasm	kinase
214736_s_at	-0.641	D	ADD1	adducin 1	Cytoplasm	other
214726_x_at	-0.676	D	ADD1	adducin 1	Cytoplasm	other
201034_at	-0.772	D	ADD3	adducin 3	Cytoplasm	other
201752_s_at	-0.742	D	ADD3	adducin 3	Cytoplasm	other
201753_s_at	-0.601	D	ADD3	adducin 3	Cytoplasm	other
205882_x_at	-0.61	D	ADD3	adducin 3	Cytoplasm	other
65718_at	-0.743		ADGRA2	adhesion G protein-coupled receptor A2	Plasma Membrane	G-protein coupled receptor
206083_at	0.112		ADGRB1	adhesion G protein-coupled receptor B1	Plasma Membrane	G-protein coupled receptor
202910_s_at	0.748		ADGRE5	adhesion G protein-coupled receptor E5	Plasma Membrane	G-protein coupled receptor
1553031_at	-2.89	D	ADGRF4	adhesion G protein-coupled receptor F4	Plasma Membrane	G-protein coupled receptor
237690_at	-0.955	D	ADGRF4	adhesion G protein-coupled receptor F4	Plasma Membrane	G-protein coupled receptor
203488_at	1.19	D	ADGRL1	adhesion G protein-coupled receptor L1	Plasma Membrane	G-protein coupled receptor
47560_at	0.321	D	ADGRL1	adhesion G protein-coupled receptor L1	Plasma Membrane	G-protein coupled receptor
206953_s_at	-0.786		ADGRL2	adhesion G protein-coupled receptor L2	Plasma Membrane	G-protein coupled receptor
209867_s_at	-1.35	D	ADGRL3	adhesion G protein-coupled receptor L3	Plasma Membrane	G-protein coupled receptor
242186_x_at	-1.05	D	ADGRL3	adhesion G protein-coupled receptor L3	Plasma Membrane	G-protein coupled receptor
223582_at	-1.67		ADGRV1	adhesion G protein-coupled receptor V1	Plasma Membrane	G-protein coupled receptor
209612_s_at	-2.5	D	ADH1B	alcohol dehydrogenase 1B (class I), beta polypeptide	Cytoplasm	enzyme
209613_s_at	-2.1	D	ADH1B	alcohol dehydrogenase 1B (class I), beta polypeptide	Cytoplasm	enzyme
208848_at	-0.777		ADH5	alcohol dehydrogenase 5 (class III), chi polypeptide	Cytoplasm	enzyme
241443_at	0.467		ADI1	acireductone dioxygenase 1	Nucleus	enzyme
201773_at	-0.537		ADNP	activity dependent neuroprotector homeobox	Nucleus	transcription regulator
220980_s_at	0.532		ADPGK	ADP dependent glucokinase	Plasma Membrane	kinase
220606_s_at	-1.11		ADPRM	ADP-ribose/CDP-alcohol diphosphatase, manganese dependent	Cytoplasm	enzyme
223097_at	0.524		ADPRS	ADP-ribosylserine hydrolase	Cytoplasm	enzyme
211489_at	-0.274	D	ADRA1A	adrenoceptor alpha 1A	Plasma Membrane	G-protein coupled receptor
235642_at	-0.993	D	ADRA1A	adrenoceptor alpha 1A	Plasma Membrane	G-protein coupled receptor
229309_at	-1.99		ADRB1	adrenoceptor beta 1	Plasma Membrane	G-protein coupled receptor
201281_at	0.465		ADRM1	adhesion regulating molecule 1	Plasma Membrane	other
202144_s_at	0.407		ADSL	adenylosuccinate lyase	Cytoplasm	enzyme
219361_s_at	0.762		AEN	apoptosis enhancing nuclease	Nucleus	enzyme
226955_at	-1.39		AFAP1L1	actin filament associated protein 1 like 1	Other	other
226829_at	1.11		AFAP1L2	actin filament associated protein 1 like 2	Cytoplasm	other
224685_at	-0.544	D	AFDN	afadin, adherens junction formation factor	Nucleus	other
214939_x_at	-0.667	D	AFDN	afadin, adherens junction formation factor	Nucleus	other
225229_at	-0.331		AFF4	AF4/FMR2 family member 4	Nucleus	transcription regulator
1557820_at	0.246		AFG3L2	AFG3 like matrix AAA peptidase subunit 2	Cytoplasm	peptidase
216064_s_at	-1.47		AGA	aspartylglucosaminidase	Cytoplasm	enzyme
204066_s_at	-0.793		AGAP1	ArfGAP with GTPase domain, ankyrin repeat and PH domain 1	Cytoplasm	enzyme
1555907_at	0.563		AGAP2-AS1	AGAP2 antisense RNA 1	Other	other
239026_x_at	0.589	D	AGAP3	ArfGAP with GTPase domain, ankyrin repeat and PH domain 3	Nucleus	transcription regulator
225789_at	0.575	D	AGAP3	ArfGAP with GTPase domain, ankyrin repeat and PH domain 3	Nucleus	transcription regulator
231857_s_at	-0.659		AGBL5	ATP/GTP binding protein like 5	Cytoplasm	peptidase
226561_at	-0.593		AGFG1	ArfGAP with FG repeats 1	Nucleus	other
222661_at	-0.43		AGGF1	angiogenic factor with G-patch and FHA domains 1	Cytoplasm	other
225827_at	0.656		AGO2	argonaute RISC catalytic component 2	Cytoplasm	translation regulator
241091_at	-1.15		AGO3	argonaute RISC catalytic component 3	Cytoplasm	translation regulator
227930_at	-0.524		AGO4	argonaute RISC component 4	Cytoplasm	translation regulator
209173_at	-1.47		AGR2	anterior gradient 2, protein disulphide isomerase family member	Extracellular Space	other
228241_at	-3.07		AGR3	anterior gradient 3, protein disulphide isomerase family member	Extracellular Space	other
208016_s_at	-3.28	D	AGTR1	angiotensin II receptor type 1	Plasma Membrane	G-protein coupled receptor
205357_s_at	-2.63	D	AGTR1	angiotensin II receptor type 1	Plasma Membrane	G-protein coupled receptor
225059_at	0.938		AGTRAP	angiotensin II receptor associated protein	Plasma Membrane	G-protein coupled receptor
200848_at	-0.727	D	AHCYL1	adenosylhomocysteinase like 1	Cytoplasm	enzyme
200850_s_at	-0.245	D	AHCYL1	adenosylhomocysteinase like 1	Cytoplasm	enzyme
211986_at	-0.763	D	AHNAK	AHNAK nucleoprotein	Nucleus	other
235281_x_at	-3.99	D	AHNAK	AHNAK nucleoprotein	Nucleus	other
220016_at	-1.09	D	AHNAK	AHNAK nucleoprotein	Nucleus	other
212992_at	-0.549		AHNAK2	AHNAK nucleoprotein 2	Cytoplasm	other
220199_s_at	-1.32	D	AIDA	axin interactor, dorsalization associated	Cytoplasm	other
226801_s_at	-0.333	D	AIDA	axin interactor, dorsalization associated	Cytoplasm	other
232810_at	0.717		AIG1	androgen induced 1	Other	enzyme
227605_at	-0.894		AIMP1	aminoacyl tRNA synthetase complex interacting multifunctional protein 1	Extracellular Space	cytokine
201782_s_at	0.451		AIP	aryl hydrocarbon receptor interacting protein	Nucleus	transcription regulator
225806_at	-0.766	D	AJUBA	ajuba LIM protein	Nucleus	transcription regulator
1553764_a_at	-0.877	D	AJUBA	ajuba LIM protein	Nucleus	transcription regulator
202587_s_at	1.04	D	AK1	adenylate kinase 1	Cytoplasm	kinase
202588_at	0.4	D	AK1	adenylate kinase 1	Cytoplasm	kinase
212172_at	1.71		AK2	adenylate kinase 2	Cytoplasm	kinase
224655_at	-0.655		AK3	adenylate kinase 3	Cytoplasm	kinase
204347_at	-0.78		AK4	adenylate kinase 4	Cytoplasm	kinase
203893_at	-0.336		AK6	adenylate kinase 6	Nucleus	kinase
1564002_a_at	-0.874		AK9	adenylate kinase 9	Nucleus	kinase
210625_s_at	-0.739		AKAP1	A-kinase anchoring protein 1	Cytoplasm	other
203156_at	-0.663		AKAP11	A-kinase anchoring protein 11	Cytoplasm	other
227529_s_at	-1.99	D	AKAP12	A-kinase anchoring protein 12	Cytoplasm	transporter
210517_s_at	-1.25	D	AKAP12	A-kinase anchoring protein 12	Cytoplasm	transporter
227530_at	-1.18	D	AKAP12	A-kinase anchoring protein 12	Cytoplasm	transporter
209534_x_at	1.42	D	AKAP13	A-kinase anchoring protein 13	Cytoplasm	other
222024_s_at	1.55	D	AKAP13	A-kinase anchoring protein 13	Cytoplasm	other
222023_at	1.28	D	AKAP13	A-kinase anchoring protein 13	Cytoplasm	other
242515_x_at	0.403		AKIP1	A-kinase interacting protein 1	Nucleus	other
215029_at	1.31		AKIRIN1	akirin 1	Cytoplasm	enzyme
223144_s_at	0.886		AKIRIN2	akirin 2	Nucleus	other
225701_at	0.657		AKNA	AT-hook transcription factor	Nucleus	transcription regulator
201272_at	-0.523		AKR1B1	aldo-keto reductase family 1 member B	Cytoplasm	enzyme
206561_s_at	5.08		AKR1B10	aldo-keto reductase family 1 member B10	Cytoplasm	enzyme
209160_at	-1.2		AKR1C3	aldo-keto reductase family 1 member C3	Cytoplasm	enzyme
223894_s_at	-1.75	D	AKTIP	AKT interacting protein	Cytoplasm	other
218373_at	-0.741	D	AKTIP	AKT interacting protein	Cytoplasm	other
218487_at	-0.419	D	ALAD	aminolevulinate dehydratase	Cytoplasm	enzyme
218489_s_at	-0.822	D	ALAD	aminolevulinate dehydratase	Cytoplasm	enzyme
227592_at	1.75		ALDH16A1	aldehyde dehydrogenase 16 family member A1	Cytoplasm	enzyme
217791_s_at	-0.806		ALDH18A1	aldehyde dehydrogenase 18 family member A1	Cytoplasm	kinase
212224_at	-2.26		ALDH1A1	aldehyde dehydrogenase 1 family member A1	Cytoplasm	enzyme
201425_at	-0.409		ALDH2	aldehyde dehydrogenase 2 family member	Cytoplasm	enzyme
205623_at	1.13		ALDH3A1	aldehyde dehydrogenase 3 family member A1	Cytoplasm	enzyme
210544_s_at	-2.03	D	ALDH3A2	aldehyde dehydrogenase 3 family member A2	Cytoplasm	enzyme
202053_s_at	-1.14	D	ALDH3A2	aldehyde dehydrogenase 3 family member A2	Cytoplasm	enzyme
202054_s_at	-0.813	D	ALDH3A2	aldehyde dehydrogenase 3 family member A2	Cytoplasm	enzyme
203722_at	2.09		ALDH4A1	aldehyde dehydrogenase 4 family member A1	Cytoplasm	enzyme
203608_at	-1.38		ALDH5A1	aldehyde dehydrogenase 5 family member A1	Cytoplasm	enzyme
221589_s_at	-0.644		ALDH6A1	aldehyde dehydrogenase 6 family member A1	Cytoplasm	enzyme
238996_x_at	0.799	D	ALDOA	aldolase, fructose-bisphosphate A	Cytoplasm	enzyme
214687_x_at	0.662	D	ALDOA	aldolase, fructose-bisphosphate A	Cytoplasm	enzyme
200966_x_at	0.599	D	ALDOA	aldolase, fructose-bisphosphate A	Cytoplasm	enzyme
202022_at	-1.17		ALDOC	aldolase, fructose-bisphosphate C	Cytoplasm	enzyme
242900_at	-1.58		ALG10B	ALG10 alpha-1,2-glucosyltransferase B	Plasma Membrane	transporter
219015_s_at	-1.8		ALG13	ALG13 UDP-N-acetylglucosaminyltransferase subunit	Cytoplasm	enzyme
219374_s_at	-0.361		ALG9	ALG9 alpha-1,2-mannosyltransferase	Cytoplasm	enzyme
205621_at	-0.277		ALKBH1	alkB homolog 1, histone H2A dioxygenase	Cytoplasm	enzyme
225969_at	0.575		ALKBH6	alkB homolog 6	Nucleus	other
227878_s_at	0.749		ALKBH7	alkB homolog 7	Cytoplasm	other
235713_at	-0.796		ALKBH8	alkB homolog 8, tRNA methyltransferase	Cytoplasm	enzyme
207206_s_at	-1.32		ALOX12	arachidonate 12-lipoxygenase, 12S type	Cytoplasm	enzyme
222383_s_at	-1.38	D	ALOXE3	arachidonate lipoxygenase 3	Extracellular Space	enzyme
207708_at	-1.5	D	ALOXE3	arachidonate lipoxygenase 3	Extracellular Space	enzyme
227438_at	0.481		ALPK1	alpha kinase 1	Cytoplasm	kinase
232184_at	-1.15	D	ALS2	alsin Rho guanine nucleotide exchange factor ALS2	Cytoplasm	other
226291_at	-0.402	D	ALS2	alsin Rho guanine nucleotide exchange factor ALS2	Cytoplasm	other
243276_at	1.35	D	ALS2CL	ALS2 C-terminal like	Cytoplasm	other
222333_at	0.565	D	ALS2CL	ALS2 C-terminal like	Cytoplasm	other
226320_at	1.42		ALYREF	Aly/REF export factor	Nucleus	transcription regulator
209424_s_at	-0.585		AMACR	alpha-methylacyl-CoA racemase	Cytoplasm	enzyme
52731_at	0.405	D	AMBRA1	autophagy and beclin 1 regulator 1	Cytoplasm	other
219141_s_at	0.187	D	AMBRA1	autophagy and beclin 1 regulator 1	Cytoplasm	other
219082_at	0.778		AMDHD2	amidohydrolase domain containing 2	Nucleus	enzyme
1563792_at	0.71	D	AMN	amnion associated transmembrane protein	Plasma Membrane	other
220989_s_at	0.153	D	AMN	amnion associated transmembrane protein	Plasma Membrane	other
226258_at	-0.661		AMN1	antagonist of mitotic exit network 1 homolog	Plasma Membrane	other
225459_at	-0.592		AMOTL1	angiomotin like 1	Plasma Membrane	other
212360_at	0.844		AMPD2	adenosine monophosphate deaminase 2	Cytoplasm	enzyme
218167_at	-0.424		AMZ2	archaelysin family metallopeptidase 2	Other	other
223443_s_at	-0.989		AMZ2P1	archaelysin family metallopeptidase 2 pseudogene 1	Other	other
229267_at	0.401	D	ANAPC1	anaphase promoting complex subunit 1	Nucleus	other
231973_s_at	-0.491	D	ANAPC1	anaphase promoting complex subunit 1	Nucleus	other
207845_s_at	-0.927	D	ANAPC10	anaphase promoting complex subunit 10	Nucleus	other
241959_at	-0.369	D	ANAPC10	anaphase promoting complex subunit 10	Nucleus	other
209001_s_at	-0.376		ANAPC13	anaphase promoting complex subunit 13	Nucleus	other
224665_at	-0.605	D	ANAPC16	anaphase promoting complex subunit 16	Nucleus	other
229145_at	-0.594	D	ANAPC16	anaphase promoting complex subunit 16	Nucleus	other
224664_at	-0.18	D	ANAPC16	anaphase promoting complex subunit 16	Nucleus	other
218555_at	0.906		ANAPC2	anaphase promoting complex subunit 2	Nucleus	other
208721_s_at	-1.16		ANAPC5	anaphase promoting complex subunit 5	Nucleus	other
225554_s_at	0.661		ANAPC7	anaphase promoting complex subunit 7	Nucleus	other
205141_at	-1.46		ANG	angiogenin	Extracellular Space	enzyme
224339_s_at	-2.2	D	ANGPTL1	angiopoietin like 1	Plasma Membrane	other
231773_at	-1.67	D	ANGPTL1	angiopoietin like 1	Plasma Membrane	other
219514_at	-1.14		ANGPTL2	angiopoietin like 2	Extracellular Space	other
221009_s_at	2.77		ANGPTL4	angiopoietin like 4	Extracellular Space	other
202921_s_at	-0.889		ANK2	ankyrin 2	Plasma Membrane	other
229497_at	-1.18		ANKDD1A	ankyrin repeat and death domain containing 1A	Other	other
1553211_at	-1.48		ANKFN1	ankyrin repeat and fibronectin type III domain containing 1	Other	other
219868_s_at	-1.2		ANKFY1	ankyrin repeat and FYVE domain containing 1	Cytoplasm	transcription regulator
223092_at	-0.748	D	ANKH	ANKH inorganic pyrophosphate transport regulator	Plasma Membrane	transporter
223094_s_at	-0.847	D	ANKH	ANKH inorganic pyrophosphate transport regulator	Plasma Membrane	transporter
223093_at	-0.733	D	ANKH	ANKH inorganic pyrophosphate transport regulator	Plasma Membrane	transporter
208773_s_at	-0.388	D	ANKHD1/ANKHD1-EIF4EBP3	ankyrin repeat and KH domain containing 1	Cytoplasm	other
219081_at	-1.2	D	ANKHD1/ANKHD1-EIF4EBP3	ankyrin repeat and KH domain containing 1	Cytoplasm	other
233292_s_at	-1.24	D	ANKHD1/ANKHD1-EIF4EBP3	ankyrin repeat and KH domain containing 1	Cytoplasm	other
224682_at	-0.604		ANKIB1	ankyrin repeat and IBR domain containing 1	Nucleus	transcription regulator
212798_s_at	-0.478		ANKMY2	ankyrin repeat and MYND domain containing 2	Plasma Membrane	other
218769_s_at	-0.451		ANKRA2	ankyrin repeat family A member 2	Cytoplasm	transcription regulator
234701_at	-1.54	D	ANKRD11	ankyrin repeat domain 11	Nucleus	other
228356_at	0.591	D	ANKRD11	ankyrin repeat domain 11	Nucleus	other
212289_at	-0.521		ANKRD12	ankyrin repeat domain 12	Nucleus	other
238851_at	1.45		ANKRD13A	ankyrin repeat domain 13A	Plasma Membrane	other
1554471_a_at	-1.04	D	ANKRD13C	ankyrin repeat domain 13C	Cytoplasm	other
227375_at	-0.705	D	ANKRD13C	ankyrin repeat domain 13C	Cytoplasm	other
223418_x_at	-0.701	D	ANKRD13C	ankyrin repeat domain 13C	Cytoplasm	other
244756_at	0.525	D	ANKRD13D	ankyrin repeat domain 13D	Plasma Membrane	other
226205_at	0.45	D	ANKRD13D	ankyrin repeat domain 13D	Plasma Membrane	other
212211_at	-0.557		ANKRD17	ankyrin repeat domain 17	Nucleus	other
221232_s_at	-0.49		ANKRD2	ankyrin repeat domain 2	Nucleus	transcription regulator
221522_at	-0.281		ANKRD27	ankyrin repeat domain 27	Cytoplasm	other
231963_at	-1.15		ANKRD33B	ankyrin repeat domain 33B	Other	other
212731_at	-0.538		ANKRD46	ankyrin repeat domain 46	Nucleus	transcription regulator
225731_at	-0.916		ANKRD50	ankyrin repeat domain 50	Other	other
228257_at	0.763		ANKRD52	ankyrin repeat domain 52	Nucleus	transcription regulator
231847_at	0.655		ANKRD54	ankyrin repeat domain 54	Nucleus	transcription regulator
204672_s_at	-1.12	D	ANKRD6	ankyrin repeat domain 6	Nucleus	transcription regulator
204671_s_at	-0.809	D	ANKRD6	ankyrin repeat domain 6	Nucleus	transcription regulator
230972_at	1.4	D	ANKRD9	ankyrin repeat domain 9	Cytoplasm	other
227959_at	1.13	D	ANKRD9	ankyrin repeat domain 9	Cytoplasm	other
222608_s_at	1.05		ANLN	anillin actin binding protein	Cytoplasm	other
224906_at	-0.388		ANO6	anoctamin 6	Plasma Membrane	ion channel
201051_at	-1.36	D	ANP32A	acidic nuclear phosphoprotein 32 family member A	Other	other
201043_s_at	-1.41	D	ANP32A	acidic nuclear phosphoprotein 32 family member A	Other	other
202888_s_at	1.48		ANPEP	alanyl aminopeptidase, membrane	Plasma Membrane	peptidase
219709_x_at	1.5		ANTKMT	adenine nucleotide translocase lysine methyltransferase	Cytoplasm	enzyme
224694_at	-0.485		ANTXR1	ANTXR cell adhesion molecule 1	Plasma Membrane	transmembrane receptor
225524_at	-0.616		ANTXR2	ANTXR cell adhesion molecule 2	Plasma Membrane	transmembrane receptor
227877_at	0.215		ANXA2R	annexin A2 receptor	Plasma Membrane	other
210085_s_at	-2.81		ANXA9	annexin A9	Plasma Membrane	transmembrane receptor
203559_s_at	2.36		AOC1	amine oxidase copper containing 1	Extracellular Space	enzyme
212848_s_at	1.45	D	AOPEP	aminopeptidase O (putative)	Cytoplasm	peptidase
1559723_s_at	0.783	D	AOPEP	aminopeptidase O (putative)	Cytoplasm	peptidase
205082_s_at	-1.04		AOX1	aldehyde oxidase 1	Cytoplasm	enzyme
201613_s_at	0.707		AP1G2	adaptor related protein complex 1 subunit gamma 2	Cytoplasm	transporter
228415_at	0.539		AP1S2	adaptor related protein complex 1 subunit sigma 2	Cytoplasm	transporter
237159_x_at	1.01		AP1S3	adaptor related protein complex 1 subunit sigma 3	Cytoplasm	transporter
212161_at	0.664		AP2A2	adaptor related protein complex 2 subunit alpha 2	Cytoplasm	transporter
211047_x_at	0.617		AP2S1	adaptor related protein complex 2 subunit sigma 1	Cytoplasm	transporter
203141_s_at	-1.09	D	AP3B1	adaptor related protein complex 3 subunit beta 1	Plasma Membrane	transporter
203142_s_at	-0.644	D	AP3B1	adaptor related protein complex 3 subunit beta 1	Plasma Membrane	transporter
206592_s_at	0.505		AP3D1	adaptor related protein complex 3 subunit delta 1	Cytoplasm	other
202442_at	-0.477		AP3S1	adaptor related protein complex 3 subunit sigma 1	Cytoplasm	transporter
210278_s_at	-0.937	D	AP4S1	adaptor related protein complex 4 subunit sigma 1	Cytoplasm	other
235647_at	-0.318	D	AP4S1	adaptor related protein complex 4 subunit sigma 1	Cytoplasm	other
232156_at	1.07		AP5M1	adaptor related protein complex 5 subunit mu 1	Cytoplasm	other
219706_at	0.855		AP5S1	adaptor related protein complex 5 subunit sigma 1	Cytoplasm	other
209912_s_at	0.531		AP5Z1	adaptor related protein complex 5 subunit zeta 1	Nucleus	other
209871_s_at	0.676		APBA2	amyloid beta precursor protein binding family A member 2	Cytoplasm	transporter
215148_s_at	0.828	D	APBA3	amyloid beta precursor protein binding family A member 3	Cytoplasm	transporter
205146_x_at	0.596	D	APBA3	amyloid beta precursor protein binding family A member 3	Cytoplasm	transporter
212985_at	-0.807		APBB2	amyloid beta precursor protein binding family B member 2	Cytoplasm	other
203526_s_at	-1.53	D	APC	APC regulator of WNT signaling pathway	Nucleus	enzyme
203525_s_at	-0.59	D	APC	APC regulator of WNT signaling pathway	Nucleus	enzyme
203527_s_at	-0.569	D	APC	APC regulator of WNT signaling pathway	Nucleus	enzyme
201284_s_at	0.929	D	APEH	acylaminoacyl-peptide hydrolase	Cytoplasm	peptidase
242015_x_at	0.587	D	APEH	acylaminoacyl-peptide hydrolase	Cytoplasm	peptidase
210027_s_at	-0.236		APEX1	apurinic/apyrimidinic endodeoxyribonuclease 1	Nucleus	enzyme
204408_at	1.21		APEX2	apurinic/apyrimidinic endodeoxyribonuclease 2	Nucleus	enzyme
201686_x_at	-1.02	D	API5	apoptosis inhibitor 5	Cytoplasm	other
214959_s_at	-1.07	D	API5	apoptosis inhibitor 5	Cytoplasm	other
214875_x_at	-0.749	D	APLP2	amyloid beta precursor like protein 2	Cytoplasm	other
208703_s_at	-0.792	D	APLP2	amyloid beta precursor like protein 2	Cytoplasm	other
210873_x_at	2.93		APOBEC3A	apolipoprotein B mRNA editing enzyme catalytic subunit 3A	Cytoplasm	enzyme
206632_s_at	2.19		APOBEC3B	apolipoprotein B mRNA editing enzyme catalytic subunit 3B	Cytoplasm	enzyme
209584_x_at	0.809		APOBEC3C	apolipoprotein B mRNA editing enzyme catalytic subunit 3C	Other	enzyme
204205_at	0.928		APOBEC3G	apolipoprotein B mRNA editing enzyme catalytic subunit 3G	Nucleus	enzyme
220023_at	0.756		APOBR	apolipoprotein B receptor	Plasma Membrane	transmembrane receptor
201525_at	-1.3		APOD	apolipoprotein D	Extracellular Space	transporter
209546_s_at	0.99		APOL1	apolipoprotein L1	Extracellular Space	transporter
221653_x_at	0.786	D	APOL2	apolipoprotein L2	Cytoplasm	other
221013_s_at	0.544	D	APOL2	apolipoprotein L2	Cytoplasm	other
221087_s_at	0.421		APOL3	apolipoprotein L3	Cytoplasm	transporter
241869_at	1.91	D	APOL6	apolipoprotein L6	Extracellular Space	transporter
1557116_at	0.826	D	APOL6	apolipoprotein L6	Extracellular Space	transporter
213289_at	-1.51	D	APOOL	apolipoprotein O like	Extracellular Space	other
213282_at	-0.364	D	APOOL	apolipoprotein O like	Extracellular Space	other
214953_s_at	-1.18	D	APP	amyloid beta precursor protein	Plasma Membrane	other
211277_x_at	-0.327	D	APP	amyloid beta precursor protein	Plasma Membrane	other
200602_at	-0.316	D	APP	amyloid beta precursor protein	Plasma Membrane	other
222538_s_at	-1.85	D	APPL1	adaptor protein, phosphotyrosine interacting with PH domain and leucine zipper 1	Cytoplasm	other
218158_s_at	-0.311	D	APPL1	adaptor protein, phosphotyrosine interacting with PH domain and leucine zipper 1	Cytoplasm	other
218218_at	-1.03		APPL2	adaptor protein, phosphotyrosine interacting with PH domain and leucine zipper 2	Cytoplasm	other
213892_s_at	0.927	D	APRT	adenine phosphoribosyltransferase	Cytoplasm	enzyme
203219_s_at	1.02	D	APRT	adenine phosphoribosyltransferase	Cytoplasm	enzyme
205568_at	-3.96		AQP9	aquaporin 9	Plasma Membrane	transporter
212583_at	0.38		AQR	aquarius intron-binding spliceosomal factor	Nucleus	enzyme
211110_s_at	-0.895	D	AR	androgen receptor	Nucleus	ligand-dependent nuclear receptor
226197_at	-1.1	D	AR	androgen receptor	Nucleus	ligand-dependent nuclear receptor
201895_at	0.825		ARAF	A-Raf proto-oncogene, serine/threonine kinase	Cytoplasm	kinase
212516_at	0.484	D	ARAP1	ArfGAP with RhoGAP domain, ankyrin repeat and PH domain 1	Cytoplasm	other
34206_at	0.597	D	ARAP1	ArfGAP with RhoGAP domain, ankyrin repeat and PH domain 1	Cytoplasm	other
201176_s_at	-0.437		ARCN1	archain 1	Cytoplasm	other
232175_at	0.622		ARF1	ADP ribosylation factor 1	Cytoplasm	enzyme
201096_s_at	-0.976		ARF4	ADP ribosylation factor 4	Cytoplasm	enzyme
217888_s_at	1.35		ARFGAP1	ADP ribosylation factor GTPase activating protein 1	Cytoplasm	transporter
202211_at	-0.379		ARFGAP3	ADP ribosylation factor GTPase activating protein 3	Cytoplasm	transporter
216266_s_at	-1.58	D	ARFGEF1	ADP ribosylation factor guanine nucleotide exchange factor 1	Cytoplasm	other
202955_s_at	-1.26	D	ARFGEF1	ADP ribosylation factor guanine nucleotide exchange factor 1	Cytoplasm	other
202956_at	-0.302	D	ARFGEF1	ADP ribosylation factor guanine nucleotide exchange factor 1	Cytoplasm	other
222518_at	-0.972		ARFGEF2	ADP ribosylation factor guanine nucleotide exchange factor 2	Cytoplasm	other
228051_at	-1.94	D	ARFGEF3	ARFGEF family member 3	Other	other
242098_at	-0.632	D	ARFGEF3	ARFGEF family member 3	Other	other
214483_s_at	-1.31		ARFIP1	ADP ribosylation factor interacting protein 1	Cytoplasm	other
202109_at	0.462		ARFIP2	ADP ribosylation factor interacting protein 2	Cytoplasm	other
203174_s_at	1.01		ARFRP1	ADP ribosylation factor related protein 1	Cytoplasm	enzyme
207606_s_at	-0.476		ARHGAP12	Rho GTPase activating protein 12	Cytoplasm	other
225173_at	-2.86		ARHGAP18	Rho GTPase activating protein 18	Cytoplasm	other
223422_s_at	-0.444		ARHGAP24	Rho GTPase activating protein 24	Cytoplasm	other
226576_at	-1.09	D	ARHGAP26	Rho GTPase activating protein 26	Cytoplasm	other
205068_s_at	-0.794	D	ARHGAP26	Rho GTPase activating protein 26	Cytoplasm	other
225618_at	0.571	D	ARHGAP27	Rho GTPase activating protein 27	Cytoplasm	other
1554594_at	0.54	D	ARHGAP27	Rho GTPase activating protein 27	Cytoplasm	other
203910_at	-0.8	D	ARHGAP29	Rho GTPase activating protein 29	Cytoplasm	other
1560318_at	-1.26	D	ARHGAP29	Rho GTPase activating protein 29	Cytoplasm	other
203431_s_at	-0.517	D	ARHGAP32	Rho GTPase activating protein 32	Cytoplasm	other
210791_s_at	-0.825	D	ARHGAP32	Rho GTPase activating protein 32	Cytoplasm	other
204425_at	0.86		ARHGAP4	Rho GTPase activating protein 4	Cytoplasm	other
205414_s_at	-0.774		ARHGAP44	Rho GTPase activating protein 44	Cytoplasm	other
212873_at	1.43		ARHGAP45	Rho GTPase activating protein 45	Cytoplasm	transporter
233849_s_at	-0.329		ARHGAP5	Rho GTPase activating protein 5	Cytoplasm	enzyme
224451_x_at	1.97	D	ARHGAP9	Rho GTPase activating protein 9	Cytoplasm	other
232543_x_at	1.18	D	ARHGAP9	Rho GTPase activating protein 9	Cytoplasm	other
226906_s_at	1.07	D	ARHGAP9	Rho GTPase activating protein 9	Cytoplasm	other
201168_x_at	0.881	D	ARHGDIA	Rho GDP dissociation inhibitor alpha	Cytoplasm	other
211716_x_at	0.765	D	ARHGDIA	Rho GDP dissociation inhibitor alpha	Cytoplasm	other
1560445_x_at	0.661		ARHGEF1	Rho guanine nucleotide exchange factor 1	Cytoplasm	other
221656_s_at	-0.36		ARHGEF10L	Rho guanine nucleotide exchange factor 10 like	Cytoplasm	enzyme
201334_s_at	-0.38	D	ARHGEF12	Rho guanine nucleotide exchange factor 12	Cytoplasm	other
201335_s_at	-0.583	D	ARHGEF12	Rho guanine nucleotide exchange factor 12	Cytoplasm	other
213039_at	0.287		ARHGEF18	Rho/Rac guanine nucleotide exchange factor 18	Cytoplasm	other
235595_at	0.417		ARHGEF2	Rho/Rac guanine nucleotide exchange factor 2	Cytoplasm	other
222121_at	-2.95	D	ARHGEF26	Rho guanine nucleotide exchange factor 26	Plasma Membrane	other
227197_at	-1.6	D	ARHGEF26	Rho guanine nucleotide exchange factor 26	Plasma Membrane	other
233903_s_at	-1.44	D	ARHGEF26	Rho guanine nucleotide exchange factor 26	Plasma Membrane	other
218501_at	0.375		ARHGEF3	Rho guanine nucleotide exchange factor 3	Cytoplasm	other
205109_s_at	0.902		ARHGEF4	Rho guanine nucleotide exchange factor 4	Cytoplasm	other
202548_s_at	-0.521	D	ARHGEF7	Rho guanine nucleotide exchange factor 7	Cytoplasm	other
1562270_at	0.922	D	ARHGEF7	Rho guanine nucleotide exchange factor 7	Cytoplasm	other
202547_s_at	-0.775	D	ARHGEF7	Rho guanine nucleotide exchange factor 7	Cytoplasm	other
203263_s_at	0.821	D	ARHGEF9	Cdc42 guanine nucleotide exchange factor 9	Cytoplasm	other
203264_s_at	-0.452	D	ARHGEF9	Cdc42 guanine nucleotide exchange factor 9	Cytoplasm	other
225184_at	-1.04		ARID1B	AT-rich interaction domain 1B	Nucleus	transcription regulator
231090_s_at	0.857	D	ARID2	AT-rich interaction domain 2	Nucleus	transcription regulator
225486_at	-0.394	D	ARID2	AT-rich interaction domain 2	Nucleus	transcription regulator
228008_at	0.331		ARID3A	AT-rich interaction domain 3A	Nucleus	transcription regulator
205062_x_at	-0.739	D	ARID4A	AT-rich interaction domain 4A	Nucleus	transcription regulator
230141_at	-0.582	D	ARID4A	AT-rich interaction domain 4A	Nucleus	transcription regulator
214943_s_at	-0.983		ARID4B	AT-rich interaction domain 4B	Nucleus	transcription regulator
213138_at	0.828		ARID5A	AT-rich interaction domain 5A	Nucleus	transcription regulator
201880_at	-1.24	D	ARIH1	ariadne RBR E3 ubiquitin protein ligase 1	Cytoplasm	enzyme
201879_at	-1.57	D	ARIH1	ariadne RBR E3 ubiquitin protein ligase 1	Cytoplasm	enzyme
201878_at	-0.937	D	ARIH1	ariadne RBR E3 ubiquitin protein ligase 1	Cytoplasm	enzyme
201881_s_at	-1.21	D	ARIH1	ariadne RBR E3 ubiquitin protein ligase 1	Cytoplasm	enzyme
201657_at	-0.809	D	ARL1	ADP ribosylation factor like GTPase 1	Cytoplasm	enzyme
201658_at	-0.351	D	ARL1	ADP ribosylation factor like GTPase 1	Cytoplasm	enzyme
201659_s_at	-0.631	D	ARL1	ADP ribosylation factor like GTPase 1	Cytoplasm	enzyme
228201_at	-0.451		ARL13B	ADP ribosylation factor like GTPase 13B	Extracellular Space	other
226383_at	-0.311		ARL14EP	ADP ribosylation factor like GTPase 14 effector protein	Other	other
202564_x_at	0.504		ARL2	ADP ribosylation factor like GTPase 2	Cytoplasm	enzyme
202092_s_at	-1.01		ARL2BP	ADP ribosylation factor like GTPase 2 binding protein	Cytoplasm	transcription regulator
202206_at	-1.03		ARL4C	ADP ribosylation factor like GTPase 4C	Nucleus	enzyme
226617_at	-1.52		ARL5A	ADP ribosylation factor like GTPase 5A	Other	enzyme
220597_s_at	0.564	D	ARL6IP4	ADP ribosylation factor like GTPase 6 interacting protein 4	Nucleus	other
218216_x_at	0.467	D	ARL6IP4	ADP ribosylation factor like GTPase 6 interacting protein 4	Nucleus	other
200760_s_at	-1		ARL6IP5	ADP ribosylation factor like GTPase 6 interacting protein 5	Cytoplasm	other
225711_at	0.477		ARL6IP6	ADP ribosylation factor like GTPase 6 interacting protein 6	Nucleus	other
217852_s_at	-0.489		ARL8B	ADP ribosylation factor like GTPase 8B	Plasma Membrane	enzyme
222550_at	0.304	D	ARMC1	armadillo repeat containing 1	Cytoplasm	other
218185_s_at	-0.43	D	ARMC1	armadillo repeat containing 1	Cytoplasm	other
223328_at	-0.754		ARMC10	armadillo repeat containing 10	Cytoplasm	other
227738_s_at	0.85		ARMC5	armadillo repeat containing 5	Cytoplasm	other
221758_at	1.39		ARMC6	armadillo repeat containing 6	Cytoplasm	other
219094_at	-1.14		ARMC8	armadillo repeat containing 8	Nucleus	other
218694_at	-0.524		ARMCX1	armadillo repeat containing X-linked 1	Other	other
227444_at	-1.07		ARMCX4	armadillo repeat containing X-linked 4	Other	other
219335_at	-0.715		ARMCX5	armadillo repeat containing X-linked 5	Other	other
228027_at	-0.821		ARMCX5-GPRASP2/GPRASP2	G protein-coupled receptor associated sorting protein 2	Plasma Membrane	other
55662_at	0.279		ARMH3	armadillo like helical domain containing 3	Other	other
218222_x_at	-1.06	D	ARNT	aryl hydrocarbon receptor nuclear translocator	Nucleus	transcription regulator
218221_at	-0.56	D	ARNT	aryl hydrocarbon receptor nuclear translocator	Nucleus	transcription regulator
210971_s_at	-2.01		ARNTL	aryl hydrocarbon receptor nuclear translocator like	Nucleus	transcription regulator
201954_at	1.18		ARPC1B	actin related protein 2/3 complex subunit 1B	Cytoplasm	other
207988_s_at	0.462		ARPC2	actin related protein 2/3 complex subunit 2	Cytoplasm	other
217817_at	0.61		ARPC4	actin related protein 2/3 complex subunit 4	Cytoplasm	other
1555797_a_at	-1.42		ARPC5	actin related protein 2/3 complex subunit 5	Cytoplasm	other
217548_at	1.79	D	ARPIN/ARPIN-AP3S2	ARPIN-AP3S2 readthrough	Plasma Membrane	other
228791_at	-0.431	D	ARPIN/ARPIN-AP3S2	ARPIN-AP3S2 readthrough	Plasma Membrane	other
214553_s_at	-1.14	D	ARPP19	cAMP regulated phosphoprotein 19	Cytoplasm	transporter
221482_s_at	-0.499	D	ARPP19	cAMP regulated phosphoprotein 19	Cytoplasm	transporter
226405_s_at	1.52		ARRDC1	arrestin domain containing 1	Cytoplasm	other
225283_at	-0.811		ARRDC4	arrestin domain containing 4	Plasma Membrane	other
1555419_a_at	-1.71	D	ASAH1	N-acylsphingosine amidohydrolase 1	Cytoplasm	enzyme
213702_x_at	-0.421	D	ASAH1	N-acylsphingosine amidohydrolase 1	Cytoplasm	enzyme
210980_s_at	-0.462	D	ASAH1	N-acylsphingosine amidohydrolase 1	Cytoplasm	enzyme
224796_at	0.464		ASAP1	ArfGAP with SH3 domain, ankyrin repeat and PH domain 1	Plasma Membrane	other
206414_s_at	-0.708		ASAP2	ArfGAP with SH3 domain, ankyrin repeat and PH domain 2	Nucleus	other
218862_at	0.513		ASB13	ankyrin repeat and SOCS box containing 13	Cytoplasm	other
221657_s_at	0.599	D	ASB6	ankyrin repeat and SOCS box containing 6	Nucleus	transcription regulator
222524_s_at	0.661	D	ASB6	ankyrin repeat and SOCS box containing 6	Nucleus	transcription regulator
226861_at	-0.299		ASB8	ankyrin repeat and SOCS box containing 8	Nucleus	transcription regulator
215684_s_at	0.364		ASCC2	activating signal cointegrator 1 complex subunit 2	Nucleus	other
229215_at	0.898		ASCL2	achaete-scute family bHLH transcription factor 2	Nucleus	transcription regulator
203427_at	-0.829	D	ASF1A	anti-silencing function 1A histone chaperone	Nucleus	other
203428_s_at	-0.726	D	ASF1A	anti-silencing function 1A histone chaperone	Nucleus	other
226447_at	-0.306		ASH1L	ASH1 like histone lysine methyltransferase	Nucleus	transcription regulator
204608_at	0.476		ASL	argininosuccinate lyase	Cytoplasm	enzyme
241354_at	0.366		ASMTL-AS1	ASMTL antisense RNA 1	Other	other
217987_at	-0.555		ASNSD1	asparagine synthetase domain containing 1	Other	enzyme
210896_s_at	-1.38	D	ASPH	aspartate beta-hydroxylase	Cytoplasm	enzyme
224996_at	-0.62	D	ASPH	aspartate beta-hydroxylase	Cytoplasm	enzyme
225008_at	-0.669	D	ASPH	aspartate beta-hydroxylase	Cytoplasm	enzyme
219918_s_at	1.59		ASPM	assembly factor for spindle microtubules	Nucleus	other
235514_at	-2.73		ASPRV1	aspartic peptidase retroviral like 1	Other	peptidase
242439_s_at	1.12	D	ASXL1	ASXL transcriptional regulator 1	Nucleus	transcription regulator
242438_at	1.05	D	ASXL1	ASXL transcriptional regulator 1	Nucleus	transcription regulator
227585_at	-0.643	D	ATAD1	ATPase family AAA domain containing 1	Plasma Membrane	enzyme
224850_at	-0.417	D	ATAD1	ATPase family AAA domain containing 1	Plasma Membrane	enzyme
227700_x_at	1.36	D	ATAD3A	ATPase family AAA domain containing 3A	Cytoplasm	other
219068_x_at	0.968	D	ATAD3A	ATPase family AAA domain containing 3A	Cytoplasm	other
227237_x_at	1.33	D	ATAD3B	ATPase family AAA domain containing 3B	Nucleus	other
223617_x_at	1.26	D	ATAD3B	ATPase family AAA domain containing 3B	Nucleus	other
1565269_s_at	-1.03	D	ATF1	activating transcription factor 1	Nucleus	transcription regulator
1558233_s_at	-0.622	D	ATF1	activating transcription factor 1	Nucleus	transcription regulator
222103_at	-0.327	D	ATF1	activating transcription factor 1	Nucleus	transcription regulator
200779_at	0.265		ATF4	activating transcription factor 4	Nucleus	transcription regulator
204998_s_at	0.823	D	ATF5	activating transcription factor 5	Nucleus	transcription regulator
204999_s_at	0.607	D	ATF5	activating transcription factor 5	Nucleus	transcription regulator
231927_at	-1.64	D	ATF6	activating transcription factor 6	Cytoplasm	transcription regulator
226941_at	-0.827	D	ATF6	activating transcription factor 6	Cytoplasm	transcription regulator
207728_at	1.18		ATF7IP	activating transcription factor 7 interacting protein	Nucleus	transcription regulator
1570523_s_at	-0.9		ATG10	autophagy related 10	Plasma Membrane	enzyme
218214_at	0.452		ATG101	autophagy related 101	Cytoplasm	other
203364_s_at	-0.379		ATG13	autophagy related 13	Cytoplasm	other
204568_at	-0.641		ATG14	autophagy related 14	Cytoplasm	other
225883_at	1.03		ATG16L2	autophagy related 16 like 2	Extracellular Space	other
213300_at	0.676		ATG2A	autophagy related 2A	Plasma Membrane	other
226684_at	-0.423	D	ATG2B	autophagy related 2B	Nucleus	other
222840_at	-0.397	D	ATG2B	autophagy related 2B	Nucleus	other
221492_s_at	-0.561		ATG3	autophagy related 3	Cytoplasm	enzyme
212280_x_at	0.347		ATG4B	autophagy related 4B cysteine peptidase	Cytoplasm	peptidase
226871_s_at	1.12		ATG4D	autophagy related 4D cysteine peptidase	Cytoplasm	peptidase
223340_at	-0.776		ATL1	atlastin GTPase 1	Cytoplasm	enzyme
1553603_s_at	-0.793		ATL2	atlastin GTPase 2	Cytoplasm	other
224893_at	-0.354		ATL3	atlastin GTPase 3	Cytoplasm	other
1553387_at	0.502		ATM	ATM serine/threonine kinase	Nucleus	kinase
201854_s_at	-0.758		ATMIN	ATM interactor	Nucleus	transcription regulator
208871_at	0.537		ATN1	atrophin 1	Nucleus	transcription regulator
226785_at	-0.396		ATP11C	ATPase phospholipid transporting 11C	Plasma Membrane	transporter
218052_s_at	0.75		ATP13A1	ATPase 13A1	Extracellular Space	transporter
218608_at	1.64		ATP13A2	ATPase cation transporting 13A2	Cytoplasm	transporter
240242_at	-0.714		ATP13A4	ATPase 13A4	Cytoplasm	transporter
220948_s_at	0.85		ATP1A1	ATPase Na+/K+ transporting subunit alpha 1	Plasma Membrane	transporter
208836_at	0.263		ATP1B3	ATPase Na+/K+ transporting subunit beta 3	Plasma Membrane	transporter
227678_at	-0.803		ATP23	ATP23 metallopeptidase and ATP synthase assembly factor homolog	Plasma Membrane	kinase
212362_at	-0.493		ATP2A2	ATPase sarcoplasmic/endoplasmic reticulum Ca2+ transporting 2	Cytoplasm	transporter
209281_s_at	-1.03		ATP2B1	ATPase plasma membrane Ca2+ transporting 1	Plasma Membrane	transporter
212135_s_at	-0.807	D	ATP2B4	ATPase plasma membrane Ca2+ transporting 4	Plasma Membrane	transporter
212136_at	-0.471	D	ATP2B4	ATPase plasma membrane Ca2+ transporting 4	Plasma Membrane	transporter
214132_at	-0.4		ATP5F1C	ATP synthase F1 subunit gamma	Cytoplasm	transporter
203926_x_at	0.737	D	ATP5F1D	ATP synthase F1 subunit delta	Cytoplasm	transporter
213041_s_at	0.815	D	ATP5F1D	ATP synthase F1 subunit delta	Cytoplasm	transporter
209492_x_at	0.319	D	ATP5ME	ATP synthase membrane subunit e	Cytoplasm	transporter
207335_x_at	0.331	D	ATP5ME	ATP synthase membrane subunit e	Cytoplasm	transporter
243501_at	-0.634		ATP5PB	ATP synthase peripheral stalk-membrane subunit b	Cytoplasm	transporter
201444_s_at	-1.16		ATP6AP2	ATPase H+ transporting accessory protein 2	Cytoplasm	transporter
200078_s_at	0.484		ATP6V0B	ATPase H+ transporting V0 subunit b	Cytoplasm	transporter
201971_s_at	-4.2		ATP6V1A	ATPase H+ transporting V1 subunit A	Plasma Membrane	transporter
208737_at	-0.57		ATP6V1G1	ATPase H+ transporting V1 subunit G1	Cytoplasm	transporter
205198_s_at	-0.775		ATP7A	ATPase copper transporting alpha	Plasma Membrane	transporter
226771_at	-0.715		ATP8B2	ATPase phospholipid transporting 8B2	Plasma Membrane	transporter
209903_s_at	0.499		ATR	ATR serine/threonine kinase	Nucleus	kinase
219329_s_at	-0.372		ATRAID	all-trans retinoic acid induced differentiation factor	Nucleus	other
1552937_s_at	0.925		ATRIP	ATR interacting protein	Nucleus	kinase
211852_s_at	-1.66		ATRN	attractin	Extracellular Space	other
208859_s_at	-2.08		ATRX	ATRX chromatin remodeler	Nucleus	transcription regulator
208832_at	-0.592		ATXN10	ataxin 10	Cytoplasm	other
226095_s_at	-0.309	D	ATXN1L	ataxin 1 like	Nucleus	other
227373_at	-0.27	D	ATXN1L	ataxin 1 like	Nucleus	other
224969_at	0.629		ATXN7L3	ataxin 7 like 3	Nucleus	transcription regulator
212114_at	-0.394		ATXN7L3B	ataxin 7 like 3B	Cytoplasm	other
220525_s_at	0.908		AUP1	AUP1 lipid droplet regulating VLDL assembly factor	Cytoplasm	other
208079_s_at	2.32	D	AURKA	aurora kinase A	Nucleus	kinase
204092_s_at	1.47	D	AURKA	aurora kinase A	Nucleus	kinase
225552_x_at	0.974	D	AURKAIP1	aurora kinase A interacting protein 1	Nucleus	enzyme
218580_x_at	0.996	D	AURKAIP1	aurora kinase A interacting protein 1	Nucleus	enzyme
225555_x_at	0.394	D	AURKAIP1	aurora kinase A interacting protein 1	Nucleus	enzyme
227546_x_at	0.327	D	AURKAIP1	aurora kinase A interacting protein 1	Nucleus	enzyme
209464_at	1.77		AURKB	aurora kinase B	Nucleus	kinase
233333_x_at	0.712		AVIL	advillin	Plasma Membrane	other
222696_at	-0.726		AXIN2	axin 2	Cytoplasm	other
217014_s_at	-1.26		AZGP1	alpha-2-glycoprotein 1, zinc-binding	Extracellular Space	transporter
222498_at	-0.634	D	AZI2	5-azacytidine induced 2	Cytoplasm	other
223846_at	0.734	D	AZI2	5-azacytidine induced 2	Cytoplasm	other
212461_at	-0.636		AZIN1	antizyme inhibitor 1	Cytoplasm	enzyme
1553691_at	-1	D	B3GALNT2	beta-1,3-N-acetylgalactosaminyltransferase 2	Cytoplasm	enzyme
226233_at	-0.372	D	B3GALNT2	beta-1,3-N-acetylgalactosaminyltransferase 2	Cytoplasm	enzyme
210205_at	0.376		B3GALT4	beta-1,3-galactosyltransferase 4	Cytoplasm	enzyme
203452_at	0.744	D	B3GAT3	beta-1,3-glucuronyltransferase 3	Cytoplasm	enzyme
35179_at	0.818	D	B3GAT3	beta-1,3-glucuronyltransferase 3	Cytoplasm	enzyme
219326_s_at	-0.758		B3GNT2	UDP-GlcNAc:betaGal beta-1,3-N-acetylglucosaminyltransferase 2	Cytoplasm	enzyme
237338_at	0.805		B3GNT8	UDP-GlcNAc:betaGal beta-1,3-N-acetylglucosaminyltransferase 8	Cytoplasm	enzyme
209413_at	0.881		B4GALT2	beta-1,4-galactosyltransferase 2	Cytoplasm	enzyme
210243_s_at	0.255		B4GALT3	beta-1,4-galactosyltransferase 3	Cytoplasm	enzyme
210540_s_at	-0.666		B4GALT4	beta-1,4-galactosyltransferase 4	Cytoplasm	enzyme
53076_at	0.483	D	B4GALT7	beta-1,4-galactosyltransferase 7	Cytoplasm	enzyme
222191_s_at	0.329	D	B4GALT7	beta-1,4-galactosyltransferase 7	Cytoplasm	enzyme
224335_s_at	-0.421		BACE1	beta-secretase 1	Cytoplasm	peptidase
204194_at	-1.2		BACH1	BTB domain and CNC homolog 1	Nucleus	transcription regulator
221234_s_at	-1.14		BACH2	BTB domain and CNC homolog 2	Nucleus	transcription regulator
209364_at	0.467		BAD	BCL2 associated agonist of cell death	Cytoplasm	other
202387_at	0.267		BAG1	BAG cochaperone 1	Cytoplasm	other
202984_s_at	0.952		BAG5	BAG cochaperone 5	Cytoplasm	other
209502_s_at	1.65	D	BAIAP2	BAR/IMD domain containing adaptor protein 2	Plasma Membrane	kinase
205294_at	0.956	D	BAIAP2	BAR/IMD domain containing adaptor protein 2	Plasma Membrane	kinase
203728_at	0.878		BAK1	BCL2 antagonist/killer 1	Cytoplasm	other
201419_at	0.665		BAP1	BRCA1 associated protein 1	Nucleus	peptidase
202391_at	0.668		BASP1	brain abundant membrane attached signal protein 1	Nucleus	transcription regulator
220358_at	1.57		BATF3	basic leucine zipper ATF-like transcription factor 3	Nucleus	transcription regulator
211833_s_at	0.87	D	BAX	BCL2 associated X, apoptosis regulator	Cytoplasm	transporter
208478_s_at	1.06	D	BAX	BCL2 associated X, apoptosis regulator	Cytoplasm	transporter
201353_s_at	0.563		BAZ2A	bromodomain adjacent to zinc finger domain 2A	Nucleus	transcription regulator
222643_s_at	-0.543		BBS1	Bardet-Biedl syndrome 1	Extracellular Space	other
212745_s_at	-0.846		BBS4	Bardet-Biedl syndrome 4	Cytoplasm	other
209958_s_at	-0.522	D	BBS9	Bardet-Biedl syndrome 9	Extracellular Space	other
37549_g_at	-0.297	D	BBS9	Bardet-Biedl syndrome 9	Extracellular Space	other
226331_at	-0.571	D	BBX	BBX high mobility group box domain containing	Nucleus	transcription regulator
213015_at	1.12	D	BBX	BBX high mobility group box domain containing	Nucleus	transcription regulator
225677_at	-0.717	D	BCAP29	B cell receptor associated protein 29	Cytoplasm	transporter
225674_at	-0.535	D	BCAP29	B cell receptor associated protein 29	Cytoplasm	transporter
205084_at	-0.892	D	BCAP29	B cell receptor associated protein 29	Cytoplasm	transporter
230150_at	-0.755	D	BCAP29	B cell receptor associated protein 29	Cytoplasm	transporter
223116_at	0.76	D	BCAR1	BCAR1 scaffold protein, Cas family member	Plasma Membrane	enzyme
232442_at	1.06	D	BCAR1	BCAR1 scaffold protein, Cas family member	Plasma Membrane	enzyme
204032_at	-1.48		BCAR3	BCAR3 adaptor protein, NSP family member	Cytoplasm	other
218264_at	-0.34		BCCIP	BRCA2 and CDKN1A interacting protein	Nucleus	other
205433_at	-2.03		BCHE	butyrylcholinesterase	Plasma Membrane	enzyme
202331_at	1.26		BCKDHA	branched chain keto acid dehydrogenase E1 subunit alpha	Cytoplasm	enzyme
210653_s_at	-1.53		BCKDHB	branched chain keto acid dehydrogenase E1 subunit beta	Cytoplasm	enzyme
202030_at	0.657		BCKDK	branched chain keto acid dehydrogenase kinase	Cytoplasm	kinase
203685_at	-0.733		BCL2	BCL2 apoptosis regulator	Cytoplasm	transporter
212312_at	0.445	D	BCL2L1	BCL2 like 1	Cytoplasm	other
215037_s_at	-0.628	D	BCL2L1	BCL2 like 1	Cytoplasm	other
225606_at	0.313		BCL2L11	BCL2 like 11	Cytoplasm	other
233110_s_at	0.616		BCL2L12	BCL2 like 12	Nucleus	other
217955_at	-0.552		BCL2L13	BCL2 like 13	Cytoplasm	other
1555140_a_at	-1.21	D	BCL2L2	BCL2 like 2	Cytoplasm	other
209311_at	-0.586	D	BCL2L2	BCL2 like 2	Cytoplasm	other
204908_s_at	1.35		BCL3	BCL3 transcription coactivator	Nucleus	transcription regulator
215990_s_at	-1.53		BCL6	BCL6 transcription repressor	Nucleus	transcription regulator
227616_at	0.866		BCL9L	BCL9 like	Cytoplasm	other
201084_s_at	-0.42	D	BCLAF1	BCL2 associated transcription factor 1	Nucleus	transcription regulator
239897_at	-0.927	D	BCLAF1	BCL2 associated transcription factor 1	Nucleus	transcription regulator
201101_s_at	-0.912	D	BCLAF1	BCL2 associated transcription factor 1	Nucleus	transcription regulator
223566_s_at	-1.65		BCOR	BCL6 corepressor	Nucleus	transcription regulator
226602_s_at	0.404		BCR	BCR activator of RhoGEF and GTPase	Cytoplasm	kinase
207618_s_at	0.902		BCS1L	BCS1 homolog, ubiquinol-cytochrome c reductase complex chaperone	Cytoplasm	other
205870_at	0.994		BDKRB2	bradykinin receptor B2	Plasma Membrane	G-protein coupled receptor
208945_s_at	-0.793	D	BECN1	beclin 1	Cytoplasm	other
208946_s_at	-0.308	D	BECN1	beclin 1	Cytoplasm	other
202710_at	-0.795		BET1	Bet1 golgi vesicular membrane trafficking protein	Cytoplasm	transporter
224367_at	-0.796		BEX2	brain expressed X-linked 2	Nucleus	other
217963_s_at	-0.535		BEX3	brain expressed X-linked 3	Cytoplasm	other
215440_s_at	-1.32		BEX4	brain expressed X-linked 4	Cytoplasm	other
229963_at	-1.38		BEX5	brain expressed X-linked 5	Cytoplasm	other
218056_at	1.03		BFAR	bifunctional apoptosis regulator	Cytoplasm	enzyme
206956_at	0.962		BGLAP	bone gamma-carboxyglutamate protein	Extracellular Space	other
221530_s_at	-1.32		BHLHE41	basic helix-loop-helix family member e41	Nucleus	transcription regulator
230309_at	-1.25		BHMT2	betaine--homocysteine S-methyltransferase 2	Cytoplasm	enzyme
209203_s_at	-1.92	D	BICD2	BICD cargo adaptor 2	Cytoplasm	other
212702_s_at	-1.14	D	BICD2	BICD cargo adaptor 2	Cytoplasm	other
235095_at	0.907		BICDL2	BICD family like cargo adaptor 2	Other	other
211725_s_at	0.948		BID	BH3 interacting domain death agonist	Cytoplasm	other
205780_at	0.921		BIK	BCL2 interacting killer	Cytoplasm	other
222199_s_at	0.563		BIN3	bridging integrator 3	Cytoplasm	other
207287_at	0.36		BIN3-IT1	BIN3 intronic transcript 1	Other	other
210538_s_at	1.48	D	BIRC3	baculoviral IAP repeat containing 3	Cytoplasm	enzyme
230499_at	1	D	BIRC3	baculoviral IAP repeat containing 3	Cytoplasm	enzyme
1555826_at	1.43	D	BIRC5	baculoviral IAP repeat containing 5	Cytoplasm	other
202095_s_at	1.68	D	BIRC5	baculoviral IAP repeat containing 5	Cytoplasm	other
202179_at	-2.08		BLMH	bleomycin hydrolase	Cytoplasm	peptidase
226543_at	-1.45		BLOC1S5	biogenesis of lysosomal organelles complex 1 subunit 5	Extracellular Space	other
222826_at	1.21	D	BLOC1S6	biogenesis of lysosomal organelles complex 1 subunit 6	Cytoplasm	other
224883_at	-1.14	D	BLOC1S6	biogenesis of lysosomal organelles complex 1 subunit 6	Cytoplasm	other
203771_s_at	-0.865		BLVRA	biliverdin reductase A	Cytoplasm	enzyme
202201_at	0.369		BLVRB	biliverdin reductase B	Cytoplasm	enzyme
32088_at	-0.672		BLZF1	basic leucine zipper nuclear factor 1	Cytoplasm	transcription regulator
202701_at	0.664		BMP1	bone morphogenetic protein 1	Extracellular Space	peptidase
205289_at	-1.17		BMP2	bone morphogenetic protein 2	Extracellular Space	growth factor
209591_s_at	-3.36		BMP7	bone morphogenetic protein 7	Extracellular Space	growth factor
204832_s_at	-0.928	D	BMPR1A	bone morphogenetic protein receptor type 1A	Plasma Membrane	kinase
227273_at	-0.578	D	BMPR1A	bone morphogenetic protein receptor type 1A	Plasma Membrane	kinase
238516_at	-1.33	D	BMPR2	bone morphogenetic protein receptor type 2	Plasma Membrane	kinase
225144_at	-0.444	D	BMPR2	bone morphogenetic protein receptor type 2	Plasma Membrane	kinase
210214_s_at	-0.47	D	BMPR2	bone morphogenetic protein receptor type 2	Plasma Membrane	kinase
209920_at	-0.849	D	BMPR2	bone morphogenetic protein receptor type 2	Plasma Membrane	kinase
228149_at	-0.641		BMT2	base methyltransferase of 25S rRNA 2 homolog	Other	other
206581_at	0.595		BNC1	basonuclin 1	Nucleus	transcription regulator
204930_s_at	0.269		BNIP1	BCL2 interacting protein 1	Cytoplasm	transporter
226280_at	-0.711	D	BNIP2	BCL2 interacting protein 2	Cytoplasm	other
209308_s_at	-0.593	D	BNIP2	BCL2 interacting protein 2	Cytoplasm	other
221479_s_at	-1.38	D	BNIP3L	BCL2 interacting protein 3 like	Cytoplasm	other
221478_at	-0.949	D	BNIP3L	BCL2 interacting protein 3 like	Cytoplasm	other
225030_at	-0.205		BOD1	biorientation of chromosomes in cell division 1	Nucleus	other
235009_at	-2.51		BOD1L1	biorientation of chromosomes in cell division 1 like 1	Nucleus	other
209836_x_at	0.768	D	BOLA2/BOLA2B	bolA family member 2	Cytoplasm	enzyme
210396_s_at	0.733	D	BOLA2/BOLA2B	bolA family member 2	Cytoplasm	enzyme
212563_at	1.27	D	BOP1	BOP1 ribosomal biogenesis factor	Nucleus	other
216397_s_at	0.378	D	BOP1	BOP1 ribosomal biogenesis factor	Nucleus	other
225334_at	-0.67		BORCS7	BLOC-1 related complex subunit 7	Cytoplasm	other
1553978_at	0.585		BORCS8	BLOC-1 related complex subunit 8	Cytoplasm	other
1555773_at	-1.28		BPIFC	BPI fold containing family C	Extracellular Space	transporter
1554575_a_at	0.913		BPNT1	3'(2'), 5'-bisphosphate nucleotidase 1	Nucleus	phosphatase
224743_at	-0.41	D	BPNT2	3'(2'), 5'-bisphosphate nucleotidase 2	Cytoplasm	enzyme
224744_at	-0.923	D	BPNT2	3'(2'), 5'-bisphosphate nucleotidase 2	Cytoplasm	enzyme
209271_at	-0.511	D	BPTF	bromodomain PHD finger transcription factor	Nucleus	transcription regulator
230056_at	-0.938	D	BPTF	bromodomain PHD finger transcription factor	Nucleus	transcription regulator
226391_at	-0.735		BRAF	B-Raf proto-oncogene, serine/threonine kinase	Cytoplasm	kinase
225437_s_at	0.808		BRAT1	BRCA1 associated ATM activator 1	Nucleus	other
204531_s_at	0.776		BRCA1	BRCA1 DNA repair associated	Nucleus	transcription regulator
208368_s_at	2.09		BRCA2	BRCA2 DNA repair associated	Nucleus	transcription regulator
216521_s_at	-1.75		BRCC3	BRCA1/BRCA2-containing complex subunit 3	Nucleus	enzyme
222737_s_at	-0.582		BRD7	bromodomain containing 7	Nucleus	transcription regulator
202227_s_at	0.59		BRD8	bromodomain containing 8	Nucleus	transcription regulator
220155_s_at	0.444		BRD9	bromodomain containing 9	Nucleus	other
203754_s_at	1.18		BRF1	BRF1 RNA polymerase III transcription initiation factor subunit	Nucleus	transcription regulator
218954_s_at	-0.418		BRF2	BRF2 RNA polymerase III transcription initiation factor subunit	Nucleus	transcription regulator
235609_at	0.79		BRIP1	BRCA1 interacting protein C-terminal helicase 1	Nucleus	enzyme
215631_s_at	0.902		BRMS1	BRMS1 transcriptional repressor and anoikis regulator	Nucleus	transcription regulator
226128_at	-0.447		BROX	BRO1 domain and CAAX motif containing	Cytoplasm	other
204481_at	0.751		BRPF1	bromodomain and PHD finger containing 1	Nucleus	transporter
1553227_s_at	-0.959	D	BRWD1	bromodomain and WD repeat domain containing 1	Nucleus	transcription regulator
238890_at	0.354	D	BRWD1	bromodomain and WD repeat domain containing 1	Nucleus	transcription regulator
205715_at	-0.734		BST1	bone marrow stromal cell antigen 1	Plasma Membrane	enzyme
238692_at	-1.59		BTBD11	BTB domain containing 11	Other	transcription regulator
1552566_at	-1.27		BTBD16	BTB domain containing 16	Other	other
1557049_at	0.978		BTBD19	BTB domain containing 19	Other	other
241412_at	-6.38	D	BTC	betacellulin	Extracellular Space	growth factor
207326_at	-3.64	D	BTC	betacellulin	Extracellular Space	growth factor
214116_at	0.6		BTD	biotinidase	Extracellular Space	enzyme
208517_x_at	-0.483	D	BTF3	basic transcription factor 3	Nucleus	transcription regulator
211939_x_at	-0.418	D	BTF3	basic transcription factor 3	Nucleus	transcription regulator
235819_at	-1.09		BTF3L4	basic transcription factor 3 like 4	Other	other
200921_s_at	-0.56	D	BTG1	BTG anti-proliferation factor 1	Nucleus	transcription regulator
200920_s_at	-0.538	D	BTG1	BTG anti-proliferation factor 1	Nucleus	transcription regulator
201235_s_at	-0.612		BTG2	BTG anti-proliferation factor 2	Nucleus	transcription regulator
209770_at	0.674		BTN3A1	butyrophilin subfamily 3 member A1	Extracellular Space	other
209642_at	2.11		BUB1	BUB1 mitotic checkpoint serine/threonine kinase	Nucleus	kinase
203755_at	1.2		BUB1B	BUB1 mitotic checkpoint serine/threonine kinase B	Nucleus	kinase
201456_s_at	-0.667		BUB3	BUB3 mitotic checkpoint protein	Nucleus	other
224504_s_at	0.509		BUD13	BUD13 homolog	Nucleus	other
207628_s_at	0.335		BUD23	BUD23 rRNA methyltransferase and ribosome maturation factor	Nucleus	enzyme
203612_at	0.633		BYSL	bystin like	Nucleus	other
222785_x_at	-0.652	D	C11orf1	chromosome 11 open reading frame 1	Nucleus	other
231530_s_at	-0.674	D	C11orf1	chromosome 11 open reading frame 1	Nucleus	other
223268_at	-0.586		C11orf54	chromosome 11 open reading frame 54	Nucleus	enzyme
225811_at	-0.736	D	C11orf58	chromosome 11 open reading frame 58	Other	other
201784_s_at	-0.609	D	C11orf58	chromosome 11 open reading frame 58	Other	other
200084_at	-0.365	D	C11orf58	chromosome 11 open reading frame 58	Other	other
218789_s_at	-0.552		C11orf71	chromosome 11 open reading frame 71	Other	other
213701_at	-1.11		C12orf29	chromosome 12 open reading frame 29	Other	other
224719_s_at	-0.515		C12orf57	chromosome 12 open reading frame 57	Cytoplasm	other
218820_at	-1.23	D	C14orf132	chromosome 14 open reading frame 132	Other	other
231859_at	-1.6	D	C14orf132	chromosome 14 open reading frame 132	Other	other
235369_at	-0.718		C14orf28	chromosome 14 open reading frame 28	Other	other
204495_s_at	0.577	D	C15orf39	chromosome 15 open reading frame 39	Cytoplasm	other
204494_s_at	0.63	D	C15orf39	chromosome 15 open reading frame 39	Cytoplasm	other
1552310_at	-0.556		C15orf40	chromosome 15 open reading frame 40	Other	other
223440_at	0.883		C16orf70	chromosome 16 open reading frame 70	Cytoplasm	other
226608_at	-0.796		C16orf87	chromosome 16 open reading frame 87	Other	other
219785_s_at	1.36		C16orf95	chromosome 16 open reading frame 95	Other	other
226406_at	-0.393		C18orf25	chromosome 18 open reading frame 25	Other	other
224957_at	-0.78		C18orf32	chromosome 18 open reading frame 32	Other	other
229442_at	0.837		C18orf54	chromosome 18 open reading frame 54	Extracellular Space	other
225863_s_at	-0.564		C19orf12	chromosome 19 open reading frame 12	Cytoplasm	other
226378_s_at	0.996		C19orf25	chromosome 19 open reading frame 25	Other	other
224468_s_at	1.3		C19orf48	chromosome 19 open reading frame 48	Other	other
222052_at	0.724		C19orf54	chromosome 19 open reading frame 54	Other	other
219439_at	1.07		C1GALT1	core 1 synthase, glycoprotein-N-acetylgalactosamine 3-beta-galactosyltransferase 1	Plasma Membrane	enzyme
219337_at	1.35		C1orf159	chromosome 1 open reading frame 159	Other	other
238010_at	-1.44		C1orf174	chromosome 1 open reading frame 174	Nucleus	other
223063_at	-0.717		C1orf198	chromosome 1 open reading frame 198	Cytoplasm	other
223126_s_at	-0.8	D	C1orf21	chromosome 1 open reading frame 21	Other	other
221272_s_at	-0.884	D	C1orf21	chromosome 1 open reading frame 21	Other	other
1554246_at	-0.965		C1orf210	chromosome 1 open reading frame 210	Other	other
219063_at	0.398		C1orf35	chromosome 1 open reading frame 35	Other	other
1555226_s_at	-1.12	D	C1orf43	chromosome 1 open reading frame 43	Other	other
1555225_at	1	D	C1orf43	chromosome 1 open reading frame 43	Other	other
239038_at	-0.69	D	C1orf52	chromosome 1 open reading frame 52	Nucleus	other
228135_at	-0.247	D	C1orf52	chromosome 1 open reading frame 52	Nucleus	other
217087_at	-4.13		C1orf68	chromosome 1 open reading frame 68	Cytoplasm	other
229933_at	0.595		C1orf74	chromosome 1 open reading frame 74	Other	other
220975_s_at	1.32		C1QTNF1	C1q and TNF related 1	Extracellular Space	other
223499_at	0.839		C1QTNF5	C1q and TNF related 5	Plasma Membrane	transmembrane receptor
223877_at	-1.43	D	C1QTNF7	C1q and TNF related 7	Extracellular Space	other
239349_at	-2.22	D	C1QTNF7	C1q and TNF related 7	Extracellular Space	other
233645_s_at	0.22		C1RL	complement C1r subcomponent like	Extracellular Space	peptidase
1555229_a_at	-2.35		C1S	complement C1s	Extracellular Space	peptidase
218081_at	0.593		C20orf27	chromosome 20 open reading frame 27	Other	other
238541_at	0.824		C21orf58	chromosome 21 open reading frame 58	Other	other
1553974_at	-0.544		C22orf39	chromosome 22 open reading frame 39	Other	other
219309_at	0.256		C22orf46	CTA-216E10.6	Other	other
212875_s_at	-1.03		C2CD2	C2 calcium dependent domain containing 2	Cytoplasm	other
204757_s_at	0.307		C2CD2L	C2CD2 like	Cytoplasm	transporter
226951_at	-0.725		C2orf49	chromosome 2 open reading frame 49	Nucleus	other
221878_at	-0.619	D	C2orf68	chromosome 2 open reading frame 68	Other	other
65472_at	-0.693	D	C2orf68	chromosome 2 open reading frame 68	Other	other
227840_at	-0.911		C2orf76	chromosome 2 open reading frame 76	Other	other
219288_at	-0.469		C3orf14	chromosome 3 open reading frame 14	Other	other
1569128_at	-1.01	D	C3orf38	chromosome 3 open reading frame 38	Nucleus	peptidase
226524_at	-0.968	D	C3orf38	chromosome 3 open reading frame 38	Nucleus	peptidase
1559021_at	-1.39	D	C3orf52	chromosome 3 open reading frame 52	Other	other
219474_at	-1.12	D	C3orf52	chromosome 3 open reading frame 52	Other	other
241817_at	1.59		C3orf62	chromosome 3 open reading frame 62	Other	other
208451_s_at	0.973	D	C4A/C4B	complement C4A (Rodgers blood group)	Extracellular Space	other
214428_x_at	1.25	D	C4A/C4B	complement C4A (Rodgers blood group)	Extracellular Space	other
224605_at	-1.24	D	C4orf3	chromosome 4 open reading frame 3	Other	other
224604_at	-0.574	D	C4orf3	chromosome 4 open reading frame 3	Other	other
1552919_at	-0.882		C4orf36	chromosome 4 open reading frame 36	Other	other
229860_x_at	1.61		C4orf48	chromosome 4 open reading frame 48	Other	other
224875_at	-0.726		C5orf24	chromosome 5 open reading frame 24	Other	other
1554195_a_at	-3.99		C5orf46	chromosome 5 open reading frame 46	Cytoplasm	other
221787_at	-0.764		C6orf120	chromosome 6 open reading frame 120	Cytoplasm	other
227456_s_at	0.751		C6orf136	chromosome 6 open reading frame 136	Cytoplasm	other
1554314_at	1.25		C6orf141	chromosome 6 open reading frame 141	Other	other
204968_at	0.665		C6orf47	chromosome 6 open reading frame 47	Cytoplasm	other
208809_s_at	0.277		C6orf62	chromosome 6 open reading frame 62	Other	other
224478_s_at	0.638		C7orf50	chromosome 7 open reading frame 50	Other	other
227627_at	-0.655		C8orf44-SGK3/SGK3	serum/glucocorticoid regulated kinase family member 3	Cytoplasm	kinase
226710_at	0.649		C8orf82	chromosome 8 open reading frame 82	Cytoplasm	other
218116_at	-0.508		C9orf78	chromosome 9 open reading frame 78	Other	other
203963_at	0.443	D	CA12	carbonic anhydrase 12	Plasma Membrane	enzyme
214164_x_at	0.339	D	CA12	carbonic anhydrase 12	Plasma Membrane	enzyme
215867_x_at	0.328	D	CA12	carbonic anhydrase 12	Plasma Membrane	enzyme
231270_at	-1.16		CA13	carbonic anhydrase 13	Cytoplasm	enzyme
224311_s_at	-1.47		CAB39	calcium binding protein 39	Cytoplasm	enzyme
227623_at	-0.997		CACNA2D1	calcium voltage-gated channel auxiliary subunit alpha2delta 1	Plasma Membrane	ion channel
204811_s_at	-0.735		CACNA2D2	calcium voltage-gated channel auxiliary subunit alpha2delta 2	Plasma Membrane	ion channel
207776_s_at	-0.931		CACNB2	calcium voltage-gated channel auxiliary subunit beta 2	Plasma Membrane	ion channel
34726_at	0.621	D	CACNB3	calcium voltage-gated channel auxiliary subunit beta 3	Plasma Membrane	ion channel
209530_at	0.372	D	CACNB3	calcium voltage-gated channel auxiliary subunit beta 3	Plasma Membrane	ion channel
211761_s_at	-0.295		CACYBP	calcyclin binding protein	Nucleus	other
202715_at	0.624		CAD	carbamoyl-phosphate synthetase 2, aspartate transcarbamylase, and dihydroorotase	Cytoplasm	enzyme
210817_s_at	-0.399		CALCOCO2	calcium binding and coiled-coil domain 2	Nucleus	other
201617_x_at	-1.38	D	CALD1	caldesmon 1	Cytoplasm	other
214880_x_at	-1.12	D	CALD1	caldesmon 1	Cytoplasm	other
201616_s_at	-1.11	D	CALD1	caldesmon 1	Cytoplasm	other
201615_x_at	-2.31	D	CALD1	caldesmon 1	Cytoplasm	other
200653_s_at	0.743		CALM1 (includes others)	calmodulin 1	Cytoplasm	other
64408_s_at	0.801	D	CALML4	calmodulin like 4	Other	other
221879_at	0.567	D	CALML4	calmodulin like 4	Other	other
226382_at	-0.667		CAMK1D	calcium/calmodulin dependent protein kinase ID	Cytoplasm	kinase
224994_at	-1.49	D	CAMK2D	calcium/calmodulin dependent protein kinase II delta	Cytoplasm	kinase
228555_at	-0.952	D	CAMK2D	calcium/calmodulin dependent protein kinase II delta	Cytoplasm	kinase
225692_at	0.252		CAMTA1	calmodulin binding transcription activator 1	Other	other
212948_at	0.708		CAMTA2	calmodulin binding transcription activator 2	Nucleus	transcription regulator
239771_at	-1.02	D	CAND1	cullin associated and neddylation dissociated 1	Cytoplasm	transcription regulator
243910_x_at	0.609	D	CAND1	cullin associated and neddylation dissociated 1	Cytoplasm	transcription regulator
46323_at	0.948	D	CANT1	calcium activated nucleotidase 1	Extracellular Space	enzyme
221732_at	1.07	D	CANT1	calcium activated nucleotidase 1	Extracellular Space	enzyme
201850_at	1.02		CAPG	capping actin protein, gelsolin like	Nucleus	other
200752_s_at	1.57		CAPN1	calpain 1	Cytoplasm	peptidase
228705_at	1.05		CAPN12	calpain 12	Other	peptidase
229499_at	-0.364		CAPN13	calpain 13	Other	other
203357_s_at	-1.29	D	CAPN7	calpain 7	Cytoplasm	peptidase
203356_at	-0.517	D	CAPN7	calpain 7	Cytoplasm	peptidase
226990_at	-0.442	D	CAPRIN1	cell cycle associated protein 1	Plasma Membrane	other
243370_at	-0.45	D	CAPRIN1	cell cycle associated protein 1	Plasma Membrane	other
200723_s_at	-1.08	D	CAPRIN1	cell cycle associated protein 1	Plasma Membrane	other
210026_s_at	1.63		CARD10	caspase recruitment domain family member 10	Cytoplasm	other
220599_s_at	0.958	D	CARD14	caspase recruitment domain family member 14	Cytoplasm	other
232608_x_at	0.974	D	CARD14	caspase recruitment domain family member 14	Cytoplasm	other
220598_at	0.896	D	CARD14	caspase recruitment domain family member 14	Cytoplasm	other
1552703_s_at	-0.657		CARD16	caspase recruitment domain family member 16	Other	other
231733_at	-3.64		CARD18	caspase recruitment domain family member 18	Cytoplasm	other
224414_s_at	0.994		CARD6	caspase recruitment domain family member 6	Cytoplasm	other
218384_at	1.46		CARHSP1	calcium regulated heat stable protein 1	Cytoplasm	transcription regulator
212512_s_at	1		CARM1	coactivator associated arginine methyltransferase 1	Nucleus	transcription regulator
229561_at	0.875		CARMIL3	capping protein regulator and myosin 1 linker 3	Plasma Membrane	other
231987_at	-1.45		CARMN	cardiac mesoderm enhancer-associated non-coding RNA	Other	other
212971_at	0.308	D	CARS1	cysteinyl-tRNA synthetase 1	Cytoplasm	enzyme
240983_s_at	-1.27	D	CARS1	cysteinyl-tRNA synthetase 1	Cytoplasm	enzyme
219342_at	-0.649		CASD1	CAS1 domain containing 1	Cytoplasm	enzyme
207620_s_at	-1.58	D	CASK	calcium/calmodulin dependent serine protein kinase	Plasma Membrane	kinase
211208_s_at	-0.466	D	CASK	calcium/calmodulin dependent serine protein kinase	Plasma Membrane	kinase
61297_at	0.674		CASKIN2	CASK interacting protein 2	Cytoplasm	other
205467_at	0.904		CASP10	caspase 10	Cytoplasm	peptidase
231722_at	-1.97		CASP14	caspase 14	Cytoplasm	peptidase
209790_s_at	0.565		CASP6	caspase 6	Cytoplasm	peptidase
203984_s_at	0.55		CASP9	caspase 9	Cytoplasm	peptidase
207317_s_at	-1.42		CASQ2	calsequestrin 2	Cytoplasm	other
212586_at	-0.549	D	CAST	calpastatin	Cytoplasm	peptidase
208908_s_at	-0.479	D	CAST	calpastatin	Cytoplasm	peptidase
233863_at	1.59	D	CASZ1	castor zinc finger 1	Nucleus	enzyme
235605_at	0.416	D	CASZ1	castor zinc finger 1	Nucleus	enzyme
211922_s_at	-1.79	D	CAT	catalase	Cytoplasm	enzyme
201432_at	-1.21	D	CAT	catalase	Cytoplasm	enzyme
203323_at	-0.697	D	CAV2	caveolin 2	Plasma Membrane	other
203324_s_at	-0.475	D	CAV2	caveolin 2	Plasma Membrane	other
218711_s_at	-1.69		CAVIN2	caveolae associated protein 2	Plasma Membrane	other
213010_at	0.742		CAVIN3	caveolae associated protein 3	Cytoplasm	other
220638_s_at	2.16		CBLC	Cbl proto-oncogene C	Nucleus	enzyme
220018_at	-0.667		CBLL1	Cbl proto-oncogene like 1	Nucleus	enzyme
205379_at	0.87		CBR3	carbonyl reductase 3	Cytoplasm	enzyme
213626_at	-0.436		CBR4	carbonyl reductase 4	Cytoplasm	enzyme
201518_at	-0.326		CBX1	chromobox 1	Nucleus	transcription regulator
240084_at	0.12		CBX2	chromobox 2	Nucleus	transcription regulator
200037_s_at	0.205		CBX3	chromobox 3	Nucleus	transcription regulator
58994_at	0.894	D	CC2D1A	coiled-coil and C2 domain containing 1A	Cytoplasm	transcription regulator
221888_at	0.84	D	CC2D1A	coiled-coil and C2 domain containing 1A	Cytoplasm	transcription regulator
225323_at	0.624		CC2D1B	coiled-coil and C2 domain containing 1B	Nucleus	transcription regulator
234936_s_at	-0.425		CC2D2A	coiled-coil and C2 domain containing 2A	Cytoplasm	other
224737_x_at	0.614	D	CCAR1	cell division cycle and apoptosis regulator 1	Nucleus	transcription regulator
224736_at	0.683	D	CCAR1	cell division cycle and apoptosis regulator 1	Nucleus	transcription regulator
222890_at	-0.819		CCDC113	coiled-coil domain containing 113	Cytoplasm	other
224946_s_at	-0.498		CCDC115	coiled-coil domain containing 115	Cytoplasm	other
220321_s_at	-0.711		CCDC121	coiled-coil domain containing 121	Extracellular Space	other
228061_at	-1	D	CCDC126	coiled-coil domain containing 126	Other	other
228087_at	-0.387	D	CCDC126	coiled-coil domain containing 126	Other	other
208094_s_at	0.758		CCDC130	coiled-coil domain containing 130	Other	other
225933_at	0.979		CCDC137	coiled-coil domain containing 137	Nucleus	other
239922_at	1.29		CCDC142	coiled-coil domain containing 142	Other	other
236945_at	-0.279		CCDC171	coiled-coil domain containing 171	Other	other
223787_s_at	-0.634	D	CCDC174	coiled-coil domain containing 174	Nucleus	other
225559_at	-0.277	D	CCDC174	coiled-coil domain containing 174	Nucleus	other
227701_at	-0.448		CCDC186	coiled-coil domain containing 186	Cytoplasm	other
214037_s_at	0.802		CCDC22	coiled-coil domain containing 22	Cytoplasm	other
209479_at	-0.484		CCDC28A	coiled-coil domain containing 28A	Other	other
221912_s_at	0.605		CCDC28B	coiled-coil domain containing 28B	Cytoplasm	other
217814_at	-0.542	D	CCDC47	coiled-coil domain containing 47	Extracellular Space	other
222432_s_at	-0.909	D	CCDC47	coiled-coil domain containing 47	Extracellular Space	other
226713_at	-0.705		CCDC50	coiled-coil domain containing 50	Cytoplasm	other
225010_at	-0.471		CCDC6	coiled-coil domain containing 6	Cytoplasm	other
228472_at	1.5		CCDC61	coiled-coil domain containing 61	Cytoplasm	other
225241_at	-1.88	D	CCDC80	coiled-coil domain containing 80	Nucleus	other
243864_at	-1.96	D	CCDC80	coiled-coil domain containing 80	Nucleus	other
227061_at	-1.26	D	CCDC80	coiled-coil domain containing 80	Nucleus	other
225242_s_at	-1.14	D	CCDC80	coiled-coil domain containing 80	Nucleus	other
223300_s_at	-0.5		CCDC82	coiled-coil domain containing 82	Other	other
235228_at	-1.08		CCDC85A	coiled-coil domain containing 85A	Other	other
204610_s_at	0.73		CCDC85B	coiled-coil domain containing 85B	Cytoplasm	other
231288_at	0.636	D	CCDC88C	coiled-coil domain containing 88C	Cytoplasm	other
227228_s_at	0.985	D	CCDC88C	coiled-coil domain containing 88C	Cytoplasm	other
206257_at	0.223		CCDC9	coiled-coil domain containing 9	Extracellular Space	other
218545_at	-0.423		CCDC91	coiled-coil domain containing 91	Cytoplasm	other
209689_at	-0.544		CCDC93	coiled-coil domain containing 93	Extracellular Space	other
42361_g_at	0.672	D	CCHCR1	coiled-coil alpha-helical rod protein 1	Cytoplasm	other
37425_g_at	0.411	D	CCHCR1	coiled-coil alpha-helical rod protein 1	Cytoplasm	other
207900_at	2.41		CCL17	C-C motif chemokine ligand 17	Extracellular Space	cytokine
32128_at	4.71	D	CCL18	C-C motif chemokine ligand 18	Extracellular Space	cytokine
209924_at	4.27	D	CCL18	C-C motif chemokine ligand 18	Extracellular Space	cytokine
210072_at	1.19		CCL19	C-C motif chemokine ligand 19	Extracellular Space	cytokine
216598_s_at	1.62		CCL2	C-C motif chemokine ligand 2	Extracellular Space	cytokine
207861_at	2.37		CCL22	C-C motif chemokine ligand 22	Extracellular Space	cytokine
223710_at	3.47		CCL26	C-C motif chemokine ligand 26	Extracellular Space	cytokine
223164_at	0.852		CCM2	CCM2 scaffold protein	Cytoplasm	other
213226_at	1.4		CCNA2	cyclin A2	Nucleus	other
228729_at	2.43	D	CCNB1	cyclin B1	Cytoplasm	kinase
214710_s_at	2.11	D	CCNB1	cyclin B1	Cytoplasm	kinase
217988_at	-0.376		CCNB1IP1	cyclin B1 interacting protein 1	Nucleus	enzyme
202705_at	1.58		CCNB2	cyclin B2	Cytoplasm	other
200953_s_at	0.717		CCND2	cyclin D2	Nucleus	other
201700_at	0.997		CCND3	cyclin D3	Nucleus	kinase
223084_s_at	-0.592		CCNDBP1	cyclin D1 binding protein 1	Nucleus	other
205034_at	1.24		CCNE2	cyclin E2	Nucleus	other
204826_at	1.48		CCNF	cyclin F	Nucleus	other
208796_s_at	-0.643		CCNG1	cyclin G1	Nucleus	other
202770_s_at	-0.872	D	CCNG2	cyclin G2	Nucleus	other
211559_s_at	-1.74	D	CCNG2	cyclin G2	Nucleus	other
208655_at	-0.329		CCNI	cyclin I	Other	other
229091_s_at	0.496		CCNJ	cyclin J	Nucleus	other
1555411_a_at	-0.331		CCNL1	cyclin L1	Nucleus	other
210021_s_at	0.436		CCNO	cyclin O	Nucleus	other
226466_s_at	0.863		CCNQ	cyclin Q	Other	other
224647_at	-0.792	D	CCNY	cyclin Y	Nucleus	other
224652_at	0.487	D	CCNY	cyclin Y	Nucleus	other
224649_x_at	-0.435	D	CCNY	cyclin Y	Nucleus	other
221511_x_at	-0.931	D	CCPG1	cell cycle progression 1	Other	other
222156_x_at	-1.16	D	CCPG1	cell cycle progression 1	Other	other
214151_s_at	-0.373	D	CCPG1	cell cycle progression 1	Other	other
205099_s_at	1.54		CCR1	C-C motif chemokine receptor 1	Plasma Membrane	G-protein coupled receptor
206337_at	2.02		CCR7	C-C motif chemokine receptor 7	Plasma Membrane	G-protein coupled receptor
203522_at	0.861		CCS	copper chaperone for superoxide dismutase	Cytoplasm	enzyme
225904_at	-1.39	D	CCSAP	centriole, cilia and spindle associated protein	Cytoplasm	other
1553698_a_at	-0.727	D	CCSAP	centriole, cilia and spindle associated protein	Cytoplasm	other
1554132_a_at	-1.81	D	CCSER2	coiled-coil serine rich protein 2	Other	other
209379_s_at	-0.641	D	CCSER2	coiled-coil serine rich protein 2	Other	other
209378_s_at	-0.464	D	CCSER2	coiled-coil serine rich protein 2	Other	other
201946_s_at	-1.21		CCT2	chaperonin containing TCP1 subunit 2	Cytoplasm	kinase
201326_at	0.426		CCT6A	chaperonin containing TCP1 subunit 6A	Cytoplasm	other
208654_s_at	-0.733	D	CD164	CD164 molecule	Plasma Membrane	other
208405_s_at	-0.318	D	CD164	CD164 molecule	Plasma Membrane	other
206749_at	2.01		CD1B	CD1b molecule	Plasma Membrane	other
205987_at	1.03		CD1C	CD1c molecule	Plasma Membrane	other
205831_at	1.67		CD2	CD2 molecule	Plasma Membrane	transmembrane receptor
206150_at	0.339		CD27	CD27 molecule	Plasma Membrane	transmembrane receptor
227458_at	2.04		CD274	CD274 molecule	Plasma Membrane	enzyme
206545_at	1.23		CD28	CD28 molecule	Plasma Membrane	transmembrane receptor
203593_at	-0.585		CD2AP	CD2 associated protein	Cytoplasm	other
202256_at	0.62		CD2BP2	CD2 cytoplasmic tail binding protein 2	Cytoplasm	other
203799_at	-0.998		CD302	CD302 molecule	Plasma Membrane	transmembrane receptor
218529_at	1.06		CD320	CD320 molecule	Plasma Membrane	transmembrane receptor
209543_s_at	-1.36		CD34	CD34 molecule	Plasma Membrane	other
213539_at	1.19		CD3D	CD3d molecule	Plasma Membrane	transmembrane receptor
215346_at	0.813	D	CD40	CD40 molecule	Plasma Membrane	transmembrane receptor
205153_s_at	0.9	D	CD40	CD40 molecule	Plasma Membrane	transmembrane receptor
1565868_at	1.51		CD44	CD44 molecule (Indian blood group)	Plasma Membrane	other
213857_s_at	1.1		CD47	CD47 molecule	Plasma Membrane	transmembrane receptor
34210_at	1.95	D	CD52	CD52 molecule	Plasma Membrane	other
204661_at	1.51	D	CD52	CD52 molecule	Plasma Membrane	other
201925_s_at	-1.22	D	CD55	CD55 molecule (Cromer blood group)	Plasma Membrane	other
1555950_a_at	-1.31	D	CD55	CD55 molecule (Cromer blood group)	Plasma Membrane	other
201926_s_at	-1.18	D	CD55	CD55 molecule (Cromer blood group)	Plasma Membrane	other
216942_s_at	-0.853		CD58	CD58 molecule	Plasma Membrane	transmembrane receptor
200984_s_at	-0.466	D	CD59	CD59 molecule (CD59 blood group)	Plasma Membrane	other
228748_at	0.717	D	CD59	CD59 molecule (CD59 blood group)	Plasma Membrane	other
213958_at	0.842		CD6	CD6 molecule	Plasma Membrane	transmembrane receptor
203904_x_at	0.874		CD82	CD82 molecule	Plasma Membrane	other
204440_at	1.02		CD83	CD83 molecule	Plasma Membrane	transmembrane receptor
233317_at	1.67		CD9	CD9 molecule	Plasma Membrane	other
232172_at	0.702		CD99P1	CD99 molecule pseudogene 1	Plasma Membrane	other
223527_s_at	-1.03	D	CDADC1	cytidine and dCMP deaminase domain containing 1	Other	kinase
233564_s_at	-0.202	D	CDADC1	cytidine and dCMP deaminase domain containing 1	Other	kinase
228516_at	0.503		CDAN1	codanin 1	Nucleus	other
202717_s_at	-0.613		CDC16	cell division cycle 16	Nucleus	other
202870_s_at	2.62		CDC20	cell division cycle 20	Nucleus	other
202892_at	-0.379		CDC23	cell division cycle 23	Nucleus	enzyme
204695_at	0.961		CDC25A	cell division cycle 25A	Nucleus	phosphatase
201853_s_at	1.67		CDC25B	cell division cycle 25B	Nucleus	phosphatase
209953_s_at	1.05		CDC37	cell division cycle 37, HSP90 cochaperone	Cytoplasm	other
219343_at	-0.529		CDC37L1	cell division cycle 37 like 1	Cytoplasm	other
203377_s_at	-0.616		CDC40	cell division cycle 40	Nucleus	other
214464_at	-2.57		CDC42BPA	CDC42 binding protein kinase alpha	Cytoplasm	kinase
204693_at	1.58		CDC42EP1	CDC42 effector protein 1	Extracellular Space	other
227850_x_at	1.14		CDC42EP5	CDC42 effector protein 5	Cytoplasm	other
222537_s_at	0.91		CDC42SE1	CDC42 small effector 1	Plasma Membrane	other
224709_s_at	-0.437		CDC42SE2	CDC42 small effector 2	Plasma Membrane	other
209055_s_at	-2.14	D	CDC5L	cell division cycle 5 like	Nucleus	transcription regulator
209056_s_at	-0.308	D	CDC5L	cell division cycle 5 like	Nucleus	transcription regulator
203968_s_at	1.44		CDC6	cell division cycle 6	Nucleus	other
235196_at	-0.817	D	CDC73	cell division cycle 73	Nucleus	other
229828_at	-0.862	D	CDC73	cell division cycle 73	Nucleus	other
226661_at	1.77		CDCA2	cell division cycle associated 2	Nucleus	other
223307_at	1.67		CDCA3	cell division cycle associated 3	Cytoplasm	other
224753_at	1.34		CDCA5	cell division cycle associated 5	Cytoplasm	other
224428_s_at	0.907	D	CDCA7	cell division cycle associated 7	Nucleus	other
230060_at	1.13	D	CDCA7	cell division cycle associated 7	Nucleus	other
234932_s_at	-1.33	D	CDCP1	CUB domain containing protein 1	Plasma Membrane	other
218451_at	0.957	D	CDCP1	CUB domain containing protein 1	Plasma Membrane	other
239286_at	0.439		CDH11	cadherin 11	Plasma Membrane	other
207149_at	-0.824		CDH12	cadherin 12	Plasma Membrane	other
203256_at	1.89		CDH3	cadherin 3	Plasma Membrane	other
218183_at	0.538		CDIP1	cell death inducing p53 target 1	Nucleus	other
203468_at	1.46	D	CDK10	cyclin dependent kinase 10	Nucleus	kinase
203469_s_at	1.3	D	CDK10	cyclin dependent kinase 10	Nucleus	kinase
210622_x_at	1.46	D	CDK10	cyclin dependent kinase 10	Nucleus	kinase
225691_at	-0.539	D	CDK12	cyclin dependent kinase 12	Nucleus	kinase
225697_at	-0.242	D	CDK12	cyclin dependent kinase 12	Nucleus	kinase
225690_at	-0.632	D	CDK12	cyclin dependent kinase 12	Nucleus	kinase
243459_x_at	0.225		CDK14	cyclin dependent kinase 14	Nucleus	kinase
208823_s_at	0.677	D	CDK16	cyclin dependent kinase 16	Cytoplasm	kinase
208824_x_at	0.545	D	CDK16	cyclin dependent kinase 16	Cytoplasm	kinase
203252_at	1.14		CDK2AP2	cyclin dependent kinase 2 associated protein 2	Nucleus	other
204995_at	1.23		CDK5R1	cyclin dependent kinase 5 regulatory subunit 1	Nucleus	kinase
224847_at	-0.437		CDK6	cyclin dependent kinase 6	Nucleus	kinase
209112_at	-0.551		CDKN1B	cyclin dependent kinase inhibitor 1B	Nucleus	kinase
213348_at	-0.798		CDKN1C	cyclin dependent kinase inhibitor 1C	Nucleus	other
1568696_at	-0.866		CDNF	cerebral dopamine neurotrophic factor	Other	other
227526_at	-0.703		CDON	cell adhesion associated, oncogene regulated	Plasma Membrane	other
209501_at	-0.757		CDR2	cerebellar degeneration related protein 2	Cytoplasm	other
213230_at	0.645		CDR2L	cerebellar degeneration related protein 2 like	Other	other
226187_at	-0.493	D	CDS1	CDP-diacylglycerol synthase 1	Cytoplasm	enzyme
226185_at	-0.72	D	CDS1	CDP-diacylglycerol synthase 1	Cytoplasm	enzyme
206193_s_at	-4.29		CDSN	corneodesmosin	Plasma Membrane	other
228868_x_at	1.92	D	CDT1	chromatin licensing and DNA replication factor 1	Nucleus	other
209832_s_at	1.75	D	CDT1	chromatin licensing and DNA replication factor 1	Nucleus	other
213548_s_at	-2.16	D	CDV3	CDV3 homolog	Cytoplasm	other
213554_s_at	-0.718	D	CDV3	CDV3 homolog	Cytoplasm	other
212010_s_at	-0.335	D	CDV3	CDV3 homolog	Cytoplasm	other
203100_s_at	-1.22		CDYL	chromodomain Y like	Nucleus	transcription regulator
203973_s_at	0.457		CEBPD	CCAAT enhancer binding protein delta	Nucleus	transcription regulator
225527_at	-0.36		CEBPG	CCAAT enhancer binding protein gamma	Nucleus	transcription regulator
203341_at	-0.242		CEBPZ	CCAAT enhancer binding protein zeta	Nucleus	transcription regulator
221742_at	0.635		CELF1	CUGBP Elav-like family member 1	Cytoplasm	translation regulator
204962_s_at	1.59		CENPA	centromere protein A	Nucleus	other
1552330_at	0.994		CENPBD1	CENPB DNA-binding domain containing 1	Other	other
230528_s_at	1.15	D	CENPBD1P1	CENPB DNA-binding domains containing 1 pseudogene 1	Other	other
222694_at	0.554	D	CENPBD1P1	CENPB DNA-binding domains containing 1 pseudogene 1	Other	other
205046_at	1.83		CENPE	centromere protein E	Nucleus	other
209172_s_at	1.47	D	CENPF	centromere protein F	Nucleus	other
207828_s_at	1.44	D	CENPF	centromere protein F	Nucleus	other
222848_at	1.02		CENPK	centromere protein K	Nucleus	other
232065_x_at	0.693		CENPL	centromere protein L	Cytoplasm	other
228559_at	1.51		CENPN	centromere protein N	Nucleus	other
226118_at	0.722		CENPO	centromere protein O	Nucleus	other
209478_at	1.19		CENPX	centromere protein X	Nucleus	other
213644_at	-0.907		CEP112	centrosomal protein 112	Cytoplasm	other
1554606_at	-1.78		CEP120	centrosomal protein 120	Cytoplasm	other
214742_at	0.591		CEP131	centrosomal protein 131	Cytoplasm	other
207286_at	1.12		CEP135	centrosomal protein 135	Cytoplasm	other
215170_s_at	0.678		CEP152	centrosomal protein 152	Cytoplasm	other
204251_s_at	0.596		CEP164	centrosomal protein 164	Cytoplasm	other
213242_x_at	0.593		CEP170B	centrosomal protein 170B	Other	other
225088_at	-1.87		CEP20	centrosomal protein 20	Cytoplasm	other
236424_at	0.515		CEP250	centrosomal protein 250	Nucleus	other
1569302_at	-0.581		CEP295	centrosomal protein 295	Cytoplasm	other
213957_s_at	-0.777	D	CEP350	centrosomal protein 350	Cytoplasm	other
204373_s_at	0.4	D	CEP350	centrosomal protein 350	Cytoplasm	other
231850_x_at	-0.709	D	CEP44	centrosomal protein 44	Cytoplasm	other
228334_x_at	-0.571	D	CEP44	centrosomal protein 44	Cytoplasm	other
218542_at	1.92		CEP55	centrosomal protein 55	Cytoplasm	other
209862_s_at	-0.565	D	CEP57	centrosomal protein 57	Cytoplasm	other
203492_x_at	-0.42	D	CEP57	centrosomal protein 57	Cytoplasm	other
222151_s_at	-0.802	D	CEP63	centrosomal protein 63	Cytoplasm	other
219242_at	-0.414	D	CEP63	centrosomal protein 63	Cytoplasm	other
212675_s_at	-0.789		CEP68	centrosomal protein 68	Cytoplasm	other
1554513_s_at	-1.13		CEP89	centrosomal protein 89	Cytoplasm	other
1561884_at	0.907		CEPT1	choline/ethanolamine phosphotransferase 1	Cytoplasm	enzyme
212446_s_at	-0.51		CERS6	ceramide synthase 6	Nucleus	transcription regulator
226277_at	-0.487		CERT1	ceramide transporter 1	Cytoplasm	kinase
209668_x_at	0.79	D	CES2	carboxylesterase 2	Cytoplasm	enzyme
213509_x_at	0.819	D	CES2	carboxylesterase 2	Cytoplasm	enzyme
209667_at	0.527	D	CES2	carboxylesterase 2	Cytoplasm	enzyme
1554919_s_at	-0.696		CFAP69	cilia and flagella associated protein 69	Cytoplasm	other
230569_at	-0.54	D	CFAP97	cilia and flagella associated protein 97	Other	other
226254_s_at	-0.27	D	CFAP97	cilia and flagella associated protein 97	Other	other
202357_s_at	1.22		CFB	complement factor B	Extracellular Space	peptidase
203166_at	-0.387		CFDP1	craniofacial development protein 1	Extracellular Space	other
1555564_a_at	-1.17		CFI	complement factor I	Extracellular Space	peptidase
233496_s_at	-1.23		CFL2	cofilin 2	Extracellular Space	other
239629_at	1.26	D	CFLAR	CASP8 and FADD like apoptosis regulator	Cytoplasm	other
214486_x_at	0.787	D	CFLAR	CASP8 and FADD like apoptosis regulator	Cytoplasm	other
211316_x_at	0.833	D	CFLAR	CASP8 and FADD like apoptosis regulator	Cytoplasm	other
209508_x_at	0.641	D	CFLAR	CASP8 and FADD like apoptosis regulator	Cytoplasm	other
235427_at	-0.613	D	CFLAR	CASP8 and FADD like apoptosis regulator	Cytoplasm	other
224600_at	-0.6		CGGBP1	CGG triplet repeat binding protein 1	Nucleus	transcription regulator
225817_at	-1.48		CGNL1	cingulin like 1	Plasma Membrane	other
204605_at	-0.599		CGRRF1	cell growth regulator with ring finger domain 1	Nucleus	other
203975_s_at	1.43	D	CHAF1A	chromatin assembly factor 1 subunit A	Nucleus	other
214426_x_at	0.396	D	CHAF1A	chromatin assembly factor 1 subunit A	Nucleus	other
203976_s_at	0.664	D	CHAF1A	chromatin assembly factor 1 subunit A	Nucleus	other
229595_at	0.503		CHCHD4	coiled-coil-helix-coiled-coil-helix domain containing 4	Cytoplasm	enzyme
223479_s_at	0.414		CHCHD5	coiled-coil-helix-coiled-coil-helix domain containing 5	Other	other
208807_s_at	0.835	D	CHD3	chromodomain helicase DNA binding protein 3	Nucleus	enzyme
208806_at	0.89	D	CHD3	chromodomain helicase DNA binding protein 3	Nucleus	enzyme
201184_s_at	0.35	D	CHD4	chromodomain helicase DNA binding protein 4	Nucleus	enzyme
201182_s_at	-0.734	D	CHD4	chromodomain helicase DNA binding protein 4	Nucleus	enzyme
225026_at	-0.677		CHD6	chromodomain helicase DNA binding protein 6	Nucleus	enzyme
226123_at	1.05		CHD7	chromodomain helicase DNA binding protein 7	Nucleus	enzyme
235388_at	-1.81	D	CHD9	chromodomain helicase DNA binding protein 9	Cytoplasm	other
229586_at	-2.13	D	CHD9	chromodomain helicase DNA binding protein 9	Cytoplasm	other
231994_at	0.587		CHDH	choline dehydrogenase	Cytoplasm	enzyme
238075_at	1.1		CHEK1	checkpoint kinase 1	Nucleus	kinase
218803_at	0.49		CHFR	checkpoint with forkhead and ring finger domains	Nucleus	enzyme
228345_at	-0.632		CHIC1	cysteine rich hydrophobic domain 1	Plasma Membrane	other
204193_at	0.864		CHKB	choline kinase beta	Cytoplasm	kinase
226350_at	-0.893	D	CHML	CHM like Rab escort protein	Cytoplasm	enzyme
1565951_s_at	-0.486	D	CHML	CHM like Rab escort protein	Cytoplasm	enzyme
201933_at	0.677		CHMP1A	charged multivesicular body protein 1A	Extracellular Space	peptidase
218177_at	-0.887		CHMP1B	charged multivesicular body protein 1B	Plasma Membrane	enzyme
202538_s_at	-0.87	D	CHMP2B	charged multivesicular body protein 2B	Cytoplasm	other
202536_at	-0.85	D	CHMP2B	charged multivesicular body protein 2B	Cytoplasm	other
217837_s_at	-0.59	D	CHMP3	charged multivesicular body protein 3	Cytoplasm	other
222436_s_at	-0.699	D	CHMP3	charged multivesicular body protein 3	Cytoplasm	other
222437_s_at	-0.349	D	CHMP3	charged multivesicular body protein 3	Cytoplasm	other
225498_at	-0.77		CHMP4B	charged multivesicular body protein 4B	Cytoplasm	other
226803_at	-1.71		CHMP4C	charged multivesicular body protein 4C	Cytoplasm	other
218743_at	0.625		CHMP6	charged multivesicular body protein 6	Cytoplasm	other
207993_s_at	-0.999		CHP1	calcineurin like EF-hand protein 1	Cytoplasm	other
206149_at	-2.32		CHP2	calcineurin like EF-hand protein 2	Cytoplasm	other
202175_at	0.39		CHPF	chondroitin polymerizing factor	Cytoplasm	enzyme
55093_at	0.801	D	CHPF2	chondroitin polymerizing factor 2	Cytoplasm	enzyme
221799_at	0.749	D	CHPF2	chondroitin polymerizing factor 2	Cytoplasm	enzyme
221675_s_at	-0.804		CHPT1	choline phosphotransferase 1	Cytoplasm	enzyme
206635_at	0.523		CHRNB2	cholinergic receptor nicotinic beta 2 subunit	Plasma Membrane	transmembrane receptor
226372_at	0.821		CHST11	carbohydrate sulfotransferase 11	Cytoplasm	enzyme
216460_at	2.03		CHST12	carbohydrate sulfotransferase 12	Cytoplasm	enzyme
226569_s_at	0.988		CHTF18	chromosome transmission fidelity factor 18	Nucleus	other
202560_s_at	-0.331	D	CHTOP	chromatin target of PRMT1	Nucleus	other
202559_x_at	0.444	D	CHTOP	chromatin target of PRMT1	Nucleus	other
203536_s_at	0.383		CIAO1	cytosolic iron-sulfur assembly component 1	Nucleus	transcription regulator
218742_at	0.704		CIAO3	cytosolic iron-sulfur assembly component 3	Cytoplasm	other
208424_s_at	0.672	D	CIAPIN1	cytokine induced apoptosis inhibitor 1	Cytoplasm	other
208968_s_at	0.382	D	CIAPIN1	cytokine induced apoptosis inhibitor 1	Cytoplasm	other
201953_at	0.794		CIB1	calcium and integrin binding 1	Nucleus	other
205008_s_at	0.588		CIB2	calcium and integrin binding family member 2	Cytoplasm	kinase
212784_at	0.871		CIC	capicua transcriptional repressor	Nucleus	transcription regulator
205101_at	0.986		CIITA	class II major histocompatibility complex transactivator	Nucleus	transcription regulator
204569_at	-0.532		CILK1	ciliogenesis associated kinase 1	Cytoplasm	kinase
217598_at	0.883		CINP	cyclin dependent kinase 2 interacting protein	Nucleus	other
225623_at	-0.443		CIPC	CLOCK interacting pacemaker	Nucleus	other
209571_at	-0.43		CIR1	corepressor interacting with RBPJ, CIR1	Nucleus	transcription regulator
200811_at	-0.873	D	CIRBP	cold inducible RNA binding protein	Nucleus	translation regulator
200810_s_at	-0.348	D	CIRBP	cold inducible RNA binding protein	Nucleus	translation regulator
218597_s_at	0.712		CISD1	CDGSH iron sulfur domain 1	Cytoplasm	other
226727_at	0.268		CISD3	CDGSH iron sulfur domain 3	Cytoplasm	other
221223_x_at	1.46	D	CISH	cytokine inducible SH2 containing protein	Cytoplasm	other
223377_x_at	1.34	D	CISH	cytokine inducible SH2 containing protein	Cytoplasm	other
223961_s_at	1.6	D	CISH	cytokine inducible SH2 containing protein	Cytoplasm	other
207980_s_at	-2.33	D	CITED2	Cbp/p300 interacting transactivator with Glu/Asp rich carboxy-terminal domain 2	Nucleus	transcription regulator
209357_at	-1.39	D	CITED2	Cbp/p300 interacting transactivator with Glu/Asp rich carboxy-terminal domain 2	Nucleus	transcription regulator
200999_s_at	0.545	D	CKAP4	cytoskeleton associated protein 4	Cytoplasm	other
200998_s_at	0.557	D	CKAP4	cytoskeleton associated protein 4	Cytoplasm	other
212832_s_at	0.45		CKAP5	cytoskeleton associated protein 5	Nucleus	transcription regulator
202712_s_at	0.964		CKMT1A/CKMT1B	creatine kinase, mitochondrial 1B	Cytoplasm	kinase
204170_s_at	2.2		CKS2	CDC28 protein kinase regulatory subunit 2	Other	kinase
213512_at	0.84		CLBA1	clathrin binding box of aftiphilin containing 1	Other	other
1555543_a_at	-0.709		CLCC1	chloride channel CLIC like 1	Cytoplasm	ion channel
219500_at	0.32		CLCF1	cardiotrophin like cytokine factor 1	Extracellular Space	cytokine
38069_at	1.46	D	CLCN7	chloride voltage-gated channel 7	Plasma Membrane	ion channel
209235_at	1.7	D	CLCN7	chloride voltage-gated channel 7	Plasma Membrane	ion channel
1554748_at	0.451		CLCNKB	chloride voltage-gated channel Kb	Plasma Membrane	ion channel
222549_at	-1.38	D	CLDN1	claudin 1	Plasma Membrane	other
218182_s_at	-2.33	D	CLDN1	claudin 1	Plasma Membrane	other
228706_s_at	-2.22	D	CLDN23	claudin 23	Plasma Membrane	other
228707_at	-3.17	D	CLDN23	claudin 23	Plasma Membrane	other
208925_at	-0.926		CLDND1	claudin domain containing 1	Plasma Membrane	other
206682_at	1.48		CLEC10A	C-type lectin domain containing 10A	Plasma Membrane	other
211709_s_at	0.855	D	CLEC11A	C-type lectin domain containing 11A	Extracellular Space	growth factor
205131_x_at	0.494	D	CLEC11A	C-type lectin domain containing 11A	Extracellular Space	growth factor
210783_x_at	0.366	D	CLEC11A	C-type lectin domain containing 11A	Extracellular Space	growth factor
221698_s_at	1.25		CLEC7A	C-type lectin domain containing 7A	Plasma Membrane	transmembrane receptor
230609_at	-2.09	D	CLINT1	clathrin interactor 1	Cytoplasm	other
201768_s_at	-1.08	D	CLINT1	clathrin interactor 1	Cytoplasm	other
1558924_s_at	-2.06	D	CLIP1	CAP-Gly domain containing linker protein 1	Cytoplasm	other
210716_s_at	-1.42	D	CLIP1	CAP-Gly domain containing linker protein 1	Cytoplasm	other
201975_at	-0.326	D	CLIP1	CAP-Gly domain containing linker protein 1	Cytoplasm	other
219944_at	-0.8	D	CLIP4	CAP-Gly domain containing linker protein family member 4	Other	other
226425_at	-0.376	D	CLIP4	CAP-Gly domain containing linker protein family member 4	Other	other
226834_at	-1.45		CLMP	CXADR like membrane protein	Plasma Membrane	other
204085_s_at	-0.778	D	CLN5	CLN5 intracellular trafficking protein	Cytoplasm	other
214252_s_at	-0.919	D	CLN5	CLN5 intracellular trafficking protein	Cytoplasm	other
204084_s_at	-0.544	D	CLN5	CLN5 intracellular trafficking protein	Cytoplasm	other
218161_s_at	1.46		CLN6	CLN6 transmembrane ER protein	Cytoplasm	other
229958_at	-0.711	D	CLN8	CLN8 transmembrane ER and ERGIC protein	Cytoplasm	other
223912_s_at	-1.46	D	CLN8	CLN8 transmembrane ER and ERGIC protein	Cytoplasm	other
202799_at	0.604		CLPP	caseinolytic mitochondrial matrix peptidase proteolytic subunit	Cytoplasm	peptidase
219414_at	-0.536		CLSTN2	calsyntenin 2	Plasma Membrane	transporter
211043_s_at	0.458		CLTB	clathrin light chain B	Plasma Membrane	other
200614_at	-0.36		CLTC	clathrin heavy chain	Plasma Membrane	other
205944_s_at	0.767		CLTCL1	clathrin heavy chain like 1	Plasma Membrane	other
212456_at	0.717		CLUH	clustered mitochondria homolog	Cytoplasm	translation regulator
210571_s_at	-2	D	CMAHP	cytidine monophospho-N-acetylneuraminic acid hydroxylase, pseudogene	Cytoplasm	other
205518_s_at	-0.964	D	CMAHP	cytidine monophospho-N-acetylneuraminic acid hydroxylase, pseudogene	Cytoplasm	other
224991_at	0.701	D	CMIP	c-Maf inducing protein	Cytoplasm	other
224992_s_at	0.625	D	CMIP	c-Maf inducing protein	Cytoplasm	other
1555705_a_at	-0.989		CMTM3	CKLF like MARVEL transmembrane domain containing 3	Extracellular Space	cytokine
223047_at	-1.06		CMTM6	CKLF like MARVEL transmembrane domain containing 6	Extracellular Space	cytokine
212380_at	0.445		CMTR1	cap methyltransferase 1	Nucleus	enzyme
227731_at	-0.501	D	CNBP	CCHC-type zinc finger nucleic acid binding protein	Nucleus	transcription regulator
206158_s_at	-0.46	D	CNBP	CCHC-type zinc finger nucleic acid binding protein	Nucleus	transcription regulator
235812_at	-0.366		CNEP1R1	CTD nuclear envelope phosphatase 1 regulatory subunit 1	Nucleus	other
206417_at	-1.45		CNGA1	cyclic nucleotide gated channel subunit alpha 1	Plasma Membrane	ion channel
243051_at	1.38		CNIH4	cornichon family AMPA receptor auxiliary protein 4	Plasma Membrane	other
229116_at	-3.29		CNKSR2	connector enhancer of kinase suppressor of Ras 2	Plasma Membrane	other
201605_x_at	0.333		CNN2	calponin 2	Cytoplasm	other
224695_at	0.456		CNOT11	CCR4-NOT transcription complex subunit 11	Cytoplasm	other
222182_s_at	0.384		CNOT2	CCR4-NOT transcription complex subunit 2	Nucleus	transcription regulator
229143_at	0.5		CNOT3	CCR4-NOT transcription complex subunit 3	Cytoplasm	other
227119_at	-0.483		CNOT6L	CCR4-NOT transcription complex subunit 6 like	Cytoplasm	enzyme
202164_s_at	-1.04	D	CNOT8	CCR4-NOT transcription complex subunit 8	Nucleus	transcription regulator
202162_s_at	-0.766	D	CNOT8	CCR4-NOT transcription complex subunit 8	Nucleus	transcription regulator
213179_at	0.399		CNOT9	CCR4-NOT transcription complex subunit 9	Cytoplasm	transcription regulator
208912_s_at	0.848		CNP	2',3'-cyclic nucleotide 3' phosphodiesterase	Cytoplasm	enzyme
217931_at	0.785	D	CNPY3	canopy FGF signaling regulator 3	Cytoplasm	other
1556389_at	0.869	D	CNPY3	canopy FGF signaling regulator 3	Cytoplasm	other
226751_at	-0.768		CNRIP1	cannabinoid receptor interacting protein 1	Extracellular Space	other
225550_at	-0.616		CNST	consortin, connexin sorting protein	Cytoplasm	other
227209_at	-2.07	D	CNTN1	contactin 1	Plasma Membrane	enzyme
227202_at	-1.64	D	CNTN1	contactin 1	Plasma Membrane	enzyme
211203_s_at	-0.339	D	CNTN1	contactin 1	Plasma Membrane	enzyme
229084_at	-1.38		CNTN4	contactin 4	Plasma Membrane	enzyme
225410_at	-0.255		COA5	cytochrome c oxidase assembly factor 5	Cytoplasm	other
232814_x_at	0.407		COA8	cytochrome c oxidase assembly factor 8	Cytoplasm	other
201913_s_at	0.697		COASY	Coenzyme A synthase	Cytoplasm	kinase
1552496_a_at	-1.62		COBL	cordon-bleu WH2 repeat protein	Plasma Membrane	other
203641_s_at	-2.73	D	COBLL1	cordon-bleu WH2 repeat protein like 1	Extracellular Space	other
203642_s_at	-0.743	D	COBLL1	cordon-bleu WH2 repeat protein like 1	Extracellular Space	other
229598_at	-0.984	D	COBLL1	cordon-bleu WH2 repeat protein like 1	Extracellular Space	other
1554242_a_at	-3.54		COCH	cochlin	Extracellular Space	other
227784_s_at	-0.481	D	COG1	component of oligomeric golgi complex 1	Cytoplasm	transporter
231813_s_at	-0.465	D	COG1	component of oligomeric golgi complex 1	Cytoplasm	transporter
223450_s_at	-0.396		COG3	component of oligomeric golgi complex 3	Cytoplasm	other
212189_s_at	1		COG4	component of oligomeric golgi complex 4	Cytoplasm	transporter
203630_s_at	-0.935	D	COG5	component of oligomeric golgi complex 5	Cytoplasm	transporter
227089_at	-0.843	D	COG5	component of oligomeric golgi complex 5	Cytoplasm	transporter
203629_s_at	-0.504	D	COG5	component of oligomeric golgi complex 5	Cytoplasm	transporter
225769_at	-0.389		COG6	component of oligomeric golgi complex 6	Cytoplasm	transporter
213190_at	1.02		COG7	component of oligomeric golgi complex 7	Cytoplasm	transporter
203654_s_at	-0.386		COIL	coilin	Nucleus	enzyme
204636_at	-1.04		COL17A1	collagen type XVII alpha 1 chain	Extracellular Space	other
209082_s_at	1.05		COL18A1	collagen type XVIII alpha 1 chain	Extracellular Space	other
202403_s_at	-0.571		COL1A2	collagen type I alpha 2 chain	Extracellular Space	other
225293_at	1.01	D	COL27A1	collagen type XXVII alpha 1 chain	Extracellular Space	other
225292_at	1.63	D	COL27A1	collagen type XXVII alpha 1 chain	Extracellular Space	other
225288_at	1.05	D	COL27A1	collagen type XXVII alpha 1 chain	Extracellular Space	other
229779_at	3.25		COL4A4	collagen type IV alpha 4 chain	Extracellular Space	other
52255_s_at	0.878	D	COL5A3	collagen type V alpha 3 chain	Extracellular Space	other
218975_at	0.781	D	COL5A3	collagen type V alpha 3 chain	Extracellular Space	other
209156_s_at	0.902		COL6A2	collagen type VI alpha 2 chain	Extracellular Space	other
1553835_a_at	2.33		COL6A5	collagen type VI alpha 5 chain	Extracellular Space	other
230867_at	5.02	D	COL6A6	collagen type VI alpha 6 chain	Extracellular Space	other
242641_at	3.34	D	COL6A6	collagen type VI alpha 6 chain	Extracellular Space	other
52651_at	-1.15		COL8A2	collagen type VIII alpha 2 chain	Extracellular Space	other
221019_s_at	-1.12		COLEC12	collectin subfamily member 12	Plasma Membrane	transmembrane receptor
226910_at	-0.531		COMMD2	COMM domain containing 2	Other	other
218048_at	-0.525		COMMD3	COMM domain containing 3	Extracellular Space	other
209132_s_at	0.509		COMMD4	COMM domain containing 4	Cytoplasm	other
223819_x_at	0.409	D	COMMD5	COMM domain containing 5	Nucleus	other
223198_x_at	0.354	D	COMMD5	COMM domain containing 5	Nucleus	other
224387_at	0.795	D	COMMD5	COMM domain containing 5	Nucleus	other
225312_at	-0.476		COMMD6	COMM domain containing 6	Other	other
205713_s_at	2.24		COMP	cartilage oligomeric matrix protein	Extracellular Space	other
236804_at	0.494		COMT	catechol-O-methyltransferase	Cytoplasm	enzyme
226870_at	2.33		COMTD1	catechol-O-methyltransferase domain containing 1	Plasma Membrane	enzyme
1552617_a_at	-1.17	D	COP1	COP1 E3 ubiquitin ligase	Cytoplasm	enzyme
234950_s_at	-0.351	D	COP1	COP1 E3 ubiquitin ligase	Cytoplasm	enzyme
214336_s_at	-1.6	D	COPA	COPI coat complex subunit alpha	Cytoplasm	transporter
208684_at	0.305	D	COPA	COPI coat complex subunit alpha	Cytoplasm	transporter
201358_s_at	0.223		COPB1	COPI coat complex subunit beta 1	Cytoplasm	transporter
213486_at	-1.84		COPG2IT1	COPG2 imprinted transcript 1	Other	other
209838_at	-0.567		COPS2	COP9 signalosome subunit 2	Cytoplasm	other
225696_at	0.529		COPS7B	COP9 signalosome subunit 7B	Cytoplasm	other
202143_s_at	-0.843		COPS8	COP9 signalosome subunit 8	Nucleus	other
217726_at	-0.396		COPZ1	COPI coat complex subunit zeta 1	Cytoplasm	transporter
218328_at	0.463		COQ4	coenzyme Q4	Cytoplasm	other
222542_x_at	-0.55	D	COQ8A	coenzyme Q8A	Cytoplasm	kinase
218168_s_at	-0.618	D	COQ8A	coenzyme Q8A	Cytoplasm	kinase
212228_s_at	0.548		COQ9	coenzyme Q9	Cytoplasm	other
209083_at	1.44		CORO1A	coronin 1A	Cytoplasm	other
64486_at	1.32	D	CORO1B	coronin 1B	Cytoplasm	other
221754_s_at	1.16	D	CORO1B	coronin 1B	Cytoplasm	other
221676_s_at	-0.813		CORO1C	coronin 1C	Cytoplasm	other
209789_at	-1.34		CORO2B	coronin 2B	Plasma Membrane	other
219040_at	1.03		CORO7/CORO7-PAM16	coronin 7	Cytoplasm	other
221059_s_at	0.898	D	COTL1	coactosin like F-actin binding protein 1	Cytoplasm	other
224583_at	1.02	D	COTL1	coactosin like F-actin binding protein 1	Cytoplasm	other
239760_at	-0.969	D	COX11	cytochrome c oxidase copper chaperone COX11	Cytoplasm	enzyme
211727_s_at	-0.692	D	COX11	cytochrome c oxidase copper chaperone COX11	Cytoplasm	enzyme
223281_s_at	-0.423		COX15	cytochrome c oxidase assembly homolog COX15	Cytoplasm	enzyme
213846_at	-0.395		COX7C	cytochrome c oxidase subunit 7C	Cytoplasm	enzyme
1558034_s_at	-2.05	D	CP	ceruloplasmin	Extracellular Space	enzyme
204846_at	-2.67	D	CP	ceruloplasmin	Extracellular Space	enzyme
228143_at	-1.7	D	CP	ceruloplasmin	Extracellular Space	enzyme
201941_at	-0.494	D	CPD	carboxypeptidase D	Extracellular Space	peptidase
201940_at	-0.765	D	CPD	carboxypeptidase D	Extracellular Space	peptidase
201116_s_at	-2.01	D	CPE	carboxypeptidase E	Cytoplasm	peptidase
201117_s_at	-1.24	D	CPE	carboxypeptidase E	Cytoplasm	peptidase
224828_at	-1	D	CPEB4	cytoplasmic polyadenylation element binding protein 4	Plasma Membrane	other
224831_at	-0.56	D	CPEB4	cytoplasmic polyadenylation element binding protein 4	Plasma Membrane	other
228728_at	-1.1		CPED1	cadherin like and PC-esterase domain containing 1	Cytoplasm	other
220963_s_at	0.17	D	CPLANE2	ciliogenesis and planar polarity effector 2	Cytoplasm	other
244834_at	0.696	D	CPLANE2	ciliogenesis and planar polarity effector 2	Cytoplasm	other
241765_at	-1.36		CPM	carboxypeptidase M	Plasma Membrane	peptidase
202119_s_at	-0.505		CPNE3	copine 3	Cytoplasm	kinase
241706_at	0.86		CPNE8	copine 8	Cytoplasm	other
218610_s_at	0.763		CPPED1	calcineurin like phosphoesterase domain containing 1	Cytoplasm	enzyme
208454_s_at	-1.48	D	CPQ	carboxypeptidase Q	Extracellular Space	peptidase
203501_at	-0.913	D	CPQ	carboxypeptidase Q	Extracellular Space	peptidase
206688_s_at	0.756		CPSF4	cleavage and polyadenylation specific factor 4	Nucleus	other
210069_at	1.55		CPT1B	carnitine palmitoyltransferase 1B	Cytoplasm	enzyme
220734_s_at	0.979		CPTP	ceramide-1-phosphate transfer protein	Cytoplasm	transporter
205350_at	-1.08		CRABP1	cellular retinoic acid binding protein 1	Cytoplasm	transporter
222533_at	-0.679		CRBN	cereblon	Cytoplasm	enzyme
220620_at	-3.75		CRCT1	cysteine rich C-terminal 1	Other	other
204312_x_at	-0.803	D	CREB1	cAMP responsive element binding protein 1	Nucleus	transcription regulator
214513_s_at	-0.37	D	CREB1	cAMP responsive element binding protein 1	Nucleus	transcription regulator
209432_s_at	0.482		CREB3	cAMP responsive element binding protein 3	Nucleus	transcription regulator
202160_at	-0.318		CREBBP	CREB binding protein	Nucleus	transcription regulator
201989_s_at	-0.679	D	CREBL2	cAMP responsive element binding protein like 2	Nucleus	transcription regulator
201988_s_at	-1.72	D	CREBL2	cAMP responsive element binding protein like 2	Nucleus	transcription regulator
201990_s_at	-0.6	D	CREBL2	cAMP responsive element binding protein like 2	Nucleus	transcription regulator
238476_at	-0.608		CREBRF	CREB3 regulatory factor	Nucleus	transcription regulator
202978_s_at	-0.695	D	CREBZF	CREB/ATF bZIP transcription factor	Nucleus	transcription regulator
213584_s_at	-1.34	D	CREBZF	CREB/ATF bZIP transcription factor	Nucleus	transcription regulator
201200_at	-1.07		CREG1	cellular repressor of E1A stimulated genes 1	Nucleus	transcription regulator
203368_at	1.08		CRELD1	cysteine rich with EGF like domains 1	Other	other
218358_at	0.654		CRELD2	cysteine rich with EGF like domains 2	Other	other
206315_at	1.51		CRLF1	cytokine receptor like factor 1	Extracellular Space	other
238022_at	-0.522		CRNDE	colorectal neoplasia differentially expressed	Other	other
204573_at	0.645	D	CROT	carnitine O-octanoyltransferase	Cytoplasm	enzyme
243283_at	0.771	D	CROT	carnitine O-octanoyltransferase	Cytoplasm	enzyme
201380_at	-0.926	D	CRTAP	cartilage associated protein	Extracellular Space	other
1555889_a_at	-0.46	D	CRTAP	cartilage associated protein	Extracellular Space	other
227138_at	-0.741	D	CRTAP	cartilage associated protein	Extracellular Space	other
1554464_a_at	-1.23	D	CRTAP	cartilage associated protein	Extracellular Space	other
218648_at	-0.341		CRTC3	CREB regulated transcription coactivator 3	Nucleus	other
209283_at	-0.964		CRYAB	crystallin alpha B	Nucleus	other
214030_at	-0.264		CRYBG3	crystallin beta-gamma domain containing 3	Other	other
202950_at	-0.778		CRYZ	crystallin zeta	Cytoplasm	enzyme
1554767_s_at	-1.33	D	CRYZL1	crystallin zeta like 1	Cytoplasm	enzyme
219767_s_at	-0.705	D	CRYZL1	crystallin zeta like 1	Cytoplasm	enzyme
226151_x_at	-0.314	D	CRYZL1	crystallin zeta like 1	Cytoplasm	enzyme
241607_at	-1.97		CRYZL2P	crystallin zeta like 2, pseudogene	Other	other
219939_s_at	-0.76	D	CSDE1	cold shock domain containing E1	Cytoplasm	enzyme
222975_s_at	-0.89	D	CSDE1	cold shock domain containing E1	Cytoplasm	enzyme
202646_s_at	-0.303	D	CSDE1	cold shock domain containing E1	Cytoplasm	enzyme
201111_at	0.665		CSE1L	chromosome segregation 1 like	Nucleus	transporter
222235_s_at	-0.737		CSGALNACT2	chondroitin sulfate N-acetylgalactosaminyltransferase 2	Cytoplasm	enzyme
202329_at	0.729		CSK	C-terminal Src kinase	Cytoplasm	kinase
1556006_s_at	1	D	CSNK1A1	casein kinase 1 alpha 1	Cytoplasm	kinase
1556007_s_at	0.932	D	CSNK1A1	casein kinase 1 alpha 1	Cytoplasm	kinase
235464_at	0.851	D	CSNK1A1	casein kinase 1 alpha 1	Cytoplasm	kinase
208867_s_at	-1.02	D	CSNK1A1	casein kinase 1 alpha 1	Cytoplasm	kinase
206562_s_at	-1.13	D	CSNK1A1	casein kinase 1 alpha 1	Cytoplasm	kinase
202573_at	0.916		CSNK1G2	casein kinase 1 gamma 2	Cytoplasm	kinase
224922_at	-0.85	D	CSNK2A2	casein kinase 2 alpha 2	Cytoplasm	kinase
203575_at	-0.99	D	CSNK2A2	casein kinase 2 alpha 2	Cytoplasm	kinase
214297_at	1.41	D	CSPG4	chondroitin sulfate proteoglycan 4	Plasma Membrane	other
204736_s_at	1.09	D	CSPG4	chondroitin sulfate proteoglycan 4	Plasma Membrane	other
242041_at	0.508		CSPP1	centrosome and spindle pole associated protein 1	Cytoplasm	other
225042_s_at	-0.444		CSRNP2	cysteine and serine rich nuclear protein 2	Nucleus	transcription regulator
230343_at	0.938	D	CST3	cystatin C	Extracellular Space	other
237623_at	0.9	D	CST3	cystatin C	Extracellular Space	other
206595_at	-3.36		CST6	cystatin E/M	Extracellular Space	other
212901_s_at	-0.923		CSTF2T	cleavage stimulation factor subunit 2 tau variant	Nucleus	other
229666_s_at	-0.415		CSTF3	cleavage stimulation factor subunit 3	Nucleus	other
210835_s_at	1.07	D	CTBP2	C-terminal binding protein 2	Nucleus	transcription regulator
210554_s_at	0.574	D	CTBP2	C-terminal binding protein 2	Nucleus	transcription regulator
201220_x_at	0.775	D	CTBP2	C-terminal binding protein 2	Nucleus	transcription regulator
215377_at	1.32	D	CTBP2	C-terminal binding protein 2	Nucleus	transcription regulator
218923_at	-0.985		CTBS	chitobiase	Cytoplasm	enzyme
200035_at	0.234		CTDNEP1	CTD nuclear envelope phosphatase 1	Extracellular Space	phosphatase
223271_s_at	-0.924		CTDSPL2	CTD small phosphatase like 2	Nucleus	phosphatase
200764_s_at	-0.63	D	CTNNA1	catenin alpha 1	Plasma Membrane	other
200765_x_at	-0.383	D	CTNNA1	catenin alpha 1	Plasma Membrane	other
1558214_s_at	-2.3	D	CTNNA1	catenin alpha 1	Plasma Membrane	other
210844_x_at	-0.337	D	CTNNA1	catenin alpha 1	Plasma Membrane	other
203081_at	-1.01		CTNNBIP1	catenin beta interacting protein 1	Cytoplasm	other
208407_s_at	-0.682	D	CTNND1	catenin delta 1	Nucleus	other
1557944_s_at	-1.23	D	CTNND1	catenin delta 1	Nucleus	other
36566_at	0.555		CTNS	cystinosin, lysosomal cystine transporter	Cytoplasm	transporter
213275_x_at	0.66	D	CTSB	cathepsin B	Cytoplasm	peptidase
200839_s_at	0.639	D	CTSB	cathepsin B	Cytoplasm	peptidase
225646_at	1.53	D	CTSC	cathepsin C	Cytoplasm	peptidase
231234_at	0.737	D	CTSC	cathepsin C	Cytoplasm	peptidase
202450_s_at	-1.38		CTSK	cathepsin K	Cytoplasm	peptidase
203758_at	-1.27		CTSO	cathepsin O	Cytoplasm	peptidase
210074_at	-3.06		CTSV	cathepsin V	Cytoplasm	peptidase
201059_at	0.304	D	CTTN	cortactin	Plasma Membrane	other
214782_at	1.49	D	CTTN	cortactin	Plasma Membrane	other
214074_s_at	-1.13	D	CTTN	cortactin	Plasma Membrane	other
231822_at	-2.36	D	CTTNBP2NL	CTTNBP2 N-terminal like	Cytoplasm	other
226000_at	-0.561	D	CTTNBP2NL	CTTNBP2 N-terminal like	Cytoplasm	other
226410_at	0.989		CTU2	cytosolic thiouridylase subunit 2	Cytoplasm	other
227667_at	0.543		CUEDC1	CUE domain containing 1	Other	other
218097_s_at	0.619		CUEDC2	CUE domain containing 2	Extracellular Space	other
201370_s_at	-0.803	D	CUL3	cullin 3	Nucleus	enzyme
201371_s_at	-0.55	D	CUL3	cullin 3	Nucleus	enzyme
202214_s_at	-0.425		CUL4B	cullin 4B	Nucleus	other
203533_s_at	0.455		CUL5	cullin 5	Nucleus	ion channel
213204_at	0.824		CUL9	cullin 9	Cytoplasm	other
218970_s_at	-0.625		CUTC	cutC copper transporter	Cytoplasm	other
225935_at	0.975	D	CUX1	cut like homeobox 1	Nucleus	transcription regulator
227069_at	0.387	D	CUX1	cut like homeobox 1	Nucleus	transcription regulator
223067_at	-0.394		CWC15	CWC15 spliceosome associated protein homolog	Nucleus	other
222706_at	0.456		CWC25	CWC25 spliceosome associated protein homolog	Nucleus	other
1555495_a_at	-0.477		CWC27	CWC27 spliceosome associated cyclophilin	Nucleus	enzyme
228916_at	-0.574		CWF19L2	CWF19 like cell cycle control factor 2	Other	other
823_at	0.943		CX3CL1	C-X3-C motif chemokine ligand 1	Extracellular Space	cytokine
209774_x_at	1.43		CXCL2	C-X-C motif chemokine ligand 2	Extracellular Space	cytokine
217028_at	1.6		CXCR4	C-X-C motif chemokine receptor 4	Plasma Membrane	G-protein coupled receptor
218058_at	0.434		CXXC1	CXXC finger protein 1	Nucleus	transcription regulator
224516_s_at	-0.657		CXXC5	CXXC finger protein 5	Nucleus	other
209164_s_at	1.15	D	CYB561	cytochrome b561	Cytoplasm	enzyme
217200_x_at	0.334	D	CYB561	cytochrome b561	Cytoplasm	enzyme
207986_x_at	0.203	D	CYB561	cytochrome b561	Cytoplasm	enzyme
209665_at	0.705		CYB561D2	cytochrome b561 family member D2	Cytoplasm	enzyme
207843_x_at	-0.933	D	CYB5A	cytochrome b5 type A	Cytoplasm	enzyme
209366_x_at	-0.942	D	CYB5A	cytochrome b5 type A	Cytoplasm	enzyme
203028_s_at	2.2		CYBA	cytochrome b-245 alpha chain	Cytoplasm	enzyme
218130_at	1.24		CYBC1	cytochrome b-245 chaperone 1	Cytoplasm	other
222453_at	-1.01	D	CYBRD1	cytochrome b reductase 1	Cytoplasm	enzyme
217889_s_at	-1.63	D	CYBRD1	cytochrome b reductase 1	Cytoplasm	enzyme
201066_at	0.461		CYC1	cytochrome c1	Cytoplasm	enzyme
226632_at	0.698		CYGB	cytoglobin	Cytoplasm	transporter
213681_at	1.2	D	CYHR1	cysteine and histidine rich 1	Nucleus	other
213072_at	0.429	D	CYHR1	cysteine and histidine rich 1	Nucleus	other
221903_s_at	1.09		CYLD	CYLD lysine 63 deubiquitinase	Nucleus	transcription regulator
207608_x_at	0.193		CYP1A2	cytochrome P450 family 1 subfamily A member 2	Cytoplasm	enzyme
219825_at	-1.13		CYP26B1	cytochrome P450 family 26 subfamily B member 1	Cytoplasm	enzyme
220017_x_at	-1.66	D	CYP2C9	cytochrome P450 family 2 subfamily C member 9	Cytoplasm	enzyme
214421_x_at	-0.465	D	CYP2C9	cytochrome P450 family 2 subfamily C member 9	Cytoplasm	enzyme
216025_x_at	-0.827	D	CYP2C9	cytochrome P450 family 2 subfamily C member 9	Cytoplasm	enzyme
205073_at	-2.68		CYP2J2	cytochrome P450 family 2 subfamily J member 2	Cytoplasm	enzyme
226393_at	-0.673	D	CYP2U1	cytochrome P450 family 2 subfamily U member 1	Cytoplasm	enzyme
226402_at	-0.464	D	CYP2U1	cytochrome P450 family 2 subfamily U member 1	Cytoplasm	enzyme
1553977_a_at	-2.14	D	CYP39A1	cytochrome P450 family 39 subfamily A member 1	Cytoplasm	enzyme
220432_s_at	-1.36	D	CYP39A1	cytochrome P450 family 39 subfamily A member 1	Cytoplasm	enzyme
206515_at	-0.89		CYP4F3	cytochrome P450 family 4 subfamily F member 3	Cytoplasm	enzyme
207386_at	1.62		CYP7B1	cytochrome P450 family 7 subfamily B member 1	Cytoplasm	enzyme
220949_s_at	0.418		CYREN	cell cycle regulator of NHEJ	Other	other
217534_at	0.914		CYRIB	CYFIP related Rac1 interactor B	Extracellular Space	other
202880_s_at	0.328		CYTH1	cytohesin 1	Cytoplasm	other
235044_at	-0.66		CYYR1	cysteine and tyrosine rich 1	Other	other
226666_at	-0.69		DAAM1	dishevelled associated activator of morphogenesis 1	Cytoplasm	other
228228_at	-0.673		DACT3	dishevelled binding antagonist of beta catenin 3	Cytoplasm	other
226640_at	0.469		DAGLB	diacylglycerol lipase beta	Plasma Membrane	enzyme
221934_s_at	0.703	D	DALRD3	DALR anticodon binding domain containing 3	Other	other
218808_at	0.831	D	DALRD3	DALR anticodon binding domain containing 3	Other	other
227608_at	-0.401		DAP3	death associated protein 3	Cytoplasm	other
206324_s_at	0.682	D	DAPK2	death associated protein kinase 2	Cytoplasm	kinase
215184_at	1	D	DAPK2	death associated protein kinase 2	Cytoplasm	kinase
203891_s_at	0.472		DAPK3	death associated protein kinase 3	Cytoplasm	kinase
201763_s_at	0.671		DAXX	death domain associated protein	Nucleus	transcription regulator
226620_x_at	0.582	D	DAZAP1	DAZ associated protein 1	Other	other
229813_x_at	0.553	D	DAZAP1	DAZ associated protein 1	Other	other
218443_s_at	0.575	D	DAZAP1	DAZ associated protein 1	Other	other
212595_s_at	-1.48	D	DAZAP2	DAZ associated protein 2	Nucleus	other
200794_x_at	-0.33	D	DAZAP2	DAZ associated protein 2	Nucleus	other
226511_at	-0.477		DCAF10	DDB1 and CUL4 associated factor 10	Nucleus	other
228106_at	-0.459		DCAF16	DDB1 and CUL4 associated factor 16	Nucleus	other
232349_x_at	-0.397		DCAF6	DDB1 and CUL4 associated factor 6	Nucleus	transcription regulator
216885_s_at	-0.596	D	DCAF8	DDB1 and CUL4 associated factor 8	Nucleus	other
1554049_s_at	0.421	D	DCAF8	DDB1 and CUL4 associated factor 8	Nucleus	other
205399_at	-1.3		DCLK1	doublecortin like kinase 1	Plasma Membrane	kinase
222233_s_at	0.649	D	DCLRE1C	DNA cross-link repair 1C	Nucleus	enzyme
219678_x_at	0.549	D	DCLRE1C	DNA cross-link repair 1C	Nucleus	enzyme
235478_at	1.2	D	DCLRE1C	DNA cross-link repair 1C	Nucleus	enzyme
239376_at	0.729	D	DCLRE1C	DNA cross-link repair 1C	Nucleus	enzyme
242605_at	-1.61	D	DCN	decorin	Extracellular Space	other
201893_x_at	-1.16	D	DCN	decorin	Extracellular Space	other
211896_s_at	-1.27	D	DCN	decorin	Extracellular Space	other
211813_x_at	-1.38	D	DCN	decorin	Extracellular Space	other
209335_at	-1.09	D	DCN	decorin	Extracellular Space	other
240556_at	-0.354	D	DCN	decorin	Extracellular Space	other
225443_at	-0.336		DCP1A	decapping mRNA 1A	Nucleus	other
1555973_at	-0.677		DCPS	decapping enzyme, scavenger	Nucleus	enzyme
201571_s_at	-1.09		DCTD	dCMP deaminase	Cytoplasm	enzyme
211780_x_at	0.618		DCTN1	dynactin subunit 1	Cytoplasm	other
218013_x_at	-1.58	D	DCTN4	dynactin subunit 4	Nucleus	other
222488_s_at	-0.348	D	DCTN4	dynactin subunit 4	Nucleus	other
203261_at	-0.565		DCTN6	dynactin subunit 6	Cytoplasm	enzyme
218069_at	0.473		DCTPP1	dCTP pyrophosphatase 1	Cytoplasm	enzyme
237408_at	-0.81		DCUN1D1	defective in cullin neddylation 1 domain containing 1	Nucleus	other
239425_at	-0.873	D	DCUN1D5	defective in cullin neddylation 1 domain containing 5	Other	other
238479_at	-0.969	D	DCUN1D5	defective in cullin neddylation 1 domain containing 5	Other	other
208619_at	-0.243		DDB1	damage specific DNA binding protein 1	Nucleus	other
225971_at	-1.02		DDHD1	DDHD domain containing 1	Extracellular Space	enzyme
212690_at	-0.507		DDHD2	DDHD domain containing 2	Cytoplasm	enzyme
238519_at	1.13	D	DDI2	DNA damage inducible 1 homolog 2	Plasma Membrane	transporter
225780_at	-0.338	D	DDI2	DNA damage inducible 1 homolog 2	Plasma Membrane	transporter
225442_at	-0.897		DDR2	discoidin domain receptor tyrosine kinase 2	Plasma Membrane	kinase
218159_at	0.781		DDRGK1	DDRGK domain containing 1	Extracellular Space	other
201241_at	-0.397		DDX1	DEAD-box helicase 1	Nucleus	enzyme
208149_x_at	0.954	D	DDX11	DEAD/H-box helicase 11	Cytoplasm	enzyme
208159_x_at	0.835	D	DDX11	DEAD/H-box helicase 11	Cytoplasm	enzyme
213378_s_at	0.731		DDX12P	DEAD/H-box helicase 12, pseudogene	Other	other
230180_at	-3.05	D	DDX17	DEAD-box helicase 17	Nucleus	enzyme
213998_s_at	-1.77	D	DDX17	DEAD-box helicase 17	Nucleus	enzyme
208719_s_at	-1.98	D	DDX17	DEAD-box helicase 17	Nucleus	enzyme
205763_s_at	-0.832	D	DDX18	DEAD-box helicase 18	Nucleus	enzyme
208896_at	-0.506	D	DDX18	DEAD-box helicase 18	Nucleus	enzyme
202577_s_at	0.292		DDX19A	DEAD-box helicase 19A	Nucleus	enzyme
40465_at	0.535		DDX23	DEAD-box helicase 23	Nucleus	enzyme
203785_s_at	0.746	D	DDX28	DEAD-box helicase 28	Nucleus	enzyme
40255_at	0.39	D	DDX28	DEAD-box helicase 28	Nucleus	enzyme
201584_s_at	0.952		DDX39A	DExD-box helicase 39A	Nucleus	enzyme
212384_at	-1.08		DDX39B	DExD-box helicase 39B	Nucleus	enzyme
212515_s_at	-0.695		DDX3X	DEAD-box helicase 3 X-linked	Cytoplasm	enzyme
217840_at	0.561		DDX41	DEAD-box helicase 41	Nucleus	enzyme
1559954_s_at	-1.5		DDX42	DEAD-box helicase 42	Cytoplasm	enzyme
228039_at	-0.345		DDX46	DEAD-box helicase 46	Nucleus	enzyme
220890_s_at	-0.325		DDX47	DEAD-box helicase 47	Nucleus	enzyme
31807_at	0.782	D	DDX49	DEAD-box helicase 49	Nucleus	enzyme
210811_s_at	0.884	D	DDX49	DEAD-box helicase 49	Nucleus	enzyme
1568815_a_at	0.449	D	DDX50	DExD-box helicase 50	Nucleus	enzyme
221699_s_at	-0.253	D	DDX50	DExD-box helicase 50	Nucleus	enzyme
1554085_at	0.369		DDX51	DEAD-box helicase 51	Other	enzyme
219111_s_at	0.556	D	DDX54	DEAD-box helicase 54	Nucleus	transcription regulator
224433_s_at	0.483	D	DDX54	DEAD-box helicase 54	Nucleus	transcription regulator
217754_at	0.828	D	DDX56	DEAD-box helicase 56	Nucleus	enzyme
238525_at	0.648	D	DDX56	DEAD-box helicase 56	Nucleus	enzyme
218943_s_at	1.66		DDX58	DExD/H-box helicase 58	Cytoplasm	enzyme
228386_s_at	-0.791		DDX59	DEAD-box helicase 59	Other	enzyme
1562836_at	-3.81		DDX6	DEAD-box helicase 6	Nucleus	enzyme
202447_at	-0.435		DECR1	2,4-dienoyl-CoA reductase 1	Cytoplasm	enzyme
225434_at	0.817		DEDD2	death effector domain containing 2	Nucleus	other
226659_at	1.22	D	DEF6	DEF6 guanine nucleotide exchange factor	Extracellular Space	other
221293_s_at	0.587	D	DEF6	DEF6 guanine nucleotide exchange factor	Extracellular Space	other
207356_at	3.88		DEFB4A/DEFB4B	defensin beta 4A	Extracellular Space	other
207431_s_at	-1.48	D	DEGS1	delta 4-desaturase, sphingolipid 1	Plasma Membrane	enzyme
209250_at	-0.441	D	DEGS1	delta 4-desaturase, sphingolipid 1	Plasma Membrane	enzyme
222955_s_at	-0.894		DENND10	DENN domain containing 10	Other	other
223162_s_at	-0.487		DENND11	DENN domain containing 11	Other	other
226849_at	0.639		DENND1A	DENN domain containing 1A	Plasma Membrane	other
1564164_at	2.97	D	DENND1B	DENN domain containing 1B	Other	other
219696_at	0.488	D	DENND1B	DENN domain containing 1B	Other	other
221886_at	-0.873		DENND2A	DENN domain containing 2A	Cytoplasm	other
202440_s_at	0.468		DENND2B	DENN domain containing 2B	Cytoplasm	enzyme
221081_s_at	1.19		DENND2D	DENN domain containing 2D	Cytoplasm	other
214787_at	0.925		DENND4A	DENN domain containing 4A	Nucleus	other
202860_at	0.75		DENND4B	DENN domain containing 4B	Extracellular Space	other
226965_at	0.302		DENND6A	DENN domain containing 6A	Cytoplasm	other
221509_at	0.397		DENR	density regulated re-initiation and release factor	Other	other
222958_s_at	2.03	D	DEPDC1	DEP domain containing 1	Nucleus	transcription regulator
235545_at	1.34	D	DEPDC1	DEP domain containing 1	Nucleus	transcription regulator
226980_at	2.19		DEPDC1B	DEP domain containing 1B	Cytoplasm	other
205223_at	0.729		DEPDC5	DEP domain containing 5, GATOR1 subcomplex subunit	Cytoplasm	other
218172_s_at	-0.721		DERL1	derlin 1	Cytoplasm	other
226719_at	-0.393		DERL2	derlin 2	Cytoplasm	other
222158_s_at	-1.14		DESI2	desumoylating isopeptidase 2	Cytoplasm	enzyme
203277_at	0.754		DFFA	DNA fragmentation factor subunit alpha	Nucleus	enzyme
203669_s_at	0.776		DGAT1	diacylglycerol O-acyltransferase 1	Cytoplasm	enzyme
226064_s_at	-2.16	D	DGAT2	diacylglycerol O-acyltransferase 2	Cytoplasm	enzyme
224327_s_at	-1.72	D	DGAT2	diacylglycerol O-acyltransferase 2	Cytoplasm	enzyme
208024_s_at	0.976		DGCR6/LOC102724770	DiGeorge syndrome critical region gene 6	Nucleus	other
219811_at	1.48	D	DGCR8	DGCR8 microprocessor complex subunit	Nucleus	enzyme
91617_at	0.782	D	DGCR8	DGCR8 microprocessor complex subunit	Nucleus	enzyme
218650_at	0.978	D	DGCR8	DGCR8 microprocessor complex subunit	Nucleus	enzyme
211272_s_at	-0.684		DGKA	diacylglycerol kinase alpha	Cytoplasm	kinase
240145_at	0.433		DGKH	diacylglycerol kinase eta	Cytoplasm	kinase
226605_at	0.914		DGKQ	diacylglycerol kinase theta	Cytoplasm	kinase
207556_s_at	1.28		DGKZ	diacylglycerol kinase zeta	Cytoplasm	kinase
207831_x_at	0.34		DHPS	deoxyhypusine synthase	Cytoplasm	enzyme
204800_s_at	-1.36		DHRS12	dehydrogenase/reductase 12	Nucleus	other
226121_at	2.06		DHRS13	dehydrogenase/reductase 13	Other	enzyme
210788_s_at	-0.967		DHRS7	dehydrogenase/reductase 7	Other	enzyme
209916_at	0.861		DHTKD1	dehydrogenase E1 and transketolase domain containing 1	Cytoplasm	enzyme
201386_s_at	-0.729		DHX15	DEAH-box helicase 15	Nucleus	enzyme
222875_at	0.778		DHX33	DEAH-box helicase 33	Nucleus	enzyme
214017_s_at	0.987		DHX34	DExH-box helicase 34	Other	enzyme
234728_s_at	-0.334		DHX35	DEAH-box helicase 35	Other	enzyme
223138_s_at	-1.47	D	DHX36	DEAH-box helicase 36	Cytoplasm	enzyme
223140_s_at	-0.726	D	DHX36	DEAH-box helicase 36	Cytoplasm	enzyme
223364_s_at	0.905	D	DHX37	DEAH-box helicase 37	Nucleus	enzyme
223365_at	0.564	D	DHX37	DEAH-box helicase 37	Nucleus	enzyme
222574_s_at	-1.01		DHX40	DEAH-box helicase 40	Other	enzyme
212105_s_at	-1.16		DHX9	DExH-box helicase 9	Nucleus	enzyme
219350_s_at	0.295		DIABLO	diablo IAP-binding mitochondrial protein	Cytoplasm	other
205726_at	-0.562		DIAPH2	diaphanous related formin 2	Cytoplasm	other
206061_s_at	1.62	D	DICER1	dicer 1, ribonuclease III	Cytoplasm	enzyme
213229_at	1.86	D	DICER1	dicer 1, ribonuclease III	Cytoplasm	enzyme
218325_s_at	-0.521	D	DIDO1	death inducer-obliterator 1	Nucleus	other
222595_s_at	-1.07	D	DIDO1	death inducer-obliterator 1	Nucleus	other
217106_x_at	0.445	D	DIMT1	DIMT1 rRNA methyltransferase and ribosome maturation factor	Cytoplasm	enzyme
204405_x_at	0.397	D	DIMT1	DIMT1 rRNA methyltransferase and ribosome maturation factor	Cytoplasm	enzyme
1561286_a_at	0.488	D	DIP2A	disco interacting protein 2 homolog A	Nucleus	transcription regulator
215529_x_at	0.559	D	DIP2A	disco interacting protein 2 homolog A	Nucleus	transcription regulator
1555301_a_at	0.399	D	DIP2A	disco interacting protein 2 homolog A	Nucleus	transcription regulator
1565681_s_at	-0.979	D	DIP2C	disco interacting protein 2 homolog C	Other	other
212503_s_at	-0.6	D	DIP2C	disco interacting protein 2 homolog C	Other	other
226464_at	-0.791		DIPK2A	divergent protein kinase domain 2A	Cytoplasm	other
215506_s_at	-1.24		DIRAS3	DIRAS family GTPase 3	Plasma Membrane	enzyme
227597_at	0.948		DIS3L2	DIS3 like 3'-5' exoribonuclease 2	Cytoplasm	enzyme
216212_s_at	-0.711		DKC1	dyskerin pseudouridine synthase 1	Nucleus	enzyme
219908_at	-2.3		DKK2	dickkopf WNT signaling pathway inhibitor 2	Extracellular Space	other
209095_at	-0.675		DLD	dihydrolipoamide dehydrogenase	Cytoplasm	enzyme
216870_x_at	0.654	D	DLEU2	deleted in lymphocytic leukemia 2	Other	other
1556820_a_at	1.25	D	DLEU2	deleted in lymphocytic leukemia 2	Other	other
1556821_x_at	0.988	D	DLEU2	deleted in lymphocytic leukemia 2	Other	other
242854_x_at	0.642	D	DLEU2	deleted in lymphocytic leukemia 2	Other	other
202514_at	-0.726		DLG1	discs large MAGUK scaffold protein 1	Plasma Membrane	kinase
210469_at	1.2		DLG5	discs large MAGUK scaffold protein 5	Plasma Membrane	other
203764_at	2.56		DLGAP5	DLG associated protein 5	Nucleus	other
213707_s_at	-1.67		DLX5	distal-less homeobox 5	Nucleus	transcription regulator
242940_x_at	-0.687		DLX6	distal-less homeobox 6	Nucleus	transcription regulator
45828_at	0.57	D	DMAC2	distal membrane arm assembly complex 2	Cytoplasm	other
218038_at	0.285	D	DMAC2	distal membrane arm assembly complex 2	Cytoplasm	other
206992_s_at	-1.07	D	DMAC2L	distal membrane arm assembly complex 2 like	Cytoplasm	transporter
237400_at	-0.708	D	DMAC2L	distal membrane arm assembly complex 2 like	Cytoplasm	transporter
213995_at	-0.621	D	DMAC2L	distal membrane arm assembly complex 2 like	Cytoplasm	transporter
241472_at	1		DMXL1	Dmx like 1	Extracellular Space	other
213647_at	0.754		DNA2	DNA replication helicase/nuclease 2	Cytoplasm	enzyme
1554761_a_at	-0.762		DNAAF5	dynein axonemal assembly factor 5	Cytoplasm	other
226994_at	-0.282		DNAJA2	DnaJ heat shock protein family (Hsp40) member A2	Nucleus	enzyme
1554078_s_at	0.543	D	DNAJA3	DnaJ heat shock protein family (Hsp40) member A3	Cytoplasm	other
205963_s_at	0.49	D	DNAJA3	DnaJ heat shock protein family (Hsp40) member A3	Cytoplasm	other
1554333_at	-1.89	D	DNAJA4	DnaJ heat shock protein family (Hsp40) member A4	Nucleus	other
1554334_a_at	-1.04	D	DNAJA4	DnaJ heat shock protein family (Hsp40) member A4	Nucleus	other
225061_at	-0.597	D	DNAJA4	DnaJ heat shock protein family (Hsp40) member A4	Nucleus	other
222850_s_at	-0.575	D	DNAJB14	DnaJ heat shock protein family (Hsp40) member B14	Cytoplasm	enzyme
219237_s_at	-0.454	D	DNAJB14	DnaJ heat shock protein family (Hsp40) member B14	Cytoplasm	enzyme
226399_at	-0.305	D	DNAJB14	DnaJ heat shock protein family (Hsp40) member B14	Cytoplasm	enzyme
203811_s_at	-1.54		DNAJB4	DnaJ heat shock protein family (Hsp40) member B4	Nucleus	other
1554462_a_at	-1.03	D	DNAJB9	DnaJ heat shock protein family (Hsp40) member B9	Nucleus	other
202842_s_at	-0.47	D	DNAJB9	DnaJ heat shock protein family (Hsp40) member B9	Nucleus	other
202843_at	-0.668	D	DNAJB9	DnaJ heat shock protein family (Hsp40) member B9	Nucleus	other
225174_at	-0.429		DNAJC10	DnaJ heat shock protein family (Hsp40) member C10	Cytoplasm	enzyme
223420_at	0.445		DNAJC14	DnaJ heat shock protein family (Hsp40) member C14	Cytoplasm	other
227808_at	-0.838		DNAJC15	DnaJ heat shock protein family (Hsp40) member C15	Cytoplasm	other
225359_at	-0.8	D	DNAJC19	DnaJ heat shock protein family (Hsp40) member C19	Cytoplasm	other
225358_at	-0.678	D	DNAJC19	DnaJ heat shock protein family (Hsp40) member C19	Cytoplasm	other
213853_at	-0.367		DNAJC24	DnaJ heat shock protein family (Hsp40) member C24	Other	other
223367_at	0.472		DNAJC30	DnaJ heat shock protein family (Hsp40) member C30	Cytoplasm	other
223371_s_at	-0.255		DNAJC4	DnaJ heat shock protein family (Hsp40) member C4	Cytoplasm	other
224611_s_at	0.719		DNAJC5	DnaJ heat shock protein family (Hsp40) member C5	Plasma Membrane	other
203912_s_at	0.521		DNASE1L1	deoxyribonuclease 1 like 1	Cytoplasm	enzyme
205554_s_at	1.12		DNASE1L3	deoxyribonuclease 1 like 3	Nucleus	enzyme
57739_at	0.607	D	DND1	DND microRNA-mediated repression inhibitor 1	Cytoplasm	other
222070_at	0.419	D	DND1	DND microRNA-mediated repression inhibitor 1	Cytoplasm	other
202253_s_at	1.43		DNM2	dynamin 2	Plasma Membrane	enzyme
212838_at	-0.35		DNMBP	dynamin binding protein	Cytoplasm	other
201697_s_at	0.851		DNMT1	DNA methyltransferase 1	Nucleus	enzyme
38703_at	0.621	D	DNPEP	aspartyl aminopeptidase	Cytoplasm	peptidase
201937_s_at	0.604	D	DNPEP	aspartyl aminopeptidase	Cytoplasm	peptidase
39817_s_at	0.993		DNPH1	2'-deoxynucleoside 5'-phosphate N-hydrolase 1	Nucleus	enzyme
202776_at	-0.484		DNTTIP2	deoxynucleotidyltransferase terminal interacting protein 2	Nucleus	other
236045_x_at	1.44		DOC2B	double C2 domain beta	Cytoplasm	transporter
203187_at	-0.799	D	DOCK1	dedicator of cytokinesis 1	Cytoplasm	other
241708_at	0.509	D	DOCK1	dedicator of cytokinesis 1	Cytoplasm	other
219279_at	0.698	D	DOCK10	dedicator of cytokinesis 10	Cytoplasm	other
215151_at	0.663	D	DOCK10	dedicator of cytokinesis 10	Cytoplasm	other
213482_at	-0.831		DOCK3	dedicator of cytokinesis 3	Cytoplasm	other
55583_at	0.379		DOCK6	dedicator of cytokinesis 6	Cytoplasm	other
225384_at	-0.753		DOCK7	dedicator of cytokinesis 7	Plasma Membrane	other
212538_at	-0.459		DOCK9	dedicator of cytokinesis 9	Cytoplasm	other
208141_s_at	0.659		DOHH	deoxyhypusine hydroxylase	Cytoplasm	enzyme
216835_s_at	0.373		DOK1	docking protein 1	Plasma Membrane	kinase
214054_at	0.686		DOK2	docking protein 2	Plasma Membrane	other
226201_at	1.71	D	DOT1L	DOT1 like histone lysine methyltransferase	Nucleus	phosphatase
231297_at	0.936	D	DOT1L	DOT1 like histone lysine methyltransferase	Nucleus	phosphatase
209509_s_at	0.777		DPAGT1	dolichyl-phosphate N-acetylglucosaminephosphotransferase 1	Cytoplasm	enzyme
202632_at	0.667		DPH1	diphthamide biosynthesis 1	Cytoplasm	other
204514_at	0.271		DPH2	diphthamide biosynthesis 2	Cytoplasm	enzyme
209391_at	0.999		DPM2	dolichyl-phosphate mannosyltransferase subunit 2, regulatory	Cytoplasm	enzyme
232510_s_at	0.891	D	DPP3	dipeptidyl peptidase 3	Cytoplasm	peptidase
218567_x_at	0.846	D	DPP3	dipeptidyl peptidase 3	Cytoplasm	peptidase
224814_at	0.939		DPP7	dipeptidyl peptidase 7	Cytoplasm	peptidase
226343_at	-0.394	D	DPP8	dipeptidyl peptidase 8	Cytoplasm	peptidase
220939_s_at	-0.303	D	DPP8	dipeptidyl peptidase 8	Cytoplasm	peptidase
226916_x_at	0.734		DPP9	dipeptidyl peptidase 9	Cytoplasm	peptidase
207977_s_at	-1.23		DPT	dermatopontin	Extracellular Space	other
215433_at	0.515		DPY19L1	dpy-19 like C-mannosyltransferase 1	Other	other
1556613_s_at	-0.68		DPY19L4	dpy-19 like 4	Other	other
224129_s_at	-0.642		DPY30	dpy-30 histone methyltransferase complex regulatory subunit	Nucleus	other
201430_s_at	-1.55	D	DPYSL3	dihydropyrimidinase like 3	Cytoplasm	enzyme
201431_s_at	-0.786	D	DPYSL3	dihydropyrimidinase like 3	Cytoplasm	enzyme
225230_at	-0.359		DRAM2	DNA damage regulated autophagy modulator 2	Cytoplasm	other
203268_s_at	0.483		DRG2	developmentally regulated GTP binding protein 2	Cytoplasm	enzyme
226817_at	1.06	D	DSC2	desmocollin 2	Plasma Membrane	other
231033_at	3.23	D	DSC2	desmocollin 2	Plasma Membrane	other
232235_at	-1.38		DSEL	dermatan sulfate epimerase like	Extracellular Space	enzyme
235075_at	1.13	D	DSG3	desmoglein 3	Plasma Membrane	other
205595_at	1.33	D	DSG3	desmoglein 3	Plasma Membrane	other
200606_at	-0.193		DSP	desmoplakin	Plasma Membrane	other
212253_x_at	-1.08	D	DST	dystonin	Plasma Membrane	other
216918_s_at	-0.775	D	DST	dystonin	Plasma Membrane	other
212254_s_at	-0.658	D	DST	dystonin	Plasma Membrane	other
201022_s_at	-0.247	D	DSTN	destrin, actin depolymerizing factor	Cytoplasm	other
201021_s_at	-0.645	D	DSTN	destrin, actin depolymerizing factor	Cytoplasm	other
211515_s_at	-1.04		DSTYK	dual serine/threonine and tyrosine protein kinase	Cytoplasm	kinase
223445_at	0.363	D	DTNBP1	dystrobrevin binding protein 1	Plasma Membrane	other
223763_at	0.537	D	DTNBP1	dystrobrevin binding protein 1	Plasma Membrane	other
229984_at	-0.517		DTWD1	DTW domain containing 1	Nucleus	enzyme
225415_at	1.04		DTX3L	deltex E3 ubiquitin ligase 3L	Cytoplasm	enzyme
1553984_s_at	1.07	D	DTYMK	deoxythymidylate kinase	Cytoplasm	kinase
1553983_at	0.771	D	DTYMK	deoxythymidylate kinase	Cytoplasm	kinase
235606_at	-0.919		DUBR	DPPA2 upstream binding RNA	Other	other
219597_s_at	1.13		DUOX1	dual oxidase 1	Plasma Membrane	enzyme
1555404_a_at	0.994		DUOXA1	dual oxidase maturation factor 1	Plasma Membrane	other
217912_at	0.579		DUS1L	dihydrouridine synthase 1 like	Other	other
47105_at	0.876	D	DUS2	dihydrouridine synthase 2	Cytoplasm	enzyme
219486_at	0.465	D	DUS2	dihydrouridine synthase 2	Cytoplasm	enzyme
205761_s_at	-0.477		DUS4L	dihydrouridine synthase 4 like	Other	other
224336_s_at	-0.866		DUSP16	dual specificity phosphatase 16	Nucleus	phosphatase
227098_at	0.823		DUSP18	dual specificity phosphatase 18	Cytoplasm	phosphatase
223402_at	0.659		DUSP23	dual specificity phosphatase 23	Cytoplasm	phosphatase
201536_at	0.553		DUSP3	dual specificity phosphatase 3	Cytoplasm	phosphatase
209457_at	-1.48		DUSP5	dual specificity phosphatase 5	Nucleus	phosphatase
206374_at	0.936		DUSP8	dual specificity phosphatase 8	Nucleus	phosphatase
209932_s_at	0.248		DUT	deoxyuridine triphosphatase	Nucleus	enzyme
1558139_at	-0.422		DUXAP8	double homeobox A pseudogene 8	Other	other
203230_at	0.62		DVL1	dishevelled segment polarity protein 1	Cytoplasm	other
204522_at	0.874	D	DXO	decapping exoribonuclease	Nucleus	enzyme
38157_at	0.769	D	DXO	decapping exoribonuclease	Nucleus	enzyme
224614_at	-0.777		DYNC1LI2	dynein cytoplasmic 1 light intermediate chain 2	Cytoplasm	other
219469_at	-0.616		DYNC2H1	dynein cytoplasmic 2 heavy chain 1	Cytoplasm	other
217918_at	-0.538	D	DYNLRB1	dynein light chain roadblock-type 1	Cytoplasm	other
217917_s_at	-0.498	D	DYNLRB1	dynein light chain roadblock-type 1	Cytoplasm	other
238116_at	-0.618		DYNLRB2	dynein light chain roadblock-type 2	Cytoplasm	other
202971_s_at	1.03		DYRK2	dual specificity tyrosine phosphorylation regulated kinase 2	Cytoplasm	kinase
213186_at	-0.743	D	DZIP3	DAZ interacting zinc finger protein 3	Cytoplasm	enzyme
207232_s_at	-0.343	D	DZIP3	DAZ interacting zinc finger protein 3	Cytoplasm	enzyme
204947_at	0.573		E2F1	E2F transcription factor 1	Nucleus	transcription regulator
228361_at	1.12		E2F2	E2F transcription factor 2	Nucleus	transcription regulator
203693_s_at	1.28		E2F3	E2F transcription factor 3	Nucleus	transcription regulator
228033_at	1.93		E2F7	E2F transcription factor 7	Nucleus	transcription regulator
219990_at	1.47		E2F8	E2F transcription factor 8	Nucleus	transcription regulator
218524_at	0.725		E4F1	E4F transcription factor 1	Nucleus	transcription regulator
202623_at	-0.733		EAPP	E2F associated phosphoprotein	Cytoplasm	other
204278_s_at	-1	D	EBAG9	estrogen receptor binding site associated antigen 9	Cytoplasm	other
204274_at	-0.23	D	EBAG9	estrogen receptor binding site associated antigen 9	Cytoplasm	other
1559796_at	-0.089		EBF3	EBF transcription factor 3	Nucleus	transcription regulator
233850_s_at	0.285		EBF4	EBF family member 4	Nucleus	transcription regulator
225635_s_at	-0.553		EBLN3P	endogenous Bornavirus like nucleoprotein 3, pseudogene	Other	other
202735_at	0.719		EBP	EBP cholestenol delta-isomerase	Cytoplasm	enzyme
201749_at	1.16		ECE1	endothelin converting enzyme 1	Plasma Membrane	peptidase
218025_s_at	-0.939		ECI2	enoyl-CoA delta isomerase 2	Cytoplasm	enzyme
206101_at	-1.29		ECM2	extracellular matrix protein 2	Extracellular Space	other
214356_s_at	0.413		ECPAS	Ecm29 proteasome adaptor and scaffold	Cytoplasm	other
218225_at	1.17		ECSIT	ECSIT signaling integrator	Nucleus	transcription regulator
219787_s_at	1.13		ECT2	epithelial cell transforming 2	Cytoplasm	other
218282_at	0.469		EDEM2	ER degradation enhancing alpha-mannosidase like protein 2	Cytoplasm	enzyme
223243_s_at	1.33	D	EDEM3	ER degradation enhancing alpha-mannosidase like protein 3	Cytoplasm	enzyme
220342_x_at	0.837	D	EDEM3	ER degradation enhancing alpha-mannosidase like protein 3	Cytoplasm	enzyme
209058_at	0.499		EDF1	endothelial differentiation related factor 1	Nucleus	transcription regulator
225275_at	-1.19		EDIL3	EGF like repeats and discoidin domains 3	Extracellular Space	other
204840_s_at	-2.22	D	EEA1	early endosome antigen 1	Cytoplasm	other
225885_at	-0.424	D	EEA1	early endosome antigen 1	Cytoplasm	other
213614_x_at	-0.1	D	EEF1A1	eukaryotic translation elongation factor 1 alpha 1	Cytoplasm	translation regulator
204892_x_at	-0.151	D	EEF1A1	eukaryotic translation elongation factor 1 alpha 1	Cytoplasm	translation regulator
206559_x_at	-0.126	D	EEF1A1	eukaryotic translation elongation factor 1 alpha 1	Cytoplasm	translation regulator
213477_x_at	-0.064	D	EEF1A1	eukaryotic translation elongation factor 1 alpha 1	Cytoplasm	translation regulator
226631_at	-0.389		EEF1AKMT2	EEF1A lysine methyltransferase 2	Cytoplasm	enzyme
213861_s_at	-0.681		EEF1AKMT3	EEF1A lysine methyltransferase 3	Cytoplasm	enzyme
206468_s_at	-0.635		EEF1AKNMT	eEF1A lysine and N-terminal methyltransferase	Other	enzyme
200705_s_at	-0.432		EEF1B2	eukaryotic translation elongation factor 1 beta 2	Cytoplasm	translation regulator
214394_x_at	0.485		EEF1D	eukaryotic translation elongation factor 1 delta	Cytoplasm	translation regulator
200689_x_at	-0.153	D	EEF1G	eukaryotic translation elongation factor 1 gamma	Cytoplasm	translation regulator
211927_x_at	-0.123	D	EEF1G	eukaryotic translation elongation factor 1 gamma	Cytoplasm	translation regulator
225545_at	-0.884		EEF2K	eukaryotic elongation factor 2 kinase	Cytoplasm	kinase
222013_x_at	0.32		EEF2KMT	eukaryotic elongation factor 2 lysine methyltransferase	Cytoplasm	enzyme
227540_at	0.803		EEFSEC	eukaryotic elongation factor, selenocysteine-tRNA specific	Cytoplasm	translation regulator
201778_s_at	-0.569	D	EFCAB14	EF-hand calcium binding domain 14	Other	other
1559022_at	-0.545	D	EFCAB14	EF-hand calcium binding domain 14	Other	other
201775_s_at	-0.763	D	EFCAB14	EF-hand calcium binding domain 14	Other	other
220591_s_at	-1.09		EFHC2	EF-hand domain containing 2	Cytoplasm	other
222483_at	0.934		EFHD2	EF-hand domain family member D2	Other	other
210132_at	-0.62		EFNA3	ephrin A3	Plasma Membrane	kinase
202669_s_at	-2	D	EFNB2	ephrin B2	Plasma Membrane	kinase
202668_at	-0.721	D	EFNB2	ephrin B2	Plasma Membrane	kinase
212150_at	-0.656	D	EFR3A	EFR3 homolog A	Plasma Membrane	other
212149_at	-0.257	D	EFR3A	EFR3 homolog A	Plasma Membrane	other
226911_at	0.582		EGFLAM	EGF like, fibronectin type III and laminin G domains	Extracellular Space	other
224999_at	-0.553	D	EGFR	epidermal growth factor receptor	Plasma Membrane	kinase
201984_s_at	-0.833	D	EGFR	epidermal growth factor receptor	Plasma Membrane	kinase
223046_at	-0.552		EGLN1	egl-9 family hypoxia inducible factor 1	Cytoplasm	enzyme
220956_s_at	0.938		EGLN2	egl-9 family hypoxia inducible factor 2	Cytoplasm	enzyme
227404_s_at	-3.49	D	EGR1	early growth response 1	Nucleus	transcription regulator
201693_s_at	2.48	D	EGR1	early growth response 1	Nucleus	transcription regulator
206115_at	-1.45		EGR3	early growth response 3	Nucleus	transcription regulator
212650_at	-0.627	D	EHBP1	EH domain binding protein 1	Cytoplasm	other
212653_s_at	-0.419	D	EHBP1	EH domain binding protein 1	Cytoplasm	other
221755_at	1.2		EHBP1L1	EH domain binding protein 1 like 1	Other	other
208112_x_at	0.353		EHD1	EH domain containing 1	Cytoplasm	other
221870_at	1.08	D	EHD2	EH domain containing 2	Nucleus	other
45297_at	0.996	D	EHD2	EH domain containing 2	Nucleus	other
229074_at	0.585		EHD4	EH domain containing 4	Plasma Membrane	enzyme
232360_at	1.88	D	EHF	ETS homologous factor	Nucleus	transcription regulator
225645_at	1	D	EHF	ETS homologous factor	Nucleus	transcription regulator
232361_s_at	1.44	D	EHF	ETS homologous factor	Nucleus	transcription regulator
202326_at	0.799		EHMT2	euchromatic histone lysine methyltransferase 2	Nucleus	transcription regulator
208670_s_at	-1.45	D	EID1	EP300 interacting inhibitor of differentiation 1	Nucleus	transcription regulator
208669_s_at	-0.807	D	EID1	EP300 interacting inhibitor of differentiation 1	Nucleus	transcription regulator
202021_x_at	-0.695	D	EIF1	eukaryotic translation initiation factor 1	Cytoplasm	translation regulator
212227_x_at	-0.663	D	EIF1	eukaryotic translation initiation factor 1	Cytoplasm	translation regulator
212130_x_at	-0.582	D	EIF1	eukaryotic translation initiation factor 1	Cytoplasm	translation regulator
211956_s_at	-0.273	D	EIF1	eukaryotic translation initiation factor 1	Cytoplasm	translation regulator
217672_x_at	-0.207	D	EIF1	eukaryotic translation initiation factor 1	Cytoplasm	translation regulator
223682_s_at	0.458		EIF1AD	eukaryotic translation initiation factor 1A domain containing	Nucleus	other
201018_at	-0.971		EIF1AX	eukaryotic translation initiation factor 1A X-linked	Cytoplasm	translation regulator
201738_at	-0.355		EIF1B	eukaryotic translation initiation factor 1B	Cytoplasm	translation regulator
223015_at	-0.629		EIF2A	eukaryotic translation initiation factor 2A	Cytoplasm	translation regulator
204211_x_at	0.685		EIF2AK2	eukaryotic translation initiation factor 2 alpha kinase 2	Cytoplasm	kinase
218696_at	-0.524		EIF2AK3	eukaryotic translation initiation factor 2 alpha kinase 3	Cytoplasm	kinase
209429_x_at	0.64	D	EIF2B4	eukaryotic translation initiation factor 2B subunit delta	Cytoplasm	other
215482_s_at	0.459	D	EIF2B4	eukaryotic translation initiation factor 2B subunit delta	Cytoplasm	other
212351_at	0.359		EIF2B5	eukaryotic translation initiation factor 2B subunit epsilon	Cytoplasm	other
218253_s_at	-0.349		EIF2D	eukaryotic translation initiation factor 2D	Cytoplasm	transporter
224936_at	-0.371		EIF2S3	eukaryotic translation initiation factor 2 subunit gamma	Cytoplasm	translation regulator
200597_at	-0.507		EIF3A	eukaryotic translation initiation factor 3 subunit A	Cytoplasm	other
236700_at	1.85		EIF3CL	eukaryotic translation initiation factor 3 subunit C like	Other	other
208697_s_at	-0.456		EIF3E	eukaryotic translation initiation factor 3 subunit E	Cytoplasm	other
230479_at	-1.02		EIF3F	eukaryotic translation initiation factor 3 subunit F	Cytoplasm	translation regulator
208887_at	0.493		EIF3G	eukaryotic translation initiation factor 3 subunit G	Cytoplasm	other
201592_at	-0.276		EIF3H	eukaryotic translation initiation factor 3 subunit H	Cytoplasm	enzyme
235124_at	-0.52		EIF3J-DT	EIF3J divergent transcript	Other	other
234485_at	-0.223		EIF3LP2	eukaryotic translation initiation factor 3 subunit L pseudogene 2	Other	other
239848_at	-0.909	D	EIF3M	eukaryotic translation initiation factor 3 subunit M	Cytoplasm	other
202232_s_at	-0.48	D	EIF3M	eukaryotic translation initiation factor 3 subunit M	Cytoplasm	other
214805_at	0.89		EIF4A1	eukaryotic translation initiation factor 4A1	Cytoplasm	translation regulator
1555996_s_at	-0.972		EIF4A2	eukaryotic translation initiation factor 4A2	Cytoplasm	translation regulator
211938_at	-0.465	D	EIF4B	eukaryotic translation initiation factor 4B	Cytoplasm	translation regulator
211937_at	-0.655	D	EIF4B	eukaryotic translation initiation factor 4B	Cytoplasm	translation regulator
213571_s_at	0.668		EIF4E2	eukaryotic translation initiation factor 4E family member 2	Cytoplasm	translation regulator
238461_at	-2.51	D	EIF4E3	eukaryotic translation initiation factor 4E family member 3	Cytoplasm	translation regulator
225940_at	-0.643	D	EIF4E3	eukaryotic translation initiation factor 4E family member 3	Cytoplasm	translation regulator
225939_at	-0.658	D	EIF4E3	eukaryotic translation initiation factor 4E family member 3	Cytoplasm	translation regulator
221539_at	1.07		EIF4EBP1	eukaryotic translation initiation factor 4E binding protein 1	Cytoplasm	translation regulator
208770_s_at	-0.612	D	EIF4EBP2	eukaryotic translation initiation factor 4E binding protein 2	Cytoplasm	translation regulator
224645_at	-0.576	D	EIF4EBP2	eukaryotic translation initiation factor 4E binding protein 2	Cytoplasm	translation regulator
208769_at	-1.26	D	EIF4EBP2	eukaryotic translation initiation factor 4E binding protein 2	Cytoplasm	translation regulator
224653_at	-0.407	D	EIF4EBP2	eukaryotic translation initiation factor 4E binding protein 2	Cytoplasm	translation regulator
218626_at	-0.505		EIF4ENIF1	eukaryotic translation initiation factor 4E nuclear import factor 1	Cytoplasm	translation regulator
208705_s_at	0.401		EIF5	eukaryotic translation initiation factor 5	Cytoplasm	translation regulator
213753_x_at	0.996	D	EIF5A	eukaryotic translation initiation factor 5A	Cytoplasm	translation regulator
201122_x_at	0.984	D	EIF5A	eukaryotic translation initiation factor 5A	Cytoplasm	translation regulator
201027_s_at	-0.498		EIF5B	eukaryotic translation initiation factor 5B	Cytoplasm	translation regulator
219325_s_at	-0.327		ELAC1	elaC ribonuclease Z 1	Nucleus	enzyme
244317_at	-1.15	D	ELAPOR2	endosome-lysosome associated apoptosis and autophagy regulator family member 2	Plasma Membrane	other
235301_at	-1.12	D	ELAPOR2	endosome-lysosome associated apoptosis and autophagy regulator family member 2	Plasma Membrane	other
228260_at	0.837		ELAVL2	ELAV like RNA binding protein 2	Cytoplasm	other
210361_s_at	-0.655		ELF2	E74 like ETS transcription factor 2	Nucleus	transcription regulator
210827_s_at	1.18		ELF3	E74 like ETS transcription factor 3	Nucleus	transcription regulator
31845_at	0.614		ELF4	E74 like ETS transcription factor 4	Nucleus	transcription regulator
229581_at	0.56		ELFN1	extracellular leucine rich repeat and fibronectin type III domain containing 1	Plasma Membrane	other
217039_x_at	0.284		ELK2AP	ETS transcription factor ELK2A, pseudogene	Other	other
220363_s_at	-1.33		ELMO2	engulfment and cell motility 2	Cytoplasm	other
219411_at	1.39		ELMO3	engulfment and cell motility 3	Cytoplasm	other
231930_at	-3.19	D	ELMOD1	ELMO domain containing 1	Other	other
1564787_at	-0.316	D	ELMOD1	ELMO domain containing 1	Other	other
226502_at	-0.23		ELMOD2	ELMO domain containing 2	Other	other
213604_at	-0.255		ELOA	elongin A	Nucleus	transcription regulator
200085_s_at	0.265		ELOB	elongin B	Nucleus	transcription regulator
225156_at	0.685		ELOF1	elongation factor 1 homolog	Nucleus	other
214153_at	0.512		ELOVL5	ELOVL fatty acid elongase 5	Cytoplasm	enzyme
227491_at	-1.19		ELOVL6	ELOVL fatty acid elongase 6	Cytoplasm	enzyme
243735_at	-1.62	D	ELP2	elongator acetyltransferase complex subunit 2	Cytoplasm	other
238709_at	-0.421	D	ELP2	elongator acetyltransferase complex subunit 2	Cytoplasm	other
223277_at	0.538	D	ELP6	elongator acetyltransferase complex subunit 6	Other	other
229864_at	0.823	D	ELP6	elongator acetyltransferase complex subunit 6	Other	other
220600_at	0.636	D	ELP6	elongator acetyltransferase complex subunit 6	Other	other
239072_at	-1.48	D	EMB	embigin	Plasma Membrane	other
226789_at	-1.74	D	EMB	embigin	Plasma Membrane	other
1556186_s_at	0.878		EMC1	ER membrane protein complex subunit 1	Plasma Membrane	other
224727_at	0.334		EMC10	ER membrane protein complex subunit 10	Cytoplasm	other
203584_at	-0.386		EMC2	ER membrane protein complex subunit 2	Nucleus	other
237005_at	1.04		EMC3-AS1	EMC3 antisense RNA 1	Other	other
223043_at	-0.548	D	EMC4	ER membrane protein complex subunit 4	Cytoplasm	other
223857_x_at	-0.566	D	EMC4	ER membrane protein complex subunit 4	Cytoplasm	other
221255_s_at	0.386		EMC6	ER membrane protein complex subunit 6	Cytoplasm	other
217898_at	-0.43		EMC7	ER membrane protein complex subunit 7	Cytoplasm	other
219203_at	0.958		EMC9	ER membrane protein complex subunit 9	Plasma Membrane	other
219436_s_at	-1.25		EMCN	endomucin	Extracellular Space	other
209477_at	0.716		EMD	emerin	Nucleus	other
1569868_s_at	0.797		EME2	essential meiotic structure-specific endonuclease subunit 2	Other	other
204796_at	-0.917		EML1	EMAP like 1	Cytoplasm	other
204398_s_at	-0.81		EML2	EMAP like 2	Cytoplasm	other
203442_x_at	0.727	D	EML3	EMAP like 3	Other	other
212969_x_at	0.702	D	EML3	EMAP like 3	Other	other
220386_s_at	-1.39		EML4	EMAP like 4	Cytoplasm	other
225079_at	-0.939		EMP2	epithelial membrane protein 2	Plasma Membrane	other
219012_s_at	-0.695		EMSY	EMSY transcriptional repressor, BRCA2 interacting	Nucleus	other
221950_at	-1.54		EMX2	empty spiracles homeobox 2	Nucleus	transcription regulator
232531_at	-0.899		EMX2OS	EMX2 opposite strand/antisense RNA	Other	other
217820_s_at	0.46		ENAH	ENAH actin regulator	Plasma Membrane	other
212573_at	-0.547		ENDOD1	endonuclease domain containing 1	Extracellular Space	enzyme
204824_at	1.08		ENDOG	endonuclease G	Cytoplasm	enzyme
201809_s_at	0.889		ENG	endoglin	Plasma Membrane	transmembrane receptor
223407_at	0.953		ENKD1	enkurin domain containing 1	Cytoplasm	other
201231_s_at	0.922		ENO1	enolase 1	Cytoplasm	enzyme
204483_at	0.618		ENO3	enolase 3	Cytoplasm	enzyme
217690_at	0.988	D	ENOSF1	enolase superfamily member 1	Other	enzyme
204142_at	0.801	D	ENOSF1	enolase superfamily member 1	Other	enzyme
237054_at	-1.65		ENPP5	ectonucleotide pyrophosphatase/phosphodiesterase family member 5	Extracellular Space	enzyme
209473_at	0.468		ENTPD1	ectonucleoside triphosphate diphosphohydrolase 1	Plasma Membrane	enzyme
201704_at	0.99		ENTPD6	ectonucleoside triphosphate diphosphohydrolase 6	Cytoplasm	enzyme
218427_at	0.547		ENTR1	endosome associated trafficking regulator 1	Cytoplasm	other
226775_at	-0.798	D	ENY2	ENY2 transcription and export complex 2 subunit	Nucleus	transcription regulator
226776_at	-0.739	D	ENY2	ENY2 transcription and export complex 2 subunit	Nucleus	transcription regulator
228809_at	0.448		EOLA1/EOLA2	endothelium and lymphocyte associated ASCH domain 1	Other	other
213579_s_at	-0.794		EP300	E1A binding protein p300	Nucleus	transcription regulator
200879_s_at	-1.56		EPAS1	endothelial PAS domain protein 1	Nucleus	transcription regulator
201718_s_at	-2	D	EPB41L2	erythrocyte membrane protein band 4.1 like 2	Plasma Membrane	other
231174_s_at	-0.942	D	EPB41L2	erythrocyte membrane protein band 4.1 like 2	Plasma Membrane	other
211776_s_at	-1.35	D	EPB41L3	erythrocyte membrane protein band 4.1 like 3	Plasma Membrane	other
206710_s_at	-1.16	D	EPB41L3	erythrocyte membrane protein band 4.1 like 3	Plasma Membrane	other
228259_s_at	-0.762		EPB41L4A	erythrocyte membrane protein band 4.1 like 4A	Extracellular Space	other
225698_at	-0.997		EPB41L4A-AS1	EPB41L4A antisense RNA 1	Other	other
223427_s_at	-1.43	D	EPB41L4B	erythrocyte membrane protein band 4.1 like 4B	Cytoplasm	transporter
220161_s_at	-0.517	D	EPB41L4B	erythrocyte membrane protein band 4.1 like 4B	Cytoplasm	transporter
225417_at	-0.254		EPC1	enhancer of polycomb homolog 1	Nucleus	transcription regulator
225838_at	-0.425		EPC2	enhancer of polycomb homolog 2	Other	other
232031_s_at	-0.868		EPG5	ectopic P-granules autophagy protein 5 homolog	Cytoplasm	other
205977_s_at	0.863		EPHA1	EPH receptor A1	Plasma Membrane	kinase
203499_at	0.988		EPHA2	EPH receptor A2	Plasma Membrane	kinase
228948_at	-1.13		EPHA4	EPH receptor A4	Plasma Membrane	kinase
230425_at	-1.55		EPHB1	EPH receptor B1	Plasma Membrane	kinase
204600_at	0.724		EPHB3	EPH receptor B3	Plasma Membrane	kinase
202894_at	0.661		EPHB4	EPH receptor B4	Plasma Membrane	kinase
209368_at	-1.26		EPHX2	epoxide hydrolase 2	Cytoplasm	enzyme
210870_s_at	-0.38		EPM2A	EPM2A glucan phosphatase, laforin	Cytoplasm	phosphatase
226667_x_at	1.3		EPN1	epsin 1	Plasma Membrane	other
203463_s_at	-0.769		EPN2	epsin 2	Cytoplasm	other
223895_s_at	0.735		EPN3	epsin 3	Cytoplasm	other
228066_at	1.08		EPOP	elongin BC and polycomb repressive complex 2 associated protein	Other	other
217887_s_at	-0.467	D	EPS15	epidermal growth factor receptor pathway substrate 15	Cytoplasm	other
217886_at	-0.571	D	EPS15	epidermal growth factor receptor pathway substrate 15	Cytoplasm	other
222113_s_at	0.548		EPS15L1	epidermal growth factor receptor pathway substrate 15 like 1	Plasma Membrane	other
218180_s_at	0.948	D	EPS8L2	EPS8 like 2	Cytoplasm	other
222546_s_at	-0.816	D	EPS8L2	EPS8 like 2	Cytoplasm	other
212087_s_at	0.301		ERAL1	Era like 12S mitochondrial rRNA chaperone 1	Cytoplasm	other
209788_s_at	2.1		ERAP1	endoplasmic reticulum aminopeptidase 1	Extracellular Space	peptidase
202454_s_at	-0.428	D	ERBB3	erb-b2 receptor tyrosine kinase 3	Plasma Membrane	kinase
226213_at	-0.362	D	ERBB3	erb-b2 receptor tyrosine kinase 3	Plasma Membrane	kinase
222473_s_at	-0.883	D	ERBIN	erbb2 interacting protein	Cytoplasm	other
217941_s_at	-0.554	D	ERBIN	erbb2 interacting protein	Cytoplasm	other
219650_at	0.909		ERCC6L	ERCC excision repair 6 like, spindle assembly checkpoint helicase	Nucleus	enzyme
205767_at	-2.37		EREG	epiregulin	Extracellular Space	growth factor
230368_at	0.789		ERF	ETS2 repressor factor	Nucleus	transcription regulator
241926_s_at	-1.16		ERG	ETS transcription factor ERG	Nucleus	transcription regulator
217188_s_at	-1.39		ERG28	ergosterol biosynthesis 28 homolog	Cytoplasm	other
224577_at	-0.603		ERGIC1	endoplasmic reticulum-golgi intermediate compartment 1	Cytoplasm	other
240172_at	-0.934	D	ERGIC2	ERGIC and golgi 2	Cytoplasm	other
218135_at	-0.565	D	ERGIC2	ERGIC and golgi 2	Cytoplasm	other
216032_s_at	-0.384		ERGIC3	ERGIC and golgi 3	Cytoplasm	other
224630_at	-0.811	D	ERLEC1	endoplasmic reticulum lectin 1	Cytoplasm	other
224628_at	-0.413	D	ERLEC1	endoplasmic reticulum lectin 1	Cytoplasm	other
202444_s_at	-1.34		ERLIN1	ER lipid raft associated 1	Plasma Membrane	other
221542_s_at	-0.599		ERLIN2	ER lipid raft associated 2	Cytoplasm	other
218342_s_at	-1.35	D	ERMP1	endoplasmic reticulum metallopeptidase 1	Cytoplasm	other
222603_at	-0.609	D	ERMP1	endoplasmic reticulum metallopeptidase 1	Cytoplasm	other
209009_at	-0.506		ESD	esterase D	Cytoplasm	enzyme
222765_x_at	-0.572		ESF1	ESF1 nucleolar pre-rRNA processing protein homolog	Nucleus	other
38158_at	1.04	D	ESPL1	extra spindle pole bodies like 1, separase	Nucleus	peptidase
204817_at	1.28	D	ESPL1	extra spindle pole bodies like 1, separase	Nucleus	peptidase
242327_x_at	1.11		ESPN	espin	Cytoplasm	other
205225_at	-2		ESR1	estrogen receptor 1	Nucleus	ligand-dependent nuclear receptor
219395_at	0.982		ESRP2	epithelial splicing regulatory protein 2	Nucleus	other
1487_at	0.834		ESRRA	estrogen related receptor alpha	Nucleus	transcription regulator
32032_at	0.88	D	ESS2	ess-2 splicing factor homolog	Nucleus	other
204383_at	1.03	D	ESS2	ess-2 splicing factor homolog	Nucleus	other
208858_s_at	0.31		ESYT1	extended synaptotagmin 1	Cytoplasm	other
239770_at	-1.6		ESYT3	extended synaptotagmin 3	Plasma Membrane	other
201574_at	-0.522		ETF1	eukaryotic translation termination factor 1	Cytoplasm	translation regulator
201931_at	-0.534		ETFA	electron transfer flavoprotein subunit alpha	Cytoplasm	transporter
202942_at	0.456		ETFB	electron transfer flavoprotein subunit beta	Cytoplasm	transporter
231640_at	-1.9	D	ETFRF1	electron transfer flavoprotein regulatory factor 1	Cytoplasm	other
225469_at	-0.509	D	ETFRF1	electron transfer flavoprotein regulatory factor 1	Cytoplasm	other
204034_at	0.862		ETHE1	ETHE1 persulfide dioxygenase	Cytoplasm	enzyme
219017_at	0.848		ETNK1	ethanolamine kinase 1	Cytoplasm	kinase
227200_at	-0.639		ETV3	ETS variant transcription factor 3	Nucleus	transcription regulator
224225_s_at	-1.71		ETV7	ETS variant transcription factor 7	Nucleus	transcription regulator
220134_x_at	0.949	D	EVA1B	eva-1 homolog B	Other	other
221710_x_at	0.984	D	EVA1B	eva-1 homolog B	Other	other
209717_at	-0.553		EVI5	ecotropic viral integration site 5	Cytoplasm	other
226411_at	0.542		EVI5L	ecotropic viral integration site 5 like	Other	other
204503_at	0.665		EVPL	envoplakin	Plasma Membrane	other
209214_s_at	0.374	D	EWSR1	EWS RNA binding protein 1	Nucleus	other
210011_s_at	0.579	D	EWSR1	EWS RNA binding protein 1	Nucleus	other
[truncated: 5,394 more rows]

## Sheet: Nonlesional_drug
Symbol	Entrez Gene Name	Location	Family	Drug(s)	Affymetrix	Expr Log Ratio	Human
ABCA1	ATP binding cassette subfamily A member 1	Plasma Membrane	transporter	probucol	203504_s_at	-0.766	x
ABCC1	ATP binding cassette subfamily C member 1	Plasma Membrane	transporter	sulfinpyrazone	202804_at	0.373	x
ACAA1	acetyl-CoA acyltransferase 1	Cytoplasm	enzyme	trimetazidine	214274_s_at	0.985	x
ACVR2A	activin A receptor type 2A	Plasma Membrane	kinase	bimagrumab	205327_s_at	-0.339	x
ADA	adenosine deaminase	Cytoplasm	enzyme	cyclophosphamide/pentostatin/rituximab, pentostatin, alemtuzumab/pentostatin, pentostatin/recombinant interferon, aspirin/dipyridamole/telmisartan, vidarabine, pentostatin/rituximab, dipyridamole, adenosine deaminase inhibitor, aspirin/dipyridamole	204639_at	0.666	x
ADK	adenosine kinase	Nucleus	kinase	pegintron/ribavirin, interferon alfacon-1/ribavirin, IFNA2B/ribavirin, ribavirin, nitazoxanide/peginterferon alfa-2a/ribavirin, adenosine kinase inhibitor, PEG-interferon alfa-2a/ribavirin	204119_s_at	-0.685	x
AGTR1	angiotensin II receptor type 1	Plasma Membrane	G-protein coupled receptor	candesartan cilexetil, eprosartan, amlodipine/hydrochlorothiazide/olmesartan medoxomil, clopidogrel/telmisartan, amlodipine/hydrochlorothiazide/valsartan, azilsartan, telmisartan, nebivolol/valsartan, sacubitril/valsartan, hydrochlorothiazide/olmesartan medoxomil, aliskiren/valsartan, azilsartan medoxomil/chlorthalidone, amlodipine/valsartan, candesartan, amlodipine/ezetimibe/losartan/rosuvastati…	208016_s_at	-2.26	x
AHCY	adenosylhomocysteinase	Cytoplasm	enzyme	3-deazaaristeromycin, cyanovirin-N, neplanocin A, 9-(2',3'-dihydroxycyclopent-4'-enyl)adenine, 6'-C-methylneplanocin A, 3-deazaneplanocin	200903_s_at	0.482	x
AKT2	AKT serine/threonine kinase 2	Cytoplasm	kinase	triciribine, triciribine phosphate, GSK690693, enzastaurin, BAY1125976	1560689_s_at	0.903	x
ALAD	aminolevulinate dehydratase	Cytoplasm	enzyme	delta-aminolevulinic acid	218489_s_at	-0.814	x
ANPEP	alanyl aminopeptidase, membrane	Plasma Membrane	peptidase	CNGRC peptide-TNF alpha conjugate	202888_s_at	0.998	x
APEX1	apurinic/apyrimidinic endodeoxyribonuclease 1	Nucleus	enzyme	E 3330, lucanthone	210027_s_at	-0.172	x
APP	amyloid beta precursor protein	Plasma Membrane	other	florbetaben F, florbetapir F18, bapineuzumab	214953_s_at	-0.947	x
ARAF	A-Raf proto-oncogene, serine/threonine kinase	Cytoplasm	kinase	cetuximab/irinotecan/vemurafenib, binimetinib/vemurafenib, cetuximab/vemurafenib, pembrolizumab/vemurafenib, irinotecan/panitumumab/vemurafenib, cobimetinib/vemurafenib, MLN2480, trametinib/vemurafenib, vemurafenib, dabrafenib/trametinib/vemurafenib, crizotinib/vemurafenib, ipilimumab/vemurafenib, atezolizumab/cobimetinib/vemurafenib	201895_at	0.804	x
ATM	ATM serine/threonine kinase	Nucleus	kinase	AZD1390, AZD0156, M3541	1553387_at	0.485	x
ATP1A1	ATPase Na+/K+ transporting subunit alpha 1	Plasma Membrane	transporter	trichloromethiazide, perphenazine, ethacrynic acid, ciclopirox olamine, bretylium, reserpine/trichloromethiazide, ouabain, acetyldigitoxin derivative, digoxin, digitoxin	220948_s_at	0.884	x
ATP6V1A	ATPase H+ transporting V1 subunit A	Plasma Membrane	transporter	bafilomycin A1, bafilomycin b1	201971_s_at	-4.21	x
ATP6V1B2	ATPase H+ transporting V1 subunit B2	Cytoplasm	transporter	gallium nitrate	201089_at	-0.993	x
ATR	ATR serine/threonine kinase	Nucleus	kinase	VX-803, RP-3500, berzosertib, BAY1895344, ceralasertib	209903_s_at	0.397	x
AURKA	aurora kinase A	Nucleus	kinase	ilorasertib, AT-9283, alisertib, SNS 314, MK 5108, MLN8054, CYC 116, TTP607, TAS-119, tozasertib, danusertib, AMG 900	208079_s_at	1.25	x
AURKB	aurora kinase B	Nucleus	kinase	chiauranib, ilorasertib, AT-9283, SNS 314, CYC 116, TTP607, SKI-G-801, tozasertib, AMG 900, danusertib, GSK1070916, barasertib, TAK-901, BI 811283	209464_at	0.891	x
BACE1	beta-secretase 1	Cytoplasm	peptidase	atabecestat, verubecestat, elenbecestat, lanabecestat	224335_s_at	-0.421	x
BCHE	butyrylcholinesterase	Plasma Membrane	enzyme	hexafluorenium, pyridostigmine, edrophonium, malathion, pralidoxime, rivastigmine, echothiophate, tacrine, dipivefrin, isoflurophate, atropine/edrophonium, atropine/pralidoxime	205433_at	-1.54	x
BCL2L2	BCL2 like 2	Cytoplasm	other	pelcitoclax, navitoclax, ABT-737	1555140_a_at	-1.13	x
BCL2L12	BCL2 like 12	Nucleus	other	NU-0129	233110_s_at	0.452	x
BGLAP	bone gamma-carboxyglutamate protein	Extracellular Space	other	gallium nitrate	206956_at	1.12	x
BRAF	B-Raf proto-oncogene, serine/threonine kinase	Cytoplasm	kinase	regorafenib/sunitinib, BGB-3245, cetuximab/irinotecan/vemurafenib, imatinib/sorafenib, binimetinib/vemurafenib, cobimetinib/encorafenib, sorafenib, pembrolizumab/vemurafenib, irinotecan/panitumumab/vemurafenib, dabrafenib/trametinib, ARQ 736, vemurafenib, sorafenib/sulindac/sunitinib, ipilimumab/vemurafenib, encorafenib/panitumumab, binimetinib/encorafenib/panitumumab, dexamethasone/lenalidomide/…	226391_at	-0.515	x
BRD3	bromodomain containing 3	Nucleus	kinase	BI 894999	203825_at	0.706	x
C1S	complement C1s	Extracellular Space	peptidase	sutimlimab, SERPING1	1555229_a_at	-2.7	x
C4A/C4B	complement C4A (Rodgers blood group)	Extracellular Space	other	IgG	214428_x_at	1.23	x
CA12	carbonic anhydrase 12	Plasma Membrane	enzyme	hydrochlorothiazide, trichloromethiazide, benzthiazide, sulfacetamide, topiramate, chlorothiazide, acetazolamide, chlorthalidone, methazolamide	210735_s_at	-0.689	x
CACNB2	calcium voltage-gated channel auxiliary subunit beta 2	Plasma Membrane	ion channel	nifedipine, amlodipine/perindopril, amlodipine/indapamide/perindopril, verapamil, felodipine, amlodipine/hydrochlorothiazide/valsartan, dexamethasone/rituximab/verapamil, mibefradil, nimodipine, nitrendipine, nisoldipine, amlodipine, trandolapril/verapamil, amlodipine/benazepril, nilvadipine, amlodipine/celecoxib, enalapril/felodipine, amlodipine/valsartan, nicardipine, amlodipine/ezetimibe/losar…	207776_s_at	-0.819	x
CASP1	caspase 1	Cytoplasm	peptidase	caspase 1 inhibitor	211367_s_at	-1.33	x
CASP9	caspase 9	Cytoplasm	peptidase	caspase-9 inhibitor	203984_s_at	0.658	x
CAT	catalase	Cytoplasm	enzyme	fomepizole	211922_s_at	-1.08	x
CD40	CD40 molecule	Plasma Membrane	transmembrane receptor	CP-870893, chi lob 7/4, CFZ533, CDX-1140, RO7009789, ABBV-927, APX005M, SEA-CD40, FFP104, dacetuzumab, bleselumab, lucatumumab, anti-CD40 monoclonal antibody, mitazalimab, ABBV-428	215346_at	0.692	x
CD44	CD44 molecule (Indian blood group)	Plasma Membrane	other	A6 peptide, RO5429083, anti-CD44v7 antibody, AMC303	1565868_at	1.27	x
CDH3	cadherin 3	Plasma Membrane	other	PCA062, PF-06671008, FF21101, PF-3732010	203256_at	0.638	x
CDK3	cyclin dependent kinase 3	Other	kinase	alvocidib	229468_at	0.66	x
CDK7	cyclin dependent kinase 7	Nucleus	kinase	zotiraciclib, BMS-387032, roscovitine, SY-5609, alvocidib, CT7001, SY-1365	211297_s_at	-0.592	x
CDK8	cyclin dependent kinase 8	Nucleus	kinase	SEL120, alvocidib, senexin B	1553112_s_at	-0.905	x
CDK10	cyclin dependent kinase 10	Nucleus	kinase	alvocidib	203468_at	1.56	x
CEACAM6	CEA cell adhesion molecule 6	Plasma Membrane	other	L-DOS47	211657_at	1.48	x
CHRNB2	cholinergic receptor nicotinic beta 2 subunit	Plasma Membrane	transmembrane receptor	succinylcholine, lobeline, rapacuronium, doxacurium, pipecuronium, vecuronium, ABT 418, metocurine, mivacurium, D-tubocurarine, nicotine, arecoline, pancuronium, atracurium, isoflurane, cisatracurium, rocuronium, mecamylamine, amobarbital, enflurane, ABT-089, acetylcholine	206635_at	0.604	x
COL16A1	collagen type XVI alpha 1 chain	Extracellular Space	other	collagenase clostridium histolyticum	204345_at	0.575	x
COL17A1	collagen type XVII alpha 1 chain	Extracellular Space	other	collagenase clostridium histolyticum	204636_at	-1.43	x
COL1A2	collagen type I alpha 2 chain	Extracellular Space	other	collagenase clostridium histolyticum	229218_at	-0.955	x
COL27A1	collagen type XXVII alpha 1 chain	Extracellular Space	other	collagenase clostridium histolyticum	225292_at	1.32	x
COL5A3	collagen type V alpha 3 chain	Extracellular Space	other	collagenase clostridium histolyticum	52255_s_at	1.06	x
COL7A1	collagen type VII alpha 1 chain	Extracellular Space	other	collagenase clostridium histolyticum	204136_at	0.556	x
COL8A2	collagen type VIII alpha 2 chain	Extracellular Space	other	collagenase clostridium histolyticum	52651_at	-1.02	x
COMT	catechol-O-methyltransferase	Cytoplasm	enzyme	opicapone, entacapone, carbidopa/entacapone/levodopa, carbidopa/levodopa/tolcapone, tolcapone, BIA-3-202	236804_at	0.657	x
CRBN	cereblon	Cytoplasm	enzyme	CC-99282, dexamethasone/lenalidomide, lenalidomide/tafasitamab, iberdomide, bortezomib/thalidomide, lenalidomide, CC-122, CC-92480, bortezomib/dexamethasone/pomalidomide, bortezomib/dexamethasone/thalidomide, thalidomide, rituximab/thalidomide, cereblon-binding agent, lenalidomide/rituximab, erythropoietin/lenalidomide, cetuximab/lenalidomide, bortezomib/lenalidomide, carfilzomib/dexamethasone/le…	222533_at	-0.405	x
CREBBP	CREB binding protein	Nucleus	transcription regulator	PRI-724, CCS1477	202160_at	-0.27	x
CTSK	cathepsin K	Cytoplasm	peptidase	cathepsin K inhibitor, odanacatib, balicatib	202450_s_at	-1.71	x
CXCR4	C-X-C motif chemokine receptor 4	Plasma Membrane	G-protein coupled receptor	USL311, PF-06747143, burixafor, LY-2510924, mavorixafor, cladribine/cytarabine/filgrastim/idarubicin/plerixafor, [68Ga]pentixafor, BL-8040, ulocuplumab, GMI-1359, balixafortide, plerixafor, filgrastim/plerixafor	217028_at	1.11	x
DCK	deoxycytidine kinase	Nucleus	kinase	fludarabine phosphate/rituximab, cytarabine/filgrastim/fludarabine phosphate/imatinib, cladribine, dexamethasone/fludarabine phosphate/mitoxantrone/rituximab, cytarabine/fludarabine phosphate, cytarabine/filgrastim/fludarabine phosphate, cytarabine/filgrastim/fludarabine phosphate/idarubicin/imatinib, cladribine/cytarabine/daunorubicin, chlorambucil/cladribine, cytarabine/daunorubicin/fludarabine…	203302_at	-0.76	x
DCTD	dCMP deaminase	Cytoplasm	enzyme	tetrahydrouridine	201571_s_at	-1.26	x
DHPS	deoxyhypusine synthase	Cytoplasm	enzyme	dapsone	202802_at	0.585	x
DNMT1	DNA methyltransferase 1	Nucleus	enzyme	cladribine/cytarabine/decitabine, 5-azacytidine/decitabine, 5-azacytidine/sorafenib, 4'-thio-2'-deoxycytidine, 5-azacytidine/lenalidomide, 5-azacytidine/cytarabine/decitabine, decitabine, decitabine/imatinib, MG 98, fluorocyclopentenylcytosine, decitabine/sorafenib, 5-azacytidine	201697_s_at	0.38	x
DOT1L	DOT1 like histone lysine methyltransferase	Nucleus	phosphatase	pinometostat	226201_at	1.32	x
DPP4	dipeptidyl peptidase 4	Plasma Membrane	peptidase	INS/sitagliptin, talabostat, saxagliptin, ertugliflozin/sitagliptin, alogliptin/pioglitazone, alogliptin/INS, INS/vildagliptin, sitagliptin, linagliptin, INS/saxagliptin, simvastatin/sitagliptin, teneligliptin, alogliptin, melogliptin, DPP-4 inhibitor, dapagliflozin/saxagliptin, begelomab, vildagliptin, INS/linagliptin, empagliflozin/linagliptin	203716_s_at	-2.24	x
DUT	deoxyuridine triphosphatase	Nucleus	enzyme	TAS-114	208956_x_at	0.227	x
EFNA4	ephrin A4	Plasma Membrane	kinase	PF-06647263	205107_s_at	0.644	x
EGFL7	EGF like domain multiple 7	Extracellular Space	other	parsatuzumab	218825_at	1.2	x
EGFR	epidermal growth factor receptor	Plasma Membrane	kinase	hemay020, cetuximab/erlotinib, CK-101, 18F-PEG6-IPQA, bis-tyrphostin, CLN-081, erlotinib/osimertinib, capecitabine/cetuximab/irinotecan, neratinib, MCLA-158, erlotinib, imgatuzumab, erlotinib/gemcitabine, dasatinib/erlotinib, BPI-15086, SCT200, BIBX 1382BS, docetaxel/erlotinib, losatuxizumab vedotin, docetaxel/lapatinib, afatinib, afatinib/paclitaxel, cetuximab/vemurafenib, sym013, lazertinib, HL…	201984_s_at	-0.642	x
EGLN2	egl-9 family hypoxia inducible factor 2	Cytoplasm	enzyme	molidustat	220956_s_at	0.889	x
EGLN3	egl-9 family hypoxia inducible factor 3	Cytoplasm	enzyme	molidustat	219232_s_at	-1.66	x
EIF5A	eukaryotic translation initiation factor 5A	Cytoplasm	translation regulator	SNS01-T nanoparticles	213753_x_at	0.982	x
ELP5	elongator acetyltransferase complex subunit 5	Cytoplasm	other	AZD7624	223286_at	0.504	x
EP300	E1A binding protein p300	Nucleus	transcription regulator	CCS1477	213579_s_at	-0.853	x
ESR1	estrogen receptor 1	Nucleus	ligand-dependent nuclear receptor	estrone sulfate, clomiphene, desogestrel, bazedoxifene, progesterone, SRN-927, CC8490, exemestane/fulvestrant/goserelin/letrozole/tamoxifen, synthetic conjugated estrogens, B, esterified estrogens, sulindac/toremifene, exemestane/fulvestrant, exemestane/fulvestrant/tamoxifen, MITO-4509, dienestrol, estradiol cypionate/medroxyprogesterone acetate, estradiol cypionate/testosterone cypionate, D-0502…	205225_at	-1.73	x
F3	coagulation factor III, tissue factor	Plasma Membrane	transmembrane receptor	tisotumab vedotin, ALT-836	204363_at	-1.13	x
F5	coagulation factor V	Extracellular Space	other	drotrecogin alfa	231029_at	2.12	x
F2R	coagulation factor II thrombin receptor	Plasma Membrane	G-protein coupled receptor	chrysalin, bivalirudin, argatroban, vorapaxar, PAR1 inhibitor	203989_x_at	-1.2	x
FAS	Fas cell surface death receptor	Plasma Membrane	transmembrane receptor	monoclonal antibody 7C11, APO010	216252_x_at	-1.98	x
FCGR2A	Fc fragment of IgG receptor IIa	Plasma Membrane	transmembrane receptor	IgG	203561_at	-1.45	x
FCGR2C	Fc fragment of IgG receptor IIc (gene/pseudogene)	Plasma Membrane	transmembrane receptor	IgG	211395_x_at	-1.75	x
FER	FER tyrosine kinase	Cytoplasm	kinase	lorlatinib	232064_at	-0.603	x
FGFR2	fibroblast growth factor receptor 2	Plasma Membrane	kinase	selpercatinib, ASP5878, PRN1371, lenvatinib, debio 1347, prednisone/thalidomide, regorafenib, pazopanib, SKI-G-801, BAY1179470, derazantinib, bortezomib/dexamethasone/thalidomide, thalidomide, rituximab/thalidomide, 3D185, erdafitinib, aprutumab ixadotin, lenvatinib/pembrolizumab, dexamethasone/thalidomide, docetaxel/nintedanib, FPA144, everolimus/lenvatinib, alofanib, pemigatinib, regorafenib/su…	203639_s_at	-2.06	x
FGR	FGR proto-oncogene, Src family tyrosine kinase	Nucleus	kinase	cetuximab/irinotecan/vemurafenib, rebastinib, binimetinib/vemurafenib, cetuximab/vemurafenib, pembrolizumab/vemurafenib, irinotecan/panitumumab/vemurafenib, cobimetinib/vemurafenib, trametinib/vemurafenib, vemurafenib, dabrafenib/trametinib/vemurafenib, crizotinib/vemurafenib, ipilimumab/vemurafenib, atezolizumab/cobimetinib/vemurafenib	208438_s_at	0.681	x
FLT1	fms related receptor tyrosine kinase 1	Plasma Membrane	kinase	sitravatinib, tivozanib, nintedanib, regorafenib/sunitinib, lucitanib, cabozantinib/tyrosine kinase inhibitor, imatinib/sorafenib, fruquintinib, sorafenib, lapatinib/pazopanib, selpercatinib, lenvatinib, sorafenib/sulindac/sunitinib, cabozantinib/crizotinib, vandetanib, imatinib/sunitinib, dexamethasone/lenalidomide/sorafenib, bevacizumab/sorafenib, sunitinib, axitinib, CEP 7055, regorafenib, mot…	226498_at	-1.54	x
FN1	fibronectin 1	Extracellular Space	enzyme	iodine I 131 anti-fibronectin antibody fragment L19-SIP, L19-IL2 monoclonal antibody-cytokine fusion protein/L19TNFalpha, ocriplasmin, L19TNFalpha, AS1409, bifikafusp alfa	210495_x_at	-0.812	x
FNDC1	fibronectin type III domain containing 1	Plasma Membrane	other	AGS-8M4	226930_at	-2.47	x
FNTA	farnesyltransferase, CAAX box, alpha	Cytoplasm	enzyme	lonafarnib	209471_s_at	-0.832	x
FYN	FYN proto-oncogene, Src family tyrosine kinase	Plasma Membrane	kinase	afatinib/dasatinib, blinatumomab/dasatinib, dasatinib/rituximab, dasatinib/nilotinib, dasatinib/erlotinib, dasatinib/filgrastim, dasatinib/inotuzumab ozogamicin, JNJ-26483327, dasatinib	216033_s_at	-1.27	x
GANC	glucosidase alpha, neutral C	Extracellular Space	enzyme	miglitol	236077_at	0.6	x
GART	phosphoribosylglycinamide formyltransferase, phosphoribosylglycinamide synthetase, phosphoribosylaminoimidazole synthetase	Cytoplasm	enzyme	pemetrexed, pelitrexol, bevacizumab/erlotinib/pemetrexed, bevacizumab/pemetrexed, pembrolizumab/pemetrexed, gemcitabine/pemetrexed, bevacizumab/paclitaxel/pemetrexed, lometrexol	230766_at	1.02	x
GPER1	G protein-coupled estrogen receptor 1	Plasma Membrane	G-protein coupled receptor	LNS8801	210640_s_at	0.966	x
GRIA2	glutamate ionotropic receptor AMPA type subunit 2	Plasma Membrane	ion channel	farampator, tezampanel, LY451395, talampanel	205358_at	2.38	x
GSK3B	glycogen synthase kinase 3 beta	Nucleus	kinase	glycogen synthase kinase-3beta inhibitor, enzastaurin	226183_at	-0.796	x
GSS	glutathione synthetase	Cytoplasm	enzyme	N-acetyl-L-cysteine	201415_at	0.869	x
HDAC2	histone deacetylase 2	Nucleus	transcription regulator	theophylline, trametinib/vorinostat, belinostat, domatinostat, vorinostat, histone deacetylase class II inhibitors, pyroxamide, chidamide, bortezomib/vorinostat, tributyrin	201833_at	-0.346	x
HDAC6	histone deacetylase 6	Nucleus	transcription regulator	ricolinostat, pyroxamide, bortezomib/vorinostat, tributyrin, trametinib/vorinostat, KA2507, belinostat, vorinostat	206846_s_at	0.605	x
HDAC11	histone deacetylase 11	Nucleus	transcription regulator	tributyrin, belinostat, pyroxamide	227679_at	0.775	x
HMOX1	heme oxygenase 1	Cytoplasm	enzyme	tin mesoporphyrin	203665_at	-1.82	x
HMOX2	heme oxygenase 2	Cytoplasm	enzyme	tin mesoporphyrin	218121_at	0.437	x
HPGD	15-hydroxyprostaglandin dehydrogenase	Cytoplasm	enzyme	glycyrrhetinic acid	211549_s_at	-2.29	x
HRAS	HRas proto-oncogene, GTPase	Plasma Membrane	enzyme	ISIS 2503	212983_at	0.599	x
HSP90AA1	heat shock protein 90 alpha family class A member 1	Cytoplasm	enzyme	luminespib, cisplatin, retaspimycin, alvespimycin, TAS-116	211968_s_at	-0.678	x
HSP90AB1	heat shock protein 90 alpha family class B member 1	Cytoplasm	enzyme	cisplatin, retaspimycin, alvespimycin, TAS-116	1557910_at	-1.51	x
HSP90B1	heat shock protein 90 beta family member 1	Cytoplasm	other	cisplatin, retaspimycin, alvespimycin	216450_x_at	-1.73	x
IDE	insulin degrading enzyme	Extracellular Space	peptidase	bacitracin	203328_x_at	-3.15	x
IDH2	isocitrate dehydrogenase (NADP(+)) 2	Cytoplasm	enzyme	enasidenib, TQB3455	210046_s_at	0.841	x
IFNAR2	interferon alpha and beta receptor subunit 2	Plasma Membrane	transmembrane receptor	pegintron/ribavirin, interferon alfacon-1/ribavirin, pentostatin/recombinant interferon, imatinib/peginterferon alfa-2a, IFNA2B/ribavirin, interferon alfacon-1, hydroxyurea/recombinant interferon, recombinant interferon, PEG-interferon alfa-2a/ribavirin, cytarabine/IFNA2B, interferon beta-1b, IFNA2, cladribine/recombinant interferon, pegintron, cytarabine/recombinant interferon, nitazoxanide/pegi…	227125_at	0.665	x
IKBKB	inhibitor of nuclear factor kappa B kinase subunit beta	Cytoplasm	kinase	auranofin, IKKbeta inhibitor	211027_s_at	-1.2	x
IL7	interleukin 7	Extracellular Space	cytokine	MK-1966	206693_at	-1.76	x
IL13RA1	interleukin 13 receptor subunit alpha 1	Plasma Membrane	transmembrane receptor	cintredekin besudotox	210904_s_at	-2.01	x
IL1RAP	interleukin 1 receptor accessory protein	Plasma Membrane	transmembrane receptor	CAN04	205227_at	-0.689	x
IL3RA	interleukin 3 receptor subunit alpha	Plasma Membrane	transmembrane receptor	XmAb14045, talacotuzumab, SGN-CD123A, CSL360, rituximab/sargramostim, EPO/sargramostim, KHK2823, IMGN632, TM123, flotetuzumab, sargramostim, JNJ-63709178, DT388IL3	206148_at	0.638	x
IL4R	interleukin 4 receptor	Plasma Membrane	transmembrane receptor	dupilumab, MDNA55	203233_at	0.582	x
IMPDH1	inosine monophosphate dehydrogenase 1	Cytoplasm	enzyme	pegintron/ribavirin, interferon alfacon-1/ribavirin, cytarabine/daunorubicin/thioguanine, IFNA2B/ribavirin, ribavirin, PEG-interferon alfa-2a/ribavirin, mycophenolate mofetil, imatinib/thioguanine, VX-944, mycophenolate mofetil/prednisone, methylprednisolone/mycophenolate mofetil, 6-mercaptopurine/prednisone/thioguanine, cytarabine/thioguanine, nitazoxanide/peginterferon alfa-2a/ribavirin, mycoph…	204169_at	0.576	x
INHBA	inhibin subunit beta A	Extracellular Space	growth factor	garetosmab, activin type 2B receptor Fc fusion protein STM 343	227140_at	0.996	x
INSR	insulin receptor	Plasma Membrane	kinase	INS/sitagliptin, INS/protamine zinc insulin, insulin glargine, insulin detemir, exenatide/INS, alogliptin/INS, INS, exenatide/INS/pioglitazone, BMS-754807, KW-2450, dulaglutide/INS, insulin lispro, insulin aspart, insulin aspart/insulin detemir, canakinumab/INS, INS/pioglitazone, INS/linagliptin, insulin glargine/insulin lispro, insulin aspart/insulin degludec, protamine zinc insulin, subetta, in…	213792_s_at	1.02	x
JAK1	Janus kinase 1	Cytoplasm	kinase	erlotinib/ruxolitinib, baricitinib, ruxolitinib, tofacitinib, jaktinib, momelotinib, itacitinib, filgotinib, INCB052793, upadacitinib, methotrexate/tofacitinib, brepocitinib, baricitinib/methotrexate, AZD4205, JAK1 inhibitor, pralsetinib	1552610_a_at	-2.05	x
JAK2	Janus kinase 2	Cytoplasm	kinase	NS-018, erlotinib/ruxolitinib, baricitinib, ruxolitinib, jak2 inhibitor, zotiraciclib, tofacitinib, jaktinib, momelotinib, XL019, upadacitinib, methotrexate/tofacitinib, WP1066, BMS-911543, baricitinib/methotrexate, AZD1480, bevacizumab/entrectinib, pacritinib, entrectinib, gandotinib, pralsetinib, fedratinib	205842_s_at	-1.57	x
KCNMB4	potassium calcium-activated channel subfamily M regulatory beta subunit 4	Plasma Membrane	ion channel	tedisamil	234034_at	1.08	x
KCNN4	potassium calcium-activated channel subfamily N member 4	Plasma Membrane	ion channel	clotrimazole, betamethasone/clotrimazole, senicapoc	204401_at	1.57	x
KEAP1	kelch like ECH associated protein 1	Cytoplasm	transcription regulator	dimethyl fumarate	202417_at	0.584	x
KHDRBS1	KH RNA binding domain containing, signal transduction associated 1	Nucleus	transcription regulator	CWP232291	200040_at	-0.176	x
KMT2A	lysine methyltransferase 2A	Nucleus	transcription regulator	KO-539	212080_at	0.47	x
KRAS	KRAS proto-oncogene, GTPase	Cytoplasm	enzyme	JNJ-74699157, AZD4785, GDC-6036, chelerythrine, MRTX849, LY3499446	204009_s_at	-0.468	x
KRT2	keratin 2	Cytoplasm	other	CIGB-300, silmitasertib	207908_at	-1.26	x
LAMP1	lysosomal associated membrane protein 1	Plasma Membrane	other	SAR428926	201551_s_at	-3.08	x
LEPR	leptin receptor	Plasma Membrane	transmembrane receptor	recombinant-methionyl human leptin	209894_at	-1.24	x
LGR5	leucine rich repeat containing G protein-coupled receptor 5	Plasma Membrane	transmembrane receptor	MCLA-158, BNC101	210393_at	-0.912	x
LTB4R	leukotriene B4 receptor	Plasma Membrane	G-protein coupled receptor	etalocib	210128_s_at	1.06	x
LYPD3	LY6/PLAUR domain containing 3	Plasma Membrane	other	lupartumab amadotin	204952_at	-1.22	x
M6PR	mannose-6-phosphate receptor, cation dependent	Cytoplasm	transporter	alglucosidase alfa	200900_s_at	-1.01	x
MALT1	MALT1 paracaspase	Cytoplasm	peptidase	JNJ-67856633	208309_s_at	-0.775	x
MAP2	microtubule associated protein 2	Plasma Membrane	other	estramustine	210015_s_at	-1.38	x
MAP2K4	mitogen-activated protein kinase kinase 4	Cytoplasm	kinase	cobimetinib/encorafenib, cetuximab/encorafenib, binimetinib/encorafenib, encorafenib/panitumumab, encorafenib, binimetinib/cetuximab/encorafenib, binimetinib/encorafenib/panitumumab, encorafenib/trametinib	203266_s_at	-0.357	x
MAP3K5	mitogen-activated protein kinase kinase kinase 5	Cytoplasm	kinase	selonsertib	203837_at	0.403	x
MAP3K11	mitogen-activated protein kinase kinase kinase 11	Cytoplasm	kinase	K-252	203652_at	1.14	x
MAP4K5	mitogen-activated protein kinase kinase kinase kinase 5	Cytoplasm	kinase	cetuximab/irinotecan/vemurafenib, binimetinib/vemurafenib, cetuximab/vemurafenib, pembrolizumab/vemurafenib, irinotecan/panitumumab/vemurafenib, cobimetinib/vemurafenib, trametinib/vemurafenib, vemurafenib, dabrafenib/trametinib/vemurafenib, crizotinib/vemurafenib, ipilimumab/vemurafenib, atezolizumab/cobimetinib/vemurafenib	203553_s_at	-0.886	x
MAPK1	mitogen-activated protein kinase 1	Cytoplasm	kinase	LTT462, pexmetinib, ulixertinib, LY3214996, ASN007, binimetinib, ASTX029, HH2710, KO-947, LY-3007113, ZSET 1446, MAP kinase1 inhibitor	1552264_a_at	-1.48	x
MAPK8	mitogen-activated protein kinase 8	Cytoplasm	kinase	cobimetinib/encorafenib, aplidine, cetuximab/encorafenib, binimetinib/encorafenib, encorafenib/panitumumab, encorafenib, binimetinib/cetuximab/encorafenib, binimetinib/encorafenib/panitumumab, encorafenib/trametinib	226048_at	-0.411	x
MAPK11	mitogen-activated protein kinase 11	Cytoplasm	kinase	regorafenib/sunitinib, talmapimod, ralimetinib, regorafenib	211499_s_at	0.867	x
MAPK14	mitogen-activated protein kinase 14	Cytoplasm	kinase	RO-3201195, p38 MAP kinase inhibitor, talmapimod, ralimetinib	211561_x_at	-1.76	x
MARCKS	myristoylated alanine rich protein kinase C substrate	Plasma Membrane	other	BIO-11006	225897_at	-0.776	x
MARK3	microtubule affinity regulating kinase 3	Cytoplasm	kinase	cdc25C phosphatase (211-221)	202569_s_at	0.252	x
MAT2A	methionine adenosyltransferase 2A	Cytoplasm	enzyme	AG-270	200768_s_at	0.303	x
MBTPS1	membrane bound transcription factor peptidase, site 1	Cytoplasm	peptidase	sonepcizumab	217543_s_at	-0.815	x
MC1R	melanocortin 1 receptor	Plasma Membrane	G-protein coupled receptor	afamelanotide, bremelanotide	205458_at	1.07	x
MCL1	MCL1 apoptosis regulator, BCL2 family member	Cytoplasm	transporter	AMG 397, AZD5991, AMG 176, MIK665	200796_s_at	-2.24	x
MEN1	menin 1	Nucleus	transcription regulator	SNDX-5613	202645_s_at	0.639	x
METAP2	methionyl aminopeptidase 2	Cytoplasm	peptidase	XMT-1107, O-(chloroacetylcarbamoyl)fumagillol, beloranib, PPI-2458, M8891, SDX-7320, nitroxoline	209861_s_at	-0.415	x
MGMT	O-6-methylguanine-DNA methyltransferase	Nucleus	enzyme	O6-alkylguanine-DNA alkyltransferase inhibitor, O6-benzylguanine	204880_at	0.678	x
MIF	macrophage migration inhibitory factor	Extracellular Space	cytokine	imalumab	217871_s_at	0.433	x
MKNK1	MAPK interacting serine/threonine kinase 1	Cytoplasm	kinase	ETC-1907206, BAY1143269, tomivosertib, dacomitinib	243256_at	0.474	x
MKNK2	MAPK interacting serine/threonine kinase 2	Cytoplasm	kinase	ETC-1907206, tomivosertib	218205_s_at	0.455	x
MMP14	matrix metallopeptidase 14	Extracellular Space	peptidase	prinomastat, rebimastat, marimastat, BT1718	202827_s_at	-1.68	x
MMP25	matrix metallopeptidase 25	Plasma Membrane	peptidase	marimastat	207890_s_at	0.321	x
MMP27	matrix metallopeptidase 27	Cytoplasm	peptidase	marimastat	220783_at	-2.18	x
MR1	major histocompatibility complex, class I-related	Plasma Membrane	transmembrane receptor	anti-thymocyte globulin (rabbit)	210223_s_at	-0.778	x
MST1R	macrophage stimulating 1 receptor	Plasma Membrane	kinase	crizotinib/erlotinib, crizotinib/pazopanib, crizotinib/gefitinib, crizotinib/vemurafenib, narnatumab, cabozantinib/crizotinib, glesatinib, crizotinib, crizotinib/osimertinib	205455_at	1.09	x
MTF1	metal regulatory transcription factor 1	Nucleus	transcription regulator	APTO-253	227150_at	-0.695	x
NAMPT	nicotinamide phosphoribosyltransferase	Extracellular Space	cytokine	daporinad, KPT-9274	243296_at	1.64	x
NECTIN4	nectin cell adhesion molecule 4	Plasma Membrane	other	enfortumab vedotin	223540_at	-1.65	x
NFE2L2	nuclear factor, erythroid 2 like 2	Nucleus	transcription regulator	RTA 408	201146_at	-0.813	x
NFKB1	nuclear factor kappa B subunit 1	Nucleus	transcription regulator	triflusal, bortezomib/dexamethasone/thalidomide, dexamethasone/thalidomide, thalidomide, rituximab/thalidomide, prednisone/thalidomide, bortezomib/thalidomide	209239_at	-0.561	x
NGFR	nerve growth factor receptor	Plasma Membrane	transmembrane receptor	LM11A-31	205858_at	0.94	x
NOTCH1	notch receptor 1	Plasma Membrane	transcription regulator	OMP-52M51	218902_at	0.789	x
NPR2	natriuretic peptide receptor 2	Plasma Membrane	G-protein coupled receptor	nesiritide	204310_s_at	-0.942	x
NQO2	N-ribosyldihydronicotinamide:quinone reductase 2	Cytoplasm	enzyme	caricotamide	237870_at	0.714	x
NR3C1	nuclear receptor subfamily 3 group C member 1	Nucleus	ligand-dependent nuclear receptor	dexamethasone/netupitant/palonosetron, bevacizumab/docetaxel/prednisone/thalidomide/zoledronic acid, beclomethasone, prednisone/thalidomide, methylprednisolone, aprepitant/dexamethasone/palonosetron, methylprednisolone/mycophenolate mofetil, alclometasone, carfilzomib/dexamethasone/rituximab, miconazole, cimetidine/dexamethasone/diphenhydramine, prednisone/tacrolimus, ciclesonide, exicorilant, L-…	201866_s_at	-0.952	x
NRP1	neuropilin 1	Plasma Membrane	transmembrane receptor	vesencumab	212298_at	-0.801	x
NT5E	5'-nucleotidase ecto	Plasma Membrane	phosphatase	GS-1423, AK119, CPI-006, BMS-986179, LY3475070, TJ004309, MEDI9447, NZV930, AB680	1553995_a_at	-1.62	x
OGFR	opioid growth factor receptor	Plasma Membrane	other	enkephalin, methionine	210443_x_at	0.404	x
PAK4	p21 (RAC1) activated kinase 4	Cytoplasm	kinase	PF-3758309, KPT-9274	203154_s_at	0.527	x
PDE4C	phosphodiesterase 4C	Cytoplasm	enzyme	caffeine, arofylline, pentoxifylline, tetomilast, tolbutamide, anagrelide, theophylline, milrinone, cilomilast, ketotifen, roflumilast, L-826,141, L 869298, ibudilast, dyphylline, dipyridamole, caffeine/ergotamine	206792_x_at	0.388	x
PDE7B	phosphodiesterase 7B	Cytoplasm	enzyme	pentoxifylline, tolbutamide, anagrelide, theophylline, milrinone, dyphylline, dipyridamole, ketotifen	243438_at	-0.451	x
PDE8A	phosphodiesterase 8A	Cytoplasm	enzyme	pentoxifylline, tolbutamide, anagrelide, theophylline, milrinone, dyphylline, dipyridamole, ketotifen	1552931_a_at	-1.01	x
PDGFB	platelet derived growth factor subunit B	Extracellular Space	growth factor	pegpleranib	216061_x_at	0.272	x
PGF	placental growth factor	Extracellular Space	growth factor	aflibercept, RO5323441, aflibercept/bevacizumab, aflibercept/irinotecan	209652_s_at	1.3	x
PIM3	Pim-3 proto-oncogene, serine/threonine kinase	Cytoplasm	kinase	SGI 1776, PIM/FLT3 kinase inhibitor SEL24, LGH447, AZD-1208	224739_at	0.679	x
PKM	pyruvate kinase M1/2	Cytoplasm	kinase	CAP-232	213700_s_at	0.759	x
PLA2G6	phospholipase A2 group VI	Cytoplasm	enzyme	quinacrine	210647_x_at	0.79	x
PLA2G4A	phospholipase A2 group IVA	Cytoplasm	enzyme	cytosolic phospholipase A2 inhibitor, quinacrine	210145_at	-0.411	x
PML	promyelocytic leukemia	Nucleus	transcription regulator	arsenic trioxide	235508_at	1.06	x
POLD1	DNA polymerase delta 1, catalytic subunit	Nucleus	enzyme	entecavir, cytarabine/filgrastim/fludarabine phosphate/imatinib, cytarabine/fludarabine phosphate/oxaliplatin/rituximab, cytarabine/fludarabine phosphate, cytarabine/filgrastim/fludarabine phosphate, cytarabine/daunorubicin/fludarabine phosphate, trifluridine, clofarabine/cyclophosphamide/etoposide/imatinib, cytarabine/dexamethasone, cytarabine/IFNA2B, cytarabine/gemtuzumab ozogamicin, clofarabin…	203422_at	1.11	x
POLE	DNA polymerase epsilon, catalytic subunit	Nucleus	enzyme	cladribine/cytarabine/filgrastim/idarubicin/plerixafor, clofarabine/cyclophosphamide, cladribine, cladribine/cytarabine/daunorubicin, trifluridine, clofarabine/cyclophosphamide/etoposide/imatinib, cladribine/cytarabine/decitabine, cladribine/cytarabine/filgrastim/idarubicin, clofarabine, clofarabine/filgrastim, clofarabine/cytarabine/filgrastim, cladribine/recombinant interferon, clofarabine/cycl…	216026_s_at	0.633	x
POLG	DNA polymerase gamma, catalytic subunit	Cytoplasm	enzyme	lamivudine/stavudine, stavudine, vidarabine, lamivudine/nelfinavir/stavudine, zalcitabine, lamivudine/nevirapine/stavudine	203366_at	0.46	x
PPARD	peroxisome proliferator activated receptor delta	Nucleus	ligand-dependent nuclear receptor	bezafibrate, icosapent, GW501516, T3D-959, treprostinil	208044_s_at	0.414	x
PPIA	peptidylprolyl isomerase A	Cytoplasm	enzyme	cyclosporin A/methotrexate, basiliximab/cyclosporine, cyclosporine A/sirolimus/tacrolimus, N-methyl-4-Ile-cyclosporin, alemtuzumab/cyclosporin A, cyclosporin A, cyclosporine A/tacrolimus	217602_at	-1.2	x
PPP3CA	protein phosphatase 3 catalytic subunit alpha	Cytoplasm	phosphatase	voclosporin, cyclosporin A, pimecrolimus, prednisone/tacrolimus, tacrolimus, methylprednisolone/tacrolimus, cyclosporin A/methotrexate	202457_s_at	-0.509	x
PPP3R1	protein phosphatase 3 regulatory subunit B, alpha	Cytoplasm	phosphatase	cyclosporin A, cyclosporin A/methotrexate	204507_s_at	-1.77	x
PRDX5	peroxiredoxin 5	Cytoplasm	enzyme	auranofin	1560587_s_at	0.634	x
PREP	prolyl endopeptidase	Cytoplasm	peptidase	Z 321	229644_at	-1.06	x
PRKCB	protein kinase C beta	Cytoplasm	kinase	ingenol mebutate, sotrastaurin, enzastaurin, MS-553, ruboxistaurin	207957_s_at	-1.6	x
PRKCH	protein kinase C eta	Cytoplasm	kinase	ingenol mebutate	206099_at	-1.26	x
PRKCZ	protein kinase C zeta	Cytoplasm	kinase	ingenol mebutate, pkc-zeta inhibitor	202178_at	0.632	x
PRKDC	protein kinase, DNA-activated, catalytic subunit	Nucleus	kinase	BR101801, panulisib, nedisertib, CC-115	210543_s_at	-1	x
PSEN1	presenilin 1	Plasma Membrane	peptidase	tarenflurbil	207782_s_at	-1.62	x
PSMB10	proteasome 20S subunit beta 10	Cytoplasm	peptidase	carfilzomib/dexamethasone, carfilzomib, carfilzomib/dexamethasone/rituximab, carfilzomib/dexamethasone/lenalidomide	202659_at	1.56	x
PTGS1	prostaglandin-endoperoxide synthase 1	Cytoplasm	enzyme	sulindac/tamoxifen, esomeprazole/naproxen, acetaminophen/oxycodone, piroxicam, salicylic acid, raloxifene/sulindac, 8Z,11Z,14Z-eicosatrienoic acid, fenoprofen, acetaminophen, aspirin/rivaroxaban/ticlopidine, phenacetin, balsalazide, aspirin/caffeine/orphenadrine, acetaminophen/hydrocodone, aspirin/dabigatran etexilate, ketorolac/phenylephrine, acetaminophen/caffeine/dihydrocodeine, triflusal, dic…	205127_at	-3.64	x
PTH1R	parathyroid hormone 1 receptor	Plasma Membrane	G-protein coupled receptor	PTH, abaloparatide, raloxifene/teriparatide	205911_at	0.413	x
PTK2	protein tyrosine kinase 2	Cytoplasm	kinase	conteltinib, lorlatinib, BI 853520, repotrectinib	207821_s_at	-0.892	x
PTPN1	protein tyrosine phosphatase non-receptor type 1	Cytoplasm	phosphatase	protein tyrosine phosphatase 1B inhibitor, trodusquemine	202716_at	-0.583	x
PTPN11	protein tyrosine phosphatase non-receptor type 11	Cytoplasm	phosphatase	TNO155, RMC-4630, RLY-1971, JAB-3068, SHP2 allosteric inhibitor	209895_at	-1.6	x
PTPRC	protein tyrosine phosphatase receptor type C	Plasma Membrane	phosphatase	90Y anti-CD45 MoAb BC8, Y 90 AHN-12, At 211 MAb BC8-B10, anti-CD45 BC8 antibody-streptavidin conjugate, iodine I 131 apamistamab, 111 In-BC8	212587_s_at	-2.07	x
RAF1	Raf-1 proto-oncogene, serine/threonine kinase	Cytoplasm	kinase	regorafenib/sunitinib, cetuximab/irinotecan/vemurafenib, imatinib/sorafenib, CHIR-265, binimetinib/vemurafenib, cobimetinib/encorafenib, pembrolizumab/vemurafenib, sorafenib, irinotecan/panitumumab/vemurafenib, dabrafenib/trametinib, sorafenib/sulindac/sunitinib, vemurafenib, ipilimumab/vemurafenib, encorafenib/panitumumab, binimetinib/encorafenib/panitumumab, dexamethasone/lenalidomide/sorafenib…	201244_s_at	-0.318	x
RAMP1	receptor activity modifying protein 1	Plasma Membrane	G-protein coupled receptor	pramlintide	204916_at	0.506	x
RAMP3	receptor activity modifying protein 3	Plasma Membrane	G-protein coupled receptor	pramlintide	205326_at	1.47	x
RARA	retinoic acid receptor alpha	Nucleus	ligand-dependent nuclear receptor	daunorubicin/tretinoin, alitretinoin, acitretin, mitoxantrone/tretinoin, AGN 190299, arsenic trioxide, NRX-195183, etretinate, idarubicin/tretinoin, tazarotene, tretinoin, tamibarotene, halobetasol propionate/tazarotene, adapalene, doxorubicin/tretinoin, theophylline/tretinoin/valproic acid, isotretinoin	203750_s_at	0.278	x
RIPK1	receptor interacting serine/threonine kinase 1	Plasma Membrane	kinase	GSK3145095, GSK2982772	209941_at	-0.802	x
RIPK2	receptor interacting serine/threonine kinase 2	Plasma Membrane	kinase	GSK2983559	209545_s_at	-0.957	x
RNMT	RNA guanine-7 methyltransferase	Nucleus	enzyme	5-azacytidine/sorafenib, 5-azacytidine/decitabine, 5-azacytidine/lenalidomide, 5-azacytidine/cedazuridine, 5-azacytidine/venetoclax, 5-azacytidine/midostaurin, 5-azacytidine	202683_s_at	-0.32	x
RPL3	ribosomal protein L3	Nucleus	other	cytarabine/doxorubicin/filgrastim/omacetaxine mepesuccinate, omacetaxine mepesuccinate, cytarabine/daunorubicin/omacetaxine mepesuccinate	211666_x_at	-0.345	x
RPS27	ribosomal protein S27	Cytoplasm	other	empesertib	200741_s_at	-0.119	x
RPS6KA1	ribosomal protein S6 kinase A1	Cytoplasm	kinase	PMD-026	203379_at	0.854	x
RPS6KA2	ribosomal protein S6 kinase A2	Nucleus	kinase	PMD-026	204906_at	0.697	x
RPS6KA3	ribosomal protein S6 kinase A3	Cytoplasm	kinase	PMD-026	226335_at	-0.723	x
RPS6KA6	ribosomal protein S6 kinase A6	Cytoplasm	kinase	PMD-026	228503_at	-1.43	x
RRM1	ribonucleotide reductase catalytic subunit M1	Nucleus	enzyme	L-asparaginase/gemcitabine/oxaliplatin, alemtuzumab/cyclophosphamide/fludarabine phosphate/rituximab, cyclophosphamide/fludarabine phosphate, ribonucleotide reductase inhibitor, cetuximab/gemcitabine, docetaxel/gemcitabine/vincristine, clofarabine/filgrastim/idarubicin, cladribine/cytarabine/filgrastim/idarubicin/plerixafor, cladribine, cytarabine/fludarabine phosphate/oxaliplatin/rituximab, gemc…	201476_s_at	-0.774	x
RXRA	retinoid X receptor alpha	Nucleus	ligand-dependent nuclear receptor	daunorubicin/tretinoin, alitretinoin, acitretin, bexarotene, doxorubicin/tretinoin, theophylline/tretinoin/valproic acid, etretinate, idarubicin/tretinoin, tretinoin	202449_s_at	-0.366	x
SDC1	syndecan 1	Plasma Membrane	enzyme	indatuximab ravtansine	201287_s_at	-0.915	x
SHMT1	serine hydroxymethyltransferase 1	Cytoplasm	enzyme	mimosine	209980_s_at	-0.625	x
SIRT5	sirtuin 5	Cytoplasm	enzyme	suramin	219185_at	0.913	x
SLC12A4	solute carrier family 12 member 4	Plasma Membrane	transporter	bumetanide	209402_s_at	0.904	x
SLC18A2	solute carrier family 18 member A2	Plasma Membrane	transporter	N-methyl-3,4-methylenedioxyamphetamine, reserpine, hydrochlorothiazide/reserpine, amphetamine, deserpidine/methyclothiazide, polythiazide/reserpine, methamphetamine, deserpidine, secologanin tryptamine alkaloid derivative, valbenazine, tetrabenazine, dihydrotetrabenazine, hydralazine/hydrochlorothiazide/reserpine, reserpine/trichloromethiazide, chlorothiazide/reserpine, chlorthalidone/reserpine, …	205857_at	-2.1	x
SLC1A6	solute carrier family 1 member 6	Plasma Membrane	transporter	riluzole	1554592_a_at	-2.96	x
SLC39A6	solute carrier family 39 member 6	Plasma Membrane	transporter	ladiratuzumab vedotin	1555460_a_at	-1.98	x
SLC52A2	solute carrier family 52 member 2	Plasma Membrane	transporter	4-hydroxybutanoic acid	218151_x_at	0.901	x
SLC8A1	solute carrier family 8 member A1	Plasma Membrane	transporter	icosapent	238546_at	-0.96	x
SLC9A1	solute carrier family 9 member A1	Plasma Membrane	ion channel	amiloride, amiloride/hydrochlorothiazide	209453_at	0.555	x
SLITRK6	SLIT and NTRK like family member 6	Plasma Membrane	other	AGS15E	232176_at	-1.17	x
SMPD1	sphingomyelin phosphodiesterase 1	Cytoplasm	enzyme	acid sphingomyelinase inhibitor	216230_x_at	-0.908	x
SOS1	SOS Ras/Rac guanine nucleotide exchange factor 1	Cytoplasm	other	BI 1701963	212777_at	-1.17	x
SQLE	squalene epoxidase	Cytoplasm	enzyme	butenafine, tolnaftate, naftifine, terbinafine	213562_s_at	-3.36	x
SRPK1	SRSF protein kinase 1	Nucleus	kinase	endovion	202200_s_at	-0.633	x
STIP1	stress induced phosphoprotein 1	Cytoplasm	other	lavendustin C	213330_s_at	0.853	x
STK24	serine/threonine kinase 24	Cytoplasm	kinase	bosutinib/rituximab, bosutinib/imatinib, bosutinib/ponatinib, bosutinib	208854_s_at	-0.866	x
STK36	serine/threonine kinase 36	Cytoplasm	kinase	cobimetinib/encorafenib, cetuximab/encorafenib, binimetinib/encorafenib, encorafenib/panitumumab, encorafenib, binimetinib/cetuximab/encorafenib, binimetinib/encorafenib/panitumumab, encorafenib/trametinib	231806_s_at	0.764	x
STS	steroid sulfatase	Cytoplasm	enzyme	STX64 compound	203767_s_at	-2.07	x
SYNCRIP	synaptotagmin binding cytoplasmic RNA interacting protein	Nucleus	other	supinoxin	217833_at	-0.533	x
TACSTD2	tumor associated calcium signal transducer 2	Plasma Membrane	other	PF-06664178, sacituzumab govitecan, SKB264, datopotamab deruxtecan	202286_s_at	-0.565	x
TFPI	tissue factor pathway inhibitor	Extracellular Space	other	dalteparin, BAY1093884	210664_s_at	-0.894	x
THRA	thyroid hormone receptor alpha	Nucleus	ligand-dependent nuclear receptor	dextrothyroxine, amiodarone, levothyroxine/l-triiodothyronine, denosumab/levothyroxine, L-triiodothyronine, 3,5-diiodothyropropionic acid, levothyroxine	35846_at	0.542	x
TIPARP	TCDD inducible poly(ADP-ribose) polymerase	Nucleus	enzyme	RBN-2397	212665_at	-0.74	x
TLR5	toll like receptor 5	Plasma Membrane	transmembrane receptor	entolimod	210166_at	0.986	x
TNC	tenascin C	Extracellular Space	other	131I-tenatumomab, iodine I 131 monoclonal antibody F16SIP, F16-IL2 fusion protein	201645_at	0.947	x
TNFRSF10A	TNF receptor superfamily member 10a	Plasma Membrane	transmembrane receptor	dulanermin, trm-1, mapatumumab	231775_at	0.808	x
TNFRSF10B	TNF receptor superfamily member 10b	Plasma Membrane	transmembrane receptor	dulanermin, DS-8273a, RO6874813, conatumumab, drozitumab, GEN1029, tigatuzumab	209295_at	0.639	x
TNFRSF12A	TNF receptor superfamily member 12A	Plasma Membrane	transmembrane receptor	enavatuzumab	218368_s_at	1.56	x
TNFRSF1A	TNF receptor superfamily member 1A	Plasma Membrane	transmembrane receptor	GSK2862277	207643_s_at	0.703	x
TNFSF10	TNF superfamily member 10	Extracellular Space	cytokine	ABBV-621	214329_x_at	0.615	x
TNK2	tyrosine kinase non receptor 2	Cytoplasm	kinase	cetuximab/irinotecan/vemurafenib, crizotinib/osimertinib, binimetinib/vemurafenib, cetuximab/vemurafenib, pembrolizumab/vemurafenib, irinotecan/panitumumab/vemurafenib, trametinib/vemurafenib, vemurafenib, dabrafenib/trametinib/vemurafenib, crizotinib/vemurafenib, ipilimumab/vemurafenib, erlotinib/osimertinib, cobimetinib/vemurafenib, bevacizumab/entrectinib, afatinib/osimertinib, lorlatinib, ent…	203839_s_at	1.04	x
TOP1	DNA topoisomerase I	Nucleus	enzyme	bevacizumab/irinotecan/oxaliplatin, SN-38, bevacizumab/paclitaxel/topotecan, delimotecan, belotecan, bevacizumab/irinotecan, 5-fluorouracil/irinotecan/oxaliplatin, capecitabine/cetuximab/irinotecan, BAY 56-3722, cyclophosphamide/topotecan, capecitabine/irinotecan/oxaliplatin, cyclophosphamide/temozolomide/topotecan, cetuximab/gimeracil/irinotecan/oxonic acid/tegafur, Genz-644282, edotecarin, IDEC…	208900_s_at	-2.34	x
TOP1MT	DNA topoisomerase I mitochondrial	Cytoplasm	enzyme	capecitabine/cetuximab/irinotecan, irinotecan/leucovorin, cetuximab/irinotecan, gemcitabine/irinotecan, capecitabine/irinotecan, aflibercept/irinotecan, cetuximab/irinotecan/vemurafenib, irinotecan	225802_at	0.474	x
TP53	tumor protein p53	Nucleus	transcription regulator	BI 907828, cenersen, kevetrin, azurin 50-77, eprenetapopt, ALT-801, COTI-2, CGM097	211300_s_at	-2.51	x
TPM3	tropomyosin 3	Cytoplasm	other	AZD-7451	222976_s_at	-0.291	x
TRAPPC3	trafficking protein particle complex 3	Cytoplasm	other	birabresib	203511_s_at	-0.793	x
TTK	TTK protein kinase	Nucleus	kinase	BOS172722, BAY 1217389	204822_at	1.01	x
TYK2	tyrosine kinase 2	Plasma Membrane	kinase	ruxolitinib, brepocitinib, tofacitinib, methotrexate/tofacitinib	205546_s_at	0.4	x
TYMP	thymidine phosphorylase	Extracellular Space	growth factor	tipiracil	204858_s_at	1.83	x
TYRO3	TYRO3 protein tyrosine kinase	Plasma Membrane	kinase	cabozantinib/nivolumab, cabozantinib/erlotinib, cabozantinib/crizotinib, RXDX-106, cabozantinib	211431_s_at	-0.496	x
UCHL5	ubiquitin C-terminal hydrolase L5	Cytoplasm	peptidase	VLX1570	219960_s_at	-0.708	x
UGCG	UDP-glucose ceramide glucosyltransferase	Cytoplasm	enzyme	N-butyldeoxynojirimycin, eliglustat, lucerastat	221765_at	-2.97	x
USP14	ubiquitin specific peptidase 14	Cytoplasm	peptidase	VLX1570	201671_x_at	0.527	x
VEGFC	vascular endothelial growth factor C	Extracellular Space	growth factor	VGX-100	209946_at	-0.857	x
XIAP	X-linked inhibitor of apoptosis	Cytoplasm	enzyme	GDC-0152, idronoxil, BI-891065, birinapant, ASTX660, APG-1387, XIAP antisense oligonucleotide AEG35156, GDC-0917	225859_at	-0.682	x
XK	X-linked Kx blood group	Plasma Membrane	transporter	zanamivir	206698_at	-1.06	x
XPO1	exportin 1	Nucleus	transporter	eltanexor, leptomycin B, selinexor, SL-801	235927_at	0.773	x
YES1	YES proto-oncogene 1, Src family tyrosine kinase	Cytoplasm	kinase	blinatumomab/dasatinib, dasatinib/hydrocortisone, dasatinib/filgrastim, dasatinib/dexamethasone, JNJ-26483327, cytarabine/dasatinib/dexamethasone/methotrexate, dasatinib/rituximab, cytarabine/dasatinib/filgrastim/fludarabine phosphate, dasatinib/6-mercaptopurine/methotrexate, dasatinib/nilotinib, cytarabine/dasatinib/filgrastim/fludarabine phosphate/idarubicin, dasatinib/prednisone, dasatinib/erl…	202932_at	-0.613	x

## Sheet: Lesional_Drug
Symbol	Entrez Gene Name	Location	Family	Drug(s)	Affymetrix	Expr Log Ratio	Human
ABAT	4-aminobutyrate aminotransferase	Cytoplasm	enzyme	vigabatrin, theophylline/tretinoin/valproic acid, valproic acid	209460_at	-0.817	x
ABCA1	ATP binding cassette subfamily A member 1	Plasma Membrane	transporter	probucol	203504_s_at	-0.638	x
ABCC1	ATP binding cassette subfamily C member 1	Plasma Membrane	transporter	sulfinpyrazone	202804_at	0.778	x
ABL2	ABL proto-oncogene 2, non-receptor tyrosine kinase	Cytoplasm	kinase	nilotinib, dasatinib	226893_at	0.691	x
ACAA1	acetyl-CoA acyltransferase 1	Cytoplasm	enzyme	trimetazidine	214274_s_at	0.608	x
ACE	angiotensin I converting enzyme	Plasma Membrane	peptidase	hydrochlorothiazide/lisinopril, fosinopril, carvedilol/enalapril, amlodipine/perindopril, trandolaprilat, trandolapril, perindopril, idrapril, captopril, captopril/hydrochlorothiazide, quinaprilat, enalapril, amlodipine/benazepril, ramiprilat, enalapril/felodipine, zofenoprilat, moexiprilat, benazeprilat, benazepril, angiotensin-converting enzyme inhibitor, zabiciprilat, lisinopril, gemopatrilat,…	227463_at	0.742	x
ACVR2A	activin A receptor type 2A	Plasma Membrane	kinase	bimagrumab	228416_at	-0.903	x
ADA	adenosine deaminase	Cytoplasm	enzyme	cyclophosphamide/pentostatin/rituximab, pentostatin, alemtuzumab/pentostatin, pentostatin/recombinant interferon, aspirin/dipyridamole/telmisartan, vidarabine, pentostatin/rituximab, dipyridamole, adenosine deaminase inhibitor, aspirin/dipyridamole	204639_at	0.668	x
ADAMTS5	ADAM metallopeptidase with thrombospondin type 1 motif 5	Extracellular Space	peptidase	M6495	235368_at	0.948	x
ADH1B	alcohol dehydrogenase 1B (class I), beta polypeptide	Cytoplasm	enzyme	fomepizole	209612_s_at	-2.5	x
ADRA1A	adrenoceptor alpha 1A	Plasma Membrane	G-protein coupled receptor	chlorpheniramine/methscopolamine/phenylephrine, apraclonidine, epinephrine/lidocaine, azatadine/pseudoephedrine, dobutamine, benzphetamine, terazosine, naproxen/pseudoephedrine, quinidine, doxazosin, dihydroergotamine, guanethidine, droperidol, tolazoline, brompheniramine/codeine/phenylpropanolamine, loratadine/pseudoephedrine, chlorpheniramine/ibuprofen/pseudoephedrine, ergonovine, brimonidine, …	235642_at	-0.993	x
ADRB1	adrenoceptor beta 1	Plasma Membrane	G-protein coupled receptor	KUL 7211, epinephrine/lidocaine, bisoprolol, nebivolol/valsartan, dobutamine, pindolol, bisoprolol/hydrochlorothiazide, guanethidine, latanoprost/timolol, dipivefrin, pirbuterol, guanadrel, hydrochlorothiazide/metoprolol, bimatoprost/timolol, isoxsuprine, celiprolol, timolol, hydrochlorothiazide/propranolol, epinephrine, bupranolol, hydrochlorothiazide/timolol, sotalol, myogane, droxidopa, bupiva…	229309_at	-1.99	x
AGTR1	angiotensin II receptor type 1	Plasma Membrane	G-protein coupled receptor	candesartan cilexetil, eprosartan, amlodipine/hydrochlorothiazide/olmesartan medoxomil, clopidogrel/telmisartan, amlodipine/hydrochlorothiazide/valsartan, azilsartan, telmisartan, nebivolol/valsartan, sacubitril/valsartan, hydrochlorothiazide/olmesartan medoxomil, aliskiren/valsartan, azilsartan medoxomil/chlorthalidone, amlodipine/valsartan, candesartan, amlodipine/ezetimibe/losartan/rosuvastati…	208016_s_at	-3.28	x
AKR1B1	aldo-keto reductase family 1 member B	Cytoplasm	enzyme	sorbinil	201272_at	-0.523	x
AKR1C3	aldo-keto reductase family 1 member C3	Cytoplasm	enzyme	ASP9521	209160_at	-1.2	x
ALAD	aminolevulinate dehydratase	Cytoplasm	enzyme	delta-aminolevulinic acid	218489_s_at	-0.822	x
ALDH2	aldehyde dehydrogenase 2 family member	Cytoplasm	enzyme	disulfiram, chlorpropamide, disulfiram/gemcitabine, ANS-6637	201425_at	-0.409	x
ALDH1A1	aldehyde dehydrogenase 1 family member A1	Cytoplasm	enzyme	disulfiram, chlorpropamide	212224_at	-2.26	x
ALDH5A1	aldehyde dehydrogenase 5 family member A1	Cytoplasm	enzyme	theophylline/tretinoin/valproic acid, valproic acid	203608_at	-1.38	x
ALOX12	arachidonate 12-lipoxygenase, 12S type	Cytoplasm	enzyme	balsalazide, mesalamine, nordihydroguaiaretic acid, sulfasalazine	207206_s_at	-1.32	x
ANPEP	alanyl aminopeptidase, membrane	Plasma Membrane	peptidase	CNGRC peptide-TNF alpha conjugate	202888_s_at	1.48	x
APEX1	apurinic/apyrimidinic endodeoxyribonuclease 1	Nucleus	enzyme	E 3330, lucanthone	210027_s_at	-0.236	x
APP	amyloid beta precursor protein	Plasma Membrane	other	florbetaben F, florbetapir F18, bapineuzumab	214953_s_at	-1.18	x
AR	androgen receptor	Nucleus	ligand-dependent nuclear receptor	galeterone, nandrolone phenpropionate, cyproterone acetate/ethinyl estradiol, testosterone propionate, testosterone cypionate, EPI-506, drospirenone, methyltestosterone, AZD3514, TRC253, apalutamide, bicalutamide/goserelin, ostarine, fluoxymesterone/tamoxifen, GSK2881078, danazol, testosterone enanthate, darolutamide, fluoxymesterone, flutamide, testolone, oxymetholone, bicalutamide, bicalutamide…	226197_at	-1.1	x
ARAF	A-Raf proto-oncogene, serine/threonine kinase	Cytoplasm	kinase	cetuximab/irinotecan/vemurafenib, binimetinib/vemurafenib, cetuximab/vemurafenib, pembrolizumab/vemurafenib, irinotecan/panitumumab/vemurafenib, cobimetinib/vemurafenib, MLN2480, trametinib/vemurafenib, vemurafenib, dabrafenib/trametinib/vemurafenib, crizotinib/vemurafenib, ipilimumab/vemurafenib, atezolizumab/cobimetinib/vemurafenib	201895_at	0.825	x
ATM	ATM serine/threonine kinase	Nucleus	kinase	AZD1390, AZD0156, M3541	1553387_at	0.502	x
ATP1A1	ATPase Na+/K+ transporting subunit alpha 1	Plasma Membrane	transporter	trichloromethiazide, perphenazine, ethacrynic acid, ciclopirox olamine, bretylium, reserpine/trichloromethiazide, ouabain, acetyldigitoxin derivative, digoxin, digitoxin	220948_s_at	0.85	x
ATP6V1A	ATPase H+ transporting V1 subunit A	Plasma Membrane	transporter	bafilomycin A1, bafilomycin b1	201971_s_at	-4.2	x
ATR	ATR serine/threonine kinase	Nucleus	kinase	VX-803, RP-3500, berzosertib, BAY1895344, ceralasertib	209903_s_at	0.499	x
AURKA	aurora kinase A	Nucleus	kinase	ilorasertib, AT-9283, alisertib, SNS 314, MK 5108, MLN8054, CYC 116, TTP607, TAS-119, tozasertib, danusertib, AMG 900	208079_s_at	2.32	x
AURKB	aurora kinase B	Nucleus	kinase	chiauranib, ilorasertib, AT-9283, SNS 314, CYC 116, TTP607, SKI-G-801, tozasertib, AMG 900, danusertib, GSK1070916, barasertib, TAK-901, BI 811283	209464_at	1.77	x
BACE1	beta-secretase 1	Cytoplasm	peptidase	atabecestat, verubecestat, elenbecestat, lanabecestat	224335_s_at	-0.421	x
BCHE	butyrylcholinesterase	Plasma Membrane	enzyme	hexafluorenium, pyridostigmine, edrophonium, malathion, pralidoxime, rivastigmine, echothiophate, tacrine, dipivefrin, isoflurophate, atropine/edrophonium, atropine/pralidoxime	205433_at	-2.03	x
BCL2	BCL2 apoptosis regulator	Cytoplasm	transporter	lapatinib/paclitaxel, paclitaxel/pertuzumab/trastuzumab, venetoclax, bortezomib/paclitaxel, gemcitabine/paclitaxel, pelcitoclax, paclitaxel/pembrolizumab, decitabine/venetoclax, LP-108, rituximab/venetoclax, chelerythrine, doxorubicin/paclitaxel, doxorubicin/lapatinib/paclitaxel/trastuzumab, ABT-737, afatinib/paclitaxel, SPC2996, BCL-2 blocker, paclitaxel/rituximab, paclitaxel/pembrolizumab/ramuc…	203685_at	-0.733	x
BCL2L2	BCL2 like 2	Cytoplasm	other	pelcitoclax, navitoclax, ABT-737	1555140_a_at	-1.21	x
BCL2L12	BCL2 like 12	Nucleus	other	NU-0129	233110_s_at	0.616	x
BCR	BCR activator of RhoGEF and GTPase	Cytoplasm	kinase	BCR targeting agent	226602_s_at	0.404	x
BDKRB2	bradykinin receptor B2	Plasma Membrane	G-protein coupled receptor	anatibant, icatibant, lobradimil	205870_at	0.994	x
BGLAP	bone gamma-carboxyglutamate protein	Extracellular Space	other	gallium nitrate	206956_at	0.962	x
BIRC3	baculoviral IAP repeat containing 3	Cytoplasm	enzyme	birinapant, APG-1387	210538_s_at	1.48	x
BIRC5	baculoviral IAP repeat containing 5	Cytoplasm	other	gataparsen, EZN 3042	202095_s_at	1.68	x
BRAF	B-Raf proto-oncogene, serine/threonine kinase	Cytoplasm	kinase	regorafenib/sunitinib, BGB-3245, cetuximab/irinotecan/vemurafenib, imatinib/sorafenib, binimetinib/vemurafenib, cobimetinib/encorafenib, sorafenib, pembrolizumab/vemurafenib, irinotecan/panitumumab/vemurafenib, dabrafenib/trametinib, ARQ 736, vemurafenib, sorafenib/sulindac/sunitinib, ipilimumab/vemurafenib, encorafenib/panitumumab, binimetinib/encorafenib/panitumumab, dexamethasone/lenalidomide/…	226391_at	-0.735	x
BST1	bone marrow stromal cell antigen 1	Plasma Membrane	enzyme	MEN1112	205715_at	-0.734	x
C1S	complement C1s	Extracellular Space	peptidase	sutimlimab, SERPING1	1555229_a_at	-2.35	x
C4A/C4B	complement C4A (Rodgers blood group)	Extracellular Space	other	IgG	214428_x_at	1.25	x
CA12	carbonic anhydrase 12	Plasma Membrane	enzyme	hydrochlorothiazide, trichloromethiazide, benzthiazide, sulfacetamide, topiramate, chlorothiazide, acetazolamide, chlorthalidone, methazolamide	203963_at	0.443	x
CA13	carbonic anhydrase 13	Cytoplasm	enzyme	hydrochlorothiazide, trichloromethiazide, sulfacetamide, benzthiazide, topiramate, chlorothiazide, acetazolamide, chlorthalidone, methazolamide	231270_at	-1.16	x
CACNA2D1	calcium voltage-gated channel auxiliary subunit alpha2delta 1	Plasma Membrane	ion channel	nifedipine, amlodipine/perindopril, amlodipine/indapamide/perindopril, amlodipine/hydrochlorothiazide/olmesartan medoxomil, felodipine, amlodipine/hydrochlorothiazide/valsartan, gabapentin, bepridil, nitrendipine, nisoldipine, amlodipine, amlodipine/benazepril, nilvadipine, amlodipine/celecoxib, enalapril/felodipine, pregabalin, amlodipine/valsartan, nicardipine, amlodipine/ezetimibe/losartan/ros…	227623_at	-0.997	x
CACNA2D2	calcium voltage-gated channel auxiliary subunit alpha2delta 2	Plasma Membrane	ion channel	alpha 2 delta calcium channel agonist, amiodarone, pregabalin, gabapentin, bepridil, isradipine	204811_s_at	-0.735	x
CACNB2	calcium voltage-gated channel auxiliary subunit beta 2	Plasma Membrane	ion channel	nifedipine, amlodipine/perindopril, amlodipine/indapamide/perindopril, verapamil, felodipine, amlodipine/hydrochlorothiazide/valsartan, dexamethasone/rituximab/verapamil, mibefradil, nimodipine, nitrendipine, nisoldipine, amlodipine, trandolapril/verapamil, amlodipine/benazepril, nilvadipine, amlodipine/celecoxib, enalapril/felodipine, amlodipine/valsartan, nicardipine, amlodipine/ezetimibe/losar…	207776_s_at	-0.931	x
CACNB3	calcium voltage-gated channel auxiliary subunit beta 3	Plasma Membrane	ion channel	verapamil, dexamethasone/rituximab/verapamil, mibefradil, nimodipine, trandolapril/verapamil	34726_at	0.621	x
CAPN1	calpain 1	Cytoplasm	peptidase	alicapistat, BLD-2660	200752_s_at	1.57	x
CASP9	caspase 9	Cytoplasm	peptidase	caspase-9 inhibitor	203984_s_at	0.55	x
CASP10	caspase 10	Cytoplasm	peptidase	caspase 10 inhibitor	205467_at	0.904	x
CAT	catalase	Cytoplasm	enzyme	fomepizole	211922_s_at	-1.79	x
CCL2	C-C motif chemokine ligand 2	Extracellular Space	cytokine	CNTO 888, mimosine	216598_s_at	1.62	x
CCR1	C-C motif chemokine receptor 1	Plasma Membrane	G-protein coupled receptor	ECI301	205099_s_at	1.54	x
CD2	CD2 molecule	Plasma Membrane	transmembrane receptor	alefacept, siplizumab	205831_at	1.67	x
CD27	CD27 molecule	Plasma Membrane	transmembrane receptor	CDX-1127	206150_at	0.339	x
CD28	CD28 molecule	Plasma Membrane	transmembrane receptor	lulizumab pegol, FPT155, REGN5678	206545_at	1.23	x
CD40	CD40 molecule	Plasma Membrane	transmembrane receptor	CP-870893, chi lob 7/4, CFZ533, CDX-1140, RO7009789, ABBV-927, APX005M, SEA-CD40, FFP104, dacetuzumab, bleselumab, lucatumumab, anti-CD40 monoclonal antibody, mitazalimab, ABBV-428	205153_s_at	0.9	x
CD44	CD44 molecule (Indian blood group)	Plasma Membrane	other	A6 peptide, RO5429083, anti-CD44v7 antibody, AMC303	1565868_at	1.51	x
CD47	CD47 molecule	Plasma Membrane	transmembrane receptor	HX009, TJ011133, magrolimab, TTI-622, AO-176, IBI322, CC-90002, ALX148, TTI-621	213857_s_at	1.1	x
CD52	CD52 molecule	Plasma Membrane	other	alemtuzumab/fludarabine phosphate, alemtuzumab/cyclosporin A, alemtuzumab/cyclophosphamide/fludarabine phosphate, alemtuzumab/cyclophosphamide/fludarabine phosphate/mitoxantrone, alemtuzumab/pentostatin, alemtuzumab/cyclophosphamide/fludarabine phosphate/rituximab, alemtuzumab, alemtuzumab/rituximab	34210_at	1.95	x
CD274	CD274 molecule	Plasma Membrane	enzyme	INCB086550, KN046, CS1001, NM21-1480, avelumab, durvalumab, BCD-135, envafolimab, anti PD-L1 antibody, LY3300054, IBI322, atezolizumab/paclitaxel, atezolizumab/cobimetinib/vemurafenib, 89Zr-DFO-REGN3504, atezolizumab/bevacizumab, LY3434172, LY3415244, FAZ053, HLX20, avelumab/axitinib, TG-1501, FS118, TQB2450, MSB0011359C, CA-170, atezolizumab, INBRX 105, GEN1046, ZKAB001, CX-072, BMS-936559, 89Zr…	227458_at	2.04	x
CD3D	CD3d molecule	Plasma Membrane	transmembrane receptor	blinatumomab/dasatinib, blinatumomab/imatinib, blinatumomab	213539_at	1.19	x
CDH3	cadherin 3	Plasma Membrane	other	PCA062, PF-06671008, FF21101, PF-3732010	203256_at	1.89	x
CDK6	cyclin dependent kinase 6	Nucleus	kinase	letrozole/ribociclib, abemaciclib/aromatase inhibitor/GnRH analog, abemaciclib/fulvestrant, lerociclib, ribociclib/tamoxifen, letrozole/palbociclib, anastrozole/palbociclib, palbociclib, abemaciclib/letrozole, BPI-1178, alvocidib, exemestane/ribociclib, fulvestrant/palbociclib, HS-10342, fulvestrant/ribociclib, abemaciclib/anastrozole, abemaciclib/exemestane, abemaciclib/aromatase inhibitor, FCN-…	224847_at	-0.437	x
CDK10	cyclin dependent kinase 10	Nucleus	kinase	alvocidib	210622_x_at	1.46	x
CENPE	centromere protein E	Nucleus	other	GSK923295	205046_at	1.83	x
CFB	complement factor B	Extracellular Space	peptidase	IONIS-FB-LRx	202357_s_at	1.22	x
CHEK1	checkpoint kinase 1	Nucleus	kinase	UCN-01, prexasertib, GDC-0575, CCT245737, PF 00477736, MK-8776, CHK1 inhibitor, XL844, GDC-0425, cdc25C phosphatase (211-221)	238075_at	1.1	x
CHRNB2	cholinergic receptor nicotinic beta 2 subunit	Plasma Membrane	transmembrane receptor	succinylcholine, lobeline, rapacuronium, doxacurium, pipecuronium, vecuronium, ABT 418, metocurine, mivacurium, D-tubocurarine, nicotine, arecoline, pancuronium, atracurium, isoflurane, cisatracurium, rocuronium, mecamylamine, amobarbital, enflurane, ABT-089, acetylcholine	206635_at	0.523	x
COL17A1	collagen type XVII alpha 1 chain	Extracellular Space	other	collagenase clostridium histolyticum	204636_at	-1.04	x
COL18A1	collagen type XVIII alpha 1 chain	Extracellular Space	other	collagenase clostridium histolyticum	209082_s_at	1.05	x
COL1A2	collagen type I alpha 2 chain	Extracellular Space	other	collagenase clostridium histolyticum	202403_s_at	-0.571	x
COL27A1	collagen type XXVII alpha 1 chain	Extracellular Space	other	collagenase clostridium histolyticum	225292_at	1.63	x
COL4A4	collagen type IV alpha 4 chain	Extracellular Space	other	collagenase clostridium histolyticum	229779_at	3.25	x
COL5A3	collagen type V alpha 3 chain	Extracellular Space	other	collagenase clostridium histolyticum	52255_s_at	0.878	x
COL6A2	collagen type VI alpha 2 chain	Extracellular Space	other	collagenase clostridium histolyticum	209156_s_at	0.902	x
COL8A2	collagen type VIII alpha 2 chain	Extracellular Space	other	collagenase clostridium histolyticum	52651_at	-1.15	x
COMT	catechol-O-methyltransferase	Cytoplasm	enzyme	opicapone, entacapone, carbidopa/entacapone/levodopa, carbidopa/levodopa/tolcapone, tolcapone, BIA-3-202	236804_at	0.494	x
CRBN	cereblon	Cytoplasm	enzyme	CC-99282, dexamethasone/lenalidomide, lenalidomide/tafasitamab, iberdomide, bortezomib/thalidomide, lenalidomide, CC-122, CC-92480, bortezomib/dexamethasone/pomalidomide, bortezomib/dexamethasone/thalidomide, thalidomide, rituximab/thalidomide, cereblon-binding agent, lenalidomide/rituximab, erythropoietin/lenalidomide, cetuximab/lenalidomide, bortezomib/lenalidomide, carfilzomib/dexamethasone/le…	222533_at	-0.679	x
CREBBP	CREB binding protein	Nucleus	transcription regulator	PRI-724, CCS1477	202160_at	-0.318	x
CSK	C-terminal Src kinase	Cytoplasm	kinase	bosutinib/rituximab, bosutinib/imatinib, bosutinib/ponatinib, bosutinib	202329_at	0.729	x
CTSK	cathepsin K	Cytoplasm	peptidase	cathepsin K inhibitor, odanacatib, balicatib	202450_s_at	-1.38	x
CXCR4	C-X-C motif chemokine receptor 4	Plasma Membrane	G-protein coupled receptor	USL311, PF-06747143, burixafor, LY-2510924, mavorixafor, cladribine/cytarabine/filgrastim/idarubicin/plerixafor, [68Ga]pentixafor, BL-8040, ulocuplumab, GMI-1359, balixafortide, plerixafor, filgrastim/plerixafor	217028_at	1.6	x
DCTD	dCMP deaminase	Cytoplasm	enzyme	tetrahydrouridine	201571_s_at	-1.09	x
DDR2	discoidin domain receptor tyrosine kinase 2	Plasma Membrane	kinase	decitabine/imatinib, sitravatinib, imatinib, imatinib/sunitinib, imatinib/rituximab, regorafenib/sunitinib, regorafenib, imatinib/sirolimus, imatinib/sorafenib, dacomitinib, blinatumomab/imatinib, imatinib/nilotinib, bosutinib/imatinib, imatinib/inotuzumab ozogamicin	225442_at	-0.897	x
DHPS	deoxyhypusine synthase	Cytoplasm	enzyme	dapsone	207831_x_at	0.34	x
DLD	dihydrolipoamide dehydrogenase	Cytoplasm	enzyme	hexachlorophene	209095_at	-0.675	x
DNMT1	DNA methyltransferase 1	Nucleus	enzyme	cladribine/cytarabine/decitabine, 5-azacytidine/decitabine, 5-azacytidine/sorafenib, 4'-thio-2'-deoxycytidine, 5-azacytidine/lenalidomide, 5-azacytidine/cytarabine/decitabine, decitabine, decitabine/imatinib, MG 98, fluorocyclopentenylcytosine, decitabine/sorafenib, 5-azacytidine	201697_s_at	0.851	x
DOT1L	DOT1 like histone lysine methyltransferase	Nucleus	phosphatase	pinometostat	226201_at	1.71	x
DUT	deoxyuridine triphosphatase	Nucleus	enzyme	TAS-114	209932_s_at	0.248	x
EBP	EBP cholestenol delta-isomerase	Cytoplasm	enzyme	SR 31747	202735_at	0.719	x
EFNB2	ephrin B2	Plasma Membrane	kinase	sEphB4-HSA	202669_s_at	-2	x
EGFR	epidermal growth factor receptor	Plasma Membrane	kinase	hemay020, cetuximab/erlotinib, CK-101, 18F-PEG6-IPQA, bis-tyrphostin, CLN-081, erlotinib/osimertinib, capecitabine/cetuximab/irinotecan, neratinib, MCLA-158, erlotinib, imgatuzumab, erlotinib/gemcitabine, dasatinib/erlotinib, BPI-15086, SCT200, BIBX 1382BS, docetaxel/erlotinib, losatuxizumab vedotin, docetaxel/lapatinib, afatinib, afatinib/paclitaxel, cetuximab/vemurafenib, sym013, lazertinib, HL…	201984_s_at	-0.833	x
EGLN2	egl-9 family hypoxia inducible factor 2	Cytoplasm	enzyme	molidustat	220956_s_at	0.938	x
EIF2AK2	eukaryotic translation initiation factor 2 alpha kinase 2	Cytoplasm	kinase	mitapivat	204211_x_at	0.685	x
EIF5A	eukaryotic translation initiation factor 5A	Cytoplasm	translation regulator	SNS01-T nanoparticles	213753_x_at	0.996	x
ENG	endoglin	Plasma Membrane	transmembrane receptor	carotuximab	201809_s_at	0.889	x
ENTPD1	ectonucleoside triphosphate diphosphohydrolase 1	Plasma Membrane	enzyme	TTX-030, IPH5201	209473_at	0.468	x
EP300	E1A binding protein p300	Nucleus	transcription regulator	CCS1477	213579_s_at	-0.794	x
EPAS1	endothelial PAS domain protein 1	Nucleus	transcription regulator	HIF2a RNAi ARO-HIF2, PT-2385, PT2977	200879_s_at	-1.56	x
EPHA2	EPH receptor A2	Plasma Membrane	kinase	blinatumomab/dasatinib, dasatinib/hydrocortisone, dasatinib/filgrastim, dasatinib/dexamethasone, regorafenib, cytarabine/dasatinib/dexamethasone/methotrexate, dasatinib/rituximab, cytarabine/dasatinib/filgrastim/fludarabine phosphate, dasatinib/6-mercaptopurine/methotrexate, DS-8895a, dasatinib/nilotinib, cytarabine/dasatinib/filgrastim/fludarabine phosphate/idarubicin, dasatinib/prednisone, dasa…	203499_at	0.988	x
EPHB4	EPH receptor B4	Plasma Membrane	kinase	tesevatinib, JI 101	202894_at	0.661	x
ERBB3	erb-b2 receptor tyrosine kinase 3	Plasma Membrane	kinase	U3-1402, gefitinib/osimertinib, osimertinib, AV-203, crizotinib/osimertinib, afatinib/dasatinib, afatinib, afatinib/paclitaxel, GSK2849330, afatinib/cetuximab, sym013, REGN1400, MM-111, zirconium-89-GSK2849330, zirconium-89-labeled RO5479599, patritumab, BDTX-189, lumretuzumab, erlotinib/osimertinib, seribantumab, CDX-3379, istiratumab, elgemtumab, sapitinib, MEHD7945A, ISU104, MCLA-128, afatinib…	202454_s_at	-0.428	x
ESR1	estrogen receptor 1	Nucleus	ligand-dependent nuclear receptor	estrone sulfate, clomiphene, desogestrel, bazedoxifene, progesterone, SRN-927, CC8490, exemestane/fulvestrant/goserelin/letrozole/tamoxifen, synthetic conjugated estrogens, B, esterified estrogens, sulindac/toremifene, exemestane/fulvestrant, exemestane/fulvestrant/tamoxifen, MITO-4509, dienestrol, estradiol cypionate/medroxyprogesterone acetate, estradiol cypionate/testosterone cypionate, D-0502…	205225_at	-2	x
EZH2	enhancer of zeste 2 polycomb repressive complex 2 subunit	Nucleus	transcription regulator	SHR2554, GSK2816126, tazemetostat, PF-06821497, CPI-0209, CPI-1205, HH2853, valemetostat	203358_s_at	0.805	x
F3	coagulation factor III, tissue factor	Plasma Membrane	transmembrane receptor	tisotumab vedotin, ALT-836	204363_at	-1.9	x
F2R	coagulation factor II thrombin receptor	Plasma Membrane	G-protein coupled receptor	chrysalin, bivalirudin, argatroban, vorapaxar, PAR1 inhibitor	203989_x_at	-1.02	x
FCGR2C	Fc fragment of IgG receptor IIc (gene/pseudogene)	Plasma Membrane	transmembrane receptor	IgG	211395_x_at	-1.62	x
FES	FES proto-oncogene, tyrosine kinase	Cytoplasm	kinase	lorlatinib	205418_at	0.327	x
FGFR2	fibroblast growth factor receptor 2	Plasma Membrane	kinase	selpercatinib, ASP5878, PRN1371, lenvatinib, debio 1347, prednisone/thalidomide, regorafenib, pazopanib, SKI-G-801, BAY1179470, derazantinib, bortezomib/dexamethasone/thalidomide, thalidomide, rituximab/thalidomide, 3D185, erdafitinib, aprutumab ixadotin, lenvatinib/pembrolizumab, dexamethasone/thalidomide, docetaxel/nintedanib, FPA144, everolimus/lenvatinib, alofanib, pemigatinib, regorafenib/su…	203639_s_at	-2.04	x
FGR	FGR proto-oncogene, Src family tyrosine kinase	Nucleus	kinase	cetuximab/irinotecan/vemurafenib, rebastinib, binimetinib/vemurafenib, cetuximab/vemurafenib, pembrolizumab/vemurafenib, irinotecan/panitumumab/vemurafenib, cobimetinib/vemurafenib, trametinib/vemurafenib, vemurafenib, dabrafenib/trametinib/vemurafenib, crizotinib/vemurafenib, ipilimumab/vemurafenib, atezolizumab/cobimetinib/vemurafenib	208438_s_at	1.19	x
FLT1	fms related receptor tyrosine kinase 1	Plasma Membrane	kinase	sitravatinib, tivozanib, nintedanib, regorafenib/sunitinib, lucitanib, cabozantinib/tyrosine kinase inhibitor, imatinib/sorafenib, fruquintinib, sorafenib, lapatinib/pazopanib, selpercatinib, lenvatinib, sorafenib/sulindac/sunitinib, cabozantinib/crizotinib, vandetanib, imatinib/sunitinib, dexamethasone/lenalidomide/sorafenib, bevacizumab/sorafenib, sunitinib, axitinib, CEP 7055, regorafenib, mot…	226498_at	-1.25	x
FN1	fibronectin 1	Extracellular Space	enzyme	iodine I 131 anti-fibronectin antibody fragment L19-SIP, L19-IL2 monoclonal antibody-cytokine fusion protein/L19TNFalpha, ocriplasmin, L19TNFalpha, AS1409, bifikafusp alfa	212464_s_at	-0.727	x
FNDC1	fibronectin type III domain containing 1	Plasma Membrane	other	AGS-8M4	226930_at	-2.45	x
FNTA	farnesyltransferase, CAAX box, alpha	Cytoplasm	enzyme	lonafarnib	209471_s_at	-0.892	x
FOSL1	FOS like 1, AP-1 transcription factor subunit	Nucleus	transcription regulator	MORAb-202	204420_at	2.79	x
FURIN	furin, paired basic amino acid cleaving enzyme	Cytoplasm	peptidase	nona-D-arginine amide, hexa-D-arginine, furin inhibitor	201945_at	0.739	x
FYN	FYN proto-oncogene, Src family tyrosine kinase	Plasma Membrane	kinase	afatinib/dasatinib, blinatumomab/dasatinib, dasatinib/rituximab, dasatinib/nilotinib, dasatinib/erlotinib, dasatinib/filgrastim, dasatinib/inotuzumab ozogamicin, JNJ-26483327, dasatinib	216033_s_at	-0.95	x
FZD7	frizzled class receptor 7	Plasma Membrane	G-protein coupled receptor	vantictumab	203705_s_at	-0.944	x
GABBR1	gamma-aminobutyric acid type B receptor subunit 1	Plasma Membrane	G-protein coupled receptor	vigabatrin, baclofen, arbaclofen, amitriptyline/baclofen/ketamine, arbaclofen placarbil	205890_s_at	2.1	x
GANC	glucosidase alpha, neutral C	Extracellular Space	enzyme	miglitol	236077_at	0.9	x
GART	phosphoribosylglycinamide formyltransferase, phosphoribosylglycinamide synthetase, phosphoribosylaminoimidazole synthetase	Cytoplasm	enzyme	pemetrexed, pelitrexol, bevacizumab/erlotinib/pemetrexed, bevacizumab/pemetrexed, pembrolizumab/pemetrexed, gemcitabine/pemetrexed, bevacizumab/paclitaxel/pemetrexed, lometrexol	230097_at	1.29	x
GGPS1	geranylgeranyl diphosphate synthase 1	Cytoplasm	enzyme	zoledronic acid	202322_s_at	-0.583	x
GLA	galactosidase alpha	Cytoplasm	enzyme	migalastat	214430_at	0.424	x
GMPS	guanine monophosphate synthase	Nucleus	enzyme	glutamine amidotransferase inhibitor	229333_at	-0.414	x
GNRH1	gonadotropin releasing hormone 1	Extracellular Space	other	anastrozole/goserelin/tamoxifen, goserelin, anastrozole/goserelin, GNRH1, triptorelin, anastrozole/fulvestrant/goserelin/tamoxifen, goserelin/tamoxifen, zoptarelin doxorubicin, flutamide/goserelin, bicalutamide/goserelin, exemestane/fulvestrant/goserelin/letrozole/tamoxifen	235540_at	-0.283	x
GPC3	glypican 3	Plasma Membrane	other	ERY974, codrituzumab	209220_at	-1.63	x
GPNMB	glycoprotein nmb	Plasma Membrane	enzyme	glembatumumab, glembatumumab vedotin	201141_at	-0.572	x
GRB2	growth factor receptor bound protein 2	Cytoplasm	other	liposome-incorporated Grb2 antisense oligodeoxynucleotide	223049_at	0.229	x
GSK3B	glycogen synthase kinase 3 beta	Nucleus	kinase	glycogen synthase kinase-3beta inhibitor, enzastaurin	226183_at	-1.09	x
GSS	glutathione synthetase	Cytoplasm	enzyme	N-acetyl-L-cysteine	201415_at	0.942	x
GUCY1B1	guanylate cyclase 1 soluble subunit beta 1	Cytoplasm	enzyme	nitroprusside, isosorbide-5-mononitrate, isosorbide dinitrate	211555_s_at	-0.878	x
HAVCR2	hepatitis A virus cellular receptor 2	Plasma Membrane	other	LY3415244, Sym023, RO7121661, TSR-022, MBG453, BMS-986258, BGB-A425, LY3321367	235458_at	1.44	x
HBA1/HBA2	hemoglobin subunit alpha 2	Extracellular Space	transporter	donepezil/mefloquine, iron dextran, mefloquine	204018_x_at	-2.52	x
HBB	hemoglobin subunit beta	Cytoplasm	transporter	iron dextran, voxelotor	209116_x_at	-3.11	x
HDAC6	histone deacetylase 6	Nucleus	transcription regulator	ricolinostat, pyroxamide, bortezomib/vorinostat, tributyrin, trametinib/vorinostat, KA2507, belinostat, vorinostat	206846_s_at	0.582	x
HMGCR	3-hydroxy-3-methylglutaryl-CoA reductase	Cytoplasm	enzyme	atorvastatin/choline fenofibrate, lovastatin/niacin, lovastatin, crilvastatin, aspirin/pravastatin, simvastatin, fluvastatin, beta-hydroxy simvastatin acid, atorvastatin/niacin, atorvastatin, ezetimibe/fluvastatin, rosuvastatin, fenofibrate/simvastatin, ezetimibe/rosuvastatin, atorvastatin/ezetimibe, cerivastatin, simvastatin/sitagliptin, pitavastatin, pravastatin, ezetimibe/simvastatin, fenofibr…	202539_s_at	-1.35	x
HMOX2	heme oxygenase 2	Cytoplasm	enzyme	tin mesoporphyrin	218121_at	0.58	x
HPGD	15-hydroxyprostaglandin dehydrogenase	Cytoplasm	enzyme	glycyrrhetinic acid	211549_s_at	-2.15	x
HRAS	HRas proto-oncogene, GTPase	Plasma Membrane	enzyme	ISIS 2503	212983_at	0.94	x
HRH1	histamine receptor H1	Plasma Membrane	G-protein coupled receptor	orphenadrine, clemizole, azatadine/pseudoephedrine, loxapine, diphenhydramine/ibuprofen, brompheniramine/codeine/phenylpropanolamine, pheniramine/phenyltoloxamine/pyrilamine, betahistine, loratadine/pseudoephedrine, chlorpheniramine/ibuprofen/pseudoephedrine, LY2624803, cimetidine/dexamethasone/diphenhydramine, chlorpheniramine/phenylephrine/pyrilamine, risperidone, antazoline, olopatadine, hydro…	205579_at	1.14	x
HSP90AA1	heat shock protein 90 alpha family class A member 1	Cytoplasm	enzyme	luminespib, cisplatin, retaspimycin, alvespimycin, TAS-116	211968_s_at	-0.889	x
HSP90AB1	heat shock protein 90 alpha family class B member 1	Cytoplasm	enzyme	cisplatin, retaspimycin, alvespimycin, TAS-116	1557910_at	-1.98	x
HSP90B1	heat shock protein 90 beta family member 1	Cytoplasm	other	cisplatin, retaspimycin, alvespimycin	216450_x_at	-1.75	x
HYAL2	hyaluronidase 2	Cytoplasm	enzyme	diclofenac/hyaluronic acid, hyaluronic acid, hylan	206855_s_at	0.949	x
IDE	insulin degrading enzyme	Extracellular Space	peptidase	bacitracin	203327_at	-1.45	x
IDH2	isocitrate dehydrogenase (NADP(+)) 2	Cytoplasm	enzyme	enasidenib, TQB3455	210046_s_at	0.897	x
IFNAR2	interferon alpha and beta receptor subunit 2	Plasma Membrane	transmembrane receptor	pegintron/ribavirin, interferon alfacon-1/ribavirin, pentostatin/recombinant interferon, imatinib/peginterferon alfa-2a, IFNA2B/ribavirin, interferon alfacon-1, hydroxyurea/recombinant interferon, recombinant interferon, PEG-interferon alfa-2a/ribavirin, cytarabine/IFNA2B, interferon beta-1b, IFNA2, cladribine/recombinant interferon, pegintron, cytarabine/recombinant interferon, nitazoxanide/pegi…	204786_s_at	1.34	x
IFNGR2	interferon gamma receptor 2	Plasma Membrane	transmembrane receptor	interferon gamma-1b	201642_at	0.349	x
IGF1R	insulin like growth factor 1 receptor	Plasma Membrane	transmembrane receptor	IGF-1R inhibitor, IGF-methotrexate conjugate, PL225B, cixutumumab, AVE1642, linsitinib, insulin glargine, dalotuzumab, brigatinib, teprotumumab, picropodophyllin, [225Ac]-FPI-1434, istiratumab, BMS-754807, ganitumab, KW-2450, ceritinib, [111In]-FPI-1547, XL228, BIIB022, [I-124]-CPD-1028, IGF1, insulin glargine/lixisenatide	203627_at	0.493	x
IL7	interleukin 7	Extracellular Space	cytokine	MK-1966	206693_at	-1.46	x
IL13RA1	interleukin 13 receptor subunit alpha 1	Plasma Membrane	transmembrane receptor	cintredekin besudotox	210904_s_at	-1.77	x
IL17RA	interleukin 17 receptor A	Plasma Membrane	transmembrane receptor	brodalumab	229295_at	0.817	x
IL3RA	interleukin 3 receptor subunit alpha	Plasma Membrane	transmembrane receptor	XmAb14045, talacotuzumab, SGN-CD123A, CSL360, rituximab/sargramostim, EPO/sargramostim, KHK2823, IMGN632, TM123, flotetuzumab, sargramostim, JNJ-63709178, DT388IL3	206148_at	0.7	x
IL4R	interleukin 4 receptor	Plasma Membrane	transmembrane receptor	dupilumab, MDNA55	203233_at	1.61	x
IL6R	interleukin 6 receptor	Plasma Membrane	transmembrane receptor	methotrexate/tocilizumab, tocilizumab, methotrexate/sarilumab, sarilumab	205945_at	1.15	x
IL7R	interleukin 7 receptor	Plasma Membrane	transmembrane receptor	recombinant human interleukin-7, OSE-127	226218_at	2.26	x
IMPDH1	inosine monophosphate dehydrogenase 1	Cytoplasm	enzyme	pegintron/ribavirin, interferon alfacon-1/ribavirin, cytarabine/daunorubicin/thioguanine, IFNA2B/ribavirin, ribavirin, PEG-interferon alfa-2a/ribavirin, mycophenolate mofetil, imatinib/thioguanine, VX-944, mycophenolate mofetil/prednisone, methylprednisolone/mycophenolate mofetil, 6-mercaptopurine/prednisone/thioguanine, cytarabine/thioguanine, nitazoxanide/peginterferon alfa-2a/ribavirin, mycoph…	204169_at	0.87	x
INSR	insulin receptor	Plasma Membrane	kinase	INS/sitagliptin, INS/protamine zinc insulin, insulin glargine, insulin detemir, exenatide/INS, alogliptin/INS, INS, exenatide/INS/pioglitazone, BMS-754807, KW-2450, dulaglutide/INS, insulin lispro, insulin aspart, insulin aspart/insulin detemir, canakinumab/INS, INS/pioglitazone, INS/linagliptin, insulin glargine/insulin lispro, insulin aspart/insulin degludec, protamine zinc insulin, subetta, in…	226216_at	-0.91	x
ITGB5	integrin subunit beta 5	Plasma Membrane	other	cilengitide	201124_at	-0.711	x
JAK1	Janus kinase 1	Cytoplasm	kinase	erlotinib/ruxolitinib, baricitinib, ruxolitinib, tofacitinib, jaktinib, momelotinib, itacitinib, filgotinib, INCB052793, upadacitinib, methotrexate/tofacitinib, brepocitinib, baricitinib/methotrexate, AZD4205, JAK1 inhibitor, pralsetinib	1552611_a_at	-1.92	x
JAK2	Janus kinase 2	Cytoplasm	kinase	NS-018, erlotinib/ruxolitinib, baricitinib, ruxolitinib, jak2 inhibitor, zotiraciclib, tofacitinib, jaktinib, momelotinib, XL019, upadacitinib, methotrexate/tofacitinib, WP1066, BMS-911543, baricitinib/methotrexate, AZD1480, bevacizumab/entrectinib, pacritinib, entrectinib, gandotinib, pralsetinib, fedratinib	205842_s_at	-1.38	x
JAK3	Janus kinase 3	Cytoplasm	kinase	PF-06651600, tofacitinib, R-348, methotrexate/tofacitinib	227677_at	2.1	x
KCNMB4	potassium calcium-activated channel subfamily M regulatory beta subunit 4	Plasma Membrane	ion channel	tedisamil	234034_at	1.44	x
KEAP1	kelch like ECH associated protein 1	Cytoplasm	transcription regulator	dimethyl fumarate	202417_at	0.795	x
KRAS	KRAS proto-oncogene, GTPase	Cytoplasm	enzyme	JNJ-74699157, AZD4785, GDC-6036, chelerythrine, MRTX849, LY3499446	214352_s_at	-0.84	x
KRT2	keratin 2	Cytoplasm	other	CIGB-300, silmitasertib	207908_at	-0.943	x
LAMP1	lysosomal associated membrane protein 1	Plasma Membrane	other	SAR428926	201551_s_at	-3.42	x
LCK	LCK proto-oncogene, Src family tyrosine kinase	Cytoplasm	kinase	blinatumomab/dasatinib, lapatinib/pazopanib, dasatinib/filgrastim, JNJ-26483327, dacomitinib, pazopanib, dasatinib/rituximab, crizotinib/pazopanib, docetaxel/nintedanib, dasatinib/nilotinib, dasatinib/erlotinib, nintedanib, dasatinib/inotuzumab ozogamicin, dasatinib, afatinib/dasatinib	204891_s_at	3.08	x
LEPR	leptin receptor	Plasma Membrane	transmembrane receptor	recombinant-methionyl human leptin	209894_at	-2	x
LGALS3	galectin 3	Extracellular Space	other	GCS-100, GR-MD-02	208949_s_at	-0.191	x
LGR5	leucine rich repeat containing G protein-coupled receptor 5	Plasma Membrane	transmembrane receptor	MCLA-158, BNC101	213880_at	-2.19	x
LOXL2	lysyl oxidase like 2	Extracellular Space	enzyme	simtuzumab	202998_s_at	1.04	x
LTB4R	leukotriene B4 receptor	Plasma Membrane	G-protein coupled receptor	etalocib	210128_s_at	1.74	x
M6PR	mannose-6-phosphate receptor, cation dependent	Cytoplasm	transporter	alglucosidase alfa	200900_s_at	-0.942	x
MAP2K2	mitogen-activated protein kinase kinase 2	Cytoplasm	kinase	encorafenib/trametinib, pimasertib, binimetinib/vemurafenib, cobimetinib/encorafenib, dabrafenib/panitumumab/trametinib, dabrafenib/trametinib, AS703988, trametinib/vemurafenib, dabrafenib/trametinib/vemurafenib, docetaxel/selumetinib, TAK 733, binimetinib/cetuximab/encorafenib, binimetinib/encorafenib/panitumumab, mirdametinib, PD184352, cetuximab/dabrafenib/trametinib, binimetinib, dabrafenib/i…	202424_at	0.827	x
MAP3K1	mitogen-activated protein kinase kinase kinase 1	Cytoplasm	kinase	E 6201	214786_at	-2.11	x
MAP3K5	mitogen-activated protein kinase kinase kinase 5	Cytoplasm	kinase	selonsertib	203837_at	0.376	x
MAP3K11	mitogen-activated protein kinase kinase kinase 11	Cytoplasm	kinase	K-252	203652_at	1.3	x
MAP4K5	mitogen-activated protein kinase kinase kinase kinase 5	Cytoplasm	kinase	cetuximab/irinotecan/vemurafenib, binimetinib/vemurafenib, cetuximab/vemurafenib, pembrolizumab/vemurafenib, irinotecan/panitumumab/vemurafenib, cobimetinib/vemurafenib, trametinib/vemurafenib, vemurafenib, dabrafenib/trametinib/vemurafenib, crizotinib/vemurafenib, ipilimumab/vemurafenib, atezolizumab/cobimetinib/vemurafenib	211081_s_at	-0.901	x
MAPK1	mitogen-activated protein kinase 1	Cytoplasm	kinase	LTT462, pexmetinib, ulixertinib, LY3214996, ASN007, binimetinib, ASTX029, HH2710, KO-947, LY-3007113, ZSET 1446, MAP kinase1 inhibitor	224621_at	-0.569	x
MAPK11	mitogen-activated protein kinase 11	Cytoplasm	kinase	regorafenib/sunitinib, talmapimod, ralimetinib, regorafenib	211499_s_at	0.9	x
MARCKS	myristoylated alanine rich protein kinase C substrate	Plasma Membrane	other	BIO-11006	225897_at	-0.854	x
MARK3	microtubule affinity regulating kinase 3	Cytoplasm	kinase	cdc25C phosphatase (211-221)	202569_s_at	0.324	x
MBTPS1	membrane bound transcription factor peptidase, site 1	Cytoplasm	peptidase	sonepcizumab	217543_s_at	-1.01	x
MC1R	melanocortin 1 receptor	Plasma Membrane	G-protein coupled receptor	afamelanotide, bremelanotide	205458_at	0.96	x
MDM2	MDM2 proto-oncogene	Nucleus	transcription regulator	serdemetan, CGM097, APG-115, HDM201, idasanutlin, milademetan, ASTX295, ALRN-6924, BI 907828, AMG-232, MK-8242, RO6839921, RO-5045337, MI-773	225160_x_at	0.344	x
MELK	maternal embryonic leucine zipper kinase	Cytoplasm	kinase	OTS167	204825_at	1.71	x
MEN1	menin 1	Nucleus	transcription regulator	SNDX-5613	202645_s_at	0.772	x
MERTK	MER proto-oncogene, tyrosine kinase	Plasma Membrane	kinase	MRX-2843, cabozantinib/nivolumab, cabozantinib/erlotinib, ningetinib, ONO-7475, cabozantinib/crizotinib, sitravatinib, INCB081776, SKI-G-801, RXDX-106, cabozantinib	206028_s_at	-1.79	x
METAP2	methionyl aminopeptidase 2	Cytoplasm	peptidase	XMT-1107, O-(chloroacetylcarbamoyl)fumagillol, beloranib, PPI-2458, M8891, SDX-7320, nitroxoline	227993_at	-0.558	x
MGMT	O-6-methylguanine-DNA methyltransferase	Nucleus	enzyme	O6-alkylguanine-DNA alkyltransferase inhibitor, O6-benzylguanine	204880_at	0.691	x
MIF	macrophage migration inhibitory factor	Extracellular Space	cytokine	imalumab	217871_s_at	0.514	x
MKNK1	MAPK interacting serine/threonine kinase 1	Cytoplasm	kinase	ETC-1907206, BAY1143269, tomivosertib, dacomitinib	243256_at	0.594	x
MKNK2	MAPK interacting serine/threonine kinase 2	Cytoplasm	kinase	ETC-1907206, tomivosertib	218205_s_at	0.509	x
MMP1	matrix metallopeptidase 1	Extracellular Space	peptidase	rebimastat, marimastat	204475_at	3.65	x
MMP2	matrix metallopeptidase 2	Extracellular Space	peptidase	prinomastat, rebimastat, marimastat, MMP2 MMP9 inhibitor	201069_at	-0.775	x
MMP9	matrix metallopeptidase 9	Extracellular Space	peptidase	glucosamine, prinomastat, GS-5745, rebimastat, marimastat, MMP2 MMP9 inhibitor	203936_s_at	1.9	x
MMP12	matrix metallopeptidase 12	Extracellular Space	peptidase	marimastat	204580_at	5.27	x
MMP16	matrix metallopeptidase 16	Extracellular Space	peptidase	marimastat	223614_at	-1.39	x
MMP19	matrix metallopeptidase 19	Extracellular Space	peptidase	marimastat	204575_s_at	1.13	x
MMP25	matrix metallopeptidase 25	Plasma Membrane	peptidase	marimastat	207890_s_at	0.719	x
MMP27	matrix metallopeptidase 27	Cytoplasm	peptidase	marimastat	220783_at	-1.87	x
MMP28	matrix metallopeptidase 28	Extracellular Space	peptidase	marimastat	219909_at	1.17	x
MMUT	methylmalonyl-CoA mutase	Cytoplasm	enzyme	hydroxocobalamin, cyanocobalamin	202959_at	-0.656	x
MR1	major histocompatibility complex, class I-related	Plasma Membrane	transmembrane receptor	anti-thymocyte globulin (rabbit)	210223_s_at	-0.653	x
MST1R	macrophage stimulating 1 receptor	Plasma Membrane	kinase	crizotinib/erlotinib, crizotinib/pazopanib, crizotinib/gefitinib, crizotinib/vemurafenib, narnatumab, cabozantinib/crizotinib, glesatinib, crizotinib, crizotinib/osimertinib	205455_at	1.18	x
MYD88	MYD88 innate immune signal transduction adaptor	Plasma Membrane	other	bazlitoran	209124_at	0.688	x
NAMPT	nicotinamide phosphoribosyltransferase	Extracellular Space	cytokine	daporinad, KPT-9274	243296_at	2.26	x
NECTIN4	nectin cell adhesion molecule 4	Plasma Membrane	other	enfortumab vedotin	223540_at	-1.24	x
NFE2L2	nuclear factor, erythroid 2 like 2	Nucleus	transcription regulator	RTA 408	1567013_at	-0.711	x
NOD2	nucleotide binding oligomerization domain containing 2	Cytoplasm	other	muramyl tripeptide phosphatidylethanolamine	220066_at	0.991	x
NOTCH1	notch receptor 1	Plasma Membrane	transcription regulator	OMP-52M51	218902_at	0.668	x
NPR2	natriuretic peptide receptor 2	Plasma Membrane	G-protein coupled receptor	nesiritide	204310_s_at	-0.949	x
NR3C1	nuclear receptor subfamily 3 group C member 1	Nucleus	ligand-dependent nuclear receptor	dexamethasone/netupitant/palonosetron, bevacizumab/docetaxel/prednisone/thalidomide/zoledronic acid, beclomethasone, prednisone/thalidomide, methylprednisolone, aprepitant/dexamethasone/palonosetron, methylprednisolone/mycophenolate mofetil, alclometasone, carfilzomib/dexamethasone/rituximab, miconazole, cimetidine/dexamethasone/diphenhydramine, prednisone/tacrolimus, ciclesonide, exicorilant, L-…	201866_s_at	-0.95	x
[truncated: 121 more rows]

## Sheet: Overlapped drug
ABCA1
ABCC1
ACAA1
ACVR2A
ADA
[truncated: 187 more rows]

[truncated: 4 more sheets: Nonlesional_pathway, Lesional_pathway, Lesional_UR, Nonlesional_UR]
