# Supplementary material for: A dynamic single cell-based framework for digital twins to prioritize disease genes and drug targets
Source: Genome Med. 2022 May 6;14:48. doi: 10.1186/s13073-022-01048-4 (PMC9074288; doi:10.1186/s13073-022-01048-4)
Supplement: Supplementary file 13 — Additional file 13. Results for bulk data (UC) including DEGs, pathway enrichment analysis, drug targets results, and URs in lesional and non-lesional samples compared to healthy control. [file 13073_2022_1048_MOESM13_ESM.xlsx]

## Sheet: Description
Ulcerative colitis bulk data (GSE 75214)	Description
Nonlesional_DEG	Differentially expressed genes in nonlesional mucosa from patients with ulcerative colitis
Lesional_DEG	Differentially expressed genes in lesional mucosa from patients with ulcerative colitis
Nonlesional_drug	Predicted drug targets in nonlesional mucosa from patients with ulcerative colitis
Lesional_drug	Predicted drug targets in lesional mucosa from patients with ulcerative colitis
Overlapped drug	Overlapped predicted drug targets between nonlesional and lesional mucosa
Nonlesional_pathway	Significant pathways in nonlesional mucosa from patients with ulcerative colitis
Lesional_pathway	Significant pathways in lesional mucosa from patients with ulcerative colitis
Nonlesional_UR	Predicted upstream regulators in nonlesional mucosa from patients with ulcerative colitis
Lesional_UR	Predicted upstream regulators in lesional mucosa from patients with ulcerative colitis

## Sheet: Nonlesional_DEG
ID	Expr Log Ratio	Symbol	Entrez Gene Name	Location	Type(s)
A1CF	-0.625	A1CF	APOBEC1 complementation factor	Nucleus	other
AAK1	-0.236	AAK1	AP2 associated kinase 1	Cytoplasm	kinase
ABCA3	0.246	ABCA3	ATP binding cassette subfamily A member 3	Plasma Membrane	transporter
ABCB1	-0.893	ABCB1	ATP binding cassette subfamily B member 1	Plasma Membrane	transporter
ABCB11	-0.736	ABCB11	ATP binding cassette subfamily B member 11	Plasma Membrane	transporter
ABCB9	-0.262	ABCB9	ATP binding cassette subfamily B member 9	Cytoplasm	transporter
ABCC12	-0.176	ABCC12	ATP binding cassette subfamily C member 12	Cytoplasm	transporter
ABCC13	-0.666	ABCC13	ATP binding cassette subfamily C member 13 (pseudogene)	Other	other
ABCC2	-0.175	ABCC2	ATP binding cassette subfamily C member 2	Plasma Membrane	transporter
ABCC3	-0.43	ABCC3	ATP binding cassette subfamily C member 3	Plasma Membrane	transporter
ABCC6P2	-0.184	ABCC6P2	ATP binding cassette subfamily C member 6 pseudogene 2	Other	other
ABCD3	-0.668	ABCD3	ATP binding cassette subfamily D member 3	Cytoplasm	transporter
ABCG2	-1.832	ABCG2	ATP binding cassette subfamily G member 2 (Junior blood group)	Plasma Membrane	transporter
ABHD17C	-0.231	ABHD17C	abhydrolase domain containing 17C, depalmitoylase	Plasma Membrane	enzyme
ABHD18	-0.449	ABHD18	abhydrolase domain containing 18	Other	other
ABHD3	-0.893	ABHD3	abhydrolase domain containing 3, phospholipase	Plasma Membrane	enzyme
ABHD4	-0.528	ABHD4	abhydrolase domain containing 4, N-acyl phospholipase B	Cytoplasm	peptidase
ABHD5	-0.765	ABHD5	abhydrolase domain containing 5, lysophosphatidic acid acyltransferase	Cytoplasm	enzyme
ABI2	0.374	ABI2	abl interactor 2	Cytoplasm	other
FAM206A	-0.447	ABITRAM	actin binding transcription modulator	Extracellular Space	other
ABL2	0.246	ABL2	ABL proto-oncogene 2, non-receptor tyrosine kinase	Cytoplasm	kinase
ACAA1	-0.372	ACAA1	acetyl-CoA acyltransferase 1	Cytoplasm	enzyme
ACAA2	-0.79	ACAA2	acetyl-CoA acyltransferase 2	Cytoplasm	enzyme
ACAD8	-0.307	ACAD8	acyl-CoA dehydrogenase family member 8	Cytoplasm	enzyme
ACADM	-0.867	ACADM	acyl-CoA dehydrogenase medium chain	Cytoplasm	enzyme
ACADS	-0.484	ACADS	acyl-CoA dehydrogenase short chain	Cytoplasm	enzyme
ACADVL	-0.488	ACADVL	acyl-CoA dehydrogenase very long chain	Cytoplasm	enzyme
ACAP2	-0.291	ACAP2	ArfGAP with coiled-coil, ankyrin repeat and PH domains 2	Nucleus	other
ACAT1	-0.756	ACAT1	acetyl-CoA acetyltransferase 1	Cytoplasm	enzyme
ACER3	-0.625	ACER3	alkaline ceramidase 3	Cytoplasm	enzyme
ACKR1	0.419	ACKR1	atypical chemokine receptor 1 (Duffy blood group)	Plasma Membrane	G-protein coupled receptor
ACKR2	-0.668	ACKR2	atypical chemokine receptor 2	Plasma Membrane	G-protein coupled receptor
ACO2	-0.234	ACO2	aconitase 2	Cytoplasm	enzyme
ACOT13	-0.445	ACOT13	acyl-CoA thioesterase 13	Cytoplasm	enzyme
ACOT4	-0.273	ACOT4	acyl-CoA thioesterase 4	Cytoplasm	enzyme
ACOX1	-0.948	ACOX1	acyl-CoA oxidase 1	Cytoplasm	enzyme
ACSF2	-0.727	ACSF2	acyl-CoA synthetase family member 2	Cytoplasm	enzyme
ACSL5	-0.372	ACSL5	acyl-CoA synthetase long chain family member 5	Cytoplasm	enzyme
ACTA2	1.007	ACTA2	actin alpha 2, smooth muscle	Cytoplasm	other
ACTN1	0.345	ACTN1	actinin alpha 1	Cytoplasm	transcription regulator
ACTR2	-0.228	ACTR2	actin related protein 2	Plasma Membrane	other
ACVR1C	-0.57	ACVR1C	activin A receptor type 1C	Plasma Membrane	kinase
ACVR2A	-0.505	ACVR2A	activin A receptor type 2A	Plasma Membrane	kinase
ACVRL1	0.326	ACVRL1	activin A receptor like type 1	Plasma Membrane	kinase
ACYP1	-0.284	ACYP1	acylphosphatase 1	Cytoplasm	enzyme
ADAL	-0.312	ADAL	adenosine deaminase like	Cytoplasm	enzyme
ADAM15	0.419	ADAM15	ADAM metallopeptidase domain 15	Plasma Membrane	peptidase
ADAMTS1	1.166	ADAMTS1	ADAM metallopeptidase with thrombospondin type 1 motif 1	Extracellular Space	peptidase
ADAMTS9	0.634	ADAMTS9	ADAM metallopeptidase with thrombospondin type 1 motif 9	Extracellular Space	peptidase
ADAMTSL4	0.19	ADAMTSL4	ADAMTS like 4	Extracellular Space	other
ADARB1	0.394	ADARB1	adenosine deaminase RNA specific B1	Nucleus	enzyme
ADCK5	-0.286	ADCK5	aarF domain containing kinase 5	Cytoplasm	kinase
ADGRA2	0.49	ADGRA2	adhesion G protein-coupled receptor A2	Plasma Membrane	G-protein coupled receptor
ADGRE4P	-0.313	ADGRE4P	adhesion G protein-coupled receptor E4, pseudogene	Plasma Membrane	other
ADGRE5	0.413	ADGRE5	adhesion G protein-coupled receptor E5	Plasma Membrane	G-protein coupled receptor
ADGRG1	0.447	ADGRG1	adhesion G protein-coupled receptor G1	Plasma Membrane	G-protein coupled receptor
ADGRL2	0.98	ADGRL2	adhesion G protein-coupled receptor L2	Plasma Membrane	G-protein coupled receptor
ADGRV1	-0.258	ADGRV1	adhesion G protein-coupled receptor V1	Plasma Membrane	G-protein coupled receptor
ADH6	-1.065	ADH6	alcohol dehydrogenase 6 (class V)	Cytoplasm	enzyme
ADIRF	-0.396	ADIRF	adipogenesis regulatory factor	Nucleus	other
AEBP1	0.437	AEBP1	AE binding protein 1	Nucleus	peptidase
AEN	0.317	AEN	apoptosis enhancing nuclease	Nucleus	enzyme
AFAP1	0.361	AFAP1	actin filament associated protein 1	Cytoplasm	other
AFAP1L2	0.344	AFAP1L2	actin filament associated protein 1 like 2	Cytoplasm	other
AFDN-AS1	-0.267	AFDN-DT	AFDN divergent transcript	Other	other
AFG3L2	-0.296	AFG3L2	AFG3 like matrix AAA peptidase subunit 2	Cytoplasm	peptidase
AFMID	0.346	AFMID	arylformamidase	Nucleus	enzyme
AGBL2	-0.375	AGBL2	ATP/GTP binding protein like 2	Cytoplasm	enzyme
AGMAT	-0.677	AGMAT	agmatinase	Cytoplasm	enzyme
AGO2	0.27	AGO2	argonaute RISC catalytic component 2	Cytoplasm	translation regulator
AGPAT2	-0.432	AGPAT2	1-acylglycerol-3-phosphate O-acyltransferase 2	Cytoplasm	enzyme
AGR2	0.392	AGR2	anterior gradient 2, protein disulphide isomerase family member	Extracellular Space	other
AGRN	0.422	AGRN	agrin	Plasma Membrane	other
AGTRAP	0.375	AGTRAP	angiotensin II receptor associated protein	Plasma Membrane	G-protein coupled receptor
AHCYL2	-0.593	AHCYL2	adenosylhomocysteinase like 2	Other	enzyme
AHDC1	0.218	AHDC1	AT-hook DNA binding motif containing 1	Other	other
AHNAK2	0.506	AHNAK2	AHNAK nucleoprotein 2	Cytoplasm	other
AIFM1	-0.328	AIFM1	apoptosis inducing factor mitochondria associated 1	Cytoplasm	enzyme
AIFM2	-0.352	AIFM2	apoptosis inducing factor mitochondria associated 2	Cytoplasm	enzyme
AK3	-0.355	AK3	adenylate kinase 3	Cytoplasm	kinase
AKAP1	-0.263	AKAP1	A-kinase anchoring protein 1	Cytoplasm	other
AKAP12	0.399	AKAP12	A-kinase anchoring protein 12	Cytoplasm	transporter
AKAP9	-0.448	AKAP9	A-kinase anchoring protein 9	Cytoplasm	other
AKR1A1	0.235	AKR1A1	aldo-keto reductase family 1 member A1	Cytoplasm	enzyme
AKR1B10	-1.284	AKR1B10	aldo-keto reductase family 1 member B10	Cytoplasm	enzyme
AKR7A2P1	-0.224	AKR7A2P1	aldo-keto reductase family 7 member A2 pseudogene 1	Other	other
ALCAM	0.37	ALCAM	activated leukocyte cell adhesion molecule	Plasma Membrane	other
ALDH18A1	-0.597	ALDH18A1	aldehyde dehydrogenase 18 family member A1	Cytoplasm	kinase
ALDH3A2	-0.344	ALDH3A2	aldehyde dehydrogenase 3 family member A2	Cytoplasm	enzyme
ALDH7A1	-0.351	ALDH7A1	aldehyde dehydrogenase 7 family member A1	Cytoplasm	enzyme
ALG1	0.196	ALG1	ALG1 chitobiosyldiphosphodolichol beta-mannosyltransferase	Cytoplasm	enzyme
ALKBH1	-0.193	ALKBH1	alkB homolog 1, histone H2A dioxygenase	Cytoplasm	enzyme
ALKBH5	0.22	ALKBH5	alkB homolog 5, RNA demethylase	Nucleus	enzyme
ALYREF	0.504	ALYREF	Aly/REF export factor	Nucleus	transcription regulator
AMMECR1L	0.245	AMMECR1L	AMMECR1 like	Other	other
AMPD1	-0.643	AMPD1	adenosine monophosphate deaminase 1	Cytoplasm	enzyme
AMPD2	0.218	AMPD2	adenosine monophosphate deaminase 2	Cytoplasm	enzyme
ANAPC4	-0.353	ANAPC4	anaphase promoting complex subunit 4	Nucleus	enzyme
ANAPC5	-0.315	ANAPC5	anaphase promoting complex subunit 5	Nucleus	other
ANKIB1	-0.195	ANKIB1	ankyrin repeat and IBR domain containing 1	Nucleus	transcription regulator
ANKRA2	-0.369	ANKRA2	ankyrin repeat family A member 2	Cytoplasm	transcription regulator
ANKRD12	-0.383	ANKRD12	ankyrin repeat domain 12	Nucleus	other
ANKRD13A	-0.434	ANKRD13A	ankyrin repeat domain 13A	Plasma Membrane	other
ANKRD28	-0.216	ANKRD28	ankyrin repeat domain 28	Cytoplasm	other
LINC00483	-0.996	ANKRD40CL	ANKRD40 C-terminal like	Other	other
ANKRD49	-0.407	ANKRD49	ankyrin repeat domain 49	Nucleus	transcription regulator
ANKRD50	0.303	ANKRD50	ankyrin repeat domain 50	Other	other
ANO1	0.37	ANO1	anoctamin 1	Plasma Membrane	ion channel
ANO10	-0.372	ANO10	anoctamin 10	Plasma Membrane	ion channel
ANO2	0.243	ANO2	anoctamin 2	Plasma Membrane	ion channel
ANO6	1.08	ANO6	anoctamin 6	Plasma Membrane	ion channel
ANO9	-0.394	ANO9	anoctamin 9	Plasma Membrane	ion channel
ANPEP	-1.699	ANPEP	alanyl aminopeptidase, membrane	Plasma Membrane	peptidase
AOAH	-1.023	AOAH	acyloxyacyl hydrolase	Extracellular Space	enzyme
AP1AR	-0.694	AP1AR	adaptor related protein complex 1 associated regulatory protein	Cytoplasm	other
AP2S1	0.238	AP2S1	adaptor related protein complex 2 subunit sigma 1	Cytoplasm	transporter
APBA2	0.215	APBA2	amyloid beta precursor protein binding family A member 2	Cytoplasm	transporter
APBB1	0.267	APBB1	amyloid beta precursor protein binding family B member 1	Cytoplasm	transcription regulator
APC	-0.231	APC	APC regulator of WNT signaling pathway	Nucleus	enzyme
APCDD1	0.586	APCDD1	APC down-regulated 1	Plasma Membrane	other
APH1A	0.311	APH1A	aph-1 homolog A, gamma-secretase subunit	Cytoplasm	peptidase
APLNR	0.544	APLNR	apelin receptor	Plasma Membrane	G-protein coupled receptor
APLP2	-0.375	APLP2	amyloid beta precursor like protein 2	Cytoplasm	other
APMAP	-0.315	APMAP	adipocyte plasma membrane associated protein	Plasma Membrane	enzyme
APOBEC3A_B	-1.274	APOBEC3A_B		Other	other
APOBEC3B	-1.903	APOBEC3B	apolipoprotein B mRNA editing enzyme catalytic subunit 3B	Cytoplasm	enzyme
APOM	-0.335	APOM	apolipoprotein M	Plasma Membrane	transporter
APPL2	-0.63	APPL2	adaptor protein, phosphotyrosine interacting with PH domain and leucine zipper 2	Cytoplasm	other
APRT	0.241	APRT	adenine phosphoribosyltransferase	Cytoplasm	enzyme
AQP1	0.826	AQP1	aquaporin 1 (Colton blood group)	Plasma Membrane	transporter
AQP11	-0.817	AQP11	aquaporin 11	Plasma Membrane	transporter
AQP3	0.654	AQP3	aquaporin 3 (Gill blood group)	Plasma Membrane	transporter
AQP7	-0.42	AQP7	aquaporin 7	Plasma Membrane	transporter
AQP8	-2.104	AQP8	aquaporin 8	Plasma Membrane	transporter
ARAP3	0.346	ARAP3	ArfGAP with RhoGAP domain, ankyrin repeat and PH domain 3	Cytoplasm	other
AREL1	-0.162	AREL1	apoptosis resistant E3 ubiquitin protein ligase 1	Cytoplasm	enzyme
ARF3	-0.272	ARF3	ADP ribosylation factor 3	Cytoplasm	enzyme
ARF5	0.261	ARF5	ADP ribosylation factor 5	Cytoplasm	enzyme
ARFGAP3	0.5	ARFGAP3	ADP ribosylation factor GTPase activating protein 3	Cytoplasm	transporter
ARFGEF1	-0.187	ARFGEF1	ADP ribosylation factor guanine nucleotide exchange factor 1	Cytoplasm	other
ARFGEF3	0.506	ARFGEF3	ARFGEF family member 3	Other	other
ARFIP2	0.281	ARFIP2	ADP ribosylation factor interacting protein 2	Cytoplasm	other
ARHGAP1	0.288	ARHGAP1	Rho GTPase activating protein 1	Cytoplasm	other
ARHGAP17	-0.296	ARHGAP17	Rho GTPase activating protein 17	Cytoplasm	other
ARHGAP18	-0.383	ARHGAP18	Rho GTPase activating protein 18	Cytoplasm	other
ARHGAP21	-0.332	ARHGAP21	Rho GTPase activating protein 21	Cytoplasm	other
ARHGAP29	0.594	ARHGAP29	Rho GTPase activating protein 29	Cytoplasm	other
ARHGAP31	0.533	ARHGAP31	Rho GTPase activating protein 31	Cytoplasm	other
ARHGAP35	-0.307	ARHGAP35	Rho GTPase activating protein 35	Nucleus	transcription regulator
ARHGAP42	-0.682	ARHGAP42	Rho GTPase activating protein 42	Other	other
TMEM133	-0.408	ARHGAP42	Rho GTPase activating protein 42	Other	other
ARHGEF10	0.278	ARHGEF10	Rho guanine nucleotide exchange factor 10	Cytoplasm	enzyme
ARHGEF3	0.537	ARHGEF3	Rho guanine nucleotide exchange factor 3	Cytoplasm	other
ARHGEF37	-0.712	ARHGEF37	Rho guanine nucleotide exchange factor 37	Other	other
ARHGEF38	0.697	ARHGEF38	Rho guanine nucleotide exchange factor 38	Other	other
ARID1B	0.267	ARID1B	AT-rich interaction domain 1B	Nucleus	transcription regulator
ARID5A	0.412	ARID5A	AT-rich interaction domain 5A	Nucleus	transcription regulator
ARIH2	-0.216	ARIH2	ariadne RBR E3 ubiquitin protein ligase 2	Nucleus	enzyme
ARL6IP5	-0.418	ARL6IP5	ADP ribosylation factor like GTPase 6 interacting protein 5	Cytoplasm	other
ARL8B	-0.247	ARL8B	ADP ribosylation factor like GTPase 8B	Plasma Membrane	enzyme
ARMC9	0.323	ARMC9	armadillo repeat containing 9	Cytoplasm	other
ARMCX2	0.376	ARMCX2	armadillo repeat containing X-linked 2	Other	other
ARMCX3	0.269	ARMCX3	armadillo repeat containing X-linked 3	Cytoplasm	other
ARMCX5-GPRASP2	0.266	ARMCX5-GPRASP2/GPRASP2	G protein-coupled receptor associated sorting protein 2	Plasma Membrane	other
ARMCX6	0.227	ARMCX6	armadillo repeat containing X-linked 6	Other	other
C10orf76	-0.167	ARMH3	armadillo like helical domain containing 3	Other	other
ARMT1	-0.372	ARMT1	acidic residue methyltransferase 1	Other	enzyme
ARNTL	-0.787	ARNTL	aryl hydrocarbon receptor nuclear translocator like	Nucleus	transcription regulator
ARPC2	-0.293	ARPC2	actin related protein 2/3 complex subunit 2	Cytoplasm	other
C15orf38-AP3S2	-0.482	ARPIN/ARPIN-AP3S2	ARPIN-AP3S2 readthrough	Plasma Membrane	other
ARSB	0.436	ARSB	arylsulfatase B	Cytoplasm	enzyme
ARSJ	0.9	ARSJ	arylsulfatase family member J	Extracellular Space	enzyme
ASB13	-0.392	ASB13	ankyrin repeat and SOCS box containing 13	Cytoplasm	other
ASB7	-0.424	ASB7	ankyrin repeat and SOCS box containing 7	Cytoplasm	other
ASCC2	-0.299	ASCC2	activating signal cointegrator 1 complex subunit 2	Nucleus	other
ASCL2	0.388	ASCL2	achaete-scute family bHLH transcription factor 2	Nucleus	transcription regulator
ASPHD2	0.716	ASPHD2	aspartate beta-hydroxylase domain containing 2	Other	enzyme
ASRGL1	0.593	ASRGL1	asparaginase and isoaspartyl peptidase 1	Cytoplasm	enzyme
ASTE1	-0.381	ASTE1	asteroid homolog 1	Other	other
ASXL1	0.213	ASXL1	ASXL transcriptional regulator 1	Nucleus	transcription regulator
ATG101	0.249	ATG101	autophagy related 101	Cytoplasm	other
ATG14	-0.486	ATG14	autophagy related 14	Cytoplasm	other
ATG4A	-0.48	ATG4A	autophagy related 4A cysteine peptidase	Cytoplasm	peptidase
ATL1	-0.485	ATL1	atlastin GTPase 1	Cytoplasm	enzyme
ATOH8	0.277	ATOH8	atonal bHLH transcription factor 8	Nucleus	transcription regulator
ATP1B2	0.247	ATP1B2	ATPase Na+/K+ transporting subunit beta 2	Plasma Membrane	transporter
ATP1B3	-0.541	ATP1B3	ATPase Na+/K+ transporting subunit beta 3	Plasma Membrane	transporter
ATP23	-0.502	ATP23	ATP23 metallopeptidase and ATP synthase assembly factor homolog	Plasma Membrane	kinase
ATP2A3	0.488	ATP2A3	ATPase sarcoplasmic/endoplasmic reticulum Ca2+ transporting 3	Cytoplasm	transporter
ATP2B4	0.484	ATP2B4	ATPase plasma membrane Ca2+ transporting 4	Plasma Membrane	transporter
ATP5C1	-0.246	ATP5F1C	ATP synthase F1 subunit gamma	Cytoplasm	transporter
ATP5J	-0.196	ATP5PF	ATP synthase peripheral stalk subunit F6	Cytoplasm	transporter
ATP6V0A1	-0.248	ATP6V0A1	ATPase H+ transporting V0 subunit a1	Cytoplasm	transporter
ATP6V0B	0.245	ATP6V0B	ATPase H+ transporting V0 subunit b	Cytoplasm	transporter
ATP6V0D1	-0.385	ATP6V0D1	ATPase H+ transporting V0 subunit d1	Cytoplasm	transporter
ATP6V1A	-0.22	ATP6V1A	ATPase H+ transporting V1 subunit A	Plasma Membrane	transporter
ATP6V1D	-0.507	ATP6V1D	ATPase H+ transporting V1 subunit D	Cytoplasm	transporter
ATP6V1E1	-0.245	ATP6V1E1	ATPase H+ transporting V1 subunit E1	Cytoplasm	transporter
ATP6V1F	0.261	ATP6V1F	ATPase H+ transporting V1 subunit F	Cytoplasm	enzyme
ATP6V1G1	0.223	ATP6V1G1	ATPase H+ transporting V1 subunit G1	Cytoplasm	transporter
ATP8A1	-0.349	ATP8A1	ATPase phospholipid transporting 8A1	Cytoplasm	transporter
ATP8B1	-0.184	ATP8B1	ATPase phospholipid transporting 8B1	Plasma Membrane	transporter
ATP9A	-0.265	ATP9A	ATPase phospholipid transporting 9A (putative)	Cytoplasm	transporter
ATXN2L	0.24	ATXN2L	ataxin 2 like	Nucleus	other
AUH	-0.299	AUH	AU RNA binding methylglutaconyl-CoA hydratase	Cytoplasm	enzyme
AVIL	-1.023	AVIL	advillin	Plasma Membrane	other
AXIN1	-0.232	AXIN1	axin 1	Cytoplasm	other
AXIN2	0.309	AXIN2	axin 2	Cytoplasm	other
AZI2	-0.306	AZI2	5-azacytidine induced 2	Cytoplasm	other
B3GALT5	0.702	B3GALT5	beta-1,3-galactosyltransferase 5	Cytoplasm	enzyme
B3GALT5-AS1	1.486	B3GALT5-AS1	B3GALT5 antisense RNA 1	Other	other
B3GNT3	0.242	B3GNT3	UDP-GlcNAc:betaGal beta-1,3-N-acetylglucosaminyltransferase 3	Cytoplasm	enzyme
B3GNT6	0.314	B3GNT6	UDP-GlcNAc:betaGal beta-1,3-N-acetylglucosaminyltransferase 6	Cytoplasm	enzyme
B3GNT7	1.889	B3GNT7	UDP-GlcNAc:betaGal beta-1,3-N-acetylglucosaminyltransferase 7	Cytoplasm	enzyme
B4GALNT2	-1.915	B4GALNT2	beta-1,4-N-acetyl-galactosaminyltransferase 2	Cytoplasm	enzyme
B4GALNT3	0.363	B4GALNT3	beta-1,4-N-acetyl-galactosaminyltransferase 3	Cytoplasm	enzyme
B4GALT2	0.367	B4GALT2	beta-1,4-galactosyltransferase 2	Cytoplasm	enzyme
B4GALT3	0.285	B4GALT3	beta-1,4-galactosyltransferase 3	Cytoplasm	enzyme
B4GALT5	-0.307	B4GALT5	beta-1,4-galactosyltransferase 5	Cytoplasm	enzyme
BACE1	0.264	BACE1	beta-secretase 1	Cytoplasm	peptidase
BACE2	0.598	BACE2	beta-secretase 2	Cytoplasm	peptidase
BAG2	0.387	BAG2	BAG cochaperone 2	Cytoplasm	other
BAG3	0.615	BAG3	BAG cochaperone 3	Cytoplasm	other
BAIAP2	0.364	BAIAP2	BAR/IMD domain containing adaptor protein 2	Plasma Membrane	kinase
BARX2	-0.291	BARX2	BARX homeobox 2	Nucleus	transcription regulator
BCAM	0.321	BCAM	basal cell adhesion molecule (Lutheran blood group)	Plasma Membrane	transmembrane receptor
BCAP31	0.274	BCAP31	B cell receptor associated protein 31	Cytoplasm	transporter
BCKDHB	-0.362	BCKDHB	branched chain keto acid dehydrogenase E1 subunit beta	Cytoplasm	enzyme
BCL2L10	-0.543	BCL2L10	BCL2 like 10	Cytoplasm	other
BCL2L11	-0.419	BCL2L11	BCL2 like 11	Cytoplasm	other
BCL2L2-PABPN1	-0.22	BCL2L2-PABPN1	BCL2L2-PABPN1 readthrough	Other	other
BCL3	0.384	BCL3	BCL3 transcription coactivator	Nucleus	transcription regulator
BCL6B	0.31	BCL6B	BCL6B transcription repressor	Nucleus	transcription regulator
BCL7C	0.198	BCL7C	BAF chromatin remodeling complex subunit BCL7C	Nucleus	other
CXorf23	-0.371	BCLAF3	BCLAF1 and THRAP3 family member 3	Other	other
BCOR	0.237	BCOR	BCL6 corepressor	Nucleus	transcription regulator
BCR	0.327	BCR	BCR activator of RhoGEF and GTPase	Cytoplasm	kinase
BDH2	-0.706	BDH2	3-hydroxybutyrate dehydrogenase 2	Cytoplasm	enzyme
BDKRB1	-0.511	BDKRB1	bradykinin receptor B1	Plasma Membrane	G-protein coupled receptor
BET1L	0.309	BET1L	Bet1 golgi vesicular membrane trafficking protein like	Cytoplasm	transporter
BEX3	0.217	BEX3	brain expressed X-linked 3	Cytoplasm	other
BFAR	0.25	BFAR	bifunctional apoptosis regulator	Cytoplasm	enzyme
BHLHA15	-0.174	BHLHA15	basic helix-loop-helix family member a15	Nucleus	transcription regulator
BHLHE40	0.734	BHLHE40	basic helix-loop-helix family member e40	Nucleus	transcription regulator
BIN1	0.195	BIN1	bridging integrator 1	Nucleus	other
BIRC2	-0.429	BIRC2	baculoviral IAP repeat containing 2	Cytoplasm	enzyme
BIVM	0.532	BIVM	basic, immunoglobulin-like variable motif containing	Extracellular Space	other
BIVM-ERCC5	-0.258	BIVM-ERCC5	BIVM-ERCC5 readthrough	Other	other
BLCAP	0.294	BLCAP	BLCAP apoptosis inducing factor	Other	other
BLOC1S1-RDH5	-0.474	BLOC1S1-RDH5	BLOC1S1-RDH5 readthrough	Other	other
BMF	-0.418	BMF	Bcl2 modifying factor	Cytoplasm	other
BMP1	-0.268	BMP1	bone morphogenetic protein 1	Extracellular Space	peptidase
BMP3	-1.378	BMP3	bone morphogenetic protein 3	Extracellular Space	growth factor
BMP7	0.345	BMP7	bone morphogenetic protein 7	Extracellular Space	growth factor
BMP8B	-0.353	BMP8B	bone morphogenetic protein 8b	Extracellular Space	growth factor
BOC	0.354	BOC	BOC cell adhesion associated, oncogene regulated	Plasma Membrane	other
BOLA1	-0.206	BOLA1	bolA family member 1	Cytoplasm	other
BPGM	-0.283	BPGM	bisphosphoglycerate mutase	Extracellular Space	phosphatase
BPHL	-0.397	BPHL	biphenyl hydrolase like	Cytoplasm	enzyme
BPNT1	-0.499	BPNT1	3'(2'), 5'-bisphosphate nucleotidase 1	Nucleus	phosphatase
BRAP	-0.263	BRAP	BRCA1 associated protein	Cytoplasm	enzyme
BRI3	0.231	BRI3	brain protein I3	Cytoplasm	other
BRINP3	-1.835	BRINP3	BMP/retinoic acid inducible neural specific 3	Cytoplasm	other
BSG	-0.482	BSG	basigin (Ok blood group)	Plasma Membrane	transporter
BTBD3	-0.461	BTBD3	BTB domain containing 3	Other	other
BTBD6	0.232	BTBD6	BTB domain containing 6	Cytoplasm	other
KIAA1107	-0.467	BTBD8	BTB domain containing 8	Nucleus	other
BTBD9	-0.174	BTBD9	BTB domain containing 9	Other	other
BTF3P9	-0.167	BTF3P9	basic transcription factor 3 pseudogene 9	Other	other
BTG2	0.683	BTG2	BTG anti-proliferation factor 2	Nucleus	transcription regulator
BTG3	0.439	BTG3	BTG anti-proliferation factor 3	Nucleus	other
BTNL8	-0.682	BTNL8	butyrophilin like 8	Plasma Membrane	other
BYSL	0.407	BYSL	bystin like	Nucleus	other
C11orf49	0.216	C11orf49	chromosome 11 open reading frame 49	Nucleus	other
C11orf53	-0.441	C11orf53	chromosome 11 open reading frame 53	Other	other
C12orf57	0.455	C12orf57	chromosome 12 open reading frame 57	Cytoplasm	other
C16orf72	-0.222	C16orf72	chromosome 16 open reading frame 72	Other	other
C19orf12	-0.161	C19orf12	chromosome 19 open reading frame 12	Cytoplasm	other
C19orf48	0.328	C19orf48	chromosome 19 open reading frame 48	Other	other
C1orf115	-0.637	C1orf115	chromosome 1 open reading frame 115	Other	other
C1orf198	0.434	C1orf198	chromosome 1 open reading frame 198	Cytoplasm	other
C1orf220	-0.27	C1orf220	chromosome 1 putative open reading frame 220	Other	other
C1QTNF1	0.439	C1QTNF1	C1q and TNF related 1	Extracellular Space	other
C1QTNF3-AMACR	-1.111	C1QTNF3-AMACR	C1QTNF3-AMACR readthrough (NMD candidate)	Other	other
C1QTNF5	0.17	C1QTNF5	C1q and TNF related 5	Plasma Membrane	transmembrane receptor
C1RL-AS1	0.315	C1RL-AS1	C1RL antisense RNA 1	Other	other
C2	1.026	C2	complement C2	Extracellular Space	peptidase
C22orf46	-0.291	C22orf46	CTA-216E10.6	Other	other
C2CD2	0.258	C2CD2	C2 calcium dependent domain containing 2	Cytoplasm	other
C2CD2L	-0.407	C2CD2L	C2CD2 like	Cytoplasm	transporter
C2CD5	-0.563	C2CD5	C2 calcium dependent domain containing 5	Cytoplasm	other
C2orf42	-0.21	C2orf42	chromosome 2 open reading frame 42	Nucleus	other
C2orf49	-0.305	C2orf49	chromosome 2 open reading frame 49	Nucleus	other
C2orf69	-0.276	C2orf69	chromosome 2 open reading frame 69	Other	other
C2orf88	-0.418	C2orf88	chromosome 2 open reading frame 88	Other	other
C3	1.363	C3	complement C3	Extracellular Space	peptidase
C3orf62	-0.3	C3orf62	chromosome 3 open reading frame 62	Other	other
C3orf70	0.196	C3orf70	chromosome 3 open reading frame 70	Other	other
C4B_2	0.609	C4B_2	complement component 4B (Chido blood group), copy 2	Other	other
C4orf19	-0.26	C4orf19	chromosome 4 open reading frame 19	Nucleus	other
C4orf33	-0.476	C4orf33	chromosome 4 open reading frame 33	Other	other
C4orf36	-0.339	C4orf36	chromosome 4 open reading frame 36	Other	other
C4orf46	0.159	C4orf46	chromosome 4 open reading frame 46	Other	other
C5orf63	-0.495	C5orf63	chromosome 5 open reading frame 63	Cytoplasm	other
C6orf136	-0.218	C6orf136	chromosome 6 open reading frame 136	Cytoplasm	other
C7	0.985	C7	complement C7	Extracellular Space	other
C7orf31	-0.775	C7orf31	chromosome 7 open reading frame 31	Cytoplasm	transporter
C9orf131	0.319	C9orf131	chromosome 9 open reading frame 131	Other	other
C9orf78	-0.263	C9orf78	chromosome 9 open reading frame 78	Other	other
C9orf85	-0.464	C9orf85	chromosome 9 open reading frame 85	Other	other
CA12	-0.365	CA12	carbonic anhydrase 12	Plasma Membrane	enzyme
CA13	-0.422	CA13	carbonic anhydrase 13	Cytoplasm	enzyme
CA2	-0.357	CA2	carbonic anhydrase 2	Cytoplasm	enzyme
CA4	-0.877	CA4	carbonic anhydrase 4	Plasma Membrane	enzyme
CA8	0.531	CA8	carbonic anhydrase 8	Cytoplasm	enzyme
CAB39	-0.455	CAB39	calcium binding protein 39	Cytoplasm	enzyme
C10orf107	0.186	CABCOCO1	ciliary associated calcium binding coiled-coil 1	Cytoplasm	other
CACNA1C	0.297	CACNA1C	calcium voltage-gated channel subunit alpha1 C	Plasma Membrane	ion channel
CACNA1F	-0.184	CACNA1F	calcium voltage-gated channel subunit alpha1 F	Plasma Membrane	ion channel
CACNA2D2	0.346	CACNA2D2	calcium voltage-gated channel auxiliary subunit alpha2delta 2	Plasma Membrane	ion channel
CACNB1	-0.385	CACNB1	calcium voltage-gated channel auxiliary subunit beta 1	Plasma Membrane	ion channel
CADM1	0.362	CADM1	cell adhesion molecule 1	Plasma Membrane	other
CALM1	-0.324	CALM1 (includes others)	calmodulin 1	Cytoplasm	other
CALM3	0.201	CALM1 (includes others)	calmodulin 1	Cytoplasm	other
CALU	0.487	CALU	calumenin	Cytoplasm	other
CAMK2D	-0.244	CAMK2D	calcium/calmodulin dependent protein kinase II delta	Cytoplasm	kinase
CAMK2G	-0.302	CAMK2G	calcium/calmodulin dependent protein kinase II gamma	Cytoplasm	kinase
CAMK2N1	-0.272	CAMK2N1	calcium/calmodulin dependent protein kinase II inhibitor 1	Plasma Membrane	kinase
CANT1	0.362	CANT1	calcium activated nucleotidase 1	Extracellular Space	enzyme
CAP2	0.611	CAP2	cyclase associated actin cytoskeleton regulatory protein 2	Plasma Membrane	other
CAPN2	-0.409	CAPN2	calpain 2	Cytoplasm	peptidase
CAPN7	-0.22	CAPN7	calpain 7	Cytoplasm	peptidase
CARD6	0.622	CARD6	caspase recruitment domain family member 6	Cytoplasm	other
CASP3	-0.397	CASP3	caspase 3	Cytoplasm	peptidase
CASP6	-0.31	CASP6	caspase 6	Cytoplasm	peptidase
CAST	-0.256	CAST	calpastatin	Cytoplasm	peptidase
CAT	-0.454	CAT	catalase	Cytoplasm	enzyme
CAV1	0.888	CAV1	caveolin 1	Plasma Membrane	transmembrane receptor
PTRF	0.663	CAVIN1	caveolae associated protein 1	Nucleus	transcription regulator
SDPR	0.313	CAVIN2	caveolae associated protein 2	Plasma Membrane	other
PRKCDBP	0.414	CAVIN3	caveolae associated protein 3	Cytoplasm	other
CBR4	-0.375	CBR4	carbonyl reductase 4	Cytoplasm	enzyme
CBSL	-0.254	CBS/CBSL	cystathionine beta-synthase	Cytoplasm	enzyme
CBX1	-0.16	CBX1	chromobox 1	Nucleus	transcription regulator
CBX4	0.237	CBX4	chromobox 4	Nucleus	transcription regulator
CBY1	0.217	CBY1	chibby family member 1, beta catenin antagonist	Cytoplasm	other
CCAR2	0.223	CCAR2	cell cycle and apoptosis regulator 2	Cytoplasm	peptidase
CCDC112	-0.514	CCDC112	coiled-coil domain containing 112	Extracellular Space	other
CCDC125	-0.403	CCDC125	coiled-coil domain containing 125	Cytoplasm	other
CCDC13	-0.273	CCDC13	coiled-coil domain containing 13	Cytoplasm	other
CCDC146	-0.441	CCDC146	coiled-coil domain containing 146	Cytoplasm	other
CCDC17	-0.36	CCDC17	coiled-coil domain containing 17	Other	other
CCDC186	-0.277	CCDC186	coiled-coil domain containing 186	Cytoplasm	other
CCDC30	-0.225	CCDC30	coiled-coil domain containing 30	Cytoplasm	other
CCDC68	-0.778	CCDC68	coiled-coil domain containing 68	Cytoplasm	other
CCDC82	-0.306	CCDC82	coiled-coil domain containing 82	Other	other
CCDC84	-0.395	CCDC84	coiled-coil domain containing 84	Other	other
CCDC89	-0.273	CCDC89	coiled-coil domain containing 89	Nucleus	other
CCDC90B	-0.214	CCDC90B	coiled-coil domain containing 90B	Cytoplasm	other
CCDC93	-0.276	CCDC93	coiled-coil domain containing 93	Extracellular Space	other
CCL13	-0.493	CCL13	C-C motif chemokine ligand 13	Extracellular Space	cytokine
CCL15-CCL14	-0.37	CCL15-CCL14	CCL15-CCL14 readthrough (NMD candidate)	Other	other
CCL20	1.239	CCL20	C-C motif chemokine ligand 20	Extracellular Space	cytokine
CCL21	1.066	CCL21	C-C motif chemokine ligand 21	Extracellular Space	cytokine
CYR61	1.013	CCN1	cellular communication network factor 1	Extracellular Space	other
CCND1	0.37	CCND1	cyclin D1	Nucleus	transcription regulator
CCND2	0.768	CCND2	cyclin D2	Nucleus	other
CCND3	0.332	CCND3	cyclin D3	Nucleus	kinase
CCNDBP1	-0.316	CCNDBP1	cyclin D1 binding protein 1	Nucleus	other
CCNE2	-0.527	CCNE2	cyclin E2	Nucleus	other
CCNJL	-0.65	CCNJL	cyclin J like	Other	other
FAM58DP	0.223	CCNQP3	CCNQ pseudogene 3	Other	other
CCNT2	-0.253	CCNT2	cyclin T2	Nucleus	transcription regulator
CCZ1B	-0.174	CCZ1/CCZ1B	CCZ1 homolog B, vacuolar protein trafficking and biogenesis associated	Cytoplasm	other
CD177	-0.927	CD177	CD177 molecule	Cytoplasm	other
CD1A	-0.213	CD1A	CD1a molecule	Plasma Membrane	other
CD200	0.419	CD200	CD200 molecule	Plasma Membrane	other
CD276	0.343	CD276	CD276 molecule	Plasma Membrane	other
CD2AP	-0.592	CD2AP	CD2 associated protein	Cytoplasm	other
CD300LF	-0.245	CD300LF	CD300 molecule like family member f	Plasma Membrane	other
CD34	0.818	CD34	CD34 molecule	Plasma Membrane	other
CD40	0.266	CD40	CD40 molecule	Plasma Membrane	transmembrane receptor
CD44	0.556	CD44	CD44 molecule (Indian blood group)	Plasma Membrane	other
CD46	-0.243	CD46	CD46 molecule	Plasma Membrane	transmembrane receptor
CD5	0.361	CD5	CD5 molecule	Plasma Membrane	transmembrane receptor
CD58	-0.6	CD58	CD58 molecule	Plasma Membrane	transmembrane receptor
CD74	0.854	CD74	CD74 molecule	Plasma Membrane	transmembrane receptor
CD81	0.611	CD81	CD81 molecule	Plasma Membrane	other
CD82	0.749	CD82	CD82 molecule	Plasma Membrane	other
CD83	0.275	CD83	CD83 molecule	Plasma Membrane	transmembrane receptor
CD9	-0.262	CD9	CD9 molecule	Plasma Membrane	other
CD99	0.249	CD99	CD99 molecule (Xg blood group)	Plasma Membrane	other
CDC14A	-0.823	CDC14A	cell division cycle 14A	Nucleus	phosphatase
CDC42BPA	-0.508	CDC42BPA	CDC42 binding protein kinase alpha	Cytoplasm	kinase
CDC42EP1	0.55	CDC42EP1	CDC42 effector protein 1	Extracellular Space	other
CDC42EP5	0.385	CDC42EP5	CDC42 effector protein 5	Cytoplasm	other
CDH17	-0.387	CDH17	cadherin 17	Plasma Membrane	transporter
CDH3	0.968	CDH3	cadherin 3	Plasma Membrane	other
CDH5	0.557	CDH5	cadherin 5	Plasma Membrane	other
CDHR2	-0.941	CDHR2	cadherin related family member 2	Plasma Membrane	other
CDK12	0.197	CDK12	cyclin dependent kinase 12	Nucleus	kinase
CDK13	-0.148	CDK13	cyclin dependent kinase 13	Nucleus	kinase
CDK19	-0.388	CDK19	cyclin dependent kinase 19	Nucleus	kinase
CDK20	-0.329	CDK20	cyclin dependent kinase 20	Nucleus	kinase
CDKN2B	-0.699	CDKN2B	cyclin dependent kinase inhibitor 2B	Nucleus	transcription regulator
CDX1	0.34	CDX1	caudal type homeobox 1	Nucleus	transcription regulator
CEACAM1	-0.53	CEACAM1	CEA cell adhesion molecule 1	Plasma Membrane	transporter
CEACAM7	-0.44	CEACAM7	CEA cell adhesion molecule 7	Plasma Membrane	other
CEACAM8	-0.334	CEACAM8	CEA cell adhesion molecule 8	Plasma Membrane	other
CEBPB	0.351	CEBPB	CCAAT enhancer binding protein beta	Nucleus	transcription regulator
CELA3A	-0.491	CELA3A	chymotrypsin like elastase 3A	Other	peptidase
CELSR1	0.624	CELSR1	cadherin EGF LAG seven-pass G-type receptor 1	Plasma Membrane	G-protein coupled receptor
CENPBD1	-0.172	CENPBD1	CENPB DNA-binding domain containing 1	Other	other
CENPJ	-0.382	CENPJ	centromere protein J	Nucleus	transcription regulator
CENPV	-0.274	CENPV	centromere protein V	Nucleus	other
CEP152	-0.292	CEP152	centrosomal protein 152	Cytoplasm	other
CEP44	-0.302	CEP44	centrosomal protein 44	Cytoplasm	other
CERK	-0.332	CERK	ceramide kinase	Plasma Membrane	kinase
CETN3	-0.416	CETN3	centrin 3	Cytoplasm	other
C3orf67	0.409	CFAP20DC	CFAP20 domain containing	Other	other
CGN	-0.546	CGN	cingulin	Plasma Membrane	other
CH25H	0.954	CH25H	cholesterol 25-hydroxylase	Cytoplasm	enzyme
CHAD	-0.761	CHAD	chondroadherin	Extracellular Space	other
CHD3	0.225	CHD3	chromodomain helicase DNA binding protein 3	Nucleus	enzyme
CHD4	0.317	CHD4	chromodomain helicase DNA binding protein 4	Nucleus	enzyme
CHD7	0.262	CHD7	chromodomain helicase DNA binding protein 7	Nucleus	enzyme
CHID1	0.209	CHID1	chitinase domain containing 1	Extracellular Space	other
CHKB-CPT1B	-0.447	CHKB-CPT1B	CHKB-CPT1B readthrough (NMD candidate)	Other	other
CHM	-0.245	CHM	CHM Rab escort protein	Cytoplasm	enzyme
CHMP2A	-0.221	CHMP2A	charged multivesicular body protein 2A	Cytoplasm	other
CHMP4B	-0.213	CHMP4B	charged multivesicular body protein 4B	Cytoplasm	other
CHMP5	-0.401	CHMP5	charged multivesicular body protein 5	Cytoplasm	other
CHN2	-0.311	CHN2	chimerin 2	Cytoplasm	other
CHP1	-0.403	CHP1	calcineurin like EF-hand protein 1	Cytoplasm	other
CHPF	0.505	CHPF	chondroitin polymerizing factor	Cytoplasm	enzyme
CHPF2	0.253	CHPF2	chondroitin polymerizing factor 2	Cytoplasm	enzyme
CHPT1	-0.327	CHPT1	choline phosphotransferase 1	Cytoplasm	enzyme
CHST14	0.202	CHST14	carbohydrate sulfotransferase 14	Cytoplasm	enzyme
CHST5	0.718	CHST5	carbohydrate sulfotransferase 5	Cytoplasm	enzyme
CHSY1	0.278	CHSY1	chondroitin sulfate synthase 1	Cytoplasm	enzyme
CIART	0.284	CIART	circadian associated repressor of transcription	Nucleus	other
CIB1	-0.203	CIB1	calcium and integrin binding 1	Nucleus	other
CIC	0.259	CIC	capicua transcriptional repressor	Nucleus	transcription regulator
CIPC	-0.629	CIPC	CLOCK interacting pacemaker	Nucleus	other
CKAP4	0.41	CKAP4	cytoskeleton associated protein 4	Cytoplasm	other
CKMT2	-0.334	CKMT2	creatine kinase, mitochondrial 2	Cytoplasm	kinase
CLCA3P	-0.243	CLCA3P	chloride channel accessory 3, pseudogene	Other	other
CLCA4	-1.538	CLCA4	chloride channel accessory 4	Plasma Membrane	ion channel
CLCN4	0.206	CLCN4	chloride voltage-gated channel 4	Plasma Membrane	ion channel
CLDN12	0.434	CLDN12	claudin 12	Plasma Membrane	other
CLDN3	0.204	CLDN3	claudin 3	Plasma Membrane	transmembrane receptor
CLDN7	-0.167	CLDN7	claudin 7	Plasma Membrane	other
CLIP2	-0.509	CLIP2	CAP-Gly domain containing linker protein 2	Cytoplasm	transcription regulator
CLIP3	0.313	CLIP3	CAP-Gly domain containing linker protein 3	Plasma Membrane	other
CLK2	-0.289	CLK2	CDC like kinase 2	Nucleus	kinase
CLN5	-0.513	CLN5	CLN5 intracellular trafficking protein	Cytoplasm	other
CLPX	-0.22	CLPX	caseinolytic mitochondrial matrix peptidase chaperone subunit X	Cytoplasm	enzyme
CLRN2	-0.228	CLRN2	clarin 2	Other	other
CLRN3	-0.273	CLRN3	clarin 3	Cytoplasm	other
CLSTN3	0.362	CLSTN3	calsyntenin 3	Plasma Membrane	other
CLTCL1	0.268	CLTCL1	clathrin heavy chain like 1	Plasma Membrane	other
CLU	0.908	CLU	clusterin	Cytoplasm	other
CLYBL	-0.372	CLYBL	citramalyl-CoA lyase	Cytoplasm	enzyme
CMAHP	-0.646	CMAHP	cytidine monophospho-N-acetylneuraminic acid hydroxylase, pseudogene	Cytoplasm	other
CMAS	-0.576	CMAS	cytidine monophosphate N-acetylneuraminic acid synthetase	Nucleus	enzyme
CMBL	-0.655	CMBL	carboxymethylenebutenolidase homolog	Cytoplasm	enzyme
CMIP	0.25	CMIP	c-Maf inducing protein	Cytoplasm	other
CMPK2	-0.419	CMPK2	cytidine/uridine monophosphate kinase 2	Cytoplasm	kinase
CNIH4	-0.441	CNIH4	cornichon family AMPA receptor auxiliary protein 4	Plasma Membrane	other
CNKSR3	-0.764	CNKSR3	CNKSR family member 3	Plasma Membrane	kinase
LECT1	0.243	CNMD	chondromodulin	Extracellular Space	other
CNN1	0.867	CNN1	calponin 1	Cytoplasm	other
CNN2	0.616	CNN2	calponin 2	Cytoplasm	other
CNOT2	-0.148	CNOT2	CCR4-NOT transcription complex subunit 2	Nucleus	transcription regulator
CNPY2	0.35	CNPY2	canopy FGF signaling regulator 2	Plasma Membrane	other
CNPY3	0.238	CNPY3	canopy FGF signaling regulator 3	Cytoplasm	other
CNST	-0.452	CNST	consortin, connexin sorting protein	Cytoplasm	other
CNTFR	-1.131	CNTFR	ciliary neurotrophic factor receptor	Plasma Membrane	transmembrane receptor
CNTN4	-1.173	CNTN4	contactin 4	Plasma Membrane	enzyme
COG3	-0.241	COG3	component of oligomeric golgi complex 3	Cytoplasm	other
COL10A1	-0.203	COL10A1	collagen type X alpha 1 chain	Extracellular Space	other
COL14A1	0.688	COL14A1	collagen type XIV alpha 1 chain	Extracellular Space	other
COL15A1	0.473	COL15A1	collagen type XV alpha 1 chain	Extracellular Space	other
COL1A1	0.628	COL1A1	collagen type I alpha 1 chain	Extracellular Space	other
COL1A2	0.605	COL1A2	collagen type I alpha 2 chain	Extracellular Space	other
COL5A1	0.375	COL5A1	collagen type V alpha 1 chain	Extracellular Space	other
COL6A2	0.364	COL6A2	collagen type VI alpha 2 chain	Extracellular Space	other
COLGALT2	0.238	COLGALT2	collagen beta(1-O)galactosyltransferase 2	Cytoplasm	enzyme
COMMD2	-0.216	COMMD2	COMM domain containing 2	Other	other
COMT	0.296	COMT	catechol-O-methyltransferase	Cytoplasm	enzyme
COPZ2	0.403	COPZ2	COPI coat complex subunit zeta 2	Cytoplasm	transporter
COQ3	-0.343	COQ3	coenzyme Q3, methyltransferase	Cytoplasm	enzyme
COQ5	-0.281	COQ5	coenzyme Q5, methyltransferase	Cytoplasm	enzyme
COTL1	0.363	COTL1	coactosin like F-actin binding protein 1	Cytoplasm	other
COX18	-0.399	COX18	cytochrome c oxidase assembly factor COX18	Cytoplasm	other
COX20	-0.228	COX20	cytochrome c oxidase assembly factor COX20	Cytoplasm	other
COX5B	-0.251	COX5B	cytochrome c oxidase subunit 5B	Cytoplasm	enzyme
COX7A1	0.256	COX7A1	cytochrome c oxidase subunit 7A1	Cytoplasm	enzyme
COX7A2L	0.153	COX7A2L	cytochrome c oxidase subunit 7A2 like	Cytoplasm	enzyme
CPB1	1.362	CPB1	carboxypeptidase B1	Extracellular Space	peptidase
CPB2	-0.216	CPB2	carboxypeptidase B2	Extracellular Space	peptidase
CPE	0.522	CPE	carboxypeptidase E	Cytoplasm	peptidase
CPEB3	-0.367	CPEB3	cytoplasmic polyadenylation element binding protein 3	Cytoplasm	translation regulator
CPSF6	0.224	CPSF6	cleavage and polyadenylation specific factor 6	Nucleus	other
CPT1A	-0.753	CPT1A	carnitine palmitoyltransferase 1A	Cytoplasm	enzyme
CPT2	-0.462	CPT2	carnitine palmitoyltransferase 2	Cytoplasm	enzyme
CRACR2A	0.525	CRACR2A	calcium release activated channel regulator 2A	Cytoplasm	other
CRBN	-0.296	CRBN	cereblon	Cytoplasm	enzyme
CREB3	0.257	CREB3	cAMP responsive element binding protein 3	Nucleus	transcription regulator
CREB3L1	0.897	CREB3L1	cAMP responsive element binding protein 3 like 1	Nucleus	transcription regulator
CREB3L2	0.604	CREB3L2	cAMP responsive element binding protein 3 like 2	Nucleus	transcription regulator
CREB3L3	-1.123	CREB3L3	cAMP responsive element binding protein 3 like 3	Cytoplasm	transcription regulator
CREBRF	-0.54	CREBRF	CREB3 regulatory factor	Nucleus	transcription regulator
CREM	0.258	CREM	cAMP responsive element modulator	Nucleus	transcription regulator
CRIM1	0.2	CRIM1	cysteine rich transmembrane BMP regulator 1	Extracellular Space	kinase
CRIP2	0.425	CRIP2	cysteine rich protein 2	Nucleus	other
CRISPLD2	0.753	CRISPLD2	cysteine rich secretory protein LCCL domain containing 2	Cytoplasm	other
CRLS1	-0.228	CRLS1	cardiolipin synthase 1	Cytoplasm	enzyme
CROT	-1.063	CROT	carnitine O-octanoyltransferase	Cytoplasm	enzyme
CRSP8P	0.458	CRSP8P	mediator complex subunit 27 pseudogene	Other	other
CRTC3	0.545	CRTC3	CREB regulated transcription coactivator 3	Nucleus	other
CRY2	0.221	CRY2	cryptochrome circadian regulator 2	Nucleus	enzyme
CRYAB	0.909	CRYAB	crystallin alpha B	Nucleus	other
CRYBB3	-0.27	CRYBB3	crystallin beta B3	Other	other
AIM1	-0.415	CRYBG1	crystallin beta-gamma domain containing 1	Extracellular Space	other
CRYL1	-0.579	CRYL1	crystallin lambda 1	Cytoplasm	enzyme
CRYZL1	-0.301	CRYZL1	crystallin zeta like 1	Cytoplasm	enzyme
CSRNP1	0.631	CSRNP1	cysteine and serine rich nuclear protein 1	Nucleus	transcription regulator
CSRP2	0.27	CSRP2	cysteine and glycine rich protein 2	Nucleus	other
CSTF2	-0.455	CSTF2	cleavage stimulation factor subunit 2	Nucleus	other
CTDNEP1	0.222	CTDNEP1	CTD nuclear envelope phosphatase 1	Extracellular Space	phosphatase
CTDSP2	-0.304	CTDSP2	CTD small phosphatase 2	Nucleus	phosphatase
CTDSPL2	-0.261	CTDSPL2	CTD small phosphatase like 2	Nucleus	phosphatase
CTNNAL1	0.447	CTNNAL1	catenin alpha like 1	Plasma Membrane	other
CTSA	-0.282	CTSA	cathepsin A	Cytoplasm	peptidase
CTSL3P	-0.211	CTSL3P	cathepsin L family member 3, pseudogene	Other	other
CTSV	-0.622	CTSV	cathepsin V	Cytoplasm	peptidase
CUL3	-0.217	CUL3	cullin 3	Nucleus	enzyme
CUTA	0.289	CUTA	cutA divalent cation tolerance homolog	Cytoplasm	other
CX3CL1	0.444	CX3CL1	C-X3-C motif chemokine ligand 1	Extracellular Space	cytokine
CXCL1	0.761	CXCL1	C-X-C motif chemokine ligand 1	Extracellular Space	cytokine
CXCL3	0.364	CXCL3	C-X-C motif chemokine ligand 3	Extracellular Space	cytokine
CXCR4	0.731	CXCR4	C-X-C motif chemokine receptor 4	Plasma Membrane	G-protein coupled receptor
CXorf56	-0.339	CXorf56	chromosome X open reading frame 56	Extracellular Space	other
CYB5B	-0.234	CYB5B	cytochrome b5 type B	Cytoplasm	enzyme
CYB5R1	0.322	CYB5R1	cytochrome b5 reductase 1	Cytoplasm	enzyme
CYB5R4	-0.349	CYB5R4	cytochrome b5 reductase 4	Cytoplasm	enzyme
CYBA	0.3	CYBA	cytochrome b-245 alpha chain	Cytoplasm	enzyme
CYFIP1	-0.351	CYFIP1	cytoplasmic FMR1 interacting protein 1	Cytoplasm	translation regulator
CYP2B6	-1.851	CYP2B6	cytochrome P450 family 2 subfamily B member 6	Cytoplasm	enzyme
CYP2B7P	-2.014	CYP2B7P	cytochrome P450 family 2 subfamily B member 7, pseudogene	Other	other
CYP2C9	-0.628	CYP2C9	cytochrome P450 family 2 subfamily C member 9	Cytoplasm	enzyme
CYP2R1	-0.472	CYP2R1	cytochrome P450 family 2 subfamily R member 1	Cytoplasm	enzyme
CYP39A1	0.55	CYP39A1	cytochrome P450 family 39 subfamily A member 1	Cytoplasm	enzyme
CYP4F12	-0.544	CYP4F12	cytochrome P450 family 4 subfamily F member 12	Cytoplasm	enzyme
CYP4X1	0.668	CYP4X1	cytochrome P450 family 4 subfamily X member 1	Cytoplasm	enzyme
DACOR1	-0.471	DACOR1	DNMT1-associated colon cancer repressed lncRNA 1	Other	other
DAG1	0.268	DAG1	dystroglycan 1	Plasma Membrane	transmembrane receptor
DAP	0.263	DAP	death associated protein	Cytoplasm	transcription regulator
DAPK2	-0.501	DAPK2	death associated protein kinase 2	Cytoplasm	kinase
DAPP1	1.048	DAPP1	dual adaptor of phosphotyrosine and 3-phosphoinositides 1	Cytoplasm	other
DBN1	0.258	DBN1	drebrin 1	Cytoplasm	other
DBNDD1	0.214	DBNDD1	dysbindin domain containing 1	Other	other
DBT	-0.343	DBT	dihydrolipoamide branched chain transacylase E2	Cytoplasm	enzyme
DCAF8	-0.188	DCAF8	DDB1 and CUL4 associated factor 8	Nucleus	other
DCHS1	0.266	DCHS1	dachsous cadherin-related 1	Plasma Membrane	other
DCLK1	0.409	DCLK1	doublecortin like kinase 1	Plasma Membrane	kinase
DCLRE1C	-0.306	DCLRE1C	DNA cross-link repair 1C	Nucleus	enzyme
DCPS	0.359	DCPS	decapping enzyme, scavenger	Nucleus	enzyme
DCST2	-0.26	DCST2	DC-STAMP domain containing 2	Other	other
DCUN1D1	-0.449	DCUN1D1	defective in cullin neddylation 1 domain containing 1	Nucleus	other
DDAH2	-0.482	DDAH2	dimethylarginine dimethylaminohydrolase 2	Cytoplasm	enzyme
DDOST	0.23	DDOST	dolichyl-diphosphooligosaccharide--protein glycosyltransferase non-catalytic subunit	Cytoplasm	enzyme
DDX24	0.28	DDX24	DEAD-box helicase 24	Nucleus	enzyme
DDX46	-0.187	DDX46	DEAD-box helicase 46	Nucleus	enzyme
DDX6	0.237	DDX6	DEAD-box helicase 6	Nucleus	enzyme
DDX60	-0.672	DDX60	DExD/H-box helicase 60	Cytoplasm	enzyme
DDX60L	-0.659	DDX60L	DExD/H-box 60 like	Other	other
DEF8	0.256	DEF8	differentially expressed in FDCP 8 homolog	Other	other
DEFB1	-0.449	DEFB1	defensin beta 1	Extracellular Space	other
DEFB116	-0.21	DEFB116	defensin beta 116	Extracellular Space	other
DEFB134	-0.179	DEFB134	defensin beta 134	Other	other
FAM45A	-0.528	DENND10	DENN domain containing 10	Other	other
FAM45BP	-0.324	DENND10P1	DENND10 pseudogene 1	Other	other
DENND1B	-0.392	DENND1B	DENN domain containing 1B	Other	other
ST5	0.59	DENND2B	DENN domain containing 2B	Cytoplasm	enzyme
DENND5A	0.496	DENND5A	DENN domain containing 5A	Cytoplasm	other
DENND5B	-0.51	DENND5B	DENN domain containing 5B	Cytoplasm	other
DEPDC7	-0.382	DEPDC7	DEP domain containing 7	Cytoplasm	other
DES	1.056	DES	desmin	Cytoplasm	other
DEXI	0.236	DEXI	Dexi homolog	Other	other
DGKA	-0.376	DGKA	diacylglycerol kinase alpha	Cytoplasm	kinase
DGKD	-0.336	DGKD	diacylglycerol kinase delta	Cytoplasm	kinase
DGKZ	0.18	DGKZ	diacylglycerol kinase zeta	Cytoplasm	kinase
DHCR7	0.37	DHCR7	7-dehydrocholesterol reductase	Cytoplasm	enzyme
DHDDS	-0.252	DHDDS	dehydrodolichyl diphosphate synthase subunit	Cytoplasm	enzyme
DHFR2	-0.2	DHFR2	dihydrofolate reductase 2	Cytoplasm	enzyme
DHRS11	-0.594	DHRS11	dehydrogenase/reductase 11	Other	enzyme
DHRS9	-0.77	DHRS9	dehydrogenase/reductase 9	Cytoplasm	enzyme
DHX30	0.223	DHX30	DExH-box helicase 30	Nucleus	enzyme
DHX35	-0.278	DHX35	DEAH-box helicase 35	Other	enzyme
CXorf36	0.306	DIPK2B	divergent protein kinase domain 2B	Other	other
DLG3	-0.207	DLG3	discs large MAGUK scaffold protein 3	Plasma Membrane	kinase
DLG5	0.229	DLG5	discs large MAGUK scaffold protein 5	Plasma Membrane	other
DLGAP4	0.343	DLGAP4	DLG associated protein 4	Plasma Membrane	other
DLL1	0.378	DLL1	delta like canonical Notch ligand 1	Plasma Membrane	enzyme
DLL4	0.331	DLL4	delta like canonical Notch ligand 4	Extracellular Space	other
ATP5S	-0.295	DMAC2L	distal membrane arm assembly complex 2 like	Cytoplasm	transporter
DMKN	0.262	DMKN	dermokine	Extracellular Space	other
DMRTA1	-0.316	DMRTA1	DMRT like family A1	Nucleus	transcription regulator
DMTF1	-0.431	DMTF1	cyclin D binding myb like transcription factor 1	Nucleus	transcription regulator
DNAAF1	-0.146	DNAAF1	dynein axonemal assembly factor 1	Cytoplasm	other
DNAAF5	0.251	DNAAF5	dynein axonemal assembly factor 5	Cytoplasm	other
DNAH1	-0.398	DNAH1	dynein axonemal heavy chain 1	Extracellular Space	other
DNAH7	-0.646	DNAH7	dynein axonemal heavy chain 7	Cytoplasm	other
DNAJB1	0.249	DNAJB1	DnaJ heat shock protein family (Hsp40) member B1	Nucleus	transcription regulator
DNAJB5	0.388	DNAJB5	DnaJ heat shock protein family (Hsp40) member B5	Cytoplasm	other
DNAJC13	-0.42	DNAJC13	DnaJ heat shock protein family (Hsp40) member C13	Cytoplasm	other
DNAJC19	-0.282	DNAJC19	DnaJ heat shock protein family (Hsp40) member C19	Cytoplasm	other
DNAJC25-GNG10	-0.201	DNAJC25-GNG10	DNAJC25-GNG10 readthrough	Other	other
DNAJC28	-0.344	DNAJC28	DnaJ heat shock protein family (Hsp40) member C28	Other	other
DNAJC6	0.268	DNAJC6	DnaJ heat shock protein family (Hsp40) member C6	Cytoplasm	other
DNAJC8	-0.307	DNAJC8	DnaJ heat shock protein family (Hsp40) member C8	Nucleus	other
DNALI1	0.427	DNALI1	dynein axonemal light intermediate chain 1	Cytoplasm	other
DNM1L	-0.32	DNM1L	dynamin 1 like	Cytoplasm	enzyme
DOC2B	0.463	DOC2B	double C2 domain beta	Cytoplasm	transporter
DOCK1	-0.381	DOCK1	dedicator of cytokinesis 1	Cytoplasm	other
DOK1	0.207	DOK1	docking protein 1	Plasma Membrane	kinase
DOLPP1	-0.306	DOLPP1	dolichyldiphosphatase 1	Cytoplasm	enzyme
DPEP1	-0.847	DPEP1	dipeptidase 1	Cytoplasm	peptidase
DPP10	-0.978	DPP10	dipeptidyl peptidase like 10	Extracellular Space	peptidase
DPP3	-0.36	DPP3	dipeptidyl peptidase 3	Cytoplasm	peptidase
DPP7	0.32	DPP7	dipeptidyl peptidase 7	Cytoplasm	peptidase
DPY19L2P4	-0.273	DPY19L2P4	DPY19L2 pseudogene 4	Other	other
DPYD	0.334	DPYD	dihydropyrimidine dehydrogenase	Cytoplasm	enzyme
DPYSL3	0.502	DPYSL3	dihydropyrimidinase like 3	Cytoplasm	enzyme
DSC2	-0.291	DSC2	desmocollin 2	Plasma Membrane	other
DSG2	-0.396	DSG2	desmoglein 2	Plasma Membrane	other
DST	-0.391	DST	dystonin	Plasma Membrane	other
DUSP10	0.567	DUSP10	dual specificity phosphatase 10	Nucleus	phosphatase
DUSP4	0.475	DUSP4	dual specificity phosphatase 4	Nucleus	phosphatase
DUSP6	0.698	DUSP6	dual specificity phosphatase 6	Cytoplasm	phosphatase
DUX4	-0.37	DUX4	double homeobox 4	Nucleus	transcription regulator
DYNC1LI2	-0.179	DYNC1LI2	dynein cytoplasmic 1 light intermediate chain 2	Cytoplasm	other
DYNLRB1	0.182	DYNLRB1	dynein light chain roadblock-type 1	Cytoplasm	other
DYRK2	-0.351	DYRK2	dual specificity tyrosine phosphorylation regulated kinase 2	Cytoplasm	kinase
DYRK3	0.248	DYRK3	dual specificity tyrosine phosphorylation regulated kinase 3	Nucleus	kinase
DZIP1	0.246	DZIP1	DAZ interacting zinc finger protein 1	Cytoplasm	other
EAPP	-0.589	EAPP	E2F associated phosphoprotein	Cytoplasm	other
ECE1	-0.312	ECE1	endothelin converting enzyme 1	Plasma Membrane	peptidase
ECH1	-0.339	ECH1	enoyl-CoA hydratase 1	Cytoplasm	enzyme
EDA	-0.238	EDA	ectodysplasin A	Plasma Membrane	cytokine
EDAR	0.461	EDAR	ectodysplasin A receptor	Plasma Membrane	transmembrane receptor
EDN2	-0.394	EDN2	endothelin 2	Extracellular Space	growth factor
EEA1	-0.307	EEA1	early endosome antigen 1	Cytoplasm	other
EFCAB5	-0.495	EFCAB5	EF-hand calcium binding domain 5	Other	other
EFEMP2	0.393	EFEMP2	EGF containing fibulin extracellular matrix protein 2	Extracellular Space	other
EFHD2	0.261	EFHD2	EF-hand domain family member D2	Other	other
EFL1	-0.303	EFL1	elongation factor like GTPase 1	Cytoplasm	translation regulator
EFNA1	-0.899	EFNA1	ephrin A1	Plasma Membrane	other
EFNA3	0.758	EFNA3	ephrin A3	Plasma Membrane	kinase
EFNB1	0.183	EFNB1	ephrin B1	Plasma Membrane	other
EFNB2	0.3	EFNB2	ephrin B2	Plasma Membrane	kinase
EFR3A	-0.538	EFR3A	EFR3 homolog A	Plasma Membrane	other
EGLN1	-0.303	EGLN1	egl-9 family hypoxia inducible factor 1	Cytoplasm	enzyme
EGLN3	-0.665	EGLN3	egl-9 family hypoxia inducible factor 3	Cytoplasm	enzyme
EGR1	1.57	EGR1	early growth response 1	Nucleus	transcription regulator
EGR2	0.525	EGR2	early growth response 2	Nucleus	transcription regulator
EHD1	0.284	EHD1	EH domain containing 1	Cytoplasm	other
EHD2	0.362	EHD2	EH domain containing 2	Nucleus	other
EHHADH	-0.457	EHHADH	enoyl-CoA hydratase and 3-hydroxyacyl CoA dehydrogenase	Cytoplasm	enzyme
EIF2S3	0.177	EIF2S3	eukaryotic translation initiation factor 2 subunit gamma	Cytoplasm	translation regulator
EIF3B	0.335	EIF3B	eukaryotic translation initiation factor 3 subunit B	Cytoplasm	translation regulator
EIF4E3	-0.417	EIF4E3	eukaryotic translation initiation factor 4E family member 3	Cytoplasm	translation regulator
EIF4EBP2	-0.407	EIF4EBP2	eukaryotic translation initiation factor 4E binding protein 2	Cytoplasm	translation regulator
EIF4G3	-0.316	EIF4G3	eukaryotic translation initiation factor 4 gamma 3	Cytoplasm	translation regulator
EIF5	-0.406	EIF5	eukaryotic translation initiation factor 5	Cytoplasm	translation regulator
EIF5A2	0.589	EIF5A2	eukaryotic translation initiation factor 5A2	Cytoplasm	translation regulator
EIF5AL1	0.362	EIF5AL1	eukaryotic translation initiation factor 5A like 1	Other	other
KIAA1324	0.455	ELAPOR1	endosome-lysosome associated apoptosis and autophagy regulator 1	Plasma Membrane	other
ELF1	-0.366	ELF1	E74 like ETS transcription factor 1	Nucleus	transcription regulator
ELK1	0.219	ELK1	ETS transcription factor ELK1	Nucleus	transcription regulator
ELK3	0.474	ELK3	ETS transcription factor ELK3	Nucleus	transcription regulator
ELMO2	0.283	ELMO2	engulfment and cell motility 2	Cytoplasm	other
ELMOD3	-0.196	ELMOD3	ELMO domain containing 3	Other	other
EMB	0.907	EMB	embigin	Plasma Membrane	other
EMC1	0.244	EMC1	ER membrane protein complex subunit 1	Plasma Membrane	other
EMC10	0.266	EMC10	ER membrane protein complex subunit 10	Cytoplasm	other
EMD	0.267	EMD	emerin	Nucleus	other
EML1	0.484	EML1	EMAP like 1	Cytoplasm	other
EML4	-0.191	EML4	EMAP like 4	Cytoplasm	other
EML5	-0.222	EML5	EMAP like 5	Cytoplasm	other
EMP1	-1.034	EMP1	epithelial membrane protein 1	Plasma Membrane	other
ENAH	0.554	ENAH	ENAH actin regulator	Plasma Membrane	other
ENC1	0.706	ENC1	ectodermal-neural cortex 1	Nucleus	peptidase
ENGASE	-0.458	ENGASE	endo-beta-N-acetylglucosaminidase	Cytoplasm	enzyme
ENPEP	-0.641	ENPEP	glutamyl aminopeptidase	Plasma Membrane	peptidase
ENPP1	-1.284	ENPP1	ectonucleotide pyrophosphatase/phosphodiesterase 1	Plasma Membrane	enzyme
ENPP2	0.58	ENPP2	ectonucleotide pyrophosphatase/phosphodiesterase 2	Plasma Membrane	enzyme
ENPP3	-0.684	ENPP3	ectonucleotide pyrophosphatase/phosphodiesterase 3	Plasma Membrane	enzyme
ENTPD5	-0.542	ENTPD5	ectonucleoside triphosphate diphosphohydrolase 5 (inactive)	Cytoplasm	enzyme
ENTPD6	0.334	ENTPD6	ectonucleoside triphosphate diphosphohydrolase 6	Cytoplasm	enzyme
EOMES	0.16	EOMES	eomesodermin	Nucleus	transcription regulator
EP400	0.24	EP400	E1A binding protein p400	Nucleus	other
EPB41	-0.219	EPB41	erythrocyte membrane protein band 4.1	Plasma Membrane	other
EPB41L1	-0.307	EPB41L1	erythrocyte membrane protein band 4.1 like 1	Plasma Membrane	other
EPB41L3	-0.864	EPB41L3	erythrocyte membrane protein band 4.1 like 3	Plasma Membrane	other
EPB41L4A	0.586	EPB41L4A	erythrocyte membrane protein band 4.1 like 4A	Extracellular Space	other
EPB41L4B	-0.306	EPB41L4B	erythrocyte membrane protein band 4.1 like 4B	Cytoplasm	transporter
EPB41L5	-0.439	EPB41L5	erythrocyte membrane protein band 4.1 like 5	Plasma Membrane	other
EPC1	-0.215	EPC1	enhancer of polycomb homolog 1	Nucleus	transcription regulator
EPCAM	-0.22	EPCAM	epithelial cell adhesion molecule	Plasma Membrane	other
EPDR1	-0.401	EPDR1	ependymin related 1	Nucleus	other
EPHA10	-0.426	EPHA10	EPH receptor A10	Plasma Membrane	transmembrane receptor
EPHA2	0.866	EPHA2	EPH receptor A2	Plasma Membrane	kinase
EPHA3	0.594	EPHA3	EPH receptor A3	Plasma Membrane	kinase
EPHA4	0.571	EPHA4	EPH receptor A4	Plasma Membrane	kinase
EPHB2	0.492	EPHB2	EPH receptor B2	Plasma Membrane	kinase
EPHB3	0.814	EPHB3	EPH receptor B3	Plasma Membrane	kinase
EPHB4	0.728	EPHB4	EPH receptor B4	Plasma Membrane	kinase
EPHX3	0.29	EPHX3	epoxide hydrolase 3	Other	enzyme
EPS8	-0.504	EPS8	epidermal growth factor receptor pathway substrate 8	Plasma Membrane	peptidase
ERBIN	-0.701	ERBIN	erbb2 interacting protein	Cytoplasm	other
ERF	0.226	ERF	ETS2 repressor factor	Nucleus	transcription regulator
ERG	0.392	ERG	ETS transcription factor ERG	Nucleus	transcription regulator
ERN1	0.145	ERN1	endoplasmic reticulum to nucleus signaling 1	Cytoplasm	kinase
ERVK13-1	-0.416	ERVK13-1	endogenous retrovirus group K13 member 1	Other	other
ESAM	0.425	ESAM	endothelial cell adhesion molecule	Plasma Membrane	other
ETFA	-0.423	ETFA	electron transfer flavoprotein subunit alpha	Cytoplasm	transporter
ETFB	-0.264	ETFB	electron transfer flavoprotein subunit beta	Cytoplasm	transporter
ETFDH	-1.046	ETFDH	electron transfer flavoprotein dehydrogenase	Cytoplasm	enzyme
ETNK1	-0.996	ETNK1	ethanolamine kinase 1	Cytoplasm	kinase
ETS2	0.656	ETS2	ETS proto-oncogene 2, transcription factor	Nucleus	transcription regulator
ETV1	0.51	ETV1	ETS variant transcription factor 1	Nucleus	transcription regulator
ETV3	0.422	ETV3	ETS variant transcription factor 3	Nucleus	transcription regulator
EVA1C	0.436	EVA1C	eva-1 homolog C	Other	other
EXOC1	-0.423	EXOC1	exocyst complex component 1	Cytoplasm	transporter
EXOC6B	-0.458	EXOC6B	exocyst complex component 6B	Other	other
EXOSC4	0.262	EXOSC4	exosome component 4	Nucleus	enzyme
EXT1	-0.198	EXT1	exostosin glycosyltransferase 1	Cytoplasm	enzyme
EXTL3	0.263	EXTL3	exostosin like glycosyltransferase 3	Cytoplasm	enzyme
EYA2	-0.525	EYA2	EYA transcriptional coactivator and phosphatase 2	Nucleus	phosphatase
F3	0.522	F3	coagulation factor III, tissue factor	Plasma Membrane	transmembrane receptor
FABP3	-0.756	FABP3	fatty acid binding protein 3	Cytoplasm	transporter
FADD	-0.224	FADD	Fas associated via death domain	Cytoplasm	other
FAHD1	-0.636	FAHD1	fumarylacetoacetate hydrolase domain containing 1	Cytoplasm	enzyme
FAIM2	0.405	FAIM2	Fas apoptotic inhibitory molecule 2	Plasma Membrane	other
FAM107B	-0.624	FAM107B	family with sequence similarity 107 member B	Other	other
FAM110B	0.246	FAM110B	family with sequence similarity 110 member B	Cytoplasm	other
FAM118B	-0.273	FAM118B	family with sequence similarity 118 member B	Other	other
FAM120AOS	-0.223	FAM120AOS	family with sequence similarity 120A opposite strand	Other	other
FAM122A	0.491	FAM122A	family with sequence similarity 122A	Extracellular Space	other
FAM126B	-0.297	FAM126B	family with sequence similarity 126 member B	Other	other
FAM167A	0.233	FAM167A	family with sequence similarity 167 member A	Cytoplasm	other
FAM174B	0.334	FAM174B	family with sequence similarity 174 member B	Other	other
FAM184B	-0.319	FAM184B	family with sequence similarity 184 member B	Other	other
FAM200B	-0.312	FAM200B	family with sequence similarity 200 member B	Other	other
FAM207A	0.215	FAM207A	family with sequence similarity 207 member A	Other	other
FAM20B	-0.254	FAM20B	FAM20B glycosaminoglycan xylosylkinase	Extracellular Space	enzyme
FAM20C	0.302	FAM20C	FAM20C golgi associated secretory pathway kinase	Extracellular Space	enzyme
FAM229B	0.222	FAM229B	family with sequence similarity 229 member B	Other	other
FAM3B	-1.253	FAM3B	FAM3 metabolism regulating signaling molecule B	Extracellular Space	cytokine
FAM3C	0.736	FAM3C	FAM3 metabolism regulating signaling molecule C	Extracellular Space	cytokine
FAM3D	0.424	FAM3D	FAM3 metabolism regulating signaling molecule D	Extracellular Space	cytokine
FAM47E-STBD1	-0.79	FAM47E-STBD1	FAM47E-STBD1 readthrough	Other	other
FAM89B	0.218	FAM89B	family with sequence similarity 89 member B	Cytoplasm	other
FAR1	-0.301	FAR1	fatty acyl-CoA reductase 1	Cytoplasm	enzyme
FAR2	-0.41	FAR2	fatty acyl-CoA reductase 2	Cytoplasm	enzyme
FASN	0.45	FASN	fatty acid synthase	Cytoplasm	enzyme
FASTKD1	-0.415	FASTKD1	FAST kinase domains 1	Cytoplasm	other
FBXL12	0.275	FBXL12	F-box and leucine rich repeat protein 12	Cytoplasm	other
FBXL20	-0.473	FBXL20	F-box and leucine rich repeat protein 20	Cytoplasm	other
FBXL3	-0.496	FBXL3	F-box and leucine rich repeat protein 3	Nucleus	enzyme
FBXL7	0.297	FBXL7	F-box and leucine rich repeat protein 7	Cytoplasm	enzyme
FBXO25	0.333	FBXO25	F-box protein 25	Nucleus	enzyme
FBXO3	-0.376	FBXO3	F-box protein 3	Cytoplasm	enzyme
FBXO42	0.182	FBXO42	F-box protein 42	Other	other
FBXO48	-0.376	FBXO48	F-box protein 48	Other	other
FBXW8	0.192	FBXW8	F-box and WD repeat domain containing 8	Cytoplasm	other
FCGBP	0.423	FCGBP	Fc fragment of IgG binding protein	Extracellular Space	other
FDX1	-0.344	FDX1	ferredoxin 1	Cytoplasm	transporter
FEM1A	0.237	FEM1A	fem-1 homolog A	Nucleus	transcription regulator
FETUB	0.335	FETUB	fetuin B	Extracellular Space	other
FEZ2	-0.274	FEZ2	fasciculation and elongation protein zeta 2	Cytoplasm	other
FFAR4	1.002	FFAR4	free fatty acid receptor 4	Plasma Membrane	G-protein coupled receptor
FGD6	-0.438	FGD6	FYVE, RhoGEF and PH domain containing 6	Cytoplasm	other
FGFR1	0.433	FGFR1	fibroblast growth factor receptor 1	Plasma Membrane	kinase
FGFR2	-0.921	FGFR2	fibroblast growth factor receptor 2	Plasma Membrane	kinase
FGFR3	-0.336	FGFR3	fibroblast growth factor receptor 3	Plasma Membrane	kinase
FH	-0.272	FH	fumarate hydratase	Cytoplasm	enzyme
FHL3	0.277	FHL3	four and a half LIM domains 3	Plasma Membrane	other
FIG4	-0.305	FIG4	FIG4 phosphoinositide 5-phosphatase	Cytoplasm	enzyme
FILIP1	0.312	FILIP1	filamin A interacting protein 1	Cytoplasm	other
FKBP1A-SDCBP2	-0.46	FKBP1A-SDCBP2	FKBP1A-SDCBP2 readthrough (NMD candidate)	Other	other
FKBP3	-0.234	FKBP3	FKBP prolyl isomerase 3	Nucleus	enzyme
FKBP9	0.182	FKBP9	FKBP prolyl isomerase 9	Cytoplasm	enzyme
FKBP9P1	0.156	FKBP9P1	FKBP prolyl isomerase 9 pseudogene 1	Other	other
FLJ37201	-0.189	FLJ37201	tigger transposable element derived 2 pseudogene	Other	other
FLNA	0.904	FLNA	filamin A	Cytoplasm	other
FLNC	0.64	FLNC	filamin C	Cytoplasm	other
FLOT2	0.26	FLOT2	flotillin 2	Plasma Membrane	other
FLRT2	0.475	FLRT2	fibronectin leucine rich transmembrane protein 2	Plasma Membrane	other
FLT3LG	0.188	FLT3LG	fms related receptor tyrosine kinase 3 ligand	Extracellular Space	cytokine
FLVCR1	-0.825	FLVCR1	FLVCR heme transporter 1	Plasma Membrane	transporter
FLVCR2	-0.595	FLVCR2	FLVCR heme transporter 2	Plasma Membrane	transporter
FMO4	-0.735	FMO4	flavin containing dimethylaniline monoxygenase 4	Cytoplasm	enzyme
FMO5	-0.459	FMO5	flavin containing dimethylaniline monoxygenase 5	Cytoplasm	enzyme
FMOD	1.103	FMOD	fibromodulin	Extracellular Space	other
FMR1	-0.366	FMR1	FMRP translational regulator 1	Cytoplasm	translation regulator
FN1	1.375	FN1	fibronectin 1	Extracellular Space	enzyme
FNDC4	0.236	FNDC4	fibronectin type III domain containing 4	Extracellular Space	other
FNIP2	-0.611	FNIP2	folliculin interacting protein 2	Cytoplasm	other
FOS	1.608	FOS	Fos proto-oncogene, AP-1 transcription factor subunit	Nucleus	transcription regulator
FOSB	1.218	FOSB	FosB proto-oncogene, AP-1 transcription factor subunit	Nucleus	transcription regulator
FOSL1	0.257	FOSL1	FOS like 1, AP-1 transcription factor subunit	Nucleus	transcription regulator
FOXA2	0.815	FOXA2	forkhead box A2	Nucleus	transcription regulator
FOXA3	0.609	FOXA3	forkhead box A3	Nucleus	transcription regulator
FOXF1	0.323	FOXF1	forkhead box F1	Nucleus	transcription regulator
FOXJ2	0.228	FOXJ2	forkhead box J2	Nucleus	transcription regulator
FOXK1	0.341	FOXK1	forkhead box K1	Nucleus	transcription regulator
FOXO1	0.189	FOXO1	forkhead box O1	Nucleus	transcription regulator
FOXP4	0.323	FOXP4	forkhead box P4	Nucleus	transcription regulator
FOXRED1	-0.346	FOXRED1	FAD dependent oxidoreductase domain containing 1	Cytoplasm	other
FPGS	0.248	FPGS	folylpolyglutamate synthase	Cytoplasm	enzyme
FPGT-TNNI3K	-0.34	FPGT-TNNI3K	FPGT-TNNI3K readthrough	Other	other
FRAS1	0.814	FRAS1	Fraser extracellular matrix complex subunit 1	Extracellular Space	other
FRG1	-0.277	FRG1	FSHD region gene 1	Nucleus	transporter
FRG1BP	-0.466	FRG1BP	FSHD region gene 1 family member B, pseudogene	Other	other
FRG1JP	-0.342	FRG1JP	FSHD region gene 1 family member J, pseudogene	Other	other
FRK	-0.402	FRK	fyn related Src family tyrosine kinase	Nucleus	kinase
FRMD1	-0.774	FRMD1	FERM domain containing 1	Other	other
FRRS1	-0.632	FRRS1	ferric chelate reductase 1	Plasma Membrane	transmembrane receptor
FSIP2	-0.818	FSIP2	fibrous sheath interacting protein 2	Cytoplasm	other
FTH1P5	-0.349	FTH1P5	ferritin heavy chain 1 pseudogene 5	Other	other
FUBP3	-0.119	FUBP3	far upstream element binding protein 3	Nucleus	transcription regulator
FUCA1	-0.328	FUCA1	alpha-L-fucosidase 1	Cytoplasm	enzyme
FURIN	0.249	FURIN	furin, paired basic amino acid cleaving enzyme	Cytoplasm	peptidase
FUT4	0.229	FUT4	fucosyltransferase 4	Cytoplasm	enzyme
FXYD3	-0.244	FXYD3	FXYD domain containing ion transport regulator 3	Plasma Membrane	ion channel
FXYD5	0.532	FXYD5	FXYD domain containing ion transport regulator 5	Plasma Membrane	ion channel
FYN	0.613	FYN	FYN proto-oncogene, Src family tyrosine kinase	Plasma Membrane	kinase
FZD3	0.607	FZD3	frizzled class receptor 3	Plasma Membrane	G-protein coupled receptor
GAB1	-0.324	GAB1	GRB2 associated binding protein 1	Cytoplasm	other
GABARAPL2	-0.266	GABARAPL2	GABA type A receptor associated protein like 2	Cytoplasm	other
GABPA	-0.477	GABPA	GA binding protein transcription factor subunit alpha	Nucleus	transcription regulator
GAL3ST2	0.525	GAL3ST2	galactose-3-O-sulfotransferase 2	Cytoplasm	enzyme
GALK1	0.162	GALK1	galactokinase 1	Cytoplasm	kinase
WBSCR17	0.189	GALNT17	polypeptide N-acetylgalactosaminyltransferase 17	Cytoplasm	enzyme
GALNT5	0.567	GALNT5	polypeptide N-acetylgalactosaminyltransferase 5	Cytoplasm	enzyme
GALNT8	0.883	GALNT8	polypeptide N-acetylgalactosaminyltransferase 8	Cytoplasm	enzyme
GANC	-0.316	GANC	glucosidase alpha, neutral C	Extracellular Space	enzyme
GAREM1	-0.447	GAREM1	GRB2 associated regulator of MAPK1 subtype 1	Nucleus	other
GATC	-0.163	GATC	glutamyl-tRNA amidotransferase subunit C	Nucleus	enzyme
GBA2	-0.273	GBA2	glucosylceramidase beta 2	Cytoplasm	enzyme
GBA3	-1.465	GBA3	glucosylceramidase beta 3 (gene/pseudogene)	Cytoplasm	enzyme
GBP3	-0.933	GBP3	guanylate binding protein 3	Cytoplasm	enzyme
GBX1	-0.221	GBX1	gastrulation brain homeobox 1	Nucleus	transcription regulator
GCAT	0.227	GCAT	glycine C-acetyltransferase	Cytoplasm	enzyme
GCC2	-0.375	GCC2	GRIP and coiled-coil domain containing 2	Cytoplasm	other
GCG	1.305	GCG	glucagon	Plasma Membrane	other
GCLC	-0.447	GCLC	glutamate-cysteine ligase catalytic subunit	Cytoplasm	enzyme
GCN1	0.281	GCN1	GCN1 activator of EIF2AK4	Cytoplasm	translation regulator
GCNT2	-1.027	GCNT2	glucosaminyl (N-acetyl) transferase 2 (I blood group)	Cytoplasm	enzyme
GCSHP3	-0.324	GCSHP3	glycine cleavage system protein H pseudogene 3	Other	other
GDA	-0.813	GDA	guanine deaminase	Cytoplasm	enzyme
GDE1	-0.317	GDE1	glycerophosphodiester phosphodiesterase 1	Plasma Membrane	enzyme
GDF15	1.088	GDF15	growth differentiation factor 15	Extracellular Space	growth factor
GDPD1	-0.358	GDPD1	glycerophosphodiester phosphodiesterase domain containing 1	Cytoplasm	enzyme
GDPD3	-1.016	GDPD3	glycerophosphodiester phosphodiesterase domain containing 3	Cytoplasm	enzyme
GEM	0.872	GEM	GTP binding protein overexpressed in skeletal muscle	Plasma Membrane	enzyme
GEMIN4	0.349	GEMIN4	gem nuclear organelle associated protein 4	Nucleus	other
GGNBP2	-0.215	GGNBP2	gametogenetin binding protein 2	Other	other
GHITM	-0.417	GHITM	growth hormone inducible transmembrane protein	Cytoplasm	other
GHRHR	-0.17	GHRHR	growth hormone releasing hormone receptor	Plasma Membrane	G-protein coupled receptor
GID8	0.171	GID8	GID complex subunit 8 homolog	Nucleus	other
GIMAP1-GIMAP5	0.584	GIMAP1-GIMAP5	GIMAP1-GIMAP5 readthrough	Cytoplasm	other
GIMAP6	0.314	GIMAP6	GTPase, IMAP family member 6	Cytoplasm	other
GINM1	-0.339	GINM1	glycoprotein integral membrane 1	Cytoplasm	other
GIPC1	0.305	GIPC1	GIPC PDZ domain containing family member 1	Cytoplasm	other
GJA9-MYCBP	-0.221	GJA9-MYCBP	GJA9-MYCBP readthrough	Other	other
GJB2	-0.309	GJB2	gap junction protein beta 2	Plasma Membrane	transporter
GJB3	0.598	GJB3	gap junction protein beta 3	Plasma Membrane	transporter
GJB4	0.271	GJB4	gap junction protein beta 4	Plasma Membrane	transporter
GK3P	-0.827	GK3P	glycerol kinase 3 pseudogene	Other	other
GLB1L2	-0.742	GLB1L2	galactosidase beta 1 like 2	Other	other
GLDN	1.699	GLDN	gliomedin	Cytoplasm	other
GLI3	0.467	GLI3	GLI family zinc finger 3	Nucleus	transcription regulator
GLS	-0.708	GLS	glutaminase	Cytoplasm	enzyme
GLTP	-0.236	GLTP	glycolipid transfer protein	Cytoplasm	transporter
GLUD2	-0.295	GLUD2	glutamate dehydrogenase 2	Cytoplasm	enzyme
GLUL	0.44	GLUL	glutamate-ammonia ligase	Cytoplasm	enzyme
GLYCTK	-0.263	GLYCTK	glycerate kinase	Cytoplasm	kinase
GMFB	-0.476	GMFB	glia maturation factor beta	Cytoplasm	growth factor
GMPR2	-0.213	GMPR2	guanosine monophosphate reductase 2	Cytoplasm	enzyme
GNA11	-0.42	GNA11	G protein subunit alpha 11	Plasma Membrane	enzyme
GNA13	-0.441	GNA13	G protein subunit alpha 13	Plasma Membrane	enzyme
GNA14	0.529	GNA14	G protein subunit alpha 14	Plasma Membrane	enzyme
GNA15	0.606	GNA15	G protein subunit alpha 15	Plasma Membrane	enzyme
GNAI1	-0.459	GNAI1	G protein subunit alpha i1	Plasma Membrane	enzyme
GNB2	0.173	GNB2	G protein subunit beta 2	Plasma Membrane	enzyme
GNE	0.441	GNE	glucosamine (UDP-N-acetyl)-2-epimerase/N-acetylmannosamine kinase	Cytoplasm	kinase
GNG12	-0.406	GNG12	G protein subunit gamma 12	Plasma Membrane	enzyme
GNG5	-0.317	GNG5	G protein subunit gamma 5	Plasma Membrane	other
GNL1	0.246	GNL1	G protein nucleolar 1 (putative)	Nucleus	other
GNL2	0.306	GNL2	G protein nucleolar 2	Nucleus	enzyme
GNPAT	-0.215	GNPAT	glyceronephosphate O-acyltransferase	Cytoplasm	enzyme
GOLGA1	-0.314	GOLGA1	golgin A1	Cytoplasm	other
GOLIM4	-0.349	GOLIM4	golgi integral membrane protein 4	Cytoplasm	other
GOLPH3L	-0.226	GOLPH3L	golgi phosphoprotein 3 like	Cytoplasm	other
GON7	-0.446	GON7	GON7 subunit of KEOPS complex	Nucleus	other
GOPC	-0.212	GOPC	golgi associated PDZ and coiled-coil motif containing	Cytoplasm	transporter
GORAB	-0.437	GORAB	golgin, RAB6 interacting	Cytoplasm	other
GPA33	-0.249	GPA33	glycoprotein A33	Plasma Membrane	other
GPAT3	-0.817	GPAT3	glycerol-3-phosphate acyltransferase 3	Cytoplasm	enzyme
GPATCH11	-0.198	GPATCH11	G-patch domain containing 11	Nucleus	other
GPC6	0.705	GPC6	glypican 6	Plasma Membrane	transmembrane receptor
GPD1L	-0.485	GPD1L	glycerol-3-phosphate dehydrogenase 1 like	Cytoplasm	enzyme
GPI	0.222	GPI	glucose-6-phosphate isomerase	Extracellular Space	enzyme
GPR183	0.538	GPR183	G protein-coupled receptor 183	Plasma Membrane	G-protein coupled receptor
GPR37L1	-0.329	GPR37L1	G protein-coupled receptor 37 like 1	Plasma Membrane	G-protein coupled receptor
GPR39	-0.361	GPR39	G protein-coupled receptor 39	Plasma Membrane	G-protein coupled receptor
GPRC5B	0.569	GPRC5B	G protein-coupled receptor class C group 5 member B	Plasma Membrane	G-protein coupled receptor
GPRIN3	0.52	GPRIN3	GPRIN family member 3	Other	other
GPX2	0.498	GPX2	glutathione peroxidase 2	Cytoplasm	enzyme
GRAMD1A	0.325	GRAMD1A	GRAM domain containing 1A	Cytoplasm	transporter
GRAMD1C	-0.839	GRAMD1C	GRAM domain containing 1C	Other	other
GRAMD3	-0.805	GRAMD2B	GRAM domain containing 2B	Extracellular Space	other
GRAMD4	-0.343	GRAMD4	GRAM domain containing 4	Cytoplasm	other
GRB10	0.482	GRB10	growth factor receptor bound protein 10	Cytoplasm	other
GREM1	0.968	GREM1	gremlin 1, DAN family BMP antagonist	Extracellular Space	other
GRINA	0.341	GRINA	glutamate ionotropic receptor NMDA type subunit associated protein 1	Other	ion channel
GRTP1	-0.286	GRTP1	growth hormone regulated TBC protein 1	Other	other
GSTA2	-0.249	GSTA2	glutathione S-transferase alpha 2	Cytoplasm	enzyme
GTDC1	-0.454	GTDC1	glycosyltransferase like domain containing 1	Other	other
GTF2H1	-0.281	GTF2H1	general transcription factor IIH subunit 1	Nucleus	transcription regulator
GTF2IRD1	0.37	GTF2IRD1	GTF2I repeat domain containing 1	Nucleus	transcription regulator
GTPBP2	-0.47	GTPBP2	GTP binding protein 2	Extracellular Space	enzyme
GUCA2A	-0.574	GUCA2A	guanylate cyclase activator 2A	Extracellular Space	other
GUCA2B	-0.923	GUCA2B	guanylate cyclase activator 2B	Extracellular Space	other
GUCY1A2	0.276	GUCY1A2	guanylate cyclase 1 soluble subunit alpha 2	Cytoplasm	enzyme
GUF1	-0.315	GUF1	GUF1 homolog, GTPase	Cytoplasm	other
GULP1	-0.887	GULP1	GULP PTB domain containing engulfment adaptor 1	Cytoplasm	other
GYG2	0.445	GYG2	glycogenin 2	Cytoplasm	enzyme
GZMA	-0.478	GZMA	granzyme A	Cytoplasm	peptidase
H1FX	0.272	H1-10	H1.10 linker histone	Nucleus	other
HIST1H2BK	-0.458	H2BC12	H2B clustered histone 12	Nucleus	other
HIST1H3I	-0.669	H3C11	H3 clustered histone 11	Nucleus	other
HIST2H4B	-0.469	H4C15	H4 clustered histone 15	Nucleus	other
HIST1H4C	0.568	H4C3	H4 clustered histone 3	Nucleus	other
H6PD	0.291	H6PD	hexose-6-phosphate dehydrogenase/glucose 1-dehydrogenase	Cytoplasm	enzyme
HACD2	-0.381	HACD2	3-hydroxyacyl-CoA dehydratase 2	Cytoplasm	phosphatase
HADH	-0.403	HADH	hydroxyacyl-CoA dehydrogenase	Cytoplasm	enzyme
HADHA	-0.426	HADHA	hydroxyacyl-CoA dehydrogenase trifunctional multienzyme complex subunit alpha	Cytoplasm	enzyme
HADHB	-0.491	HADHB	hydroxyacyl-CoA dehydrogenase trifunctional multienzyme complex subunit beta	Cytoplasm	enzyme
HAS3	-0.557	HAS3	hyaluronan synthase 3	Plasma Membrane	enzyme
HBP1	-0.607	HBP1	HMG-box transcription factor 1	Nucleus	transcription regulator
HCCS	-0.259	HCCS	holocytochrome c synthase	Cytoplasm	enzyme
HCFC1	0.315	HCFC1	host cell factor C1	Nucleus	transcription regulator
HCFC1R1	0.151	HCFC1R1	host cell factor C1 regulator 1	Nucleus	other
HDAC4	0.196	HDAC4	histone deacetylase 4	Nucleus	transcription regulator
HDAC7	0.17	HDAC7	histone deacetylase 7	Nucleus	transcription regulator
HDHD2	-0.337	HDHD2	haloacid dehalogenase like hydrolase domain containing 2	Cytoplasm	other
HDHD3	-0.438	HDHD3	haloacid dehalogenase like hydrolase domain containing 3	Cytoplasm	enzyme
HDLBP	0.187	HDLBP	high density lipoprotein binding protein	Nucleus	transporter
HEATR4	-0.245	HEATR4	HEAT repeat containing 4	Other	other
HEATR5A	-0.554	HEATR5A	HEAT repeat containing 5A	Other	other
HEATR5B	-0.226	HEATR5B	HEAT repeat containing 5B	Cytoplasm	other
HECA	-0.367	HECA	hdc homolog, cell cycle regulator	Nucleus	other
HECTD3	-0.3	HECTD3	HECT domain E3 ubiquitin protein ligase 3	Cytoplasm	enzyme
HEG1	0.703	HEG1	heart development protein with EGF like domains 1	Plasma Membrane	other
HELQ	-0.23	HELQ	helicase, POLQ like	Nucleus	enzyme
HERC3	-0.409	HERC3	HECT and RLD domain containing E3 ubiquitin protein ligase 3	Cytoplasm	enzyme
HES1	0.412	HES1	hes family bHLH transcription factor 1	Nucleus	transcription regulator
HEXA	0.242	HEXA	hexosaminidase subunit alpha	Cytoplasm	enzyme
HEXA-AS1	-0.288	HEXA-AS1	HEXA antisense RNA 1	Other	other
HHLA2	-0.639	HHLA2	HERV-H LTR-associating 2	Other	other
HIBCH	-0.479	HIBCH	3-hydroxyisobutyryl-CoA hydrolase	Cytoplasm	enzyme
HID1	0.463	HID1	HID1 domain containing	Plasma Membrane	other
HIF3A	0.211	HIF3A	hypoxia inducible factor 3 subunit alpha	Nucleus	transcription regulator
HIGD1A	-0.539	HIGD1A	HIG1 hypoxia inducible domain family member 1A	Cytoplasm	other
HINFP	-0.57	HINFP	histone H4 transcription factor	Nucleus	transcription regulator
HIP1	0.359	HIP1	huntingtin interacting protein 1	Cytoplasm	other
HIPK1	0.23	HIPK1	homeodomain interacting protein kinase 1	Nucleus	kinase
HLA-DMA	0.628	HLA-DMA	major histocompatibility complex, class II, DM alpha	Plasma Membrane	transmembrane receptor
HLA-DRA	0.914	HLA-DRA	major histocompatibility complex, class II, DR alpha	Plasma Membrane	transmembrane receptor
HLA-DRB5	1.197	HLA-DRB5	major histocompatibility complex, class II, DR beta 5	Plasma Membrane	transmembrane receptor
HM13	0.229	HM13	histocompatibility minor 13	Cytoplasm	peptidase
HMGB3	-0.592	HMGB3	high mobility group box 3	Nucleus	other
HMGCS2	-1.431	HMGCS2	3-hydroxy-3-methylglutaryl-CoA synthase 2	Cytoplasm	enzyme
HMGN5	-0.422	HMGN5	high mobility group nucleosome binding domain 5	Nucleus	transcription regulator
HMGXB3	0.417	HMGXB3	HMG-box containing 3	Nucleus	transcription regulator
HMOX1	-0.945	HMOX1	heme oxygenase 1	Cytoplasm	enzyme
HNF1A-AS1	-0.606	HNF1A-AS1	HNF1A antisense RNA 1	Other	other
HNF4G	-0.695	HNF4G	hepatocyte nuclear factor 4 gamma	Nucleus	transcription regulator
HNMT	-0.387	HNMT	histamine N-methyltransferase	Cytoplasm	enzyme
HNRNPA0	0.383	HNRNPA0	heterogeneous nuclear ribonucleoprotein A0	Nucleus	other
HNRNPH3	-0.309	HNRNPH3	heterogeneous nuclear ribonucleoprotein H3	Nucleus	other
HNRNPUL2-BSCL2	-0.216	HNRNPUL2-BSCL2	HNRNPUL2-BSCL2 readthrough (NMD candidate)	Other	other
HOOK1	-0.367	HOOK1	hook microtubule tethering protein 1	Cytoplasm	other
HOOK2	-0.258	HOOK2	hook microtubule tethering protein 2	Cytoplasm	other
HOXA10-HOXA9	-0.632	HOXA10-HOXA9	HOXA10-HOXA9 readthrough	Other	other
HOXA2	-0.855	HOXA2	homeobox A2	Nucleus	transcription regulator
HOXA3	-0.47	HOXA3	homeobox A3	Nucleus	transcription regulator
HOXA4	-0.44	HOXA4	homeobox A4	Nucleus	transcription regulator
HOXA5	-0.626	HOXA5	homeobox A5	Nucleus	transcription regulator
HOXA6	-0.809	HOXA6	homeobox A6	Nucleus	transcription regulator
HOXA7	-0.612	HOXA7	homeobox A7	Nucleus	transcription regulator
HOXB13	1.922	HOXB13	homeobox B13	Nucleus	transcription regulator
HOXB5	-0.477	HOXB5	homeobox B5	Nucleus	transcription regulator
HOXD13	1.023	HOXD13	homeobox D13	Nucleus	transcription regulator
HOXD4	-0.258	HOXD4	homeobox D4	Nucleus	transcription regulator
HPCAL1	0.503	HPCAL1	hippocalcin like 1	Cytoplasm	other
HPGD	-1.145	HPGD	15-hydroxyprostaglandin dehydrogenase	Cytoplasm	enzyme
HPGDS	-0.843	HPGDS	hematopoietic prostaglandin D synthase	Cytoplasm	enzyme
HPRT1	-0.535	HPRT1	hypoxanthine phosphoribosyltransferase 1	Cytoplasm	enzyme
HPS3	-0.352	HPS3	HPS3 biogenesis of lysosomal organelles complex 2 subunit 1	Cytoplasm	other
HPS6	0.275	HPS6	HPS6 biogenesis of lysosomal organelles complex 2 subunit 3	Cytoplasm	other
HS3ST1	0.287	HS3ST1	heparan sulfate-glucosamine 3-sulfotransferase 1	Cytoplasm	enzyme
HSD17B10	0.329	HSD17B10	hydroxysteroid 17-beta dehydrogenase 10	Cytoplasm	enzyme
HSD17B11	-0.411	HSD17B11	hydroxysteroid 17-beta dehydrogenase 11	Cytoplasm	enzyme
HSD17B13	-0.4	HSD17B13	hydroxysteroid 17-beta dehydrogenase 13	Extracellular Space	enzyme
HSD17B2	-1.203	HSD17B2	hydroxysteroid 17-beta dehydrogenase 2	Cytoplasm	enzyme
HSD17B3	-0.615	HSD17B3	hydroxysteroid 17-beta dehydrogenase 3	Cytoplasm	enzyme
HSD3B1	-0.436	HSD3B1	hydroxy-delta-5-steroid dehydrogenase, 3 beta- and steroid delta-isomerase 1	Cytoplasm	enzyme
HSD3B2	-1.448	HSD3B2	hydroxy-delta-5-steroid dehydrogenase, 3 beta- and steroid delta-isomerase 2	Cytoplasm	enzyme
HSD3BP4	-0.818	HSD3BP4	hydroxy-delta-5-steroid dehydrogenase, 3 beta, pseudogene 4	Other	other
HSDL2	-0.554	HSDL2	hydroxysteroid dehydrogenase like 2	Cytoplasm	transporter
HSP90B2P	-0.35	HSP90B2P	heat shock protein 90 beta family member 2, pseudogene	Other	other
HSPB8	0.83	HSPB8	heat shock protein family B (small) member 8	Cytoplasm	kinase
HSPG2	0.374	HSPG2	heparan sulfate proteoglycan 2	Extracellular Space	enzyme
HTATIP2	-0.481	HTATIP2	HIV-1 Tat interactive protein 2	Nucleus	transcription regulator
HTR4	-0.513	HTR4	5-hydroxytryptamine receptor 4	Plasma Membrane	G-protein coupled receptor
HTRA1	0.241	HTRA1	HtrA serine peptidase 1	Extracellular Space	peptidase
HUNK	0.268	HUNK	hormonally up-regulated Neu-associated kinase	Cytoplasm	kinase
HUS1	-0.407	HUS1	HUS1 checkpoint clamp component	Nucleus	kinase
HUWE1	0.236	HUWE1	HECT, UBA and WWE domain containing E3 ubiquitin protein ligase 1	Nucleus	transcription regulator
HYAL2	0.345	HYAL2	hyaluronidase 2	Cytoplasm	enzyme
HYI	-0.214	HYI	hydroxypyruvate isomerase (putative)	Other	enzyme
HYKK	-0.322	HYKK	hydroxylysine kinase	Cytoplasm	kinase
IARS2	-0.237	IARS2	isoleucyl-tRNA synthetase 2, mitochondrial	Cytoplasm	enzyme
ICAM2	0.649	ICAM2	intercellular adhesion molecule 2	Plasma Membrane	other
ID2	-0.353	ID2	inhibitor of DNA binding 2	Nucleus	transcription regulator
ID4	0.214	ID4	inhibitor of DNA binding 4, HLH protein	Nucleus	transcription regulator
IDH2	0.43	IDH2	isocitrate dehydrogenase (NADP(+)) 2	Cytoplasm	enzyme
IDH3G	-0.279	IDH3G	isocitrate dehydrogenase (NAD(+)) 3 non-catalytic subunit gamma	Cytoplasm	enzyme
IDNK	-0.208	IDNK	IDNK gluconokinase	Cytoplasm	other
IDS	-0.269	IDS	iduronate 2-sulfatase	Cytoplasm	enzyme
IER2	0.575	IER2	immediate early response 2	Cytoplasm	transcription regulator
IER3	0.779	IER3	immediate early response 3	Cytoplasm	other
IFI16	0.757	IFI16	interferon gamma inducible protein 16	Nucleus	transcription regulator
IFI27L2	0.248	IFI27L2	interferon alpha inducible protein 27 like 2	Cytoplasm	other
IFI35	0.401	IFI35	interferon induced protein 35	Nucleus	other
IFI6	0.832	IFI6	interferon alpha inducible protein 6	Cytoplasm	other
IFITM3	0.532	IFITM3	interferon induced transmembrane protein 3	Plasma Membrane	other
IFNGR2	-0.424	IFNGR2	interferon gamma receptor 2	Plasma Membrane	transmembrane receptor
IFT140	0.2	IFT140	intraflagellar transport 140	Extracellular Space	other
IFT74	-0.812	IFT74	intraflagellar transport 74	Cytoplasm	other
IFT88	-0.336	IFT88	intraflagellar transport 88	Cytoplasm	other
IGBP1	-0.254	IGBP1	immunoglobulin binding protein 1	Cytoplasm	phosphatase
IGBP1P1	-0.451	IGBP1P1	immunoglobulin (CD79A) binding protein 1 pseudogene 1	Other	other
IGFBP4	0.423	IGFBP4	insulin like growth factor binding protein 4	Extracellular Space	other
IGSF3	-0.376	IGSF3	immunoglobulin superfamily member 3	Plasma Membrane	other
IGSF9	-0.414	IGSF9	immunoglobulin superfamily member 9	Plasma Membrane	other
IL10RB	-0.309	IL10RB	interleukin 10 receptor subunit beta	Plasma Membrane	transmembrane receptor
IL13RA1	-0.249	IL13RA1	interleukin 13 receptor subunit alpha 1	Plasma Membrane	transmembrane receptor
IL1B	1.187	IL1B	interleukin 1 beta	Extracellular Space	cytokine
IL1RN	0.991	IL1RN	interleukin 1 receptor antagonist	Extracellular Space	cytokine
IL33	0.686	IL33	interleukin 33	Extracellular Space	cytokine
IL4R	-0.208	IL4R	interleukin 4 receptor	Plasma Membrane	transmembrane receptor
IL6R	-0.451	IL6R	interleukin 6 receptor	Plasma Membrane	transmembrane receptor
IL7R	0.901	IL7R	interleukin 7 receptor	Plasma Membrane	transmembrane receptor
ILF3-AS1	-0.335	ILF3-DT	ILF3 divergent transcript	Other	other
ILK	0.193	ILK	integrin linked kinase	Plasma Membrane	kinase
IMMT	-0.178	IMMT	inner membrane mitochondrial protein	Cytoplasm	other
ING2	-0.251	ING2	inhibitor of growth family member 2	Nucleus	transcription regulator
ING3	-0.262	ING3	inhibitor of growth family member 3	Nucleus	other
ING4	-0.262	ING4	inhibitor of growth family member 4	Nucleus	transcription regulator
INMT-FAM188B	0.261	INMT-MINDY4	INMT-MINDY4 readthrough (NMD candidate)	Other	other
INO80B-WBP1	0.192	INO80B-WBP1	INO80B-WBP1 readthrough (NMD candidate)	Other	other
INPP5J	-0.475	INPP5J	inositol polyphosphate-5-phosphatase J	Plasma Membrane	phosphatase
INSL5	1.932	INSL5	insulin like 5	Extracellular Space	other
INTS12	-0.264	INTS12	integrator complex subunit 12	Nucleus	other
INTS4	-0.267	INTS4	integrator complex subunit 4	Nucleus	other
INTS4P2	-0.339	INTS4P2	integrator complex subunit 4 pseudogene 2	Other	other
INTS5	0.182	INTS5	integrator complex subunit 5	Nucleus	other
INTS6L	-0.472	INTS6L	integrator complex subunit 6 like	Nucleus	other
INTS9	0.209	INTS9	integrator complex subunit 9	Nucleus	other
IP6K2	-0.357	IP6K2	inositol hexakisphosphate kinase 2	Cytoplasm	kinase
IPMK	-0.331	IPMK	inositol polyphosphate multikinase	Nucleus	kinase
IPP	-0.323	IPP	intracisternal A particle-promoted polypeptide	Cytoplasm	other
IQCD	-0.185	IQCD	IQ motif containing D	Cytoplasm	other
IQGAP2	-0.587	IQGAP2	IQ motif containing GTPase activating protein 2	Cytoplasm	other
IQSEC1	0.414	IQSEC1	IQ motif and Sec7 domain ArfGEF 1	Cytoplasm	other
LRMP	-0.432	IRAG2	inositol 1,4,5-triphosphate receptor associated 2	Cytoplasm	other
IRAK4	-0.382	IRAK4	interleukin 1 receptor associated kinase 4	Cytoplasm	kinase
IRF2BPL	0.274	IRF2BPL	interferon regulatory factor 2 binding protein like	Nucleus	enzyme
IRGQ	0.189	IRGQ	immunity related GTPase Q	Other	other
IRS1	1.2	IRS1	insulin receptor substrate 1	Cytoplasm	enzyme
ISCA1	-0.538	ISCA1	iron-sulfur cluster assembly 1	Cytoplasm	other
ISCA2	-0.228	ISCA2	iron-sulfur cluster assembly 2	Cytoplasm	other
IST1	-0.196	IST1	IST1 factor associated with ESCRT-III	Cytoplasm	other
ISYNA1	0.202	ISYNA1	inositol-3-phosphate synthase 1	Cytoplasm	enzyme
ITCH	-0.354	ITCH	itchy E3 ubiquitin protein ligase	Nucleus	enzyme
ITGA3	0.268	ITGA3	integrin subunit alpha 3	Plasma Membrane	other
ITGA5	0.965	ITGA5	integrin subunit alpha 5	Plasma Membrane	transmembrane receptor
ITGB6	-0.578	ITGB6	integrin subunit beta 6	Plasma Membrane	other
ITLN1	0.975	ITLN1	intelectin 1	Plasma Membrane	other
ITPKB	0.362	ITPKB	inositol-trisphosphate 3-kinase B	Cytoplasm	kinase
ITPR1	0.37	ITPR1	inositol 1,4,5-trisphosphate receptor type 1	Cytoplasm	ion channel
ITPR2	0.492	ITPR2	inositol 1,4,5-trisphosphate receptor type 2	Cytoplasm	ion channel
CCDC129	-0.302	ITPRID1	ITPR interacting domain containing 1	Other	other
ITPRIP	0.337	ITPRIP	inositol 1,4,5-trisphosphate receptor interacting protein	Extracellular Space	other
ITPRIPL2	0.243	ITPRIPL2	ITPRIP like 2	Other	other
ITSN1	-0.229	ITSN1	intersectin 1	Cytoplasm	other
JAG1	0.334	JAG1	jagged canonical Notch ligand 1	Extracellular Space	growth factor
JAM2	0.828	JAM2	junctional adhesion molecule 2	Plasma Membrane	other
JDP2	0.254	JDP2	Jun dimerization protein 2	Nucleus	transcription regulator
JMJD4	0.185	JMJD4	jumonji domain containing 4	Cytoplasm	enzyme
JOSD1	-0.529	JOSD1	Josephin domain containing 1	Cytoplasm	peptidase
JPH1	0.481	JPH1	junctophilin 1	Plasma Membrane	other
JUNB	0.789	JUNB	JunB proto-oncogene, AP-1 transcription factor subunit	Nucleus	transcription regulator
JUND	0.374	JUND	JunD proto-oncogene, AP-1 transcription factor subunit	Nucleus	transcription regulator
KANK1	0.265	KANK1	KN motif and ankyrin repeat domains 1	Nucleus	transcription regulator
KANK2	0.343	KANK2	KN motif and ankyrin repeat domains 2	Nucleus	transcription regulator
KAT6B	-0.27	KAT6B	lysine acetyltransferase 6B	Nucleus	enzyme
KBTBD6	0.188	KBTBD6	kelch repeat and BTB domain containing 6	Cytoplasm	other
KCMF1	-0.38	KCMF1	potassium channel modulatory factor 1	Extracellular Space	enzyme
KCNC4	0.25	KCNC4	potassium voltage-gated channel subfamily C member 4	Plasma Membrane	ion channel
KCND3	0.741	KCND3	potassium voltage-gated channel subfamily D member 3	Plasma Membrane	ion channel
KCNE3	0.823	KCNE3	potassium voltage-gated channel subfamily E regulatory subunit 3	Plasma Membrane	ion channel
KCNG1	-0.619	KCNG1	potassium voltage-gated channel modifier subfamily G member 1	Plasma Membrane	ion channel
KCNG3	-0.456	KCNG3	potassium voltage-gated channel modifier subfamily G member 3	Cytoplasm	ion channel
KCNH8	0.293	KCNH8	potassium voltage-gated channel subfamily H member 8	Plasma Membrane	ion channel
KCNJ2	-0.616	KCNJ2	potassium inwardly rectifying channel subfamily J member 2	Plasma Membrane	ion channel
KCNK10	-0.354	KCNK10	potassium two pore domain channel subfamily K member 10	Plasma Membrane	ion channel
KCNMB3	-0.203	KCNMB3	potassium calcium-activated channel subfamily M regulatory beta subunit 3	Plasma Membrane	ion channel
KCNN4	0.373	KCNN4	potassium calcium-activated channel subfamily N member 4	Plasma Membrane	ion channel
KCNQ1	0.398	KCNQ1	potassium voltage-gated channel subfamily Q member 1	Plasma Membrane	ion channel
KCNRG	-0.295	KCNRG	potassium channel regulator	Cytoplasm	ion channel
KCNV1	-0.397	KCNV1	potassium voltage-gated channel modifier subfamily V member 1	Plasma Membrane	ion channel
KCTD12	0.635	KCTD12	potassium channel tetramerization domain containing 12	Plasma Membrane	ion channel
KCTD13	-0.29	KCTD13	potassium channel tetramerization domain containing 13	Nucleus	ion channel
KCTD4	-0.489	KCTD4	potassium channel tetramerization domain containing 4	Other	ion channel
KCTD6	0.315	KCTD6	potassium channel tetramerization domain containing 6	Plasma Membrane	ion channel
KCTD9	-0.214	KCTD9	potassium channel tetramerization domain containing 9	Other	other
KDELR3	0.831	KDELR3	KDEL endoplasmic reticulum protein retention receptor 3	Cytoplasm	transporter
KDM1B	-0.327	KDM1B	lysine demethylase 1B	Nucleus	enzyme
KDM3A	-0.38	KDM3A	lysine demethylase 3A	Nucleus	transcription regulator
KDM4A	-0.322	KDM4A	lysine demethylase 4A	Nucleus	transcription regulator
KDM6A	-0.395	KDM6A	lysine demethylase 6A	Nucleus	enzyme
KDM6B	0.248	KDM6B	lysine demethylase 6B	Extracellular Space	enzyme
KIAA0907	-0.305	KHDC4	KH domain containing 4, pre-mRNA splicing factor	Nucleus	other
KHDRBS2	-0.302	KHDRBS2	KH RNA binding domain containing, signal transduction associated 2	Nucleus	other
KIAA1109	-0.245	KIAA1109	KIAA1109	Other	other
KIAA1549	0.174	KIAA1549	KIAA1549	Plasma Membrane	other
KIAA1958	-0.237	KIAA1958	KIAA1958	Other	other
KIF13A	0.515	KIF13A	kinesin family member 13A	Cytoplasm	transporter
KIF16B	-0.423	KIF16B	kinesin family member 16B	Cytoplasm	enzyme
KIF1B	-0.27	KIF1B	kinesin family member 1B	Cytoplasm	transporter
KIF3B	-0.302	KIF3B	kinesin family member 3B	Cytoplasm	transporter
KIF3C	0.267	KIF3C	kinesin family member 3C	Cytoplasm	other
KIFAP3	-0.422	KIFAP3	kinesin associated protein 3	Cytoplasm	other
KIR3DL2	-0.345	KIR3DL2	killer cell immunoglobulin like receptor, three Ig domains and long cytoplasmic tail 2	Plasma Membrane	other
KIRREL	0.539	KIRREL1	kirre like nephrin family adhesion molecule 1	Plasma Membrane	other
KLC2	0.267	KLC2	kinesin light chain 2	Cytoplasm	other
KLF16	0.347	KLF16	Kruppel like factor 16	Nucleus	transcription regulator
KLF2	0.332	KLF2	Kruppel like factor 2	Nucleus	transcription regulator
KLHDC2	-0.339	KLHDC2	kelch domain containing 2	Cytoplasm	other
KLHL15	0.359	KLHL15	kelch like family member 15	Nucleus	other
KLHL21	0.229	KLHL21	kelch like family member 21	Cytoplasm	other
PHOSPHO2-KLHL23	-0.262	KLHL23/PHOSPHO2-KLHL23	kelch like family member 23	Extracellular Space	other
KLHL26	0.235	KLHL26	kelch like family member 26	Other	other
KLHL29	0.189	KLHL29	kelch like family member 29	Other	other
KLHL8	-0.316	KLHL8	kelch like family member 8	Nucleus	other
KLK11	0.319	KLK11	kallikrein related peptidase 11	Extracellular Space	peptidase
KLK15	0.424	KLK15	kallikrein related peptidase 15	Extracellular Space	peptidase
KMT2D	0.303	KMT2D	lysine methyltransferase 2D	Nucleus	transcription regulator
KMT2E	-0.289	KMT2E	lysine methyltransferase 2E (inactive)	Nucleus	enzyme
KPNA7	-0.498	KPNA7	karyopherin subunit alpha 7	Other	other
KRCC1	-0.72	KRCC1	lysine rich coiled-coil 1	Extracellular Space	other
KRT12	-1.407	KRT12	keratin 12	Cytoplasm	other
KRT20	-0.546	KRT20	keratin 20	Cytoplasm	other
KRT23	-0.408	KRT23	keratin 23	Cytoplasm	other
KRT74	-0.255	KRT74	keratin 74	Cytoplasm	other
KRT8P41	-0.212	KRT8P41	keratin 8 pseudogene 41	Other	other
KRTAP27-1	-0.215	KRTAP27-1	keratin associated protein 27-1	Cytoplasm	other
KSR1	-0.397	KSR1	kinase suppressor of ras 1	Cytoplasm	kinase
KSR2	0.359	KSR2	kinase suppressor of ras 2	Cytoplasm	kinase
KTN1	-0.499	KTN1	kinectin 1	Plasma Membrane	transmembrane receptor
L2HGDH	-0.235	L2HGDH	L-2-hydroxyglutarate dehydrogenase	Cytoplasm	enzyme
LACTB	-0.332	LACTB	lactamase beta	Cytoplasm	peptidase
LAMA3	-0.477	LAMA3	laminin subunit alpha 3	Extracellular Space	other
LAMB2	0.336	LAMB2	laminin subunit beta 2	Extracellular Space	enzyme
LAMC1	0.597	LAMC1	laminin subunit gamma 1	Extracellular Space	other
LAMTOR3	-0.319	LAMTOR3	late endosomal/lysosomal adaptor, MAPK and MTOR activator 3	Cytoplasm	other
LARP1	0.241	LARP1	La ribonucleoprotein 1, translational regulator	Cytoplasm	translation regulator
LARP6	0.261	LARP6	La ribonucleoprotein 6, translational regulator	Cytoplasm	other
LARP7	-0.371	LARP7	La ribonucleoprotein 7, transcriptional regulator	Nucleus	other
LAT	0.235	LAT	linker for activation of T cells	Plasma Membrane	other
LBH	0.391	LBH	LBH regulator of WNT signaling pathway	Nucleus	transcription regulator
LCMT1	-0.29	LCMT1	leucine carboxyl methyltransferase 1	Cytoplasm	enzyme
LCN2	1.241	LCN2	lipocalin 2	Extracellular Space	transporter
LCN8	-0.312	LCN8	lipocalin 8	Extracellular Space	transporter
LDHB	0.452	LDHB	lactate dehydrogenase B	Cytoplasm	enzyme
LDLR	0.62	LDLR	low density lipoprotein receptor	Plasma Membrane	transporter
LEAP2	-1.012	LEAP2	liver enriched antimicrobial peptide 2	Extracellular Space	other
LEFTY1	0.759	LEFTY1	left-right determination factor 1	Extracellular Space	growth factor
MIRLET7F2	0.368	let-7	microRNA let-7i	Cytoplasm	microRNA
MIRLET7E	-0.227	let-7	microRNA let-7i	Cytoplasm	microRNA
LETM1	-0.315	LETM1	leucine zipper and EF-hand containing transmembrane protein 1	Cytoplasm	transporter
LGALS3	-0.299	LGALS3	galectin 3	Extracellular Space	other
LGALS8	-0.48	LGALS8	galectin 8	Extracellular Space	other
LGI4	-0.309	LGI4	leucine rich repeat LGI family member 4	Extracellular Space	other
LGR4	-0.253	LGR4	leucine rich repeat containing G protein-coupled receptor 4	Plasma Membrane	transmembrane receptor
LGR5	0.628	LGR5	leucine rich repeat containing G protein-coupled receptor 5	Plasma Membrane	transmembrane receptor
LGR6	0.587	LGR6	leucine rich repeat containing G protein-coupled receptor 6	Plasma Membrane	G-protein coupled receptor
LHX4	-0.23	LHX4	LIM homeobox 4	Nucleus	transcription regulator
LIAS	-0.412	LIAS	lipoic acid synthetase	Cytoplasm	enzyme
LIMA1	-0.199	LIMA1	LIM domain and actin binding 1	Cytoplasm	other
LIN54	-0.211	LIN54	lin-54 DREAM MuvB core complex component	Nucleus	other
LIN7A	-0.224	LIN7A	lin-7 homolog A, crumbs cell polarity complex component	Plasma Membrane	other
LIN9	-0.264	LIN9	lin-9 DREAM MuvB core complex component	Nucleus	other
LINC00526	-0.228	LINC00526	long intergenic non-protein coding RNA 526	Other	other
LINC00574	-0.22	LINC00574	long intergenic non-protein coding RNA 574	Other	other
LINC01089	-0.477	LINC01089	long intergenic non-protein coding RNA 1089	Other	other
LINC01124	0.268	LINC01124	long intergenic non-protein coding RNA 1124	Other	other
LINC01559	-1.383	LINC01559	long intergenic non-protein coding RNA 1559	Other	other
LINC01560	-0.275	LINC01560	long intergenic non-protein coding RNA 1560	Other	other
LINS1	-0.312	LINS1	lines homolog 1	Other	other
LIPC	-0.721	LIPC	lipase C, hepatic type	Extracellular Space	enzyme
LIPG	0.477	LIPG	lipase G, endothelial type	Extracellular Space	enzyme
LIPH	-0.351	LIPH	lipase H	Extracellular Space	enzyme
LIX1L	0.409	LIX1L	limb and CNS expressed 1 like	Other	other
LLGL1	0.181	LLGL1	LLGL scribble cell polarity complex component 1	Cytoplasm	other
LMBRD1	-0.43	LMBRD1	LMBR1 domain containing 1	Cytoplasm	enzyme
LMCD1	0.326	LMCD1	LIM and cysteine rich domains 1	Cytoplasm	transcription regulator
LMNA	0.289	LMNA	lamin A/C	Nucleus	other
LMTK2	-0.344	LMTK2	lemur tyrosine kinase 2	Cytoplasm	kinase
LNX2	-0.3	LNX2	ligand of numb-protein X 2	Other	other
LOC100128288	-0.397	LOC100128288	uncharacterized LOC100128288	Other	other
LOC100133091	0.197	LOC100133091	uncharacterized LOC100133091	Other	other
LOC100133315	-0.317	LOC100133315	XRCC1 N-terminal domain containing 1-like	Nucleus	other
LOC100289656	0.349	LOC100289656	Dexi homolog (mouse) pseudogene	Other	other
LOC102724507	-0.597	LOC102724507	uncharacterized LOC102724507	Other	other
LOC105379252	-0.383	LOC105379252	family with sequence similarity 95 member B1-like	Other	other
LOC648987	0.499	LOC648987	uncharacterized LOC648987	Other	other
LOC728024	-0.359	LOC728024	chromosome X open reading frame 56 pseudogene	Other	other
LOC729080	-0.387	LOC729080	glycine cleavage system protein H (aminomethyl carrier) pseudogene	Other	other
LOC731157	-0.305	LOC731157	uncharacterized LOC731157	Other	other
LOC84214	-0.353	LOC84214	uncharacterized LOC84214	Other	other
LONRF1	0.388	LONRF1	LON peptidase N-terminal domain and ring finger 1	Cytoplasm	other
LOXL1	0.212	LOXL1	lysyl oxidase like 1	Extracellular Space	enzyme
LPCAT1	0.681	LPCAT1	lysophosphatidylcholine acyltransferase 1	Cytoplasm	enzyme
LPCAT3	-0.507	LPCAT3	lysophosphatidylcholine acyltransferase 3	Plasma Membrane	enzyme
LPCAT4	0.276	LPCAT4	lysophosphatidylcholine acyltransferase 4	Cytoplasm	enzyme
LPIN2	-0.301	LPIN2	lipin 2	Nucleus	phosphatase
FAM84A	0.722	LRATD1	LRAT domain containing 1	Other	other
LRCH1	0.378	LRCH1	leucine rich repeats and calponin homology domain containing 1	Cytoplasm	other
LRFN4	0.305	LRFN4	leucine rich repeat and fibronectin type III domain containing 4	Plasma Membrane	other
LRFN5	0.216	LRFN5	leucine rich repeat and fibronectin type III domain containing 5	Nucleus	other
LRG1	0.326	LRG1	leucine rich alpha-2-glycoprotein 1	Extracellular Space	other
LRIG2	-0.243	LRIG2	leucine rich repeats and immunoglobulin like domains 2	Cytoplasm	other
LRIG3	0.328	LRIG3	leucine rich repeats and immunoglobulin like domains 3	Extracellular Space	other
LRP12	-0.732	LRP12	LDL receptor related protein 12	Plasma Membrane	transmembrane receptor
LRRC1	-0.497	LRRC1	leucine rich repeat containing 1	Cytoplasm	other
LRRC19	-0.95	LRRC19	leucine rich repeat containing 19	Plasma Membrane	other
LRRC28	-0.35	LRRC28	leucine rich repeat containing 28	Other	other
LRRC39	-0.261	LRRC39	leucine rich repeat containing 39	Other	other
LRRC66	-0.998	LRRC66	leucine rich repeat containing 66	Other	other
LRRC75B	-0.24	LRRC75B	leucine rich repeat containing 75B	Other	other
LRRC8B	0.48	LRRC8B	leucine rich repeat containing 8 VRAC subunit B	Plasma Membrane	transporter
LRRC8D	-0.246	LRRC8D	leucine rich repeat containing 8 VRAC subunit D	Plasma Membrane	G-protein coupled receptor
LRRC8E	0.253	LRRC8E	leucine rich repeat containing 8 VRAC subunit E	Plasma Membrane	ion channel
LRRFIP2	-0.416	LRRFIP2	LRR binding FLII interacting protein 2	Cytoplasm	other
LRSAM1	0.204	LRSAM1	leucine rich repeat and sterile alpha motif containing 1	Cytoplasm	enzyme
LSR	0.219	LSR	lipolysis stimulated lipoprotein receptor	Nucleus	transcription regulator
LTBP4	0.438	LTBP4	latent transforming growth factor beta binding protein 4	Extracellular Space	growth factor
LY6E	0.438	LY6E	lymphocyte antigen 6 family member E	Plasma Membrane	other
LYPD6B	0.617	LYPD6B	LY6/PLAUR domain containing 6B	Other	other
LYRM7	-0.41	LYRM7	LYR motif containing 7	Cytoplasm	other
LYSMD2	0.198	LYSMD2	LysM domain containing 2	Other	other
LZIC	-0.413	LZIC	leucine zipper and CTNNBIP1 domain containing	Other	other
MAB21L3	-1.016	MAB21L3	mab-21 like 3	Other	other
C5orf30	-0.533	MACIR	macrophage immunometabolism regulator	Cytoplasm	other
MAFF	0.492	MAFF	MAF bZIP transcription factor F	Nucleus	transcription regulator
MAGED1	0.292	MAGED1	MAGE family member D1	Plasma Membrane	transcription regulator
MAGED2	0.445	MAGED2	MAGE family member D2	Plasma Membrane	other
MAGED4	0.221	MAGED4/MAGED4B	MAGE family member D4B	Other	other
MAGI1	-0.361	MAGI1	membrane associated guanylate kinase, WW and PDZ domain containing 1	Plasma Membrane	kinase
MAGI3	-0.286	MAGI3	membrane associated guanylate kinase, WW and PDZ domain containing 3	Cytoplasm	kinase
MAJIN	0.24	MAJIN	membrane anchored junction protein	Nucleus	other
MAL	0.286	MAL	mal, T cell differentiation protein	Plasma Membrane	other
MAL2	-0.373	MAL2	mal, T cell differentiation protein 2 (gene/pseudogene)	Plasma Membrane	transporter
MAML2	-0.363	MAML2	mastermind like transcriptional coactivator 2	Nucleus	transcription regulator
MAN1A1	-0.425	MAN1A1	mannosidase alpha class 1A member 1	Cytoplasm	enzyme
MANBA	0.259	MANBA	mannosidase beta	Cytoplasm	enzyme
MAP1S	0.318	MAP1S	microtubule associated protein 1S	Cytoplasm	enzyme
MAP3K13	-0.419	MAP3K13	mitogen-activated protein kinase kinase kinase 13	Cytoplasm	kinase
MAP3K2	-0.556	MAP3K2	mitogen-activated protein kinase kinase kinase 2	Cytoplasm	kinase
MAP3K5	0.289	MAP3K5	mitogen-activated protein kinase kinase kinase 5	Cytoplasm	kinase
MAP3K6	0.436	MAP3K6	mitogen-activated protein kinase kinase kinase 6	Other	kinase
MAP3K9	0.219	MAP3K9	mitogen-activated protein kinase kinase kinase 9	Cytoplasm	kinase
MAP4	0.179	MAP4	microtubule associated protein 4	Cytoplasm	other
MAP7D2	-0.412	MAP7D2	MAP7 domain containing 2	Other	other
MAPK1	-0.228	MAPK1	mitogen-activated protein kinase 1	Cytoplasm	kinase
MAPK14	-0.316	MAPK14	mitogen-activated protein kinase 14	Cytoplasm	kinase
MAPK1IP1L	0.228	MAPK1IP1L	mitogen-activated protein kinase 1 interacting protein 1 like	Nucleus	other
MAPK6	-0.746	MAPK6	mitogen-activated protein kinase 6	Cytoplasm	kinase
MAPKAP1	-0.129	MAPKAP1	MAPK associated protein 1	Cytoplasm	other
MAPKAPK2	0.329	MAPKAPK2	MAPK activated protein kinase 2	Nucleus	kinase
MAPRE3	-0.928	MAPRE3	microtubule associated protein RP/EB family member 3	Cytoplasm	enzyme
MARCKS	-0.189	MARCKS	myristoylated alanine rich protein kinase C substrate	Plasma Membrane	other
MARCKSL1	0.319	MARCKSL1	MARCKS like 1	Cytoplasm	other
MARK4	0.201	MARK4	microtubule affinity regulating kinase 4	Cytoplasm	kinase
MARVELD2	-0.383	MARVELD2	MARVEL domain containing 2	Plasma Membrane	other
MARVELD3	-0.566	MARVELD3	MARVEL domain containing 3	Plasma Membrane	other
MASP1	0.376	MASP1	mannan binding lectin serine peptidase 1	Extracellular Space	peptidase
MAST2	-0.56	MAST2	microtubule associated serine/threonine kinase 2	Cytoplasm	kinase
MBD2	-0.178	MBD2	methyl-CpG binding domain protein 2	Nucleus	transcription regulator
MBNL1	-0.221	MBNL1	muscleblind like splicing regulator 1	Nucleus	other
MCAM	0.566	MCAM	melanoma cell adhesion molecule	Plasma Membrane	other
MCM8	-0.368	MCM8	minichromosome maintenance 8 homologous recombination repair factor	Nucleus	enzyme
MCM9	-0.239	MCM9	minichromosome maintenance 9 homologous recombination repair factor	Nucleus	enzyme
MCMDC2	-0.317	MCMDC2	minichromosome maintenance domain containing 2	Other	other
MCOLN2	-0.854	MCOLN2	mucolipin 2	Plasma Membrane	ion channel
MCRIP1	0.238	MCRIP1	MAPK regulated corepressor interacting protein 1	Nucleus	other
MCU	-0.364	MCU	mitochondrial calcium uniporter	Cytoplasm	ion channel
MCUR1	-0.166	MCUR1	mitochondrial calcium uniporter regulator 1	Cytoplasm	other
MDM1	-0.266	MDM1	Mdm1 nuclear protein	Cytoplasm	other
ME2	-0.508	ME2	malic enzyme 2	Cytoplasm	enzyme
ME3	-0.547	ME3	malic enzyme 3	Cytoplasm	enzyme
MECOM	0.372	MECOM	MDS1 and EVI1 complex locus	Nucleus	transcription regulator
MED14	-0.275	MED14	mediator complex subunit 14	Nucleus	transcription regulator
MED16	0.262	MED16	mediator complex subunit 16	Nucleus	transcription regulator
MED27	0.324	MED27	mediator complex subunit 27	Nucleus	transcription regulator
MED30	-0.254	MED30	mediator complex subunit 30	Nucleus	transcription regulator
MED4	-0.23	MED4	mediator complex subunit 4	Nucleus	transcription regulator
MEIS2	0.346	MEIS2	Meis homeobox 2	Nucleus	transcription regulator
MEOX1	0.222	MEOX1	mesenchyme homeobox 1	Nucleus	transcription regulator
MEP1A	-0.781	MEP1A	meprin A subunit alpha	Plasma Membrane	peptidase
MEP1B	-2.556	MEP1B	meprin A subunit beta	Plasma Membrane	peptidase
MEPCE	0.278	MEPCE	methylphosphate capping enzyme	Nucleus	enzyme
MESDC2	0.146	MESD	mesoderm development LRP chaperone	Extracellular Space	other
MEST	-0.263	MEST	mesoderm specific transcript	Cytoplasm	peptidase
METAP1	-0.308	METAP1	methionyl aminopeptidase 1	Cytoplasm	peptidase
METTL16	0.255	METTL16	methyltransferase like 16	Nucleus	enzyme
METTL21EP	-0.32	METTL21EP	methyltransferase like 21E, pseudogene	Other	other
METTL4	-0.267	METTL4	methyltransferase like 4	Nucleus	enzyme
METTL7A	-0.525	METTL7A	methyltransferase like 7A	Cytoplasm	other
METTL7B	-0.66	METTL7B	methyltransferase like 7B	Other	enzyme
MEX3C	0.18	MEX3C	mex-3 RNA binding family member C	Cytoplasm	enzyme
MEX3D	0.209	MEX3D	mex-3 RNA binding family member D	Nucleus	other
MFAP3L	-0.162	MFAP3L	microfibril associated protein 3 like	Nucleus	other
MFAP5	1.114	MFAP5	microfibril associated protein 5	Extracellular Space	other
MFHAS1	0.282	MFHAS1	malignant fibrous histiocytoma amplified sequence 1	Cytoplasm	other
MFNG	0.356	MFNG	MFNG O-fucosylpeptide 3-beta-N-acetylglucosaminyltransferase	Cytoplasm	enzyme
MFSD10	0.3	MFSD10	major facilitator superfamily domain containing 10	Nucleus	transporter
MFSD4A	0.996	MFSD4A	major facilitator superfamily domain containing 4A	Other	other
MFSD9	-0.281	MFSD9	major facilitator superfamily domain containing 9	Other	transporter
MGAM	-0.655	MGAM	maltase-glucoamylase	Plasma Membrane	enzyme
MGAT1	0.152	MGAT1	alpha-1,3-mannosyl-glycoprotein 2-beta-N-acetylglucosaminyltransferase	Cytoplasm	enzyme
MGAT4A	-0.661	MGAT4A	alpha-1,3-mannosyl-glycoprotein 4-beta-N-acetylglucosaminyltransferase A	Cytoplasm	enzyme
MGC32805	-0.881	MGC32805	uncharacterized LOC153163	Other	other
MGLL	-0.345	MGLL	monoglyceride lipase	Plasma Membrane	enzyme
MGST1	-0.489	MGST1	microsomal glutathione S-transferase 1	Cytoplasm	enzyme
CTAGE5	-0.365	MIA2	MIA SH3 domain ER export factor 2	Cytoplasm	other
MIA2	-0.513	MIA2	MIA SH3 domain ER export factor 2	Cytoplasm	other
MICU2	-0.652	MICU2	mitochondrial calcium uptake 2	Cytoplasm	other
MID1IP1	0.303	MID1IP1	MID1 interacting protein 1	Cytoplasm	other
MID2	0.507	MID2	midline 2	Cytoplasm	other
MIDN	0.511	MIDN	midnolin	Nucleus	other
MIER1	-0.446	MIER1	MIER1 transcriptional regulator	Nucleus	transcription regulator
MIER2	0.318	MIER2	MIER family member 2	Nucleus	transcription regulator
MIER3	-1.077	MIER3	MIER family member 3	Nucleus	transcription regulator
MIF	0.321	MIF	macrophage migration inhibitory factor	Extracellular Space	cytokine
MIGA1	0.282	MIGA1	mitoguardin 1	Plasma Membrane	other
MIGA2	-0.263	MIGA2	mitoguardin 2	Plasma Membrane	other
MINPP1	-0.562	MINPP1	multiple inositol-polyphosphate phosphatase 1	Cytoplasm	phosphatase
MIR101-1	-0.223	mir-101	microRNA 101-1	Cytoplasm	microRNA
MIR103A1	-0.241	mir-103	microRNA 107	Cytoplasm	microRNA
MIR107	-0.281	mir-103	microRNA 107	Cytoplasm	microRNA
MIR147A	-0.336	mir-147	microRNA 147a	Cytoplasm	microRNA
MIR195	-0.243	mir-15	microRNA 15a	Cytoplasm	microRNA
MIR215	-1.639	mir-192	microRNA 192	Cytoplasm	microRNA
MIR192	-0.466	mir-192	microRNA 192	Cytoplasm	microRNA
MIR194-1	-1.368	mir-194	microRNA 194-1	Cytoplasm	microRNA
MIR219A2	-0.296	mir-219	microRNA 219a-1	Cytoplasm	microRNA
MIR24-1	0.207	mir-24	microRNA 24-1	Cytoplasm	microRNA
MIR30E	-0.372	mir-30	microRNA 30a	Cytoplasm	microRNA
MIR30A	-0.272	mir-30	microRNA 30a	Cytoplasm	microRNA
MIR503	-0.206	mir-503	microRNA 503	Cytoplasm	microRNA
MIR4435-2HG	-0.579	MIR4435-2HG	MIR4435-2 host gene	Other	other
MIR600HG	-0.305	MIR600HG	MIR600 host gene	Other	other
MKKS	-0.437	MKKS	McKusick-Kaufman syndrome	Cytoplasm	other
MKNK1	-0.185	MKNK1	MAPK interacting serine/threonine kinase 1	Cytoplasm	kinase
MKRN1	-0.44	MKRN1	makorin ring finger protein 1	Cytoplasm	enzyme
MKRN9P	-0.212	MKRN9P	makorin ring finger protein 9, pseudogene	Other	other
MLH3	-0.353	MLH3	mutL homolog 3	Nucleus	other
MLLT1	0.241	MLLT1	MLLT1 super elongation complex subunit	Nucleus	transcription regulator
MLPH	0.51	MLPH	melanophilin	Cytoplasm	other
MLX	-0.244	MLX	MAX dimerization protein MLX	Nucleus	transcription regulator
MMP14	0.473	MMP14	matrix metallopeptidase 14	Extracellular Space	peptidase
MMP15	0.249	MMP15	matrix metallopeptidase 15	Extracellular Space	peptidase
MMS19	0.217	MMS19	MMS19 homolog, cytosolic iron-sulfur assembly component	Nucleus	transcription regulator
MUT	-0.363	MMUT	methylmalonyl-CoA mutase	Cytoplasm	enzyme
MNT	0.213	MNT	MAX network transcriptional repressor	Nucleus	transcription regulator
MNX1	0.201	MNX1	motor neuron and pancreas homeobox 1	Nucleus	transcription regulator
MOB3C	0.3	MOB3C	MOB kinase activator 3C	Other	other
MOCS1	-0.607	MOCS1	molybdenum cofactor synthesis 1	Cytoplasm	other
MOGAT3	-0.442	MOGAT3	monoacylglycerol O-acyltransferase 3	Cytoplasm	enzyme
MOGS	0.2	MOGS	mannosyl-oligosaccharide glucosidase	Cytoplasm	enzyme
MORN4	0.223	MORN4	MORN repeat containing 4	Extracellular Space	other
MOSPD1	-0.343	MOSPD1	motile sperm domain containing 1	Other	other
MOSPD2	-0.569	MOSPD2	motile sperm domain containing 2	Plasma Membrane	other
MPC1	-0.363	MPC1	mitochondrial pyruvate carrier 1	Cytoplasm	other
MPHOSPH6	-0.323	MPHOSPH6	M-phase phosphoprotein 6	Nucleus	other
MPI	-0.398	MPI	mannose phosphate isomerase	Cytoplasm	enzyme
MPP5	-0.771	MPP5	membrane palmitoylated protein 5	Plasma Membrane	kinase
MPP7	-0.795	MPP7	membrane palmitoylated protein 7	Plasma Membrane	other
MPPE1	-0.351	MPPE1	metallophosphoesterase 1	Cytoplasm	enzyme
MPZL3	-0.358	MPZL3	myelin protein zero like 3	Other	other
MRAS	0.232	MRAS	muscle RAS oncogene homolog	Plasma Membrane	enzyme
MRC2	0.241	MRC2	mannose receptor C type 2	Plasma Membrane	transmembrane receptor
MRGPRF	0.335	MRGPRF	MAS related GPR family member F	Plasma Membrane	G-protein coupled receptor
MRPL16	-0.205	MRPL16	mitochondrial ribosomal protein L16	Cytoplasm	other
MRPL17	0.239	MRPL17	mitochondrial ribosomal protein L17	Cytoplasm	other
MRPL19	-0.183	MRPL19	mitochondrial ribosomal protein L19	Cytoplasm	other
MRPL23	0.263	MRPL23	mitochondrial ribosomal protein L23	Cytoplasm	other
MRPL33	0.26	MRPL33	mitochondrial ribosomal protein L33	Cytoplasm	other
MRPL34	-0.234	MRPL34	mitochondrial ribosomal protein L34	Cytoplasm	other
MRPL35	-0.277	MRPL35	mitochondrial ribosomal protein L35	Cytoplasm	other
MRPL46	-0.297	MRPL46	mitochondrial ribosomal protein L46	Cytoplasm	other
MRPL50	0.276	MRPL50	mitochondrial ribosomal protein L50	Cytoplasm	other
MRPS11	-0.335	MRPS11	mitochondrial ribosomal protein S11	Cytoplasm	other
MRPS18A	0.328	MRPS18A	mitochondrial ribosomal protein S18A	Cytoplasm	other
MRPS36	-0.331	MRPS36	mitochondrial ribosomal protein S36	Cytoplasm	other
MRRF	-0.19	MRRF	mitochondrial ribosome recycling factor	Cytoplasm	other
MKL1	0.225	MRTFA	myocardin related transcription factor A	Nucleus	transcription regulator
MS4A10	-0.797	MS4A10	membrane spanning 4-domains A10	Other	other
MS4A12	-1.307	MS4A12	membrane spanning 4-domains A12	Plasma Membrane	other
MS4A8	-0.655	MS4A8	membrane spanning 4-domains A8	Plasma Membrane	other
MSI2	0.403	MSI2	musashi RNA binding protein 2	Cytoplasm	other
MSL3P1	-0.376	MSL3P1	MSL complex subunit 3 pseudogene 1	Other	other
MSTO2P	0.308	MSTO2P	misato family member 2, pseudogene	Other	other
MT1DP	-0.417	MT1DP	metallothionein 1D, pseudogene	Other	other
MT1E	-0.292	MT1E	metallothionein 1E	Other	other
MT1G	-0.533	MT1G	metallothionein 1G	Nucleus	other
MT1H	-0.793	MT1H	metallothionein 1H	Other	other
MT1HL1	-0.365	MT1HL1	metallothionein 1H like 1	Other	other
MT1JP	-0.428	MT1JP	metallothionein 1J, pseudogene	Other	other
MT2A	-0.456	MT2A	metallothionein 2A	Cytoplasm	other
MT4	-0.27	MT4	metallothionein 4	Other	other
MTA3	-0.232	MTA3	metastasis associated 1 family member 3	Nucleus	transcription regulator
MTCL1	0.377	MTCL1	microtubule crosslinking factor 1	Cytoplasm	other
MTERF1	-0.277	MTERF1	mitochondrial transcription termination factor 1	Cytoplasm	transcription regulator
MTIF2	-0.326	MTIF2	mitochondrial translational initiation factor 2	Cytoplasm	translation regulator
MTM1	-0.381	MTM1	myotubularin 1	Cytoplasm	phosphatase
MTMR11	-0.612	MTMR11	myotubularin related protein 11	Cytoplasm	other
MTMR2	-0.544	MTMR2	myotubularin related protein 2	Cytoplasm	phosphatase
MTMR3	-0.269	MTMR3	myotubularin related protein 3	Cytoplasm	phosphatase
MTMR4	-0.236	MTMR4	myotubularin related protein 4	Cytoplasm	phosphatase
MTNR1A	0.534	MTNR1A	melatonin receptor 1A	Plasma Membrane	G-protein coupled receptor
C6orf203	-0.371	MTRES1	mitochondrial transcription rescue factor 1	Cytoplasm	other
MTRF1	-0.29	MTRF1	mitochondrial translation release factor 1	Cytoplasm	translation regulator
MTRF1L	-0.218	MTRF1L	mitochondrial translational release factor 1 like	Cytoplasm	translation regulator
MTSS1L	0.292	MTSS2	MTSS I-BAR domain containing 2	Plasma Membrane	other
MTURN	0.365	MTURN	maturin, neural progenitor differentiation regulator homolog	Cytoplasm	other
MUC1	0.719	MUC1	mucin 1, cell surface associated	Plasma Membrane	other
MUC12	0.957	MUC12	mucin 12, cell surface associated	Cytoplasm	other
MUC3B	0.435	MUC3B	mucin 3B, cell surface associated	Cytoplasm	other
MUC5B	0.878	MUC5B	mucin 5B, oligomeric mucus/gel-forming	Extracellular Space	peptidase
MVB12B	-0.273	MVB12B	multivesicular body subunit 12B	Cytoplasm	other
MXI1	-0.481	MXI1	MAX interactor 1, dimerization protein	Nucleus	transcription regulator
MXRA5	0.69	MXRA5	matrix remodeling associated 5	Extracellular Space	other
MXRA7	0.451	MXRA7	matrix remodeling associated 7	Extracellular Space	other
MXRA8	0.235	MXRA8	matrix remodeling associated 8	Cytoplasm	other
MYADM	0.568	MYADM	myeloid associated differentiation marker	Nucleus	other
MYC	0.734	MYC	MYC proto-oncogene, bHLH transcription factor	Nucleus	transcription regulator
MYD88	-0.299	MYD88	MYD88 innate immune signal transduction adaptor	Plasma Membrane	other
MYH10	0.352	MYH10	myosin heavy chain 10	Cytoplasm	enzyme
MYL12A	-0.234	MYL12A	myosin light chain 12A	Cytoplasm	other
MYL12B	-0.386	MYL12B	myosin light chain 12B	Cytoplasm	other
MYO15B	-0.588	MYO15B	myosin XVB	Other	other
MYO1A	-0.252	MYO1A	myosin IA	Cytoplasm	peptidase
MYO1D	-0.366	MYO1D	myosin ID	Cytoplasm	enzyme
MYO5B	-0.184	MYO5B	myosin VB	Cytoplasm	enzyme
MYO9A	-0.296	MYO9A	myosin IXA	Cytoplasm	enzyme
MYOCD	0.636	MYOCD	myocardin	Nucleus	transcription regulator
MYPN	-0.644	MYPN	myopalladin	Cytoplasm	other
MYRIP	0.294	MYRIP	myosin VIIA and Rab interacting protein	Cytoplasm	other
MYZAP	-0.609	MYZAP	myocardial zonula adherens protein	Plasma Membrane	other
N4BP1	-0.226	N4BP1	NEDD4 binding protein 1	Cytoplasm	other
N6AMT1	-0.315	N6AMT1	N-6 adenine-specific DNA methyltransferase 1	Cytoplasm	enzyme
NAA40	-0.267	NAA40	N-alpha-acetyltransferase 40, NatD catalytic subunit	Other	enzyme
NAAA	-0.765	NAAA	N-acylethanolamine acid amidase	Cytoplasm	enzyme
NAALADL1	-0.901	NAALADL1	N-acetylated alpha-linked acidic dipeptidase like 1	Plasma Membrane	peptidase
NAB2	0.214	NAB2	NGFI-A binding protein 2	Nucleus	transcription regulator
NANS	0.386	NANS	N-acetylneuraminate synthase	Cytoplasm	enzyme
NAP1L2	-0.665	NAP1L2	nucleosome assembly protein 1 like 2	Nucleus	other
NAPEPLD	-0.49	NAPEPLD	N-acyl phosphatidylethanolamine phospholipase D	Cytoplasm	enzyme
NARS	-0.261	NARS1	asparaginyl-tRNA synthetase 1	Cytoplasm	enzyme
NAT1	-0.503	NAT1	N-acetyltransferase 1	Cytoplasm	enzyme
NAT2	-0.717	NAT2	N-acetyltransferase 2	Cytoplasm	enzyme
NAT8	-0.692	NAT8	N-acetyltransferase 8 (putative)	Nucleus	transcription regulator
NAT8B	-0.919	NAT8B	N-acetyltransferase 8B (putative, gene/pseudogene)	Cytoplasm	enzyme
NBPF7	-0.196	NBPF7	NBPF member 7	Other	other
NCALD	0.531	NCALD	neurocalcin delta	Cytoplasm	other
NCBP1	-0.442	NCBP1	nuclear cap binding protein subunit 1	Nucleus	other
NCDN	0.338	NCDN	neurochondrin	Cytoplasm	other
NCEH1	-0.436	NCEH1	neutral cholesterol ester hydrolase 1	Plasma Membrane	enzyme
NCKAP5	-0.405	NCKAP5	NCK associated protein 5	Other	other
NCOA4	-0.339	NCOA4	nuclear receptor coactivator 4	Nucleus	transcription regulator
NCOA7	0.42	NCOA7	nuclear receptor coactivator 7	Nucleus	transcription regulator
NCOR2	0.241	NCOR2	nuclear receptor corepressor 2	Nucleus	transcription regulator
NCS1	0.551	NCS1	neuronal calcium sensor 1	Plasma Membrane	other
NDFIP2	-0.356	NDFIP2	Nedd4 family interacting protein 2	Cytoplasm	other
NDRG1	-0.767	NDRG1	N-myc downstream regulated 1	Nucleus	kinase
NDRG3	-0.323	NDRG3	NDRG family member 3	Cytoplasm	other
NDUFA6	-0.3	NDUFA6	NADH:ubiquinone oxidoreductase subunit A6	Cytoplasm	enzyme
NDUFAB1	-0.309	NDUFAB1	NADH:ubiquinone oxidoreductase subunit AB1	Cytoplasm	enzyme
NDUFAF6	-0.213	NDUFAF6	NADH:ubiquinone oxidoreductase complex assembly factor 6	Cytoplasm	other
NDUFB3	-0.492	NDUFB3	NADH:ubiquinone oxidoreductase subunit B3	Cytoplasm	enzyme
NDUFC2-KCTD14	-0.435	NDUFC2-KCTD14	NDUFC2-KCTD14 readthrough	Cytoplasm	other
NDUFS1	-0.277	NDUFS1	NADH:ubiquinone oxidoreductase core subunit S1	Cytoplasm	enzyme
NDUFS2	-0.26	NDUFS2	NADH:ubiquinone oxidoreductase core subunit S2	Cytoplasm	enzyme
NEBL	0.516	NEBL	nebulette	Plasma Membrane	other
NECAP1	0.331	NECAP1	NECAP endocytosis associated 1	Plasma Membrane	other
NECAP2	0.201	NECAP2	NECAP endocytosis associated 2	Cytoplasm	other
NECTIN1	0.319	NECTIN1	nectin cell adhesion molecule 1	Plasma Membrane	other
NECTIN4	0.378	NECTIN4	nectin cell adhesion molecule 4	Plasma Membrane	other
NEIL1	-0.347	NEIL1	nei like DNA glycosylase 1	Nucleus	enzyme
NEIL3	-0.462	NEIL3	nei like DNA glycosylase 3	Nucleus	enzyme
NEK3	-0.421	NEK3	NIMA related kinase 3	Nucleus	kinase
NEK5	-0.192	NEK5	NIMA related kinase 5	Other	kinase
NEK7	-0.401	NEK7	NIMA related kinase 7	Nucleus	kinase
NENF	0.283	NENF	neudesin neurotrophic factor	Extracellular Space	growth factor
NEO1	0.243	NEO1	neogenin 1	Plasma Membrane	transcription regulator
NEURL2	-0.193	NEURL2	neuralized E3 ubiquitin protein ligase 2	Cytoplasm	other
KIAA2022	-0.233	NEXMIF	neurite extension and migration factor	Nucleus	enzyme
NF1	-0.354	NF1	neurofibromin 1	Cytoplasm	other
NFASC	0.389	NFASC	neurofascin	Plasma Membrane	other
NFATC1	0.298	NFATC1	nuclear factor of activated T cells 1	Nucleus	transcription regulator
NFATC2	0.478	NFATC2	nuclear factor of activated T cells 2	Nucleus	transcription regulator
NFIA	0.425	NFIA	nuclear factor I A	Nucleus	transcription regulator
NFIB	0.4	NFIB	nuclear factor I B	Nucleus	transcription regulator
NFIC	0.43	NFIC	nuclear factor I C	Nucleus	transcription regulator
NFIX	0.396	NFIX	nuclear factor I X	Nucleus	transcription regulator
NFYC	-0.224	NFYC	nuclear transcription factor Y subunit gamma	Nucleus	transcription regulator
NGEF	-0.272	NGEF	neuronal guanine nucleotide exchange factor	Cytoplasm	other
NHEJ1	-0.31	NHEJ1	non-homologous end joining factor 1	Nucleus	other
NHP2	0.321	NHP2	NHP2 ribonucleoprotein	Nucleus	other
NHSL2	0.223	NHSL2	NHS like 2	Other	other
NID2	0.606	NID2	nidogen 2	Extracellular Space	other
NIPA2	-0.441	NIPA2	NIPA magnesium transporter 2	Cytoplasm	other
NIPAL1	-0.453	NIPAL1	NIPA like domain containing 1	Cytoplasm	other
NIPSNAP3A	-0.623	NIPSNAP3A	nipsnap homolog 3A	Nucleus	other
NIT2	-0.467	NIT2	nitrilase family member 2	Cytoplasm	enzyme
NKX2-3	0.199	NKX2-3	NK2 homeobox 3	Nucleus	transcription regulator
NLK	-0.314	NLK	nemo like kinase	Nucleus	kinase
NLN	-0.326	NLN	neurolysin	Cytoplasm	peptidase
NME2	0.304	NME2	NME/NM23 nucleoside diphosphate kinase 2	Nucleus	kinase
NME5	0.278	NME5	NME/NM23 family member 5	Other	kinase
NMNAT2	0.273	NMNAT2	nicotinamide nucleotide adenylyltransferase 2	Cytoplasm	enzyme
NMRAL1P1	-0.929	NMRAL2P	NmrA like redox sensor 2, pseudogene	Other	other
NMT2	-0.391	NMT2	N-myristoyltransferase 2	Cytoplasm	enzyme
NOL12	-0.267	NOL12	nucleolar protein 12	Nucleus	other
NOL4L	-0.324	NOL4L	nucleolar protein 4 like	Other	other
NOL6	0.51	NOL6	nucleolar protein 6	Nucleus	other
NOL7	-0.205	NOL7	nucleolar protein 7	Nucleus	other
NOP2	0.378	NOP2	NOP2 nucleolar protein	Nucleus	other
NOS1AP	0.173	NOS1AP	nitric oxide synthase 1 adaptor protein	Cytoplasm	other
NOTCH2	0.392	NOTCH2	notch receptor 2	Plasma Membrane	transcription regulator
NOX1	0.514	NOX1	NADPH oxidase 1	Cytoplasm	enzyme
NPAS2	-0.452	NPAS2	neuronal PAS domain protein 2	Nucleus	transcription regulator
NPDC1	0.465	NPDC1	neural proliferation, differentiation and control 1	Extracellular Space	other
NPLOC4	-0.238	NPLOC4	NPL4 homolog, ubiquitin recognition factor	Nucleus	other
NPR1	0.24	NPR1	natriuretic peptide receptor 1	Plasma Membrane	enzyme
NPY1R	-0.781	NPY1R	neuropeptide Y receptor Y1	Plasma Membrane	G-protein coupled receptor
NR1H3	-0.279	NR1H3	nuclear receptor subfamily 1 group H member 3	Nucleus	ligand-dependent nuclear receptor
NR1H4	-1.201	NR1H4	nuclear receptor subfamily 1 group H member 4	Nucleus	ligand-dependent nuclear receptor
NR1I2	-0.521	NR1I2	nuclear receptor subfamily 1 group I member 2	Nucleus	ligand-dependent nuclear receptor
NR4A1	1.414	NR4A1	nuclear receptor subfamily 4 group A member 1	Nucleus	ligand-dependent nuclear receptor
NR4A2	1.603	NR4A2	nuclear receptor subfamily 4 group A member 2	Nucleus	ligand-dependent nuclear receptor
NR4A3	0.82	NR4A3	nuclear receptor subfamily 4 group A member 3	Nucleus	ligand-dependent nuclear receptor
NR6A1	-0.236	NR6A1	nuclear receptor subfamily 6 group A member 1	Nucleus	ligand-dependent nuclear receptor
NRARP	0.298	NRARP	NOTCH regulated ankyrin repeat protein	Nucleus	transcription regulator
NRG4	-0.846	NRG4	neuregulin 4	Extracellular Space	growth factor
NRIP1	-0.223	NRIP1	nuclear receptor interacting protein 1	Nucleus	transcription regulator
NRN1	0.579	NRN1	neuritin 1	Cytoplasm	other
NRXN3	0.44	NRXN3	neurexin 3	Plasma Membrane	transporter
NSFL1C	-0.204	NSFL1C	NSFL1 cofactor	Cytoplasm	other
NSMCE3	0.212	NSMCE3	NSE3 homolog, SMC5-SMC6 complex component	Nucleus	other
NSUN3	-0.476	NSUN3	NOP2/Sun RNA methyltransferase 3	Cytoplasm	enzyme
NT5C1B-RDH14	-0.224	NT5C1B-RDH14	NT5C1B-RDH14 readthrough	Other	other
NT5C2	-0.67	NT5C2	5'-nucleotidase, cytosolic II	Cytoplasm	phosphatase
NT5DC3	0.926	NT5DC3	5'-nucleotidase domain containing 3	Cytoplasm	other
NTN4	0.438	NTN4	netrin 4	Extracellular Space	other
NUB1	-0.264	NUB1	negative regulator of ubiquitin like proteins 1	Nucleus	other
NUDCD2	-0.256	NUDCD2	NudC domain containing 2	Cytoplasm	other
NUDT13	-0.374	NUDT13	nudix hydrolase 13	Cytoplasm	enzyme
NUDT15	-0.254	NUDT15	nudix hydrolase 15	Cytoplasm	phosphatase
NUDT21	0.282	NUDT21	nudix hydrolase 21	Nucleus	other
NUDT4P1	-0.271	NUDT4B	nudix hydrolase 4B	Cytoplasm	other
NUDT6	-0.246	NUDT6	nudix hydrolase 6	Extracellular Space	enzyme
NUDT7	-0.451	NUDT7	nudix hydrolase 7	Cytoplasm	enzyme
NUDT9	-0.225	NUDT9	nudix hydrolase 9	Cytoplasm	phosphatase
NUFIP2	0.233	NUFIP2	nuclear FMR1 interacting protein 2	Cytoplasm	other
NUP188	0.375	NUP188	nucleoporin 188	Nucleus	other
NUP214	0.224	NUP214	nucleoporin 214	Nucleus	transporter
NUP35	0.347	NUP35	nucleoporin 35	Nucleus	transporter
NUP98	0.195	NUP98	nucleoporin 98 and 96 precursor	Nucleus	transporter
NWD2	-0.441	NWD2	NACHT and WD repeat domain containing 2	Other	other
NXN	0.392	NXN	nucleoredoxin	Nucleus	enzyme
NXPE2	-0.724	NXPE2	neurexophilin and PC-esterase domain family member 2	Other	other
NXT1	0.204	NXT1	nuclear transport factor 2 like export factor 1	Nucleus	transporter
OAS1	-0.649	OAS1	2'-5'-oligoadenylate synthetase 1	Cytoplasm	enzyme
OAS2	0.683	OAS2	2'-5'-oligoadenylate synthetase 2	Cytoplasm	enzyme
OASL	-0.822	OASL	2'-5'-oligoadenylate synthetase like	Cytoplasm	enzyme
OAZ1	-0.308	OAZ1	ornithine decarboxylase antizyme 1	Cytoplasm	enzyme
OCLN	-0.442	OCLN	occludin	Plasma Membrane	other
OCRL	-0.201	OCRL	OCRL inositol polyphosphate-5-phosphatase	Cytoplasm	phosphatase
ODC1	0.739	ODC1	ornithine decarboxylase 1	Cytoplasm	enzyme
C1orf27	-0.245	ODR4	odr-4 GPCR localization factor homolog	Other	other
MGEA5	-0.287	OGA	O-GlcNAcase	Cytoplasm	enzyme
OGFOD2	-0.203	OGFOD2	2-oxoglutarate and iron dependent oxygenase domain containing 2	Other	other
OLFML2A	0.231	OLFML2A	olfactomedin like 2A	Extracellular Space	other
OPA1	-0.219	OPA1	OPA1 mitochondrial dynamin like GTPase	Cytoplasm	enzyme
OPN3	-0.743	OPN3	opsin 3	Plasma Membrane	G-protein coupled receptor
OR11H12	-0.506	OR11H12 (includes others)	olfactory receptor family 11 subfamily H member 12	Plasma Membrane	other
OR14I1	-0.401	OR14I1	olfactory receptor family 14 subfamily I member 1	Plasma Membrane	other
OR2A9P	-0.539	OR2A9P	olfactory receptor family 2 subfamily A member 9 pseudogene	Other	other
OR2B3	-0.283	OR2B3	olfactory receptor family 2 subfamily B member 3	Plasma Membrane	other
OR2M5	-0.389	OR2M5	olfactory receptor family 2 subfamily M member 5	Plasma Membrane	G-protein coupled receptor
OR2W3	-0.213	OR2W3	olfactory receptor family 2 subfamily W member 3	Plasma Membrane	G-protein coupled receptor
OR4K5	-0.292	OR4K5	olfactory receptor family 4 subfamily K member 5	Plasma Membrane	G-protein coupled receptor
OR4Q3	-0.323	OR4Q3	olfactory receptor family 4 subfamily Q member 3	Plasma Membrane	G-protein coupled receptor
OR56A5	-0.239	OR56A5	olfactory receptor family 56 subfamily A member 5	Plasma Membrane	G-protein coupled receptor
OR7A17	-0.241	OR7A17	olfactory receptor family 7 subfamily A member 17	Plasma Membrane	G-protein coupled receptor
OR7E91P	-0.193	OR7E91P	olfactory receptor family 7 subfamily E member 91 pseudogene	Plasma Membrane	other
OR8G2	0.286	OR8G2P	olfactory receptor family 8 subfamily G member 2 pseudogene	Plasma Membrane	G-protein coupled receptor
OR9H1P	-0.178	OR9H1P	olfactory receptor family 9 subfamily H member 1 pseudogene	Other	other
OSBPL10	0.256	OSBPL10	oxysterol binding protein like 10	Cytoplasm	transporter
OSBPL11	-0.704	OSBPL11	oxysterol binding protein like 11	Cytoplasm	other
OSBPL1A	-0.428	OSBPL1A	oxysterol binding protein like 1A	Cytoplasm	other
OSMR	0.739	OSMR	oncostatin M receptor	Plasma Membrane	transmembrane receptor
OSTM1	-0.247	OSTM1	osteoclastogenesis associated transmembrane protein 1	Cytoplasm	other
OTOP2	-1.206	OTOP2	otopetrin 2	Other	ion channel
OTOP3	-0.367	OTOP3	otopetrin 3	Other	ion channel
OTUB2	0.283	OTUB2	OTU deubiquitinase, ubiquitin aldehyde binding 2	Nucleus	enzyme
OXNAD1	-0.192	OXNAD1	oxidoreductase NAD binding domain containing 1	Cytoplasm	transporter
OXR1	-0.536	OXR1	oxidation resistance 1	Cytoplasm	enzyme
OXSM	-0.328	OXSM	3-oxoacyl-ACP synthase, mitochondrial	Cytoplasm	kinase
P2RX4	-0.71	P2RX4	purinergic receptor P2X 4	Plasma Membrane	ion channel
P2RY1	-0.509	P2RY1	purinergic receptor P2Y1	Plasma Membrane	G-protein coupled receptor
P3H1	0.243	P3H1	prolyl 3-hydroxylase 1	Nucleus	enzyme
PACS1	0.497	PACS1	phosphofurin acidic cluster sorting protein 1	Cytoplasm	other
PACSIN2	-0.256	PACSIN2	protein kinase C and casein kinase substrate in neurons 2	Cytoplasm	transporter
PAFAH1B1	-0.276	PAFAH1B1	platelet activating factor acetylhydrolase 1b regulatory subunit 1	Cytoplasm	enzyme
PAFAH2	-0.24	PAFAH2	platelet activating factor acetylhydrolase 2	Cytoplasm	enzyme
PAG1	-0.683	PAG1	phosphoprotein membrane anchor with glycosphingolipid microdomains 1	Plasma Membrane	other
PAK1	-0.224	PAK1	p21 (RAC1) activated kinase 1	Cytoplasm	kinase
PALLD	0.303	PALLD	palladin, cytoskeletal associated protein	Plasma Membrane	other
PALM2-AKAP2	0.366	PALM2AKAP2	PALM2 and AKAP2 fusion	Plasma Membrane	other
PAM	0.691	PAM	peptidylglycine alpha-amidating monooxygenase	Plasma Membrane	enzyme
PANK1	-0.38	PANK1	pantothenate kinase 1	Cytoplasm	kinase
PANK3	-0.254	PANK3	pantothenate kinase 3	Cytoplasm	kinase
PAPLN	0.348	PAPLN	papilin, proteoglycan like sulfated glycoprotein	Extracellular Space	other
PAPOLA	-0.297	PAPOLA	poly(A) polymerase alpha	Nucleus	enzyme
PAPPA2	0.596	PAPPA2	pappalysin 2	Extracellular Space	peptidase
PAPSS2	-0.424	PAPSS2	3'-phosphoadenosine 5'-phosphosulfate synthase 2	Cytoplasm	enzyme
PAQR5	-0.769	PAQR5	progestin and adipoQ receptor family member 5	Other	other
PAQR8	-0.422	PAQR8	progestin and adipoQ receptor family member 8	Plasma Membrane	other
PARP12	-0.359	PARP12	poly(ADP-ribose) polymerase family member 12	Nucleus	enzyme
PARP4	-0.522	PARP4	poly(ADP-ribose) polymerase family member 4	Cytoplasm	enzyme
PARP8	1.189	PARP8	poly(ADP-ribose) polymerase family member 8	Other	enzyme
PARVA	0.33	PARVA	parvin alpha	Cytoplasm	other
PATZ1	0.37	PATZ1	POZ/BTB and AT hook containing zinc finger 1	Nucleus	transcription regulator
PBLD	-1.041	PBLD	phenazine biosynthesis like protein domain containing	Cytoplasm	enzyme
PBX2	0.281	PBX2	PBX homeobox 2	Nucleus	transcription regulator
PBXIP1	0.243	PBXIP1	PBX homeobox interacting protein 1	Nucleus	transcription regulator
PCBD1	0.412	PCBD1	pterin-4 alpha-carbinolamine dehydratase 1	Nucleus	transcription regulator
PCBP4	0.388	PCBP4	poly(rC) binding protein 4	Nucleus	other
PCCA	-0.584	PCCA	propionyl-CoA carboxylase subunit alpha	Cytoplasm	enzyme
PCDH17	0.251	PCDH17	protocadherin 17	Plasma Membrane	other
PCDH20	-0.7	PCDH20	protocadherin 20	Other	other
PCDHGB4	0.314	PCDHGB4	protocadherin gamma subfamily B, 4	Other	other
PCED1A	-0.368	PCED1A	PC-esterase domain containing 1A	Other	other
PCGF3	-0.262	PCGF3	polycomb group ring finger 3	Nucleus	other
PCMT1	-0.32	PCMT1	protein-L-isoaspartate (D-aspartate) O-methyltransferase	Cytoplasm	enzyme
PCNX2	0.25	PCNX2	pecanex 2	Other	other
PCOLCE	0.579	PCOLCE	procollagen C-endopeptidase enhancer	Extracellular Space	other
PCSK1	1.269	PCSK1	proprotein convertase subtilisin/kexin type 1	Cytoplasm	peptidase
PCSK1N	0.241	PCSK1N	proprotein convertase subtilisin/kexin type 1 inhibitor	Extracellular Space	other
PCSK5	-0.416	PCSK5	proprotein convertase subtilisin/kexin type 5	Extracellular Space	peptidase
PDCD10	-0.358	PDCD10	programmed cell death 10	Cytoplasm	other
PDCD4	-0.42	PDCD4	programmed cell death 4	Nucleus	other
PDCD6IP	-0.49	PDCD6IP	programmed cell death 6 interacting protein	Cytoplasm	other
PDE2A	0.299	PDE2A	phosphodiesterase 2A	Cytoplasm	enzyme
PDE4A	0.261	PDE4A	phosphodiesterase 4A	Cytoplasm	enzyme
PDE4B	0.49	PDE4B	phosphodiesterase 4B	Cytoplasm	enzyme
PDE4D	0.303	PDE4D	phosphodiesterase 4D	Cytoplasm	enzyme
PDE6A	-1.03	PDE6A	phosphodiesterase 6A	Plasma Membrane	enzyme
PDE8A	-0.592	PDE8A	phosphodiesterase 8A	Cytoplasm	enzyme
PDHA1	-0.295	PDHA1	pyruvate dehydrogenase E1 subunit alpha 1	Cytoplasm	enzyme
PDHX	-0.397	PDHX	pyruvate dehydrogenase complex component X	Cytoplasm	enzyme
PDIA5	0.634	PDIA5	protein disulfide isomerase family A member 5	Cytoplasm	enzyme
PDK2	-0.629	PDK2	pyruvate dehydrogenase kinase 2	Cytoplasm	kinase
PDK3	-0.521	PDK3	pyruvate dehydrogenase kinase 3	Cytoplasm	kinase
PDK4	-1.1	PDK4	pyruvate dehydrogenase kinase 4	Cytoplasm	kinase
PDLIM3	0.771	PDLIM3	PDZ and LIM domain 3	Cytoplasm	other
PDP1	0.703	PDP1	pyruvate dehyrogenase phosphatase catalytic subunit 1	Cytoplasm	phosphatase
PDPK1	-0.365	PDPK1	3-phosphoinositide dependent protein kinase 1	Cytoplasm	kinase
PDSS1	-0.247	PDSS1	decaprenyl diphosphate synthase subunit 1	Cytoplasm	enzyme
PDZD3	-0.832	PDZD3	PDZ domain containing 3	Plasma Membrane	transporter
PDZD8	0.263	PDZD8	PDZ domain containing 8	Extracellular Space	other
PDZK1IP1	0.648	PDZK1IP1	PDZK1 interacting protein 1	Extracellular Space	other
PEA15	0.45	PEA15	proliferation and apoptosis adaptor protein 15	Cytoplasm	transporter
PEAR1	0.237	PEAR1	platelet endothelial aggregation receptor 1	Plasma Membrane	other
PECAM1	0.706	PECAM1	platelet and endothelial cell adhesion molecule 1	Plasma Membrane	other
PEF1	0.267	PEF1	penta-EF-hand domain containing 1	Cytoplasm	other
PEG10	0.446	PEG10	paternally expressed 10	Nucleus	other
PELP1	0.392	PELP1	proline, glutamate and leucine rich protein 1	Nucleus	other
PER1	0.694	PER1	period circadian regulator 1	Nucleus	transcription regulator
PER2	0.545	PER2	period circadian regulator 2	Nucleus	transcription regulator
PES1	0.274	PES1	pescadillo ribosomal biogenesis factor 1	Nucleus	other
PET117	-0.295	PET117	PET117 cytochrome c oxidase chaperone	Cytoplasm	other
PEX11A	-0.427	PEX11A	peroxisomal biogenesis factor 11 alpha	Cytoplasm	other
PEX26	-0.581	PEX26	peroxisomal biogenesis factor 26	Cytoplasm	other
PFKFB2	-0.402	PFKFB2	6-phosphofructo-2-kinase/fructose-2,6-biphosphatase 2	Cytoplasm	kinase
PFKFB3	0.529	PFKFB3	6-phosphofructo-2-kinase/fructose-2,6-biphosphatase 3	Cytoplasm	kinase
PGAM4	0.275	PGAM4	phosphoglycerate mutase family member 4	Cytoplasm	phosphatase
PGM1	-0.284	PGM1	phosphoglucomutase 1	Cytoplasm	enzyme
PGM2L1	0.709	PGM2L1	phosphoglucomutase 2 like 1	Cytoplasm	enzyme
PGM5P2	0.271	PGM5P2	phosphoglucomutase 5 pseudogene 2	Other	other
PGRMC1	-0.34	PGRMC1	progesterone receptor membrane component 1	Plasma Membrane	transmembrane receptor
PGRMC2	-0.205	PGRMC2	progesterone receptor membrane component 2	Nucleus	other
PHACTR2	-0.343	PHACTR2	phosphatase and actin regulator 2	Other	other
PHACTR4	-0.28	PHACTR4	phosphatase and actin regulator 4	Plasma Membrane	other
PHC2	0.245	PHC2	polyhomeotic homolog 2	Nucleus	other
PHC3	-0.428	PHC3	polyhomeotic homolog 3	Nucleus	transcription regulator
FAM109B	0.254	PHETA2	PH domain containing endocytic trafficking adaptor 2	Cytoplasm	other
PHF1	0.382	PHF1	PHD finger protein 1	Nucleus	transcription regulator
PHF2	0.24	PHF2	PHD finger protein 2	Nucleus	enzyme
PHF23	0.258	PHF23	PHD finger protein 23	Nucleus	other
PHF5A	0.297	PHF5A	PHD finger protein 5A	Nucleus	other
PHF7	-0.305	PHF7	PHD finger protein 7	Nucleus	other
PHKA1	0.288	PHKA1	phosphorylase kinase regulatory subunit alpha 1	Cytoplasm	kinase
PHLDA1	0.842	PHLDA1	pleckstrin homology like domain family A member 1	Cytoplasm	other
PHLDA2	0.419	PHLDA2	pleckstrin homology like domain family A member 2	Cytoplasm	other
PHLPP2	-1.213	PHLPP2	PH domain and leucine rich repeat protein phosphatase 2	Cytoplasm	enzyme
PHYH	-0.609	PHYH	phytanoyl-CoA 2-hydroxylase	Cytoplasm	enzyme
PHYHD1	0.237	PHYHD1	phytanoyl-CoA dioxygenase domain containing 1	Other	other
PHYKPL	-0.34	PHYKPL	5-phosphohydroxy-L-lysine phospho-lyase	Cytoplasm	enzyme
PIAS3	0.361	PIAS3	protein inhibitor of activated STAT 3	Nucleus	transcription regulator
PICALM	-0.269	PICALM	phosphatidylinositol binding clathrin assembly protein	Cytoplasm	other
PIGZ	-0.572	PIGZ	phosphatidylinositol glycan anchor biosynthesis class Z	Cytoplasm	enzyme
PIK3R2	0.291	PIK3R2	phosphoinositide-3-kinase regulatory subunit 2	Cytoplasm	kinase
PIM3	0.364	PIM3	Pim-3 proto-oncogene, serine/threonine kinase	Cytoplasm	kinase
PIN4	-0.324	PIN4	peptidylprolyl cis/trans isomerase, NIMA-interacting 4	Nucleus	enzyme
TMEM55A	0.285	PIP4P2	phosphatidylinositol-4,5-bisphosphate 4-phosphatase 2	Cytoplasm	phosphatase
PIP5K1B	-0.526	PIP5K1B	phosphatidylinositol-4-phosphate 5-kinase type 1 beta	Cytoplasm	kinase
PITPNC1	0.592	PITPNC1	phosphatidylinositol transfer protein cytoplasmic 1	Cytoplasm	transporter
PITX1	0.325	PITX1	paired like homeodomain 1	Nucleus	transcription regulator
PITX2	-0.657	PITX2	paired like homeodomain 2	Nucleus	transcription regulator
PKIB	-0.95	PKIB	cAMP-dependent protein kinase inhibitor beta	Other	other
PKM	0.328	PKM	pyruvate kinase M1/2	Cytoplasm	kinase
PKN1	0.408	PKN1	protein kinase N1	Cytoplasm	kinase
PLA2G12B	-0.909	PLA2G12B	phospholipase A2 group XIIB	Extracellular Space	enzyme
PLA2G2A	1.049	PLA2G2A	phospholipase A2 group IIA	Cytoplasm	enzyme
HRASLS2	-1.211	PLAAT2	phospholipase A and acyltransferase 2	Cytoplasm	enzyme
HRASLS5	0.175	PLAAT5	phospholipase A and acyltransferase 5	Other	enzyme
PLAC8	-0.438	PLAC8	placenta associated 8	Nucleus	other
PLAGL1	-0.328	PLAGL1	PLAG1 like zinc finger 1	Nucleus	transcription regulator
PLCD1	-0.723	PLCD1	phospholipase C delta 1	Cytoplasm	enzyme
PLCE1	-0.319	PLCE1	phospholipase C epsilon 1	Cytoplasm	enzyme
PLCL2	-0.576	PLCL2	phospholipase C like 2	Cytoplasm	enzyme
PLD1	-0.468	PLD1	phospholipase D1	Cytoplasm	enzyme
PLEKHA1	-0.377	PLEKHA1	pleckstrin homology domain containing A1	Cytoplasm	other
PLEKHA2	0.399	PLEKHA2	pleckstrin homology domain containing A2	Cytoplasm	other
PLEKHF1	0.187	PLEKHF1	pleckstrin homology and FYVE domain containing 1	Cytoplasm	other
PLEKHF2	-0.431	PLEKHF2	pleckstrin homology and FYVE domain containing 2	Cytoplasm	other
PLEKHG1	0.327	PLEKHG1	pleckstrin homology and RhoGEF domain containing G1	Extracellular Space	other
PLEKHG6	-0.342	PLEKHG6	pleckstrin homology and RhoGEF domain containing G6	Cytoplasm	other
PLEKHJ1	-0.197	PLEKHJ1	pleckstrin homology domain containing J1	Other	other
PLIN2	-0.866	PLIN2	perilipin 2	Plasma Membrane	other
PLK2	0.783	PLK2	polo like kinase 2	Nucleus	kinase
PLK3	0.621	PLK3	polo like kinase 3	Nucleus	kinase
PLLP	0.823	PLLP	plasmolipin	Plasma Membrane	transporter
PLOD2	-1.058	PLOD2	procollagen-lysine,2-oxoglutarate 5-dioxygenase 2	Cytoplasm	enzyme
PROSC	-0.223	PLPBP	pyridoxal phosphate binding protein	Cytoplasm	enzyme
PLPP1	-1	PLPP1	phospholipid phosphatase 1	Plasma Membrane	phosphatase
PLPP6	-0.244	PLPP6	phospholipid phosphatase 6	Plasma Membrane	phosphatase
PLPPR2	0.177	PLPPR2	phospholipid phosphatase related 2	Other	phosphatase
PLRG1	-0.448	PLRG1	pleiotropic regulator 1	Nucleus	other
PLS1	-0.36	PLS1	plastin 1	Plasma Membrane	other
PLS3	0.498	PLS3	plastin 3	Cytoplasm	other
PLSCR4	-0.339	PLSCR4	phospholipid scramblase 4	Plasma Membrane	enzyme
PLVAP	0.516	PLVAP	plasmalemma vesicle associated protein	Plasma Membrane	other
PLXND1	0.347	PLXND1	plexin D1	Plasma Membrane	transmembrane receptor
PMEPA1	0.343	PMEPA1	prostate transmembrane protein, androgen induced 1	Plasma Membrane	other
PML	0.348	PML	promyelocytic leukemia	Nucleus	transcription regulator
PMM1	-0.391	PMM1	phosphomannomutase 1	Cytoplasm	enzyme
PMP22	0.78	PMP22	peripheral myelin protein 22	Plasma Membrane	other
PMPCB	-0.44	PMPCB	peptidase, mitochondrial processing subunit beta	Cytoplasm	peptidase
PNLIPRP2	1.001	PNLIPRP2	pancreatic lipase related protein 2 (gene/pseudogene)	Extracellular Space	enzyme
PNRC1	0.313	PNRC1	proline rich nuclear receptor coactivator 1	Nucleus	other
PNRC2	-0.203	PNRC2	proline rich nuclear receptor coactivator 2	Nucleus	other
PODXL	0.765	PODXL	podocalyxin like	Plasma Membrane	kinase
POLD2	0.319	POLD2	DNA polymerase delta 2, accessory subunit	Nucleus	enzyme
POLD3	0.382	POLD3	DNA polymerase delta 3, accessory subunit	Nucleus	transcription regulator
POLD4	-0.293	POLD4	DNA polymerase delta 4, accessory subunit	Nucleus	enzyme
POLN	0.13	POLN	DNA polymerase nu	Nucleus	enzyme
POLR2H	-0.414	POLR2H	RNA polymerase II subunit H	Nucleus	enzyme
POLR2L	0.262	POLR2L	RNA polymerase II subunit L	Nucleus	enzyme
POLR3H	0.373	POLR3H	RNA polymerase III subunit H	Nucleus	enzyme
POM121C	0.567	POM121/POM121C	POM121 transmembrane nucleoporin	Nucleus	other
POMK	0.215	POMK	protein O-mannose kinase	Cytoplasm	kinase
POP4	-0.264	POP4	POP4 homolog, ribonuclease P/MRP subunit	Nucleus	enzyme
POU5F1P4	-0.258	POU5F1P4	POU class 5 homeobox 1 pseudogene 4	Other	other
PP7080	-1.761	PP7080	uncharacterized LOC25845	Other	other
PPARA	-0.189	PPARA	peroxisome proliferator activated receptor alpha	Nucleus	ligand-dependent nuclear receptor
PPARD	-0.929	PPARD	peroxisome proliferator activated receptor delta	Nucleus	ligand-dependent nuclear receptor
PPARG	-0.716	PPARG	peroxisome proliferator activated receptor gamma	Nucleus	ligand-dependent nuclear receptor
PPARGC1A	-0.601	PPARGC1A	PPARG coactivator 1 alpha	Nucleus	transcription regulator
PPCS	-0.224	PPCS	phosphopantothenoylcysteine synthetase	Cytoplasm	enzyme
PPM1A	-0.547	PPM1A	protein phosphatase, Mg2+/Mn2+ dependent 1A	Cytoplasm	phosphatase
PPM1H	0.259	PPM1H	protein phosphatase, Mg2+/Mn2+ dependent 1H	Nucleus	phosphatase
PPP1CC	-0.435	PPP1CC	protein phosphatase 1 catalytic subunit gamma	Nucleus	phosphatase
PPP1R12B	0.445	PPP1R12B	protein phosphatase 1 regulatory subunit 12B	Cytoplasm	phosphatase
PPP1R14B	0.267	PPP1R14B	protein phosphatase 1 regulatory inhibitor subunit 14B	Cytoplasm	phosphatase
PPP1R14C	-0.55	PPP1R14C	protein phosphatase 1 regulatory inhibitor subunit 14C	Cytoplasm	other
PPP1R15B	0.318	PPP1R15B	protein phosphatase 1 regulatory subunit 15B	Cytoplasm	phosphatase
PPP1R1B	0.502	PPP1R1B	protein phosphatase 1 regulatory inhibitor subunit 1B	Cytoplasm	phosphatase
PPP1R21	-0.222	PPP1R21	protein phosphatase 1 regulatory subunit 21	Other	other
PPP1R3B	-0.522	PPP1R3B	protein phosphatase 1 regulatory subunit 3B	Cytoplasm	phosphatase
PPP1R7	-0.134	PPP1R7	protein phosphatase 1 regulatory subunit 7	Nucleus	phosphatase
PPP2CB	-0.364	PPP2CB	protein phosphatase 2 catalytic subunit beta	Cytoplasm	phosphatase
PPP2R1B	-0.159	PPP2R1B	protein phosphatase 2 scaffold subunit Abeta	Plasma Membrane	phosphatase
PPP2R3A	-0.626	PPP2R3A	protein phosphatase 2 regulatory subunit B''alpha	Nucleus	phosphatase
PPP2R3C	-0.384	PPP2R3C	protein phosphatase 2 regulatory subunit B''gamma	Cytoplasm	other
PPP2R5E	0.184	PPP2R5E	protein phosphatase 2 regulatory subunit B'epsilon	Cytoplasm	phosphatase
PPP4R3B	-0.259	PPP4R3B	protein phosphatase 4 regulatory subunit 3B	Nucleus	other
PPP5C	0.181	PPP5C	protein phosphatase 5 catalytic subunit	Nucleus	phosphatase
PPP6R1	0.28	PPP6R1	protein phosphatase 6 regulatory subunit 1	Cytoplasm	other
PPP6R3	-0.21	PPP6R3	protein phosphatase 6 regulatory subunit 3	Cytoplasm	other
PPRC1	0.547	PPRC1	PPARG related coactivator 1	Nucleus	transcription regulator
PPT2-EGFL8	-0.316	PPT2-EGFL8	PPT2-EGFL8 readthrough (NMD candidate)	Other	other
PPY	0.645	PPY	pancreatic polypeptide	Extracellular Space	other
PRAC1	1.299	PRAC1	PRAC1 small nuclear protein	Other	other
PRAMEF18	-0.24	PRAMEF18/PRAMEF19	PRAME family member 18	Other	other
PRCC	0.42	PRCC	proline rich mitotic checkpoint control factor	Nucleus	other
PRDM10	-0.69	PRDM10	PR/SET domain 10	Nucleus	transcription regulator
PRDX6	-0.37	PRDX6	peroxiredoxin 6	Cytoplasm	enzyme
PRELID2	-0.324	PRELID2	PRELI domain containing 2	Cytoplasm	other
PRELP	0.507	PRELP	proline and arginine rich end leucine rich repeat protein	Extracellular Space	other
PREP	0.277	PREP	prolyl endopeptidase	Cytoplasm	peptidase
PRIMA1	0.273	PRIMA1	proline rich membrane anchor 1	Plasma Membrane	other
PRKAB2	-0.443	PRKAB2	protein kinase AMP-activated non-catalytic subunit beta 2	Cytoplasm	kinase
PRKAR2A	-0.171	PRKAR2A	protein kinase cAMP-dependent type II regulatory subunit alpha	Cytoplasm	kinase
PRKCE	0.199	PRKCE	protein kinase C epsilon	Cytoplasm	kinase
PRKCZ	-0.239	PRKCZ	protein kinase C zeta	Cytoplasm	kinase
PRKD1	0.359	PRKD1	protein kinase D1	Cytoplasm	kinase
PRKG2	-1.628	PRKG2	protein kinase cGMP-dependent 2	Cytoplasm	kinase
PRKXP1	-0.842	PRKXP1	PRKX pseudogene 1	Other	other
PRPF19	0.298	PRPF19	pre-mRNA processing factor 19	Nucleus	enzyme
PRPF38A	-0.232	PRPF38A	pre-mRNA processing factor 38A	Nucleus	other
PRPF4	0.377	PRPF4	pre-mRNA processing factor 4	Nucleus	other
PRPF8	0.21	PRPF8	pre-mRNA processing factor 8	Nucleus	other
PRPS2	0.276	PRPS2	phosphoribosyl pyrophosphate synthetase 2	Cytoplasm	kinase
PRR15L	-0.429	PRR15L	proline rich 15 like	Other	other
PRRC2A	0.405	PRRC2A	proline rich coiled-coil 2A	Cytoplasm	other
PRRC2B	0.39	PRRC2B	proline rich coiled-coil 2B	Other	other
PRRX1	0.463	PRRX1	paired related homeobox 1	Nucleus	transcription regulator
PRSS12	-0.386	PRSS12	serine protease 12	Extracellular Space	peptidase
PRSS22	0.444	PRSS22	serine protease 22	Extracellular Space	peptidase
PRSS23	-0.579	PRSS23	serine protease 23	Extracellular Space	peptidase
FAM213A	-0.705	PRXL2A	peroxiredoxin like 2A	Extracellular Space	other
AAED1	0.466	PRXL2C	peroxiredoxin like 2C	Other	other
PSD3	-0.831	PSD3	pleckstrin and Sec7 domain containing 3	Cytoplasm	other
PSEN1	-0.326	PSEN1	presenilin 1	Plasma Membrane	peptidase
PSMA3	-0.485	PSMA3	proteasome 20S subunit alpha 3	Cytoplasm	peptidase
PSMA7	-0.195	PSMA7	proteasome 20S subunit alpha 7	Cytoplasm	peptidase
PSMC6	-0.381	PSMC6	proteasome 26S subunit, ATPase 6	Nucleus	peptidase
PSMD10	-0.355	PSMD10	proteasome 26S subunit, non-ATPase 10	Cytoplasm	transcription regulator
PSORS1C3	-0.522	PSORS1C3	psoriasis susceptibility 1 candidate 3	Other	other
PTCH2	1.041	PTCH2	patched 2	Plasma Membrane	transmembrane receptor
PTGER4	0.412	PTGER4	prostaglandin E receptor 4	Plasma Membrane	G-protein coupled receptor
PTGFRN	0.196	PTGFRN	prostaglandin F2 receptor inhibitor	Plasma Membrane	other
PTGR1	-0.647	PTGR1	prostaglandin reductase 1	Cytoplasm	enzyme
PTGS2	1.097	PTGS2	prostaglandin-endoperoxide synthase 2	Cytoplasm	enzyme
PTK6	-0.309	PTK6	protein tyrosine kinase 6	Cytoplasm	kinase
PTK7	0.239	PTK7	protein tyrosine kinase 7 (inactive)	Plasma Membrane	kinase
PTOV1	0.25	PTOV1	PTOV1 extended AT-hook containing adaptor protein	Nucleus	other
PTPN13	0.42	PTPN13	protein tyrosine phosphatase non-receptor type 13	Cytoplasm	phosphatase
PTPN14	0.465	PTPN14	protein tyrosine phosphatase non-receptor type 14	Cytoplasm	phosphatase
PTPRG	0.202	PTPRG	protein tyrosine phosphatase receptor type G	Plasma Membrane	phosphatase
PTPRH	-0.349	PTPRH	protein tyrosine phosphatase receptor type H	Plasma Membrane	phosphatase
PTPRN2	0.463	PTPRN2	protein tyrosine phosphatase receptor type N2	Plasma Membrane	phosphatase
PTPRR	-1.489	PTPRR	protein tyrosine phosphatase receptor type R	Plasma Membrane	phosphatase
PUM2	-0.201	PUM2	pumilio RNA binding family member 2	Cytoplasm	other
PUS10	-0.934	PUS10	pseudouridine synthase 10	Other	enzyme
PUSL1	0.243	PUSL1	pseudouridine synthase like 1	Other	enzyme
PYGO1	0.366	PYGO1	pygopus family PHD finger 1	Nucleus	other
PYROXD1	-0.588	PYROXD1	pyridine nucleotide-disulphide oxidoreductase domain 1	Nucleus	other
PYROXD2	0.351	PYROXD2	pyridine nucleotide-disulphide oxidoreductase domain 2	Other	other
PYY	0.435	PYY	peptide YY	Extracellular Space	other
QPRT	0.313	QPRT	quinolinate phosphoribosyltransferase	Cytoplasm	enzyme
QSOX1	0.602	QSOX1	quiescin sulfhydryl oxidase 1	Cytoplasm	enzyme
RAB11FIP1	-0.333	RAB11FIP1	RAB11 family interacting protein 1	Cytoplasm	other
RAB13	0.336	RAB13	RAB13, member RAS oncogene family	Plasma Membrane	enzyme
RAB15	0.541	RAB15	RAB15, member RAS oncogene family	Cytoplasm	other
RAB17	-0.352	RAB17	RAB17, member RAS oncogene family	Cytoplasm	enzyme
RAB21	-0.381	RAB21	RAB21, member RAS oncogene family	Cytoplasm	enzyme
RAB30	-0.541	RAB30	RAB30, member RAS oncogene family	Cytoplasm	enzyme
RAB33B	0.218	RAB33B	RAB33B, member RAS oncogene family	Cytoplasm	enzyme
RAB38	-0.355	RAB38	RAB38, member RAS oncogene family	Cytoplasm	enzyme
RAB3D	0.568	RAB3D	RAB3D, member RAS oncogene family	Cytoplasm	enzyme
RAB43	0.219	RAB43	RAB43, member RAS oncogene family	Cytoplasm	enzyme
RAB6B	-0.482	RAB6B	RAB6B, member RAS oncogene family	Cytoplasm	enzyme
RAB8B	0.476	RAB8B	RAB8B, member RAS oncogene family	Cytoplasm	enzyme
RAB9A	-0.549	RAB9A	RAB9A, member RAS oncogene family	Cytoplasm	enzyme
RABAC1	0.206	RABAC1	Rab acceptor 1	Cytoplasm	other
RABGAP1	0.247	RABGAP1	RAB GTPase activating protein 1	Cytoplasm	other
RABL2A	-0.184	RABL2A	RAB, member of RAS oncogene family like 2A	Cytoplasm	enzyme
RAC2	0.562	RAC2	Rac family small GTPase 2	Cytoplasm	enzyme
RAD17	-0.266	RAD17	RAD17 checkpoint clamp loader component	Nucleus	enzyme
RAD21	-0.292	RAD21	RAD21 cohesin complex component	Nucleus	transcription regulator
RAD23A	0.316	RAD23A	RAD23 homolog A, nucleotide excision repair protein	Nucleus	other
RAD50	-0.253	RAD50	RAD50 double strand break repair protein	Nucleus	enzyme
RAD52	-0.357	RAD52	RAD52 homolog, DNA repair protein	Nucleus	other
RAD54L2	0.291	RAD54L2	RAD54 like 2	Nucleus	transcription regulator
RAET1G	-0.241	RAET1G	retinoic acid early transcript 1G	Plasma Membrane	other
RAF1	-0.248	RAF1	Raf-1 proto-oncogene, serine/threonine kinase	Cytoplasm	kinase
RAI1	0.467	RAI1	retinoic acid induced 1	Cytoplasm	other
RAI14	-0.62	RAI14	retinoic acid induced 14	Nucleus	transcription regulator
RAI2	0.198	RAI2	retinoic acid induced 2	Other	other
RALB	-0.315	RALB	RAS like proto-oncogene B	Cytoplasm	enzyme
RALGPS2	-0.354	RALGPS2	Ral GEF with PH domain and SH3 binding motif 2	Other	other
RAMP2	0.292	RAMP2	receptor activity modifying protein 2	Plasma Membrane	G-protein coupled receptor
RAMP3	0.178	RAMP3	receptor activity modifying protein 3	Plasma Membrane	G-protein coupled receptor
RANBP17	0.256	RANBP17	RAN binding protein 17	Nucleus	transporter
RANBP9	-0.235	RANBP9	RAN binding protein 9	Nucleus	other
RAP1A	-0.382	RAP1A	RAP1A, member of RAS oncogene family	Cytoplasm	enzyme
RAP1GAP	0.345	RAP1GAP	RAP1 GTPase activating protein	Cytoplasm	other
RAPGEF2	-0.331	RAPGEF2	Rap guanine nucleotide exchange factor 2	Cytoplasm	other
RAPGEFL1	-0.296	RAPGEFL1	Rap guanine nucleotide exchange factor like 1	Other	other
RARG	0.428	RARG	retinoic acid receptor gamma	Nucleus	ligand-dependent nuclear receptor
RASAL2	0.163	RASAL2	RAS protein activator like 2	Extracellular Space	other
RASIP1	0.272	RASIP1	Ras interacting protein 1	Cytoplasm	other
RASL12	0.205	RASL12	RAS like family 12	Other	enzyme
RASSF3	-0.368	RASSF3	Ras association domain family member 3	Other	other
RASSF6	-0.454	RASSF6	Ras association domain family member 6	Other	other
RAVER2	-0.804	RAVER2	ribonucleoprotein, PTB binding 2	Nucleus	other
RB1CC1	-0.444	RB1CC1	RB1 inducible coiled-coil 1	Nucleus	other
RBFOX2	0.36	RBFOX2	RNA binding fox-1 homolog 2	Nucleus	transcription regulator
RBKS	-0.639	RBKS	ribokinase	Cytoplasm	kinase
RBM15	0.265	RBM15	RNA binding motif protein 15	Nucleus	other
RBM15B	0.216	RBM15B	RNA binding motif protein 15B	Nucleus	other
RBM38	0.319	RBM38	RNA binding motif protein 38	Nucleus	other
RBM45	-0.409	RBM45	RNA binding motif protein 45	Cytoplasm	other
RBM47	-0.279	RBM47	RNA binding motif protein 47	Nucleus	other
RBPMS	0.787	RBPMS	RNA binding protein, mRNA processing factor	Cytoplasm	transcription regulator
RBX1	-0.299	RBX1	ring-box 1	Cytoplasm	enzyme
RCE1	0.3	RCE1	Ras converting CAAX endopeptidase 1	Cytoplasm	peptidase
RCN3	-0.358	RCN3	reticulocalbin 3	Cytoplasm	other
REEP6	0.242	REEP6	receptor accessory protein 6	Plasma Membrane	other
REG4	1.485	REG4	regenerating family member 4	Extracellular Space	other
REL	0.363	REL	REL proto-oncogene, NF-kB subunit	Nucleus	transcription regulator
RELA	0.373	RELA	RELA proto-oncogene, NF-kB subunit	Nucleus	transcription regulator
RELL1	-0.541	RELL1	RELT like 1	Plasma Membrane	other
REPIN1	0.28	REPIN1	replication initiator 1	Nucleus	other
RETSAT	-0.421	RETSAT	retinol saturase	Cytoplasm	enzyme
C19orf60	-0.18	REX1BD	required for excision 1-B domain containing	Other	other
RFK	-0.629	RFK	riboflavin kinase	Cytoplasm	kinase
RFX3	0.272	RFX3	regulatory factor X3	Nucleus	transcription regulator
RGMA	0.304	RGMA	repulsive guidance molecule BMP co-receptor a	Plasma Membrane	other
RGS2	1.052	RGS2	regulator of G protein signaling 2	Nucleus	enzyme
RHBDF2	0.207	RHBDF2	rhomboid 5 homolog 2	Cytoplasm	other
RHOB	0.587	RHOB	ras homolog family member B	Cytoplasm	enzyme
RHOJ	0.564	RHOJ	ras homolog family member J	Cytoplasm	enzyme
RHOU	-0.612	RHOU	ras homolog family member U	Cytoplasm	enzyme
RIDA	-0.527	RIDA	reactive intermediate imine deaminase A homolog	Cytoplasm	enzyme
RIOK3	-0.41	RIOK3	RIO kinase 3	Cytoplasm	kinase
C14orf169	0.217	RIOX1	ribosomal oxygenase 1	Nucleus	enzyme
RLIM	0.313	RLIM	ring finger protein, LIM domain interacting	Nucleus	enzyme
RMDN2	-0.953	RMDN2	regulator of microtubule dynamics 2	Cytoplasm	other
RMDN3	-0.168	RMDN3	regulator of microtubule dynamics 3	Cytoplasm	other
RMND5A	-0.667	RMND5A	required for meiotic nuclear division 5 homolog A	Nucleus	enzyme
RMND5B	0.204	RMND5B	required for meiotic nuclear division 5 homolog B	Cytoplasm	other
RMRP	0.723	RMRP	RNA component of mitochondrial RNA processing endoribonuclease	Cytoplasm	other
RN7SK	0.147	RN7SK	RNA component of 7SK nuclear ribonucleoprotein	Nucleus	other
RN7SL2	0.233	RN7SL2	RNA component of signal recognition particle 7SL2	Other	other
RNASE4	0.452	RNASE4	ribonuclease A family member 4	Extracellular Space	enzyme
RNASEL	-0.429	RNASEL	ribonuclease L	Cytoplasm	enzyme
RND3	-0.498	RND3	Rho family GTPase 3	Cytoplasm	enzyme
RNF103	-0.561	RNF103	ring finger protein 103	Cytoplasm	enzyme
RNF114	0.232	RNF114	ring finger protein 114	Cytoplasm	transcription regulator
RNF122	0.402	RNF122	ring finger protein 122	Cytoplasm	enzyme
RNF126	0.234	RNF126	ring finger protein 126	Other	enzyme
[truncated: 890 more rows]

## Sheet: Lesaionl_DEG
ID	Expr Log Ratio	Symbol	Entrez Gene Name	Location	Type(s)
A1CF	-1.527	A1CF	APOBEC1 complementation factor	Nucleus	other
A2M	1.218	A2M	alpha-2-macroglobulin	Extracellular Space	transporter
A2ML1	-0.164	A2ML1	alpha-2-macroglobulin like 1	Cytoplasm	other
A4GALT	0.504	A4GALT	alpha 1,4-galactosyltransferase (P blood group)	Cytoplasm	enzyme
AADACL2	-0.138	AADACL2	arylacetamide deacetylase like 2	Other	other
AAK1	-0.525	AAK1	AP2 associated kinase 1	Cytoplasm	kinase
AAMDC	-0.702	AAMDC	adipogenesis associated Mth938 domain containing	Cytoplasm	other
AAMP	-0.429	AAMP	angio associated migratory cell protein	Plasma Membrane	other
AARS	0.604	AARS1	alanyl-tRNA synthetase 1	Cytoplasm	enzyme
AASDH	-0.189	AASDH	aminoadipate-semialdehyde dehydrogenase	Other	enzyme
AASDHPPT	-0.155	AASDHPPT	aminoadipate-semialdehyde dehydrogenase-phosphopantetheinyl transferase	Cytoplasm	enzyme
AASS	0.411	AASS	aminoadipate-semialdehyde synthase	Cytoplasm	enzyme
ABAT	-1.053	ABAT	4-aminobutyrate aminotransferase	Cytoplasm	enzyme
ABCA10	-0.669	ABCA10	ATP binding cassette subfamily A member 10	Other	transporter
ABCA11P	-0.431	ABCA11P	ATP binding cassette subfamily A member 11, pseudogene	Other	other
ABCA12	3.664	ABCA12	ATP binding cassette subfamily A member 12	Plasma Membrane	transporter
ABCA13	0.782	ABCA13	ATP binding cassette subfamily A member 13	Extracellular Space	transporter
ABCA2	-0.566	ABCA2	ATP binding cassette subfamily A member 2	Plasma Membrane	transporter
ABCA5	-0.963	ABCA5	ATP binding cassette subfamily A member 5	Plasma Membrane	transporter
ABCA7	0.238	ABCA7	ATP binding cassette subfamily A member 7	Plasma Membrane	transporter
ABCA8	-0.711	ABCA8	ATP binding cassette subfamily A member 8	Plasma Membrane	transporter
ABCA9	-0.264	ABCA9	ATP binding cassette subfamily A member 9	Cytoplasm	transporter
ABCB1	-2.717	ABCB1	ATP binding cassette subfamily B member 1	Plasma Membrane	transporter
ABCB10	-0.235	ABCB10	ATP binding cassette subfamily B member 10	Cytoplasm	transporter
ABCB11	-0.765	ABCB11	ATP binding cassette subfamily B member 11	Plasma Membrane	transporter
ABCB6	0.297	ABCB6	ATP binding cassette subfamily B member 6 (Langereis blood group)	Cytoplasm	transporter
ABCB7	-0.44	ABCB7	ATP binding cassette subfamily B member 7	Cytoplasm	transporter
ABCB8	0.186	ABCB8	ATP binding cassette subfamily B member 8	Cytoplasm	transporter
ABCB9	-0.368	ABCB9	ATP binding cassette subfamily B member 9	Cytoplasm	transporter
ABCC1	0.94	ABCC1	ATP binding cassette subfamily C member 1	Plasma Membrane	transporter
ABCC12	-0.207	ABCC12	ATP binding cassette subfamily C member 12	Cytoplasm	transporter
ABCC13	-0.814	ABCC13	ATP binding cassette subfamily C member 13 (pseudogene)	Other	other
ABCC3	-0.624	ABCC3	ATP binding cassette subfamily C member 3	Plasma Membrane	transporter
ABCC5	-0.264	ABCC5	ATP binding cassette subfamily C member 5	Plasma Membrane	transporter
ABCC6	-0.472	ABCC6	ATP binding cassette subfamily C member 6	Plasma Membrane	transporter
ABCC6P2	-0.38	ABCC6P2	ATP binding cassette subfamily C member 6 pseudogene 2	Other	other
ABCC9	1.065	ABCC9	ATP binding cassette subfamily C member 9	Plasma Membrane	ion channel
ABCD2	0.787	ABCD2	ATP binding cassette subfamily D member 2	Cytoplasm	transporter
ABCD3	-1.022	ABCD3	ATP binding cassette subfamily D member 3	Cytoplasm	transporter
ABCG2	-3.798	ABCG2	ATP binding cassette subfamily G member 2 (Junior blood group)	Plasma Membrane	transporter
ABHD11	-0.512	ABHD11	abhydrolase domain containing 11	Cytoplasm	enzyme
ABHD12	-0.346	ABHD12	abhydrolase domain containing 12, lysophospholipase	Plasma Membrane	enzyme
ABHD12B	-0.947	ABHD12B	abhydrolase domain containing 12B	Other	peptidase
ABHD14B	-0.365	ABHD14B	abhydrolase domain containing 14B	Cytoplasm	enzyme
ABHD15	-0.338	ABHD15	abhydrolase domain containing 15	Extracellular Space	other
ABHD17C	-0.414	ABHD17C	abhydrolase domain containing 17C, depalmitoylase	Plasma Membrane	enzyme
ABHD18	-0.55	ABHD18	abhydrolase domain containing 18	Other	other
ABHD2	0.457	ABHD2	abhydrolase domain containing 2, acylglycerol lipase	Cytoplasm	enzyme
ABHD3	-0.823	ABHD3	abhydrolase domain containing 3, phospholipase	Plasma Membrane	enzyme
ABHD4	-0.502	ABHD4	abhydrolase domain containing 4, N-acyl phospholipase B	Cytoplasm	peptidase
ABHD5	-0.49	ABHD5	abhydrolase domain containing 5, lysophosphatidic acid acyltransferase	Cytoplasm	enzyme
ABHD6	-0.39	ABHD6	abhydrolase domain containing 6, acylglycerol lipase	Cytoplasm	enzyme
ABI2	0.51	ABI2	abl interactor 2	Cytoplasm	other
ABI3	0.595	ABI3	ABI family member 3	Plasma Membrane	other
FAM206A	-0.444	ABITRAM	actin binding transcription modulator	Extracellular Space	other
ABL1	-0.358	ABL1	ABL proto-oncogene 1, non-receptor tyrosine kinase	Nucleus	kinase
ABL2	0.429	ABL2	ABL proto-oncogene 2, non-receptor tyrosine kinase	Cytoplasm	kinase
ABLIM2	-0.232	ABLIM2	actin binding LIM protein family member 2	Cytoplasm	other
ABLIM3	0.437	ABLIM3	actin binding LIM protein family member 3	Cytoplasm	other
ABO	-0.724	ABO	ABO, alpha 1-3-N-acetylgalactosaminyltransferase and alpha 1-3-galactosyltransferase	Plasma Membrane	enzyme
ABR	-0.54	ABR	ABR activator of RhoGEF and GTPase	Cytoplasm	other
ABRACL	-0.542	ABRACL	ABRA C-terminal like	Other	other
FAM175A	-0.302	ABRAXAS1	abraxas 1, BRCA1 A complex subunit	Nucleus	other
ABT1	-0.201	ABT1	activator of basal transcription 1	Nucleus	transcription regulator
ABTB1	0.296	ABTB1	ankyrin repeat and BTB domain containing 1	Cytoplasm	translation regulator
ABTB2	-0.255	ABTB2	ankyrin repeat and BTB domain containing 2	Nucleus	other
ACAA1	-0.692	ACAA1	acetyl-CoA acyltransferase 1	Cytoplasm	enzyme
ACAA2	-0.984	ACAA2	acetyl-CoA acyltransferase 2	Cytoplasm	enzyme
ACACB	-0.866	ACACB	acetyl-CoA carboxylase beta	Cytoplasm	enzyme
ACAD10	-0.65	ACAD10	acyl-CoA dehydrogenase family member 10	Cytoplasm	enzyme
ACAD8	-0.464	ACAD8	acyl-CoA dehydrogenase family member 8	Cytoplasm	enzyme
ACADM	-1.249	ACADM	acyl-CoA dehydrogenase medium chain	Cytoplasm	enzyme
ACADS	-1.308	ACADS	acyl-CoA dehydrogenase short chain	Cytoplasm	enzyme
ACADSB	-1.042	ACADSB	acyl-CoA dehydrogenase short/branched chain	Cytoplasm	enzyme
ACADVL	-0.479	ACADVL	acyl-CoA dehydrogenase very long chain	Cytoplasm	enzyme
ACAP2	-0.279	ACAP2	ArfGAP with coiled-coil, ankyrin repeat and PH domains 2	Nucleus	other
ACAT1	-1.657	ACAT1	acetyl-CoA acetyltransferase 1	Cytoplasm	enzyme
ACAT2	-0.407	ACAT2	acetyl-CoA acetyltransferase 2	Cytoplasm	enzyme
ACBD3	0.32	ACBD3	acyl-CoA binding domain containing 3	Cytoplasm	other
ACBD4	-0.206	ACBD4	acyl-CoA binding domain containing 4	Other	other
ACBD5	-0.41	ACBD5	acyl-CoA binding domain containing 5	Nucleus	other
ACD	0.241	ACD	ACD shelterin complex subunit and telomerase recruitment factor	Nucleus	other
ACER2	-0.901	ACER2	alkaline ceramidase 2	Cytoplasm	enzyme
ACER3	-0.411	ACER3	alkaline ceramidase 3	Cytoplasm	enzyme
ACKR1	1.015	ACKR1	atypical chemokine receptor 1 (Duffy blood group)	Plasma Membrane	G-protein coupled receptor
ACKR2	-1.261	ACKR2	atypical chemokine receptor 2	Plasma Membrane	G-protein coupled receptor
ACKR3	0.416	ACKR3	atypical chemokine receptor 3	Plasma Membrane	G-protein coupled receptor
ACKR4	1.981	ACKR4	atypical chemokine receptor 4	Plasma Membrane	G-protein coupled receptor
ACLY	0.212	ACLY	ATP citrate lyase	Cytoplasm	enzyme
ACO1	0.263	ACO1	aconitase 1	Cytoplasm	enzyme
ACO2	-0.768	ACO2	aconitase 2	Cytoplasm	enzyme
ACOT11	-0.758	ACOT11	acyl-CoA thioesterase 11	Cytoplasm	enzyme
ACOT12	-0.18	ACOT12	acyl-CoA thioesterase 12	Cytoplasm	enzyme
ACOT13	-1.006	ACOT13	acyl-CoA thioesterase 13	Cytoplasm	enzyme
ACOT2	-0.291	ACOT2	acyl-CoA thioesterase 2	Cytoplasm	enzyme
ACOT4	-0.33	ACOT4	acyl-CoA thioesterase 4	Cytoplasm	enzyme
ACOT8	-0.883	ACOT8	acyl-CoA thioesterase 8	Cytoplasm	enzyme
ACOT9	0.624	ACOT9	acyl-CoA thioesterase 9	Cytoplasm	enzyme
ACOX1	-1.717	ACOX1	acyl-CoA oxidase 1	Cytoplasm	enzyme
ACOX2	-0.792	ACOX2	acyl-CoA oxidase 2	Cytoplasm	enzyme
ACOXL	0.588	ACOXL	acyl-CoA oxidase like	Other	enzyme
ACP1	-0.218	ACP1	acid phosphatase 1	Cytoplasm	phosphatase
ACPP	1.084	ACP3	acid phosphatase 3	Extracellular Space	phosphatase
ACP5	0.741	ACP5	acid phosphatase 5, tartrate resistant	Cytoplasm	phosphatase
ACR	-0.672	ACR	acrosin	Extracellular Space	peptidase
ACRBP	-0.19	ACRBP	acrosin binding protein	Extracellular Space	other
ACSF2	-2.533	ACSF2	acyl-CoA synthetase family member 2	Cytoplasm	enzyme
ACSF3	-0.261	ACSF3	acyl-CoA synthetase family member 3	Cytoplasm	enzyme
ACSL1	1.155	ACSL1	acyl-CoA synthetase long chain family member 1	Cytoplasm	enzyme
ACSL4	2.271	ACSL4	acyl-CoA synthetase long chain family member 4	Cytoplasm	enzyme
ACSL5	-0.616	ACSL5	acyl-CoA synthetase long chain family member 5	Cytoplasm	enzyme
ACSM3	-1.07	ACSM3	acyl-CoA synthetase medium chain family member 3	Cytoplasm	enzyme
ACSS1	-0.19	ACSS1	acyl-CoA synthetase short chain family member 1	Cytoplasm	enzyme
ACSS2	-1.041	ACSS2	acyl-CoA synthetase short chain family member 2	Cytoplasm	enzyme
ACSS3	0.274	ACSS3	acyl-CoA synthetase short chain family member 3	Cytoplasm	enzyme
ACTB	0.187	ACTB	actin beta	Cytoplasm	other
ACTG1	0.104	ACTG1	actin gamma 1	Cytoplasm	other
ACTL6A	-0.275	ACTL6A	actin like 6A	Nucleus	other
ACTL8	-0.145	ACTL8	actin like 8	Cytoplasm	other
ACTN1	0.715	ACTN1	actinin alpha 1	Cytoplasm	transcription regulator
ACTN2	-0.129	ACTN2	actinin alpha 2	Nucleus	transcription regulator
ACTN4	-0.161	ACTN4	actinin alpha 4	Cytoplasm	transcription regulator
ACTR10	-0.291	ACTR10	actin related protein 10	Cytoplasm	other
ACTR1A	0.167	ACTR1A	actin related protein 1A	Cytoplasm	other
ACTR1B	-0.17	ACTR1B	actin related protein 1B	Cytoplasm	other
ACTR2	-0.115	ACTR2	actin related protein 2	Plasma Membrane	other
ACTR3	0.305	ACTR3	actin related protein 3	Plasma Membrane	other
ACTR3C	-0.352	ACTR3C	actin related protein 3C	Cytoplasm	other
ACVR1	0.693	ACVR1	activin A receptor type 1	Plasma Membrane	kinase
ACVR1B	-0.66	ACVR1B	activin A receptor type 1B	Plasma Membrane	kinase
ACVR1C	-1.538	ACVR1C	activin A receptor type 1C	Plasma Membrane	kinase
ACVR2A	-1.187	ACVR2A	activin A receptor type 2A	Plasma Membrane	kinase
ACVR2B	-0.304	ACVR2B	activin A receptor type 2B	Plasma Membrane	kinase
ACY1	-0.574	ACY1	aminoacylase 1	Cytoplasm	peptidase
ACYP1	-0.364	ACYP1	acylphosphatase 1	Cytoplasm	enzyme
ADA	0.8	ADA	adenosine deaminase	Cytoplasm	enzyme
CECR1	1.161	ADA2	adenosine deaminase 2	Extracellular Space	enzyme
ADAL	-0.773	ADAL	adenosine deaminase like	Cytoplasm	enzyme
ADAM10	-0.258	ADAM10	ADAM metallopeptidase domain 10	Plasma Membrane	peptidase
ADAM12	0.936	ADAM12	ADAM metallopeptidase domain 12	Plasma Membrane	peptidase
ADAM15	0.517	ADAM15	ADAM metallopeptidase domain 15	Plasma Membrane	peptidase
ADAM17	0.33	ADAM17	ADAM metallopeptidase domain 17	Plasma Membrane	peptidase
ADAM19	1.424	ADAM19	ADAM metallopeptidase domain 19	Plasma Membrane	peptidase
ADAM21P1	-0.223	ADAM21P1	ADAM metallopeptidase domain 21 pseudogene 1	Other	other
ADAM22	-0.294	ADAM22	ADAM metallopeptidase domain 22	Plasma Membrane	peptidase
ADAM28	0.653	ADAM28	ADAM metallopeptidase domain 28	Plasma Membrane	peptidase
ADAM30	-0.159	ADAM30	ADAM metallopeptidase domain 30	Plasma Membrane	peptidase
ADAM32	-0.513	ADAM32	ADAM metallopeptidase domain 32	Other	peptidase
ADAM8	0.664	ADAM8	ADAM metallopeptidase domain 8	Plasma Membrane	peptidase
ADAM9	0.941	ADAM9	ADAM metallopeptidase domain 9	Plasma Membrane	peptidase
ADAMTS1	1.583	ADAMTS1	ADAM metallopeptidase with thrombospondin type 1 motif 1	Extracellular Space	peptidase
ADAMTS10	0.268	ADAMTS10	ADAM metallopeptidase with thrombospondin type 1 motif 10	Extracellular Space	peptidase
ADAMTS12	0.701	ADAMTS12	ADAM metallopeptidase with thrombospondin type 1 motif 12	Extracellular Space	peptidase
ADAMTS14	0.329	ADAMTS14	ADAM metallopeptidase with thrombospondin type 1 motif 14	Extracellular Space	peptidase
ADAMTS16	-0.134	ADAMTS16	ADAM metallopeptidase with thrombospondin type 1 motif 16	Extracellular Space	other
ADAMTS17	-0.165	ADAMTS17	ADAM metallopeptidase with thrombospondin type 1 motif 17	Extracellular Space	other
ADAMTS19	-0.2	ADAMTS19	ADAM metallopeptidase with thrombospondin type 1 motif 19	Extracellular Space	peptidase
ADAMTS2	0.884	ADAMTS2	ADAM metallopeptidase with thrombospondin type 1 motif 2	Extracellular Space	peptidase
ADAMTS3	0.334	ADAMTS3	ADAM metallopeptidase with thrombospondin type 1 motif 3	Extracellular Space	peptidase
ADAMTS4	0.96	ADAMTS4	ADAM metallopeptidase with thrombospondin type 1 motif 4	Extracellular Space	peptidase
ADAMTS5	0.813	ADAMTS5	ADAM metallopeptidase with thrombospondin type 1 motif 5	Extracellular Space	peptidase
ADAMTS6	0.424	ADAMTS6	ADAM metallopeptidase with thrombospondin type 1 motif 6	Extracellular Space	peptidase
ADAMTS7	0.178	ADAMTS7	ADAM metallopeptidase with thrombospondin type 1 motif 7	Extracellular Space	peptidase
ADAMTS9	2.038	ADAMTS9	ADAM metallopeptidase with thrombospondin type 1 motif 9	Extracellular Space	peptidase
ADAMTSL1	-1.102	ADAMTSL1	ADAMTS like 1	Extracellular Space	other
ADAMTSL3	-0.249	ADAMTSL3	ADAMTS like 3	Other	other
ADAMTSL4	0.247	ADAMTSL4	ADAMTS like 4	Extracellular Space	other
ADAMTSL4-AS1	0.311	ADAMTSL4-AS1	ADAMTSL4 antisense RNA 1	Other	other
ADAP1	-0.316	ADAP1	ArfGAP with dual PH domains 1	Nucleus	other
ADAR	0.458	ADAR	adenosine deaminase RNA specific	Nucleus	enzyme
ADARB1	0.699	ADARB1	adenosine deaminase RNA specific B1	Nucleus	enzyme
ADAT1	-0.223	ADAT1	adenosine deaminase tRNA specific 1	Other	enzyme
ADAT3	-0.186	ADAT3	adenosine deaminase tRNA specific 3	Nucleus	enzyme
ADCK1	-0.325	ADCK1	aarF domain containing kinase 1	Cytoplasm	kinase
ADCK2	-0.316	ADCK2	aarF domain containing kinase 2	Cytoplasm	kinase
ADCK5	-0.396	ADCK5	aarF domain containing kinase 5	Cytoplasm	kinase
ADCY1	0.14	ADCY1	adenylate cyclase 1	Plasma Membrane	enzyme
ADCY10	-0.14	ADCY10	adenylate cyclase 10	Cytoplasm	enzyme
ADCY3	0.333	ADCY3	adenylate cyclase 3	Plasma Membrane	enzyme
ADCY4	0.418	ADCY4	adenylate cyclase 4	Plasma Membrane	enzyme
ADCY5	-0.728	ADCY5	adenylate cyclase 5	Plasma Membrane	enzyme
ADCY6	-0.824	ADCY6	adenylate cyclase 6	Plasma Membrane	enzyme
ADCY7	0.492	ADCY7	adenylate cyclase 7	Plasma Membrane	enzyme
ADCY9	-0.704	ADCY9	adenylate cyclase 9	Plasma Membrane	enzyme
ADCYAP1	0.226	ADCYAP1	adenylate cyclase activating polypeptide 1	Extracellular Space	other
ADD3	-0.834	ADD3	adducin 3	Cytoplasm	other
ADGB	-0.521	ADGB	androglobin	Other	other
ADGRA2	0.72	ADGRA2	adhesion G protein-coupled receptor A2	Plasma Membrane	G-protein coupled receptor
ADGRA3	-1.106	ADGRA3	adhesion G protein-coupled receptor A3	Plasma Membrane	G-protein coupled receptor
ADGRE1	0.6	ADGRE1	adhesion G protein-coupled receptor E1	Plasma Membrane	G-protein coupled receptor
ADGRE2	1.809	ADGRE2	adhesion G protein-coupled receptor E2	Plasma Membrane	other
ADGRE3	1.099	ADGRE3	adhesion G protein-coupled receptor E3	Plasma Membrane	G-protein coupled receptor
ADGRE5	0.523	ADGRE5	adhesion G protein-coupled receptor E5	Plasma Membrane	G-protein coupled receptor
ADGRF1	1.308	ADGRF1	adhesion G protein-coupled receptor F1	Plasma Membrane	G-protein coupled receptor
ADGRF4	-0.276	ADGRF4	adhesion G protein-coupled receptor F4	Plasma Membrane	G-protein coupled receptor
ADGRF5	1.628	ADGRF5	adhesion G protein-coupled receptor F5	Plasma Membrane	G-protein coupled receptor
ADGRG3	1.071	ADGRG3	adhesion G protein-coupled receptor G3	Plasma Membrane	G-protein coupled receptor
ADGRG5	0.539	ADGRG5	adhesion G protein-coupled receptor G5	Plasma Membrane	G-protein coupled receptor
ADGRG6	1.845	ADGRG6	adhesion G protein-coupled receptor G6	Plasma Membrane	G-protein coupled receptor
ADGRL1	-0.387	ADGRL1	adhesion G protein-coupled receptor L1	Plasma Membrane	G-protein coupled receptor
ADGRL2	1.85	ADGRL2	adhesion G protein-coupled receptor L2	Plasma Membrane	G-protein coupled receptor
ADGRL4	2.344	ADGRL4	adhesion G protein-coupled receptor L4	Plasma Membrane	G-protein coupled receptor
ADGRV1	-0.495	ADGRV1	adhesion G protein-coupled receptor V1	Plasma Membrane	G-protein coupled receptor
ADH1A	-1.589	ADH1A	alcohol dehydrogenase 1A (class I), alpha polypeptide	Cytoplasm	enzyme
ADH1B	-0.957	ADH1B	alcohol dehydrogenase 1B (class I), beta polypeptide	Cytoplasm	enzyme
ADH1C	-3.171	ADH1C	alcohol dehydrogenase 1C (class I), gamma polypeptide	Cytoplasm	enzyme
ADH4	-0.276	ADH4	alcohol dehydrogenase 4 (class II), pi polypeptide	Cytoplasm	enzyme
ADH5	-0.399	ADH5	alcohol dehydrogenase 5 (class III), chi polypeptide	Cytoplasm	enzyme
ADH6	-1.717	ADH6	alcohol dehydrogenase 6 (class V)	Cytoplasm	enzyme
ADHFE1	-0.748	ADHFE1	alcohol dehydrogenase iron containing 1	Cytoplasm	enzyme
ADI1	-0.433	ADI1	acireductone dioxygenase 1	Nucleus	enzyme
ADIPOR2	-0.384	ADIPOR2	adiponectin receptor 2	Plasma Membrane	transmembrane receptor
ADIRF	-0.856	ADIRF	adipogenesis regulatory factor	Nucleus	other
ADM	1.312	ADM	adrenomedullin	Extracellular Space	other
ADM2	0.214	ADM2	adrenomedullin 2	Extracellular Space	other
ADO	0.103	ADO	2-aminoethanethiol dioxygenase	Cytoplasm	enzyme
ADORA2B	-0.305	ADORA2B	adenosine A2b receptor	Plasma Membrane	G-protein coupled receptor
ADPGK	0.393	ADPGK	ADP dependent glucokinase	Plasma Membrane	kinase
ADPRH	0.506	ADPRH	ADP-ribosylarginine hydrolase	Other	enzyme
ADPRHL1	-0.391	ADPRHL1	ADP-ribosylhydrolase like 1	Other	enzyme
ADPRM	-0.322	ADPRM	ADP-ribose/CDP-alcohol diphosphatase, manganese dependent	Cytoplasm	enzyme
ADRB2	0.173	ADRB2	adrenoceptor beta 2	Plasma Membrane	G-protein coupled receptor
ADRM1	0.279	ADRM1	adhesion regulating molecule 1	Plasma Membrane	other
AEBP1	0.874	AEBP1	AE binding protein 1	Nucleus	peptidase
AEN	0.421	AEN	apoptosis enhancing nuclease	Nucleus	enzyme
AFAP1L1	0.356	AFAP1L1	actin filament associated protein 1 like 1	Other	other
AFAP1L2	0.596	AFAP1L2	actin filament associated protein 1 like 2	Cytoplasm	other
AFDN	-0.379	AFDN	afadin, adherens junction formation factor	Nucleus	other
AFDN-AS1	-0.425	AFDN-DT	AFDN divergent transcript	Other	other
AFF1	-0.282	AFF1	AF4/FMR2 family member 1	Nucleus	transcription regulator
AFF2	0.273	AFF2	AF4/FMR2 family member 2	Nucleus	other
LACE1	-0.421	AFG1L	AFG1 like ATPase	Cytoplasm	other
AFG3L2	-0.87	AFG3L2	AFG3 like matrix AAA peptidase subunit 2	Cytoplasm	peptidase
AFMID	0.487	AFMID	arylformamidase	Nucleus	enzyme
AFTPH	-0.225	AFTPH	aftiphilin	Cytoplasm	other
AGAP1	-0.523	AGAP1	ArfGAP with GTPase domain, ankyrin repeat and PH domain 1	Cytoplasm	enzyme
AGAP2	0.316	AGAP2	ArfGAP with GTPase domain, ankyrin repeat and PH domain 2	Nucleus	enzyme
AGBL2	-0.596	AGBL2	ATP/GTP binding protein like 2	Cytoplasm	enzyme
AGBL5	-0.32	AGBL5	ATP/GTP binding protein like 5	Cytoplasm	peptidase
AGFG2	-0.744	AGFG2	ArfGAP with FG repeats 2	Other	other
AGGF1	-0.159	AGGF1	angiogenic factor with G-patch and FHA domains 1	Cytoplasm	other
AGL	-0.589	AGL	amylo-alpha-1, 6-glucosidase, 4-alpha-glucanotransferase	Cytoplasm	enzyme
AGMAT	-0.824	AGMAT	agmatinase	Cytoplasm	enzyme
AGMO	-0.808	AGMO	alkylglycerol monooxygenase	Cytoplasm	enzyme
AGO1	-0.384	AGO1	argonaute RISC component 1	Cytoplasm	translation regulator
AGO2	0.391	AGO2	argonaute RISC catalytic component 2	Cytoplasm	translation regulator
AGPAT2	-0.584	AGPAT2	1-acylglycerol-3-phosphate O-acyltransferase 2	Cytoplasm	enzyme
AGPAT3	-0.347	AGPAT3	1-acylglycerol-3-phosphate O-acyltransferase 3	Cytoplasm	enzyme
AGPAT4	1.208	AGPAT4	1-acylglycerol-3-phosphate O-acyltransferase 4	Cytoplasm	enzyme
AGPAT4-IT1	0.487	AGPAT4-IT1	AGPAT4 intronic transcript 1	Other	other
AGPAT5	-0.418	AGPAT5	1-acylglycerol-3-phosphate O-acyltransferase 5	Cytoplasm	enzyme
AGRN	0.707	AGRN	agrin	Plasma Membrane	other
AGT	1.09	AGT	angiotensinogen	Extracellular Space	growth factor
AGTRAP	0.764	AGTRAP	angiotensin II receptor associated protein	Plasma Membrane	G-protein coupled receptor
AHCYL2	-1.229	AHCYL2	adenosylhomocysteinase like 2	Other	enzyme
AHDC1	0.173	AHDC1	AT-hook DNA binding motif containing 1	Other	other
AHNAK2	0.981	AHNAK2	AHNAK nucleoprotein 2	Cytoplasm	other
AHR	0.927	AHR	aryl hydrocarbon receptor	Nucleus	ligand-dependent nuclear receptor
AICDA	0.451	AICDA	activation induced cytidine deaminase	Cytoplasm	enzyme
AIF1	0.626	AIF1	allograft inflammatory factor 1	Nucleus	other
AIF1L	0.232	AIF1L	allograft inflammatory factor 1 like	Plasma Membrane	other
AIFM1	-0.537	AIFM1	apoptosis inducing factor mitochondria associated 1	Cytoplasm	enzyme
AIFM2	-0.241	AIFM2	apoptosis inducing factor mitochondria associated 2	Cytoplasm	enzyme
AIFM3	-1.144	AIFM3	apoptosis inducing factor mitochondria associated 3	Cytoplasm	enzyme
AIM2	1.385	AIM2	absent in melanoma 2	Cytoplasm	other
AIMP2	-0.388	AIMP2	aminoacyl tRNA synthetase complex interacting multifunctional protein 2	Plasma Membrane	other
AJUBA	0.324	AJUBA	ajuba LIM protein	Nucleus	transcription regulator
AK1	-0.518	AK1	adenylate kinase 1	Cytoplasm	kinase
AK2	-0.464	AK2	adenylate kinase 2	Cytoplasm	kinase
AK3	-0.777	AK3	adenylate kinase 3	Cytoplasm	kinase
AK9	-0.283	AK9	adenylate kinase 9	Nucleus	kinase
AKAP1	-1.116	AKAP1	A-kinase anchoring protein 1	Cytoplasm	other
AKAP12	0.315	AKAP12	A-kinase anchoring protein 12	Cytoplasm	transporter
AKAP17A	0.224	AKAP17A	A-kinase anchoring protein 17A	Nucleus	other
AKAP3	-0.298	AKAP3	A-kinase anchoring protein 3	Cytoplasm	other
AKAP5	-0.68	AKAP5	A-kinase anchoring protein 5	Plasma Membrane	other
AKAP6	-0.317	AKAP6	A-kinase anchoring protein 6	Nucleus	other
AKAP7	-0.608	AKAP7	A-kinase anchoring protein 7	Plasma Membrane	other
AKAP8	-0.164	AKAP8	A-kinase anchoring protein 8	Nucleus	other
AKAP9	-0.825	AKAP9	A-kinase anchoring protein 9	Cytoplasm	other
AKIRIN2	0.723	AKIRIN2	akirin 2	Nucleus	other
AKNA	0.306	AKNA	AT-hook transcription factor	Nucleus	transcription regulator
AKR1A1	0.353	AKR1A1	aldo-keto reductase family 1 member A1	Cytoplasm	enzyme
AKR1B1	1.017	AKR1B1	aldo-keto reductase family 1 member B	Cytoplasm	enzyme
AKR1B10	-1.473	AKR1B10	aldo-keto reductase family 1 member B10	Cytoplasm	enzyme
AKR1C2	-0.576	AKR1C1/AKR1C2	aldo-keto reductase family 1 member C2	Cytoplasm	enzyme
AKR1C1	-0.196	AKR1C1/AKR1C2	aldo-keto reductase family 1 member C2	Cytoplasm	enzyme
AKR1C3	-0.66	AKR1C3	aldo-keto reductase family 1 member C3	Cytoplasm	enzyme
AKR1C4	-0.202	AKR1C4	aldo-keto reductase family 1 member C4	Cytoplasm	enzyme
AKR1D1	-0.125	AKR1D1	aldo-keto reductase family 1 member D1	Cytoplasm	enzyme
AKR1E2	-0.45	AKR1E2	aldo-keto reductase family 1 member E2	Cytoplasm	enzyme
AKR7A2	-0.38	AKR7A2	aldo-keto reductase family 7 member A2	Cytoplasm	enzyme
AKR7A2P1	-0.46	AKR7A2P1	aldo-keto reductase family 7 member A2 pseudogene 1	Other	other
AKR7A3	-0.357	AKR7A3	aldo-keto reductase family 7 member A3	Cytoplasm	enzyme
AKR7L	-0.677	AKR7L	aldo-keto reductase family 7 like (gene/pseudogene)	Cytoplasm	enzyme
AKT3	1.162	AKT3	AKT serine/threonine kinase 3	Cytoplasm	kinase
AKTIP	-0.448	AKTIP	AKT interacting protein	Cytoplasm	other
ALAD	-0.607	ALAD	aminolevulinate dehydratase	Cytoplasm	enzyme
ALCAM	0.764	ALCAM	activated leukocyte cell adhesion molecule	Plasma Membrane	other
ALDH16A1	0.174	ALDH16A1	aldehyde dehydrogenase 16 family member A1	Cytoplasm	enzyme
ALDH18A1	-0.982	ALDH18A1	aldehyde dehydrogenase 18 family member A1	Cytoplasm	kinase
ALDH1A2	1.271	ALDH1A2	aldehyde dehydrogenase 1 family member A2	Cytoplasm	enzyme
ALDH1A3	0.222	ALDH1A3	aldehyde dehydrogenase 1 family member A3	Cytoplasm	enzyme
ALDH1B1	-0.614	ALDH1B1	aldehyde dehydrogenase 1 family member B1	Cytoplasm	enzyme
ALDH1L2	1.276	ALDH1L2	aldehyde dehydrogenase 1 family member L2	Cytoplasm	enzyme
ALDH3A2	-0.319	ALDH3A2	aldehyde dehydrogenase 3 family member A2	Cytoplasm	enzyme
ALDH4A1	0.424	ALDH4A1	aldehyde dehydrogenase 4 family member A1	Cytoplasm	enzyme
ALDH5A1	-0.881	ALDH5A1	aldehyde dehydrogenase 5 family member A1	Cytoplasm	enzyme
ALDH6A1	-0.559	ALDH6A1	aldehyde dehydrogenase 6 family member A1	Cytoplasm	enzyme
ALDH7A1	-0.408	ALDH7A1	aldehyde dehydrogenase 7 family member A1	Cytoplasm	enzyme
ALDH9A1	-0.336	ALDH9A1	aldehyde dehydrogenase 9 family member A1	Cytoplasm	enzyme
ALDOB	2.023	ALDOB	aldolase, fructose-bisphosphate B	Cytoplasm	enzyme
ALG1	0.252	ALG1	ALG1 chitobiosyldiphosphodolichol beta-mannosyltransferase	Cytoplasm	enzyme
ALG11	-0.245	ALG11	ALG11 alpha-1,2-mannosyltransferase	Other	other
ALG14	-0.37	ALG14	ALG14 UDP-N-acetylglucosaminyltransferase subunit	Cytoplasm	enzyme
ALG2	0.311	ALG2	ALG2 alpha-1,3/1,6-mannosyltransferase	Cytoplasm	enzyme
ALG5	0.378	ALG5	ALG5 dolichyl-phosphate beta-glucosyltransferase	Cytoplasm	enzyme
ALG9	0.234	ALG9	ALG9 alpha-1,2-mannosyltransferase	Cytoplasm	enzyme
ALKBH1	-0.316	ALKBH1	alkB homolog 1, histone H2A dioxygenase	Cytoplasm	enzyme
ALKBH2	0.18	ALKBH2	alkB homolog 2, alpha-ketoglutarate dependent dioxygenase	Nucleus	enzyme
ALKBH5	0.133	ALKBH5	alkB homolog 5, RNA demethylase	Nucleus	enzyme
ALKBH7	-0.39	ALKBH7	alkB homolog 7	Cytoplasm	other
ALMS1P1	-0.27	ALMS1P1	ALMS1 pseudogene 1	Other	other
ALOX12B	-0.16	ALOX12B	arachidonate 12-lipoxygenase, 12R type	Cytoplasm	enzyme
ALOX5	1.275	ALOX5	arachidonate 5-lipoxygenase	Cytoplasm	enzyme
ALOX5AP	0.648	ALOX5AP	arachidonate 5-lipoxygenase activating protein	Plasma Membrane	other
ALPPL2	-0.249	ALPG	alkaline phosphatase, germ cell	Plasma Membrane	phosphatase
ALPI	-0.796	ALPI	alkaline phosphatase, intestinal	Plasma Membrane	phosphatase
ALPK2	0.649	ALPK2	alpha kinase 2	Nucleus	kinase
ALPK3	0.384	ALPK3	alpha kinase 3	Nucleus	kinase
ALPL	1.955	ALPL	alkaline phosphatase, biomineralization associated	Plasma Membrane	phosphatase
ALPP	-0.227	ALPP	alkaline phosphatase, placental	Plasma Membrane	phosphatase
ALS2	0.186	ALS2	alsin Rho guanine nucleotide exchange factor ALS2	Cytoplasm	other
ALYREF	0.544	ALYREF	Aly/REF export factor	Nucleus	transcription regulator
AMBRA1	-0.273	AMBRA1	autophagy and beclin 1 regulator 1	Cytoplasm	other
AMDHD2	-0.142	AMDHD2	amidohydrolase domain containing 2	Nucleus	enzyme
AMELY	-0.146	AMELY	amelogenin Y-linked	Extracellular Space	growth factor
AMER1	-0.154	AMER1	APC membrane recruitment protein 1	Plasma Membrane	other
AMER3	-0.188	AMER3	APC membrane recruitment protein 3	Other	other
AMFR	-0.229	AMFR	autocrine motility factor receptor	Plasma Membrane	transmembrane receptor
AMIGO2	0.224	AMIGO2	adhesion molecule with Ig like domain 2	Plasma Membrane	other
AMIGO3	0.127	AMIGO3	adhesion molecule with Ig like domain 3	Other	other
AMN	-0.466	AMN	amnion associated transmembrane protein	Plasma Membrane	other
AMN1	0.235	AMN1	antagonist of mitotic exit network 1 homolog	Plasma Membrane	other
AMOTL1	0.354	AMOTL1	angiomotin like 1	Plasma Membrane	other
AMOTL2	0.34	AMOTL2	angiomotin like 2	Plasma Membrane	other
AMPD2	0.443	AMPD2	adenosine monophosphate deaminase 2	Cytoplasm	enzyme
AMPD3	0.411	AMPD3	adenosine monophosphate deaminase 3	Cytoplasm	enzyme
AMPH	0.195	AMPH	amphiphysin	Plasma Membrane	other
AMT	-0.818	AMT	aminomethyltransferase	Cytoplasm	enzyme
AMY2B	-0.57	AMY2B	amylase alpha 2B	Extracellular Space	enzyme
AMZ2P1	-0.382	AMZ2P1	archaelysin family metallopeptidase 2 pseudogene 1	Other	other
ANAPC10	0.239	ANAPC10	anaphase promoting complex subunit 10	Nucleus	other
ANAPC13	0.226	ANAPC13	anaphase promoting complex subunit 13	Nucleus	other
ANAPC15	-0.365	ANAPC15	anaphase promoting complex subunit 15	Nucleus	other
ANAPC4	-0.396	ANAPC4	anaphase promoting complex subunit 4	Nucleus	enzyme
ANAPC5	-0.216	ANAPC5	anaphase promoting complex subunit 5	Nucleus	other
ANGEL2	-0.244	ANGEL2	angel homolog 2	Nucleus	other
ANGPT2	1.298	ANGPT2	angiopoietin 2	Extracellular Space	growth factor
ANGPTL1	-0.513	ANGPTL1	angiopoietin like 1	Plasma Membrane	other
ANGPTL2	1.727	ANGPTL2	angiopoietin like 2	Extracellular Space	other
ANGPTL3	-0.138	ANGPTL3	angiopoietin like 3	Extracellular Space	growth factor
ANGPTL4	1.392	ANGPTL4	angiopoietin like 4	Extracellular Space	other
ANK1	0.312	ANK1	ankyrin 1	Plasma Membrane	other
ANK3	-1.083	ANK3	ankyrin 3	Plasma Membrane	other
ANKAR	-0.416	ANKAR	ankyrin and armadillo repeat containing	Nucleus	transcription regulator
ANKDD1A	0.175	ANKDD1A	ankyrin repeat and death domain containing 1A	Other	other
ANKDD1B	-0.901	ANKDD1B	ankyrin repeat and death domain containing 1B	Other	other
ANKEF1	-0.338	ANKEF1	ankyrin repeat and EF-hand domain containing 1	Nucleus	transcription regulator
ANKFN1	-0.176	ANKFN1	ankyrin repeat and fibronectin type III domain containing 1	Other	other
ANKH	-1.005	ANKH	ANKH inorganic pyrophosphate transport regulator	Plasma Membrane	transporter
ANKHD1-EIF4EBP3	-0.197	ANKHD1/ANKHD1-EIF4EBP3	ankyrin repeat and KH domain containing 1	Cytoplasm	other
ANKIB1	-0.347	ANKIB1	ankyrin repeat and IBR domain containing 1	Nucleus	transcription regulator
ANKK1	-0.147	ANKK1	ankyrin repeat and kinase domain containing 1	Cytoplasm	kinase
ANKLE2	0.308	ANKLE2	ankyrin repeat and LEM domain containing 2	Nucleus	transcription regulator
ANKMY1	-0.278	ANKMY1	ankyrin repeat and MYND domain containing 1	Other	other
ANKMY2	-0.621	ANKMY2	ankyrin repeat and MYND domain containing 2	Plasma Membrane	other
ANKRA2	-0.382	ANKRA2	ankyrin repeat family A member 2	Cytoplasm	transcription regulator
ANKRD12	-0.23	ANKRD12	ankyrin repeat domain 12	Nucleus	other
ANKRD13A	-0.469	ANKRD13A	ankyrin repeat domain 13A	Plasma Membrane	other
ANKRD13C	-0.291	ANKRD13C	ankyrin repeat domain 13C	Cytoplasm	other
ANKRD13D	0.413	ANKRD13D	ankyrin repeat domain 13D	Plasma Membrane	other
ANKRD17	-0.139	ANKRD17	ankyrin repeat domain 17	Nucleus	other
ANKRD18A	-0.469	ANKRD18A	ankyrin repeat domain 18A	Other	other
ANKRD20A11P	-0.358	ANKRD20A11P	ankyrin repeat domain 20 family member A11, pseudogene	Other	other
ANKRD20A19P	-0.163	ANKRD20A19P	ankyrin repeat domain 20 family member A19, pseudogene	Other	other
ANKRD20A21P	-0.834	ANKRD20A21P	ankyrin repeat domain 20 family member A21, pseudogene	Other	other
ANKRD20A8P	-0.989	ANKRD20A8P	ankyrin repeat domain 20 family member A8, pseudogene	Other	other
ANKRD22	1.212	ANKRD22	ankyrin repeat domain 22	Nucleus	transcription regulator
ANKRD27	-0.428	ANKRD27	ankyrin repeat domain 27	Cytoplasm	other
ANKRD29	0.391	ANKRD29	ankyrin repeat domain 29	Other	other
ANKRD30B	-0.33	ANKRD30B	ankyrin repeat domain 30B	Extracellular Space	other
ANKRD31	-0.135	ANKRD31	ankyrin repeat domain 31	Extracellular Space	other
ANKRD36	0.561	ANKRD36	ankyrin repeat domain 36	Other	other
ANKRD36B	0.48	ANKRD36B	ankyrin repeat domain 36B	Extracellular Space	other
ANKRD36BP1	-0.278	ANKRD36BP1	ankyrin repeat domain 36B pseudogene 1	Other	other
ANKRD36BP2	0.695	ANKRD36BP2	ankyrin repeat domain 36B pseudogene 2	Other	other
LINC00483	-1.422	ANKRD40CL	ANKRD40 C-terminal like	Other	other
ANKRD44	0.957	ANKRD44	ankyrin repeat domain 44	Other	other
ANKRD46	-0.357	ANKRD46	ankyrin repeat domain 46	Nucleus	transcription regulator
ANKRD49	-0.394	ANKRD49	ankyrin repeat domain 49	Nucleus	transcription regulator
ANKRD50	0.433	ANKRD50	ankyrin repeat domain 50	Other	other
ANKRD62	-0.289	ANKRD62	ankyrin repeat domain 62	Other	other
ANKRD7	-0.116	ANKRD7	ankyrin repeat domain 7	Nucleus	transcription regulator
ANKRD9	-0.655	ANKRD9	ankyrin repeat domain 9	Cytoplasm	other
ANKS1A	-0.164	ANKS1A	ankyrin repeat and sterile alpha motif domain containing 1A	Cytoplasm	other
ANKS1B	-0.13	ANKS1B	ankyrin repeat and sterile alpha motif domain containing 1B	Nucleus	other
ANKS4B	-0.797	ANKS4B	ankyrin repeat and sterile alpha motif domain containing 4B	Nucleus	transcription regulator
ANLN	0.933	ANLN	anillin actin binding protein	Cytoplasm	other
ANO1	0.345	ANO1	anoctamin 1	Plasma Membrane	ion channel
ANO10	-0.895	ANO10	anoctamin 10	Plasma Membrane	ion channel
ANO2	0.468	ANO2	anoctamin 2	Plasma Membrane	ion channel
ANO5	-1.291	ANO5	anoctamin 5	Plasma Membrane	ion channel
ANO6	1.456	ANO6	anoctamin 6	Plasma Membrane	ion channel
ANO7	-0.617	ANO7	anoctamin 7	Plasma Membrane	transporter
ANO9	-0.643	ANO9	anoctamin 9	Plasma Membrane	ion channel
ANOS1	0.291	ANOS1	anosmin 1	Extracellular Space	other
ANP32C	-0.177	ANP32C	acidic nuclear phosphoprotein 32 family member C	Nucleus	other
ANP32E	0.723	ANP32E	acidic nuclear phosphoprotein 32 family member E	Nucleus	other
ANPEP	-2.041	ANPEP	alanyl aminopeptidase, membrane	Plasma Membrane	peptidase
ANTXR1	0.926	ANTXR1	ANTXR cell adhesion molecule 1	Plasma Membrane	transmembrane receptor
ANXA1	2.393	ANXA1	annexin A1	Plasma Membrane	enzyme
ANXA13	-0.789	ANXA13	annexin A13	Plasma Membrane	other
ANXA2	0.695	ANXA2	annexin A2	Plasma Membrane	other
ANXA2P1	0.395	ANXA2P1	annexin A2 pseudogene 1	Other	other
ANXA2P2	0.622	ANXA2P2	annexin A2 pseudogene 2	Cytoplasm	other
ANXA2P3	0.209	ANXA2P3	annexin A2 pseudogene 3	Other	other
ANXA2R	0.314	ANXA2R	annexin A2 receptor	Plasma Membrane	other
ANXA3	0.938	ANXA3	annexin A3	Cytoplasm	enzyme
ANXA5	1.535	ANXA5	annexin A5	Plasma Membrane	transporter
ANXA6	1.303	ANXA6	annexin A6	Plasma Membrane	ion channel
AOAH	-0.604	AOAH	acyloxyacyl hydrolase	Extracellular Space	enzyme
AOC1	-0.689	AOC1	amine oxidase copper containing 1	Extracellular Space	enzyme
C9orf3	0.165	AOPEP	aminopeptidase O (putative)	Cytoplasm	peptidase
AOX1	0.688	AOX1	aldehyde oxidase 1	Cytoplasm	enzyme
AP1AR	-0.896	AP1AR	adaptor related protein complex 1 associated regulatory protein	Cytoplasm	other
AP1M1	0.342	AP1M1	adaptor related protein complex 1 subunit mu 1	Cytoplasm	transporter
AP1S2	0.188	AP1S2	adaptor related protein complex 1 subunit sigma 2	Cytoplasm	transporter
AP1S3	0.809	AP1S3	adaptor related protein complex 1 subunit sigma 3	Cytoplasm	transporter
AP2B1	0.259	AP2B1	adaptor related protein complex 2 subunit beta 1	Plasma Membrane	transporter
AP2S1	0.227	AP2S1	adaptor related protein complex 2 subunit sigma 1	Cytoplasm	transporter
AP3D1	0.306	AP3D1	adaptor related protein complex 3 subunit delta 1	Cytoplasm	other
AP4M1	-0.161	AP4M1	adaptor related protein complex 4 subunit mu 1	Cytoplasm	other
AP5M1	-0.617	AP5M1	adaptor related protein complex 5 subunit mu 1	Cytoplasm	other
AP5S1	-0.152	AP5S1	adaptor related protein complex 5 subunit sigma 1	Cytoplasm	other
AP5Z1	0.173	AP5Z1	adaptor related protein complex 5 subunit zeta 1	Nucleus	other
APBA1	-0.589	APBA1	amyloid beta precursor protein binding family A member 1	Cytoplasm	transporter
APBA2	0.561	APBA2	amyloid beta precursor protein binding family A member 2	Cytoplasm	transporter
APBA3	0.146	APBA3	amyloid beta precursor protein binding family A member 3	Cytoplasm	transporter
APBB1	0.289	APBB1	amyloid beta precursor protein binding family B member 1	Cytoplasm	transcription regulator
APBB1IP	1.112	APBB1IP	amyloid beta precursor protein binding family B member 1 interacting protein	Cytoplasm	other
APC	-0.304	APC	APC regulator of WNT signaling pathway	Nucleus	enzyme
APCDD1	0.789	APCDD1	APC down-regulated 1	Plasma Membrane	other
APH1B	0.574	APH1B	aph-1 homolog B, gamma-secretase subunit	Cytoplasm	peptidase
APIP	0.373	APIP	APAF1 interacting protein	Cytoplasm	enzyme
APLNR	1.294	APLNR	apelin receptor	Plasma Membrane	G-protein coupled receptor
APLP2	-0.634	APLP2	amyloid beta precursor like protein 2	Cytoplasm	other
APOA2	-0.206	APOA2	apolipoprotein A2	Extracellular Space	transporter
APOBEC3B	-2.654	APOBEC3B	apolipoprotein B mRNA editing enzyme catalytic subunit 3B	Cytoplasm	enzyme
APOBEC3F	0.588	APOBEC3F	apolipoprotein B mRNA editing enzyme catalytic subunit 3F	Cytoplasm	enzyme
APOBEC3G	1.152	APOBEC3G	apolipoprotein B mRNA editing enzyme catalytic subunit 3G	Nucleus	enzyme
APOBEC4	-0.201	APOBEC4	apolipoprotein B mRNA editing enzyme catalytic polypeptide like 4	Other	other
APOC1	0.428	APOC1	apolipoprotein C1	Extracellular Space	transporter
APOE	0.396	APOE	apolipoprotein E	Extracellular Space	transporter
APOH	-0.385	APOH	apolipoprotein H	Extracellular Space	transporter
APOL1	2.379	APOL1	apolipoprotein L1	Extracellular Space	transporter
APOL2	0.973	APOL2	apolipoprotein L2	Cytoplasm	other
APOL3	0.916	APOL3	apolipoprotein L3	Cytoplasm	transporter
APOL4	0.667	APOL4	apolipoprotein L4	Extracellular Space	other
APOL6	0.435	APOL6	apolipoprotein L6	Extracellular Space	transporter
APOLD1	0.418	APOLD1	apolipoprotein L domain containing 1	Other	other
APOM	-0.313	APOM	apolipoprotein M	Plasma Membrane	transporter
APOO	-0.49	APOO	apolipoprotein O	Extracellular Space	other
APOOL	-0.385	APOOL	apolipoprotein O like	Extracellular Space	other
APPBP2	-0.256	APPBP2	amyloid beta precursor protein binding protein 2	Cytoplasm	other
APPL1	-0.585	APPL1	adaptor protein, phosphotyrosine interacting with PH domain and leucine zipper 1	Cytoplasm	other
APPL2	-1.26	APPL2	adaptor protein, phosphotyrosine interacting with PH domain and leucine zipper 2	Cytoplasm	other
APRT	0.209	APRT	adenine phosphoribosyltransferase	Cytoplasm	enzyme
AQP1	0.629	AQP1	aquaporin 1 (Colton blood group)	Plasma Membrane	transporter
AQP10	-0.183	AQP10	aquaporin 10	Plasma Membrane	transporter
AQP11	-1.343	AQP11	aquaporin 11	Plasma Membrane	transporter
AQP3	0.851	AQP3	aquaporin 3 (Gill blood group)	Plasma Membrane	transporter
AQP7	-0.715	AQP7	aquaporin 7	Plasma Membrane	transporter
AQP8	-5.515	AQP8	aquaporin 8	Plasma Membrane	transporter
AQP9	3.445	AQP9	aquaporin 9	Plasma Membrane	transporter
ARAF	-0.225	ARAF	A-Raf proto-oncogene, serine/threonine kinase	Cytoplasm	kinase
ARAP2	0.386	ARAP2	ArfGAP with RhoGAP domain, ankyrin repeat and PH domain 2	Cytoplasm	other
ARAP3	0.288	ARAP3	ArfGAP with RhoGAP domain, ankyrin repeat and PH domain 3	Cytoplasm	other
ARCN1	0.186	ARCN1	archain 1	Cytoplasm	other
AREG	1.819	AREG	amphiregulin	Extracellular Space	growth factor
AREL1	-0.24	AREL1	apoptosis resistant E3 ubiquitin protein ligase 1	Cytoplasm	enzyme
ARF3	-0.516	ARF3	ADP ribosylation factor 3	Cytoplasm	enzyme
ARF4	0.284	ARF4	ADP ribosylation factor 4	Cytoplasm	enzyme
ARFGAP1	0.313	ARFGAP1	ADP ribosylation factor GTPase activating protein 1	Cytoplasm	transporter
ARFGAP2	-0.271	ARFGAP2	ADP ribosylation factor GTPase activating protein 2	Nucleus	other
ARFGAP3	1.394	ARFGAP3	ADP ribosylation factor GTPase activating protein 3	Cytoplasm	transporter
ARFGEF1	-0.397	ARFGEF1	ADP ribosylation factor guanine nucleotide exchange factor 1	Cytoplasm	other
ARFGEF2	-0.229	ARFGEF2	ADP ribosylation factor guanine nucleotide exchange factor 2	Cytoplasm	other
ARFIP1	-0.284	ARFIP1	ADP ribosylation factor interacting protein 1	Cytoplasm	other
ARHGAP1	0.309	ARHGAP1	Rho GTPase activating protein 1	Cytoplasm	other
ARHGAP10	0.277	ARHGAP10	Rho GTPase activating protein 10	Cytoplasm	other
ARHGAP11A	0.646	ARHGAP11A	Rho GTPase activating protein 11A	Cytoplasm	other
ARHGAP12	-0.418	ARHGAP12	Rho GTPase activating protein 12	Cytoplasm	other
ARHGAP15	1.253	ARHGAP15	Rho GTPase activating protein 15	Cytoplasm	other
ARHGAP17	-0.289	ARHGAP17	Rho GTPase activating protein 17	Cytoplasm	other
ARHGAP18	-0.576	ARHGAP18	Rho GTPase activating protein 18	Cytoplasm	other
ARHGAP20	-0.244	ARHGAP20	Rho GTPase activating protein 20	Cytoplasm	other
ARHGAP21	-0.24	ARHGAP21	Rho GTPase activating protein 21	Cytoplasm	other
ARHGAP23	0.496	ARHGAP23	Rho GTPase activating protein 23	Cytoplasm	other
ARHGAP24	0.734	ARHGAP24	Rho GTPase activating protein 24	Cytoplasm	other
ARHGAP25	1.132	ARHGAP25	Rho GTPase activating protein 25	Cytoplasm	other
ARHGAP27	-0.363	ARHGAP27	Rho GTPase activating protein 27	Cytoplasm	other
ARHGAP28	0.585	ARHGAP28	Rho GTPase activating protein 28	Cytoplasm	other
ARHGAP29	1.48	ARHGAP29	Rho GTPase activating protein 29	Cytoplasm	other
ARHGAP30	0.712	ARHGAP30	Rho GTPase activating protein 30	Cytoplasm	other
ARHGAP31	0.808	ARHGAP31	Rho GTPase activating protein 31	Cytoplasm	other
ARHGAP32	-0.521	ARHGAP32	Rho GTPase activating protein 32	Cytoplasm	other
ARHGAP35	-0.689	ARHGAP35	Rho GTPase activating protein 35	Nucleus	transcription regulator
ARHGAP36	-0.184	ARHGAP36	Rho GTPase activating protein 36	Cytoplasm	other
ARHGAP39	-0.214	ARHGAP39	Rho GTPase activating protein 39	Nucleus	other
ARHGAP4	0.281	ARHGAP4	Rho GTPase activating protein 4	Cytoplasm	other
ARHGAP42	-1.168	ARHGAP42	Rho GTPase activating protein 42	Other	other
TMEM133	-0.875	ARHGAP42	Rho GTPase activating protein 42	Other	other
ARHGAP44	-1.592	ARHGAP44	Rho GTPase activating protein 44	Cytoplasm	other
ARHGAP45	0.279	ARHGAP45	Rho GTPase activating protein 45	Cytoplasm	transporter
ARHGAP5	-0.291	ARHGAP5	Rho GTPase activating protein 5	Cytoplasm	enzyme
ARHGAP5-AS1	-0.463	ARHGAP5-AS1	ARHGAP5 antisense RNA 1 (head to head)	Other	other
ARHGAP6	0.311	ARHGAP6	Rho GTPase activating protein 6	Cytoplasm	other
ARHGAP9	0.826	ARHGAP9	Rho GTPase activating protein 9	Cytoplasm	other
ARHGDIB	1.521	ARHGDIB	Rho GDP dissociation inhibitor beta	Cytoplasm	enzyme
ARHGDIG	-0.19	ARHGDIG	Rho GDP dissociation inhibitor gamma	Cytoplasm	other
ARHGEF1	0.365	ARHGEF1	Rho guanine nucleotide exchange factor 1	Cytoplasm	other
ARHGEF10	0.425	ARHGEF10	Rho guanine nucleotide exchange factor 10	Cytoplasm	enzyme
ARHGEF10L	-0.368	ARHGEF10L	Rho guanine nucleotide exchange factor 10 like	Cytoplasm	enzyme
ARHGEF11	-0.339	ARHGEF11	Rho guanine nucleotide exchange factor 11	Cytoplasm	other
ARHGEF12	-0.302	ARHGEF12	Rho guanine nucleotide exchange factor 12	Cytoplasm	other
ARHGEF15	0.269	ARHGEF15	Rho guanine nucleotide exchange factor 15	Cytoplasm	other
ARHGEF17	0.301	ARHGEF17	Rho guanine nucleotide exchange factor 17	Cytoplasm	other
ARHGEF2	0.317	ARHGEF2	Rho/Rac guanine nucleotide exchange factor 2	Cytoplasm	other
ARHGEF28	-0.27	ARHGEF28	Rho guanine nucleotide exchange factor 28	Cytoplasm	other
ARHGEF3	0.92	ARHGEF3	Rho guanine nucleotide exchange factor 3	Cytoplasm	other
ARHGEF34P	-0.831	ARHGEF34P	Rho guanine nucleotide exchange factor 34, pseudogene	Other	other
ARHGEF37	-1.01	ARHGEF37	Rho guanine nucleotide exchange factor 37	Other	other
ARHGEF40	-0.28	ARHGEF40	Rho guanine nucleotide exchange factor 40	Cytoplasm	other
ARHGEF6	1.089	ARHGEF6	Rac/Cdc42 guanine nucleotide exchange factor 6	Cytoplasm	other
ARHGEF9	-0.984	ARHGEF9	Cdc42 guanine nucleotide exchange factor 9	Cytoplasm	other
ARID3A	0.182	ARID3A	AT-rich interaction domain 3A	Nucleus	transcription regulator
ARID3C	-0.164	ARID3C	AT-rich interaction domain 3C	Nucleus	transcription regulator
ARID4B	0.285	ARID4B	AT-rich interaction domain 4B	Nucleus	transcription regulator
ARID5A	1.065	ARID5A	AT-rich interaction domain 5A	Nucleus	transcription regulator
ARID5B	0.624	ARID5B	AT-rich interaction domain 5B	Nucleus	transcription regulator
ARL13B	0.427	ARL13B	ADP ribosylation factor like GTPase 13B	Extracellular Space	other
ARL14	-0.677	ARL14	ADP ribosylation factor like GTPase 14	Other	other
ARL2-SNX15	-0.354	ARL2-SNX15	ARL2-SNX15 readthrough (NMD candidate)	Other	other
ARL2BP	0.214	ARL2BP	ADP ribosylation factor like GTPase 2 binding protein	Cytoplasm	transcription regulator
ARL3	0.438	ARL3	ADP ribosylation factor like GTPase 3	Cytoplasm	enzyme
ARL4C	0.829	ARL4C	ADP ribosylation factor like GTPase 4C	Nucleus	enzyme
ARL5B	0.352	ARL5B	ADP ribosylation factor like GTPase 5B	Other	enzyme
ARL6IP4	-0.2	ARL6IP4	ADP ribosylation factor like GTPase 6 interacting protein 4	Nucleus	other
ARL8A	0.181	ARL8A	ADP ribosylation factor like GTPase 8A	Cytoplasm	enzyme
ARMC10	-0.13	ARMC10	armadillo repeat containing 10	Cytoplasm	other
ARMC7	-0.178	ARMC7	armadillo repeat containing 7	Cytoplasm	other
ARMC8	-0.192	ARMC8	armadillo repeat containing 8	Nucleus	other
ARMC9	0.394	ARMC9	armadillo repeat containing 9	Cytoplasm	other
ARMCX1	0.271	ARMCX1	armadillo repeat containing X-linked 1	Other	other
ARMCX2	0.664	ARMCX2	armadillo repeat containing X-linked 2	Other	other
ARMCX3	0.643	ARMCX3	armadillo repeat containing X-linked 3	Cytoplasm	other
ARMCX4	-0.269	ARMCX4	armadillo repeat containing X-linked 4	Other	other
ARMCX5-GPRASP2	-0.274	ARMCX5-GPRASP2/GPRASP2	G protein-coupled receptor associated sorting protein 2	Plasma Membrane	other
ARMCX6	0.275	ARMCX6	armadillo repeat containing X-linked 6	Other	other
C10orf76	-0.242	ARMH3	armadillo like helical domain containing 3	Other	other
ARNT	-0.178	ARNT	aryl hydrocarbon receptor nuclear translocator	Nucleus	transcription regulator
ARNTL2	1.818	ARNTL2	aryl hydrocarbon receptor nuclear translocator like 2	Nucleus	transcription regulator
ARPC1B	0.708	ARPC1B	actin related protein 2/3 complex subunit 1B	Cytoplasm	other
ARPC2	-0.137	ARPC2	actin related protein 2/3 complex subunit 2	Cytoplasm	other
ARPC3	0.231	ARPC3	actin related protein 2/3 complex subunit 3	Cytoplasm	other
ARPC4-TTLL3	0.161	ARPC4-TTLL3	ARPC4-TTLL3 readthrough	Other	other
ARPC5L	0.203	ARPC5L	actin related protein 2/3 complex subunit 5 like	Cytoplasm	other
C15orf38-AP3S2	-0.79	ARPIN/ARPIN-AP3S2	ARPIN-AP3S2 readthrough	Plasma Membrane	other
ARR3	-0.23	ARR3	arrestin 3	Cytoplasm	other
ARRB1	-0.655	ARRB1	arrestin beta 1	Cytoplasm	transcription regulator
ARRDC1-AS1	-0.265	ARRDC1-AS1	ARRDC1 antisense RNA 1	Other	other
ARRDC3	0.722	ARRDC3	arrestin domain containing 3	Plasma Membrane	other
ARRDC4	-0.808	ARRDC4	arrestin domain containing 4	Plasma Membrane	other
ARSA	0.323	ARSA	arylsulfatase A	Cytoplasm	enzyme
ARSB	0.529	ARSB	arylsulfatase B	Cytoplasm	enzyme
ARSD	-0.629	ARSD	arylsulfatase D	Cytoplasm	enzyme
ARSG	0.389	ARSG	arylsulfatase G	Cytoplasm	enzyme
ARSJ	0.419	ARSJ	arylsulfatase family member J	Extracellular Space	enzyme
ART3	1.125	ART3	ADP-ribosyltransferase 3	Plasma Membrane	enzyme
ARV1	-0.84	ARV1	ARV1 homolog, fatty acid homeostasis modulator	Cytoplasm	transporter
ASAH2B	-0.25	ASAH2B	N-acylsphingosine amidohydrolase 2B	Cytoplasm	other
ASAP1	1.309	ASAP1	ArfGAP with SH3 domain, ankyrin repeat and PH domain 1	Plasma Membrane	other
ASAP2	-0.549	ASAP2	ArfGAP with SH3 domain, ankyrin repeat and PH domain 2	Nucleus	other
ASAP3	-0.66	ASAP3	ArfGAP with SH3 domain, ankyrin repeat and PH domain 3	Plasma Membrane	other
ASB10	-0.154	ASB10	ankyrin repeat and SOCS box containing 10	Cytoplasm	other
ASB11	-0.305	ASB11	ankyrin repeat and SOCS box containing 11	Nucleus	transcription regulator
ASB12	-0.654	ASB12	ankyrin repeat and SOCS box containing 12	Nucleus	transcription regulator
ASB13	-1.09	ASB13	ankyrin repeat and SOCS box containing 13	Cytoplasm	other
ASB14	-0.17	ASB14	ankyrin repeat and SOCS box containing 14	Cytoplasm	other
ASB17	-0.12	ASB17	ankyrin repeat and SOCS box containing 17	Cytoplasm	other
ASB18	-0.214	ASB18	ankyrin repeat and SOCS box containing 18	Cytoplasm	other
GPR75-ASB3	0.216	ASB3/GPR75-ASB3	ankyrin repeat and SOCS box containing 3	Cytoplasm	transcription regulator
ASB6	0.133	ASB6	ankyrin repeat and SOCS box containing 6	Nucleus	transcription regulator
ASB7	-0.481	ASB7	ankyrin repeat and SOCS box containing 7	Cytoplasm	other
ASB8	-0.378	ASB8	ankyrin repeat and SOCS box containing 8	Nucleus	transcription regulator
ASCC1	0.439	ASCC1	activating signal cointegrator 1 complex subunit 1	Nucleus	transcription regulator
ASCC2	-0.418	ASCC2	activating signal cointegrator 1 complex subunit 2	Nucleus	other
ASCC3	0.536	ASCC3	activating signal cointegrator 1 complex subunit 3	Cytoplasm	enzyme
ASCL3	-0.213	ASCL3	achaete-scute family bHLH transcription factor 3	Nucleus	transcription regulator
ASH1L	-0.222	ASH1L	ASH1 like histone lysine methyltransferase	Nucleus	transcription regulator
ASH2L	-0.564	ASH2L	ASH2 like, histone lysine methyltransferase complex subunit	Nucleus	transcription regulator
ASIC3	-0.15	ASIC3	acid sensing ion channel subunit 3	Plasma Membrane	ion channel
ASIP	-0.163	ASIP	agouti signaling protein	Extracellular Space	other
ASNS	0.332	ASNS	asparagine synthetase (glutamine-hydrolyzing)	Cytoplasm	enzyme
ASPA	-0.759	ASPA	aspartoacylase	Cytoplasm	enzyme
ASPG	-0.483	ASPG	asparaginase	Cytoplasm	enzyme
ASPH	0.585	ASPH	aspartate beta-hydroxylase	Cytoplasm	enzyme
ASPHD2	1.298	ASPHD2	aspartate beta-hydroxylase domain containing 2	Other	enzyme
ASPM	0.453	ASPM	assembly factor for spindle microtubules	Nucleus	other
ASRGL1	1.077	ASRGL1	asparaginase and isoaspartyl peptidase 1	Cytoplasm	enzyme
ASS1	0.933	ASS1	argininosuccinate synthase 1	Cytoplasm	enzyme
ASTE1	-0.778	ASTE1	asteroid homolog 1	Other	other
ASXL1	0.232	ASXL1	ASXL transcriptional regulator 1	Nucleus	transcription regulator
ASXL3	-0.191	ASXL3	ASXL transcriptional regulator 3	Other	other
ATAD1	-0.345	ATAD1	ATPase family AAA domain containing 1	Plasma Membrane	enzyme
ATAD2	0.473	ATAD2	ATPase family AAA domain containing 2	Nucleus	enzyme
ATAD2B	-0.233	ATAD2B	ATPase family AAA domain containing 2B	Nucleus	other
ATAD3C	0.194	ATAD3C	ATPase family AAA domain containing 3C	Cytoplasm	other
ATAT1	-0.34	ATAT1	alpha tubulin acetyltransferase 1	Cytoplasm	enzyme
ATE1	-0.494	ATE1	arginyltransferase 1	Nucleus	enzyme
ATF1	-0.49	ATF1	activating transcription factor 1	Nucleus	transcription regulator
ATF3	0.632	ATF3	activating transcription factor 3	Nucleus	transcription regulator
ATF4	0.31	ATF4	activating transcription factor 4	Nucleus	transcription regulator
ATF5	0.336	ATF5	activating transcription factor 5	Nucleus	transcription regulator
ATF6	0.228	ATF6	activating transcription factor 6	Cytoplasm	transcription regulator
ATF7IP2	0.372	ATF7IP2	activating transcription factor 7 interacting protein 2	Nucleus	other
ATG101	0.241	ATG101	autophagy related 101	Cytoplasm	other
ATG13	0.199	ATG13	autophagy related 13	Cytoplasm	other
ATG14	-0.565	ATG14	autophagy related 14	Cytoplasm	other
ATG4D	-0.548	ATG4D	autophagy related 4D cysteine peptidase	Cytoplasm	peptidase
ATG5	-0.212	ATG5	autophagy related 5	Cytoplasm	other
ATG7	0.273	ATG7	autophagy related 7	Cytoplasm	enzyme
ATG9A	-0.26	ATG9A	autophagy related 9A	Cytoplasm	other
ATL2	-0.424	ATL2	atlastin GTPase 2	Cytoplasm	other
ATL3	0.254	ATL3	atlastin GTPase 3	Cytoplasm	other
ATM	1.067	ATM	ATM serine/threonine kinase	Nucleus	kinase
ATOH1	-0.966	ATOH1	atonal bHLH transcription factor 1	Nucleus	transcription regulator
ATOX1	0.278	ATOX1	antioxidant 1 copper chaperone	Cytoplasm	transporter
ATP10A	0.153	ATP10A	ATPase phospholipid transporting 10A (putative)	Plasma Membrane	transporter
ATP10D	0.753	ATP10D	ATPase phospholipid transporting 10D (putative)	Cytoplasm	transporter
ATP11A	0.98	ATP11A	ATPase phospholipid transporting 11A	Plasma Membrane	transporter
ATP11C	0.338	ATP11C	ATPase phospholipid transporting 11C	Plasma Membrane	transporter
ATP12A	-0.426	ATP12A	ATPase H+/K+ transporting non-gastric alpha2 subunit	Plasma Membrane	transporter
ATP13A1	0.252	ATP13A1	ATPase 13A1	Extracellular Space	transporter
ATP13A2	0.413	ATP13A2	ATPase cation transporting 13A2	Cytoplasm	transporter
ATP13A4	-0.94	ATP13A4	ATPase 13A4	Cytoplasm	transporter
ATP1A1	-0.341	ATP1A1	ATPase Na+/K+ transporting subunit alpha 1	Plasma Membrane	transporter
ATP1A2	-0.328	ATP1A2	ATPase Na+/K+ transporting subunit alpha 2	Plasma Membrane	transporter
ATP1B3	-0.869	ATP1B3	ATPase Na+/K+ transporting subunit beta 3	Plasma Membrane	transporter
ATP23	-1.121	ATP23	ATP23 metallopeptidase and ATP synthase assembly factor homolog	Plasma Membrane	kinase
ATP2A2	0.161	ATP2A2	ATPase sarcoplasmic/endoplasmic reticulum Ca2+ transporting 2	Cytoplasm	transporter
ATP2B1	-0.686	ATP2B1	ATPase plasma membrane Ca2+ transporting 1	Plasma Membrane	transporter
ATP2B2	-0.145	ATP2B2	ATPase plasma membrane Ca2+ transporting 2	Plasma Membrane	transporter
ATP2B4	0.785	ATP2B4	ATPase plasma membrane Ca2+ transporting 4	Plasma Membrane	transporter
ATP2C1	0.605	ATP2C1	ATPase secretory pathway Ca2+ transporting 1	Cytoplasm	transporter
ATP2C2	-0.765	ATP2C2	ATPase secretory pathway Ca2+ transporting 2	Cytoplasm	enzyme
ATP5B	-0.427	ATP5F1B	ATP synthase F1 subunit beta	Cytoplasm	transporter
ATP5C1	-0.499	ATP5F1C	ATP synthase F1 subunit gamma	Cytoplasm	transporter
ATP5D	-0.205	ATP5F1D	ATP synthase F1 subunit delta	Cytoplasm	transporter
ATP5EP2	-0.274	ATP5F1EP2	ATP synthase F1 subunit epsilon pseudogene 2	Cytoplasm	other
ATPIF1	-0.302	ATP5IF1	ATP synthase inhibitory factor subunit 1	Cytoplasm	other
ATP5G1	-0.499	ATP5MC1	ATP synthase membrane subunit c locus 1	Cytoplasm	transporter
ATP5G3	-0.36	ATP5MC3	ATP synthase membrane subunit c locus 3	Cytoplasm	transporter
ATP5J2	-0.317	ATP5MF	ATP synthase membrane subunit f	Cytoplasm	transporter
ATP5L	-0.388	ATP5MG	ATP synthase membrane subunit g	Cytoplasm	enzyme
ATP5L2	-0.205	ATP5MGL	ATP synthase membrane subunit g like	Cytoplasm	other
C14orf2	-0.532	ATP5MPL	ATP synthase membrane subunit 6.8PL	Cytoplasm	other
ATP5F1	-0.58	ATP5PB	ATP synthase peripheral stalk-membrane subunit b	Cytoplasm	transporter
ATP5H	-0.379	ATP5PD	ATP synthase peripheral stalk subunit d	Cytoplasm	enzyme
ATP5J	-0.165	ATP5PF	ATP synthase peripheral stalk subunit F6	Cytoplasm	transporter
ATP5O	-0.418	ATP5PO	ATP synthase peripheral stalk subunit OSCP	Cytoplasm	transporter
ATP6AP1	-0.192	ATP6AP1	ATPase H+ transporting accessory protein 1	Cytoplasm	transporter
ATP6AP1L	-0.243	ATP6AP1L	ATPase H+ transporting accessory protein 1 like	Other	other
ATP6V0A1	-0.323	ATP6V0A1	ATPase H+ transporting V0 subunit a1	Cytoplasm	transporter
ATP6V0A2	-0.357	ATP6V0A2	ATPase H+ transporting V0 subunit a2	Cytoplasm	transporter
ATP6V0B	0.184	ATP6V0B	ATPase H+ transporting V0 subunit b	Cytoplasm	transporter
ATP6V0D1	-0.466	ATP6V0D1	ATPase H+ transporting V0 subunit d1	Cytoplasm	transporter
ATP6V0E1	-0.153	ATP6V0E1	ATPase H+ transporting V0 subunit e1	Cytoplasm	transporter
ATP6V0E2-AS1	-0.178	ATP6V0E2-AS1	ATP6V0E2 antisense RNA 1	Other	other
ATP6V1B2	0.376	ATP6V1B2	ATPase H+ transporting V1 subunit B2	Cytoplasm	transporter
ATP6V1C2	-0.35	ATP6V1C2	ATPase H+ transporting V1 subunit C2	Cytoplasm	transporter
ATP6V1D	-0.402	ATP6V1D	ATPase H+ transporting V1 subunit D	Cytoplasm	transporter
ATP6V1E1	-0.202	ATP6V1E1	ATPase H+ transporting V1 subunit E1	Cytoplasm	transporter
ATP6V1F	0.485	ATP6V1F	ATPase H+ transporting V1 subunit F	Cytoplasm	enzyme
ATP6V1G1	0.321	ATP6V1G1	ATPase H+ transporting V1 subunit G1	Cytoplasm	transporter
ATP6V1G3	-0.192	ATP6V1G3	ATPase H+ transporting V1 subunit G3	Cytoplasm	transporter
ATP8A1	-0.955	ATP8A1	ATPase phospholipid transporting 8A1	Cytoplasm	transporter
ATP8B1	-0.813	ATP8B1	ATPase phospholipid transporting 8B1	Plasma Membrane	transporter
ATP8B2	0.982	ATP8B2	ATPase phospholipid transporting 8B2	Plasma Membrane	transporter
ATP9A	-0.943	ATP9A	ATPase phospholipid transporting 9A (putative)	Cytoplasm	transporter
ATPAF1	-0.684	ATPAF1	ATP synthase mitochondrial F1 complex assembly factor 1	Cytoplasm	other
ATPAF2	-0.299	ATPAF2	ATP synthase mitochondrial F1 complex assembly factor 2	Cytoplasm	other
ATR	0.265	ATR	ATR serine/threonine kinase	Nucleus	kinase
ATRN	-0.345	ATRN	attractin	Extracellular Space	other
ATRNL1	-0.215	ATRNL1	attractin like 1	Other	other
ATRX	0.358	ATRX	ATRX chromatin remodeler	Nucleus	transcription regulator
ATXN2	-0.165	ATXN2	ataxin 2	Nucleus	other
ATXN2L	0.187	ATXN2L	ataxin 2 like	Nucleus	other
ATXN3	-0.316	ATXN3	ataxin 3	Nucleus	peptidase
ATXN7L1	-0.325	ATXN7L1	ataxin 7 like 1	Other	other
ATXN7L3B	-0.367	ATXN7L3B	ataxin 7 like 3B	Cytoplasm	other
AUH	-0.724	AUH	AU RNA binding methylglutaconyl-CoA hydratase	Cytoplasm	enzyme
AUNIP	0.262	AUNIP	aurora kinase A and ninein interacting protein	Cytoplasm	other
AUP1	-0.159	AUP1	AUP1 lipid droplet regulating VLDL assembly factor	Cytoplasm	other
AURKB	0.234	AURKB	aurora kinase B	Nucleus	kinase
AUTS2	-0.477	AUTS2	activator of transcription and developmental regulator AUTS2	Nucleus	other
AVIL	-0.983	AVIL	advillin	Plasma Membrane	other
AVL9	-0.382	AVL9	AVL9 cell migration associated	Other	other
AVPI1	-0.449	AVPI1	arginine vasopressin induced 1	Other	other
AXIN1	-0.412	AXIN1	axin 1	Cytoplasm	other
AXIN2	-0.3	AXIN2	axin 2	Cytoplasm	other
AXL	0.455	AXL	AXL receptor tyrosine kinase	Plasma Membrane	kinase
AZGP1	1.232	AZGP1	alpha-2-glycoprotein 1, zinc-binding	Extracellular Space	transporter
AZIN2	-0.481	AZIN2	antizyme inhibitor 2	Cytoplasm	enzyme
B2M	0.237	B2M	beta-2-microglobulin	Plasma Membrane	transmembrane receptor
B3GALNT1	0.362	B3GALNT1	beta-1,3-N-acetylgalactosaminyltransferase 1 (globoside blood group)	Cytoplasm	enzyme
B3GALT1	-1.515	B3GALT1	beta-1,3-galactosyltransferase 1	Cytoplasm	enzyme
B3GALT5-AS1	-1.138	B3GALT5-AS1	B3GALT5 antisense RNA 1	Other	other
B3GNT8	-0.661	B3GNT8	UDP-GlcNAc:betaGal beta-1,3-N-acetylglucosaminyltransferase 8	Cytoplasm	enzyme
B3GNT9	0.377	B3GNT9	UDP-GlcNAc:betaGal beta-1,3-N-acetylglucosaminyltransferase 9	Cytoplasm	enzyme
B3GNTL1	0.21	B3GNTL1	UDP-GlcNAc:betaGal beta-1,3-N-acetylglucosaminyltransferase like 1	Other	enzyme
B4GALNT2	-2.87	B4GALNT2	beta-1,4-N-acetyl-galactosaminyltransferase 2	Cytoplasm	enzyme
B4GALT2	0.226	B4GALT2	beta-1,4-galactosyltransferase 2	Cytoplasm	enzyme
B4GALT3	0.294	B4GALT3	beta-1,4-galactosyltransferase 3	Cytoplasm	enzyme
B4GALT4	-0.582	B4GALT4	beta-1,4-galactosyltransferase 4	Cytoplasm	enzyme
B4GALT5	-0.225	B4GALT5	beta-1,4-galactosyltransferase 5	Cytoplasm	enzyme
B4GAT1	-0.281	B4GAT1	beta-1,4-glucuronyltransferase 1	Cytoplasm	enzyme
B9D1	0.288	B9D1	B9 domain containing 1	Plasma Membrane	other
BAALC-AS2	-0.217	BAALC-AS2	BAALC antisense RNA 2	Other	other
BACE1	0.523	BACE1	beta-secretase 1	Cytoplasm	peptidase
BACE2	1.439	BACE2	beta-secretase 2	Cytoplasm	peptidase
BACH1	0.624	BACH1	BTB domain and CNC homolog 1	Nucleus	transcription regulator
BACH2	0.606	BACH2	BTB domain and CNC homolog 2	Nucleus	transcription regulator
BAD	-0.333	BAD	BCL2 associated agonist of cell death	Cytoplasm	other
BAG1	-0.45	BAG1	BAG cochaperone 1	Cytoplasm	other
BAG2	0.952	BAG2	BAG cochaperone 2	Cytoplasm	other
BAG3	0.823	BAG3	BAG cochaperone 3	Cytoplasm	other
BAGE	-0.183	BAGE	B melanoma antigen	Other	other
BAHD1	-0.328	BAHD1	bromo adjacent homology domain containing 1	Nucleus	other
BAIAP2L2	-0.598	BAIAP2L2	BAR/IMD domain containing adaptor protein 2 like 2	Cytoplasm	other
BAIAP3	-0.27	BAIAP3	BAI1 associated protein 3	Extracellular Space	other
BAK1	0.321	BAK1	BCL2 antagonist/killer 1	Cytoplasm	other
BANK1	1.591	BANK1	B cell scaffold protein with ankyrin repeats 1	Extracellular Space	other
BAP1	-0.171	BAP1	BRCA1 associated protein 1	Nucleus	peptidase
BARX2	-0.498	BARX2	BARX homeobox 2	Nucleus	transcription regulator
BASP1	1.002	BASP1	brain abundant membrane attached signal protein 1	Nucleus	transcription regulator
BATF	0.587	BATF	basic leucine zipper ATF-like transcription factor	Nucleus	transcription regulator
BATF2	0.813	BATF2	basic leucine zipper ATF-like transcription factor 2	Other	transcription regulator
BATF3	0.288	BATF3	basic leucine zipper ATF-like transcription factor 3	Nucleus	transcription regulator
BAZ2B	0.286	BAZ2B	bromodomain adjacent to zinc finger domain 2B	Extracellular Space	other
BBS1	-0.188	BBS1	Bardet-Biedl syndrome 1	Extracellular Space	other
BBS2	-0.572	BBS2	Bardet-Biedl syndrome 2	Cytoplasm	other
BBX	0.401	BBX	BBX high mobility group box domain containing	Nucleus	transcription regulator
BCAP29	0.32	BCAP29	B cell receptor associated protein 29	Cytoplasm	transporter
BCAP31	0.212	BCAP31	B cell receptor associated protein 31	Cytoplasm	transporter
BCAR3	-0.368	BCAR3	BCAR3 adaptor protein, NSP family member	Cytoplasm	other
BCAS1	-0.866	BCAS1	brain enriched myelin associated protein 1	Plasma Membrane	other
BCAT1	0.776	BCAT1	branched chain amino acid transaminase 1	Cytoplasm	enzyme
BCAT2	-0.826	BCAT2	branched chain amino acid transaminase 2	Cytoplasm	enzyme
BCHE	-0.337	BCHE	butyrylcholinesterase	Plasma Membrane	enzyme
BCKDHB	-0.558	BCKDHB	branched chain keto acid dehydrogenase E1 subunit beta	Cytoplasm	enzyme
BCKDK	0.307	BCKDK	branched chain keto acid dehydrogenase kinase	Cytoplasm	kinase
BCL11A	-0.528	BCL11A	BAF chromatin remodeling complex subunit BCL11A	Nucleus	transcription regulator
BCL2	-0.336	BCL2	BCL2 apoptosis regulator	Cytoplasm	transporter
BCL2A1	1.581	BCL2A1	BCL2 related protein A1	Cytoplasm	other
BCL2L1	0.452	BCL2L1	BCL2 like 1	Cytoplasm	other
BCL2L10	-0.764	BCL2L10	BCL2 like 10	Cytoplasm	other
BCL2L11	-0.62	BCL2L11	BCL2 like 11	Cytoplasm	other
BCL2L12	0.192	BCL2L12	BCL2 like 12	Nucleus	other
BCL2L13	-0.467	BCL2L13	BCL2 like 13	Cytoplasm	other
BCL2L14	-0.711	BCL2L14	BCL2 like 14	Cytoplasm	other
BCL2L2-PABPN1	-0.23	BCL2L2-PABPN1	BCL2L2-PABPN1 readthrough	Other	other
BCL3	0.651	BCL3	BCL3 transcription coactivator	Nucleus	transcription regulator
BCL6	1.493	BCL6	BCL6 transcription repressor	Nucleus	transcription regulator
BCL6B	0.689	BCL6B	BCL6B transcription repressor	Nucleus	transcription regulator
BCL7A	-0.224	BCL7A	BAF chromatin remodeling complex subunit BCL7A	Nucleus	other
BCL7B	-0.218	BCL7B	BAF chromatin remodeling complex subunit BCL7B	Nucleus	other
BCL9L	0.341	BCL9L	BCL9 like	Cytoplasm	other
CXorf23	-0.866	BCLAF3	BCLAF1 and THRAP3 family member 3	Other	other
BCO2	-0.227	BCO2	beta-carotene oxygenase 2	Cytoplasm	enzyme
BCR	0.289	BCR	BCR activator of RhoGEF and GTPase	Cytoplasm	kinase
BCS1L	-0.362	BCS1L	BCS1 homolog, ubiquinol-cytochrome c reductase complex chaperone	Cytoplasm	other
BDH1	-1.267	BDH1	3-hydroxybutyrate dehydrogenase 1	Cytoplasm	enzyme
BDH2	-0.949	BDH2	3-hydroxybutyrate dehydrogenase 2	Cytoplasm	enzyme
BDKRB1	-0.733	BDKRB1	bradykinin receptor B1	Plasma Membrane	G-protein coupled receptor
BDNF	0.347	BDNF	brain derived neurotrophic factor	Extracellular Space	growth factor
BEAN1	-0.231	BEAN1	brain expressed associated with NEDD4 1	Other	other
BECN1	-0.229	BECN1	beclin 1	Cytoplasm	other
BEND3	-0.252	BEND3	BEN domain containing 3	Nucleus	other
BEND4	0.244	BEND4	BEN domain containing 4	Other	other
BEND7	-0.373	BEND7	BEN domain containing 7	Cytoplasm	other
BEST1	0.608	BEST1	bestrophin 1	Plasma Membrane	ion channel
BEST2	-2.111	BEST2	bestrophin 2	Plasma Membrane	ion channel
BEST3	-0.095	BEST3	bestrophin 3	Nucleus	ion channel
BEST4	-2.206	BEST4	bestrophin 4	Plasma Membrane	other
BET1	0.254	BET1	Bet1 golgi vesicular membrane trafficking protein	Cytoplasm	transporter
BET1L	0.275	BET1L	Bet1 golgi vesicular membrane trafficking protein like	Cytoplasm	transporter
BGN	2.204	BGN	biglycan	Extracellular Space	other
BHLHA15	0.628	BHLHA15	basic helix-loop-helix family member a15	Nucleus	transcription regulator
BHLHE40	1.432	BHLHE40	basic helix-loop-helix family member e40	Nucleus	transcription regulator
BHMT	-0.173	BHMT	betaine--homocysteine S-methyltransferase	Cytoplasm	enzyme
BICC1	1.082	BICC1	BicC family RNA binding protein 1	Other	other
BICD1	0.556	BICD1	BICD cargo adaptor 1	Cytoplasm	other
BICDL2	-0.474	BICDL2	BICD family like cargo adaptor 2	Other	other
GLTSCR1	-0.233	BICRA	BRD4 interacting chromatin remodeling complex associated protein	Nucleus	transcription regulator
GLTSCR1L	-0.33	BICRAL	BRD4 interacting chromatin remodeling complex associated protein like	Nucleus	other
BID	0.203	BID	BH3 interacting domain death agonist	Cytoplasm	other
BIK	0.363	BIK	BCL2 interacting killer	Cytoplasm	other
BIN2	1.021	BIN2	bridging integrator 2	Plasma Membrane	other
BIRC2	-0.245	BIRC2	baculoviral IAP repeat containing 2	Cytoplasm	enzyme
BIRC3	1.965	BIRC3	baculoviral IAP repeat containing 3	Cytoplasm	enzyme
BIRC5	0.294	BIRC5	baculoviral IAP repeat containing 5	Cytoplasm	other
BIVM-ERCC5	-0.47	BIVM-ERCC5	BIVM-ERCC5 readthrough	Other	other
BLCAP	-0.189	BLCAP	BLCAP apoptosis inducing factor	Other	other
BLM	0.658	BLM	BLM RecQ like helicase	Nucleus	enzyme
BLOC1S1-RDH5	-0.818	BLOC1S1-RDH5	BLOC1S1-RDH5 readthrough	Other	other
BLOC1S4	-0.135	BLOC1S4	biogenesis of lysosomal organelles complex 1 subunit 4	Cytoplasm	other
BLOC1S6	0.43	BLOC1S6	biogenesis of lysosomal organelles complex 1 subunit 6	Cytoplasm	other
BLVRA	0.703	BLVRA	biliverdin reductase A	Cytoplasm	enzyme
BLVRB	-0.351	BLVRB	biliverdin reductase B	Cytoplasm	enzyme
C16orf45	0.413	BMERB1	bMERB domain containing 1	Other	other
BMF	-0.283	BMF	Bcl2 modifying factor	Cytoplasm	other
BMP1	-0.222	BMP1	bone morphogenetic protein 1	Extracellular Space	peptidase
BMP2K	-0.594	BMP2K	BMP2 inducible kinase	Nucleus	kinase
BMP3	-3.152	BMP3	bone morphogenetic protein 3	Extracellular Space	growth factor
BMP6	0.611	BMP6	bone morphogenetic protein 6	Extracellular Space	growth factor
BMP7	0.574	BMP7	bone morphogenetic protein 7	Extracellular Space	growth factor
BMP8B	-0.506	BMP8B	bone morphogenetic protein 8b	Extracellular Space	growth factor
BMPER	-0.193	BMPER	BMP binding endothelial regulator	Extracellular Space	other
BMPR1A	-0.509	BMPR1A	bone morphogenetic protein receptor type 1A	Plasma Membrane	kinase
BMS1	0.252	BMS1	BMS1 ribosome biogenesis factor	Nucleus	other
BMS1P20	0.191	BMS1P20	BMS1 pseudogene 20	Other	other
BMS1P21	0.224	BMS1P21	BMS1 pseudogene 21	Other	other
BMX	-0.592	BMX	BMX non-receptor tyrosine kinase	Cytoplasm	kinase
BNC2	0.471	BNC2	basonuclin 2	Nucleus	transcription regulator
BNIP2	0.472	BNIP2	BCL2 interacting protein 2	Cytoplasm	other
BNIP3	1.574	BNIP3	BCL2 interacting protein 3	Cytoplasm	other
BNIP3L	0.335	BNIP3L	BCL2 interacting protein 3 like	Cytoplasm	other
C6orf222	-0.874	BNIP5	BCL2 interacting protein 5	Other	other
BOC	0.566	BOC	BOC cell adhesion associated, oncogene regulated	Plasma Membrane	other
BOK	0.176	BOK	BCL2 family apoptosis regulator BOK	Cytoplasm	other
BOLA1	-0.227	BOLA1	bolA family member 1	Cytoplasm	other
BOLA3	-0.312	BOLA3	bolA family member 3	Cytoplasm	other
BOP1	0.172	BOP1	BOP1 ribosomal biogenesis factor	Nucleus	other
BORCS7-ASMT	-0.421	BORCS7-ASMT	BORCS7-ASMT readthrough (NMD candidate)	Other	other
BPHL	-0.831	BPHL	biphenyl hydrolase like	Cytoplasm	enzyme
BPNT1	-0.745	BPNT1	3'(2'), 5'-bisphosphate nucleotidase 1	Nucleus	phosphatase
BRAP	-0.417	BRAP	BRCA1 associated protein	Cytoplasm	enzyme
BRCA1	0.427	BRCA1	BRCA1 DNA repair associated	Nucleus	transcription regulator
BRCA2	0.669	BRCA2	BRCA2 DNA repair associated	Nucleus	transcription regulator
BRCC3	-0.563	BRCC3	BRCA1/BRCA2-containing complex subunit 3	Nucleus	enzyme
BRD1	-0.201	BRD1	bromodomain containing 1	Nucleus	other
BRD2	0.267	BRD2	bromodomain containing 2	Nucleus	kinase
BRF2	-0.162	BRF2	BRF2 RNA polymerase III transcription initiation factor subunit	Nucleus	transcription regulator
BRICD5	-0.155	BRICD5	BRICHOS domain containing 5	Other	enzyme
BRINP1	-0.185	BRINP1	BMP/retinoic acid inducible neural specific 1	Nucleus	peptidase
BRINP2	-0.283	BRINP2	BMP/retinoic acid inducible neural specific 2	Cytoplasm	other
BRINP3	-2.362	BRINP3	BMP/retinoic acid inducible neural specific 3	Cytoplasm	other
BRMS1	-0.15	BRMS1	BRMS1 transcriptional repressor and anoikis regulator	Nucleus	transcription regulator
BRPF3	-0.617	BRPF3	bromodomain and PHD finger containing 3	Cytoplasm	other
BRWD1	-0.35	BRWD1	bromodomain and WD repeat domain containing 1	Nucleus	transcription regulator
BRWD3	-0.256	BRWD3	bromodomain and WD repeat domain containing 3	Other	other
BSDC1	-0.264	BSDC1	BSD domain containing 1	Other	other
BSG	-0.846	BSG	basigin (Ok blood group)	Plasma Membrane	transporter
BSPH1	-0.208	BSPH1	binder of sperm protein homolog 1	Plasma Membrane	other
BST2	1.3	BST2	bone marrow stromal cell antigen 2	Plasma Membrane	other
BTAF1	0.244	BTAF1	B-TFIID TATA-box binding protein associated factor 1	Nucleus	transcription regulator
BTBD1	-0.371	BTBD1	BTB domain containing 1	Cytoplasm	other
BTBD16	-0.157	BTBD16	BTB domain containing 16	Other	other
BTBD2	-0.55	BTBD2	BTB domain containing 2	Cytoplasm	other
BTBD3	-0.856	BTBD3	BTB domain containing 3	Other	other
BTBD7	-0.238	BTBD7	BTB domain containing 7	Nucleus	other
KIAA1107	-0.923	BTBD8	BTB domain containing 8	Nucleus	other
BTBD8	-0.641	BTBD8	BTB domain containing 8	Nucleus	other
BTBD9	-0.475	BTBD9	BTB domain containing 9	Other	other
BTC	-0.178	BTC	betacellulin	Extracellular Space	growth factor
BTD	-0.616	BTD	biotinidase	Extracellular Space	enzyme
BTF3P11	-0.225	BTF3P11	basic transcription factor 3 pseudogene 11	Nucleus	other
BTF3P9	-0.175	BTF3P9	basic transcription factor 3 pseudogene 9	Other	other
BTG2	1.107	BTG2	BTG anti-proliferation factor 2	Nucleus	transcription regulator
BTK	1.202	BTK	Bruton tyrosine kinase	Cytoplasm	kinase
BTLA	0.785	BTLA	B and T lymphocyte associated	Plasma Membrane	other
BTN2A1	0.277	BTN2A1	butyrophilin subfamily 2 member A1	Plasma Membrane	other
BTN2A2	0.535	BTN2A2	butyrophilin subfamily 2 member A2	Cytoplasm	other
BTN2A3P	0.274	BTN2A3P	butyrophilin subfamily 2 member A3, pseudogene	Other	other
BTN3A1	0.928	BTN3A1	butyrophilin subfamily 3 member A1	Extracellular Space	other
BTN3A2	0.718	BTN3A2	butyrophilin subfamily 3 member A2	Plasma Membrane	other
BTN3A3	0.974	BTN3A3	butyrophilin subfamily 3 member A3	Plasma Membrane	other
BTNL8	-1.472	BTNL8	butyrophilin like 8	Plasma Membrane	other
BUB1	0.881	BUB1	BUB1 mitotic checkpoint serine/threonine kinase	Nucleus	kinase
BUB1B	0.455	BUB1B	BUB1 mitotic checkpoint serine/threonine kinase B	Nucleus	kinase
BUD31	0.19	BUD31	BUD31 homolog	Nucleus	transcription regulator
BVES	0.495	BVES	blood vessel epicardial substance	Plasma Membrane	other
BYSL	0.391	BYSL	bystin like	Nucleus	other
BZW1	0.3	BZW1	basic leucine zipper and W2 domains 1	Cytoplasm	translation regulator
BZW2	-0.643	BZW2	basic leucine zipper and W2 domains 2	Cytoplasm	translation regulator
C10orf126	-0.147	C10orf126	chromosome 10 open reading frame 126	Other	other
C10orf71	-0.177	C10orf71	chromosome 10 open reading frame 71	Other	other
C10orf82	-0.196	C10orf82	chromosome 10 open reading frame 82	Other	other
C11orf1	-0.343	C11orf1	chromosome 11 open reading frame 1	Nucleus	other
C11orf16	-0.186	C11orf16	chromosome 11 open reading frame 16	Other	other
C11orf24	0.375	C11orf24	chromosome 11 open reading frame 24	Extracellular Space	other
C11orf53	-0.854	C11orf53	chromosome 11 open reading frame 53	Other	other
C11orf54	-0.821	C11orf54	chromosome 11 open reading frame 54	Nucleus	enzyme
C11orf65	-0.17	C11orf65	chromosome 11 open reading frame 65	Other	other
C11orf71	-0.457	C11orf71	chromosome 11 open reading frame 71	Other	other
C11orf80	0.21	C11orf80	chromosome 11 open reading frame 80	Other	enzyme
C11orf96	0.624	C11orf96	chromosome 11 open reading frame 96	Other	other
C12orf40	-0.165	C12orf40	chromosome 12 open reading frame 40	Other	other
C12orf56	-0.246	C12orf56	chromosome 12 open reading frame 56	Other	other
C12orf76	-0.142	C12orf76	chromosome 12 open reading frame 76	Other	other
C14orf177	-0.159	C14orf177	chromosome 14 putative open reading frame 177	Other	other
C14orf28	-0.381	C14orf28	chromosome 14 open reading frame 28	Other	other
C14orf93	-0.324	C14orf93	chromosome 14 open reading frame 93	Other	other
C15orf32	-0.154	C15orf32	chromosome 15 putative open reading frame 32	Other	other
C15orf40	-0.403	C15orf40	chromosome 15 open reading frame 40	Other	other
C15orf48	-0.665	C15orf48	chromosome 15 open reading frame 48	Nucleus	other
C16orf46	0.175	C16orf46	chromosome 16 open reading frame 46	Nucleus	other
C16orf54	0.492	C16orf54	chromosome 16 open reading frame 54	Extracellular Space	other
C16orf70	-0.213	C16orf70	chromosome 16 open reading frame 70	Cytoplasm	other
C16orf72	-0.199	C16orf72	chromosome 16 open reading frame 72	Other	other
C16orf74	0.181	C16orf74	chromosome 16 open reading frame 74	Other	other
C17orf102	-0.185	C17orf102	chromosome 17 open reading frame 102	Other	other
C17orf75	-0.252	C17orf75	chromosome 17 open reading frame 75	Extracellular Space	other
C17orf97	-0.414	C17orf97	chromosome 17 open reading frame 97	Other	other
C19orf18	-0.392	C19orf18	chromosome 19 open reading frame 18	Cytoplasm	other
C19orf25	-0.17	C19orf25	chromosome 19 open reading frame 25	Other	other
C19orf33	-0.51	C19orf33	chromosome 19 open reading frame 33	Nucleus	other
C19orf53	0.149	C19orf53	chromosome 19 open reading frame 53	Nucleus	other
C19orf54	-0.226	C19orf54	chromosome 19 open reading frame 54	Other	other
C19orf57	-0.135	C19orf57	chromosome 19 open reading frame 57	Other	other
C19orf73	-0.242	C19orf73	chromosome 19 open reading frame 73	Other	other
C1D	-0.237	C1D	C1D nuclear receptor corepressor	Nucleus	transcription regulator
C1GALT1	0.368	C1GALT1	core 1 synthase, glycoprotein-N-acetylgalactosamine 3-beta-galactosyltransferase 1	Plasma Membrane	enzyme
C1orf100	-0.211	C1orf100	chromosome 1 open reading frame 100	Other	other
C1orf115	-1	C1orf115	chromosome 1 open reading frame 115	Other	other
C1orf131	-0.289	C1orf131	chromosome 1 open reading frame 131	Nucleus	other
C1orf141	-0.133	C1orf141	chromosome 1 open reading frame 141	Other	other
C1orf146	-0.127	C1orf146	chromosome 1 open reading frame 146	Other	other
C1orf162	0.573	C1orf162	chromosome 1 open reading frame 162	Other	transporter
C1orf198	0.407	C1orf198	chromosome 1 open reading frame 198	Cytoplasm	other
C1orf21	-0.639	C1orf21	chromosome 1 open reading frame 21	Other	other
C1orf210	-1.287	C1orf210	chromosome 1 open reading frame 210	Other	other
C1orf216	0.127	C1orf216	chromosome 1 open reading frame 216	Other	other
C1orf220	-0.23	C1orf220	chromosome 1 putative open reading frame 220	Other	other
C1orf43	-0.145	C1orf43	chromosome 1 open reading frame 43	Other	other
C1orf50	-0.125	C1orf50	chromosome 1 open reading frame 50	Other	other
C1orf52	-0.12	C1orf52	chromosome 1 open reading frame 52	Nucleus	other
C1orf53	-0.298	C1orf53	chromosome 1 open reading frame 53	Other	other
C1orf54	0.301	C1orf54	chromosome 1 open reading frame 54	Other	other
C1orf56	0.129	C1orf56	chromosome 1 open reading frame 56	Other	other
C1orf68	-0.204	C1orf68	chromosome 1 open reading frame 68	Cytoplasm	other
C1orf74	-0.392	C1orf74	chromosome 1 open reading frame 74	Other	other
C1QA	0.791	C1QA	complement C1q A chain	Extracellular Space	other
C1QB	0.686	C1QB	complement C1q B chain	Extracellular Space	other
C1QC	0.614	C1QC	complement C1q C chain	Extracellular Space	other
C1QTNF1	0.594	C1QTNF1	C1q and TNF related 1	Extracellular Space	other
C1QTNF3-AMACR	-1.952	C1QTNF3-AMACR	C1QTNF3-AMACR readthrough (NMD candidate)	Other	other
C1QTNF5	0.249	C1QTNF5	C1q and TNF related 5	Plasma Membrane	transmembrane receptor
C1QTNF6	0.317	C1QTNF6	C1q and TNF related 6	Extracellular Space	other
C1R	1.874	C1R	complement C1r	Extracellular Space	peptidase
C1RL	0.348	C1RL	complement C1r subcomponent like	Extracellular Space	peptidase
C1RL-AS1	0.24	C1RL-AS1	C1RL antisense RNA 1	Other	other
C1S	1.883	C1S	complement C1s	Extracellular Space	peptidase
C2	2.394	C2	complement C2	Extracellular Space	peptidase
C20orf194	0.491	C20orf194	chromosome 20 open reading frame 194	Nucleus	other
C20orf96	-0.266	C20orf96	chromosome 20 open reading frame 96	Other	other
C21orf62-AS1	-0.353	C21orf62-AS1	C21orf62 antisense RNA 1	Other	other
C21orf91	0.312	C21orf91	chromosome 21 open reading frame 91	Other	other
C22orf24	-0.209	C22orf24	chromosome 22 open reading frame 24	Other	other
C22orf31	-0.179	C22orf31	chromosome 22 open reading frame 31	Other	other
C22orf42	-0.161	C22orf42	chromosome 22 open reading frame 42	Other	other
C22orf46	-0.265	C22orf46	CTA-216E10.6	Other	other
C2CD2	0.418	C2CD2	C2 calcium dependent domain containing 2	Cytoplasm	other
C2CD2L	-0.565	C2CD2L	C2CD2 like	Cytoplasm	transporter
C2CD4A	0.466	C2CD4A	C2 calcium dependent domain containing 4A	Nucleus	other
C2CD4B	0.435	C2CD4B	C2 calcium dependent domain containing 4B	Plasma Membrane	other
C2CD5	-0.786	C2CD5	C2 calcium dependent domain containing 5	Cytoplasm	other
C2orf49	-0.362	C2orf49	chromosome 2 open reading frame 49	Nucleus	other
C2orf69	-0.324	C2orf69	chromosome 2 open reading frame 69	Other	other
C2orf78	-0.2	C2orf78	chromosome 2 open reading frame 78	Other	other
C2orf88	-1.203	C2orf88	chromosome 2 open reading frame 88	Other	other
C3	2.395	C3	complement C3	Extracellular Space	peptidase
C3AR1	1.023	C3AR1	complement C3a receptor 1	Plasma Membrane	G-protein coupled receptor
C3orf14	0.374	C3orf14	chromosome 3 open reading frame 14	Other	other
C3orf22	-0.164	C3orf22	chromosome 3 open reading frame 22	Other	other
C3orf35	-0.38	C3orf35	chromosome 3 open reading frame 35	Other	other
C3orf36	0.217	C3orf36	chromosome 3 putative open reading frame 36	Other	other
C3orf52	-0.557	C3orf52	chromosome 3 open reading frame 52	Other	other
C3orf62	-0.282	C3orf62	chromosome 3 open reading frame 62	Other	other
C3orf80	0.267	C3orf80	chromosome 3 open reading frame 80	Other	other
C3P1	-0.213	C3P1	complement component 3 precursor pseudogene	Other	other
C4B_2	1.965	C4B_2	complement component 4B (Chido blood group), copy 2	Other	other
C4BPA	2.487	C4BPA	complement component 4 binding protein alpha	Extracellular Space	other
C4BPB	2.137	C4BPB	complement component 4 binding protein beta	Extracellular Space	other
C4orf19	-0.84	C4orf19	chromosome 4 open reading frame 19	Nucleus	other
C4orf3	0.347	C4orf3	chromosome 4 open reading frame 3	Other	other
C4orf33	-0.56	C4orf33	chromosome 4 open reading frame 33	Other	other
C4orf36	-0.489	C4orf36	chromosome 4 open reading frame 36	Other	other
C5	0.231	C5	complement C5	Extracellular Space	cytokine
C5AR1	1.088	C5AR1	complement C5a receptor 1	Plasma Membrane	G-protein coupled receptor
C5orf15	0.38	C5orf15	chromosome 5 open reading frame 15	Other	other
C5orf22	-0.219	C5orf22	chromosome 5 open reading frame 22	Other	other
C5orf52	-0.85	C5orf52	chromosome 5 open reading frame 52	Other	other
C5orf63	-0.889	C5orf63	chromosome 5 open reading frame 63	Cytoplasm	other
C5orf64	-0.233	C5orf64	chromosome 5 open reading frame 64	Other	other
C6	-0.153	C6	complement C6	Extracellular Space	other
C6orf120	-0.572	C6orf120	chromosome 6 open reading frame 120	Cytoplasm	other
C6orf136	-0.837	C6orf136	chromosome 6 open reading frame 136	Cytoplasm	other
C6orf163	-0.485	C6orf163	chromosome 6 open reading frame 163	Other	other
C6orf223	0.417	C6orf223	chromosome 6 open reading frame 223	Other	other
C6orf47	-0.401	C6orf47	chromosome 6 open reading frame 47	Cytoplasm	other
C6orf62	0.374	C6orf62	chromosome 6 open reading frame 62	Other	other
C7orf31	-1.357	C7orf31	chromosome 7 open reading frame 31	Cytoplasm	transporter
C7orf50	0.137	C7orf50	chromosome 7 open reading frame 50	Other	other
C7orf57	-0.171	C7orf57	chromosome 7 open reading frame 57	Other	other
C7orf77	-0.156	C7orf77	chromosome 7 open reading frame 77	Other	other
C8orf33	-0.435	C8orf33	chromosome 8 open reading frame 33	Other	other
C8orf44-SGK3	-0.505	C8orf44-SGK3/SGK3	serum/glucocorticoid regulated kinase family member 3	Cytoplasm	kinase
C9orf116	0.15	C9orf116	chromosome 9 open reading frame 116	Nucleus	other
C9orf131	0.292	C9orf131	chromosome 9 open reading frame 131	Other	other
C9orf152	-0.976	C9orf152	chromosome 9 open reading frame 152	Other	other
C9orf153	-0.139	C9orf153	chromosome 9 open reading frame 153	Other	other
C9orf24	-0.277	C9orf24	chromosome 9 open reading frame 24	Cytoplasm	other
C9orf40	-0.415	C9orf40	chromosome 9 open reading frame 40	Other	other
C9orf43	0.153	C9orf43	chromosome 9 open reading frame 43	Other	other
C9orf47	0.373	C9orf47	chromosome 9 open reading frame 47	Other	other
C9orf78	-0.57	C9orf78	chromosome 9 open reading frame 78	Other	other
C9orf85	-0.646	C9orf85	chromosome 9 open reading frame 85	Other	other
CA1	-3.096	CA1	carbonic anhydrase 1	Cytoplasm	enzyme
CA10	-0.179	CA10	carbonic anhydrase 10	Other	enzyme
CA12	-1.076	CA12	carbonic anhydrase 12	Plasma Membrane	enzyme
CA2	-1.675	CA2	carbonic anhydrase 2	Cytoplasm	enzyme
CA3	-0.261	CA3	carbonic anhydrase 3	Cytoplasm	enzyme
CA4	-1.456	CA4	carbonic anhydrase 4	Plasma Membrane	enzyme
CA5B	0.387	CA5B	carbonic anhydrase 5B	Cytoplasm	enzyme
CA7	-1.868	CA7	carbonic anhydrase 7	Cytoplasm	enzyme
CAAP1	-0.435	CAAP1	caspase activity and apoptosis inhibitor 1	Other	other
CAB39	-0.446	CAB39	calcium binding protein 39	Cytoplasm	enzyme
CAB39L	-0.328	CAB39L	calcium binding protein 39 like	Cytoplasm	kinase
CABIN1	0.123	CABIN1	calcineurin binding protein 1	Nucleus	other
CABLES1	-0.601	CABLES1	Cdk5 and Abl enzyme substrate 1	Nucleus	other
CABLES2	-0.248	CABLES2	Cdk5 and Abl enzyme substrate 2	Other	other
CABS1	-0.121	CABS1	calcium binding protein, spermatid associated 1	Extracellular Space	other
CACFD1	-0.494	CACFD1	calcium channel flower domain containing 1	Plasma Membrane	ion channel
CACHD1	0.339	CACHD1	cache domain containing 1	Other	other
CACNA1A	-0.202	CACNA1A	calcium voltage-gated channel subunit alpha1 A	Plasma Membrane	ion channel
CACNA1C	0.469	CACNA1C	calcium voltage-gated channel subunit alpha1 C	Plasma Membrane	ion channel
CACNA1D	-0.711	CACNA1D	calcium voltage-gated channel subunit alpha1 D	Plasma Membrane	ion channel
CACNA1F	-0.249	CACNA1F	calcium voltage-gated channel subunit alpha1 F	Plasma Membrane	ion channel
CACNA2D1	0.703	CACNA2D1	calcium voltage-gated channel auxiliary subunit alpha2delta 1	Plasma Membrane	ion channel
CACNA2D2	-0.47	CACNA2D2	calcium voltage-gated channel auxiliary subunit alpha2delta 2	Plasma Membrane	ion channel
CACNB1	-0.555	CACNB1	calcium voltage-gated channel auxiliary subunit beta 1	Plasma Membrane	ion channel
CACNB2	-0.502	CACNB2	calcium voltage-gated channel auxiliary subunit beta 2	Plasma Membrane	ion channel
CACNB3	-0.526	CACNB3	calcium voltage-gated channel auxiliary subunit beta 3	Plasma Membrane	ion channel
CACNG4	-0.175	CACNG4	calcium voltage-gated channel auxiliary subunit gamma 4	Plasma Membrane	ion channel
CACNG6	-0.142	CACNG6	calcium voltage-gated channel auxiliary subunit gamma 6	Plasma Membrane	ion channel
CACTIN	-0.259	CACTIN	cactin, spliceosome C complex subunit	Nucleus	other
CACUL1	-0.272	CACUL1	CDK2 associated cullin domain 1	Other	other
CAD	0.358	CAD	carbamoyl-phosphate synthetase 2, aspartate transcarbamylase, and dihydroorotase	Cytoplasm	enzyme
CADM1	0.806	CADM1	cell adhesion molecule 1	Plasma Membrane	other
CADPS2	0.367	CADPS2	calcium dependent secretion activator 2	Plasma Membrane	other
CALCOCO2	-0.465	CALCOCO2	calcium binding and coiled-coil domain 2	Nucleus	other
CALCRL	2.02	CALCRL	calcitonin receptor like receptor	Plasma Membrane	G-protein coupled receptor
CALD1	0.795	CALD1	caldesmon 1	Cytoplasm	other
CALHM2	0.369	CALHM2	calcium homeostasis modulator family member 2	Other	other
FAM26E	0.757	CALHM5	calcium homeostasis modulator family member 5	Cytoplasm	other
FAM26F	0.413	CALHM6	calcium homeostasis modulator family member 6	Other	other
CALM1	-0.331	CALM1 (includes others)	calmodulin 1	Cytoplasm	other
CALM3	0.261	CALM1 (includes others)	calmodulin 1	Cytoplasm	other
CALML6	-0.161	CALML6	calmodulin like 6	Cytoplasm	other
CALN1	-0.169	CALN1	calneuron 1	Cytoplasm	other
CALR	0.599	CALR	calreticulin	Cytoplasm	transcription regulator
CALU	1.393	CALU	calumenin	Cytoplasm	other
CAMK1	0.122	CAMK1	calcium/calmodulin dependent protein kinase I	Cytoplasm	kinase
CAMK1D	-0.935	CAMK1D	calcium/calmodulin dependent protein kinase ID	Cytoplasm	kinase
CAMK1G	0.172	CAMK1G	calcium/calmodulin dependent protein kinase IG	Cytoplasm	kinase
CAMK2D	-0.718	CAMK2D	calcium/calmodulin dependent protein kinase II delta	Cytoplasm	kinase
CAMK2G	-0.601	CAMK2G	calcium/calmodulin dependent protein kinase II gamma	Cytoplasm	kinase
CAMK2N1	-1.044	CAMK2N1	calcium/calmodulin dependent protein kinase II inhibitor 1	Plasma Membrane	kinase
CAMK2N2	-0.17	CAMK2N2	calcium/calmodulin dependent protein kinase II inhibitor 2	Nucleus	other
CAMK4	0.245	CAMK4	calcium/calmodulin dependent protein kinase IV	Nucleus	kinase
CAMKMT	-0.309	CAMKMT	calmodulin-lysine N-methyltransferase	Nucleus	enzyme
CAMSAP1	0.279	CAMSAP1	calmodulin regulated spectrin associated protein 1	Cytoplasm	other
CAMSAP3	-0.366	CAMSAP3	calmodulin regulated spectrin associated protein family member 3	Cytoplasm	other
CANX	0.129	CANX	calnexin	Cytoplasm	other
CAPG	0.42	CAPG	capping actin protein, gelsolin like	Nucleus	other
CAPN10	-0.138	CAPN10	calpain 10	Cytoplasm	peptidase
CAPN13	-2.068	CAPN13	calpain 13	Other	other
CAPN2	-0.572	CAPN2	calpain 2	Cytoplasm	peptidase
CAPN5	-0.602	CAPN5	calpain 5	Cytoplasm	peptidase
CAPN9	-1.235	CAPN9	calpain 9	Cytoplasm	peptidase
CAPNS1	-0.273	CAPNS1	calpain small subunit 1	Cytoplasm	peptidase
CAPRIN1	0.145	CAPRIN1	cell cycle associated protein 1	Plasma Membrane	other
CAPS2	-0.286	CAPS2	calcyphosine 2	Other	other
CAPSL	-0.122	CAPSL	calcyphosine like	Other	other
CARD11	0.956	CARD11	caspase recruitment domain family member 11	Cytoplasm	kinase
CARD16	0.752	CARD16	caspase recruitment domain family member 16	Other	other
CARD17	0.464	CARD17	caspase recruitment domain family member 17	Other	other
CARD6	1.593	CARD6	caspase recruitment domain family member 6	Cytoplasm	other
CARD8	0.889	CARD8	caspase recruitment domain family member 8	Nucleus	other
CARF	-0.378	CARF	calcium responsive transcription factor	Nucleus	transcription regulator
CARHSP1	0.283	CARHSP1	calcium regulated heat stable protein 1	Cytoplasm	transcription regulator
CARMIL1	-0.306	CARMIL1	capping protein regulator and myosin 1 linker 1	Cytoplasm	enzyme
CARMIL2	0.317	CARMIL2	capping protein regulator and myosin 1 linker 2	Plasma Membrane	other
CASC2	-0.25	CASC2	cancer susceptibility 2	Other	other
CASD1	-0.782	CASD1	CAS1 domain containing 1	Cytoplasm	enzyme
CASK	-0.376	CASK	calcium/calmodulin dependent serine protein kinase	Plasma Membrane	kinase
CASP1	1.458	CASP1	caspase 1	Cytoplasm	peptidase
CASP10	0.846	CASP10	caspase 10	Cytoplasm	peptidase
CASP2	-0.157	CASP2	caspase 2	Cytoplasm	peptidase
CASP3	-0.202	CASP3	caspase 3	Cytoplasm	peptidase
CASP4	1.283	CASP4	caspase 4	Cytoplasm	peptidase
CASP5	1.477	CASP5	caspase 5	Cytoplasm	peptidase
CASP6	-0.759	CASP6	caspase 6	Cytoplasm	peptidase
CASP8	0.456	CASP8	caspase 8	Nucleus	peptidase
CASS4	0.487	CASS4	Cas scaffold protein family member 4	Plasma Membrane	other
CAST	-0.295	CAST	calpastatin	Cytoplasm	peptidase
CAT	-0.84	CAT	catalase	Cytoplasm	enzyme
CATSPER2	-0.519	CATSPER2	cation channel sperm associated 2	Plasma Membrane	ion channel
CATSPER3	-0.136	CATSPER3	cation channel sperm associated 3	Plasma Membrane	ion channel
CATSPER4	-0.208	CATSPER4	cation channel sperm associated 4	Cytoplasm	transporter
CATSPERB	1.594	CATSPERB	cation channel sperm associated auxiliary subunit beta	Plasma Membrane	other
CATSPERG	-0.249	CATSPERG	cation channel sperm associated auxiliary subunit gamma	Extracellular Space	other
CAV1	1.521	CAV1	caveolin 1	Plasma Membrane	transmembrane receptor
CAV2	1.14	CAV2	caveolin 2	Plasma Membrane	other
PTRF	1.01	CAVIN1	caveolae associated protein 1	Nucleus	transcription regulator
PRKCDBP	1.131	CAVIN3	caveolae associated protein 3	Cytoplasm	other
CBFA2T2	-0.579	CBFA2T2	CBFA2/RUNX1 partner transcriptional co-repressor 2	Nucleus	transcription regulator
CBFA2T3	0.142	CBFA2T3	CBFA2/RUNX1 partner transcriptional co-repressor 3	Nucleus	transcription regulator
CBFB	0.862	CBFB	core-binding factor subunit beta	Nucleus	transcription regulator
CBL	0.506	CBL	Cbl proto-oncogene	Nucleus	transcription regulator
CBLB	0.264	CBLB	Cbl proto-oncogene B	Nucleus	enzyme
CBLC	-0.633	CBLC	Cbl proto-oncogene C	Nucleus	enzyme
CBLL1	-0.237	CBLL1	Cbl proto-oncogene like 1	Nucleus	enzyme
CBLN1	-0.194	CBLN1	cerebellin 1 precursor	Cytoplasm	other
CBR3	0.347	CBR3	carbonyl reductase 3	Cytoplasm	enzyme
CBR4	-0.507	CBR4	carbonyl reductase 4	Cytoplasm	enzyme
CBSL	-0.206	CBS/CBSL	cystathionine beta-synthase	Cytoplasm	enzyme
CBX3	0.121	CBX3	chromobox 3	Nucleus	transcription regulator
CBX4	0.369	CBX4	chromobox 4	Nucleus	transcription regulator
SPERT	-0.167	CBY2	chibby family member 2	Cytoplasm	other
CC2D1A	-0.327	CC2D1A	coiled-coil and C2 domain containing 1A	Cytoplasm	transcription regulator
CC2D2B	0.258	CC2D2B	coiled-coil and C2 domain containing 2B	Other	other
C10orf131	0.134	CC2D2B	coiled-coil and C2 domain containing 2B	Other	other
CCDC102B	0.582	CCDC102B	coiled-coil domain containing 102B	Extracellular Space	other
CCDC110	-0.27	CCDC110	coiled-coil domain containing 110	Nucleus	other
CCDC112	-0.819	CCDC112	coiled-coil domain containing 112	Extracellular Space	other
CCDC115	-0.453	CCDC115	coiled-coil domain containing 115	Cytoplasm	other
CCDC122	-0.372	CCDC122	coiled-coil domain containing 122	Other	other
CCDC125	-0.362	CCDC125	coiled-coil domain containing 125	Cytoplasm	other
CCDC13	-0.339	CCDC13	coiled-coil domain containing 13	Cytoplasm	other
CCDC134	0.356	CCDC134	coiled-coil domain containing 134	Other	other
CCDC14	-0.405	CCDC14	coiled-coil domain containing 14	Cytoplasm	other
CCDC141	0.316	CCDC141	coiled-coil domain containing 141	Cytoplasm	other
CCDC144CP	0.68	CCDC144CP	coiled-coil domain containing 144C, pseudogene	Other	other
CCDC146	-0.828	CCDC146	coiled-coil domain containing 146	Cytoplasm	other
CCDC148-AS1	0.336	CCDC148-AS1	CCDC148 antisense RNA 1	Other	other
CCDC151	-0.176	CCDC151	coiled-coil domain containing 151	Cytoplasm	other
CCDC153	-0.209	CCDC153	coiled-coil domain containing 153	Other	other
CCDC159	-0.316	CCDC159	coiled-coil domain containing 159	Other	other
CCDC167	0.712	CCDC167	coiled-coil domain containing 167	Other	other
CCDC169-SOHLH2	-0.137	CCDC169-SOHLH2	CCDC169-SOHLH2 readthrough	Other	transcription regulator
CCDC17	-0.446	CCDC17	coiled-coil domain containing 17	Other	other
CCDC171	-0.467	CCDC171	coiled-coil domain containing 171	Other	other
CCDC175	-0.405	CCDC175	coiled-coil domain containing 175	Other	other
CCDC177	-0.16	CCDC177	coiled-coil domain containing 177	Other	other
CCDC18	0.302	CCDC18	coiled-coil domain containing 18	Other	other
CCDC183	-0.822	CCDC183	coiled-coil domain containing 183	Other	other
CCDC189	0.171	CCDC189	coiled-coil domain containing 189	Other	other
CCDC191	-0.167	CCDC191	coiled-coil domain containing 191	Other	other
LINC00238	-0.259	CCDC196	coiled-coil domain containing 196	Other	other
CCDC26	-0.15	CCDC26	CCDC26 long non-coding RNA	Other	other
CCDC28A	-0.239	CCDC28A	coiled-coil domain containing 28A	Other	other
CCDC3	1.566	CCDC3	coiled-coil domain containing 3	Cytoplasm	other
CCDC30	-0.371	CCDC30	coiled-coil domain containing 30	Cytoplasm	other
C15orf57	-0.326	CCDC32	coiled-coil domain containing 32	Other	other
CCDC34	-0.284	CCDC34	coiled-coil domain containing 34	Other	other
CCDC38	-0.142	CCDC38	coiled-coil domain containing 38	Cytoplasm	other
CCDC47	-0.348	CCDC47	coiled-coil domain containing 47	Extracellular Space	other
CCDC50	0.234	CCDC50	coiled-coil domain containing 50	Cytoplasm	other
CCDC51	-0.322	CCDC51	coiled-coil domain containing 51	Cytoplasm	transporter
CCDC58	-0.398	CCDC58	coiled-coil domain containing 58	Cytoplasm	other
CCDC65	-0.259	CCDC65	coiled-coil domain containing 65	Cytoplasm	other
CCDC68	-0.675	CCDC68	coiled-coil domain containing 68	Cytoplasm	other
CCDC69	1.408	CCDC69	coiled-coil domain containing 69	Other	other
CCDC7	-0.171	CCDC7	coiled-coil domain containing 7	Other	other
CCDC71L	0.418	CCDC71L	coiled-coil domain containing 71 like	Other	other
CCDC74B	0.155	CCDC74B	coiled-coil domain containing 74B	Other	other
CCDC80	0.812	CCDC80	coiled-coil domain containing 80	Nucleus	other
CCDC83	-0.126	CCDC83	coiled-coil domain containing 83	Other	other
CCDC84	-0.221	CCDC84	coiled-coil domain containing 84	Other	other
CCDC85C	-0.382	CCDC85C	coiled-coil domain containing 85C	Plasma Membrane	other
CCDC86	0.199	CCDC86	coiled-coil domain containing 86	Nucleus	other
CCDC88A	1.173	CCDC88A	coiled-coil domain containing 88A	Cytoplasm	other
CCDC88B	0.26	CCDC88B	coiled-coil domain containing 88B	Nucleus	enzyme
CCDC89	-0.727	CCDC89	coiled-coil domain containing 89	Nucleus	other
CCDC9	0.138	CCDC9	coiled-coil domain containing 9	Extracellular Space	other
CCDC93	-0.408	CCDC93	coiled-coil domain containing 93	Extracellular Space	other
CCDC97	-0.245	CCDC97	coiled-coil domain containing 97	Other	other
C15orf52	-0.249	CCDC9B	coiled-coil domain containing 9B	Other	other
CCHCR1	-0.193	CCHCR1	coiled-coil alpha-helical rod protein 1	Cytoplasm	other
CCKAR	-0.238	CCKAR	cholecystokinin A receptor	Plasma Membrane	G-protein coupled receptor
CCL11	1.032	CCL11	C-C motif chemokine ligand 11	Extracellular Space	cytokine
CCL13	-0.36	CCL13	C-C motif chemokine ligand 13	Extracellular Space	cytokine
CCL15-CCL14	-0.704	CCL15-CCL14	CCL15-CCL14 readthrough (NMD candidate)	Other	other
CCL18	2.273	CCL18	C-C motif chemokine ligand 18	Extracellular Space	cytokine
CCL19	1.485	CCL19	C-C motif chemokine ligand 19	Extracellular Space	cytokine
CCL2	2.225	CCL2	C-C motif chemokine ligand 2	Extracellular Space	cytokine
CCL20	2.173	CCL20	C-C motif chemokine ligand 20	Extracellular Space	cytokine
CCL21	1.267	CCL21	C-C motif chemokine ligand 21	Extracellular Space	cytokine
CCL22	0.848	CCL22	C-C motif chemokine ligand 22	Extracellular Space	cytokine
CCL23	-0.866	CCL23	C-C motif chemokine ligand 23	Extracellular Space	cytokine
CCL24	1.535	CCL24	C-C motif chemokine ligand 24	Extracellular Space	cytokine
CCL3	1.118	CCL3	C-C motif chemokine ligand 3	Extracellular Space	cytokine
CCL3L3	1.051	CCL3L3	C-C motif chemokine ligand 3 like 3	Extracellular Space	cytokine
CCL4	1.231	CCL4	C-C motif chemokine ligand 4	Extracellular Space	cytokine
CCL4L1	1.823	CCL4L1/CCL4L2	C-C motif chemokine ligand 4 like 1	Plasma Membrane	other
CCM2	0.24	CCM2	CCM2 scaffold protein	Cytoplasm	other
CCM2L	0.255	CCM2L	CCM2 like scaffold protein	Other	other
CYR61	1.838	CCN1	cellular communication network factor 1	Extracellular Space	other
CTGF	0.984	CCN2	cellular communication network factor 2	Extracellular Space	growth factor
WISP1	1.182	CCN4	cellular communication network factor 4	Extracellular Space	other
CCNA2	0.414	CCNA2	cyclin A2	Nucleus	other
CCNB1	0.658	CCNB1	cyclin B1	Cytoplasm	kinase
CCNB1IP1	-0.337	CCNB1IP1	cyclin B1 interacting protein 1	Nucleus	enzyme
CCNB2	0.637	CCNB2	cyclin B2	Cytoplasm	other
CCNB3	-0.143	CCNB3	cyclin B3	Nucleus	other
CCND1	0.306	CCND1	cyclin D1	Nucleus	transcription regulator
CCND2	0.461	CCND2	cyclin D2	Nucleus	other
CCND3	0.2	CCND3	cyclin D3	Nucleus	kinase
CCNDBP1	-0.439	CCNDBP1	cyclin D1 binding protein 1	Nucleus	other
CCNE1	0.202	CCNE1	cyclin E1	Nucleus	transcription regulator
CCNE2	-0.334	CCNE2	cyclin E2	Nucleus	other
CCNF	0.461	CCNF	cyclin F	Nucleus	other
CCNG1	-0.611	CCNG1	cyclin G1	Nucleus	other
CCNI	0.278	CCNI	cyclin I	Other	other
CCNJL	-1.186	CCNJL	cyclin J like	Other	other
CCNK	-0.205	CCNK	cyclin K	Nucleus	kinase
CCNL1	0.339	CCNL1	cyclin L1	Nucleus	other
FAM58DP	0.158	CCNQP3	CCNQ pseudogene 3	Other	other
CCNT2	-0.364	CCNT2	cyclin T2	Nucleus	transcription regulator
CCNY	-0.162	CCNY	cyclin Y	Nucleus	other
CCP110	0.571	CCP110	centriolar coiled-coil protein 110	Cytoplasm	other
CCR1	1.195	CCR1	C-C motif chemokine receptor 1	Plasma Membrane	G-protein coupled receptor
CCR10	0.42	CCR10	C-C motif chemokine receptor 10	Plasma Membrane	G-protein coupled receptor
CCR2	0.84	CCR2	C-C motif chemokine receptor 2	Plasma Membrane	G-protein coupled receptor
CCR4	0.848	CCR4	C-C motif chemokine receptor 4	Plasma Membrane	G-protein coupled receptor
CCR5	0.198	CCR5	C-C motif chemokine receptor 5 (gene/pseudogene)	Plasma Membrane	G-protein coupled receptor
CCR6	0.809	CCR6	C-C motif chemokine receptor 6	Plasma Membrane	G-protein coupled receptor
CCR7	1.044	CCR7	C-C motif chemokine receptor 7	Plasma Membrane	G-protein coupled receptor
CCR8	0.324	CCR8	C-C motif chemokine receptor 8	Plasma Membrane	G-protein coupled receptor
CCSAP	0.249	CCSAP	centriole, cilia and spindle associated protein	Cytoplasm	other
CCSER1	-0.558	CCSER1	coiled-coil serine rich protein 1	Other	other
CCSER2	0.19	CCSER2	coiled-coil serine rich protein 2	Other	other
CCT3	0.214	CCT3	chaperonin containing TCP1 subunit 3	Cytoplasm	other
CCT7	0.265	CCT7	chaperonin containing TCP1 subunit 7	Cytoplasm	other
CCZ1B	-0.148	CCZ1/CCZ1B	CCZ1 homolog B, vacuolar protein trafficking and biogenesis associated	Cytoplasm	other
CD109	1.13	CD109	CD109 molecule	Plasma Membrane	other
CD160	-0.863	CD160	CD160 molecule	Plasma Membrane	transmembrane receptor
CD163	0.984	CD163	CD163 molecule	Plasma Membrane	transmembrane receptor
CD164	-0.447	CD164	CD164 molecule	Plasma Membrane	other
CD177	-2.485	CD177	CD177 molecule	Cytoplasm	other
CD180	2.001	CD180	CD180 molecule	Plasma Membrane	other
CD19	0.683	CD19	CD19 molecule	Plasma Membrane	transmembrane receptor
CD1B	0.303	CD1B	CD1b molecule	Plasma Membrane	other
CD1C	0.647	CD1C	CD1c molecule	Plasma Membrane	other
CD2	0.855	CD2	CD2 molecule	Plasma Membrane	transmembrane receptor
CD200	0.781	CD200	CD200 molecule	Plasma Membrane	other
CD207	-0.234	CD207	CD207 molecule	Plasma Membrane	other
CD22	1.432	CD22	CD22 molecule	Plasma Membrane	transmembrane receptor
CD226	0.956	CD226	CD226 molecule	Plasma Membrane	other
CD247	0.308	CD247	CD247 molecule	Plasma Membrane	transmembrane receptor
CD248	0.681	CD248	CD248 molecule	Plasma Membrane	other
CD27	1.47	CD27	CD27 molecule	Plasma Membrane	transmembrane receptor
CD274	2.133	CD274	CD274 molecule	Plasma Membrane	enzyme
CD276	0.684	CD276	CD276 molecule	Plasma Membrane	other
CD28	0.9	CD28	CD28 molecule	Plasma Membrane	transmembrane receptor
CD2AP	-0.648	CD2AP	CD2 associated protein	Cytoplasm	other
CD300A	0.612	CD300A	CD300a molecule	Plasma Membrane	transmembrane receptor
CD300C	0.397	CD300C	CD300c molecule	Plasma Membrane	transmembrane receptor
CD300E	0.607	CD300E	CD300e molecule	Plasma Membrane	other
CD300LB	0.212	CD300LB	CD300 molecule like family member b	Plasma Membrane	other
CD320	0.157	CD320	CD320 molecule	Plasma Membrane	transmembrane receptor
CD33	0.268	CD33	CD33 molecule	Plasma Membrane	other
CD34	1.557	CD34	CD34 molecule	Plasma Membrane	other
CD37	1.365	CD37	CD37 molecule	Plasma Membrane	other
CD38	1.717	CD38	CD38 molecule	Plasma Membrane	enzyme
CD3D	0.736	CD3D	CD3d molecule	Plasma Membrane	transmembrane receptor
CD3E	0.564	CD3E	CD3e molecule	Plasma Membrane	transmembrane receptor
CD3G	0.8	CD3G	CD3g molecule	Plasma Membrane	transmembrane receptor
CD4	0.811	CD4	CD4 molecule	Plasma Membrane	transmembrane receptor
CD40	1.028	CD40	CD40 molecule	Plasma Membrane	transmembrane receptor
CD44	1.643	CD44	CD44 molecule (Indian blood group)	Plasma Membrane	other
CD46	-0.254	CD46	CD46 molecule	Plasma Membrane	transmembrane receptor
CD47	0.326	CD47	CD47 molecule	Plasma Membrane	transmembrane receptor
CD48	0.799	CD48	CD48 molecule	Plasma Membrane	other
CD5	0.811	CD5	CD5 molecule	Plasma Membrane	transmembrane receptor
CD52	0.86	CD52	CD52 molecule	Plasma Membrane	other
CD53	1.735	CD53	CD53 molecule	Plasma Membrane	other
CD55	2.304	CD55	CD55 molecule (Cromer blood group)	Plasma Membrane	other
CD58	-0.502	CD58	CD58 molecule	Plasma Membrane	transmembrane receptor
CD59	0.565	CD59	CD59 molecule (CD59 blood group)	Plasma Membrane	other
CD6	0.389	CD6	CD6 molecule	Plasma Membrane	transmembrane receptor
CD63	0.279	CD63	CD63 molecule	Plasma Membrane	other
CD68	0.754	CD68	CD68 molecule	Plasma Membrane	other
CD69	1.608	CD69	CD69 molecule	Plasma Membrane	transmembrane receptor
CD72	0.841	CD72	CD72 molecule	Plasma Membrane	transmembrane receptor
CD74	1.766	CD74	CD74 molecule	Plasma Membrane	transmembrane receptor
CD79A	2.201	CD79A	CD79a molecule	Plasma Membrane	transmembrane receptor
CD79B	0.656	CD79B	CD79b molecule	Plasma Membrane	transmembrane receptor
CD80	1.395	CD80	CD80 molecule	Plasma Membrane	transmembrane receptor
CD81	0.923	CD81	CD81 molecule	Plasma Membrane	other
CD82	1.449	CD82	CD82 molecule	Plasma Membrane	other
CD83	0.82	CD83	CD83 molecule	Plasma Membrane	transmembrane receptor
CD84	0.809	CD84	CD84 molecule	Plasma Membrane	other
CD86	1.209	CD86	CD86 molecule	Plasma Membrane	transmembrane receptor
CD8A	0.442	CD8A	CD8a molecule	Plasma Membrane	other
CD9	-0.622	CD9	CD9 molecule	Plasma Membrane	other
CD93	1.738	CD93	CD93 molecule	Plasma Membrane	other
CD99L2	0.278	CD99L2	CD99 molecule like 2	Plasma Membrane	other
CDADC1	-0.203	CDADC1	cytidine and dCMP deaminase domain containing 1	Other	kinase
CDAN1	-0.14	CDAN1	codanin 1	Nucleus	other
CDC123	0.154	CDC123	cell division cycle 123	Cytoplasm	other
CDC14A	-1.699	CDC14A	cell division cycle 14A	Nucleus	phosphatase
CDC14B	-0.366	CDC14B	cell division cycle 14B	Nucleus	phosphatase
CDC20	0.684	CDC20	cell division cycle 20	Nucleus	other
CDC25A	0.331	CDC25A	cell division cycle 25A	Nucleus	phosphatase
CDC25B	1.508	CDC25B	cell division cycle 25B	Nucleus	phosphatase
CDC27	0.623	CDC27	cell division cycle 27	Nucleus	other
CDC37	0.266	CDC37	cell division cycle 37, HSP90 cochaperone	Cytoplasm	other
CDC42BPA	-0.727	CDC42BPA	CDC42 binding protein kinase alpha	Cytoplasm	kinase
CDC42BPG	-0.477	CDC42BPG	CDC42 binding protein kinase gamma	Cytoplasm	kinase
CDC42EP1	0.375	CDC42EP1	CDC42 effector protein 1	Extracellular Space	other
CDC42EP2	0.662	CDC42EP2	CDC42 effector protein 2	Plasma Membrane	other
CDC42EP3	-0.238	CDC42EP3	CDC42 effector protein 3	Cytoplasm	other
CDC42EP4	-0.267	CDC42EP4	CDC42 effector protein 4	Cytoplasm	other
CDC42SE1	0.564	CDC42SE1	CDC42 small effector 1	Plasma Membrane	other
CDC42SE2	-0.193	CDC42SE2	CDC42 small effector 2	Plasma Membrane	other
CDC45	0.538	CDC45	cell division cycle 45	Nucleus	other
CDC5L	-0.196	CDC5L	cell division cycle 5 like	Nucleus	transcription regulator
CDC6	0.866	CDC6	cell division cycle 6	Nucleus	other
CDC7	0.338	CDC7	cell division cycle 7	Nucleus	kinase
CDCA2	0.511	CDCA2	cell division cycle associated 2	Nucleus	other
CDCA3	0.264	CDCA3	cell division cycle associated 3	Cytoplasm	other
CDCA4	0.214	CDCA4	cell division cycle associated 4	Nucleus	other
CDCA5	0.455	CDCA5	cell division cycle associated 5	Cytoplasm	other
CDH11	1.565	CDH11	cadherin 11	Plasma Membrane	other
CDH13	0.544	CDH13	cadherin 13	Plasma Membrane	other
CDH15	-0.176	CDH15	cadherin 15	Plasma Membrane	other
CDH17	-0.824	CDH17	cadherin 17	Plasma Membrane	transporter
CDH20	-0.175	CDH20	cadherin 20	Plasma Membrane	other
CDH3	3.021	CDH3	cadherin 3	Plasma Membrane	other
CDH5	1.691	CDH5	cadherin 5	Plasma Membrane	other
CDH6	0.751	CDH6	cadherin 6	Plasma Membrane	other
CDHR1	-2.184	CDHR1	cadherin related family member 1	Plasma Membrane	other
CDHR3	-0.536	CDHR3	cadherin related family member 3	Plasma Membrane	other
CDHR5	-1.055	CDHR5	cadherin related family member 5	Plasma Membrane	other
CDIPT	-0.392	CDIPT	CDP-diacylglycerol--inositol 3-phosphatidyltransferase	Cytoplasm	enzyme
CDK1	0.613	CDK1	cyclin dependent kinase 1	Nucleus	kinase
CDK10	-0.253	CDK10	cyclin dependent kinase 10	Nucleus	kinase
CDK12	0.268	CDK12	cyclin dependent kinase 12	Nucleus	kinase
CDK13	-0.259	CDK13	cyclin dependent kinase 13	Nucleus	kinase
CDK14	1.254	CDK14	cyclin dependent kinase 14	Nucleus	kinase
CDK16	-0.294	CDK16	cyclin dependent kinase 16	Cytoplasm	kinase
CDK17	0.389	CDK17	cyclin dependent kinase 17	Cytoplasm	kinase
CDK18	-0.487	CDK18	cyclin dependent kinase 18	Cytoplasm	kinase
CDK19	-0.463	CDK19	cyclin dependent kinase 19	Nucleus	kinase
CDK2	0.49	CDK2	cyclin dependent kinase 2	Nucleus	kinase
CDK20	-0.859	CDK20	cyclin dependent kinase 20	Nucleus	kinase
CDK2AP1	0.434	CDK2AP1	cyclin dependent kinase 2 associated protein 1	Nucleus	other
CDK5RAP2	0.18	CDK5RAP2	CDK5 regulatory subunit associated protein 2	Cytoplasm	other
CDK8	-0.284	CDK8	cyclin dependent kinase 8	Nucleus	kinase
CDKL1	-0.89	CDKL1	cyclin dependent kinase like 1	Nucleus	kinase
CDKL2	-0.44	CDKL2	cyclin dependent kinase like 2	Nucleus	kinase
CDKL5	0.191	CDKL5	cyclin dependent kinase like 5	Nucleus	kinase
CDKN2A	0.359	CDKN2A	cyclin dependent kinase inhibitor 2A	Nucleus	transcription regulator
CDKN2AIP	-0.282	CDKN2AIP	CDKN2A interacting protein	Nucleus	transcription regulator
CDKN2AIPNL	-0.164	CDKN2AIPNL	CDKN2A interacting protein N-terminal like	Other	other
CDKN2B	-1.745	CDKN2B	cyclin dependent kinase inhibitor 2B	Nucleus	transcription regulator
CDKN3	0.551	CDKN3	cyclin dependent kinase inhibitor 3	Cytoplasm	phosphatase
CDNF	-0.386	CDNF	cerebral dopamine neurotrophic factor	Other	other
CDR2L	0.356	CDR2L	cerebellar degeneration related protein 2 like	Other	other
CDRT1	0.717	CDRT1	CMT1A duplicated region transcript 1	Other	other
CDS1	-0.593	CDS1	CDP-diacylglycerol synthase 1	Cytoplasm	enzyme
CDV3	0.537	CDV3	CDV3 homolog	Cytoplasm	other
CDX1	-0.404	CDX1	caudal type homeobox 1	Nucleus	transcription regulator
CDX2	-0.895	CDX2	caudal type homeobox 2	Nucleus	transcription regulator
CDYL	-0.165	CDYL	chromodomain Y like	Nucleus	transcription regulator
CDYL2	0.634	CDYL2	chromodomain Y like 2	Nucleus	other
CEACAM19	-0.289	CEACAM19	CEA cell adhesion molecule 19	Other	other
CEACAM21	0.218	CEACAM21	CEA cell adhesion molecule 21	Other	other
CEACAM4	0.16	CEACAM4	CEA cell adhesion molecule 4	Plasma Membrane	other
CEACAM7	-0.964	CEACAM7	CEA cell adhesion molecule 7	Plasma Membrane	other
CEBPA	-0.453	CEBPA	CCAAT enhancer binding protein alpha	Nucleus	transcription regulator
CEBPA-AS1	-0.383	CEBPA-DT	CEBPA divergent transcript	Other	other
CEBPB	1.149	CEBPB	CCAAT enhancer binding protein beta	Nucleus	transcription regulator
CEBPD	0.83	CEBPD	CCAAT enhancer binding protein delta	Nucleus	transcription regulator
CEBPG	-0.287	CEBPG	CCAAT enhancer binding protein gamma	Nucleus	transcription regulator
CELA3A	-0.597	CELA3A	chymotrypsin like elastase 3A	Other	peptidase
CELF2	0.47	CELF2	CUGBP Elav-like family member 2	Nucleus	other
CELSR1	0.593	CELSR1	cadherin EGF LAG seven-pass G-type receptor 1	Plasma Membrane	G-protein coupled receptor
CEMIP	2.411	CEMIP	cell migration inducing hyaluronidase 1	Cytoplasm	enzyme
TMEM2	0.216	CEMIP2	cell migration inducing hyaluronidase 2	Cytoplasm	enzyme
CENPB	-0.196	CENPB	centromere protein B	Nucleus	other
CENPBD1	-0.307	CENPBD1	CENPB DNA-binding domain containing 1	Other	other
CENPE	0.711	CENPE	centromere protein E	Nucleus	other
CENPF	0.322	CENPF	centromere protein F	Nucleus	other
CENPI	0.452	CENPI	centromere protein I	Nucleus	other
CENPM	0.143	CENPM	centromere protein M	Cytoplasm	other
CENPN	0.471	CENPN	centromere protein N	Nucleus	other
CENPP	0.222	CENPP	centromere protein P	Nucleus	other
CENPV	-0.901	CENPV	centromere protein V	Nucleus	other
CENPW	0.603	CENPW	centromere protein W	Nucleus	other
CEP112	0.431	CEP112	centrosomal protein 112	Cytoplasm	other
CEP120	0.306	CEP120	centrosomal protein 120	Cytoplasm	other
CEP126	-0.378	CEP126	centrosomal protein 126	Cytoplasm	other
CEP128	1.095	CEP128	centrosomal protein 128	Cytoplasm	other
CEP135	0.765	CEP135	centrosomal protein 135	Cytoplasm	other
CEP164	0.157	CEP164	centrosomal protein 164	Cytoplasm	other
CEP170	1.128	CEP170	centrosomal protein 170	Nucleus	other
CEP19	0.604	CEP19	centrosomal protein 19	Cytoplasm	other
CEP192	-0.328	CEP192	centrosomal protein 192	Cytoplasm	other
CEP290	-0.263	CEP290	centrosomal protein 290	Cytoplasm	transcription regulator
CEP44	-0.309	CEP44	centrosomal protein 44	Cytoplasm	other
CEP55	0.891	CEP55	centrosomal protein 55	Cytoplasm	other
CEP63	-0.17	CEP63	centrosomal protein 63	Cytoplasm	other
CEP70	-0.826	CEP70	centrosomal protein 70	Cytoplasm	other
CEP85L	0.663	CEP85L	centrosomal protein 85 like	Cytoplasm	other
CEP95	-0.305	CEP95	centrosomal protein 95	Cytoplasm	other
CEP97	0.531	CEP97	centrosomal protein 97	Cytoplasm	other
CERCAM	0.676	CERCAM	cerebral endothelial cell adhesion molecule	Other	other
CERK	-0.454	CERK	ceramide kinase	Plasma Membrane	kinase
CERKL	-0.397	CERKL	ceramide kinase like	Nucleus	other
CERS4	0.436	CERS4	ceramide synthase 4	Cytoplasm	transcription regulator
CERS5	0.363	CERS5	ceramide synthase 5	Cytoplasm	transcription regulator
CERS6	-0.635	CERS6	ceramide synthase 6	Nucleus	transcription regulator
COL4A3BP	-0.185	CERT1	ceramide transporter 1	Cytoplasm	kinase
CES1P1	-0.185	CES1P1	carboxylesterase 1 pseudogene 1	Cytoplasm	other
CES2	-1.185	CES2	carboxylesterase 2	Cytoplasm	enzyme
CES3	-1.316	CES3	carboxylesterase 3	Cytoplasm	enzyme
CETN1	-0.165	CETN1	centrin 1	Nucleus	enzyme
CETN2	0.423	CETN2	centrin 2	Nucleus	enzyme
CETN3	-0.599	CETN3	centrin 3	Cytoplasm	other
CETP	0.302	CETP	cholesteryl ester transfer protein	Extracellular Space	enzyme
CFAP100	-0.192	CFAP100	cilia and flagella associated protein 100	Cytoplasm	other
C3orf67	0.284	CFAP20DC	CFAP20 domain containing	Other	other
WDR66	0.397	CFAP251	cilia and flagella associated protein 251	Cytoplasm	other
CFAP36	0.46	CFAP36	cilia and flagella associated protein 36	Extracellular Space	other
C21orf2	-0.228	CFAP410	cilia and flagella associated protein 410	Cytoplasm	other
CFAP43	-0.132	CFAP43	cilia and flagella associated protein 43	Cytoplasm	other
CFAP44	-0.403	CFAP44	cilia and flagella associated protein 44	Extracellular Space	peptidase
CFAP54	0.532	CFAP54	cilia and flagella associated protein 54	Cytoplasm	other
CFAP65	-0.161	CFAP65	cilia and flagella associated protein 65	Cytoplasm	other
CFAP74	-0.186	CFAP74	cilia and flagella associated protein 74	Cytoplasm	other
CFAP97	0.311	CFAP97	cilia and flagella associated protein 97	Other	other
CFB	2.329	CFB	complement factor B	Extracellular Space	peptidase
CFD	-0.295	CFD	complement factor D	Extracellular Space	peptidase
CFDP1	-0.399	CFDP1	craniofacial development protein 1	Extracellular Space	other
CFH	1.451	CFH	complement factor H	Extracellular Space	other
CFHR1	0.423	CFHR1	complement factor H related 1	Extracellular Space	other
CFI	2.278	CFI	complement factor I	Extracellular Space	peptidase
CFL2	0.622	CFL2	cofilin 2	Extracellular Space	other
CFLAR	0.632	CFLAR	CASP8 and FADD like apoptosis regulator	Cytoplasm	other
CFP	0.504	CFP	complement factor properdin	Extracellular Space	other
CFTR	-1.084	CFTR	CF transmembrane conductance regulator	Plasma Membrane	ion channel
MB21D1	1.3	CGAS	cyclic GMP-AMP synthase	Cytoplasm	enzyme
CGN	-0.905	CGN	cingulin	Plasma Membrane	other
CGRRF1	-0.472	CGRRF1	cell growth regulator with ring finger domain 1	Nucleus	other
CH25H	0.957	CH25H	cholesterol 25-hydroxylase	Cytoplasm	enzyme
CHAC1	1.082	CHAC1	ChaC glutathione specific gamma-glutamylcyclotransferase 1	Cytoplasm	enzyme
CHAD	-1.455	CHAD	chondroadherin	Extracellular Space	other
CHAF1B	0.36	CHAF1B	chromatin assembly factor 1 subunit B	Nucleus	other
CHAT	-0.235	CHAT	choline O-acetyltransferase	Nucleus	enzyme
CHCHD1	-0.287	CHCHD1	coiled-coil-helix-coiled-coil-helix domain containing 1	Nucleus	other
CHCHD10	-0.552	CHCHD10	coiled-coil-helix-coiled-coil-helix domain containing 10	Cytoplasm	other
CHCHD2	0.287	CHCHD2	coiled-coil-helix-coiled-coil-helix domain containing 2	Cytoplasm	other
CHCHD3	-0.366	CHCHD3	coiled-coil-helix-coiled-coil-helix domain containing 3	Cytoplasm	transcription regulator
CHCHD4	-0.233	CHCHD4	coiled-coil-helix-coiled-coil-helix domain containing 4	Cytoplasm	enzyme
CHD3	0.276	CHD3	chromodomain helicase DNA binding protein 3	Nucleus	enzyme
CHD4	0.274	CHD4	chromodomain helicase DNA binding protein 4	Nucleus	enzyme
CHD8	0.146	CHD8	chromodomain helicase DNA binding protein 8	Nucleus	enzyme
CHD9	-0.239	CHD9	chromodomain helicase DNA binding protein 9	Cytoplasm	other
CHDH	-0.875	CHDH	choline dehydrogenase	Cytoplasm	enzyme
CHEK1	0.384	CHEK1	checkpoint kinase 1	Nucleus	kinase
CHI3L1	3.883	CHI3L1	chitinase 3 like 1	Extracellular Space	enzyme
CHI3L2	1.515	CHI3L2	chitinase 3 like 2	Extracellular Space	enzyme
CHID1	0.18	CHID1	chitinase domain containing 1	Extracellular Space	other
CHKA	-0.952	CHKA	choline kinase alpha	Cytoplasm	kinase
CHL1	0.707	CHL1	cell adhesion molecule L1 like	Plasma Membrane	other
CHM	-0.19	CHM	CHM Rab escort protein	Cytoplasm	enzyme
CHMP1A	-0.319	CHMP1A	charged multivesicular body protein 1A	Extracellular Space	peptidase
CHMP1B	-0.36	CHMP1B	charged multivesicular body protein 1B	Plasma Membrane	enzyme
CHMP2A	-0.434	CHMP2A	charged multivesicular body protein 2A	Cytoplasm	other
CHMP4B	-0.458	CHMP4B	charged multivesicular body protein 4B	Cytoplasm	other
CHMP5	-0.548	CHMP5	charged multivesicular body protein 5	Cytoplasm	other
CHMP6	-0.154	CHMP6	charged multivesicular body protein 6	Cytoplasm	other
CHN1	1.525	CHN1	chimerin 1	Cytoplasm	other
CHN2	-1.239	CHN2	chimerin 2	Cytoplasm	other
CHODL	-0.248	CHODL	chondrolectin	Plasma Membrane	other
CHP1	-0.72	CHP1	calcineurin like EF-hand protein 1	Cytoplasm	other
CHP2	-2.857	CHP2	calcineurin like EF-hand protein 2	Cytoplasm	other
CHPF	0.836	CHPF	chondroitin polymerizing factor	Cytoplasm	enzyme
CHPF2	0.37	CHPF2	chondroitin polymerizing factor 2	Cytoplasm	enzyme
CHPT1	-1.054	CHPT1	choline phosphotransferase 1	Cytoplasm	enzyme
CHRAC1	-0.193	CHRAC1	chromatin accessibility complex subunit 1	Nucleus	enzyme
CHRDL2	0.896	CHRDL2	chordin like 2	Cytoplasm	other
CHRM1	-0.205	CHRM1	cholinergic receptor muscarinic 1	Plasma Membrane	G-protein coupled receptor
CHRM5	-0.213	CHRM5	cholinergic receptor muscarinic 5	Plasma Membrane	G-protein coupled receptor
CHRNA1	-0.995	CHRNA1	cholinergic receptor nicotinic alpha 1 subunit	Plasma Membrane	transmembrane receptor
CHRNA7	-0.704	CHRNA7	cholinergic receptor nicotinic alpha 7 subunit	Plasma Membrane	transmembrane receptor
CHST10	0.436	CHST10	carbohydrate sulfotransferase 10	Cytoplasm	enzyme
CHST11	1.435	CHST11	carbohydrate sulfotransferase 11	Cytoplasm	enzyme
CHST12	0.196	CHST12	carbohydrate sulfotransferase 12	Cytoplasm	enzyme
CHST13	-0.215	CHST13	carbohydrate sulfotransferase 13	Cytoplasm	enzyme
CHST14	0.228	CHST14	carbohydrate sulfotransferase 14	Cytoplasm	enzyme
CHST15	1.354	CHST15	carbohydrate sulfotransferase 15	Plasma Membrane	enzyme
CHST2	0.596	CHST2	carbohydrate sulfotransferase 2	Cytoplasm	enzyme
CHST3	0.599	CHST3	carbohydrate sulfotransferase 3	Cytoplasm	enzyme
CHST6	-0.253	CHST6	carbohydrate sulfotransferase 6	Cytoplasm	enzyme
CHSY1	0.672	CHSY1	chondroitin sulfate synthase 1	Cytoplasm	enzyme
CHSY3	0.229	CHSY3	chondroitin sulfate synthase 3	Cytoplasm	enzyme
CHURC1-FNTB	-0.236	CHURC1-FNTB	CHURC1-FNTB readthrough	Other	other
CIAO1	-0.247	CIAO1	cytosolic iron-sulfur assembly component 1	Nucleus	transcription regulator
NARFL	-0.216	CIAO3	cytosolic iron-sulfur assembly component 3	Cytoplasm	other
CIB1	-0.376	CIB1	calcium and integrin binding 1	Nucleus	other
CIB2	-0.46	CIB2	calcium and integrin binding family member 2	Cytoplasm	kinase
CIB4	-0.187	CIB4	calcium and integrin binding family member 4	Other	other
FAM92A1	0.258	CIBAR1	CBY1 interacting BAR domain containing 1	Cytoplasm	other
CIC	0.269	CIC	capicua transcriptional repressor	Nucleus	transcription regulator
CIDEA	-0.183	CIDEA	cell death inducing DFFA like effector a	Cytoplasm	other
CIITA	0.494	CIITA	class II major histocompatibility complex transactivator	Nucleus	transcription regulator
ICK	-0.465	CILK1	ciliogenesis associated kinase 1	Cytoplasm	kinase
CINP	-0.159	CINP	cyclin dependent kinase 2 interacting protein	Nucleus	other
KIAA1524	0.508	CIP2A	cellular inhibitor of PP2A	Cytoplasm	other
CIPC	-1.282	CIPC	CLOCK interacting pacemaker	Nucleus	other
CISD1	-0.534	CISD1	CDGSH iron sulfur domain 1	Cytoplasm	other
CISD2	0.245	CISD2	CDGSH iron sulfur domain 2	Cytoplasm	other
CIT	0.476	CIT	citron rho-interacting serine/threonine kinase	Cytoplasm	kinase
CITED2	-0.675	CITED2	Cbp/p300 interacting transactivator with Glu/Asp rich carboxy-terminal domain 2	Nucleus	transcription regulator
CKAP2L	0.593	CKAP2L	cytoskeleton associated protein 2 like	Cytoplasm	other
CKAP4	0.563	CKAP4	cytoskeleton associated protein 4	Cytoplasm	other
CKAP5	0.318	CKAP5	cytoskeleton associated protein 5	Nucleus	transcription regulator
CKB	-2.019	CKB	creatine kinase B	Cytoplasm	kinase
CKLF-CMTM1	0.432	CKLF-CMTM1	CKLF-CMTM1 readthrough	Other	other
CKM	-0.244	CKM	creatine kinase, M-type	Cytoplasm	kinase
CKMT2	-0.511	CKMT2	creatine kinase, mitochondrial 2	Cytoplasm	kinase
CKS2	0.405	CKS2	CDC28 protein kinase regulatory subunit 2	Other	kinase
CLASP1	0.252	CLASP1	cytoplasmic linker associated protein 1	Cytoplasm	other
CLCA1	-2.02	CLCA1	chloride channel accessory 1	Plasma Membrane	ion channel
CLCA2	-0.32	CLCA2	chloride channel accessory 2	Plasma Membrane	ion channel
CLCA3P	-0.266	CLCA3P	chloride channel accessory 3, pseudogene	Other	other
CLCA4	-1.24	CLCA4	chloride channel accessory 4	Plasma Membrane	ion channel
CLCC1	0.216	CLCC1	chloride channel CLIC like 1	Cytoplasm	ion channel
CLCF1	0.478	CLCF1	cardiotrophin like cytokine factor 1	Extracellular Space	cytokine
CLCN2	-1.271	CLCN2	chloride voltage-gated channel 2	Plasma Membrane	ion channel
CLCN4	0.568	CLCN4	chloride voltage-gated channel 4	Plasma Membrane	ion channel
CLCN5	-0.238	CLCN5	chloride voltage-gated channel 5	Plasma Membrane	ion channel
CLCNKB	-0.227	CLCNKB	chloride voltage-gated channel Kb	Plasma Membrane	ion channel
CLDN1	2.23	CLDN1	claudin 1	Plasma Membrane	other
CLDN10	0.28	CLDN10	claudin 10	Plasma Membrane	other
CLDN12	0.82	CLDN12	claudin 12	Plasma Membrane	other
CLDN15	-0.471	CLDN15	claudin 15	Plasma Membrane	other
CLDN18	0.569	CLDN18	claudin 18	Plasma Membrane	other
CLDN2	0.734	CLDN2	claudin 2	Plasma Membrane	other
CLDN23	-0.753	CLDN23	claudin 23	Plasma Membrane	other
CLDN24	-0.164	CLDN24	claudin 24	Plasma Membrane	other
CLDN34	-0.374	CLDN34	claudin 34	Other	other
CLDN5	0.189	CLDN5	claudin 5	Plasma Membrane	other
CLDN8	-3.846	CLDN8	claudin 8	Plasma Membrane	other
CLDND1	0.256	CLDND1	claudin domain containing 1	Plasma Membrane	other
CLEC12A	0.464	CLEC12A	C-type lectin domain family 12 member A	Plasma Membrane	other
CLEC14A	0.898	CLEC14A	C-type lectin domain containing 14A	Cytoplasm	other
CLEC16A	-0.161	CLEC16A	C-type lectin domain containing 16A	Cytoplasm	other
CLEC18B	-0.223	CLEC18B	C-type lectin domain family 18 member B	Cytoplasm	other
CLEC1A	0.943	CLEC1A	C-type lectin domain family 1 member A	Plasma Membrane	transmembrane receptor
CLEC2B	0.686	CLEC2B	C-type lectin domain family 2 member B	Plasma Membrane	other
CLEC2D	0.858	CLEC2D	C-type lectin domain family 2 member D	Plasma Membrane	transmembrane receptor
CLEC3A	-0.136	CLEC3A	C-type lectin domain family 3 member A	Other	other
CLEC4A	0.898	CLEC4A	C-type lectin domain family 4 member A	Plasma Membrane	transmembrane receptor
CLEC4D	0.706	CLEC4D	C-type lectin domain family 4 member D	Plasma Membrane	other
CLEC4E	1.234	CLEC4E	C-type lectin domain family 4 member E	Plasma Membrane	other
CLEC5A	0.581	CLEC5A	C-type lectin domain containing 5A	Plasma Membrane	other
CLEC6A	1.086	CLEC6A	C-type lectin domain containing 6A	Plasma Membrane	transmembrane receptor
CLEC7A	0.918	CLEC7A	C-type lectin domain containing 7A	Plasma Membrane	transmembrane receptor
CLECL1	0.314	CLECL1	C-type lectin like 1	Plasma Membrane	other
CLGN	-0.227	CLGN	calmegin	Cytoplasm	peptidase
CLIC1	0.178	CLIC1	chloride intracellular channel 1	Nucleus	ion channel
CLIC2	1.1	CLIC2	chloride intracellular channel 2	Cytoplasm	enzyme
CLIC4	0.603	CLIC4	chloride intracellular channel 4	Plasma Membrane	ion channel
CLIP1	0.322	CLIP1	CAP-Gly domain containing linker protein 1	Cytoplasm	other
CLIP2	-0.745	CLIP2	CAP-Gly domain containing linker protein 2	Cytoplasm	transcription regulator
CLIP3	0.308	CLIP3	CAP-Gly domain containing linker protein 3	Plasma Membrane	other
CLIP4	0.688	CLIP4	CAP-Gly domain containing linker protein family member 4	Other	other
CLMN	-0.801	CLMN	calmin	Cytoplasm	other
CLMP	1.053	CLMP	CXADR like membrane protein	Plasma Membrane	other
CLN3	-0.318	CLN3	CLN3 lysosomal/endosomal transmembrane protein, battenin	Cytoplasm	other
CLN5	-0.703	CLN5	CLN5 intracellular trafficking protein	Cytoplasm	other
CLN8	-0.849	CLN8	CLN8 transmembrane ER and ERGIC protein	Cytoplasm	other
CLNS1A	-0.405	CLNS1A	chloride nucleotide-sensitive channel 1A	Plasma Membrane	ion channel
CLOCK	0.359	CLOCK	clock circadian regulator	Nucleus	transcription regulator
CLPB	0.216	CLPB	caseinolytic mitochondrial matrix peptidase chaperone subunit B	Nucleus	transcription regulator
CLPTM1L	0.541	CLPTM1L	CLPTM1 like	Other	other
CLPX	-0.212	CLPX	caseinolytic mitochondrial matrix peptidase chaperone subunit X	Cytoplasm	enzyme
CLRN1	-0.178	CLRN1	clarin 1	Plasma Membrane	other
CLRN2	-0.27	CLRN2	clarin 2	Other	other
CLRN3	-0.894	CLRN3	clarin 3	Cytoplasm	other
CLSPN	0.756	CLSPN	claspin	Nucleus	other
CLSTN2	-0.374	CLSTN2	calsyntenin 2	Plasma Membrane	transporter
CLSTN3	0.922	CLSTN3	calsyntenin 3	Plasma Membrane	other
CLTA	-0.176	CLTA	clathrin light chain A	Plasma Membrane	other
TMEM27	-0.14	CLTRN	collectrin, amino acid transport regulator	Plasma Membrane	other
CLU	1.512	CLU	clusterin	Cytoplasm	other
CLUH	-0.429	CLUH	clustered mitochondria homolog	Cytoplasm	translation regulator
CLVS2	-0.197	CLVS2	clavesin 2	Cytoplasm	transporter
CLYBL	-1.393	CLYBL	citramalyl-CoA lyase	Cytoplasm	enzyme
CMAHP	-0.437	CMAHP	cytidine monophospho-N-acetylneuraminic acid hydroxylase, pseudogene	Cytoplasm	other
CMAS	-0.518	CMAS	cytidine monophosphate N-acetylneuraminic acid synthetase	Nucleus	enzyme
CMBL	-1.264	CMBL	carboxymethylenebutenolidase homolog	Cytoplasm	enzyme
CMC1	-0.194	CMC1	C-X9-C motif containing 1	Cytoplasm	other
CMIP	0.216	CMIP	c-Maf inducing protein	Cytoplasm	other
CMKLR1	0.801	CMKLR1	chemerin chemokine-like receptor 1	Plasma Membrane	G-protein coupled receptor
CMSS1	0.438	CMSS1	cms1 ribosomal small subunit homolog	Other	other
CMTM2	0.23	CMTM2	CKLF like MARVEL transmembrane domain containing 2	Extracellular Space	cytokine
CMTM3	0.703	CMTM3	CKLF like MARVEL transmembrane domain containing 3	Extracellular Space	cytokine
CMTM4	-0.832	CMTM4	CKLF like MARVEL transmembrane domain containing 4	Extracellular Space	cytokine
CMTM6	0.401	CMTM6	CKLF like MARVEL transmembrane domain containing 6	Extracellular Space	cytokine
CMTM7	0.877	CMTM7	CKLF like MARVEL transmembrane domain containing 7	Extracellular Space	cytokine
CMTR1	0.18	CMTR1	cap methyltransferase 1	Nucleus	enzyme
CMTR2	-0.289	CMTR2	cap methyltransferase 2	Other	enzyme
CNBP	-0.176	CNBP	CCHC-type zinc finger nucleic acid binding protein	Nucleus	transcription regulator
CNFN	-0.225	CNFN	cornifelin	Cytoplasm	other
CNGA1	-1.254	CNGA1	cyclic nucleotide gated channel subunit alpha 1	Plasma Membrane	ion channel
CNGA3	-0.206	CNGA3	cyclic nucleotide gated channel subunit alpha 3	Plasma Membrane	ion channel
CNIH4	-0.638	CNIH4	cornichon family AMPA receptor auxiliary protein 4	Plasma Membrane	other
CNKSR3	-1.448	CNKSR3	CNKSR family member 3	Plasma Membrane	kinase
CNN2	1.1	CNN2	calponin 2	Cytoplasm	other
CNNM2	-1.383	CNNM2	cyclin and CBS domain divalent metal cation transport mediator 2	Plasma Membrane	transporter
CNNM3	-0.177	CNNM3	cyclin and CBS domain divalent metal cation transport mediator 3	Other	other
CNNM4	-1.035	CNNM4	cyclin and CBS domain divalent metal cation transport mediator 4	Plasma Membrane	transporter
CNOT1	-0.197	CNOT1	CCR4-NOT transcription complex subunit 1	Cytoplasm	other
CNOT2	-0.177	CNOT2	CCR4-NOT transcription complex subunit 2	Nucleus	transcription regulator
CNP	0.146	CNP	2',3'-cyclic nucleotide 3' phosphodiesterase	Cytoplasm	enzyme
CNPPD1	-0.496	CNPPD1	cyclin Pas1/PHO80 domain containing 1	Other	other
CNPY2	0.63	CNPY2	canopy FGF signaling regulator 2	Plasma Membrane	other
CNPY3	0.444	CNPY3	canopy FGF signaling regulator 3	Cytoplasm	other
CNRIP1	0.336	CNRIP1	cannabinoid receptor interacting protein 1	Extracellular Space	other
CNST	-0.69	CNST	consortin, connexin sorting protein	Cytoplasm	other
CNTD1	-0.343	CNTD1	cyclin N-terminal domain containing 1	Other	other
CNTFR	-1.942	CNTFR	ciliary neurotrophic factor receptor	Plasma Membrane	transmembrane receptor
CNTLN	0.377	CNTLN	centlein	Cytoplasm	other
CNTN1	-0.262	CNTN1	contactin 1	Plasma Membrane	enzyme
CNTN3	-1.994	CNTN3	contactin 3	Plasma Membrane	other
CNTN4	-1.212	CNTN4	contactin 4	Plasma Membrane	enzyme
CNTNAP1	0.398	CNTNAP1	contactin associated protein 1	Plasma Membrane	other
CNTNAP2	-0.242	CNTNAP2	contactin associated protein 2	Plasma Membrane	other
CNTNAP3B	0.518	CNTNAP3B	contactin associated protein family member 3B	Other	other
CNTRL	0.514	CNTRL	centriolin	Nucleus	transcription regulator
COA3	-0.475	COA3	cytochrome c oxidase assembly factor 3	Cytoplasm	other
COA4	-0.189	COA4	cytochrome c oxidase assembly factor 4 homolog	Cytoplasm	other
COA5	-0.349	COA5	cytochrome c oxidase assembly factor 5	Cytoplasm	other
COA6	-0.32	COA6	cytochrome c oxidase assembly factor 6	Cytoplasm	other
COA7	-0.623	COA7	cytochrome c oxidase assembly factor 7 (putative)	Cytoplasm	other
APOPT1	-0.249	COA8	cytochrome c oxidase assembly factor 8	Cytoplasm	other
COBL	-0.982	COBL	cordon-bleu WH2 repeat protein	Plasma Membrane	other
COBLL1	0.246	COBLL1	cordon-bleu WH2 repeat protein like 1	Extracellular Space	other
COG1	-0.354	COG1	component of oligomeric golgi complex 1	Cytoplasm	transporter
COG2	-0.403	COG2	component of oligomeric golgi complex 2	Cytoplasm	other
COG3	-0.259	COG3	component of oligomeric golgi complex 3	Cytoplasm	other
COG8	-0.15	COG8	component of oligomeric golgi complex 8	Cytoplasm	transporter
COL12A1	2.284	COL12A1	collagen type XII alpha 1 chain	Extracellular Space	other
COL14A1	0.924	COL14A1	collagen type XIV alpha 1 chain	Extracellular Space	other
COL15A1	1.694	COL15A1	collagen type XV alpha 1 chain	Extracellular Space	other
COL18A1	0.396	COL18A1	collagen type XVIII alpha 1 chain	Extracellular Space	other
COL1A1	1.943	COL1A1	collagen type I alpha 1 chain	Extracellular Space	other
COL1A2	1.919	COL1A2	collagen type I alpha 2 chain	Extracellular Space	other
COL28A1	0.267	COL28A1	collagen type XXVIII alpha 1 chain	Extracellular Space	other
COL3A1	1.574	COL3A1	collagen type III alpha 1 chain	Extracellular Space	other
COL4A1	1.848	COL4A1	collagen type IV alpha 1 chain	Extracellular Space	other
COL4A2	1.421	COL4A2	collagen type IV alpha 2 chain	Extracellular Space	other
COL4A4	0.168	COL4A4	collagen type IV alpha 4 chain	Extracellular Space	other
COL5A1	0.705	COL5A1	collagen type V alpha 1 chain	Extracellular Space	other
COL5A2	1.245	COL5A2	collagen type V alpha 2 chain	Extracellular Space	other
COL6A1	1.089	COL6A1	collagen type VI alpha 1 chain	Extracellular Space	other
COL6A2	0.84	COL6A2	collagen type VI alpha 2 chain	Extracellular Space	other
COL6A3	2.359	COL6A3	collagen type VI alpha 3 chain	Extracellular Space	other
COL7A1	0.571	COL7A1	collagen type VII alpha 1 chain	Extracellular Space	other
COL8A1	0.432	COL8A1	collagen type VIII alpha 1 chain	Extracellular Space	other
COL9A1	-0.17	COL9A1	collagen type IX alpha 1 chain	Extracellular Space	other
COLCA1	-0.533	COLCA1	colorectal cancer associated 1	Other	other
COLEC10	0.233	COLEC10	collectin subfamily member 10	Cytoplasm	other
COMMD6	-0.295	COMMD6	COMM domain containing 6	Other	other
COMP	-0.159	COMP	cartilage oligomeric matrix protein	Extracellular Space	other
COMT	0.296	COMT	catechol-O-methyltransferase	Cytoplasm	enzyme
COPA	0.173	COPA	COPI coat complex subunit alpha	Cytoplasm	transporter
COPB1	0.334	COPB1	COPI coat complex subunit beta 1	Cytoplasm	transporter
COPB2	0.343	COPB2	COPI coat complex subunit beta 2	Cytoplasm	transporter
COPE	0.235	COPE	COPI coat complex subunit epsilon	Cytoplasm	transporter
COPG1	0.256	COPG1	COPI coat complex subunit gamma 1	Cytoplasm	transporter
COPS4	-0.331	COPS4	COP9 signalosome subunit 4	Cytoplasm	peptidase
COPS5	-0.208	COPS5	COP9 signalosome subunit 5	Nucleus	transcription regulator
COPS9	0.128	COPS9	COP9 signalosome subunit 9	Nucleus	other
COPZ1	0.243	COPZ1	COPI coat complex subunit zeta 1	Cytoplasm	transporter
COPZ2	0.485	COPZ2	COPI coat complex subunit zeta 2	Cytoplasm	transporter
COQ10A	0.332	COQ10A	coenzyme Q10A	Cytoplasm	other
COQ3	-0.612	COQ3	coenzyme Q3, methyltransferase	Cytoplasm	enzyme
COQ4	-0.186	COQ4	coenzyme Q4	Cytoplasm	other
COQ5	-0.703	COQ5	coenzyme Q5, methyltransferase	Cytoplasm	enzyme
COQ7	-0.481	COQ7	coenzyme Q7, hydroxylase	Cytoplasm	enzyme
COQ8A	-0.433	COQ8A	coenzyme Q8A	Cytoplasm	kinase
COQ9	-0.655	COQ9	coenzyme Q9	Cytoplasm	other
CORO1A	1.262	CORO1A	coronin 1A	Cytoplasm	other
CORO1C	0.244	CORO1C	coronin 1C	Cytoplasm	other
CORO2B	-0.177	CORO2B	coronin 2B	Plasma Membrane	other
COTL1	0.738	COTL1	coactosin like F-actin binding protein 1	Cytoplasm	other
COX10	-0.355	COX10	cytochrome c oxidase assembly factor heme A:farnesyltransferase COX10	Cytoplasm	enzyme
COX11	-0.448	COX11	cytochrome c oxidase copper chaperone COX11	Cytoplasm	enzyme
COX14	-0.214	COX14	cytochrome c oxidase assembly factor COX14	Cytoplasm	other
COX15	-0.365	COX15	cytochrome c oxidase assembly homolog COX15	Cytoplasm	enzyme
COX18	-0.416	COX18	cytochrome c oxidase assembly factor COX18	Cytoplasm	other
COX20	-0.479	COX20	cytochrome c oxidase assembly factor COX20	Cytoplasm	other
COX4I1	-0.355	COX4I1	cytochrome c oxidase subunit 4I1	Cytoplasm	enzyme
COX4I2	0.184	COX4I2	cytochrome c oxidase subunit 4I2	Cytoplasm	enzyme
COX5A	-0.416	COX5A	cytochrome c oxidase subunit 5A	Cytoplasm	enzyme
COX5B	-0.699	COX5B	cytochrome c oxidase subunit 5B	Cytoplasm	enzyme
COX6A1	-0.454	COX6A1	cytochrome c oxidase subunit 6A1	Cytoplasm	enzyme
COX6B1	-0.341	COX6B1	cytochrome c oxidase subunit 6B1	Cytoplasm	enzyme
COX6B2	-0.429	COX6B2	cytochrome c oxidase subunit 6B2	Cytoplasm	enzyme
COX6C	-0.6	COX6C	cytochrome c oxidase subunit 6C	Cytoplasm	enzyme
COX7A1	0.207	COX7A1	cytochrome c oxidase subunit 7A1	Cytoplasm	enzyme
COX7A2L	-0.144	COX7A2L	cytochrome c oxidase subunit 7A2 like	Cytoplasm	enzyme
COX7C	-0.368	COX7C	cytochrome c oxidase subunit 7C	Cytoplasm	enzyme
COX8A	-0.298	COX8A	cytochrome c oxidase subunit 8A	Cytoplasm	enzyme
CP	0.839	CP	ceruloplasmin	Extracellular Space	enzyme
CPA2	-0.417	CPA2	carboxypeptidase A2	Extracellular Space	peptidase
CPA3	1.013	CPA3	carboxypeptidase A3	Extracellular Space	peptidase
CPA6	-1.462	CPA6	carboxypeptidase A6	Extracellular Space	peptidase
CPB2	-0.224	CPB2	carboxypeptidase B2	Extracellular Space	peptidase
CPD	0.218	CPD	carboxypeptidase D	Extracellular Space	peptidase
CPEB3	-0.691	CPEB3	cytoplasmic polyadenylation element binding protein 3	Cytoplasm	translation regulator
CPEB4	0.899	CPEB4	cytoplasmic polyadenylation element binding protein 4	Plasma Membrane	other
CPM	-0.845	CPM	carboxypeptidase M	Plasma Membrane	peptidase
CPN1	-0.144	CPN1	carboxypeptidase N subunit 1	Extracellular Space	peptidase
CPNE2	-0.837	CPNE2	copine 2	Cytoplasm	other
CPNE3	-0.457	CPNE3	copine 3	Cytoplasm	kinase
CPNE5	0.505	CPNE5	copine 5	Plasma Membrane	other
CPO	-0.16	CPO	carboxypeptidase O	Plasma Membrane	enzyme
CPSF2	0.316	CPSF2	cleavage and polyadenylation specific factor 2	Nucleus	other
CPT1A	-1.289	CPT1A	carnitine palmitoyltransferase 1A	Cytoplasm	enzyme
CPT1C	0.23	CPT1C	carnitine palmitoyltransferase 1C	Cytoplasm	enzyme
CPT2	-0.963	CPT2	carnitine palmitoyltransferase 2	Cytoplasm	enzyme
CPTP	-0.48	CPTP	ceramide-1-phosphate transfer protein	Cytoplasm	transporter
CPVL	0.732	CPVL	carboxypeptidase vitellogenic like	Cytoplasm	peptidase
CPXM1	0.988	CPXM1	carboxypeptidase X, M14 family member 1	Extracellular Space	peptidase
CPZ	0.291	CPZ	carboxypeptidase Z	Extracellular Space	peptidase
CR1	1.942	CR1	complement C3b/C4b receptor 1 (Knops blood group)	Plasma Membrane	transmembrane receptor
CR1L	0.95	CR1L	complement C3b/C4b receptor 1 like	Plasma Membrane	other
CR2	1.702	CR2	complement C3d receptor 2	Plasma Membrane	transmembrane receptor
KIAA1211	-0.613	CRACD	capping protein inhibiting regulator of actin dynamics	Other	other
KIAA1211L	-0.326	CRACDL	CRACD like	Other	other
CRACR2A	-0.622	CRACR2A	calcium release activated channel regulator 2A	Cytoplasm	other
CRACR2B	-0.244	CRACR2B	calcium release activated channel regulator 2B	Cytoplasm	other
CRADD	-0.251	CRADD	CASP2 and RIPK1 domain containing adaptor with death domain	Cytoplasm	other
CRAT	-0.866	CRAT	carnitine O-acetyltransferase	Cytoplasm	enzyme
CRB3	-0.232	CRB3	crumbs cell polarity complex component 3	Cytoplasm	other
CRBN	-0.641	CRBN	cereblon	Cytoplasm	enzyme
CRCP	-0.248	CRCP	CGRP receptor component	Plasma Membrane	transmembrane receptor
CREB3	0.346	CREB3	cAMP responsive element binding protein 3	Nucleus	transcription regulator
CREB3L2	1.248	CREB3L2	cAMP responsive element binding protein 3 like 2	Nucleus	transcription regulator
CREB3L3	-1.548	CREB3L3	cAMP responsive element binding protein 3 like 3	Cytoplasm	transcription regulator
CREB5	0.94	CREB5	cAMP responsive element binding protein 5	Nucleus	transcription regulator
CREBL2	-0.604	CREBL2	cAMP responsive element binding protein like 2	Nucleus	transcription regulator
CREBRF	-0.617	CREBRF	CREB3 regulatory factor	Nucleus	transcription regulator
CRELD1	0.159	CRELD1	cysteine rich with EGF like domains 1	Other	other
CRELD2	0.935	CRELD2	cysteine rich with EGF like domains 2	Other	other
CREM	0.428	CREM	cAMP responsive element modulator	Nucleus	transcription regulator
CRHBP	-0.146	CRHBP	corticotropin releasing hormone binding protein	Extracellular Space	other
CRIP2	1.028	CRIP2	cysteine rich protein 2	Nucleus	other
CRIPT	-0.398	CRIPT	CXXC repeat containing interactor of PDZ3 domain	Cytoplasm	other
CRISPLD1	0.289	CRISPLD1	cysteine rich secretory protein LCCL domain containing 1	Cytoplasm	other
CRISPLD2	1.254	CRISPLD2	cysteine rich secretory protein LCCL domain containing 2	Cytoplasm	other
CRLF2	0.36	CRLF2	cytokine receptor like factor 2	Plasma Membrane	transmembrane receptor
CRLF3	0.456	CRLF3	cytokine receptor like factor 3	Cytoplasm	transcription regulator
CRLS1	-0.542	CRLS1	cardiolipin synthase 1	Cytoplasm	enzyme
CRNKL1	-0.21	CRNKL1	crooked neck pre-mRNA splicing factor 1	Nucleus	other
CROCCP2	-0.276	CROCCP2	CROCC pseudogene 2	Other	other
CROT	-1.483	CROT	carnitine O-octanoyltransferase	Cytoplasm	enzyme
CRP	-0.168	CRP	C-reactive protein	Extracellular Space	other
CRSP8P	0.508	CRSP8P	mediator complex subunit 27 pseudogene	Other	other
CRTAM	0.274	CRTAM	cytotoxic and regulatory T cell molecule	Plasma Membrane	other
CRTC3	0.501	CRTC3	CREB regulated transcription coactivator 3	Nucleus	other
CRY1	0.287	CRY1	cryptochrome circadian regulator 1	Nucleus	enzyme
CRY2	-0.116	CRY2	cryptochrome circadian regulator 2	Nucleus	enzyme
CRYAB	0.589	CRYAB	crystallin alpha B	Nucleus	other
CRYBB3	-0.39	CRYBB3	crystallin beta B3	Other	other
AIM1L	-0.314	CRYBG2	crystallin beta-gamma domain containing 2	Extracellular Space	other
CRYBG3	0.369	CRYBG3	crystallin beta-gamma domain containing 3	Other	other
CRYGC	-0.259	CRYGC	crystallin gamma C	Cytoplasm	other
CRYL1	-0.979	CRYL1	crystallin lambda 1	Cytoplasm	enzyme
CRYM-AS1	-0.496	CRYM-AS1	CRYM antisense RNA 1	Other	other
CRYZL1	-0.546	CRYZL1	crystallin zeta like 1	Cytoplasm	enzyme
CS	-0.43	CS	citrate synthase	Cytoplasm	enzyme
CSDE1	-0.118	CSDE1	cold shock domain containing E1	Cytoplasm	enzyme
CSF1	0.483	CSF1	colony stimulating factor 1	Extracellular Space	cytokine
CSF1R	0.592	CSF1R	colony stimulating factor 1 receptor	Plasma Membrane	kinase
CSF2	0.423	CSF2	colony stimulating factor 2	Extracellular Space	cytokine
CSF2RA	0.96	CSF2RA	colony stimulating factor 2 receptor subunit alpha	Plasma Membrane	transmembrane receptor
CSF2RB	1.554	CSF2RB	colony stimulating factor 2 receptor subunit beta	Plasma Membrane	transmembrane receptor
CSF3	0.655	CSF3	colony stimulating factor 3	Extracellular Space	cytokine
CSF3R	1.999	CSF3R	colony stimulating factor 3 receptor	Plasma Membrane	transmembrane receptor
CSGALNACT1	1.193	CSGALNACT1	chondroitin sulfate N-acetylgalactosaminyltransferase 1	Cytoplasm	enzyme
CSGALNACT2	1.207	CSGALNACT2	chondroitin sulfate N-acetylgalactosaminyltransferase 2	Cytoplasm	enzyme
CSK	0.201	CSK	C-terminal Src kinase	Cytoplasm	kinase
CSMD2	0.239	CSMD2	CUB and Sushi multiple domains 2	Other	other
CSN3	-0.163	CSN3	casein kappa	Extracellular Space	other
CSNK1D	0.124	CSNK1D	casein kinase 1 delta	Cytoplasm	kinase
CSNK1G2	0.166	CSNK1G2	casein kinase 1 gamma 2	Cytoplasm	kinase
CSNK1G3	-0.254	CSNK1G3	casein kinase 1 gamma 3	Cytoplasm	kinase
CSNK2A3	-0.142	CSNK2A3	casein kinase 2 alpha 3	Other	other
CSRNP1	0.78	CSRNP1	cysteine and serine rich nuclear protein 1	Nucleus	transcription regulator
CSRNP3	-0.273	CSRNP3	cysteine and serine rich nuclear protein 3	Nucleus	transcription regulator
CSRP1	-0.291	CSRP1	cysteine and glycine rich protein 1	Nucleus	other
CSRP2	0.442	CSRP2	cysteine and glycine rich protein 2	Nucleus	other
CST2	-0.29	CST2	cystatin SA	Extracellular Space	other
CST3	-0.246	CST3	cystatin C	Extracellular Space	other
CST5	-0.158	CST5	cystatin D	Cytoplasm	other
CST7	0.991	CST7	cystatin F	Extracellular Space	other
CSTA	0.321	CSTA	cystatin A	Cytoplasm	other
CSTF2	-0.401	CSTF2	cleavage stimulation factor subunit 2	Nucleus	other
CSTL1	-0.181	CSTL1	cystatin like 1	Extracellular Space	other
CTAGE10P	-0.149	CTAGE10P	CTAGE family member 10, pseudogene	Other	other
CTAGE3P	-0.258	CTAGE3P	CTAGE family member 3, pseudogene	Other	other
CTC1	0.171	CTC1	CST telomere replication complex component 1	Nucleus	other
CTDNEP1	0.198	CTDNEP1	CTD nuclear envelope phosphatase 1	Extracellular Space	phosphatase
CTDP1	-0.112	CTDP1	CTD phosphatase subunit 1	Nucleus	phosphatase
CTDSP1	-0.19	CTDSP1	CTD small phosphatase 1	Nucleus	phosphatase
CTDSP2	-0.494	CTDSP2	CTD small phosphatase 2	Nucleus	phosphatase
CTDSPL	-0.97	CTDSPL	CTD small phosphatase like	Nucleus	other
CTDSPL2	-0.378	CTDSPL2	CTD small phosphatase like 2	Nucleus	phosphatase
CTH	-0.647	CTH	cystathionine gamma-lyase	Cytoplasm	enzyme
CTHRC1	0.607	CTHRC1	collagen triple helix repeat containing 1	Extracellular Space	other
CTLA4	1.179	CTLA4	cytotoxic T-lymphocyte associated protein 4	Plasma Membrane	transmembrane receptor
CTNNA2	-0.132	CTNNA2	catenin alpha 2	Plasma Membrane	other
CTNNAL1	0.737	CTNNAL1	catenin alpha like 1	Plasma Membrane	other
CTPS1	0.658	CTPS1	CTP synthase 1	Nucleus	enzyme
CTPS2	-0.321	CTPS2	CTP synthase 2	Cytoplasm	enzyme
CTSA	-0.727	CTSA	cathepsin A	Cytoplasm	peptidase
CTSB	0.645	CTSB	cathepsin B	Cytoplasm	peptidase
CTSC	0.625	CTSC	cathepsin C	Cytoplasm	peptidase
CTSD	-0.25	CTSD	cathepsin D	Cytoplasm	peptidase
CTSE	1.108	CTSE	cathepsin E	Cytoplasm	peptidase
CTSF	0.245	CTSF	cathepsin F	Cytoplasm	peptidase
CTSH	1.441	CTSH	cathepsin H	Cytoplasm	peptidase
CTSK	1.971	CTSK	cathepsin K	Cytoplasm	peptidase
CTSL	0.665	CTSL	cathepsin L	Cytoplasm	peptidase
CTSL3P	-0.155	CTSL3P	cathepsin L family member 3, pseudogene	Other	other
CTSV	-0.981	CTSV	cathepsin V	Cytoplasm	peptidase
CTSZ	-0.239	CTSZ	cathepsin Z	Cytoplasm	peptidase
CTTNBP2	-0.193	CTTNBP2	cortactin binding protein 2	Cytoplasm	other
CUEDC1	-0.186	CUEDC1	CUE domain containing 1	Other	other
CUL3	-0.297	CUL3	cullin 3	Nucleus	enzyme
CUL4A	-0.187	CUL4A	cullin 4A	Nucleus	other
CUL7	0.179	CUL7	cullin 7	Cytoplasm	enzyme
CWC15	-0.228	CWC15	CWC15 spliceosome associated protein homolog	Nucleus	other
CWF19L1	0.371	CWF19L1	CWF19 like cell cycle control factor 1	Other	other
CWH43	-3.039	CWH43	cell wall biogenesis 43 C-terminal homolog	Other	other
CX3CL1	0.585	CX3CL1	C-X3-C motif chemokine ligand 1	Extracellular Space	cytokine
CXADR	-0.692	CXADR	CXADR Ig-like cell adhesion molecule	Plasma Membrane	transmembrane receptor
CXCL1	3.454	CXCL1	C-X-C motif chemokine ligand 1	Extracellular Space	cytokine
CXCL10	2.919	CXCL10	C-X-C motif chemokine ligand 10	Extracellular Space	cytokine
CXCL11	2.758	CXCL11	C-X-C motif chemokine ligand 11	Extracellular Space	cytokine
CXCL12	0.642	CXCL12	C-X-C motif chemokine ligand 12	Extracellular Space	cytokine
CXCL13	2.106	CXCL13	C-X-C motif chemokine ligand 13	Extracellular Space	cytokine
CXCL16	0.702	CXCL16	C-X-C motif chemokine ligand 16	Extracellular Space	cytokine
CXCL17	0.673	CXCL17	C-X-C motif chemokine ligand 17	Extracellular Space	cytokine
CXCL2	2.375	CXCL2	C-X-C motif chemokine ligand 2	Extracellular Space	cytokine
CXCL3	1.312	CXCL3	C-X-C motif chemokine ligand 3	Extracellular Space	cytokine
CXCL5	1.399	CXCL5	C-X-C motif chemokine ligand 5	Extracellular Space	cytokine
CXCL6	1.308	CXCL6	C-X-C motif chemokine ligand 6	Extracellular Space	cytokine
CXCL8	3.075	CXCL8	C-X-C motif chemokine ligand 8	Extracellular Space	cytokine
CXCL9	2.168	CXCL9	C-X-C motif chemokine ligand 9	Extracellular Space	cytokine
CXCR1	2.348	CXCR1	C-X-C motif chemokine receptor 1	Plasma Membrane	G-protein coupled receptor
CXCR2	1.823	CXCR2	C-X-C motif chemokine receptor 2	Plasma Membrane	G-protein coupled receptor
CXCR4	1.576	CXCR4	C-X-C motif chemokine receptor 4	Plasma Membrane	G-protein coupled receptor
CXCR5	0.915	CXCR5	C-X-C motif chemokine receptor 5	Plasma Membrane	G-protein coupled receptor
CXCR6	0.314	CXCR6	C-X-C motif chemokine receptor 6	Plasma Membrane	G-protein coupled receptor
CXorf21	1.209	CXorf21	chromosome X open reading frame 21	Other	enzyme
CXorf56	-0.492	CXorf56	chromosome X open reading frame 56	Extracellular Space	other
CXorf65	0.313	CXorf65	chromosome X open reading frame 65	Other	other
CXorf66	-0.13	CXorf66	chromosome X open reading frame 66	Other	other
CYB561A3	-0.348	CYB561A3	cytochrome b561 family member A3	Cytoplasm	other
CYB561D1	-0.213	CYB561D1	cytochrome b561 family member D1	Other	other
CYB5B	-0.535	CYB5B	cytochrome b5 type B	Cytoplasm	enzyme
CYB5D2	-0.176	CYB5D2	cytochrome b5 domain containing 2	Extracellular Space	other
CYB5R2	0.771	CYB5R2	cytochrome b5 reductase 2	Cytoplasm	enzyme
CYB5R3	0.433	CYB5R3	cytochrome b5 reductase 3	Cytoplasm	enzyme
CYB5RL	-0.215	CYB5RL	cytochrome b5 reductase like	Nucleus	enzyme
CYBA	0.505	CYBA	cytochrome b-245 alpha chain	Cytoplasm	enzyme
CYBB	1.171	CYBB	cytochrome b-245 beta chain	Cytoplasm	enzyme
C17orf62	0.503	CYBC1	cytochrome b-245 chaperone 1	Cytoplasm	other
CYC1	-0.589	CYC1	cytochrome c1	Cytoplasm	enzyme
CYCS	-0.781	CYCS	cytochrome c, somatic	Cytoplasm	transporter
CYFIP1	-0.314	CYFIP1	cytoplasmic FMR1 interacting protein 1	Cytoplasm	translation regulator
CYGB	0.627	CYGB	cytoglobin	Cytoplasm	transporter
CYHR1	-0.154	CYHR1	cysteine and histidine rich 1	Nucleus	other
CYLD	0.486	CYLD	CYLD lysine 63 deubiquitinase	Nucleus	transcription regulator
CYP17A1	-0.212	CYP17A1	cytochrome P450 family 17 subfamily A member 1	Cytoplasm	enzyme
CYP1B1	0.483	CYP1B1	cytochrome P450 family 1 subfamily B member 1	Cytoplasm	enzyme
CYP1B1-AS1	-0.151	CYP1B1-AS1	CYP1B1 antisense RNA 1	Other	other
CYP26B1	0.496	CYP26B1	cytochrome P450 family 26 subfamily B member 1	Cytoplasm	enzyme
CYP27A1	-1.136	CYP27A1	cytochrome P450 family 27 subfamily A member 1	Cytoplasm	enzyme
CYP27B1	0.302	CYP27B1	cytochrome P450 family 27 subfamily B member 1	Cytoplasm	enzyme
CYP2A7P1	-0.237	CYP2A7P1	cytochrome P450 family 2 subfamily A member 7 pseudogene 1	Other	other
CYP2B6	-3.192	CYP2B6	cytochrome P450 family 2 subfamily B member 6	Cytoplasm	enzyme
CYP2B7P	-3.178	CYP2B7P	cytochrome P450 family 2 subfamily B member 7, pseudogene	Other	other
CYP2C19	-0.605	CYP2C19	cytochrome P450 family 2 subfamily C member 19	Cytoplasm	enzyme
CYP2C8	-0.3	CYP2C8	cytochrome P450 family 2 subfamily C member 8	Cytoplasm	enzyme
CYP2C9	-0.435	CYP2C9	cytochrome P450 family 2 subfamily C member 9	Cytoplasm	enzyme
CYP2D6	-0.281	CYP2D6	cytochrome P450 family 2 subfamily D member 6	Cytoplasm	enzyme
CYP2J2	-1.024	CYP2J2	cytochrome P450 family 2 subfamily J member 2	Cytoplasm	enzyme
CYP2R1	-0.675	CYP2R1	cytochrome P450 family 2 subfamily R member 1	Cytoplasm	enzyme
CYP2S1	-1.147	CYP2S1	cytochrome P450 family 2 subfamily S member 1	Cytoplasm	enzyme
CYP39A1	0.384	CYP39A1	cytochrome P450 family 39 subfamily A member 1	Cytoplasm	enzyme
CYP3A4	-1.501	CYP3A4	cytochrome P450 family 3 subfamily A member 4	Cytoplasm	enzyme
CYP3A7-CYP3A51P	-0.389	CYP3A7-CYP3A51P	CYP3A7-CYP3A51P readthrough	Cytoplasm	enzyme
CYP4B1	-0.183	CYP4B1	cytochrome P450 family 4 subfamily B member 1	Cytoplasm	enzyme
CYP4F12	-1.391	CYP4F12	cytochrome P450 family 4 subfamily F member 12	Cytoplasm	enzyme
CYP4F2	-1.338	CYP4F2	cytochrome P450 family 4 subfamily F member 2	Cytoplasm	enzyme
CYP4V2	-0.643	CYP4V2	cytochrome P450 family 4 subfamily V member 2	Cytoplasm	enzyme
CYP4X1	1.419	CYP4X1	cytochrome P450 family 4 subfamily X member 1	Cytoplasm	enzyme
CYP4Z2P	0.238	CYP4Z2P	cytochrome P450 family 4 subfamily Z member 2, pseudogene	Other	other
CYP7B1	1.148	CYP7B1	cytochrome P450 family 7 subfamily B member 1	Cytoplasm	enzyme
FAM49A	1.38	CYRIA	CYFIP related Rac1 interactor A	Other	other
FAM49B	0.467	CYRIB	CYFIP related Rac1 interactor B	Extracellular Space	other
CYSLTR1	1.164	CYSLTR1	cysteinyl leukotriene receptor 1	Plasma Membrane	G-protein coupled receptor
CYTH1	0.223	CYTH1	cytohesin 1	Cytoplasm	other
CYTH3	-0.166	CYTH3	cytohesin 3	Cytoplasm	other
CYTH4	1.437	CYTH4	cytohesin 4	Cytoplasm	other
CYTIP	1.785	CYTIP	cytohesin 1 interacting protein	Cytoplasm	other
CYTL1	0.268	CYTL1	cytokine like 1	Extracellular Space	cytokine
CYYR1	1.608	CYYR1	cysteine and tyrosine rich 1	Other	other
C1orf123	-0.198	CZIB	CXXC motif containing zinc binding protein	Cytoplasm	other
D2HGDH	-0.293	D2HGDH	D-2-hydroxyglutarate dehydrogenase	Cytoplasm	enzyme
DAAM1	-0.379	DAAM1	dishevelled associated activator of morphogenesis 1	Cytoplasm	other
DAB2IP	-0.464	DAB2IP	DAB2 interacting protein	Plasma Membrane	other
DACH1	0.378	DACH1	dachshund family transcription factor 1	Nucleus	transcription regulator
DACOR1	-0.625	DACOR1	DNMT1-associated colon cancer repressed lncRNA 1	Other	other
DACT1	0.234	DACT1	dishevelled binding antagonist of beta catenin 1	Cytoplasm	other
DACT2	-0.338	DACT2	dishevelled binding antagonist of beta catenin 2	Cytoplasm	other
DAD1	0.26	DAD1	defender against cell death 1	Cytoplasm	other
DAGLA	-0.726	DAGLA	diacylglycerol lipase alpha	Plasma Membrane	enzyme
DAGLB	-0.235	DAGLB	diacylglycerol lipase beta	Plasma Membrane	enzyme
DAO	-0.812	DAO	D-amino acid oxidase	Cytoplasm	enzyme
DAP	0.422	DAP	death associated protein	Cytoplasm	transcription regulator
DAPK1	0.346	DAPK1	death associated protein kinase 1	Cytoplasm	kinase
DAPK2	-0.78	DAPK2	death associated protein kinase 2	Cytoplasm	kinase
DAPP1	2.225	DAPP1	dual adaptor of phosphotyrosine and 3-phosphoinositides 1	Cytoplasm	other
DARS	0.263	DARS1	aspartyl-tRNA synthetase 1	Cytoplasm	enzyme
DARS2	-0.317	DARS2	aspartyl-tRNA synthetase 2, mitochondrial	Cytoplasm	enzyme
DAXX	0.187	DAXX	death domain associated protein	Nucleus	transcription regulator
DAZAP2	-0.332	DAZAP2	DAZ associated protein 2	Nucleus	other
DBI	-0.348	DBI	diazepam binding inhibitor, acyl-CoA binding protein	Cytoplasm	other
DBIL5P	-0.261	DBIL5P	diazepam binding inhibitor-like 5, pseudogene	Other	other
DBIL5P2	-0.154	DBIL5P2	diazepam binding inhibitor-like 5 pseudogene 2	Other	other
DBN1	0.387	DBN1	drebrin 1	Cytoplasm	other
DBNDD1	0.186	DBNDD1	dysbindin domain containing 1	Other	other
DBNL	0.234	DBNL	drebrin like	Cytoplasm	other
DBP	-0.171	DBP	D-box binding PAR bZIP transcription factor	Nucleus	transcription regulator
DBT	-0.492	DBT	dihydrolipoamide branched chain transacylase E2	Cytoplasm	enzyme
DCAF11	-0.572	DCAF11	DDB1 and CUL4 associated factor 11	Nucleus	other
DCAF15	0.111	DCAF15	DDB1 and CUL4 associated factor 15	Other	other
DCAF16	-0.331	DCAF16	DDB1 and CUL4 associated factor 16	Nucleus	other
DCAF17	-0.241	DCAF17	DDB1 and CUL4 associated factor 17	Nucleus	other
DCAF4	-0.497	DCAF4	DDB1 and CUL4 associated factor 4	Nucleus	other
DCAF5	-0.165	DCAF5	DDB1 and CUL4 associated factor 5	Cytoplasm	other
DCAF6	-0.339	DCAF6	DDB1 and CUL4 associated factor 6	Nucleus	transcription regulator
DCAF8	-0.227	DCAF8	DDB1 and CUL4 associated factor 8	Nucleus	other
DCAKD	-0.553	DCAKD	dephospho-CoA kinase domain containing	Cytoplasm	other
DCBLD1	0.375	DCBLD1	discoidin, CUB and LCCL domain containing 1	Extracellular Space	other
DCC	0.758	DCC	DCC netrin 1 receptor	Plasma Membrane	transmembrane receptor
DCD	-0.135	DCD	dermcidin	Extracellular Space	other
DCHS1	0.572	DCHS1	dachsous cadherin-related 1	Plasma Membrane	other
DCHS2	-0.27	DCHS2	dachsous cadherin-related 2	Extracellular Space	other
DCLK1	0.301	DCLK1	doublecortin like kinase 1	Plasma Membrane	kinase
DCLRE1B	0.239	DCLRE1B	DNA cross-link repair 1B	Nucleus	enzyme
DCN	1.523	DCN	decorin	Extracellular Space	other
DCP1B	-0.228	DCP1B	decapping mRNA 1B	Cytoplasm	other
DCPS	0.625	DCPS	decapping enzyme, scavenger	Nucleus	enzyme
[truncated: 7,388 more rows]

## Sheet: Nonlesional_drug
Symbol	Entrez Gene Name	Gene Symbol - human (HUGO / HGNC / Entrez Gene)	Expr Log Ratio	Location	Type(s)	Biomarker Application(s)	Drug(s)	Entrez Gene ID for Human	Entrez Gene ID for Mouse	Entrez Gene ID for Rat
ABCB1	ATP binding cassette subfamily B member 1	ABCB1	-0.893	Plasma Membrane	transporter	efficacy,prognosis,response to therapy	dofequidar,eicosapentenoic acid,encequidar,OC 144-093,tariquidar,valspodar	5243	18671	170913
ABCC2	ATP binding cassette subfamily C member 2	ABCC2	-0.175	Plasma Membrane	transporter		sulfinpyrazone	1244	12780	25303
ABL2	ABL proto-oncogene 2, non-receptor tyrosine kinase	ABL2	0.246	Cytoplasm	kinase		dasatinib,nilotinib	27	11352	304883
ACAA1	acetyl-CoA acyltransferase 1	ACAA1	-0.372	Cytoplasm	enzyme	unspecified application	trimetazidine	30	113868	24157|501072
ACVR2A	activin A receptor type 2A	ACVR2A	-0.505	Plasma Membrane	kinase		bimagrumab	92	11480	29263
ACVRL1	activin A receptor like type 1	ACVRL1	0.326	Plasma Membrane	kinase	diagnosis,unspecified application	panulisib,PF-3446962	94	11482	25237
AKR1A1	aldo-keto reductase family 1 member A1	AKR1A1	0.235	Cytoplasm	enzyme		aldose reductase inhibitor	10327	58810	78959
ALCAM	activated leukocyte cell adhesion molecule	ALCAM	0.37	Plasma Membrane	other	prognosis	praluzatamab ravtansine	214	11658	79559
ANO1	anoctamin 1	ANO1	0.37	Plasma Membrane	ion channel		crofelemer
ANPEP	alanyl aminopeptidase, membrane	ANPEP	-1.699	Plasma Membrane	peptidase	safety,unspecified application	CNGRC peptide-TNF alpha conjugate
ATP6V1A	ATPase H+ transporting V1 subunit A	ATP6V1A	-0.22	Plasma Membrane	transporter		bafilomycin A1,bafilomycin b1
BACE1	beta-secretase 1	BACE1	0.264	Cytoplasm	peptidase		atabecestat,elenbecestat,lanabecestat,verubecestat
BCR	BCR activator of RhoGEF and GTPase	BCR	0.327	Cytoplasm	kinase	safety	BCR targeting agent
BIRC2	baculoviral IAP repeat containing 2	BIRC2	-0.429	Cytoplasm	enzyme		APG-1387,ASTX660,BI-891065,birinapant,GDC-0152,GDC-0917
BSG	basigin (Ok blood group)	BSG	-0.482	Plasma Membrane	transporter	disease progression,prognosis,response to therapy	metuximab
C3	complement C3	C3	1.363	Extracellular Space	peptidase	efficacy	IgG,pegcetacoplan
CA2	carbonic anhydrase 2	CA2	-0.357	Cytoplasm	enzyme	diagnosis,unspecified application	acetazolamide,benzthiazide,brimonidine/brinzolamide,brinzolamide,chlorothiazide,chlorothiazide/reserpine,chlorthalidone,diazoxide,dichlorphenamide,dorzolamide,dorzolamide/timolol,ethoxyzolamide,hydrochlorothiazide,methazolamide,phentermine/topiramate,quinethazone,sulfacetamide,topiramate,trichloromethiazide
CA4	carbonic anhydrase 4	CA4	-0.877	Plasma Membrane	enzyme		acetazolamide,benzthiazide,chlorothiazide,chlorothiazide/reserpine,chlorthalidone,dichlorphenamide,ethoxyzolamide,hydrochlorothiazide,methazolamide,phentermine/topiramate,sulfacetamide,topiramate,trichloromethiazide
CA12	carbonic anhydrase 12	CA12	-0.365	Plasma Membrane	enzyme		acetazolamide,benzthiazide,chlorothiazide,chlorthalidone,hydrochlorothiazide,methazolamide,sulfacetamide,topiramate,trichloromethiazide
CA13	carbonic anhydrase 13	CA13	-0.422	Cytoplasm	enzyme		acetazolamide,benzthiazide,chlorothiazide,chlorthalidone,hydrochlorothiazide,methazolamide,sulfacetamide,topiramate,trichloromethiazide
CACNA1C	calcium voltage-gated channel subunit alpha1 C	CACNA1C	0.297	Plasma Membrane	ion channel		aliskiren/amlodipine,aliskiren/amlodipine/hydrochlorothiazide,amlodipine,amlodipine/atorvastatin,amlodipine/benazepril,amlodipine/celecoxib,amlodipine/ezetimibe/losartan/rosuvastatin,amlodipine/hydrochlorothiazide/olmesartan medoxomil,amlodipine/hydrochlorothiazide/valsartan,amlodipine/indapamide/perindopril,amlodipine/olmesartan medoxomil,amlodipine/perindopril,amlodipine/telmisartan,amlodipine/…
CACNA1F	calcium voltage-gated channel subunit alpha1 F	CACNA1F	-0.184	Plasma Membrane	ion channel	unspecified application	bepridil,cinnarizine,dexamethasone/rituximab/verapamil,isradipine,MEM-1003,mibefradil,nicardipine,nimodipine,nisoldipine,trandolapril/verapamil,verapamil
CACNA2D2	calcium voltage-gated channel auxiliary subunit alpha2delta 2	CACNA2D2	0.346	Plasma Membrane	ion channel	disease progression	alpha 2 delta calcium channel agonist,amiodarone,bepridil,gabapentin,isradipine,pregabalin
CACNB1	calcium voltage-gated channel auxiliary subunit beta 1	CACNB1	-0.385	Plasma Membrane	ion channel		dexamethasone/rituximab/verapamil,ibutilide,mibefradil,nimodipine,trandolapril/verapamil,verapamil
CAPN2	calpain 2	CAPN2	-0.409	Cytoplasm	peptidase		alicapistat,BLD-2660
CASP3	caspase 3	CASP3	-0.397	Cytoplasm	peptidase	diagnosis,disease progression,efficacy,unspecified application	caspase 3 inhibitor
CAT	catalase	CAT	-0.454	Cytoplasm	enzyme	diagnosis	fomepizole
CCND1	cyclin D1	CCND1	0.37	Nucleus	transcription regulator	diagnosis,efficacy,prognosis,response to therapy,unspecified application	arsenic trioxide,arsenic trioxide/cytarabine/methotrexate,arsenic trioxide/daunorubicin/tretinoin,arsenic trioxide/gemtuzumab ozogamicin/tretinoin,arsenic trioxide/idarubicin/tretinoin,arsenic trioxide/tretinoin
CD40	CD40 molecule	CD40	0.266	Plasma Membrane	transmembrane receptor	efficacy,unspecified application	ABBV-428,ABBV-927,anti-CD40 monoclonal antibody,APX005M,bleselumab,CDX-1140,CFZ533,chi lob 7/4,CP-870893,dacetuzumab,FFP104,lucatumumab,mitazalimab,RO7009789,SEA-CD40
CD44	CD44 molecule (Indian blood group)	CD44	0.556	Plasma Membrane	other	diagnosis,disease progression,prognosis,unspecified application	A6 peptide,AMC303,anti-CD44v7 antibody,RO5429083
CD46	CD46 molecule	CD46	-0.243	Plasma Membrane	transmembrane receptor		FOR46
CD74	CD74 molecule	CD74	0.854	Plasma Membrane	transmembrane receptor		milatuzumab,milatuzumab-doxorubicin antibody-drug conjugate
CD200	CD200 molecule	CD200	0.419	Plasma Membrane	other		samalizumab
CD276	CD276 molecule	CD276	0.343	Plasma Membrane	other	prognosis	MGA271,MGC018,MGD009
CDH3	cadherin 3	CDH3	0.968	Plasma Membrane	other	diagnosis,efficacy,prognosis	FF21101,PCA062,PF-06671008,PF-3732010
CDK19	cyclin dependent kinase 19	CDK19	-0.388	Nucleus	kinase		alvocidib,SEL120,senexin B
CEACAM1	CEA cell adhesion molecule 1	CEACAM1	-0.53	Plasma Membrane	transporter	diagnosis,efficacy	anti-CEACAM1 monoclonal antibody CM-24
CLU	clusterin	CLU	0.908	Cytoplasm	other	efficacy,unspecified application	clusterin antisense oligonucleotide
COL10A1	collagen type X alpha 1 chain	COL10A1	-0.203	Extracellular Space	other	unspecified application	collagenase clostridium histolyticum
COL14A1	collagen type XIV alpha 1 chain	COL14A1	0.688	Extracellular Space	other		collagenase clostridium histolyticum
COL15A1	collagen type XV alpha 1 chain	COL15A1	0.473	Extracellular Space	other		collagenase clostridium histolyticum
COL1A1	collagen type I alpha 1 chain	COL1A1	0.628	Extracellular Space	other	diagnosis	collagenase clostridium histolyticum
COL1A2	collagen type I alpha 2 chain	COL1A2	0.605	Extracellular Space	other		collagenase clostridium histolyticum
COL5A1	collagen type V alpha 1 chain	COL5A1	0.375	Extracellular Space	other		collagenase clostridium histolyticum
COL6A2	collagen type VI alpha 2 chain	COL6A2	0.364	Extracellular Space	other		collagenase clostridium histolyticum
COMT	catechol-O-methyltransferase	COMT	0.296	Cytoplasm	enzyme	diagnosis,efficacy,prognosis,unspecified application	BIA-3-202,carbidopa/entacapone/levodopa,carbidopa/levodopa/tolcapone,entacapone,opicapone,tolcapone
CPT2	carnitine palmitoyltransferase 2	CPT2	-0.462	Cytoplasm	enzyme	unspecified application	perhexiline
CPT1A	carnitine palmitoyltransferase 1A	CPT1A	-0.753	Cytoplasm	enzyme	unspecified application	perhexiline
CRBN	cereblon	CRBN	-0.296	Cytoplasm	enzyme		5-azacytidine/lenalidomide,bortezomib/dexamethasone/lenalidomide,bortezomib/dexamethasone/pomalidomide,bortezomib/dexamethasone/thalidomide,bortezomib/lenalidomide,bortezomib/thalidomide,carfilzomib/dexamethasone/lenalidomide,CC-122,CC-90009,CC-92480,CC-99282,cereblon-binding agent,cetuximab/lenalidomide,dexamethasone/lenalidomide,dexamethasone/lenalidomide/sorafenib,dexamethasone/pomalidomide,de…
CXCR4	C-X-C motif chemokine receptor 4	CXCR4	0.731	Plasma Membrane	G-protein coupled receptor	diagnosis	[68Ga]pentixafor,balixafortide,BL-8040,burixafor,cladribine/cytarabine/filgrastim/idarubicin/plerixafor,filgrastim/plerixafor,GMI-1359,LY-2510924,mavorixafor,PF-06747143,plerixafor,ulocuplumab,USL311
DLL4	delta like canonical Notch ligand 4	DLL4	0.331	Extracellular Space	other		MEDI0639,OMP-21M18,OMP-305B83,REGN421
DPEP1	dipeptidase 1	DPEP1	-0.847	Cytoplasm	peptidase		cilastatin,cilastatin/imipenem/relebactam,imipenem-cilastatin
DPYD	dihydropyrimidine dehydrogenase	DPYD	0.334	Cytoplasm	enzyme	disease progression,efficacy,prognosis,safety	bevacizumab/gimeracil/irinotecan/oxonic acid/tegafur,cetuximab/gimeracil/irinotecan/oxonic acid/tegafur,dihydropyrimidine dehydrogenase inhibitor,eniluracil,gimeracil,gimeracil/irinotecan/oxonic acid/tegafur,gimeracil/oxonic acid/tegafur,tegafur/uracil,uracil
EFNB2	ephrin B2	EFNB2	0.3	Plasma Membrane	kinase	diagnosis	sEphB4-HSA
EGLN3	egl-9 family hypoxia inducible factor 3	EGLN3	-0.665	Cytoplasm	enzyme		molidustat
ENPP3	ectonucleotide pyrophosphatase/phosphodiesterase 3	ENPP3	-0.684	Plasma Membrane	enzyme		AGS-16C3F,AGS-16M8F
EPCAM	epithelial cell adhesion molecule	EPCAM	-0.22	Plasma Membrane	other	unspecified application	adecatumumab,catumaxomab,edrecolomab,M701,monoclonal antibody 3622W94,solitomab,tucotuzumab celmoleukin,vicinium
EPHA2	EPH receptor A2	EPHA2	0.866	Plasma Membrane	kinase	disease progression	afatinib/dasatinib,blinatumomab/dasatinib,BT5528,cytarabine/dasatinib,cytarabine/dasatinib/dexamethasone/methotrexate,cytarabine/dasatinib/filgrastim/fludarabine phosphate,cytarabine/dasatinib/filgrastim/fludarabine phosphate/idarubicin,dasatinib,dasatinib/6-mercaptopurine/methotrexate,dasatinib/dexamethasone,dasatinib/erlotinib,dasatinib/filgrastim,dasatinib/hydrocortisone,dasatinib/inotuzumab o…
EPHA3	EPH receptor A3	EPHA3	0.594	Plasma Membrane	kinase		anti-EphA3 monoclonal antibody KB004
EPHB4	EPH receptor B4	EPHB4	0.728	Plasma Membrane	kinase		JI 101,tesevatinib
F3	coagulation factor III, tissue factor	F3	0.522	Plasma Membrane	transmembrane receptor	efficacy,unspecified application	ALT-836,tisotumab vedotin
FASN	fatty acid synthase	FASN	0.45	Cytoplasm	enzyme	diagnosis,efficacy	3-V bioscience-2640,acarbose/orlistat,cerulenin,orlistat,TVB-2640
FGFR1	fibroblast growth factor receptor 1	FGFR1	0.433	Plasma Membrane	kinase	diagnosis,prognosis,unspecified application	3D185,5-azacytidine/sorafenib,ASP5878,bortezomib/sorafenib,clofarabine/cytarabine/sorafenib,crizotinib/pazopanib,cytarabine/idarubicin/sorafenib,debio 1347,decitabine/sorafenib,derazantinib,dexamethasone/lenalidomide/sorafenib,docetaxel/nintedanib,erdafitinib,everolimus/lenvatinib,everolimus/sorafenib,GSK3052230,imatinib/sorafenib,lapatinib/pazopanib,lenvatinib,lenvatinib/pembrolizumab,lucitanib,…
FGFR2	fibroblast growth factor receptor 2	FGFR2	-0.921	Plasma Membrane	kinase	diagnosis,response to therapy,unspecified application	3D185,alofanib,aprutumab ixadotin,ASP5878,BAY1179470,bortezomib/dexamethasone/thalidomide,bortezomib/thalidomide,debio 1347,derazantinib,dexamethasone/thalidomide,docetaxel/nintedanib,erdafitinib,everolimus/lenvatinib,FPA144,lenvatinib,lenvatinib/pembrolizumab,lucitanib,nintedanib,palifermin,pazopanib,pemigatinib,prednisone/thalidomide,PRN1371,regorafenib,regorafenib/sunitinib,rituximab/thalidomi…
FGFR3	fibroblast growth factor receptor 3	FGFR3	-0.336	Plasma Membrane	kinase	prognosis	3D185,ASP5878,B-701,crizotinib/pazopanib,debio 1347,derazantinib,docetaxel/nintedanib,erdafitinib,everolimus/lenvatinib,lapatinib/pazopanib,lenvatinib,lenvatinib/pembrolizumab,LY3076226,masitinib,nintedanib,pazopanib,pemigatinib,PRN1371,SAR103168,selpercatinib
FN1	fibronectin 1	FN1	1.375	Extracellular Space	enzyme	diagnosis,efficacy,prognosis,unspecified application	AS1409,bifikafusp alfa,iodine I 131 anti-fibronectin antibody fragment L19-SIP,L19-IL2 monoclonal antibody-cytokine fusion protein/L19TNFalpha,L19TNFalpha,ocriplasmin
FOSL1	FOS like 1, AP-1 transcription factor subunit	FOSL1	0.257	Nucleus	transcription regulator		MORAb-202
FPGS	folylpolyglutamate synthase	FPGS	0.248	Cytoplasm	enzyme		pralatrexate
FRK	fyn related Src family tyrosine kinase	FRK	-0.402	Nucleus	kinase		regorafenib,regorafenib/sunitinib
FURIN	furin, paired basic amino acid cleaving enzyme	FURIN	0.249	Cytoplasm	peptidase	unspecified application	furin inhibitor,hexa-D-arginine,nona-D-arginine amide
FYN	FYN proto-oncogene, Src family tyrosine kinase	FYN	0.613	Plasma Membrane	kinase	efficacy	afatinib/dasatinib,blinatumomab/dasatinib,dasatinib,dasatinib/erlotinib,dasatinib/filgrastim,dasatinib/inotuzumab ozogamicin,dasatinib/nilotinib,dasatinib/rituximab,JNJ-26483327
GANC	glucosidase alpha, neutral C	GANC	-0.316	Extracellular Space	enzyme		miglitol
GCG	glucagon	GCG	1.305	Plasma Membrane	other	efficacy	ZP7570
GHRHR	growth hormone releasing hormone receptor	GHRHR	-0.17	Plasma Membrane	G-protein coupled receptor		sermorelin,tesamorelin
GLS	glutaminase	GLS	-0.708	Cytoplasm	enzyme	efficacy	telaglenastat
GPA33	glycoprotein A33	GPA33	-0.249	Plasma Membrane	other		iodine I 124 monoclonal antibody A33,KRN330,MGD007,monoclonal antibody A33
GUCY1A2	guanylate cyclase 1 soluble subunit alpha 2	GUCY1A2	0.276	Cytoplasm	enzyme		isosorbide dinitrate,isosorbide-5-mononitrate,nitroprusside
HDAC4	histone deacetylase 4	HDAC4	0.196	Nucleus	transcription regulator		belinostat,OKI-179,pyroxamide,tributyrin
HDAC7	histone deacetylase 7	HDAC7	0.17	Nucleus	transcription regulator		belinostat,pyroxamide,tributyrin
HMOX1	heme oxygenase 1	HMOX1	-0.945	Cytoplasm	enzyme	efficacy,safety,unspecified application	tin mesoporphyrin
HPGD	15-hydroxyprostaglandin dehydrogenase	HPGD	-1.145	Cytoplasm	enzyme	prognosis	glycyrrhetinic acid
HPRT1	hypoxanthine phosphoribosyltransferase 1	HPRT1	-0.535	Cytoplasm	enzyme		6-mercaptopurine,6-mercaptopurine/methotrexate,6-mercaptopurine/methotrexate/tretinoin,6-mercaptopurine/prednisone,6-mercaptopurine/prednisone/thioguanine,6-mercaptopurine/vincristine,azathioprine,cyclophosphamide/cytarabine/6-mercaptopurine,cytarabine/daunorubicin/thioguanine,cytarabine/thioguanine,dasatinib/6-mercaptopurine/methotrexate,daunorubicin/etoposide/6-mercaptopurine/mitoxantrone/predn…
HSD3B1	hydroxy-delta-5-steroid dehydrogenase, 3 beta- and steroid delta-isomerase 1	HSD3B1	-0.436	Cytoplasm	enzyme		androstenedione,trilostane
HSD3B2	hydroxy-delta-5-steroid dehydrogenase, 3 beta- and steroid delta-isomerase 2	HSD3B2	-1.448	Cytoplasm	enzyme		trilostane
HTR4	5-hydroxytryptamine receptor 4	HTR4	-0.513	Plasma Membrane	G-protein coupled receptor		cisapride,ergotamine,fenfluramine,prucalopride,PRX-03140,renzapride,tegaserod
HYAL2	hyaluronidase 2	HYAL2	0.345	Cytoplasm	enzyme		diclofenac/hyaluronic acid,hyaluronic acid,hylan
IDH2	isocitrate dehydrogenase (NADP(+)) 2	IDH2	0.43	Cytoplasm	enzyme	unspecified application	enasidenib,TQB3455
IFNGR2	interferon gamma receptor 2	IFNGR2	-0.424	Plasma Membrane	transmembrane receptor		interferon gamma-1b
IL13RA1	interleukin 13 receptor subunit alpha 1	IL13RA1	-0.249	Plasma Membrane	transmembrane receptor		cintredekin besudotox
IL1B	interleukin 1 beta	IL1B	1.187	Extracellular Space	cytokine	diagnosis,efficacy,prognosis	canakinumab,canakinumab/colchicine,canakinumab/INS,canakinumab/methotrexate,gallium nitrate,gevokizumab
IL4R	interleukin 4 receptor	IL4R	-0.208	Plasma Membrane	transmembrane receptor	response to therapy,unspecified application	dupilumab,MDNA55
IL6R	interleukin 6 receptor	IL6R	-0.451	Plasma Membrane	transmembrane receptor	efficacy	methotrexate/sarilumab,methotrexate/tocilizumab,sarilumab,tocilizumab
IL7R	interleukin 7 receptor	IL7R	0.901	Plasma Membrane	transmembrane receptor		OSE-127,recombinant human interleukin-7
IRAK4	interleukin 1 receptor associated kinase 4	IRAK4	-0.382	Cytoplasm	kinase		CA-4948,PF-06650833
KCND3	potassium voltage-gated channel subfamily D member 3	KCND3	0.741	Plasma Membrane	ion channel		ajmaline,dalfampridine
KCNJ2	potassium inwardly rectifying channel subfamily J member 2	KCNJ2	-0.616	Plasma Membrane	ion channel		amiodarone,nicorandil
KCNMB3	potassium calcium-activated channel subfamily M regulatory beta subunit 3	KCNMB3	-0.203	Plasma Membrane	ion channel		tedisamil
KCNN4	potassium calcium-activated channel subfamily N member 4	KCNN4	0.373	Plasma Membrane	ion channel		betamethasone/clotrimazole,clotrimazole,senicapoc
KCNQ1	potassium voltage-gated channel subfamily Q member 1	KCNQ1	0.398	Plasma Membrane	ion channel		amlodipine/indapamide/perindopril,dextromethorphan/quinidine,ginsenoside Rg3,indapamide,quinidine
KIR3DL2	killer cell immunoglobulin like receptor, three Ig domains and long cytoplasmic tail 2	KIR3DL2	-0.345	Plasma Membrane	other	diagnosis	lacutamab
KRT20	keratin 20	KRT20	-0.546	Cytoplasm	other	diagnosis,disease progression,prognosis,unspecified application	alemtuzumab/rituximab,bortezomib/rituximab,bosutinib/rituximab,brentuximab vedotin/rituximab,dasatinib/rituximab,ibritumomab tiuxetan/rituximab,ibrutinib/rituximab,idelalisib/rituximab,imatinib/rituximab,lenalidomide/rituximab,methotrexate/rituximab,nilotinib/rituximab,pentostatin/rituximab,ponatinib/rituximab,rituximab,rituximab/thalidomide,rituximab/venetoclax
LDLR	low density lipoprotein receptor	LDLR	0.62	Plasma Membrane	transporter	disease progression,unspecified application	iodine I 131 iodocholesterol
LGALS3	galectin 3	LGALS3	-0.299	Extracellular Space	other	diagnosis,unspecified application	GCS-100,GR-MD-02
LGR5	leucine rich repeat containing G protein-coupled receptor 5	LGR5	0.628	Plasma Membrane	transmembrane receptor	unspecified application	BNC101,MCLA-158
LY6E	lymphocyte antigen 6 family member E	LY6E	0.438	Plasma Membrane	other		DLYE5953A
MAP3K5	mitogen-activated protein kinase kinase kinase 5	MAP3K5	0.289	Cytoplasm	kinase		selonsertib
MAPK1	mitogen-activated protein kinase 1	MAPK1	-0.228	Cytoplasm	kinase	efficacy	ASN007,ASTX029,binimetinib,HH2710,KO-947,LTT462,LY-3007113,LY3214996,MAP kinase1 inhibitor,pexmetinib,ulixertinib,ZSET 1446
MAPK14	mitogen-activated protein kinase 14	MAPK14	-0.316	Cytoplasm	kinase	efficacy	p38 MAP kinase inhibitor,ralimetinib,RO-3201195,talmapimod
MAPKAPK2	MAPK activated protein kinase 2	MAPKAPK2	0.329	Nucleus	kinase		cdc25C phosphatase (211-221)
MARCKS	myristoylated alanine rich protein kinase C substrate	MARCKS	-0.189	Plasma Membrane	other		BIO-11006
MGAM	maltase-glucoamylase	MGAM	-0.655	Plasma Membrane	enzyme		acarbose,acarbose/orlistat,celgosivir,miglitol,voglibose
MIF	macrophage migration inhibitory factor	MIF	0.321	Extracellular Space	cytokine	diagnosis,prognosis,response to therapy	imalumab
MKNK1	MAPK interacting serine/threonine kinase 1	MKNK1	-0.185	Cytoplasm	kinase		BAY1143269,dacomitinib,ETC-1907206,tomivosertib
MMP14	matrix metallopeptidase 14	MMP14	0.473	Extracellular Space	peptidase	diagnosis,prognosis,unspecified application	BT1718,marimastat,prinomastat,rebimastat
MMP15	matrix metallopeptidase 15	MMP15	0.249	Extracellular Space	peptidase		marimastat
MMUT	methylmalonyl-CoA mutase	MUT	-0.363	Cytoplasm	enzyme		cyanocobalamin,hydroxocobalamin
MTNR1A	melatonin receptor 1A	MTNR1A	0.534	Plasma Membrane	G-protein coupled receptor		agomelatine,amitriptyline/melatonin,melatonin,ramelteon,tasimelteon
MUC1	mucin 1, cell surface associated	MUC1	0.719	Plasma Membrane	other	diagnosis,disease progression,efficacy,prognosis,unspecified application	anti-CD3/MUC1 bispecific antibody,anti-TA-MUC1 antibody,epitumomab,GO-203-2C,pankomab,yttrium y 90 clivatuzumab tetraxetan
MYC	MYC proto-oncogene, bHLH transcription factor	MYC	0.734	Nucleus	transcription regulator	diagnosis,efficacy,prognosis,response to therapy,unspecified application	AVI-4126,MYC-targeting siRNA DCR-MYC
MYD88	MYD88 innate immune signal transduction adaptor	MYD88	-0.299	Plasma Membrane	other	efficacy	bazlitoran
NECTIN4	nectin cell adhesion molecule 4	NECTIN4	0.378	Plasma Membrane	other		enfortumab vedotin
NPR1	natriuretic peptide receptor 1	NPR1	0.24	Plasma Membrane	enzyme		hydralazine/isosorbide dinitrate,isosorbide dinitrate,nesiritide,nitroprusside
NR1H4	nuclear receptor subfamily 1 group H member 4	NR1H4	-1.201	Nucleus	ligand-dependent nuclear receptor	diagnosis	apomine,EYP001a,obeticholic acid
OAZ1	ornithine decarboxylase antizyme 1	OAZ1	-0.308	Cytoplasm	enzyme	diagnosis	eflornithine
ODC1	ornithine decarboxylase 1	ODC1	0.739	Cytoplasm	enzyme	efficacy	eflornithine,tazarotene
P2RY1	purinergic receptor P2Y1	P2RY1	-0.509	Plasma Membrane	G-protein coupled receptor		clopidogrel,clopidogrel/telmisartan
PAK1	p21 (RAC1) activated kinase 1	PAK1	-0.224	Cytoplasm	kinase		K-252
PDE4A	phosphodiesterase 4A	PDE4A	0.261	Cytoplasm	enzyme		amrinone,anagrelide,apremilast,arofylline,aspirin/dipyridamole,aspirin/dipyridamole/telmisartan,caffeine,caffeine/ergotamine,cilomilast,dipyridamole,drotaverin,dyphylline,enprofylline,ibudilast,ketotifen,L 869298,L-826,141,milrinone,pentoxifylline,roflumilast,tetomilast,theophylline
PDE4B	phosphodiesterase 4B	PDE4B	0.49	Cytoplasm	enzyme		anagrelide,apremilast,arofylline,caffeine,caffeine/ergotamine,cilomilast,dipyridamole,dyphylline,enprofylline,ibudilast,ketotifen,L 869298,L-826,141,milrinone,papaverine,pentoxifylline,roflumilast,tetomilast,theophylline,tolbutamide
PDE4D	phosphodiesterase 4D	PDE4D	0.303	Cytoplasm	enzyme		anagrelide,apremilast,arofylline,caffeine,caffeine/ergotamine,cilomilast,dipyridamole,dyphylline,ketotifen,L 869298,L-826,141,milrinone,pentoxifylline,roflumilast,tetomilast,theophylline,tolbutamide
PDE8A	phosphodiesterase 8A	PDE8A	-0.592	Cytoplasm	enzyme		anagrelide,dipyridamole,dyphylline,ketotifen,milrinone,pentoxifylline,theophylline,tolbutamide
PDP1	pyruvate dehyrogenase phosphatase catalytic subunit 1	PDP1	0.703	Cytoplasm	phosphatase		CPI-613
PER1	period circadian regulator 1	PER1	0.694	Nucleus	transcription regulator		avibactam
PFKFB3	6-phosphofructo-2-kinase/fructose-2,6-biphosphatase 3	PFKFB3	0.529	Cytoplasm	kinase		PFK-158
PGRMC1	progesterone receptor membrane component 1	PGRMC1	-0.34	Plasma Membrane	transmembrane receptor		CT1812
PIM3	Pim-3 proto-oncogene, serine/threonine kinase	PIM3	0.364	Cytoplasm	kinase		AZD-1208,LGH447,PIM/FLT3 kinase inhibitor SEL24,SGI 1776
PKM	pyruvate kinase M1/2	PKM	0.328	Cytoplasm	kinase	unspecified application	CAP-232
PLA2G2A	phospholipase A2 group IIA	PLA2G2A	1.049	Cytoplasm	enzyme	efficacy,prognosis,safety	indomethacin,varespladib,varespladib methyl
PML	promyelocytic leukemia	PML	0.348	Nucleus	transcription regulator		arsenic trioxide
PPARA	peroxisome proliferator activated receptor alpha	PPARA	-0.189	Nucleus	ligand-dependent nuclear receptor	diagnosis	aleglitazar,atorvastatin/choline fenofibrate,bezafibrate,choline fenofibrate,clofibrate,docosahexaenoic acid,ezetimibe/fenofibrate,fenofibrate,fenofibrate/simvastatin,fenofibric acid/rosuvastatin,gemfibrozil,NS-220,pemafibrate,pirinixic acid,tesaglitazar,TPST-1120
PPARD	peroxisome proliferator activated receptor delta	PPARD	-0.929	Nucleus	ligand-dependent nuclear receptor	diagnosis	bezafibrate,GW501516,icosapent,T3D-959,treprostinil
PPARG	peroxisome proliferator activated receptor gamma	PPARG	-0.716	Nucleus	ligand-dependent nuclear receptor	diagnosis,efficacy,unspecified application	aleglitazar,alogliptin/pioglitazone,amlodipine/telmisartan,aspirin/dipyridamole/telmisartan,balsalazide,bezafibrate,clopidogrel/telmisartan,exenatide/INS/pioglitazone,farglitazar,GED-0507-34-levo,glimepiride/pioglitazone,glimepiride/rosiglitazone,hydrochlorothiazide/telmisartan,icosapent,inolitazone,INS/pioglitazone,mesalamine,nicotinic acid/pioglitazone,peroxisome proliferator-activated receptor…
PREP	prolyl endopeptidase	PREP	0.277	Cytoplasm	peptidase		Z 321
PRKCE	protein kinase C epsilon	PRKCE	0.199	Cytoplasm	kinase	disease progression	ingenol mebutate,protein kinase C-epsilon activator
PRKCZ	protein kinase C zeta	PRKCZ	-0.239	Cytoplasm	kinase		ingenol mebutate,pkc-zeta inhibitor
PSEN1	presenilin 1	PSEN1	-0.326	Plasma Membrane	peptidase	diagnosis,unspecified application	tarenflurbil
PTGER4	prostaglandin E receptor 4	PTGER4	0.412	Plasma Membrane	G-protein coupled receptor	unspecified application	BMS-986310,diclofenac/misoprostol,E7046,grapiprant,misoprostol,prostaglandin E1,prostaglandin E2,rivenprost
PTGS2	prostaglandin-endoperoxide synthase 2	PTGS2	1.097	Cytoplasm	enzyme	diagnosis,disease progression,efficacy,prognosis,unspecified application	acetaminophen,acetaminophen/aspirin/caffeine,acetaminophen/aspirin/codeine,acetaminophen/butalbital,acetaminophen/butalbital/caffeine,acetaminophen/butalbital/caffeine/codeine,acetaminophen/caffeine/chlorpheniramine/hydrocodone/phenylephrine,acetaminophen/caffeine/dihydrocodeine,acetaminophen/cetirizine/prednisolone,acetaminophen/clemastine/pseudoephedrine,acetaminophen/codeine,acetaminophen/dexb…
PTK6	protein tyrosine kinase 6	PTK6	-0.309	Cytoplasm	kinase	prognosis	everolimus/vandetanib,vandetanib
PTK7	protein tyrosine kinase 7 (inactive)	PTK7	0.239	Plasma Membrane	kinase		cofetuzumab pelidotin
QPRT	quinolinate phosphoribosyltransferase	QPRT	0.313	Cytoplasm	enzyme		atorvastatin/niacin,lovastatin/niacin,nicotinic acid,nicotinic acid/pioglitazone
RAF1	Raf-1 proto-oncogene, serine/threonine kinase	RAF1	-0.248	Cytoplasm	kinase	efficacy	5-azacytidine/sorafenib,atezolizumab/cobimetinib/vemurafenib,belvarafenib,bevacizumab/sorafenib,binimetinib/cetuximab/encorafenib,binimetinib/dabrafenib,binimetinib/encorafenib,binimetinib/encorafenib/panitumumab,binimetinib/vemurafenib,bortezomib/sorafenib,c-raf antisense oligonucleotide liposome,cetuximab/dabrafenib/trametinib,cetuximab/encorafenib,cetuximab/irinotecan/vemurafenib,cetuximab/vem…
RAMP2	receptor activity modifying protein 2	RAMP2	0.292	Plasma Membrane	G-protein coupled receptor		pramlintide
RAMP3	receptor activity modifying protein 3	RAMP3	0.178	Plasma Membrane	G-protein coupled receptor		pramlintide
RARG	retinoic acid receptor gamma	RARG	0.428	Nucleus	ligand-dependent nuclear receptor		6-mercaptopurine/methotrexate/tretinoin,acitretin,adapalene,AGN 190299,alitretinoin,arsenic trioxide/daunorubicin/tretinoin,arsenic trioxide/gemtuzumab ozogamicin/tretinoin,arsenic trioxide/idarubicin/tretinoin,arsenic trioxide/tretinoin,cytarabine/daunorubicin/gemtuzumab ozogamicin/tretinoin,cytarabine/daunorubicin/tretinoin,cytarabine/idarubicin/tretinoin,daunorubicin/tretinoin,doxorubicin/tret…
RELA	RELA proto-oncogene, NF-kB subunit	RELA	0.373	Nucleus	transcription regulator	diagnosis,efficacy	NF-kappaB decoy
ROCK2	Rho associated coiled-coil containing protein kinase 2	ROCK2	-0.33	Cytoplasm	kinase		KD025
ROR1	receptor tyrosine kinase like orphan receptor 1	ROR1	0.551	Plasma Membrane	kinase		cirmtuzumab,VLS-101
ROR2	receptor tyrosine kinase like orphan receptor 2	ROR2	0.49	Plasma Membrane	kinase		conditionally active biologic anti-ROR2 antibody drug conjugate
RORC	RAR related orphan receptor C	RORC	0.298	Nucleus	ligand-dependent nuclear receptor		AZD0284,LYC-55716,ROR gamma t inhibitor
ROS1	ROS proto-oncogene 1, receptor tyrosine kinase	ROS1	-0.357	Plasma Membrane	kinase	efficacy,unspecified application	alkotinib,bevacizumab/entrectinib,brigatinib,cabozantinib,cabozantinib/crizotinib,cabozantinib/erlotinib,cabozantinib/nivolumab,ceritinib,crizotinib,crizotinib/erlotinib,crizotinib/gefitinib,crizotinib/osimertinib,crizotinib/pazopanib,crizotinib/vemurafenib,DS-6051b,entrectinib,lorlatinib,repotrectinib,ROS1 inhibitor,TQ-B3139
RPS6KA2	ribosomal protein S6 kinase A2	RPS6KA2	0.365	Nucleus	kinase		PMD-026
RPS6KA6	ribosomal protein S6 kinase A6	RPS6KA6	-0.846	Cytoplasm	kinase		PMD-026
RSPO3	R-spondin 3	RSPO3	0.406	Extracellular Space	kinase		OMP-131R10
SCNN1G	sodium channel epithelial 1 subunit gamma	SCNN1G	1.147	Plasma Membrane	ion channel		amiloride,amiloride/hydrochlorothiazide,hydrochlorothiazide/triamterene,triamterene
SDC1	syndecan 1	SDC1	0.234	Plasma Membrane	enzyme	efficacy,unspecified application	indatuximab ravtansine
SDHD	succinate dehydrogenase complex subunit D	SDHD	-0.251	Cytoplasm	enzyme		hexachlorophene
SELP	selectin P	SELP	0.523	Plasma Membrane	transmembrane receptor	efficacy,safety,unspecified application	crizanlizumab
SLC12A2	solute carrier family 12 member 2	SLC12A2	0.442	Plasma Membrane	transporter		bumetanide,quinethazone
SLC12A3	solute carrier family 12 member 3	SLC12A3	-0.217	Plasma Membrane	transporter		aliskiren/amlodipine/hydrochlorothiazide,aliskiren/hydrochlorothiazide,amiloride/hydrochlorothiazide,amlodipine/hydrochlorothiazide/olmesartan medoxomil,amlodipine/hydrochlorothiazide/valsartan,atenolol/chlorthalidone,benazepril/hydrochlorothiazide,bendroflumethiazide,bendroflumethiazide/nadolol,benzthiazide,bisoprolol/hydrochlorothiazide,candesartan cilexetil/hydrochlorothiazide,captopril/hydroc…
SLC16A1	solute carrier family 16 member 1	SLC16A1	-1.27	Plasma Membrane	transporter	diagnosis	AZD-3965
SLC18A1	solute carrier family 18 member A1	SLC18A1	0.515	Plasma Membrane	transporter		chlorothiazide/reserpine,chlorthalidone/reserpine,deserpidine,deserpidine/methyclothiazide,hydrochlorothiazide/reserpine,hydroflumethiazide/reserpine,methamphetamine,polythiazide/reserpine,reserpine,reserpine/trichloromethiazide
SLC1A1	solute carrier family 1 member 1	SLC1A1	-0.904	Plasma Membrane	transporter		riluzole
SLC25A4	solute carrier family 25 member 4	SLC25A4	-0.312	Cytoplasm	transporter		clodronic acid
SLC25A5	solute carrier family 25 member 5	SLC25A5	-0.304	Cytoplasm	transporter		clodronic acid
SLC52A2	solute carrier family 52 member 2	SLC52A2	0.2	Plasma Membrane	transporter		4-hydroxybutanoic acid
SLC6A4	solute carrier family 6 member 4	SLC6A4	-0.719	Plasma Membrane	transporter		(S)-duloxetine,acetaminophen/clemastine/pseudoephedrine,acetaminophen/dexbrompheniramine/pseudoephedrine,acetaminophen/tramadol,amitriptyline,amitriptyline/baclofen/ketamine,amitriptyline/chlordiazepoxide,amitriptyline/ketamine,amitriptyline/melatonin,amitriptyline/perphenazine,amoxapine,azatadine/pseudoephedrine,bicifadine,brompheniramine/dextromethorphan/pseudoephedrine,bupropion,carbinoxamine/…
SLC9A3	solute carrier family 9 member A3	SLC9A3	-2.044	Plasma Membrane	ion channel	unspecified application	AVE0657,squalamine,tenapanor
SOS1	SOS Ras/Rac guanine nucleotide exchange factor 1	SOS1	-0.225	Cytoplasm	other		BI 1701963
SPHK2	sphingosine kinase 2	SPHK2	-0.304	Cytoplasm	kinase		opaganib
SSTR1	somatostatin receptor 1	SSTR1	-0.256	Plasma Membrane	G-protein coupled receptor		everolimus/pasireotide,haloperidol/octreotide,octreotide,octreotide/prochlorperazine,pasireotide
SSTR2	somatostatin receptor 2	SSTR2	-0.315	Plasma Membrane	G-protein coupled receptor		177Lu-edotreotide,177Lu-OPS201,68Ga-edotreotide,68Ga-OPS202,BIM 23A760,CRN00808,dexamethasone/metoclopramide/octreotide,edotreotide,everolimus/pasireotide,haloperidol/octreotide,lanreotide,lutetium Lu 177-DOTA-TATE,methylprednisolone/octreotide,octreotide,octreotide/prednisone,octreotide/prochlorperazine,pasireotide,vapreotide,XmAb18087
STING1	stimulator of interferon response cGAMP interactor 1	TMEM173	0.713	Cytoplasm	other		GSK3745417,IMSA101,MIW815,MK-1454,SB 11285
TBXAS1	thromboxane A synthase 1	TBXAS1	0.506	Plasma Membrane	enzyme		dazmegrel,ridogrel
TEK	TEK receptor tyrosine kinase	TEK	0.48	Plasma Membrane	kinase	efficacy	altiratinib,bosutinib/hydroxyurea/ponatinib,bosutinib/ponatinib,cabozantinib,cabozantinib/crizotinib,cabozantinib/erlotinib,cabozantinib/nivolumab,cabozantinib/tyrosine kinase inhibitor,CEP-11981,everolimus/vandetanib,glesatinib,pexmetinib,ponatinib,ponatinib/rituximab,rebastinib,regorafenib,regorafenib/sunitinib,SAR103168,TIE2 inhibitor,vandetanib
TGFB3	transforming growth factor beta 3	TGFB3	0.287	Extracellular Space	growth factor		AVID200,fresolimumab
TGFBR1	transforming growth factor beta receptor 1	TGFBR1	0.271	Plasma Membrane	kinase	disease progression,prognosis	galunisertib,SH3051,vactosertib,YL-13027
TGFBR2	transforming growth factor beta receptor 2	TGFBR2	0.327	Plasma Membrane	kinase		IMC-TR1
TMEM37	transmembrane protein 37	TMEM37	-1.098	Plasma Membrane	ion channel		Hu8F4
TNC	tenascin C	TNC	0.814	Extracellular Space	other	diagnosis,response to therapy	131I-tenatumomab,F16-IL2 fusion protein,iodine I 131 monoclonal antibody F16SIP
TNF	tumor necrosis factor	TNF	0.232	Extracellular Space	cytokine	diagnosis,disease progression,efficacy,prognosis,response to therapy,safety,unspecified application	adalimumab,adalimumab/methotrexate,afelimomab,bevacizumab/docetaxel/prednisone/thalidomide/zoledronic acid,bortezomib/dexamethasone/pomalidomide,bortezomib/dexamethasone/thalidomide,bortezomib/thalidomide,certolizumab,certolizumab/methotrexate,cyclophosphamide/dexamethasone/thalidomide,dexamethasone/pomalidomide,dexamethasone/thalidomide,etanercept,etanercept/methotrexate,golimumab,golimumab/meth…
TNFRSF10A	TNF receptor superfamily member 10a	TNFRSF10A	0.479	Plasma Membrane	transmembrane receptor	diagnosis	dulanermin,mapatumumab,trm-1
TNFSF10	TNF superfamily member 10	TNFSF10	-0.477	Extracellular Space	cytokine	efficacy	ABBV-621
TPBG	trophoblast glycoprotein	TPBG	0.284	Plasma Membrane	other		GEN1044,naptumomab estafenatox
TPM3	tropomyosin 3	TPM3	-0.271	Cytoplasm	other	diagnosis,unspecified application	AZD-7451
TPMT	thiopurine S-methyltransferase	TPMT	-0.387	Cytoplasm	enzyme	response to therapy	olsalazine
TUBA8	tubulin alpha 8	TUBA8	-0.327	Cytoplasm	other		6-mercaptopurine/vincristine,bevacizumab/docetaxel,bevacizumab/docetaxel/prednisone/thalidomide/zoledronic acid,bevacizumab/paclitaxel,bevacizumab/paclitaxel/pemetrexed,bevacizumab/paclitaxel/topotecan,capecitabine/docetaxel,capecitabine/docetaxel/gemcitabine,capecitabine/docetaxel/oxaliplatin/trastuzumab,cevipabulin,colchicine,colchicine/probenecid,cyclophosphamide/daunorubicin/imatinib/predniso…
TUBA1A	tubulin alpha 1a	TUBA1A	0.501	Cytoplasm	other	unspecified application	6-mercaptopurine/vincristine,bevacizumab/docetaxel,bevacizumab/docetaxel/prednisone/thalidomide/zoledronic acid,bevacizumab/paclitaxel,bevacizumab/paclitaxel/pemetrexed,bevacizumab/paclitaxel/topotecan,capecitabine/docetaxel,capecitabine/docetaxel/gemcitabine,capecitabine/docetaxel/oxaliplatin/trastuzumab,cevipabulin,colchicine,colchicine/probenecid,cyclophosphamide/daunorubicin/imatinib/predniso…
TUBB	tubulin beta class I	TUBB	0.324	Cytoplasm	other	efficacy	ixabepilone,ixabepilone/rifampin
TUBB2A	tubulin beta 2A class IIa	TUBB2A	0.287	Cytoplasm	other		6-mercaptopurine/vincristine,ABT-751,batabulin,bevacizumab/docetaxel,bevacizumab/docetaxel/prednisone/thalidomide/zoledronic acid,bevacizumab/paclitaxel,bevacizumab/paclitaxel/pemetrexed,bevacizumab/paclitaxel/topotecan,BMS-275183,capecitabine/docetaxel,capecitabine/docetaxel/gemcitabine,capecitabine/docetaxel/oxaliplatin/trastuzumab,cevipabulin,colchicine,colchicine/probenecid,crolibulin,cycloph…
TUBB4B	tubulin beta 4B class IVb	TUBB4B	0.259	Cytoplasm	other	unspecified application	6-mercaptopurine/vincristine,ABT-751,bevacizumab/docetaxel,bevacizumab/docetaxel/prednisone/thalidomide/zoledronic acid,bevacizumab/paclitaxel,bevacizumab/paclitaxel/pemetrexed,bevacizumab/paclitaxel/topotecan,BMS-275183,capecitabine/docetaxel,capecitabine/docetaxel/gemcitabine,capecitabine/docetaxel/oxaliplatin/trastuzumab,cevipabulin,colchicine,colchicine/probenecid,cyclophosphamide/daunorubici…
TXNRD1	thioredoxin reductase 1	TXNRD1	-0.307	Cytoplasm	enzyme		arsenic trioxide,arsenic trioxide/cytarabine/methotrexate,arsenic trioxide/daunorubicin/tretinoin,arsenic trioxide/gemtuzumab ozogamicin/tretinoin,arsenic trioxide/idarubicin/tretinoin,arsenic trioxide/tretinoin,auranofin,ethaselen
TYRO3	TYRO3 protein tyrosine kinase	TYRO3	0.432	Plasma Membrane	kinase		cabozantinib,cabozantinib/crizotinib,cabozantinib/erlotinib,cabozantinib/nivolumab,RXDX-106
VEGFC	vascular endothelial growth factor C	VEGFC	0.231	Extracellular Space	growth factor	diagnosis,disease progression,efficacy,prognosis	VGX-100
VWF	von Willebrand factor	VWF	0.542	Extracellular Space	other	diagnosis,efficacy,prognosis,unspecified application	caplacizumab,F8
XK	X-linked Kx blood group	XK	-0.371	Plasma Membrane	transporter		zanamivir

## Sheet: Lesional_drug
Symbol	Entrez Gene Name	Gene Symbol - human (HUGO / HGNC / Entrez Gene)	Expr Log Ratio	Location	Type(s)	Biomarker Application(s)	Drug(s)	Entrez Gene ID for Human	Entrez Gene ID for Mouse	Entrez Gene ID for Rat
ABAT	4-aminobutyrate aminotransferase	ABAT	-1.053	Cytoplasm	enzyme		theophylline/tretinoin/valproic acid,valproic acid,vigabatrin	18	268860	81632
ABCB1	ATP binding cassette subfamily B member 1	ABCB1	-2.717	Plasma Membrane	transporter	efficacy,prognosis,response to therapy	dofequidar,eicosapentenoic acid,encequidar,OC 144-093,tariquidar,valspodar	5243	18671	170913
ABCC1	ATP binding cassette subfamily C member 1	ABCC1	0.94	Plasma Membrane	transporter	prognosis	sulfinpyrazone	4363	17250	24565
ABL1	ABL proto-oncogene 1, non-receptor tyrosine kinase	ABL1	-0.358	Nucleus	kinase	efficacy,response to therapy,unspecified application	bosutinib,bosutinib/hydroxyurea/ponatinib,bosutinib/imatinib,bosutinib/ponatinib,bosutinib/rituximab,clofarabine/cyclophosphamide/etoposide/imatinib,cyclophosphamide/daunorubicin/imatinib/prednisolone/vincristine,cyclophosphamide/daunorubicin/imatinib/prednisone/vincristine,cytarabine/etoposide/imatinib/mitoxantrone,cytarabine/filgrastim/fludarabine phosphate/imatinib,cytarabine/imatinib,dasatini…	25	11350	311860|100909750
ABL2	ABL proto-oncogene 2, non-receptor tyrosine kinase	ABL2	0.429	Cytoplasm	kinase		dasatinib,nilotinib	27	11352	304883
ACAA1	acetyl-CoA acyltransferase 1	ACAA1	-0.692	Cytoplasm	enzyme	unspecified application	trimetazidine	30	113868	24157|501072
ACLY	ATP citrate lyase	ACLY	0.212	Cytoplasm	enzyme	unspecified application	bempedoic acid,ezetimibe/8-hydroxy-2,2,14,14-tetramethyl-pentadecanedioic acid	47	104112	24159
ACVR2A	activin A receptor type 2A	ACVR2A	-1.187	Plasma Membrane	kinase		bimagrumab
ADA	adenosine deaminase	ADA	0.8	Cytoplasm	enzyme		adenosine deaminase inhibitor,alemtuzumab/pentostatin,aspirin/dipyridamole,aspirin/dipyridamole/telmisartan,cyclophosphamide/pentostatin/rituximab,dipyridamole,pentostatin,pentostatin/recombinant interferon,pentostatin/rituximab,vidarabine
ADAMTS5	ADAM metallopeptidase with thrombospondin type 1 motif 5	ADAMTS5	0.813	Extracellular Space	peptidase		M6495
ADH1A	alcohol dehydrogenase 1A (class I), alpha polypeptide	ADH1A	-1.589	Cytoplasm	enzyme		fomepizole
ADH1B	alcohol dehydrogenase 1B (class I), beta polypeptide	ADH1B	-0.957	Cytoplasm	enzyme		fomepizole
ADH1C	alcohol dehydrogenase 1C (class I), gamma polypeptide	ADH1C	-3.171	Cytoplasm	enzyme		fomepizole
ADORA2B	adenosine A2b receptor	ADORA2B	-0.305	Plasma Membrane	G-protein coupled receptor		acetaminophen/aspirin/caffeine,acetaminophen/butalbital/caffeine,acetaminophen/butalbital/caffeine/codeine,acetaminophen/caffeine/chlorpheniramine/hydrocodone/phenylephrine,acetaminophen/caffeine/dihydrocodeine,adenosine,aspirin/butalbital/caffeine,aspirin/butalbital/caffeine/codeine,aspirin/caffeine/dihydrocodeine,aspirin/caffeine/orphenadrine,aspirin/caffeine/phenacetin,aspirin/caffeine/propoxy…
ADRB2	adrenoceptor beta 2	ADRB2	0.173	Plasma Membrane	G-protein coupled receptor	diagnosis,efficacy,unspecified application	aclidinium/formoterol,albuterol,albuterol/ipratropium,alprenolol,arbutamine,arformoterol,articaine/epinephrine,bambuterol,bedoradrine,bendroflumethiazide/nadolol,bimatoprost/timolol,bitolterol,budesonide/formoterol,bupivacaine/epinephrine,carteolol,carvedilol,carvedilol/enalapril,celiprolol,cisplatin/epinephrine,clenbuterol,dexamethasone/olanzapine,dipivefrin,dobutamine,dorzolamide/timolol,droxid…
AHR	aryl hydrocarbon receptor	AHR	0.927	Nucleus	ligand-dependent nuclear receptor		BAY2416964,KYN-175
AKR1A1	aldo-keto reductase family 1 member A1	AKR1A1	0.353	Cytoplasm	enzyme		aldose reductase inhibitor
AKR1B1	aldo-keto reductase family 1 member B	AKR1B1	1.017	Cytoplasm	enzyme		sorbinil
AKR1C3	aldo-keto reductase family 1 member C3	AKR1C3	-0.66	Cytoplasm	enzyme		ASP9521
AKR1D1	aldo-keto reductase family 1 member D1	AKR1D1	-0.125	Cytoplasm	enzyme		azelaic acid
AKT3	AKT serine/threonine kinase 3	AKT3	1.162	Cytoplasm	kinase	efficacy	enzastaurin,GSK690693,triciribine,triciribine phosphate
ALAD	aminolevulinate dehydratase	ALAD	-0.607	Cytoplasm	enzyme		delta-aminolevulinic acid
ALCAM	activated leukocyte cell adhesion molecule	ALCAM	0.764	Plasma Membrane	other	prognosis	praluzatamab ravtansine
ALDH5A1	aldehyde dehydrogenase 5 family member A1	ALDH5A1	-0.881	Cytoplasm	enzyme		theophylline/tretinoin/valproic acid,valproic acid
ALOX5	arachidonate 5-lipoxygenase	ALOX5	1.275	Cytoplasm	enzyme	diagnosis,efficacy	balsalazide,benoxaprofen,diclofenac,diclofenac/misoprostol,diclofenac/omeprazole,diethylcarbamazine,ebselen,meclofenamic acid,mesalamine,nordihydroguaiaretic acid,sulfasalazine,TA 270,zileuton
ALPI	alkaline phosphatase, intestinal	ALPI	-0.796	Plasma Membrane	phosphatase	unspecified application	zinc sulfate
ALPL	alkaline phosphatase, biomineralization associated	ALPL	1.955	Plasma Membrane	phosphatase	efficacy,safety	zinc sulfate
ALPP	alkaline phosphatase, placental	ALPP	-0.227	Plasma Membrane	phosphatase	diagnosis,unspecified application	zinc sulfate
AMY2B	amylase alpha 2B	AMY2B	-0.57	Extracellular Space	enzyme		acarbose,acarbose/orlistat,ascorbic acid
ANGPT2	angiopoietin 2	ANGPT2	1.298	Extracellular Space	growth factor	diagnosis,efficacy,prognosis,unspecified application	AMG 780,BI 836880,CVX-060,CVX-241,MEDI-3617,nesvacumab,trebananib,vanucizumab
ANGPTL3	angiopoietin like 3	ANGPTL3	-0.138	Extracellular Space	growth factor		evinacumab
ANO1	anoctamin 1	ANO1	0.345	Plasma Membrane	ion channel		crofelemer
ANPEP	alanyl aminopeptidase, membrane	ANPEP	-2.041	Plasma Membrane	peptidase	safety,unspecified application	CNGRC peptide-TNF alpha conjugate
ANXA1	annexin A1	ANXA1	2.393	Plasma Membrane	enzyme	diagnosis,prognosis,unspecified application	acyclovir/hydrocortisone,cytarabine/hydrocortisone/methotrexate,dasatinib/hydrocortisone,hydrocortisone,hydrocortisone/imatinib,hydrocortisone/mitoxantrone,hydrocortisone/prednisone
ARAF	A-Raf proto-oncogene, serine/threonine kinase	ARAF	-0.225	Cytoplasm	kinase		atezolizumab/cobimetinib/vemurafenib,binimetinib/vemurafenib,cetuximab/irinotecan/vemurafenib,cetuximab/vemurafenib,cobimetinib/vemurafenib,crizotinib/vemurafenib,dabrafenib/trametinib/vemurafenib,ipilimumab/vemurafenib,irinotecan/panitumumab/vemurafenib,MLN2480,pembrolizumab/vemurafenib,trametinib/vemurafenib,vemurafenib
ASIC3	acid sensing ion channel subunit 3	ASIC3	-0.15	Plasma Membrane	ion channel		agmatine,amiloride,amiloride/hydrochlorothiazide
ATM	ATM serine/threonine kinase	ATM	1.067	Nucleus	kinase	diagnosis	AZD0156,AZD1390,M3541
ATP1A1	ATPase Na+/K+ transporting subunit alpha 1	ATP1A1	-0.341	Plasma Membrane	transporter		acetyldigitoxin derivative,bretylium,ciclopirox olamine,digitoxin,digoxin,ethacrynic acid,ouabain,perphenazine,reserpine/trichloromethiazide,trichloromethiazide
ATP1A2	ATPase Na+/K+ transporting subunit alpha 2	ATP1A2	-0.328	Plasma Membrane	transporter		digoxin,ethacrynic acid,perphenazine
ATP2C1	ATPase secretory pathway Ca2+ transporting 1	ATP2C1	0.605	Cytoplasm	transporter		Ca2+,desflurane,enflurane,isoflurane,sevoflurane
ATP6V1B2	ATPase H+ transporting V1 subunit B2	ATP6V1B2	0.376	Cytoplasm	transporter	unspecified application	gallium nitrate
ATR	ATR serine/threonine kinase	ATR	0.265	Nucleus	kinase		BAY1895344,berzosertib,ceralasertib,RP-3500,VX-803
AURKB	aurora kinase B	AURKB	0.234	Nucleus	kinase		AMG 900,AT-9283,barasertib,BI 811283,chiauranib,CYC 116,danusertib,GSK1070916,ilorasertib,SKI-G-801,SNS 314,TAK-901,tozasertib,TTP607
AXL	AXL receptor tyrosine kinase	AXL	0.455	Plasma Membrane	kinase		ADCT-601,BA3011,bemcentinib,bosutinib,bosutinib/imatinib,bosutinib/ponatinib,bosutinib/rituximab,BPI-9016M,cabozantinib,cabozantinib/crizotinib,cabozantinib/erlotinib,cabozantinib/nivolumab,cabozantinib/tyrosine kinase inhibitor,DS-1205c,gilteritinib,humax-AXL-ADC,INCB081776,ningetinib,ONO-7475,RXDX-106,sitravatinib,SKI-G-801,TP-0903
B2M	beta-2-microglobulin	B2M	0.237	Plasma Membrane	transmembrane receptor	disease progression,efficacy,safety,unspecified application	4'-iodo-4'-deoxydoxorubicin
BACE1	beta-secretase 1	BACE1	0.523	Cytoplasm	peptidase		atabecestat,elenbecestat,lanabecestat,verubecestat
BCHE	butyrylcholinesterase	BCHE	-0.337	Plasma Membrane	enzyme		atropine/edrophonium,atropine/pralidoxime,dipivefrin,echothiophate,edrophonium,hexafluorenium,isoflurophate,malathion,pralidoxime,pyridostigmine,rivastigmine,tacrine
BCL2	BCL2 apoptosis regulator	BCL2	-0.336	Cytoplasm	transporter	diagnosis,efficacy,prognosis,unspecified application	(-)-gossypol,5-azacytidine/venetoclax,ABT-737,afatinib/paclitaxel,APG-2575,AZD0466,BCL-2 blocker,BCL201,bortezomib/paclitaxel,chelerythrine,decitabine/venetoclax,doxorubicin/lapatinib/paclitaxel/trastuzumab,doxorubicin/paclitaxel,epirubicin/paclitaxel,everolimus/paclitaxel,gemcitabine/paclitaxel,lapatinib/paclitaxel,levodopa/rasagiline,LP-108,navitoclax,obatoclax,obinutuzumab/venetoclax,paclitaxe…
BCL2L12	BCL2 like 12	BCL2L12	0.192	Nucleus	other		NU-0129
BCR	BCR activator of RhoGEF and GTPase	BCR	0.289	Cytoplasm	kinase	safety	BCR targeting agent
BIRC2	baculoviral IAP repeat containing 2	BIRC2	-0.245	Cytoplasm	enzyme		APG-1387,ASTX660,BI-891065,birinapant,GDC-0152,GDC-0917
BIRC3	baculoviral IAP repeat containing 3	BIRC3	1.965	Cytoplasm	enzyme	diagnosis	APG-1387,birinapant
BIRC5	baculoviral IAP repeat containing 5	BIRC5	0.294	Cytoplasm	other	diagnosis,disease progression,efficacy,prognosis,response to therapy,unspecified application	EZN 3042,gataparsen
BRD2	bromodomain containing 2	BRD2	0.267	Nucleus	kinase		BI 894999
BSG	basigin (Ok blood group)	BSG	-0.846	Plasma Membrane	transporter	disease progression,prognosis,response to therapy	metuximab
BTK	Bruton tyrosine kinase	BTK	1.202	Cytoplasm	kinase	efficacy	acalabrutinib,acalabrutinib/obinutuzumab,ACP-196/ACP-319,ARQ 531,BMS-986142,branebrutinib,BTK inhibitor,DTRMWXHS-12,fenebrutinib,HZ-A-018,ibrutinib,ibrutinib/obinutuzumab,ibrutinib/rituximab,LOXO-305,M7583,orelabrutinib,poseltinib,SHR1459,spebrutinib,TG-1701,tirabrutinib,vecabrutinib,zanubrutinib
BTLA	B and T lymphocyte associated	BTLA	0.785	Plasma Membrane	other		TAB004
C3	complement C3	C3	2.395	Extracellular Space	peptidase	efficacy	IgG,pegcetacoplan
C5	complement C5	C5	0.231	Extracellular Space	cytokine		eculizumab,IFX-1,IgG,ravulizumab,zilucoplan
C1R	complement C1r	C1R	1.874	Extracellular Space	peptidase		SERPING1
C1S	complement C1s	C1S	1.883	Extracellular Space	peptidase		SERPING1,sutimlimab
C5AR1	complement C5a receptor 1	C5AR1	1.088	Plasma Membrane	G-protein coupled receptor		IPH5401
CA1	carbonic anhydrase 1	CA1	-3.096	Cytoplasm	enzyme		acetazolamide,benzthiazide,brimonidine/brinzolamide,brinzolamide,chlorothiazide,chlorothiazide/reserpine,chlorthalidone,diazoxide,dichlorphenamide,dorzolamide,dorzolamide/timolol,ethoxyzolamide,hydrochlorothiazide,methazolamide,quinethazone,sulfacetamide,topiramate,trichloromethiazide
CA2	carbonic anhydrase 2	CA2	-1.675	Cytoplasm	enzyme	diagnosis,unspecified application	acetazolamide,benzthiazide,brimonidine/brinzolamide,brinzolamide,chlorothiazide,chlorothiazide/reserpine,chlorthalidone,diazoxide,dichlorphenamide,dorzolamide,dorzolamide/timolol,ethoxyzolamide,hydrochlorothiazide,methazolamide,phentermine/topiramate,quinethazone,sulfacetamide,topiramate,trichloromethiazide
CA3	carbonic anhydrase 3	CA3	-0.261	Cytoplasm	enzyme		acetazolamide,benzthiazide,chlorothiazide,chlorthalidone,hydrochlorothiazide,methazolamide,sulfacetamide,topiramate,trichloromethiazide
CA4	carbonic anhydrase 4	CA4	-1.456	Plasma Membrane	enzyme		acetazolamide,benzthiazide,chlorothiazide,chlorothiazide/reserpine,chlorthalidone,dichlorphenamide,ethoxyzolamide,hydrochlorothiazide,methazolamide,phentermine/topiramate,sulfacetamide,topiramate,trichloromethiazide
CA7	carbonic anhydrase 7	CA7	-1.868	Cytoplasm	enzyme		acetazolamide,benzthiazide,chlorothiazide,chlorthalidone,dichlorphenamide,ethoxyzolamide,hydrochlorothiazide,methazolamide,sulfacetamide,topiramate,trichloromethiazide
CA12	carbonic anhydrase 12	CA12	-1.076	Plasma Membrane	enzyme		acetazolamide,benzthiazide,chlorothiazide,chlorthalidone,hydrochlorothiazide,methazolamide,sulfacetamide,topiramate,trichloromethiazide
CA5B	carbonic anhydrase 5B	CA5B	0.387	Cytoplasm	enzyme		acetazolamide,benzthiazide,chlorothiazide,chlorthalidone,hydrochlorothiazide,methazolamide,sulfacetamide,topiramate,trichloromethiazide
CACNA1A	calcium voltage-gated channel subunit alpha1 A	CACNA1A	-0.202	Plasma Membrane	ion channel		bepridil,pregabalin
CACNA1C	calcium voltage-gated channel subunit alpha1 C	CACNA1C	0.469	Plasma Membrane	ion channel		aliskiren/amlodipine,aliskiren/amlodipine/hydrochlorothiazide,amlodipine,amlodipine/atorvastatin,amlodipine/benazepril,amlodipine/celecoxib,amlodipine/ezetimibe/losartan/rosuvastatin,amlodipine/hydrochlorothiazide/olmesartan medoxomil,amlodipine/hydrochlorothiazide/valsartan,amlodipine/indapamide/perindopril,amlodipine/olmesartan medoxomil,amlodipine/perindopril,amlodipine/telmisartan,amlodipine/…
CACNA1D	calcium voltage-gated channel subunit alpha1 D	CACNA1D	-0.711	Plasma Membrane	ion channel		aliskiren/amlodipine,aliskiren/amlodipine/hydrochlorothiazide,amlodipine,amlodipine/atorvastatin,amlodipine/benazepril,amlodipine/celecoxib,amlodipine/ezetimibe/losartan/rosuvastatin,amlodipine/hydrochlorothiazide/valsartan,amlodipine/indapamide/perindopril,amlodipine/perindopril,amlodipine/telmisartan,amlodipine/valsartan,bepridil,cinnarizine,dexamethasone/rituximab/verapamil,enalapril/felodipin…
CACNA1F	calcium voltage-gated channel subunit alpha1 F	CACNA1F	-0.249	Plasma Membrane	ion channel	unspecified application	bepridil,cinnarizine,dexamethasone/rituximab/verapamil,isradipine,MEM-1003,mibefradil,nicardipine,nimodipine,nisoldipine,trandolapril/verapamil,verapamil
CACNA2D1	calcium voltage-gated channel auxiliary subunit alpha2delta 1	CACNA2D1	0.703	Plasma Membrane	ion channel		aliskiren/amlodipine,aliskiren/amlodipine/hydrochlorothiazide,amlodipine,amlodipine/atorvastatin,amlodipine/benazepril,amlodipine/celecoxib,amlodipine/ezetimibe/losartan/rosuvastatin,amlodipine/hydrochlorothiazide/olmesartan medoxomil,amlodipine/hydrochlorothiazide/valsartan,amlodipine/indapamide/perindopril,amlodipine/perindopril,amlodipine/telmisartan,amlodipine/valsartan,bepridil,enalapril/fel…
CACNA2D2	calcium voltage-gated channel auxiliary subunit alpha2delta 2	CACNA2D2	-0.47	Plasma Membrane	ion channel	disease progression	alpha 2 delta calcium channel agonist,amiodarone,bepridil,gabapentin,isradipine,pregabalin
CACNB1	calcium voltage-gated channel auxiliary subunit beta 1	CACNB1	-0.555	Plasma Membrane	ion channel		dexamethasone/rituximab/verapamil,ibutilide,mibefradil,nimodipine,trandolapril/verapamil,verapamil
CACNB2	calcium voltage-gated channel auxiliary subunit beta 2	CACNB2	-0.502	Plasma Membrane	ion channel		aliskiren/amlodipine,aliskiren/amlodipine/hydrochlorothiazide,amlodipine,amlodipine/atorvastatin,amlodipine/benazepril,amlodipine/celecoxib,amlodipine/ezetimibe/losartan/rosuvastatin,amlodipine/hydrochlorothiazide/valsartan,amlodipine/indapamide/perindopril,amlodipine/perindopril,amlodipine/telmisartan,amlodipine/valsartan,dexamethasone/rituximab/verapamil,enalapril/felodipine,felodipine,isradipi…
CACNB3	calcium voltage-gated channel auxiliary subunit beta 3	CACNB3	-0.526	Plasma Membrane	ion channel		dexamethasone/rituximab/verapamil,mibefradil,nimodipine,trandolapril/verapamil,verapamil
CALCRL	calcitonin receptor like receptor	CALCRL	2.02	Plasma Membrane	G-protein coupled receptor		erenumab,rimegepant,ubrogepant
CAPN2	calpain 2	CAPN2	-0.572	Cytoplasm	peptidase		alicapistat,BLD-2660
CAPN9	calpain 9	CAPN9	-1.235	Cytoplasm	peptidase		BLD-2660
CASP1	caspase 1	CASP1	1.458	Cytoplasm	peptidase		caspase 1 inhibitor
CASP3	caspase 3	CASP3	-0.202	Cytoplasm	peptidase	diagnosis,disease progression,efficacy,unspecified application	caspase 3 inhibitor
CASP10	caspase 10	CASP10	0.846	Cytoplasm	peptidase		caspase 10 inhibitor
CAT	catalase	CAT	-0.84	Cytoplasm	enzyme	diagnosis	fomepizole
CCKAR	cholecystokinin A receptor	CCKAR	-0.238	Plasma Membrane	G-protein coupled receptor		dexloxiglumide,lintitript,T-0632
CCL2	C-C motif chemokine ligand 2	CCL2	2.225	Extracellular Space	cytokine	diagnosis,efficacy,prognosis,response to therapy,safety,unspecified application	CNTO 888,mimosine
CCL11	C-C motif chemokine ligand 11	CCL11	1.032	Extracellular Space	cytokine	unspecified application	bertilimumab
CCN2	cellular communication network factor 2	CTGF	0.984	Extracellular Space	growth factor		FG-3019
CCND1	cyclin D1	CCND1	0.306	Nucleus	transcription regulator	diagnosis,efficacy,prognosis,response to therapy,unspecified application	arsenic trioxide,arsenic trioxide/cytarabine/methotrexate,arsenic trioxide/daunorubicin/tretinoin,arsenic trioxide/gemtuzumab ozogamicin/tretinoin,arsenic trioxide/idarubicin/tretinoin,arsenic trioxide/tretinoin
CCR1	C-C motif chemokine receptor 1	CCR1	1.195	Plasma Membrane	G-protein coupled receptor		ECI301
CCR2	C-C motif chemokine receptor 2	CCR2	0.84	Plasma Membrane	G-protein coupled receptor		AZD2423,BMS-813160,MLN1202,PF-4136309,propagermanium
CCR4	C-C motif chemokine receptor 4	CCR4	0.848	Plasma Membrane	G-protein coupled receptor		ECI301,FLX475,mogamulizumab
CCR5	C-C motif chemokine receptor 5 (gene/pseudogene)	CCR5	0.198	Plasma Membrane	G-protein coupled receptor	diagnosis,efficacy	ancriviroc,BMS-813160,ECI301,maraviroc,PRO 140,vicriviroc
CD2	CD2 molecule	CD2	0.855	Plasma Membrane	transmembrane receptor	unspecified application	alefacept,siplizumab
CD4	CD4 molecule	CD4	0.811	Plasma Membrane	transmembrane receptor	diagnosis,efficacy,unspecified application	ibalizumab,TMB-365,zanolimumab
CD19	CD19 molecule	CD19	0.683	Plasma Membrane	transmembrane receptor	efficacy,unspecified application	AMG 562,anti-CD19 monoclonal antibody,anti-CD19/CD3 tetravalent antibody AFM11,blinatumomab,blinatumomab/dasatinib,blinatumomab/imatinib,combotox,denintuzumab mafodotin,DI-B4,DT2219ARL,HD37-dgRTA,inebilizumab,lenalidomide/tafasitamab,loncastuximab tesirine,MDX-1342 antibody,RO7227166,SAR3419,SGN-CD19B,tafasitamab,XmAb5871,yttrium Y 90 anti-CD19 monoclonal antibody BU12
CD22	CD22 molecule	CD22	1.432	Plasma Membrane	transmembrane receptor	unspecified application	BL22 immunotoxin,combotox,dasatinib/inotuzumab ozogamicin,DT2219ARL,epratuzumab,epratuzumab-Cys-tesirine,imatinib/inotuzumab ozogamicin,inotuzumab ozogamicin,moxetumomab pasudotox,RFB4-dgRTA,TRPH-222,yttrium y 90 epratuzumab tetraxetan
CD27	CD27 molecule	CD27	1.47	Plasma Membrane	transmembrane receptor	unspecified application	CDX-1127
CD28	CD28 molecule	CD28	0.9	Plasma Membrane	transmembrane receptor	efficacy	FPT155,lulizumab pegol,REGN5678
CD33	CD33 molecule	CD33	0.268	Plasma Membrane	other	efficacy,unspecified application	[225Ac]-FPI-1434,actinium Ac 225 lintuzumab,AMV564,anti-CD33 monoclonal antibody,arsenic trioxide/gemtuzumab ozogamicin/tretinoin,AVE9633,BI 836858,cytarabine/daunorubicin/etoposide/gemtuzumab ozogamicin,cytarabine/daunorubicin/gemtuzumab ozogamicin,cytarabine/daunorubicin/gemtuzumab ozogamicin/tretinoin,cytarabine/gemtuzumab ozogamicin,gemtuzumab ozogamicin,GTB-3550,IMGN779,lintuzumab,vadastuxim…
CD37	CD37 molecule	CD37	1.365	Plasma Membrane	other		AGS67E,BI 836826,IMGN529,lutetium Lu 177 DOTA-tetulomab,otlertuzumab
CD38	CD38 molecule	CD38	1.717	Plasma Membrane	enzyme	efficacy,prognosis,unspecified application	anti-CD38 antibody,anti-CD38 monoclonal antibody,daratumumab,isatuximab,MOR03087,TAK-079,TAK-573
CD40	CD40 molecule	CD40	1.028	Plasma Membrane	transmembrane receptor	efficacy,unspecified application	ABBV-428,ABBV-927,anti-CD40 monoclonal antibody,APX005M,bleselumab,CDX-1140,CFZ533,chi lob 7/4,CP-870893,dacetuzumab,FFP104,lucatumumab,mitazalimab,RO7009789,SEA-CD40
CD44	CD44 molecule (Indian blood group)	CD44	1.643	Plasma Membrane	other	diagnosis,disease progression,prognosis,unspecified application	A6 peptide,AMC303,anti-CD44v7 antibody,RO5429083
CD46	CD46 molecule	CD46	-0.254	Plasma Membrane	transmembrane receptor		FOR46
CD47	CD47 molecule	CD47	0.326	Plasma Membrane	transmembrane receptor	unspecified application	ALX148,AO-176,CC-90002,HX009,IBI322,magrolimab,TJ011133,TTI-621,TTI-622
CD52	CD52 molecule	CD52	0.86	Plasma Membrane	other	unspecified application	alemtuzumab,alemtuzumab/cyclophosphamide/fludarabine phosphate,alemtuzumab/cyclophosphamide/fludarabine phosphate/mitoxantrone,alemtuzumab/cyclophosphamide/fludarabine phosphate/rituximab,alemtuzumab/cyclosporin A,alemtuzumab/fludarabine phosphate,alemtuzumab/pentostatin,alemtuzumab/rituximab
CD74	CD74 molecule	CD74	1.766	Plasma Membrane	transmembrane receptor		milatuzumab,milatuzumab-doxorubicin antibody-drug conjugate
CD80	CD80 molecule	CD80	1.395	Plasma Membrane	transmembrane receptor	efficacy,prognosis	abatacept,abatacept/methotrexate,belatacept,galiximab
CD86	CD86 molecule	CD86	1.209	Plasma Membrane	transmembrane receptor	efficacy,prognosis	abatacept,abatacept/methotrexate,belatacept
CD200	CD200 molecule	CD200	0.781	Plasma Membrane	other		samalizumab
CD247	CD247 molecule	CD247	0.308	Plasma Membrane	transmembrane receptor		blinatumomab
CD248	CD248 molecule	CD248	0.681	Plasma Membrane	other		ontuxizumab
CD274	CD274 molecule	CD274	2.133	Plasma Membrane	enzyme	efficacy,unspecified application	89Zr-avelumab,89Zr-DFO-REGN3504,anti PD-L1 antibody,atezolizumab,atezolizumab/bevacizumab,atezolizumab/cobimetinib/vemurafenib,atezolizumab/paclitaxel,avelumab,avelumab/axitinib,BCD-135,BMS-936559,CA-170,CK-301,CS1001,CX-072,durvalumab,envafolimab,FAZ053,FS118,GEN1046,HLX20,IBI322,INBRX 105,INCB086550,KN046,LY3300054,LY3415244,LY3434172,MSB0011359C,NM21-1480,TG-1501,TQB2450,ZKAB001
CD276	CD276 molecule	CD276	0.684	Plasma Membrane	other	prognosis	MGA271,MGC018,MGD009
CD3D	CD3d molecule	CD3D	0.736	Plasma Membrane	transmembrane receptor		blinatumomab,blinatumomab/dasatinib,blinatumomab/imatinib
CD3E	CD3e molecule	CD3E	0.564	Plasma Membrane	transmembrane receptor		blinatumomab,muromonab-CD3,pasotuxizumab
CD3G	CD3g molecule	CD3G	0.8	Plasma Membrane	transmembrane receptor		blinatumomab
CD79B	CD79b molecule	CD79B	0.656	Plasma Membrane	transmembrane receptor	efficacy	iladatuzumab vedotin,polatuzumab vedotin
CDC7	cell division cycle 7	CDC7	0.338	Nucleus	kinase		BMS-863233,LY3143921,NMS-1116354,TAK-931
CDH3	cadherin 3	CDH3	3.021	Plasma Membrane	other	diagnosis,efficacy,prognosis	FF21101,PCA062,PF-06671008,PF-3732010
CDH6	cadherin 6	CDH6	0.751	Plasma Membrane	other	diagnosis	HKT288
CDK1	cyclin dependent kinase 1	CDK1	0.613	Nucleus	kinase	efficacy	AG 024322,alvocidib,AZD5438,dinaciclib,milciclib,riviciclib,roniciclib,zotiraciclib
CDK2	cyclin dependent kinase 2	CDK2	0.49	Nucleus	kinase		AG 024322,alvocidib,AZD5438,BMS-387032,CaM kinase II inhibitor,CYC065,dinaciclib,FN-1501,milciclib,roniciclib,roscovitine,zotiraciclib
CDK8	cyclin dependent kinase 8	CDK8	-0.284	Nucleus	kinase		alvocidib,SEL120,senexin B
CDK10	cyclin dependent kinase 10	CDK10	-0.253	Nucleus	kinase		alvocidib
CDK19	cyclin dependent kinase 19	CDK19	-0.463	Nucleus	kinase		alvocidib,SEL120,senexin B
CENPE	centromere protein E	CENPE	0.711	Nucleus	other		GSK923295
CETP	cholesteryl ester transfer protein	CETP	0.302	Extracellular Space	enzyme	efficacy	torcetrapib
CFB	complement factor B	CFB	2.329	Extracellular Space	peptidase	unspecified application	IONIS-FB-LRx
CFTR	CF transmembrane conductance regulator	CFTR	-1.084	Plasma Membrane	ion channel	diagnosis,disease progression	crofelemer,ivacaftor,ivacaftor/lumacaftor,ivacaftor/tezacaftor,lumacaftor,tezacaftor
CHEK1	checkpoint kinase 1	CHEK1	0.384	Nucleus	kinase	efficacy	CCT245737,cdc25C phosphatase (211-221),CHK1 inhibitor,GDC-0425,GDC-0575,MK-8776,PF 00477736,prexasertib,UCN-01,XL844
CHKA	choline kinase alpha	CHKA	-0.952	Cytoplasm	kinase		TCD-717
CHRM1	cholinergic receptor muscarinic 1	CHRM1	-0.205	Plasma Membrane	G-protein coupled receptor		ABT-089,acetaminophen/diphenhydramine,acetylcholine,aclidinium,aclidinium/formoterol,albuterol/ipratropium,anisotropine methylbromide,arecoline,aspirin/caffeine/orphenadrine,atropine,atropine/diphenoxylate,atropine/edrophonium,atropine/hyoscyamine/phenobarbital/scopolamine,atropine/neostigmine,atropine/pralidoxime,benzquinamide,benztropine,bethanechol,biperiden,brompheniramine,buclizine,carbamylc…
CHRM5	cholinergic receptor muscarinic 5	CHRM5	-0.213	Plasma Membrane	G-protein coupled receptor		ABT-089,acetaminophen/diphenhydramine,acetylcholine,aclidinium,aclidinium/formoterol,albuterol/ipratropium,anisotropine methylbromide,arecoline,aspirin/caffeine/orphenadrine,atropine,atropine/diphenoxylate,atropine/edrophonium,atropine/hyoscyamine/phenobarbital/scopolamine,atropine/neostigmine,atropine/pralidoxime,benzquinamide,benztropine,bethanechol,biperiden,brompheniramine,buclizine,carbamylc…
CHRNA1	cholinergic receptor nicotinic alpha 1 subunit	CHRNA1	-0.995	Plasma Membrane	transmembrane receptor		ABT-089,acetylcholine,agmatine,amobarbital,arecoline,atracurium,cisatracurium,D-tubocurarine,doxacurium,enflurane,isoflurane,mecamylamine,metocurine,mivacurium,nicotine,pancuronium,pipecuronium,rapacuronium,rocuronium,succinylcholine,vecuronium
CHRNA7	cholinergic receptor nicotinic alpha 7 subunit	CHRNA7	-0.704	Plasma Membrane	transmembrane receptor	prognosis	ABT-089,acetylcholine,amobarbital,arecoline,atracurium,cisatracurium,D-tubocurarine,doxacurium,enflurane,isoflurane,JNJ-39393406,lobeline,mecamylamine,metocurine,mivacurium,nicotine,pancuronium,pipecuronium,rapacuronium,rocuronium,succinylcholine,varenicline,vecuronium
CLDN18	claudin 18	CLDN18	0.569	Plasma Membrane	other		AB011,claudiximab,TST001
CLU	clusterin	CLU	1.512	Cytoplasm	other	efficacy,unspecified application	clusterin antisense oligonucleotide
COL12A1	collagen type XII alpha 1 chain	COL12A1	2.284	Extracellular Space	other		collagenase clostridium histolyticum
COL14A1	collagen type XIV alpha 1 chain	COL14A1	0.924	Extracellular Space	other		collagenase clostridium histolyticum
COL15A1	collagen type XV alpha 1 chain	COL15A1	1.694	Extracellular Space	other		collagenase clostridium histolyticum
COL18A1	collagen type XVIII alpha 1 chain	COL18A1	0.396	Extracellular Space	other	diagnosis	collagenase clostridium histolyticum
COL1A1	collagen type I alpha 1 chain	COL1A1	1.943	Extracellular Space	other	diagnosis	collagenase clostridium histolyticum
COL1A2	collagen type I alpha 2 chain	COL1A2	1.919	Extracellular Space	other		collagenase clostridium histolyticum
COL3A1	collagen type III alpha 1 chain	COL3A1	1.574	Extracellular Space	other	diagnosis,efficacy	collagenase clostridium histolyticum
COL4A1	collagen type IV alpha 1 chain	COL4A1	1.848	Extracellular Space	other	diagnosis	collagenase clostridium histolyticum
COL4A2	collagen type IV alpha 2 chain	COL4A2	1.421	Extracellular Space	other		collagenase clostridium histolyticum
COL4A4	collagen type IV alpha 4 chain	COL4A4	0.168	Extracellular Space	other		collagenase clostridium histolyticum
COL5A1	collagen type V alpha 1 chain	COL5A1	0.705	Extracellular Space	other		collagenase clostridium histolyticum
COL5A2	collagen type V alpha 2 chain	COL5A2	1.245	Extracellular Space	other		collagenase clostridium histolyticum
COL6A1	collagen type VI alpha 1 chain	COL6A1	1.089	Extracellular Space	other		collagenase clostridium histolyticum
COL6A2	collagen type VI alpha 2 chain	COL6A2	0.84	Extracellular Space	other		collagenase clostridium histolyticum
COL6A3	collagen type VI alpha 3 chain	COL6A3	2.359	Extracellular Space	other		collagenase clostridium histolyticum
COL7A1	collagen type VII alpha 1 chain	COL7A1	0.571	Extracellular Space	other		collagenase clostridium histolyticum
COL8A1	collagen type VIII alpha 1 chain	COL8A1	0.432	Extracellular Space	other		collagenase clostridium histolyticum
COL9A1	collagen type IX alpha 1 chain	COL9A1	-0.17	Extracellular Space	other		collagenase clostridium histolyticum
COMT	catechol-O-methyltransferase	COMT	0.296	Cytoplasm	enzyme	diagnosis,efficacy,prognosis,unspecified application	BIA-3-202,carbidopa/entacapone/levodopa,carbidopa/levodopa/tolcapone,entacapone,opicapone,tolcapone
CPT2	carnitine palmitoyltransferase 2	CPT2	-0.963	Cytoplasm	enzyme	unspecified application	perhexiline
CPT1A	carnitine palmitoyltransferase 1A	CPT1A	-1.289	Cytoplasm	enzyme	unspecified application	perhexiline
CRBN	cereblon	CRBN	-0.641	Cytoplasm	enzyme		5-azacytidine/lenalidomide,bortezomib/dexamethasone/lenalidomide,bortezomib/dexamethasone/pomalidomide,bortezomib/dexamethasone/thalidomide,bortezomib/lenalidomide,bortezomib/thalidomide,carfilzomib/dexamethasone/lenalidomide,CC-122,CC-90009,CC-92480,CC-99282,cereblon-binding agent,cetuximab/lenalidomide,dexamethasone/lenalidomide,dexamethasone/lenalidomide/sorafenib,dexamethasone/pomalidomide,de…
CSF1	colony stimulating factor 1	CSF1	0.483	Extracellular Space	cytokine	diagnosis,disease progression,efficacy,prognosis,unspecified application	lacnotuzumab,PD-360324
CSF1R	colony stimulating factor 1 receptor	CSF1R	0.592	Plasma Membrane	kinase	prognosis	3D185,ABSK021,AMG 820,ARRY-382,blinatumomab/imatinib,BLZ-945,bosutinib,bosutinib/imatinib,bosutinib/ponatinib,bosutinib/rituximab,c-FMS inhibitor,crizotinib/pazopanib,dasatinib/nilotinib,DCC-3014,decitabine/imatinib,edicotinib,emactuzumab,erdafitinib,FPA008,imatinib,imatinib/inotuzumab ozogamicin,imatinib/nilotinib,imatinib/rituximab,imatinib/sirolimus,imatinib/sorafenib,imatinib/sunitinib,IMC-CS…
CSF2RA	colony stimulating factor 2 receptor subunit alpha	CSF2RA	0.96	Plasma Membrane	transmembrane receptor		EPO/sargramostim,mavrilimumab,rituximab/sargramostim,sargramostim
CSF2RB	colony stimulating factor 2 receptor subunit beta	CSF2RB	1.554	Plasma Membrane	transmembrane receptor		EPO/sargramostim,rituximab/sargramostim,sargramostim
CSF3R	colony stimulating factor 3 receptor	CSF3R	1.999	Plasma Membrane	transmembrane receptor	unspecified application	benegrastim,cladribine/cytarabine/filgrastim,cladribine/cytarabine/filgrastim/idarubicin,cladribine/cytarabine/filgrastim/idarubicin/plerixafor,cladribine/cytarabine/filgrastim/mitoxantrone,clofarabine/cytarabine/filgrastim,clofarabine/cytarabine/filgrastim/idarubicin,clofarabine/filgrastim,clofarabine/filgrastim/idarubicin,cytarabine/dasatinib/filgrastim/fludarabine phosphate,cytarabine/dasatini…
CSK	C-terminal Src kinase	CSK	0.201	Cytoplasm	kinase		bosutinib,bosutinib/imatinib,bosutinib/ponatinib,bosutinib/rituximab
CTLA4	cytotoxic T-lymphocyte associated protein 4	CTLA4	1.179	Plasma Membrane	transmembrane receptor	diagnosis,efficacy	ADU-1604,AGEN1884,AK104,anti CTLA-4 antibody,BMS-986218,dabrafenib/ipilimumab/trametinib,FPT155,ipilimumab,ipilimumab/nivolumab,ipilimumab/vemurafenib,KN046,MEDI5752,MGD019,MK-1308,ONC-392,REGN4659,ticilimumab,XmAb20717,XmAb22841
CTPS1	CTP synthase 1	CTPS1	0.658	Nucleus	enzyme		cytidine triphosphate synthetase inhibitor
CTSK	cathepsin K	CTSK	1.971	Cytoplasm	peptidase	efficacy	balicatib,cathepsin K inhibitor,odanacatib
CTSL	cathepsin L	CTSL	0.665	Cytoplasm	peptidase		cathepsin L inhibitor
CXCL8	C-X-C motif chemokine ligand 8	CXCL8	3.075	Extracellular Space	cytokine	diagnosis,efficacy,prognosis,unspecified application	BMS-986253
CXCL10	C-X-C motif chemokine ligand 10	CXCL10	2.919	Extracellular Space	cytokine	diagnosis,efficacy,unspecified application	MDX-1100
CXCL12	C-X-C motif chemokine ligand 12	CXCL12	0.642	Extracellular Space	cytokine	diagnosis,efficacy,prognosis,unspecified application	NOX-A12
CXCR1	C-X-C motif chemokine receptor 1	CXCR1	2.348	Plasma Membrane	G-protein coupled receptor		2'-((4'-trifluoromethanesulfonyloxy)phenyl)-N-methanesulfonylpropionamide,repertaxin,SB-265610,SX-682
CXCR2	C-X-C motif chemokine receptor 2	CXCR2	1.823	Plasma Membrane	G-protein coupled receptor		2'-((4'-trifluoromethanesulfonyloxy)phenyl)-N-methanesulfonylpropionamide,AZD5069,navarixin,QBM076,repertaxin,SB-265610,SX-682
CXCR4	C-X-C motif chemokine receptor 4	CXCR4	1.576	Plasma Membrane	G-protein coupled receptor	diagnosis	[68Ga]pentixafor,balixafortide,BL-8040,burixafor,cladribine/cytarabine/filgrastim/idarubicin/plerixafor,filgrastim/plerixafor,GMI-1359,LY-2510924,mavorixafor,PF-06747143,plerixafor,ulocuplumab,USL311
CYP17A1	cytochrome P450 family 17 subfamily A member 1	CYP17A1	-0.212	Cytoplasm	enzyme	diagnosis	abiraterone,abiraterone acetate,abiraterone/prednisolone,CFG-920,CYP17A1 inhibitor,ketoconazole,orteronel,seviteronel
CYP2C19	cytochrome P450 family 2 subfamily C member 19	CYP2C19	-0.605	Cytoplasm	enzyme	efficacy	stiripentol
CYP3A4	cytochrome P450 family 3 subfamily A member 4	CYP3A4	-1.501	Cytoplasm	enzyme	diagnosis,efficacy,safety	cytochrome P450 3A4 inhibitor,stiripentol
CYSLTR1	cysteinyl leukotriene receptor 1	CYSLTR1	1.164	Plasma Membrane	G-protein coupled receptor		masilukast,montelukast,pranlukast,zafirlukast
DDC	dopa decarboxylase	DDC	-1.152	Cytoplasm	enzyme	diagnosis	carbidopa/entacapone/levodopa,carbidopa/levodopa,carbidopa/levodopa/tolcapone,DOPA decarboxylase inhibitor,levodopa,levodopa/pramipexole,S(-)-carbidopa
DDR1	discoidin domain receptor tyrosine kinase 1	DDR1	-0.574	Plasma Membrane	kinase	diagnosis	blinatumomab/imatinib,bosutinib/imatinib,dacomitinib,dasatinib/nilotinib,decitabine/imatinib,imatinib,imatinib/inotuzumab ozogamicin,imatinib/nilotinib,imatinib/rituximab,imatinib/sirolimus,imatinib/sorafenib,imatinib/sunitinib,nilotinib,nilotinib/rituximab,pralsetinib
DDR2	discoidin domain receptor tyrosine kinase 2	DDR2	1.055	Plasma Membrane	kinase		blinatumomab/imatinib,bosutinib/imatinib,dacomitinib,decitabine/imatinib,imatinib,imatinib/inotuzumab ozogamicin,imatinib/nilotinib,imatinib/rituximab,imatinib/sirolimus,imatinib/sorafenib,imatinib/sunitinib,regorafenib,regorafenib/sunitinib,sitravatinib
DKK1	dickkopf WNT signaling pathway inhibitor 1	DKK1	1.353	Extracellular Space	growth factor	efficacy,prognosis,unspecified application	BHQ880,DKN-01
DLD	dihydrolipoamide dehydrogenase	DLD	-0.608	Cytoplasm	enzyme		hexachlorophene
DLL4	delta like canonical Notch ligand 4	DLL4	0.507	Extracellular Space	other		MEDI0639,OMP-21M18,OMP-305B83,REGN421
DMD	dystrophin	DMD	-0.312	Plasma Membrane	other		golodirsen
DNMT1	DNA methyltransferase 1	DNMT1	0.514	Nucleus	enzyme	diagnosis	4'-thio-2'-deoxycytidine,5-azacytidine,5-azacytidine/cytarabine/decitabine,5-azacytidine/decitabine,5-azacytidine/lenalidomide,5-azacytidine/sorafenib,cladribine/cytarabine/decitabine,decitabine,decitabine/imatinib,decitabine/sorafenib,fluorocyclopentenylcytosine,MG 98
DPP4	dipeptidyl peptidase 4	DPP4	-0.72	Plasma Membrane	peptidase		alogliptin,alogliptin/INS,alogliptin/pioglitazone,begelomab,dapagliflozin/saxagliptin,DPP-4 inhibitor,empagliflozin/linagliptin,ertugliflozin/sitagliptin,INS/linagliptin,INS/saxagliptin,INS/sitagliptin,INS/vildagliptin,linagliptin,melogliptin,saxagliptin,simvastatin/sitagliptin,sitagliptin,talabostat,teneligliptin,vildagliptin
DPYD	dihydropyrimidine dehydrogenase	DPYD	0.937	Cytoplasm	enzyme	disease progression,efficacy,prognosis,safety	bevacizumab/gimeracil/irinotecan/oxonic acid/tegafur,cetuximab/gimeracil/irinotecan/oxonic acid/tegafur,dihydropyrimidine dehydrogenase inhibitor,eniluracil,gimeracil,gimeracil/irinotecan/oxonic acid/tegafur,gimeracil/oxonic acid/tegafur,tegafur/uracil,uracil
DRD5	dopamine receptor D5	DRD5	-0.359	Plasma Membrane	G-protein coupled receptor		amantadine,amitriptyline/perphenazine,apomorphine,carbidopa/entacapone/levodopa,carbidopa/levodopa,carbidopa/levodopa/tolcapone,cis-thiothixene,clozapine,dihydroergocryptine,dopamine,fenoldopam,fluphenazine,fluphenazine decanoate,fluphenazine enanthate,haloperidol,haloperidol decanoate,iloperidone,levodopa,levodopa/pramipexole,levodopa/rasagiline,lisuride,mesoridazine,octreotide/prochlorperazine,…
EDNRA	endothelin receptor type A	EDNRA	2.009	Plasma Membrane	transmembrane receptor		ambrisentan,ambrisentan/tadalafil,atrasentan,avosentan,bosentan,BSF 302146,clazosentan,fandosentan,macitentan,SB 234551,sitaxsentan,TBC 3214,YM598,zibotentan
EDNRB	endothelin receptor type B	EDNRB	0.922	Plasma Membrane	G-protein coupled receptor		atrasentan,bosentan,DEDN6526A,macitentan,sitaxsentan
EED	embryonic ectoderm development	EED	-0.237	Nucleus	transcription regulator		MAK683
EFNA4	ephrin A4	EFNA4	-0.572	Plasma Membrane	kinase		PF-06647263
EGFR	epidermal growth factor receptor	EGFR	-0.49	Plasma Membrane	kinase	diagnosis,disease progression,efficacy,prognosis,response to therapy,safety,unspecified application	11C-osimertinib,18F-PEG6-IPQA,89Zr-DFO-nimotuzumab,89Zr-panitumumab,ABBV-321,ABT-414,ABY-029,AEE 788,afatinib,afatinib/cetuximab,afatinib/dasatinib,afatinib/osimertinib,afatinib/paclitaxel,AFM24,alflutinib,allitinib,AMG 596,anastrozole/lapatinib,anastrozole/lapatinib/trastuzumab,anti-EGFR antibody,anti-EGFR monoclonal antibody GT-MAB 5.2-GEX,anti-EGFR-IL-dox,AP32788,AVID100,avitinib,AZD3759,BCA10…
EIF2AK2	eukaryotic translation initiation factor 2 alpha kinase 2	EIF2AK2	0.254	Cytoplasm	kinase		mitapivat
ENG	endoglin	ENG	1.652	Plasma Membrane	transmembrane receptor	disease progression,efficacy	carotuximab
ENPP3	ectonucleotide pyrophosphatase/phosphodiesterase 3	ENPP3	-1.041	Plasma Membrane	enzyme		AGS-16C3F,AGS-16M8F
ENTPD1	ectonucleoside triphosphate diphosphohydrolase 1	ENTPD1	1.838	Plasma Membrane	enzyme		IPH5201,TTX-030
EP300	E1A binding protein p300	EP300	0.112	Nucleus	transcription regulator		CCS1477
EPHA2	EPH receptor A2	EPHA2	1.28	Plasma Membrane	kinase	disease progression	afatinib/dasatinib,blinatumomab/dasatinib,BT5528,cytarabine/dasatinib,cytarabine/dasatinib/dexamethasone/methotrexate,cytarabine/dasatinib/filgrastim/fludarabine phosphate,cytarabine/dasatinib/filgrastim/fludarabine phosphate/idarubicin,dasatinib,dasatinib/6-mercaptopurine/methotrexate,dasatinib/dexamethasone,dasatinib/erlotinib,dasatinib/filgrastim,dasatinib/hydrocortisone,dasatinib/inotuzumab o…
EPHA3	EPH receptor A3	EPHA3	0.367	Plasma Membrane	kinase		anti-EphA3 monoclonal antibody KB004
EPHB4	EPH receptor B4	EPHB4	0.478	Plasma Membrane	kinase		JI 101,tesevatinib
ERBB2	erb-b2 receptor tyrosine kinase 2	ERBB2	-0.884	Plasma Membrane	kinase	diagnosis,disease progression,efficacy,prognosis,safety,unspecified application	188Re-NM02,68GaNOTA-anti-HER2 VHH1,89Zr-trastuzumab,99m-Tc-NM-02,99mTc-HPArk2,[68Ga]ABY-025,A166,ADCT-502,afatinib,afatinib/cetuximab,afatinib/dasatinib,afatinib/osimertinib,afatinib/paclitaxel,allitinib,alpelisib/trastuzumab emtansine,anastrozole/lapatinib,anastrozole/lapatinib/trastuzumab,anastrozole/pertuzumab/trastuzumab,anastrozole/trastuzumab,anti-ErbB2 ADC B003,anti-HER2 antibody,AP32788,A…
ERBB3	erb-b2 receptor tyrosine kinase 3	ERBB3	-1.073	Plasma Membrane	kinase	efficacy,prognosis,safety	afatinib,afatinib/cetuximab,afatinib/dasatinib,afatinib/osimertinib,afatinib/paclitaxel,AV-203,BDTX-189,CDX-3379,crizotinib/osimertinib,elgemtumab,erlotinib/osimertinib,gefitinib/osimertinib,GSK2849330,istiratumab,ISU104,lumretuzumab,MCLA-128,MEHD7945A,MM-111,osimertinib,patritumab,REGN1400,sapitinib,seribantumab,sym013,U3-1402,zirconium-89-GSK2849330,zirconium-89-labeled RO5479599
ESR1	estrogen receptor 1	ESR1	0.253	Nucleus	ligand-dependent nuclear receptor	diagnosis,disease progression,efficacy,prognosis,response to therapy,unspecified application	17-alpha-ethinylestradiol,4-hydroxytamoxifen,abemaciclib/fulvestrant,acolbifene,alpelisib/fulvestrant,anastrozole/exemestane/fulvestrant,anastrozole/exemestane/fulvestrant/tamoxifen,anastrozole/fulvestrant,anastrozole/fulvestrant/goserelin/tamoxifen,anastrozole/fulvestrant/tamoxifen,anastrozole/goserelin/tamoxifen,anastrozole/tamoxifen,ARV-471,arzoxifene,AZD9496,AZD9833,bazedoxifene,beta-estradio…
ESR2	estrogen receptor 2	ESR2	0.298	Nucleus	ligand-dependent nuclear receptor	diagnosis,efficacy,prognosis,response to therapy	17-alpha-ethinylestradiol,anastrozole/exemestane/fulvestrant,anastrozole/exemestane/fulvestrant/tamoxifen,anastrozole/fulvestrant,anastrozole/fulvestrant/goserelin/tamoxifen,anastrozole/fulvestrant/tamoxifen,anastrozole/goserelin/tamoxifen,anastrozole/tamoxifen,arzoxifene,bazedoxifene,beta-estradiol,beta-estradiol/progesterone,bevacizumab/fulvestrant,CC8490,CHF-4227,clomiphene,desogestrel/ethinyl…
ESRRG	estrogen related receptor gamma	ESRRG	-0.208	Nucleus	ligand-dependent nuclear receptor	unspecified application	diethylstilbestrol
F2	coagulation factor II, thrombin	F2	-0.236	Extracellular Space	peptidase	diagnosis,unspecified application	argatroban,aspirin/bivalirudin,aspirin/dabigatran etexilate,bivalirudin,dabigatran,dabigatran etexilate,desirudin,efegatran,enoxaparin,lepirudin,thrombin inhibitor,ulinastatin,ximelagatran
F3	coagulation factor III, tissue factor	F3	1.45	Plasma Membrane	transmembrane receptor	efficacy,unspecified application	ALT-836,tisotumab vedotin
F5	coagulation factor V	F5	0.825	Extracellular Space	other	diagnosis	drotrecogin alfa
F9	coagulation factor IX	F9	-0.14	Extracellular Space	peptidase		emicizumab
F2R	coagulation factor II thrombin receptor	F2R	1.456	Plasma Membrane	G-protein coupled receptor	disease progression	argatroban,bivalirudin,chrysalin,PAR1 inhibitor,vorapaxar
FAP	fibroblast activation protein alpha	FAP	1.518	Cytoplasm	peptidase		RO6874281,RO6874813
FASN	fatty acid synthase	FASN	0.549	Cytoplasm	enzyme	diagnosis,efficacy	3-V bioscience-2640,acarbose/orlistat,cerulenin,orlistat,TVB-2640
FCGR2A	Fc fragment of IgG receptor IIa	FCGR2A	2.148	Plasma Membrane	transmembrane receptor		IgG
FCGR2B	Fc fragment of IgG receptor IIb	FCGR2B	1.338	Plasma Membrane	transmembrane receptor		BI-1206,IgG,XmAb5871
FCGR2C	Fc fragment of IgG receptor IIc (gene/pseudogene)	FCGR2C	1.583	Plasma Membrane	transmembrane receptor		IgG
FCGR3A/FCGR3B	Fc fragment of IgG receptor IIIa	FCGR3B	2.409	Plasma Membrane	transmembrane receptor		AFM13,AFM24,IgG
FCRL5	Fc receptor like 5	FCRL5	2.045	Plasma Membrane	other		DFRF4539A
FDPS	farnesyl diphosphate synthase	FDPS	0.275	Cytoplasm	enzyme		alendronate/cholecalciferol,alendronic acid,ibandronic acid,minodronate,pamidronic acid,risedronic acid,zoledronic acid
FER	FER tyrosine kinase	FER	0.292	Cytoplasm	kinase		lorlatinib
FES	FES proto-oncogene, tyrosine kinase	FES	0.214	Cytoplasm	kinase		lorlatinib
FGF2	fibroblast growth factor 2	FGF2	1.134	Extracellular Space	growth factor	diagnosis,efficacy,prognosis	CP-547632,pentosan polysulfate,RC28-E,sucralfate,suradista
FGFR1	fibroblast growth factor receptor 1	FGFR1	0.635	Plasma Membrane	kinase	diagnosis,prognosis,unspecified application	3D185,5-azacytidine/sorafenib,ASP5878,bortezomib/sorafenib,clofarabine/cytarabine/sorafenib,crizotinib/pazopanib,cytarabine/idarubicin/sorafenib,debio 1347,decitabine/sorafenib,derazantinib,dexamethasone/lenalidomide/sorafenib,docetaxel/nintedanib,erdafitinib,everolimus/lenvatinib,everolimus/sorafenib,GSK3052230,imatinib/sorafenib,lapatinib/pazopanib,lenvatinib,lenvatinib/pembrolizumab,lucitanib,…
FGFR2	fibroblast growth factor receptor 2	FGFR2	-1.974	Plasma Membrane	kinase	diagnosis,response to therapy,unspecified application	3D185,alofanib,aprutumab ixadotin,ASP5878,BAY1179470,bortezomib/dexamethasone/thalidomide,bortezomib/thalidomide,debio 1347,derazantinib,dexamethasone/thalidomide,docetaxel/nintedanib,erdafitinib,everolimus/lenvatinib,FPA144,lenvatinib,lenvatinib/pembrolizumab,lucitanib,nintedanib,palifermin,pazopanib,pemigatinib,prednisone/thalidomide,PRN1371,regorafenib,regorafenib/sunitinib,rituximab/thalidomi…
FGFR3	fibroblast growth factor receptor 3	FGFR3	-1.211	Plasma Membrane	kinase	prognosis	3D185,ASP5878,B-701,crizotinib/pazopanib,debio 1347,derazantinib,docetaxel/nintedanib,erdafitinib,everolimus/lenvatinib,lapatinib/pazopanib,lenvatinib,lenvatinib/pembrolizumab,LY3076226,masitinib,nintedanib,pazopanib,pemigatinib,PRN1371,SAR103168,selpercatinib
FGG	fibrinogen gamma chain	FGG	-0.098	Extracellular Space	other		F2
FGR	FGR proto-oncogene, Src family tyrosine kinase	FGR	0.912	Nucleus	kinase		atezolizumab/cobimetinib/vemurafenib,binimetinib/vemurafenib,cetuximab/irinotecan/vemurafenib,cetuximab/vemurafenib,cobimetinib/vemurafenib,crizotinib/vemurafenib,dabrafenib/trametinib/vemurafenib,ipilimumab/vemurafenib,irinotecan/panitumumab/vemurafenib,pembrolizumab/vemurafenib,rebastinib,trametinib/vemurafenib,vemurafenib
FKBP1A	FKBP prolyl isomerase 1A	FKBP1A	-0.23	Cytoplasm	enzyme	unspecified application	cyclosporine A/sirolimus/tacrolimus,cyclosporine A/tacrolimus,everolimus,everolimus/exemestane,everolimus/fulvestrant,everolimus/gefitinib,everolimus/lenvatinib,everolimus/letrozole,everolimus/paclitaxel,everolimus/panobinostat,everolimus/pasireotide,everolimus/ribociclib,everolimus/sorafenib,everolimus/tamoxifen,everolimus/vandetanib,imatinib/sirolimus,lenalidomide/temsirolimus,methotrexate/siro…
FLT1	fms related receptor tyrosine kinase 1	FLT1	1.584	Plasma Membrane	kinase	diagnosis,disease progression,efficacy,prognosis,response to therapy,safety	5-azacytidine/sorafenib,avelumab/axitinib,axitinib,axitinib/pembrolizumab,bevacizumab/sorafenib,BMS-690514,bortezomib/sorafenib,cabozantinib,cabozantinib/crizotinib,cabozantinib/erlotinib,cabozantinib/nivolumab,cabozantinib/tyrosine kinase inhibitor,CEP 7055,clofarabine/cytarabine/sorafenib,crizotinib/pazopanib,cytarabine/idarubicin/sorafenib,decitabine/sorafenib,dexamethasone/lenalidomide/sorafe…
FLT3	fms related receptor tyrosine kinase 3	FLT3	0.221	Plasma Membrane	kinase	efficacy,prognosis,response to therapy,unspecified application	4G8-SDIEM,4SC-203,5-azacytidine/midostaurin,5-azacytidine/sorafenib,AGS62P1,AKN-028,amuvatinib,bevacizumab/sorafenib,bortezomib/sorafenib,bosutinib/hydroxyurea/ponatinib,bosutinib/ponatinib,brigatinib,cabozantinib,cabozantinib/crizotinib,cabozantinib/erlotinib,cabozantinib/nivolumab,cabozantinib/tyrosine kinase inhibitor,CDX-301,clofarabine/cytarabine/sorafenib,crenolanib,cytarabine/idarubicin/so…
FLT4	fms related receptor tyrosine kinase 4	FLT4	0.185	Plasma Membrane	transmembrane receptor	diagnosis,disease progression,efficacy,prognosis	5-azacytidine/sorafenib,anlotinib,avelumab/axitinib,axitinib,axitinib/pembrolizumab,bevacizumab/sorafenib,BMS-690514,bortezomib/sorafenib,cabozantinib,cabozantinib/crizotinib,cabozantinib/erlotinib,cabozantinib/nivolumab,cabozantinib/tyrosine kinase inhibitor,CEP 7055,clofarabine/cytarabine/sorafenib,crizotinib/pazopanib,cytarabine/idarubicin/sorafenib,decitabine/sorafenib,dexamethasone/lenalidom…
FN1	fibronectin 1	FN1	1.199	Extracellular Space	enzyme	diagnosis,efficacy,prognosis,unspecified application	AS1409,bifikafusp alfa,iodine I 131 anti-fibronectin antibody fragment L19-SIP,L19-IL2 monoclonal antibody-cytokine fusion protein/L19TNFalpha,L19TNFalpha,ocriplasmin
FNDC1	fibronectin type III domain containing 1	FNDC1	0.566	Plasma Membrane	other		AGS-8M4
FNTA	farnesyltransferase, CAAX box, alpha	FNTA	-0.185	Cytoplasm	enzyme		lonafarnib
FOSL1	FOS like 1, AP-1 transcription factor subunit	FOSL1	0.49	Nucleus	transcription regulator		MORAb-202
FPGS	folylpolyglutamate synthase	FPGS	0.317	Cytoplasm	enzyme		pralatrexate
FRK	fyn related Src family tyrosine kinase	FRK	-0.696	Nucleus	kinase		regorafenib,regorafenib/sunitinib
FURIN	furin, paired basic amino acid cleaving enzyme	FURIN	0.47	Cytoplasm	peptidase	unspecified application	furin inhibitor,hexa-D-arginine,nona-D-arginine amide
FYN	FYN proto-oncogene, Src family tyrosine kinase	FYN	1.426	Plasma Membrane	kinase	efficacy	afatinib/dasatinib,blinatumomab/dasatinib,dasatinib,dasatinib/erlotinib,dasatinib/filgrastim,dasatinib/inotuzumab ozogamicin,dasatinib/nilotinib,dasatinib/rituximab,JNJ-26483327
FZD1	frizzled class receptor 1	FZD1	-0.229	Plasma Membrane	G-protein coupled receptor		vantictumab
FZD5	frizzled class receptor 5	FZD5	-1.092	Plasma Membrane	G-protein coupled receptor		vantictumab,wnt-5a mimic hexapeptide foxy-5
FZD7	frizzled class receptor 7	FZD7	-0.285	Plasma Membrane	G-protein coupled receptor		vantictumab
FZD8	frizzled class receptor 8	FZD8	-0.307	Plasma Membrane	G-protein coupled receptor		vantictumab
FZD10	frizzled class receptor 10	FZD10	0.183	Plasma Membrane	G-protein coupled receptor		OTSA101-DTPA-90Y
GABRA2	gamma-aminobutyric acid type A receptor subunit alpha2	GABRA2	-1.076	Plasma Membrane	ion channel		acetaminophen/butalbital,acetaminophen/butalbital/caffeine,acetaminophen/butalbital/caffeine/codeine,adinazolam,alphadolone,alprazolam,amitriptyline/chlordiazepoxide,amobarbital,aspirin/butalbital/caffeine,aspirin/butalbital/caffeine/codeine,aspirin/meprobamate,atropine/hyoscyamine/phenobarbital/scopolamine,barbital,butabarbital,butalbital,butobarbital,chlordiazepoxide,clonazepam,clorazepate,desf…
GABRA5	gamma-aminobutyric acid type A receptor subunit alpha5	GABRA5	-0.18	Plasma Membrane	ion channel		acetaminophen/butalbital,acetaminophen/butalbital/caffeine,acetaminophen/butalbital/caffeine/codeine,adinazolam,alphadolone,alprazolam,amitriptyline/chlordiazepoxide,amobarbital,aspirin/butalbital/caffeine,aspirin/butalbital/caffeine/codeine,aspirin/meprobamate,atropine/hyoscyamine/phenobarbital/scopolamine,barbital,butabarbital,butalbital,butobarbital,chlordiazepoxide,clonazepam,clorazepate,desf…
GABRB2	gamma-aminobutyric acid type A receptor subunit beta2	GABRB2	-0.305	Plasma Membrane	ion channel		acetaminophen/butalbital,acetaminophen/butalbital/caffeine,acetaminophen/butalbital/caffeine/codeine,adinazolam,alphadolone,amobarbital,aspirin/butalbital/caffeine,aspirin/butalbital/caffeine/codeine,atropine/hyoscyamine/phenobarbital/scopolamine,butabarbital,butalbital,clonazepam,desflurane,dexamethasone/olanzapine,diazepam,diphenhydramine/midazolam,enflurane,estazolam,eszopiclone,etomidate,ezog…
GABRB3	gamma-aminobutyric acid type A receptor subunit beta3	GABRB3	-0.324	Plasma Membrane	ion channel		acetaminophen/butalbital,acetaminophen/butalbital/caffeine,acetaminophen/butalbital/caffeine/codeine,adinazolam,alphadolone,amobarbital,aspirin/butalbital/caffeine,aspirin/butalbital/caffeine/codeine,atropine/hyoscyamine/phenobarbital/scopolamine,butabarbital,butalbital,clonazepam,desflurane,dexamethasone/olanzapine,diazepam,diphenhydramine/midazolam,enflurane,estazolam,eszopiclone,etomidate,ezog…
GABRE	gamma-aminobutyric acid type A receptor subunit epsilon	GABRE	0.483	Plasma Membrane	ion channel		adinazolam,alphadolone,clonazepam,desflurane,dexamethasone/olanzapine,diazepam,diphenhydramine/midazolam,enflurane,estazolam,eszopiclone,etomidate,ezogabine,felbamate,fluoxetine/olanzapine,flurazepam,gaboxadol,halothane,isoflurane,isoniazid,lorazepam,methoxyflurane,metyrapone/oxazepam,midazolam,muscimol,nitrazepam,olanzapine,oxazepam,pagoclone,pentobarbital,phenobarbital,pregnenolone,quazepam,sec…
GABRP	gamma-aminobutyric acid type A receptor subunit pi	GABRP	1.522	Plasma Membrane	ion channel		adinazolam,alphadolone,desflurane,dexamethasone/olanzapine,diazepam,diphenhydramine/midazolam,enflurane,estazolam,eszopiclone,etomidate,felbamate,fluoxetine/olanzapine,flurazepam,halothane,isoflurane,isoniazid,lorazepam,methoxyflurane,metyrapone/oxazepam,midazolam,nitrazepam,olanzapine,oxazepam,pentobarbital,phenobarbital,quazepam,secobarbital,sevoflurane,temazepam,triazolam,zaleplon,zolpidem
GANAB	glucosidase II alpha subunit	GANAB	0.208	Cytoplasm	enzyme		miglitol
GANC	glucosidase alpha, neutral C	GANC	-0.346	Extracellular Space	enzyme		miglitol
GART	phosphoribosylglycinamide formyltransferase, phosphoribosylglycinamide synthetase, phosphoribosylaminoimidazole synthetase	GART	0.287	Cytoplasm	enzyme	prognosis,safety	bevacizumab/erlotinib/pemetrexed,bevacizumab/paclitaxel/pemetrexed,bevacizumab/pemetrexed,gemcitabine/pemetrexed,lometrexol,pelitrexol,pembrolizumab/pemetrexed,pemetrexed
GAS6	growth arrest specific 6	GAS6	-0.328	Extracellular Space	growth factor		AVB-S6-500
GGCX	gamma-glutamyl carboxylase	GGCX	0.282	Cytoplasm	enzyme		anisindione,vitamin K3
GGPS1	geranylgeranyl diphosphate synthase 1	GGPS1	-0.29	Cytoplasm	enzyme		zoledronic acid
GHR	growth hormone receptor	GHR	-1.739	Plasma Membrane	transmembrane receptor		GH1,pegvisomant,prednisone/somatotropin,somatrem
GHRHR	growth hormone releasing hormone receptor	GHRHR	-0.189	Plasma Membrane	G-protein coupled receptor		sermorelin,tesamorelin
GLA	galactosidase alpha	GLA	0.366	Cytoplasm	enzyme		migalastat
GLP2R	glucagon like peptide 2 receptor	GLP2R	-0.672	Plasma Membrane	G-protein coupled receptor		apraglutide,teduglutide
GLRA2	glycine receptor alpha 2	GLRA2	-1.731	Plasma Membrane	ion channel		caffeine/ethanol,ethanol
GLS	glutaminase	GLS	-0.48	Cytoplasm	enzyme	efficacy	telaglenastat
GMPS	guanine monophosphate synthase	GMPS	0.229	Nucleus	enzyme		glutamine amidotransferase inhibitor
GNRH1	gonadotropin releasing hormone 1	GNRH1	-0.335	Extracellular Space	other		anastrozole/fulvestrant/goserelin/tamoxifen,anastrozole/goserelin,anastrozole/goserelin/tamoxifen,bicalutamide/goserelin,exemestane/fulvestrant/goserelin/letrozole/tamoxifen,flutamide/goserelin,GNRH1,goserelin,goserelin/tamoxifen,triptorelin,zoptarelin doxorubicin
GPA33	glycoprotein A33	GPA33	-0.901	Plasma Membrane	other		iodine I 124 monoclonal antibody A33,KRN330,MGD007,monoclonal antibody A33
GPR84	G protein-coupled receptor 84	GPR84	0.891	Plasma Membrane	G-protein coupled receptor		PBI-4547
GPR119	G protein-coupled receptor 119	GPR119	-0.247	Plasma Membrane	G-protein coupled receptor		firuglipel
GRIA3	glutamate ionotropic receptor AMPA type subunit 3	GRIA3	-0.245	Plasma Membrane	ion channel		farampator,LY451395,talampanel,tezampanel
GRIN2A	glutamate ionotropic receptor NMDA type subunit 2A	GRIN2A	-0.257	Plasma Membrane	ion channel	unspecified application	1-aminocyclopropane-1-carboxylic acid,besonprodil,bicifadine,brompheniramine/dextromethorphan/pseudoephedrine,carbinoxamine/dextromethorphan/pseudoephedrine,chlorpheniramine/dextromethorphan/phenylephrine,cycloserine,delucemine,dextromethorphan,dextromethorphan/morphine,dextromethorphan/promethazine,dextromethorphan/quinidine,donepezil/memantine,felbamate,memantine,N-(2-indanyl)glycinamide,nebost…
GRIN2C	glutamate ionotropic receptor NMDA type subunit 2C	GRIN2C	-0.195	Plasma Membrane	ion channel		1-aminocyclopropane-1-carboxylic acid,besonprodil,bicifadine,brompheniramine/dextromethorphan/pseudoephedrine,carbinoxamine/dextromethorphan/pseudoephedrine,chlorpheniramine/dextromethorphan/phenylephrine,cycloserine,delucemine,dextromethorphan,dextromethorphan/morphine,dextromethorphan/promethazine,dextromethorphan/quinidine,felbamate,N-(2-indanyl)glycinamide,nebostinel,neramexane,orphenadrine,t…
GRM1	glutamate metabotropic receptor 1	GRM1	-0.175	Plasma Membrane	G-protein coupled receptor	efficacy	fasoracetam
GRM8	glutamate metabotropic receptor 8	GRM8	-0.396	Plasma Membrane	G-protein coupled receptor		fasoracetam
GSS	glutathione synthetase	GSS	-0.393	Cytoplasm	enzyme		N-acetyl-L-cysteine
GUCY1A1	guanylate cyclase 1 soluble subunit alpha 1	GUCY1A3	1.42	Cytoplasm	enzyme		isosorbide dinitrate,isosorbide-5-mononitrate,nitroprusside
GUCY1A2	guanylate cyclase 1 soluble subunit alpha 2	GUCY1A2	0.435	Cytoplasm	enzyme		isosorbide dinitrate,isosorbide-5-mononitrate,nitroprusside
GUCY1B1	guanylate cyclase 1 soluble subunit beta 1	GUCY1B3	1.158	Cytoplasm	enzyme		isosorbide dinitrate,isosorbide-5-mononitrate,nitroprusside
GUCY2C	guanylate cyclase 2C	GUCY2C	-0.999	Plasma Membrane	kinase	prognosis	dolcanatide,indusatumab vedotin,linaclotide,PF-07062119
HAVCR1	hepatitis A virus cellular receptor 1	HAVCR1	-2.122	Plasma Membrane	other	diagnosis,unspecified application	CDX-014
HAVCR2	hepatitis A virus cellular receptor 2	HAVCR2	0.533	Plasma Membrane	other	unspecified application	BGB-A425,BMS-986258,LY3321367,LY3415244,MBG453,RO7121661,Sym023,TSR-022
HBEGF	heparin binding EGF like growth factor	HBEGF	1.214	Extracellular Space	growth factor	diagnosis,unspecified application	KHK2866,U3-1565
HCAR2	hydroxycarboxylic acid receptor 2	HCAR2	1.683	Plasma Membrane	G-protein coupled receptor		atorvastatin/niacin,lovastatin/niacin,nicotinic acid,nicotinic acid/pioglitazone
HCAR3	hydroxycarboxylic acid receptor 3	HCAR3	2.163	Plasma Membrane	other		atorvastatin/niacin,lovastatin/niacin,nicotinic acid,nicotinic acid/pioglitazone
HCK	HCK proto-oncogene, Src family tyrosine kinase	HCK	0.854	Cytoplasm	kinase		bosutinib,bosutinib/hydroxyurea/ponatinib,bosutinib/imatinib,bosutinib/ponatinib,bosutinib/rituximab,rebastinib
HCRTR2	hypocretin receptor 2	HCRTR2	-0.177	Plasma Membrane	G-protein coupled receptor		lemborexant,seltorexant,suvorexant
HDAC4	histone deacetylase 4	HDAC4	0.214	Nucleus	transcription regulator		belinostat,OKI-179,pyroxamide,tributyrin
HDAC6	histone deacetylase 6	HDAC6	-0.113	Nucleus	transcription regulator	efficacy	belinostat,bortezomib/vorinostat,KA2507,pyroxamide,ricolinostat,trametinib/vorinostat,tributyrin,vorinostat
HDAC7	histone deacetylase 7	HDAC7	0.629	Nucleus	transcription regulator		belinostat,pyroxamide,tributyrin
HDAC11	histone deacetylase 11	HDAC11	-0.595	Nucleus	transcription regulator		belinostat,pyroxamide,tributyrin
HELB	DNA helicase B	HELB	0.653	Nucleus	enzyme		capecitabine/epirubicin/oxaliplatin,chlorambucil/epirubicin,cyclophosphamide/docetaxel/epirubicin,cyclophosphamide/docetaxel/epirubicin/5-fluorouracil,cyclophosphamide/docetaxel/epirubicin/5-fluorouracil/trastuzumab,cyclophosphamide/epirubicin,cyclophosphamide/epirubicin/5-fluorouracil,cyclophosphamide/epirubicin/5-fluorouracil/paclitaxel,cyclophosphamide/epirubicin/5-fluorouracil/paclitaxel/tras…
HGF	hepatocyte growth factor	HGF	1.814	Extracellular Space	growth factor	diagnosis,disease progression,efficacy,prognosis,unspecified application	bevacizumab/rilotumumab,MP0250,rilotumumab,SCH 900105,TAK-701
HIF1A	hypoxia inducible factor 1 subunit alpha	HIF1A	1.438	Nucleus	transcription regulator	diagnosis,efficacy,prognosis,response to therapy	EZN 2968,PX 478
HLA-DRB1	major histocompatibility complex, class II, DR beta 1	HLA-DRB1	1.768	Plasma Membrane	transmembrane receptor		apolizumab
HMGCR	3-hydroxy-3-methylglutaryl-CoA reductase	HMGCR	-0.697	Cytoplasm	enzyme	efficacy	amlodipine/atorvastatin,amlodipine/ezetimibe/losartan/rosuvastatin,aspirin/pravastatin,atorvastatin,atorvastatin/choline fenofibrate,atorvastatin/ezetimibe,atorvastatin/niacin,beta-hydroxy simvastatin acid,cerivastatin,crilvastatin,ezetimibe/fluvastatin,ezetimibe/rosuvastatin,ezetimibe/simvastatin,fenofibrate/simvastatin,fenofibric acid/rosuvastatin,fluvastatin,lovastatin,lovastatin/niacin,pitava…
HMOX1	heme oxygenase 1	HMOX1	-0.714	Cytoplasm	enzyme	efficacy,safety,unspecified application	tin mesoporphyrin
HPD	4-hydroxyphenylpyruvate dioxygenase	HPD	-0.152	Cytoplasm	enzyme		nitisinone
HPGD	15-hydroxyprostaglandin dehydrogenase	HPGD	-1.382	Cytoplasm	enzyme	prognosis	glycyrrhetinic acid
HPSE	heparanase	HPSE	0.611	Plasma Membrane	enzyme	efficacy	2-O,3-O-desulfated heparin,heparanase inhibitor PI-88,PG 545,roneparstat
HRH2	histamine receptor H2	HRH2	0.771	Plasma Membrane	G-protein coupled receptor		asenapine,buclizine,cimetidine,cimetidine/dexamethasone/diphenhydramine,dexamethasone/diphenhydramine/ranitidine,doxepin,epinastine,famotidine,famotidine/ibuprofen,methantheline,metiamide,nizatidine,ranitidine,tesmilifene,triprolidine
HSD3B1	hydroxy-delta-5-steroid dehydrogenase, 3 beta- and steroid delta-isomerase 1	HSD3B1	-0.642	Cytoplasm	enzyme		androstenedione,trilostane
HSD3B2	hydroxy-delta-5-steroid dehydrogenase, 3 beta- and steroid delta-isomerase 2	HSD3B2	-1.807	Cytoplasm	enzyme		trilostane
HSP90AB1	heat shock protein 90 alpha family class B member 1	HSP90AB1	0.323	Cytoplasm	enzyme		alvespimycin,cisplatin,retaspimycin,TAS-116
HSP90B1	heat shock protein 90 beta family member 1	HSP90B1	0.794	Cytoplasm	other		alvespimycin,cisplatin,retaspimycin
HSPA5	heat shock protein family A (Hsp70) member 5	HSPA5	0.692	Cytoplasm	enzyme	efficacy,unspecified application	PAT-SM6
HTR4	5-hydroxytryptamine receptor 4	HTR4	-1.058	Plasma Membrane	G-protein coupled receptor		cisapride,ergotamine,fenfluramine,prucalopride,PRX-03140,renzapride,tegaserod
HTR1B	5-hydroxytryptamine receptor 1B	HTR1B	0.191	Plasma Membrane	G-protein coupled receptor		almotriptan,asenapine,caffeine/ergotamine,dihydroergotamine,donitriptan,eletriptan,ergotamine,fenfluramine,frovatriptan,naproxen/sumatriptan,naratriptan,rizatriptan,sumatriptan,vortioxetine,zolmitriptan
HTR1D	5-hydroxytryptamine receptor 1D	HTR1D	0.967	Plasma Membrane	G-protein coupled receptor		almotriptan,caffeine/ergotamine,dihydroergotamine,donitriptan,eletriptan,ergotamine,fenfluramine,frovatriptan,naproxen/sumatriptan,naratriptan,rizatriptan,sumatriptan,vortioxetine,ziprasidone,zolmitriptan
HTR3C	5-hydroxytryptamine receptor 3C	HTR3C	-0.373	Plasma Membrane	ion channel		alosetron,cisapride,D-tubocurarine,dolasetron,ergotamine,fenfluramine,granisetron,ondansetron,palonosetron
HTR3D	5-hydroxytryptamine receptor 3D	HTR3D	-0.142	Plasma Membrane	ion channel		alosetron,cisapride,D-tubocurarine,dolasetron,ergotamine,fenfluramine,granisetron,ondansetron,palonosetron
HTR3E	5-hydroxytryptamine receptor 3E	HTR3E	-0.197	Plasma Membrane	transmembrane receptor		alosetron,cisapride,D-tubocurarine,dolasetron,ergotamine,fenfluramine,granisetron,ondansetron,palonosetron
HYAL1	hyaluronidase 1	HYAL1	0.59	Cytoplasm	enzyme		diclofenac/hyaluronic acid,hyaluronic acid,hylan
HYAL2	hyaluronidase 2	HYAL2	0.466	Cytoplasm	enzyme		diclofenac/hyaluronic acid,hyaluronic acid,hylan
ICAM1	intercellular adhesion molecule 1	ICAM1	2.2	Plasma Membrane	transmembrane receptor	diagnosis,efficacy,prognosis,unspecified application	BI-505,tyroserleutide
ICOS	inducible T cell costimulator	ICOS	1.352	Plasma Membrane	transmembrane receptor		BMS-986226,GSK3359609,JTX-2011,KY1044,MEDI-570,XmAb23104
IDH1	isocitrate dehydrogenase (NADP(+)) 1	IDH1	-0.469	Cytoplasm	enzyme	unspecified application	BAY1436032,DS-1001,IDH1 inhibitor,IDH305,ivosidenib,olutasidenib
IDH2	isocitrate dehydrogenase (NADP(+)) 2	IDH2	0.629	Cytoplasm	enzyme	unspecified application	enasidenib,TQB3455
IDO1	indoleamine 2,3-dioxygenase 1	IDO1	4.225	Cytoplasm	enzyme	disease progression,efficacy,prognosis	1-methyl-D-tryptophan,epacadostat,HTI-1090,KHK2455,linrodostat,LY3381916,MK-7162,navaximod,PF-06840003
IFNAR2	interferon alpha and beta receptor subunit 2	IFNAR2	1.094	Plasma Membrane	transmembrane receptor		bevacizumab/IFNA2A,cladribine/peginterferon alfa-2a,cladribine/recombinant interferon,cytarabine/IFNA2B,cytarabine/recombinant interferon,hydroxyurea/recombinant interferon,IFNA2,IFNA2B/ribavirin,imatinib/nilotinib/pegintron,imatinib/peginterferon alfa-2a,interferon alfa-n1,interferon alfacon-1,interferon alfacon-1/ribavirin,interferon beta-1a,interferon beta-1b,nitazoxanide/peginterferon alfa-2a…
IFNG	interferon gamma	IFNG	0.906	Extracellular Space	cytokine	diagnosis,efficacy,response to therapy,unspecified application	emapalumab
IFNGR1	interferon gamma receptor 1	IFNGR1	0.462	Plasma Membrane	transmembrane receptor		interferon gamma-1b
IL2	interleukin 2	IL2	-0.221	Extracellular Space	cytokine	diagnosis,disease progression,efficacy,response to therapy	IL-2 receptor antagonist
IL6	interleukin 6	IL6	1.938	Extracellular Space	cytokine	diagnosis,disease progression,efficacy,prognosis,response to therapy,safety,unspecified application	clazakizumab,interleukin-6 receptor inhibitor,siltuximab,tocilizumab,ziltivekimab
IL10	interleukin 10	IL10	0.364	Extracellular Space	cytokine	diagnosis,disease progression,efficacy,prognosis,response to therapy,safety,unspecified application	SCH708980
IL15	interleukin 15	IL15	0.183	Extracellular Space	cytokine	diagnosis,efficacy	ALT-803
IL27	interleukin 27	IL27	-0.146	Extracellular Space	cytokine		SRF388
IL11RA	interleukin 11 receptor subunit alpha	IL11RA	-0.28	Plasma Membrane	transmembrane receptor		BMTP11,oprelvekin
IL13RA1	interleukin 13 receptor subunit alpha 1	IL13RA1	-0.231	Plasma Membrane	transmembrane receptor		cintredekin besudotox
IL13RA2	interleukin 13 receptor subunit alpha 2	IL13RA2	1.957	Plasma Membrane	transmembrane receptor		cintredekin besudotox
IL17A	interleukin 17A	IL17A	0.555	Extracellular Space	cytokine	diagnosis,efficacy,unspecified application	ABY-035,BCD-085,bimekizumab,CJM112,ixekizumab,ixekizumab/methotrexate,methotrexate/secukinumab,secukinumab
IL17RA	interleukin 17 receptor A	IL17RA	0.351	Plasma Membrane	transmembrane receptor		brodalumab
IL1A	interleukin 1 alpha	IL1A	2.309	Extracellular Space	cytokine	efficacy,prognosis,unspecified application	MABp1
IL1B	interleukin 1 beta	IL1B	3.619	Extracellular Space	cytokine	diagnosis,efficacy,prognosis	canakinumab,canakinumab/colchicine,canakinumab/INS,canakinumab/methotrexate,gallium nitrate,gevokizumab
IL1R1	interleukin 1 receptor type 1	IL1R1	1.756	Plasma Membrane	transmembrane receptor		anakinra,anakinra/methotrexate
IL1RAP	interleukin 1 receptor accessory protein	IL1RAP	1.047	Plasma Membrane	transmembrane receptor		CAN04
IL21R	interleukin 21 receptor	IL21R	0.851	Plasma Membrane	transmembrane receptor		denenicokin
IL23A	interleukin 23 subunit alpha	IL23A	0.514	Extracellular Space	cytokine	diagnosis	guselkumab,LY3074828,risankizumab,tildrakizumab
IL2RA	interleukin 2 receptor subunit alpha	IL2RA	1.488	Plasma Membrane	transmembrane receptor	efficacy,unspecified application	aldesleukin,basiliximab,basiliximab/cyclosporine,camidanlumab tesirine,daclizumab,denileukin diftitox,LMB-2,yttrium Y 90 basiliximab,yttrium Y 90 daclizumab
IL2RB	interleukin 2 receptor subunit beta	IL2RB	0.711	Plasma Membrane	transmembrane receptor	efficacy	aldesleukin,bempegaldesleukin,daclizumab,denileukin diftitox,monoclonal antibody Mik-Beta-1
IL3RA	interleukin 3 receptor subunit alpha	IL3RA	0.802	Plasma Membrane	transmembrane receptor		CSL360,DT388IL3,EPO/sargramostim,flotetuzumab,IMGN632,JNJ-63709178,KHK2823,rituximab/sargramostim,sargramostim,SGN-CD123A,talacotuzumab,TM123,XmAb14045
IL5RA	interleukin 5 receptor subunit alpha	IL5RA	0.399	Plasma Membrane	transmembrane receptor		benralizumab
IL6R	interleukin 6 receptor	IL6R	-0.628	Plasma Membrane	transmembrane receptor	efficacy	methotrexate/sarilumab,methotrexate/tocilizumab,sarilumab,tocilizumab
IL7R	interleukin 7 receptor	IL7R	2.34	Plasma Membrane	transmembrane receptor		OSE-127,recombinant human interleukin-7
ILDR2	immunoglobulin like domain containing receptor 2	ILDR2	-0.22	Other	other		BAY1905254
IMPDH1	inosine monophosphate dehydrogenase 1	IMPDH1	0.316	Cytoplasm	enzyme		6-mercaptopurine/prednisone/thioguanine,cytarabine/daunorubicin/thioguanine,cytarabine/thioguanine,IFNA2B/ribavirin,imatinib/thioguanine,interferon alfacon-1/ribavirin,methylprednisolone/mycophenolate mofetil,mycophenolate mofetil,mycophenolate mofetil/prednisone,mycophenolic acid,nitazoxanide/peginterferon alfa-2a/ribavirin,PEG-interferon alfa-2a/ribavirin,pegintron/ribavirin,ribavirin,thioguani…
INHBA	inhibin subunit beta A	INHBA	1.702	Extracellular Space	growth factor	diagnosis	activin type 2B receptor Fc fusion protein STM 343,garetosmab
INPP5D	inositol polyphosphate-5-phosphatase D	INPP5D	1.308	Cytoplasm	phosphatase		rosiptor
INSR	insulin receptor	INSR	-0.46	Plasma Membrane	kinase	prognosis	alogliptin/INS,BMS-754807,canakinumab/INS,ceritinib,dapagliflozin/INS,dulaglutide/INS,exenatide/INS,exenatide/INS/pioglitazone,INS,INS/linagliptin,INS/lixisenatide,INS/pioglitazone,INS/protamine zinc insulin,INS/saxagliptin,INS/sitagliptin,INS/vildagliptin,insulin aspart,insulin aspart/insulin degludec,insulin aspart/insulin detemir,insulin degludec,insulin degludec/liraglutide,insulin detemir,in…
ITGA4	integrin subunit alpha 4	ITGA4	0.921	Plasma Membrane	transmembrane receptor	efficacy,prognosis	natalizumab,vedolizumab
ITGAL	integrin subunit alpha L	ITGAL	1.109	Plasma Membrane	transmembrane receptor		efalizumab
ITGAM	integrin subunit alpha M	ITGAM	0.802	Plasma Membrane	transmembrane receptor	efficacy,unspecified application	abciximab,GB1275
ITGAV	integrin subunit alpha V	ITGAV	0.631	Plasma Membrane	transmembrane receptor	diagnosis	68Ga-NOTA-BBN-RGD,abciximab,abituzumab,cilengitide,etaracizumab,fluciclatide F 18,intetumumab
ITGB3	integrin subunit beta 3	ITGB3	1.186	Plasma Membrane	transmembrane receptor	unspecified application	abciximab,cilengitide,eptifibatide,RUC-4,tirofiban,TP 9201
ITGB7	integrin subunit beta 7	ITGB7	0.474	Plasma Membrane	transmembrane receptor		vedolizumab
[truncated: 351 more rows]

## Sheet: Overlapped drug
ABCB1
[truncated: 174 more rows]

[truncated: 4 more sheets: Nonlesional_pathway, Lesional_pathway, Nonlesional_UR, Lesional_UR]
