# Supplementary material for: A dynamic single cell-based framework for digital twins to prioritize disease genes and drug targets
Source: Genome Med. 2022 May 6;14:48. doi: 10.1186/s13073-022-01048-4 (PMC9074288; doi:10.1186/s13073-022-01048-4)
Supplement: Supplementary file 14 — Additional file 14. Results for bulk data (CD) including DEGs, pathway enrichment analysis, drug targets results, and URs in lesional and non-lesional samples compared to healthy control. [file 13073_2022_1048_MOESM14_ESM.xlsx]

## Sheet: Description
Crohn's disease bulk data (GSE 75214)	Description
Nonlesional_DEG	Differentially expressed genes in nonlesional mucosa from patients with Crohn's disease
Lesional_DEG	Differentially expressed genes in lesional mucosa from patients with Crohn's disease
Nonlesional_drug	Predicted drug targets in nonlesional mucosa from patients with Crohn's disease
Lesional_drug	Predicted drug targets in lesional mucosa from patients with Crohn's disease
Overlapped drug	Overlapped predicted drug targets between nonlesional and Crohn's disease
Nonlesional_pathway	Significant pathways in nonlesional mucosa from patients with Crohn's disease
Lesional_pathway	Significant pathways in lesional mucosa from patients with Crohn's disease
Nonlesional_UR	Predicted upstream regulators in nonlesional mucosa from patients with Crohn's disease
Lesional_UR	Predicted upstream regulators in lesional mucosa from patients with Crohn's disease

## Sheet: Nonlesional_DEG
ID	Expr Log Ratio	Symbol	Entrez Gene Name	Location	Type(s)
ABCA2	-0.58	ABCA2	ATP binding cassette subfamily A member 2	Plasma Membrane	transporter
ABCG1	-0.421	ABCG1	ATP binding cassette subfamily G member 1	Plasma Membrane	transporter
ABHD12	-0.556	ABHD12	abhydrolase domain containing 12, lysophospholipase	Plasma Membrane	enzyme
ABHD14B	-0.263	ABHD14B	abhydrolase domain containing 14B	Cytoplasm	enzyme
ABHD15	-0.352	ABHD15	abhydrolase domain containing 15	Extracellular Space	other
ABHD2	0.487	ABHD2	abhydrolase domain containing 2, acylglycerol lipase	Cytoplasm	enzyme
ABHD3	0.468	ABHD3	abhydrolase domain containing 3, phospholipase	Plasma Membrane	enzyme
ABL2	0.206	ABL2	ABL proto-oncogene 2, non-receptor tyrosine kinase	Cytoplasm	kinase
ACACA	0.324	ACACA	acetyl-CoA carboxylase alpha	Cytoplasm	enzyme
ACACB	0.306	ACACB	acetyl-CoA carboxylase beta	Cytoplasm	enzyme
ACKR4	0.811	ACKR4	atypical chemokine receptor 4	Plasma Membrane	G-protein coupled receptor
ACP6	0.279	ACP6	acid phosphatase 6, lysophosphatidic	Cytoplasm	phosphatase
ACSL4	0.979	ACSL4	acyl-CoA synthetase long chain family member 4	Cytoplasm	enzyme
ACTN1	0.492	ACTN1	actinin alpha 1	Cytoplasm	transcription regulator
ACTR6	0.345	ACTR6	actin related protein 6	Nucleus	transporter
ACVR1	0.271	ACVR1	activin A receptor type 1	Plasma Membrane	kinase
ADAM9	0.449	ADAM9	ADAM metallopeptidase domain 9	Plasma Membrane	peptidase
ADAMTS2	0.296	ADAMTS2	ADAM metallopeptidase with thrombospondin type 1 motif 2	Extracellular Space	peptidase
ADAMTS9	0.524	ADAMTS9	ADAM metallopeptidase with thrombospondin type 1 motif 9	Extracellular Space	peptidase
ADCYAP1R1	-0.322	ADCYAP1R1	ADCYAP receptor type I	Plasma Membrane	G-protein coupled receptor
ADGRF1	1.185	ADGRF1	adhesion G protein-coupled receptor F1	Plasma Membrane	G-protein coupled receptor
ADGRF5	0.596	ADGRF5	adhesion G protein-coupled receptor F5	Plasma Membrane	G-protein coupled receptor
ADGRG6	0.9	ADGRG6	adhesion G protein-coupled receptor G6	Plasma Membrane	G-protein coupled receptor
ADIPOR1	-0.315	ADIPOR1	adiponectin receptor 1	Plasma Membrane	transmembrane receptor
ADRA1B	-0.507	ADRA1B	adrenoceptor alpha 1B	Plasma Membrane	G-protein coupled receptor
ADTRP	0.306	ADTRP	androgen dependent TFPI regulating protein	Plasma Membrane	enzyme
AGFG2	-0.215	AGFG2	ArfGAP with FG repeats 2	Other	other
AGT	-1.035	AGT	angiotensinogen	Extracellular Space	growth factor
AGXT2	-0.906	AGXT2	alanine--glyoxylate aminotransferase 2	Cytoplasm	enzyme
AHI1	0.429	AHI1	Abelson helper integration site 1	Cytoplasm	other
AHR	0.51	AHR	aryl hydrocarbon receptor	Nucleus	ligand-dependent nuclear receptor
AIP	-0.297	AIP	aryl hydrocarbon receptor interacting protein	Nucleus	transcription regulator
AKR1C1	0.352	AKR1C1/AKR1C2	aldo-keto reductase family 1 member C2	Cytoplasm	enzyme
ALDH1L2	0.312	ALDH1L2	aldehyde dehydrogenase 1 family member L2	Cytoplasm	enzyme
ALDOC	-1.101	ALDOC	aldolase, fructose-bisphosphate C	Cytoplasm	enzyme
ALKBH5	-0.257	ALKBH5	alkB homolog 5, RNA demethylase	Nucleus	enzyme
ALPK1	0.297	ALPK1	alpha kinase 1	Cytoplasm	kinase
AMN	-0.558	AMN	amnion associated transmembrane protein	Plasma Membrane	other
AMPD3	-0.383	AMPD3	adenosine monophosphate deaminase 3	Cytoplasm	enzyme
ANAPC16	-0.298	ANAPC16	anaphase promoting complex subunit 16	Nucleus	other
ANKFY1	0.232	ANKFY1	ankyrin repeat and FYVE domain containing 1	Cytoplasm	transcription regulator
ANKH	-0.518	ANKH	ANKH inorganic pyrophosphate transport regulator	Plasma Membrane	transporter
ANKRD27	-0.285	ANKRD27	ankyrin repeat domain 27	Cytoplasm	other
ANKRD29	-0.518	ANKRD29	ankyrin repeat domain 29	Other	other
ANKRD40	-0.258	ANKRD40	ankyrin repeat domain 40	Other	other
ANLN	0.917	ANLN	anillin actin binding protein	Cytoplasm	other
ANXA3	0.827	ANXA3	annexin A3	Cytoplasm	enzyme
ANXA5	0.618	ANXA5	annexin A5	Plasma Membrane	transporter
AOC1	-0.464	AOC1	amine oxidase copper containing 1	Extracellular Space	enzyme
AP1M1	-0.365	AP1M1	adaptor related protein complex 1 subunit mu 1	Cytoplasm	transporter
APBA3	-0.273	APBA3	amyloid beta precursor protein binding family A member 3	Cytoplasm	transporter
APBB1	-0.261	APBB1	amyloid beta precursor protein binding family B member 1	Cytoplasm	transcription regulator
APOA5	-0.211	APOA5	apolipoprotein A5	Extracellular Space	transporter
APOL2	0.296	APOL2	apolipoprotein L2	Cytoplasm	other
APOL3	0.329	APOL3	apolipoprotein L3	Cytoplasm	transporter
APOL6	0.265	APOL6	apolipoprotein L6	Extracellular Space	transporter
APOM	-0.746	APOM	apolipoprotein M	Plasma Membrane	transporter
APP	0.401	APP	amyloid beta precursor protein	Plasma Membrane	other
APPL1	-0.402	APPL1	adaptor protein, phosphotyrosine interacting with PH domain and leucine zipper 1	Cytoplasm	other
ARAF	-0.23	ARAF	A-Raf proto-oncogene, serine/threonine kinase	Cytoplasm	kinase
ARF6	-0.272	ARF6	ADP ribosylation factor 6	Plasma Membrane	transporter
ARFGEF3	0.42	ARFGEF3	ARFGEF family member 3	Other	other
ARFIP1	0.331	ARFIP1	ADP ribosylation factor interacting protein 1	Cytoplasm	other
ARHGAP11A	0.613	ARHGAP11A	Rho GTPase activating protein 11A	Cytoplasm	other
ARHGAP11B	0.466	ARHGAP11B	Rho GTPase activating protein 11B	Cytoplasm	other
ARHGAP26	0.245	ARHGAP26	Rho GTPase activating protein 26	Cytoplasm	other
ARHGAP44	0.96	ARHGAP44	Rho GTPase activating protein 44	Cytoplasm	other
ARHGDIG	-0.422	ARHGDIG	Rho GDP dissociation inhibitor gamma	Cytoplasm	other
ARHGEF38	0.413	ARHGEF38	Rho guanine nucleotide exchange factor 38	Other	other
ARHGEF39	0.269	ARHGEF39	Rho guanine nucleotide exchange factor 39	Plasma Membrane	other
ARL2-SNX15	-0.296	ARL2-SNX15	ARL2-SNX15 readthrough (NMD candidate)	Other	other
ARMC7	-0.331	ARMC7	armadillo repeat containing 7	Cytoplasm	other
ARMC9	0.34	ARMC9	armadillo repeat containing 9	Cytoplasm	other
ARMCX3	0.345	ARMCX3	armadillo repeat containing X-linked 3	Cytoplasm	other
ARNTL2	0.475	ARNTL2	aryl hydrocarbon receptor nuclear translocator like 2	Nucleus	transcription regulator
ARPC1A	0.247	ARPC1A	actin related protein 2/3 complex subunit 1A	Extracellular Space	other
ARPP19	-0.551	ARPP19	cAMP regulated phosphoprotein 19	Cytoplasm	transporter
ARRB2	-0.374	ARRB2	arrestin beta 2	Cytoplasm	other
ARRDC1-AS1	-0.237	ARRDC1-AS1	ARRDC1 antisense RNA 1	Other	other
ASCC3	0.483	ASCC3	activating signal cointegrator 1 complex subunit 3	Cytoplasm	enzyme
ASPDH	-0.44	ASPDH	aspartate dehydrogenase domain containing	Other	other
ASPH	0.499	ASPH	aspartate beta-hydroxylase	Cytoplasm	enzyme
ASPM	0.733	ASPM	assembly factor for spindle microtubules	Nucleus	other
ATAD5	0.375	ATAD5	ATPase family AAA domain containing 5	Nucleus	enzyme
ATG4D	-0.392	ATG4D	autophagy related 4D cysteine peptidase	Cytoplasm	peptidase
ATP10B	0.776	ATP10B	ATPase phospholipid transporting 10B (putative)	Plasma Membrane	transporter
ATP11A	0.399	ATP11A	ATPase phospholipid transporting 11A	Plasma Membrane	transporter
ATP13A1	-0.193	ATP13A1	ATPase 13A1	Extracellular Space	transporter
ATP5A1	0.238	ATP5F1A	ATP synthase F1 subunit alpha	Cytoplasm	transporter
ATP5G1	0.247	ATP5MC1	ATP synthase membrane subunit c locus 1	Cytoplasm	transporter
ATP6V0D2	-0.424	ATP6V0D2	ATPase H+ transporting V0 subunit d2	Cytoplasm	transporter
ATP6V1F	-0.33	ATP6V1F	ATPase H+ transporting V1 subunit F	Cytoplasm	enzyme
ATP6V1G2-DDX39B	-0.239	ATP6V1G2-DDX39B	ATP6V1G2-DDX39B readthrough (NMD candidate)	Other	other
ATP7A	0.386	ATP7A	ATPase copper transporting alpha	Plasma Membrane	transporter
ATP7B	0.55	ATP7B	ATPase copper transporting beta	Cytoplasm	transporter
ATP8B1	0.372	ATP8B1	ATPase phospholipid transporting 8B1	Plasma Membrane	transporter
AURKA	0.578	AURKA	aurora kinase A	Nucleus	kinase
B4GALT3	-0.21	B4GALT3	beta-1,4-galactosyltransferase 3	Cytoplasm	enzyme
B4GALT5	0.33	B4GALT5	beta-1,4-galactosyltransferase 5	Cytoplasm	enzyme
BACE2	0.889	BACE2	beta-secretase 2	Cytoplasm	peptidase
BAG6	-0.185	BAG6	BAG cochaperone 6	Nucleus	enzyme
BAIAP2L1	0.513	BAIAP2L1	BAR/IMD domain containing adaptor protein 2 like 1	Cytoplasm	other
BAZ2B	0.39	BAZ2B	bromodomain adjacent to zinc finger domain 2B	Extracellular Space	other
BBS5	0.246	BBS5	Bardet-Biedl syndrome 5	Cytoplasm	other
BCL11B	-0.285	BCL11B	BAF chromatin remodeling complex subunit BCL11B	Nucleus	transcription regulator
BCL2L1	-0.378	BCL2L1	BCL2 like 1	Cytoplasm	other
GLTSCR1L	-0.199	BICRAL	BRD4 interacting chromatin remodeling complex associated protein like	Nucleus	other
BIRC6	0.25	BIRC6	baculoviral IAP repeat containing 6	Cytoplasm	enzyme
BIVM-ERCC5	0.305	BIVM-ERCC5	BIVM-ERCC5 readthrough	Other	other
BLCAP	-0.309	BLCAP	BLCAP apoptosis inducing factor	Other	other
BLOC1S2	-0.279	BLOC1S2	biogenesis of lysosomal organelles complex 1 subunit 2	Cytoplasm	other
BMF	-0.582	BMF	Bcl2 modifying factor	Cytoplasm	other
BMP8A	-0.767	BMP8A	bone morphogenetic protein 8a	Extracellular Space	cytokine
BMP8B	-1.028	BMP8B	bone morphogenetic protein 8b	Extracellular Space	growth factor
BORA	0.507	BORA	BORA aurora kinase A activator	Cytoplasm	other
BORCS6	-0.308	BORCS6	BLOC-1 related complex subunit 6	Cytoplasm	other
BRCA1	0.503	BRCA1	BRCA1 DNA repair associated	Nucleus	transcription regulator
BRD9	0.179	BRD9	bromodomain containing 9	Nucleus	other
BRPF3	-0.307	BRPF3	bromodomain and PHD finger containing 3	Cytoplasm	other
BTBD6	-0.241	BTBD6	BTB domain containing 6	Cytoplasm	other
BTF3	0.209	BTF3	basic transcription factor 3	Nucleus	transcription regulator
BTN2A3P	0.321	BTN2A3P	butyrophilin subfamily 2 member A3, pseudogene	Other	other
BTN3A1	0.454	BTN3A1	butyrophilin subfamily 3 member A1	Extracellular Space	other
BTN3A3	0.625	BTN3A3	butyrophilin subfamily 3 member A3	Plasma Membrane	other
BUB1	0.732	BUB1	BUB1 mitotic checkpoint serine/threonine kinase	Nucleus	kinase
BUB1B	0.658	BUB1B	BUB1 mitotic checkpoint serine/threonine kinase B	Nucleus	kinase
C10orf62	-0.264	C10orf62	chromosome 10 open reading frame 62	Other	other
C10orf82	-0.232	C10orf82	chromosome 10 open reading frame 82	Other	other
C10orf99	-2.029	C10orf99	chromosome 10 open reading frame 99	Extracellular Space	cytokine
C11orf68	-0.256	C11orf68	chromosome 11 open reading frame 68	Other	other
C16orf54	-0.363	C16orf54	chromosome 16 open reading frame 54	Extracellular Space	other
C19orf25	-0.27	C19orf25	chromosome 19 open reading frame 25	Other	other
C1GALT1	0.478	C1GALT1	core 1 synthase, glycoprotein-N-acetylgalactosamine 3-beta-galactosyltransferase 1	Plasma Membrane	enzyme
C1orf105	-0.363	C1orf105	chromosome 1 open reading frame 105	Other	other
C1orf131	0.262	C1orf131	chromosome 1 open reading frame 131	Nucleus	other
C1orf210	-0.529	C1orf210	chromosome 1 open reading frame 210	Other	other
C2	1.111	C2	complement C2	Extracellular Space	peptidase
C20orf96	0.412	C20orf96	chromosome 20 open reading frame 96	Other	other
C2CD2L	-0.445	C2CD2L	C2CD2 like	Cytoplasm	transporter
C2orf68	-0.261	C2orf68	chromosome 2 open reading frame 68	Other	other
C3orf70	0.289	C3orf70	chromosome 3 open reading frame 70	Other	other
C4BPB	0.658	C4BPB	complement component 4 binding protein beta	Extracellular Space	other
C5	1.378	C5	complement C5	Extracellular Space	cytokine
C6orf47	-0.248	C6orf47	chromosome 6 open reading frame 47	Cytoplasm	other
C8orf49	0.973	C8orf49	chromosome 8 open reading frame 49	Other	other
C9orf129	0.242	C9orf129	chromosome 9 open reading frame 129	Other	other
C9orf78	-0.256	C9orf78	chromosome 9 open reading frame 78	Other	other
CA9	0.459	CA9	carbonic anhydrase 9	Nucleus	enzyme
CABIN1	0.344	CABIN1	calcineurin binding protein 1	Nucleus	other
CACHD1	0.386	CACHD1	cache domain containing 1	Other	other
CADPS2	0.501	CADPS2	calcium dependent secretion activator 2	Plasma Membrane	other
CAMK2D	0.304	CAMK2D	calcium/calmodulin dependent protein kinase II delta	Cytoplasm	kinase
CAMK2N1	-0.363	CAMK2N1	calcium/calmodulin dependent protein kinase II inhibitor 1	Plasma Membrane	kinase
CAPNS1	-0.289	CAPNS1	calpain small subunit 1	Cytoplasm	peptidase
CARD16	0.622	CARD16	caspase recruitment domain family member 16	Other	other
CARD6	0.673	CARD6	caspase recruitment domain family member 6	Cytoplasm	other
CASK	0.295	CASK	calcium/calmodulin dependent serine protein kinase	Plasma Membrane	kinase
CASP1	0.654	CASP1	caspase 1	Cytoplasm	peptidase
CASP10	0.985	CASP10	caspase 10	Cytoplasm	peptidase
CASP3	0.421	CASP3	caspase 3	Cytoplasm	peptidase
CATSPERB	1.094	CATSPERB	cation channel sperm associated auxiliary subunit beta	Plasma Membrane	other
CBSL	-0.409	CBS/CBSL	cystathionine beta-synthase	Cytoplasm	enzyme
CBX3	0.243	CBX3	chromobox 3	Nucleus	transcription regulator
CBX7	-0.482	CBX7	chromobox 7	Nucleus	other
CCAR1	0.355	CCAR1	cell division cycle and apoptosis regulator 1	Nucleus	transcription regulator
CCDC115	-0.281	CCDC115	coiled-coil domain containing 115	Cytoplasm	other
CCDC125	0.433	CCDC125	coiled-coil domain containing 125	Cytoplasm	other
CCDC14	0.377	CCDC14	coiled-coil domain containing 14	Cytoplasm	other
CCDC144CP	0.527	CCDC144CP	coiled-coil domain containing 144C, pseudogene	Other	other
CCDC150	0.227	CCDC150	coiled-coil domain containing 150	Other	other
CCDC182	-0.179	CCDC182	coiled-coil domain containing 182	Other	other
CCDC34	0.369	CCDC34	coiled-coil domain containing 34	Other	other
CCDC47	0.3	CCDC47	coiled-coil domain containing 47	Extracellular Space	other
CCDC58	0.344	CCDC58	coiled-coil domain containing 58	Cytoplasm	other
CCDC90B	0.244	CCDC90B	coiled-coil domain containing 90B	Cytoplasm	other
CCDC97	-0.257	CCDC97	coiled-coil domain containing 97	Other	other
CCL11	0.395	CCL11	C-C motif chemokine ligand 11	Extracellular Space	cytokine
CCL15-CCL14	-0.367	CCL15-CCL14	CCL15-CCL14 readthrough (NMD candidate)	Other	other
CCL28	1.741	CCL28	C-C motif chemokine ligand 28	Extracellular Space	cytokine
CCNA2	0.624	CCNA2	cyclin A2	Nucleus	other
CCNB1	0.853	CCNB1	cyclin B1	Cytoplasm	kinase
CCNB2	0.718	CCNB2	cyclin B2	Cytoplasm	other
CCND1	0.48	CCND1	cyclin D1	Nucleus	transcription regulator
CCND2	0.408	CCND2	cyclin D2	Nucleus	other
CCNE1	0.257	CCNE1	cyclin E1	Nucleus	transcription regulator
CCNF	0.37	CCNF	cyclin F	Nucleus	other
CCNI2	0.434	CCNI2	cyclin I family member 2	Other	other
CCNJ	0.26	CCNJ	cyclin J	Nucleus	other
CD164	-0.252	CD164	CD164 molecule	Plasma Membrane	other
CD207	-0.249	CD207	CD207 molecule	Plasma Membrane	other
CD209	-0.378	CD209	CD209 molecule	Plasma Membrane	other
CD274	0.472	CD274	CD274 molecule	Plasma Membrane	enzyme
CD55	0.85	CD55	CD55 molecule (Cromer blood group)	Plasma Membrane	other
CD7	-0.284	CD7	CD7 molecule	Plasma Membrane	other
CD8B	-0.46	CD8B	CD8b molecule	Plasma Membrane	other
CDC14A	-0.723	CDC14A	cell division cycle 14A	Nucleus	phosphatase
CDC20	0.622	CDC20	cell division cycle 20	Nucleus	other
CDC25A	0.403	CDC25A	cell division cycle 25A	Nucleus	phosphatase
CDC25B	0.716	CDC25B	cell division cycle 25B	Nucleus	phosphatase
CDC25C	0.453	CDC25C	cell division cycle 25C	Nucleus	phosphatase
CDC42EP4	-0.248	CDC42EP4	CDC42 effector protein 4	Cytoplasm	other
CDCA2	0.659	CDCA2	cell division cycle associated 2	Nucleus	other
CDHR1	-2.17	CDHR1	cadherin related family member 1	Plasma Membrane	other
CDIPT	-0.443	CDIPT	CDP-diacylglycerol--inositol 3-phosphatidyltransferase	Cytoplasm	enzyme
CDK20	-0.738	CDK20	cyclin dependent kinase 20	Nucleus	kinase
CDKL5	0.345	CDKL5	cyclin dependent kinase like 5	Nucleus	kinase
CDKN2A	-0.397	CDKN2A	cyclin dependent kinase inhibitor 2A	Nucleus	transcription regulator
CDKN3	0.747	CDKN3	cyclin dependent kinase inhibitor 3	Cytoplasm	phosphatase
CDPF1	-0.208	CDPF1	cysteine rich DPF motif domain containing 1	Extracellular Space	other
CDRT1	0.763	CDRT1	CMT1A duplicated region transcript 1	Other	other
TMEM2	0.302	CEMIP2	cell migration inducing hyaluronidase 2	Cytoplasm	enzyme
CENPE	0.738	CENPE	centromere protein E	Nucleus	other
CENPF	0.726	CENPF	centromere protein F	Nucleus	other
CENPI	0.623	CENPI	centromere protein I	Nucleus	other
CENPO	0.287	CENPO	centromere protein O	Nucleus	other
APITD1-CORT	0.235	CENPS/CENPS-CORT	centromere protein S	Nucleus	other
CENPU	0.608	CENPU	centromere protein U	Nucleus	other
CEP128	0.317	CEP128	centrosomal protein 128	Cytoplasm	other
CEP152	0.414	CEP152	centrosomal protein 152	Cytoplasm	other
CEP295	0.33	CEP295	centrosomal protein 295	Cytoplasm	other
CEP55	0.913	CEP55	centrosomal protein 55	Cytoplasm	other
CEP70	0.766	CEP70	centrosomal protein 70	Cytoplasm	other
CEP72	0.297	CEP72	centrosomal protein 72	Cytoplasm	other
CERS2	-0.339	CERS2	ceramide synthase 2	Nucleus	transcription regulator
CERS5	-0.309	CERS5	ceramide synthase 5	Cytoplasm	transcription regulator
CES5A	-0.235	CES5A	carboxylesterase 5A	Other	enzyme
CFAP221	0.365	CFAP221	cilia and flagella associated protein 221	Extracellular Space	other
CFB	0.89	CFB	complement factor B	Extracellular Space	peptidase
CFI	2.013	CFI	complement factor I	Extracellular Space	peptidase
CFTR	0.67	CFTR	CF transmembrane conductance regulator	Plasma Membrane	ion channel
CHCHD3	0.402	CHCHD3	coiled-coil-helix-coiled-coil-helix domain containing 3	Cytoplasm	transcription regulator
CHDH	-0.523	CHDH	choline dehydrogenase	Cytoplasm	enzyme
CHIC1	-0.282	CHIC1	cysteine rich hydrophobic domain 1	Plasma Membrane	other
CHMP1A	-0.254	CHMP1A	charged multivesicular body protein 1A	Extracellular Space	peptidase
CHMP7	-0.319	CHMP7	charged multivesicular body protein 7	Cytoplasm	other
CHRAC1	-0.38	CHRAC1	chromatin accessibility complex subunit 1	Nucleus	enzyme
CHRM3	0.621	CHRM3	cholinergic receptor muscarinic 3	Plasma Membrane	G-protein coupled receptor
CHRNA5	0.919	CHRNA5	cholinergic receptor nicotinic alpha 5 subunit	Plasma Membrane	transmembrane receptor
CHST4	-0.238	CHST4	carbohydrate sulfotransferase 4	Cytoplasm	enzyme
CILP	-0.281	CILP	cartilage intermediate layer protein	Extracellular Space	phosphatase
KIAA1524	0.614	CIP2A	cellular inhibitor of PP2A	Cytoplasm	other
CIPC	-0.342	CIPC	CLOCK interacting pacemaker	Nucleus	other
CIT	0.509	CIT	citron rho-interacting serine/threonine kinase	Cytoplasm	kinase
CKAP2	0.566	CKAP2	cytoskeleton associated protein 2	Cytoplasm	other
CKAP2L	0.528	CKAP2L	cytoskeleton associated protein 2 like	Cytoplasm	other
CKAP4	0.387	CKAP4	cytoskeleton associated protein 4	Cytoplasm	other
CKAP5	0.472	CKAP5	cytoskeleton associated protein 5	Nucleus	transcription regulator
CKMT2	-0.443	CKMT2	creatine kinase, mitochondrial 2	Cytoplasm	kinase
CLCN5	-0.605	CLCN5	chloride voltage-gated channel 5	Plasma Membrane	ion channel
CLCN7	-0.285	CLCN7	chloride voltage-gated channel 7	Plasma Membrane	ion channel
CLDN18	0.871	CLDN18	claudin 18	Plasma Membrane	other
CLDN3	-0.3	CLDN3	claudin 3	Plasma Membrane	transmembrane receptor
CLDN8	-1.095	CLDN8	claudin 8	Plasma Membrane	other
CLINT1	0.377	CLINT1	clathrin interactor 1	Cytoplasm	other
CLP1	-0.307	CLP1	cleavage factor polyribonucleotide kinase subunit 1	Nucleus	kinase
CLPTM1	-0.213	CLPTM1	CLPTM1 regulator of GABA type A receptor forward trafficking	Plasma Membrane	other
CLSPN	0.27	CLSPN	claspin	Nucleus	other
CLUH	0.199	CLUH	clustered mitochondria homolog	Cytoplasm	translation regulator
CMPK1	0.28	CMPK1	cytidine/uridine monophosphate kinase 1	Nucleus	kinase
CMTR2	-0.237	CMTR2	cap methyltransferase 2	Other	enzyme
CNKSR3	-0.684	CNKSR3	CNKSR family member 3	Plasma Membrane	kinase
CNTFR	-1.644	CNTFR	ciliary neurotrophic factor receptor	Plasma Membrane	transmembrane receptor
CNTN4	-0.864	CNTN4	contactin 4	Plasma Membrane	enzyme
CNTNAP3B	0.356	CNTNAP3B	contactin associated protein family member 3B	Other	other
COA3	0.46	COA3	cytochrome c oxidase assembly factor 3	Cytoplasm	other
COL15A1	0.534	COL15A1	collagen type XV alpha 1 chain	Extracellular Space	other
COL6A3	0.597	COL6A3	collagen type VI alpha 3 chain	Extracellular Space	other
COPB2	0.375	COPB2	COPI coat complex subunit beta 2	Cytoplasm	transporter
COQ2	0.33	COQ2	coenzyme Q2, polyprenyltransferase	Cytoplasm	enzyme
CPNE2	-0.903	CPNE2	copine 2	Cytoplasm	other
CPQ	-0.448	CPQ	carboxypeptidase Q	Extracellular Space	peptidase
CPTP	-0.339	CPTP	ceramide-1-phosphate transfer protein	Cytoplasm	transporter
CPXM2	-0.648	CPXM2	carboxypeptidase X, M14 family member 2	Extracellular Space	peptidase
CRABP1	-0.42	CRABP1	cellular retinoic acid binding protein 1	Cytoplasm	transporter
CREG1	-0.512	CREG1	cellular repressor of E1A stimulated genes 1	Nucleus	transcription regulator
CRELD2	0.449	CRELD2	cysteine rich with EGF like domains 2	Other	other
CRHBP	-0.241	CRHBP	corticotropin releasing hormone binding protein	Extracellular Space	other
CRIP1	-0.802	CRIP1	cysteine rich protein 1	Cytoplasm	other
CRY1	0.436	CRY1	cryptochrome circadian regulator 1	Nucleus	enzyme
CSNK2B	-0.171	CSNK2B	casein kinase 2 beta	Cytoplasm	kinase
CSRP1	-0.275	CSRP1	cysteine and glycine rich protein 1	Nucleus	other
CST3	-0.291	CST3	cystatin C	Extracellular Space	other
CTDSP1	-0.332	CTDSP1	CTD small phosphatase 1	Nucleus	phosphatase
CTDSP2	-0.248	CTDSP2	CTD small phosphatase 2	Nucleus	phosphatase
CTNNA1	0.26	CTNNA1	catenin alpha 1	Plasma Membrane	other
CTNNAL1	0.405	CTNNAL1	catenin alpha like 1	Plasma Membrane	other
CTNNBIP1	0.207	CTNNBIP1	catenin beta interacting protein 1	Cytoplasm	other
CTSD	-0.299	CTSD	cathepsin D	Cytoplasm	peptidase
CTSS	0.587	CTSS	cathepsin S	Cytoplasm	peptidase
CTTN	0.327	CTTN	cortactin	Plasma Membrane	other
CUBN	-2.119	CUBN	cubilin	Plasma Membrane	transmembrane receptor
CXCL1	0.901	CXCL1	C-X-C motif chemokine ligand 1	Extracellular Space	cytokine
CXCL6	0.457	CXCL6	C-X-C motif chemokine ligand 6	Extracellular Space	cytokine
CYB561A3	-0.268	CYB561A3	cytochrome b561 family member A3	Cytoplasm	other
CYB561D1	-0.227	CYB561D1	cytochrome b561 family member D1	Other	other
CYFIP2	-0.631	CYFIP2	cytoplasmic FMR1 interacting protein 2	Cytoplasm	other
CYP2B6	-1.106	CYP2B6	cytochrome P450 family 2 subfamily B member 6	Cytoplasm	enzyme
CYP4F3	-0.804	CYP4F3	cytochrome P450 family 4 subfamily F member 3	Cytoplasm	enzyme
DACT2	-0.246	DACT2	dishevelled binding antagonist of beta catenin 2	Cytoplasm	other
DAZAP2	-0.211	DAZAP2	DAZ associated protein 2	Nucleus	other
DCAF7	-0.19	DCAF7	DDB1 and CUL4 associated factor 7	Cytoplasm	other
DCPS	0.226	DCPS	decapping enzyme, scavenger	Nucleus	enzyme
DDX10	0.389	DDX10	DEAD-box helicase 10	Nucleus	enzyme
DEFB128	-0.28	DEFB128	defensin beta 128	Extracellular Space	other
KIAA0141	-0.209	DELE1	DAP3 binding cell death enhancer 1	Cytoplasm	other
ST5	0.555	DENND2B	DENN domain containing 2B	Cytoplasm	enzyme
DEPDC1	0.671	DEPDC1	DEP domain containing 1	Nucleus	transcription regulator
DEPDC1B	0.471	DEPDC1B	DEP domain containing 1B	Cytoplasm	other
DGCR2	-0.243	DGCR2	DiGeorge syndrome critical region gene 2	Plasma Membrane	other
DGKD	-0.262	DGKD	diacylglycerol kinase delta	Cytoplasm	kinase
DGKZ	-0.286	DGKZ	diacylglycerol kinase zeta	Cytoplasm	kinase
DHX8	0.197	DHX8	DEAH-box helicase 8	Nucleus	enzyme
DIAPH3	0.554	DIAPH3	diaphanous related formin 3	Cytoplasm	enzyme
DIO3OS	-0.308	DIO3OS	DIO3 opposite strand upstream RNA	Other	other
DLEU2	0.617	DLEU2	deleted in lymphocytic leukemia 2	Other	other
DLGAP5	0.92	DLGAP5	DLG associated protein 5	Nucleus	other
ATP5SL	-0.363	DMAC2	distal membrane arm assembly complex 2	Cytoplasm	other
DMBT1	1.482	DMBT1	deleted in malignant brain tumors 1	Plasma Membrane	transmembrane receptor
DNAJB13	-0.909	DNAJB13	DnaJ heat shock protein family (Hsp40) member B13	Cytoplasm	other
DNAJC12	0.411	DNAJC12	DnaJ heat shock protein family (Hsp40) member C12	Cytoplasm	other
DNM1	-0.429	DNM1	dynamin 1	Cytoplasm	enzyme
DNM1L	0.361	DNM1L	dynamin 1 like	Cytoplasm	enzyme
DOK3	-0.362	DOK3	docking protein 3	Cytoplasm	other
DOLPP1	-0.308	DOLPP1	dolichyldiphosphatase 1	Cytoplasm	enzyme
DONSON	0.378	DONSON	DNA replication fork stabilization factor DONSON	Extracellular Space	other
DPCD	0.292	DPCD	deleted in primary ciliary dyskinesia homolog (mouse)	Nucleus	other
DPF2	-0.188	DPF2	double PHD fingers 2	Nucleus	transcription regulator
DPP7	-0.379	DPP7	dipeptidyl peptidase 7	Cytoplasm	peptidase
DPT	-0.793	DPT	dermatopontin	Extracellular Space	other
DROSHA	0.29	DROSHA	drosha ribonuclease III	Nucleus	enzyme
DSN1	0.429	DSN1	DSN1 component of MIS12 kinetochore complex	Nucleus	other
DTYMK	0.395	DTYMK	deoxythymidylate kinase	Cytoplasm	kinase
DUOX2	3.61	DUOX2	dual oxidase 2	Plasma Membrane	enzyme
DUOXA2	2.279	DUOXA2	dual oxidase maturation factor 2	Cytoplasm	other
DVL2	-0.201	DVL2	dishevelled segment polarity protein 2	Cytoplasm	other
DYNC1H1	0.191	DYNC1H1	dynein cytoplasmic 1 heavy chain 1	Cytoplasm	peptidase
DYNC1I2	0.327	DYNC1I2	dynein cytoplasmic 1 intermediate chain 2	Cytoplasm	other
DYNLRB1	-0.218	DYNLRB1	dynein light chain roadblock-type 1	Cytoplasm	other
DYRK2	-0.381	DYRK2	dual specificity tyrosine phosphorylation regulated kinase 2	Cytoplasm	kinase
E2F3	0.611	E2F3	E2F transcription factor 3	Nucleus	transcription regulator
ECT2	0.666	ECT2	epithelial cell transforming 2	Cytoplasm	other
EDA2R	-0.298	EDA2R	ectodysplasin A2 receptor	Plasma Membrane	transmembrane receptor
EDN2	-0.64	EDN2	endothelin 2	Extracellular Space	growth factor
EHF	0.574	EHF	ETS homologous factor	Nucleus	transcription regulator
EIF1AD	-0.315	EIF1AD	eukaryotic translation initiation factor 1A domain containing	Nucleus	other
EIF4EBP1	0.414	EIF4EBP1	eukaryotic translation initiation factor 4E binding protein 1	Cytoplasm	translation regulator
EIF4ENIF1	-0.159	EIF4ENIF1	eukaryotic translation initiation factor 4E nuclear import factor 1	Cytoplasm	translation regulator
EIF4G3	0.263	EIF4G3	eukaryotic translation initiation factor 4 gamma 3	Cytoplasm	translation regulator
TSSC1	0.311	EIPR1	EARP complex and GARP complex interacting protein 1	Cytoplasm	other
KIAA1324	0.519	ELAPOR1	endosome-lysosome associated apoptosis and autophagy regulator 1	Plasma Membrane	other
ELF4	-0.404	ELF4	E74 like ETS transcription factor 4	Nucleus	transcription regulator
ELK4	-0.298	ELK4	ETS transcription factor ELK4	Nucleus	transcription regulator
ELL2	0.37	ELL2	elongation factor for RNA polymerase II 2	Nucleus	transcription regulator
ELOF1	-0.275	ELOF1	elongation factor 1 homolog	Nucleus	other
ELOVL5	-0.635	ELOVL5	ELOVL fatty acid elongase 5	Cytoplasm	enzyme
EMC10	-0.311	EMC10	ER membrane protein complex subunit 10	Cytoplasm	other
EMCN	0.584	EMCN	endomucin	Extracellular Space	other
EML2	0.376	EML2	EMAP like 2	Cytoplasm	other
EMP2	0.48	EMP2	epithelial membrane protein 2	Plasma Membrane	other
ENAH	0.499	ENAH	ENAH actin regulator	Plasma Membrane	other
ENC1	0.372	ENC1	ectodermal-neural cortex 1	Nucleus	peptidase
ENKUR	0.812	ENKUR	enkurin, TRPC channel interacting protein	Cytoplasm	other
EPPK1	0.218	EPPK1	epiplakin 1	Cytoplasm	other
ERO1B	0.499	ERO1B	endoplasmic reticulum oxidoreductase 1 beta	Cytoplasm	enzyme
DGCR14	-0.194	ESS2	ess-2 splicing factor homolog	Nucleus	other
ETS2	0.351	ETS2	ETS proto-oncogene 2, transcription factor	Nucleus	transcription regulator
ETV7	0.359	ETV7	ETS variant transcription factor 7	Nucleus	transcription regulator
EVI5	0.373	EVI5	ecotropic viral integration site 5	Cytoplasm	other
EXO1	0.392	EXO1	exonuclease 1	Nucleus	enzyme
EXOSC10	0.178	EXOSC10	exosome component 10	Nucleus	kinase
EZH2	0.462	EZH2	enhancer of zeste 2 polycomb repressive complex 2 subunit	Nucleus	transcription regulator
EZR	-0.304	EZR	ezrin	Plasma Membrane	other
F2	-0.25	F2	coagulation factor II, thrombin	Extracellular Space	peptidase
F8A3	-0.247	F8A1 (includes others)	coagulation factor VIII associated 1	Nucleus	other
FAAH	-0.294	FAAH	fatty acid amide hydrolase	Plasma Membrane	enzyme
FADS6	-0.694	FADS6	fatty acid desaturase 6	Other	enzyme
FAM102B	0.475	FAM102B	family with sequence similarity 102 member B	Other	other
FAM135A	0.454	FAM135A	family with sequence similarity 135 member A	Other	enzyme
FAM156B	0.378	FAM156A/FAM156B	family with sequence similarity 156 member A	Nucleus	other
FAM163A	-0.278	FAM163A	family with sequence similarity 163 member A	Other	other
FAM168B	-0.333	FAM168B	family with sequence similarity 168 member B	Cytoplasm	other
FAM169A	-0.739	FAM169A	family with sequence similarity 169 member A	Other	other
FAM210B	-0.205	FAM210B	family with sequence similarity 210 member B	Extracellular Space	other
FAM219A	0.192	FAM219A	family with sequence similarity 219 member A	Other	other
FAM227B	-0.151	FAM227B	family with sequence similarity 227 member B	Other	other
FAM234B	-0.472	FAM234B	family with sequence similarity 234 member B	Other	other
FAM27B	-0.478	FAM27B	family with sequence similarity 27 member B	Other	other
FAM47E-STBD1	-1.056	FAM47E-STBD1	FAM47E-STBD1 readthrough	Other	other
FAM53B	-0.254	FAM53B	family with sequence similarity 53 member B	Nucleus	other
FAM83A	0.435	FAM83A	family with sequence similarity 83 member A	Other	other
FAM83D	0.542	FAM83D	family with sequence similarity 83 member D	Cytoplasm	other
FAM98B	0.243	FAM98B	family with sequence similarity 98 member B	Nucleus	enzyme
FAM98C	-0.269	FAM98C	family with sequence similarity 98 member C	Other	other
FAP	0.432	FAP	fibroblast activation protein alpha	Cytoplasm	peptidase
FAR1	0.5	FAR1	fatty acyl-CoA reductase 1	Cytoplasm	enzyme
FAS	0.325	FAS	Fas cell surface death receptor	Plasma Membrane	transmembrane receptor
FBXO16	0.751	FBXO16	F-box protein 16	Other	other
FBXW4	-0.262	FBXW4	F-box and WD repeat domain containing 4	Cytoplasm	other
FCGR1CP	0.526	FCGR1CP	Fc fragment of IgG receptor Ic, pseudogene	Plasma Membrane	other
FCGR3B	0.997	FCGR3A/FCGR3B	Fc fragment of IgG receptor IIIa	Plasma Membrane	transmembrane receptor
FCRLA	-0.994	FCRLA	Fc receptor like A	Plasma Membrane	other
FEN1	0.364	FEN1	flap structure-specific endonuclease 1	Nucleus	enzyme
FILIP1L	0.496	FILIP1L	filamin A interacting protein 1 like	Nucleus	other
FKBP11	0.549	FKBP11	FKBP prolyl isomerase 11	Cytoplasm	enzyme
FKBP14	0.57	FKBP14	FKBP prolyl isomerase 14	Cytoplasm	enzyme
FLRT3	0.73	FLRT3	fibronectin leucine rich transmembrane protein 3	Plasma Membrane	other
FLT1	0.776	FLT1	fms related receptor tyrosine kinase 1	Plasma Membrane	kinase
FMNL2	0.426	FMNL2	formin like 2	Cytoplasm	other
FMO1	-2.081	FMO1	flavin containing dimethylaniline monoxygenase 1	Cytoplasm	enzyme
FMO3	0.389	FMO3	flavin containing dimethylaniline monoxygenase 3	Cytoplasm	enzyme
FOCAD	0.414	FOCAD	focadhesin	Plasma Membrane	other
FOLH1B	4.309	FOLH1B	folate hydrolase 1B	Cytoplasm	peptidase
FOXD1	-0.656	FOXD1	forkhead box D1	Nucleus	transcription regulator
FOXM1	0.679	FOXM1	forkhead box M1	Nucleus	transcription regulator
FOXO4	-0.352	FOXO4	forkhead box O4	Nucleus	transcription regulator
FOXRED1	0.404	FOXRED1	FAD dependent oxidoreductase domain containing 1	Cytoplasm	other
FRMD1	-0.762	FRMD1	FERM domain containing 1	Other	other
FTL	-0.329	FTL	ferritin light chain	Cytoplasm	enzyme
FUT3	0.51	FUT3	fucosyltransferase 3 (Lewis blood group)	Cytoplasm	enzyme
FZD1	-0.277	FZD1	frizzled class receptor 1	Plasma Membrane	G-protein coupled receptor
FZD3	0.556	FZD3	frizzled class receptor 3	Plasma Membrane	G-protein coupled receptor
FZD7	-0.813	FZD7	frizzled class receptor 7	Plasma Membrane	G-protein coupled receptor
GABARAP	-0.221	GABARAP	GABA type A receptor-associated protein	Cytoplasm	transporter
GAK	0.17	GAK	cyclin G associated kinase	Nucleus	kinase
GALK2	0.43	GALK2	galactokinase 2	Cytoplasm	kinase
GALNT14	-0.499	GALNT14	polypeptide N-acetylgalactosaminyltransferase 14	Cytoplasm	enzyme
GALNT3	0.404	GALNT3	polypeptide N-acetylgalactosaminyltransferase 3	Cytoplasm	enzyme
GALNT8	0.633	GALNT8	polypeptide N-acetylgalactosaminyltransferase 8	Cytoplasm	enzyme
GATA4	1.22	GATA4	GATA binding protein 4	Nucleus	transcription regulator
GBP1P1	0.481	GBP1P1	guanylate binding protein 1 pseudogene 1	Other	other
GBP2	0.542	GBP2	guanylate binding protein 2	Cytoplasm	enzyme
GBP4	1.147	GBP4	guanylate binding protein 4	Cytoplasm	enzyme
GBP7	0.342	GBP7	guanylate binding protein 7	Cytoplasm	enzyme
GDPD2	-0.916	GDPD2	glycerophosphodiester phosphodiesterase domain containing 2	Plasma Membrane	enzyme
GGT7	-0.324	GGT7	gamma-glutamyltransferase 7	Plasma Membrane	enzyme
GH1	-0.323	GH1	growth hormone 1	Extracellular Space	growth factor
GHDC	-0.278	GHDC	GH3 domain containing	Cytoplasm	other
GINS1	0.536	GINS1	GINS complex subunit 1	Nucleus	other
GIP	1.837	GIP	gastric inhibitory polypeptide	Extracellular Space	other
GIT1	-0.325	GIT1	GIT ArfGAP 1	Nucleus	kinase
GJA9-MYCBP	0.282	GJA9-MYCBP	GJA9-MYCBP readthrough	Other	other
GLIS3-AS1	-0.626	GLIS3-AS1	GLIS3 antisense RNA 1	Other	other
GLYR1	-0.303	GLYR1	glyoxylate reductase 1 homolog	Nucleus	other
GMDS	0.522	GMDS	GDP-mannose 4,6-dehydratase	Cytoplasm	enzyme
GMIP	-0.266	GMIP	GEM interacting protein	Cytoplasm	enzyme
GNAI2	-0.268	GNAI2	G protein subunit alpha i2	Plasma Membrane	enzyme
GNAS	0.164	GNAS	GNAS complex locus	Plasma Membrane	enzyme
GOLGA7	-0.221	GOLGA7	golgin A7	Cytoplasm	other
GOLGB1	0.326	GOLGB1	golgin B1	Cytoplasm	other
GOLM1	0.722	GOLM1	golgi membrane protein 1	Cytoplasm	other
GPAA1	-0.231	GPAA1	glycosylphosphatidylinositol anchor attachment 1	Cytoplasm	enzyme
GPANK1	-0.285	GPANK1	G-patch domain and ankyrin repeats 1	Nucleus	transcription regulator
GPC4	0.604	GPC4	glypican 4	Plasma Membrane	transmembrane receptor
GPCPD1	0.477	GPCPD1	glycerophosphocholine phosphodiesterase 1	Cytoplasm	enzyme
GPI	0.274	GPI	glucose-6-phosphate isomerase	Extracellular Space	enzyme
GPNMB	-0.733	GPNMB	glycoprotein nmb	Plasma Membrane	enzyme
GPR137B	0.465	GPR137B	G protein-coupled receptor 137B	Plasma Membrane	other
GPR15	-0.883	GPR15	G protein-coupled receptor 15	Plasma Membrane	G-protein coupled receptor
GPR63	0.357	GPR63	G protein-coupled receptor 63	Plasma Membrane	G-protein coupled receptor
GPX4	-0.606	GPX4	glutathione peroxidase 4	Cytoplasm	enzyme
GRB2	-0.184	GRB2	growth factor receptor bound protein 2	Cytoplasm	other
GRIK2	-0.668	GRIK2	glutamate ionotropic receptor kainate type subunit 2	Plasma Membrane	ion channel
GRN	-0.268	GRN	granulin precursor	Extracellular Space	growth factor
GRPEL2	-0.257	GRPEL2	GrpE like 2, mitochondrial	Cytoplasm	other
GSTA4	0.387	GSTA4	glutathione S-transferase alpha 4	Cytoplasm	enzyme
GSTCD	0.366	GSTCD	glutathione S-transferase C-terminal domain containing	Cytoplasm	enzyme
GSTP1	0.396	GSTP1	glutathione S-transferase pi 1	Cytoplasm	enzyme
GTF3C2	-0.238	GTF3C2	general transcription factor IIIC subunit 2	Nucleus	transcription regulator
GUCA2A	-0.933	GUCA2A	guanylate cyclase activator 2A	Extracellular Space	other
GUCA2B	-1.217	GUCA2B	guanylate cyclase activator 2B	Extracellular Space	other
HIST1H1C	0.272	H1-2	H1.2 linker histone, cluster member	Nucleus	other
HIST1H2AG	0.351	H2AC11	H2A clustered histone 11	Nucleus	other
HIST1H2AJ	0.496	H2AC14	H2A clustered histone 14	Nucleus	other
HIST1H2BG	0.342	H2BC8	H2B clustered histone 8	Nucleus	other
HIST1H3H	0.475	H3C10	H3 clustered histone 10	Nucleus	other
HIST1H3I	0.604	H3C11	H3 clustered histone 11	Nucleus	other
HIST1H3B	0.465	H3C2	H3 clustered histone 2	Nucleus	other
HDAC5	-0.398	HDAC5	histone deacetylase 5	Nucleus	transcription regulator
HEBP2	0.297	HEBP2	heme binding protein 2	Cytoplasm	other
HELB	0.33	HELB	DNA helicase B	Nucleus	enzyme
HFE	0.281	HFE	homeostatic iron regulator	Plasma Membrane	transmembrane receptor
HIF1A	0.725	HIF1A	hypoxia inducible factor 1 subunit alpha	Nucleus	transcription regulator
HINFP	-0.33	HINFP	histone H4 transcription factor	Nucleus	transcription regulator
HIP1R	0.309	HIP1R	huntingtin interacting protein 1 related	Cytoplasm	other
HLF	-0.537	HLF	HLF transcription factor, PAR bZIP family member	Nucleus	transcription regulator
HMGA1	0.212	HMGA1	high mobility group AT-hook 1	Nucleus	transcription regulator
HMGB2	0.494	HMGB2	high mobility group box 2	Nucleus	transcription regulator
HMGN3	0.47	HMGN3	high mobility group nucleosomal binding domain 3	Nucleus	other
HMMR	0.693	HMMR	hyaluronan mediated motility receptor	Plasma Membrane	transmembrane receptor
HOXA10-HOXA9	-1.057	HOXA10-HOXA9	HOXA10-HOXA9 readthrough	Other	other
HOXA5	-0.808	HOXA5	homeobox A5	Nucleus	transcription regulator
HOXA6	-1.144	HOXA6	homeobox A6	Nucleus	transcription regulator
HOXB7	-0.373	HOXB7	homeobox B7	Nucleus	transcription regulator
HOXD1	-0.368	HOXD1	homeobox D1	Nucleus	transcription regulator
HOXD3	-0.222	HOXD3	homeobox D3	Nucleus	transcription regulator
HPS1	-0.278	HPS1	HPS1 biogenesis of lysosomal organelles complex 3 subunit 1	Cytoplasm	other
HPS5	0.773	HPS5	HPS5 biogenesis of lysosomal organelles complex 2 subunit 2	Cytoplasm	other
HRH1	-0.638	HRH1	histamine receptor H1	Plasma Membrane	G-protein coupled receptor
HS1BP3	-0.244	HS1BP3	HCLS1 binding protein 3	Other	other
HSD11B2	-0.603	HSD11B2	hydroxysteroid 11-beta dehydrogenase 2	Cytoplasm	enzyme
HSD17B4	0.333	HSD17B4	hydroxysteroid 17-beta dehydrogenase 4	Cytoplasm	enzyme
HSD3B1	-1.705	HSD3B1	hydroxy-delta-5-steroid dehydrogenase, 3 beta- and steroid delta-isomerase 1	Cytoplasm	enzyme
HSP90B1	0.435	HSP90B1	heat shock protein 90 beta family member 1	Cytoplasm	other
HSPA4L	0.674	HSPA4L	heat shock protein family A (Hsp70) member 4 like	Cytoplasm	other
HTR7P1	-0.262	HTR7P1	5-hydroxytryptamine receptor 7 pseudogene 1	Other	other
HTRA1	0.376	HTRA1	HtrA serine peptidase 1	Extracellular Space	peptidase
HTT	0.185	HTT	huntingtin	Cytoplasm	transcription regulator
ICA1	0.384	ICA1	islet cell autoantigen 1	Cytoplasm	other
ID3	-0.467	ID3	inhibitor of DNA binding 3, HLH protein	Nucleus	transcription regulator
ID4	-0.349	ID4	inhibitor of DNA binding 4, HLH protein	Nucleus	transcription regulator
IDH2	0.551	IDH2	isocitrate dehydrogenase (NADP(+)) 2	Cytoplasm	enzyme
IDS	-0.494	IDS	iduronate 2-sulfatase	Cytoplasm	enzyme
IFITM10	-0.27	IFITM10	interferon induced transmembrane protein 10	Other	other
IFITM3	0.802	IFITM3	interferon induced transmembrane protein 3	Plasma Membrane	other
IFNE	0.526	IFNE	interferon epsilon	Extracellular Space	cytokine
IFT43	0.341	IFT43	intraflagellar transport 43	Cytoplasm	other
IFT81	0.317	IFT81	intraflagellar transport 81	Extracellular Space	other
IGFBP4	-0.593	IGFBP4	insulin like growth factor binding protein 4	Extracellular Space	other
IGFBP5	0.942	IGFBP5	insulin like growth factor binding protein 5	Extracellular Space	other
IGHV3-48	1.001	IGHV3-48	immunoglobulin heavy variable 3-48	Other	other
IGKC	1.089	IGKC	immunoglobulin kappa constant	Extracellular Space	other
IGSF8	-0.28	IGSF8	immunoglobulin superfamily member 8	Plasma Membrane	other
IGSF9	-0.582	IGSF9	immunoglobulin superfamily member 9	Plasma Membrane	other
IL15RA	0.288	IL15RA	interleukin 15 receptor subunit alpha	Plasma Membrane	transmembrane receptor
IL2RG	-0.481	IL2RG	interleukin 2 receptor subunit gamma	Plasma Membrane	transmembrane receptor
IL6R	-0.445	IL6R	interleukin 6 receptor	Plasma Membrane	transmembrane receptor
INO80B-WBP1	-0.233	INO80B-WBP1	INO80B-WBP1 readthrough (NMD candidate)	Other	other
INPP5J	-0.517	INPP5J	inositol polyphosphate-5-phosphatase J	Plasma Membrane	phosphatase
IQGAP3	0.629	IQGAP3	IQ motif containing GTPase activating protein 3	Plasma Membrane	other
IRAK1BP1	0.453	IRAK1BP1	interleukin 1 receptor associated kinase 1 binding protein 1	Other	other
IRF1	0.611	IRF1	interferon regulatory factor 1	Nucleus	transcription regulator
C5orf56	0.345	IRF1-AS1	IRF1 antisense RNA 1	Other	other
IRF3	-0.239	IRF3	interferon regulatory factor 3	Nucleus	transcription regulator
IRF5	-0.526	IRF5	interferon regulatory factor 5	Nucleus	transcription regulator
ITGA2	0.756	ITGA2	integrin subunit alpha 2	Plasma Membrane	transmembrane receptor
ITGB1	0.278	ITGB1	integrin subunit beta 1	Plasma Membrane	transmembrane receptor
ITGB6	0.464	ITGB6	integrin subunit beta 6	Plasma Membrane	other
ITLN1	1.136	ITLN1	intelectin 1	Plasma Membrane	other
IYD	-0.484	IYD	iodotyrosine deiodinase	Plasma Membrane	enzyme
JADE2	-0.443	JADE2	jade family PHD finger 2	Nucleus	enzyme
JAK2	0.475	JAK2	Janus kinase 2	Cytoplasm	kinase
JDP2	-0.34	JDP2	Jun dimerization protein 2	Nucleus	transcription regulator
JUND	-0.426	JUND	JunD proto-oncogene, AP-1 transcription factor subunit	Nucleus	transcription regulator
KAT8	-0.187	KAT8	lysine acetyltransferase 8	Nucleus	enzyme
KCND3	0.72	KCND3	potassium voltage-gated channel subfamily D member 3	Plasma Membrane	ion channel
KCNE3	0.835	KCNE3	potassium voltage-gated channel subfamily E regulatory subunit 3	Plasma Membrane	ion channel
KCNH6	-1.043	KCNH6	potassium voltage-gated channel subfamily H member 6	Plasma Membrane	ion channel
KDM4A	0.404	KDM4A	lysine demethylase 4A	Nucleus	transcription regulator
KDR	0.74	KDR	kinase insert domain receptor	Plasma Membrane	kinase
KHDRBS2	-0.891	KHDRBS2	KH RNA binding domain containing, signal transduction associated 2	Nucleus	other
KIAA0513	0.393	KIAA0513	KIAA0513	Other	other
KIAA0753	0.224	KIAA0753	KIAA0753	Cytoplasm	other
KIAA0895	0.446	KIAA0895	KIAA0895	Other	other
KIF13A	0.409	KIF13A	kinesin family member 13A	Cytoplasm	transporter
KIF14	0.629	KIF14	kinesin family member 14	Cytoplasm	enzyme
KIF18A	0.843	KIF18A	kinesin family member 18A	Cytoplasm	enzyme
KIF19	0.169	KIF19	kinesin family member 19	Extracellular Space	enzyme
KIF20A	0.729	KIF20A	kinesin family member 20A	Cytoplasm	other
KIF20B	0.679	KIF20B	kinesin family member 20B	Nucleus	enzyme
KIF23	0.588	KIF23	kinesin family member 23	Cytoplasm	other
KIF2C	0.451	KIF2C	kinesin family member 2C	Nucleus	other
KIF4A	0.641	KIF4A	kinesin family member 4A	Nucleus	other
KLF10	0.278	KLF10	Kruppel like factor 10	Nucleus	transcription regulator
KLF13	-0.234	KLF13	Kruppel like factor 13	Nucleus	transcription regulator
KLF16	-0.289	KLF16	Kruppel like factor 16	Nucleus	transcription regulator
KLF3-AS1	-0.302	KLF3-AS1	KLF3 antisense RNA 1	Other	other
KLHDC10	0.423	KLHDC10	kelch domain containing 10	Nucleus	other
KLHDC3	-0.284	KLHDC3	kelch domain containing 3	Cytoplasm	other
KLHL14	-0.442	KLHL14	kelch like family member 14	Cytoplasm	other
KLHL32	0.38	KLHL32	kelch like family member 32	Other	other
KNL1	0.595	KNL1	kinetochore scaffold 1	Nucleus	other
KNSTRN	0.584	KNSTRN	kinetochore localized astrin (SPAG5) binding protein	Cytoplasm	other
KNTC1	0.442	KNTC1	kinetochore associated 1	Nucleus	other
KRT18	0.394	KRT18	keratin 18	Cytoplasm	other
LAMB1	0.674	LAMB1	laminin subunit beta 1	Extracellular Space	other
LAP3	0.526	LAP3	leucine aminopeptidase 3	Cytoplasm	peptidase
LCN10	-0.293	LCN10	lipocalin 10	Extracellular Space	other
LCN2	2.778	LCN2	lipocalin 2	Extracellular Space	transporter
LDLRAD3	0.27	LDLRAD3	low density lipoprotein receptor class A domain containing 3	Plasma Membrane	other
MIR98	-0.284	let-7	microRNA let-7i	Cytoplasm	microRNA
LHFPL3	-0.213	LHFPL3	LHFPL tetraspan subfamily member 3	Other	other
LIN7A	-1.461	LIN7A	lin-7 homolog A, crumbs cell polarity complex component	Plasma Membrane	other
LIN9	0.466	LIN9	lin-9 DREAM MuvB core complex component	Nucleus	other
LINC00326	0.212	LINC00326	long intergenic non-protein coding RNA 326	Other	other
LINC00951	-0.23	LINC00951	long intergenic non-protein coding RNA 951	Other	other
LINC01558	-0.475	LINC01558	long intergenic non-protein coding RNA 1558	Other	other
LINC01597	-0.472	LINC01597	long intergenic non-protein coding RNA 1597	Other	other
LIPE	-0.498	LIPE	lipase E, hormone sensitive type	Cytoplasm	enzyme
LIPG	0.652	LIPG	lipase G, endothelial type	Extracellular Space	enzyme
LMF1	-0.263	LMF1	lipase maturation factor 1	Cytoplasm	other
LMNB1	0.475	LMNB1	lamin B1	Nucleus	other
LOC100130691	0.233	LOC100130691	uncharacterized LOC100130691	Other	other
LOC100134868	0.317	LOC100134868	uncharacterized LOC100134868	Other	other
LOC100288637	0.403	LOC100288637	OTU deubiquitinase 7A pseudogene	Other	other
LOC100505502	-0.444	LOC100505502	putative UPF0607 protein FLJ37424	Other	other
LOC102724507	-0.54	LOC102724507	uncharacterized LOC102724507	Other	other
LOC102724562	0.639	LOC102724562	macrophage stimulating 1 pseudogene	Other	other
LOC102724984	-0.417	LOC102724984	KIAA2013 pseudogene	Other	other
LOC440311	-0.439	LOC440311	NOP53 ribosome biogenesis factor pseudogene	Other	other
LONP2	0.205	LONP2	lon peptidase 2, peroxisomal	Cytoplasm	peptidase
LPAR1	-0.639	LPAR1	lysophosphatidic acid receptor 1	Plasma Membrane	G-protein coupled receptor
LPAR5	-0.363	LPAR5	lysophosphatidic acid receptor 5	Plasma Membrane	G-protein coupled receptor
LRBA	0.295	LRBA	LPS responsive beige-like anchor protein	Cytoplasm	other
LRCH4	-0.322	LRCH4	leucine rich repeats and calponin homology domain containing 4	Cytoplasm	transcription regulator
LRIG3	0.451	LRIG3	leucine rich repeats and immunoglobulin like domains 3	Extracellular Space	other
LRR1	0.324	LRR1	leucine rich repeat protein 1	Cytoplasm	enzyme
LRRC27	0.261	LRRC27	leucine rich repeat containing 27	Other	other
LRRC8B	0.366	LRRC8B	leucine rich repeat containing 8 VRAC subunit B	Plasma Membrane	transporter
LRRFIP1	0.387	LRRFIP1	LRR binding FLII interacting protein 1	Cytoplasm	transcription regulator
LTA	-0.37	LTA	lymphotoxin alpha	Extracellular Space	cytokine
LUZP6	-0.166	LUZP6	leucine zipper protein 6	Other	other
LY75-CD302	0.631	LY75-CD302	LY75-CD302 readthrough	Other	other
LYN	0.615	LYN	LYN proto-oncogene, Src family tyrosine kinase	Cytoplasm	kinase
LYPD6	0.303	LYPD6	LY6/PLAUR domain containing 6	Extracellular Space	other
MAF1	-0.199	MAF1	MAF1 homolog, negative regulator of RNA polymerase III	Nucleus	other
MAN2A2	-0.263	MAN2A2	mannosidase alpha class 2A member 2	Cytoplasm	enzyme
MAP2K7	-0.26	MAP2K7	mitogen-activated protein kinase kinase 7	Cytoplasm	kinase
MAP3K5	0.47	MAP3K5	mitogen-activated protein kinase kinase kinase 5	Cytoplasm	kinase
MAP3K7CL	-0.399	MAP3K7CL	MAP3K7 C-terminal like	Other	other
MAP4K2	-0.325	MAP4K2	mitogen-activated protein kinase kinase kinase kinase 2	Cytoplasm	kinase
MAX	-0.26	MAX	MYC associated factor X	Nucleus	transcription regulator
MBOAT1	0.501	MBOAT1	membrane bound O-acyltransferase domain containing 1	Cytoplasm	enzyme
MCM10	0.426	MCM10	minichromosome maintenance 10 replication initiation factor	Nucleus	other
MCM6	0.455	MCM6	minichromosome maintenance complex component 6	Nucleus	enzyme
MCTP1	0.453	MCTP1	multiple C2 and transmembrane domain containing 1	Cytoplasm	other
MDN1	0.397	MDN1	midasin AAA ATPase 1	Nucleus	other
MEA1	-0.454	MEA1	male-enhanced antigen 1	Cytoplasm	other
MECOM	0.898	MECOM	MDS1 and EVI1 complex locus	Nucleus	transcription regulator
MELK	0.64	MELK	maternal embryonic leucine zipper kinase	Cytoplasm	kinase
MELTF	-0.746	MELTF	melanotransferrin	Plasma Membrane	other
MEPCE	-0.383	MEPCE	methylphosphate capping enzyme	Nucleus	enzyme
METTL24	-0.855	METTL24	methyltransferase like 24	Other	other
MFSD1	-0.397	MFSD1	major facilitator superfamily domain containing 1	Other	transporter
MFSD5	-0.312	MFSD5	major facilitator superfamily domain containing 5	Other	transporter
MGAM2	0.66	MGAM2	maltase-glucoamylase 2 (putative)	Other	other
MGAT4B	-0.31	MGAT4B	alpha-1,3-mannosyl-glycoprotein 4-beta-N-acetylglucosaminyltransferase B	Cytoplasm	enzyme
MGC32805	-1.216	MGC32805	uncharacterized LOC153163	Other	other
MICALCL	-0.542	MICALCL	MICAL C-terminal like	Cytoplasm	other
MID1	0.506	MID1	midline 1	Nucleus	other
MID2	-0.425	MID2	midline 2	Cytoplasm	other
ELMSAN1	-0.289	MIDEAS	mitotic deacetylase associated SANT domain protein	Nucleus	transcription regulator
MIPEP	0.34	MIPEP	mitochondrial intermediate peptidase	Cytoplasm	peptidase
MIPOL1	0.342	MIPOL1	mirror-image polydactyly 1	Nucleus	other
MIR21	1.254	mir-21	microRNA 21	Cytoplasm	microRNA
MIR26A1	-0.236	mir-26	microRNA 26b	Cytoplasm	microRNA
MIR296	-0.282	mir-296	microRNA 296	Cytoplasm	microRNA
MIR622	0.347	mir-622	microRNA 622	Cytoplasm	microRNA
MIR9-1	-0.316	mir-9	microRNA 9-1	Cytoplasm	microRNA
MKI67	0.758	MKI67	marker of proliferation Ki-67	Nucleus	other
MKNK2	-0.462	MKNK2	MAPK interacting serine/threonine kinase 2	Cytoplasm	kinase
MLEC	0.423	MLEC	malectin	Plasma Membrane	other
MLKL	0.5	MLKL	mixed lineage kinase domain like pseudokinase	Cytoplasm	kinase
MMP1	2.218	MMP1	matrix metallopeptidase 1	Extracellular Space	peptidase
MNS1	0.503	MNS1	meiosis specific nuclear structural 1	Cytoplasm	other
MOB3A	-0.309	MOB3A	MOB kinase activator 3A	Other	other
MORC4	0.516	MORC4	MORC family CW-type zinc finger 4	Nucleus	other
MPHOSPH9	0.39	MPHOSPH9	M-phase phosphoprotein 9	Cytoplasm	other
MPP6	-1.381	MPP6	membrane palmitoylated protein 6	Plasma Membrane	kinase
MRAP2	0.879	MRAP2	melanocortin 2 receptor accessory protein 2	Cytoplasm	other
MRPL49	-0.288	MRPL49	mitochondrial ribosomal protein L49	Cytoplasm	enzyme
MRPS15	0.331	MRPS15	mitochondrial ribosomal protein S15	Cytoplasm	other
MRPS9	0.235	MRPS9	mitochondrial ribosomal protein S9	Cytoplasm	other
MS4A4A	-0.404	MS4A4A	membrane spanning 4-domains A4A	Cytoplasm	other
MST1	0.708	MST1	macrophage stimulating 1	Extracellular Space	growth factor
MST1R	0.324	MST1R	macrophage stimulating 1 receptor	Plasma Membrane	kinase
MT1A	-1.069	MT1A	metallothionein 1A	Cytoplasm	other
MT1B	-1.04	MT1B	metallothionein 1B	Cytoplasm	other
MT1DP	-0.92	MT1DP	metallothionein 1D, pseudogene	Other	other
MT1E	-0.666	MT1E	metallothionein 1E	Other	other
MT1F	-1.139	MT1F	metallothionein 1F	Other	other
MT1G	-1.218	MT1G	metallothionein 1G	Nucleus	other
MT1H	-1.731	MT1H	metallothionein 1H	Other	other
MT1HL1	-0.743	MT1HL1	metallothionein 1H like 1	Other	other
MT1IP	-0.756	MT1IP	metallothionein 1I, pseudogene	Other	other
MT1JP	-1.211	MT1JP	metallothionein 1J, pseudogene	Other	other
MT1M	-2.353	MT1M	metallothionein 1M	Other	other
MT1P3	-0.905	MT1P3	metallothionein 1 pseudogene 3	Other	other
MT1X	-1.38	MT1X	metallothionein 1X	Other	other
MT2A	-0.808	MT2A	metallothionein 2A	Cytoplasm	other
MT4	-0.399	MT4	metallothionein 4	Other	other
MTCL1	0.316	MTCL1	microtubule crosslinking factor 1	Cytoplasm	other
MTFR2	0.43	MTFR2	mitochondrial fission regulator 2	Cytoplasm	other
MTHFD2	0.685	MTHFD2	methylenetetrahydrofolate dehydrogenase (NADP+ dependent) 2, methenyltetrahydrofolate cyclohydrolase	Cytoplasm	enzyme
MTMR14	-0.197	MTMR14	myotubularin related protein 14	Cytoplasm	phosphatase
MTUS1	0.263	MTUS1	microtubule associated scaffold protein 1	Extracellular Space	other
MUC1	2.06	MUC1	mucin 1, cell surface associated	Plasma Membrane	other
MUC4	1.488	MUC4	mucin 4, cell surface associated	Plasma Membrane	other
MVB12B	-0.326	MVB12B	multivesicular body subunit 12B	Cytoplasm	other
MXRA5	1.268	MXRA5	matrix remodeling associated 5	Extracellular Space	other
MYB	0.641	MYB	MYB proto-oncogene, transcription factor	Nucleus	transcription regulator
MYH1	-0.175	MYH1	myosin heavy chain 1	Plasma Membrane	enzyme
MYO5C	0.455	MYO5C	myosin VC	Cytoplasm	other
MYO6	0.361	MYO6	myosin VI	Cytoplasm	other
MYOF	0.916	MYOF	myoferlin	Nucleus	other
MYOM3	-0.646	MYOM3	myomesin 3	Other	other
NAAA	-0.729	NAAA	N-acylethanolamine acid amidase	Cytoplasm	enzyme
NAALADL1	-1.019	NAALADL1	N-acetylated alpha-linked acidic dipeptidase like 1	Plasma Membrane	peptidase
NAB2	-0.373	NAB2	NGFI-A binding protein 2	Nucleus	transcription regulator
NAMPT	0.589	NAMPT	nicotinamide phosphoribosyltransferase	Extracellular Space	cytokine
NAT8	-1.904	NAT8	N-acetyltransferase 8 (putative)	Nucleus	transcription regulator
NAV2	0.362	NAV2	neuron navigator 2	Nucleus	enzyme
NCAPG	0.654	NCAPG	non-SMC condensin I complex subunit G	Nucleus	other
NCAPG2	0.473	NCAPG2	non-SMC condensin II complex subunit G2	Nucleus	other
NCOA7	0.458	NCOA7	nuclear receptor coactivator 7	Nucleus	transcription regulator
NCOR1	0.273	NCOR1	nuclear receptor corepressor 1	Nucleus	transcription regulator
NCS1	-0.381	NCS1	neuronal calcium sensor 1	Plasma Membrane	other
NDC1	0.544	NDC1	NDC1 transmembrane nucleoporin	Nucleus	other
NDC80	0.568	NDC80	NDC80 kinetochore complex component	Nucleus	other
NDUFS2	0.237	NDUFS2	NADH:ubiquinone oxidoreductase core subunit S2	Cytoplasm	enzyme
NEU1	-0.492	NEU1	neuraminidase 1	Cytoplasm	enzyme
NEXN	0.725	NEXN	nexilin F-actin binding protein	Plasma Membrane	other
NFE2L1	-0.252	NFE2L1	nuclear factor, erythroid 2 like 1	Nucleus	transcription regulator
NFKBIZ	1.025	NFKBIZ	NFKB inhibitor zeta	Nucleus	transcription regulator
NFS1	-0.192	NFS1	NFS1 cysteine desulfurase	Cytoplasm	enzyme
NINJ1	-0.244	NINJ1	ninjurin 1	Plasma Membrane	other
NKAIN4	-0.265	NKAIN4	sodium/potassium transporting ATPase interacting 4	Other	other
NKIRAS2	-0.283	NKIRAS2	NFKB inhibitor interacting Ras like 2	Cytoplasm	enzyme
NME7	0.297	NME7	NME/NM23 family member 7	Cytoplasm	kinase
NOMO3	0.283	NOMO1 (includes others)	NODAL modulator 1	Plasma Membrane	other
GLTSCR2	-0.304	NOP53	NOP53 ribosome biogenesis factor	Cytoplasm	other
NOS2	2.262	NOS2	nitric oxide synthase 2	Cytoplasm	enzyme
NPC1L1	2.128	NPC1L1	NPC1 like intracellular cholesterol transporter 1	Cytoplasm	transporter
NPNT	0.835	NPNT	nephronectin	Plasma Membrane	other
NQO1	0.779	NQO1	NAD(P)H quinone dehydrogenase 1	Cytoplasm	enzyme
NR2C1	0.383	NR2C1	nuclear receptor subfamily 2 group C member 1	Nucleus	transcription regulator
NSMF	-0.545	NSMF	NMDA receptor synaptonuclear signaling and neuronal migration factor	Extracellular Space	other
NUB1	0.297	NUB1	negative regulator of ubiquitin like proteins 1	Nucleus	other
NUDT14	-0.439	NUDT14	nudix hydrolase 14	Cytoplasm	phosphatase
NUDT16L1	-0.177	NUDT16L1	nudix hydrolase 16 like 1	Cytoplasm	other
NUDT4P1	-0.27	NUDT4B	nudix hydrolase 4B	Cytoplasm	other
NUP37	0.406	NUP37	nucleoporin 37	Nucleus	transporter
NUP62CL	0.245	NUP62CL	nucleoporin 62 C-terminal like	Other	other
NUP85	0.229	NUP85	nucleoporin 85	Cytoplasm	other
NUTF2	-0.826	NUTF2	nuclear transport factor 2	Nucleus	other
OCIAD2	-0.323	OCIAD2	OCIA domain containing 2	Cytoplasm	other
ODF2L	0.475	ODF2L	outer dense fiber of sperm tails 2 like	Cytoplasm	other
OGG1	-0.36	OGG1	8-oxoguanine DNA glycosylase	Nucleus	enzyme
OIP5	0.402	OIP5	Opa interacting protein 5	Nucleus	other
OLFM4	0.448	OLFM4	olfactomedin 4	Extracellular Space	other
OR2T8	-0.309	OR2T8	olfactory receptor family 2 subfamily T member 8	Plasma Membrane	G-protein coupled receptor
OR5F2P	0.264	OR5F2P	olfactory receptor family 5 subfamily F member 2 pseudogene	Other	other
OR7E37P	-0.259	OR7E37P	olfactory receptor family 7 subfamily E member 37 pseudogene	Other	other
ORAI3	-0.311	ORAI3	ORAI calcium release-activated calcium modulator 3	Other	other
ORC6	0.321	ORC6	origin recognition complex subunit 6	Nucleus	other
OSBPL8	-0.489	OSBPL8	oxysterol binding protein like 8	Plasma Membrane	transporter
OSR2	-0.835	OSR2	odd-skipped related transciption factor 2	Nucleus	transcription regulator
OTUD1	-0.407	OTUD1	OTU deubiquitinase 1	Other	peptidase
OTUD6B	0.298	OTUD6B	OTU deubiquitinase 6B	Other	peptidase
OVOL1	-0.381	OVOL1	ovo like transcriptional repressor 1	Nucleus	transcription regulator
P4HB	0.332	P4HB	prolyl 4-hydroxylase subunit beta	Cytoplasm	enzyme
PACRG	0.33	PACRG	parkin coregulated	Nucleus	other
PADI2	-1.509	PADI2	peptidyl arginine deiminase 2	Cytoplasm	enzyme
PAG1	-0.712	PAG1	phosphoprotein membrane anchor with glycosphingolipid microdomains 1	Plasma Membrane	other
PAGR1	-0.257	PAGR1	PAXIP1 associated glutamate rich protein 1	Nucleus	other
PALLD	0.443	PALLD	palladin, cytoskeletal associated protein	Plasma Membrane	other
PAM	0.558	PAM	peptidylglycine alpha-amidating monooxygenase	Plasma Membrane	enzyme
PAQR5	-1.936	PAQR5	progestin and adipoQ receptor family member 5	Other	other
PARGP1	0.447	PARGP1	poly(ADP-ribose) glycohydrolase pseudogene 1	Other	other
PARP2	0.264	PARP2	poly(ADP-ribose) polymerase 2	Nucleus	enzyme
PARPBP	0.648	PARPBP	PARP1 binding protein	Nucleus	other
PATZ1	-0.295	PATZ1	POZ/BTB and AT hook containing zinc finger 1	Nucleus	transcription regulator
PBK	0.717	PBK	PDZ binding kinase	Cytoplasm	kinase
PCBD1	-0.363	PCBD1	pterin-4 alpha-carbinolamine dehydratase 1	Nucleus	transcription regulator
PCDH11Y	-0.357	PCDH11Y	protocadherin 11 Y-linked	Other	other
PCIF1	-0.213	PCIF1	PDX1 C-terminal inhibiting factor 1	Nucleus	enzyme
KIAA0101	0.643	PCLAF	PCNA clamp associated factor	Nucleus	other
PCOLCE2	-0.269	PCOLCE2	procollagen C-endopeptidase enhancer 2	Extracellular Space	other
PCTP	0.404	PCTP	phosphatidylcholine transfer protein	Cytoplasm	transporter
PCYOX1L	-0.397	PCYOX1L	prenylcysteine oxidase 1 like	Other	other
PDE10A	0.959	PDE10A	phosphodiesterase 10A	Cytoplasm	enzyme
PDE11A	0.668	PDE11A	phosphodiesterase 11A	Cytoplasm	enzyme
PDE4D	0.283	PDE4D	phosphodiesterase 4D	Cytoplasm	enzyme
PDIA3P1	0.398	PDIA3P1	protein disulfide isomerase family A member 3 pseudogene 1	Other	other
PDIA4	0.672	PDIA4	protein disulfide isomerase family A member 4	Cytoplasm	enzyme
PDLIM2	-0.391	PDLIM2	PDZ and LIM domain 2	Cytoplasm	other
PDSS1	0.437	PDSS1	decaprenyl diphosphate synthase subunit 1	Cytoplasm	enzyme
PDXP	-0.481	PDXP	pyridoxal phosphatase	Plasma Membrane	phosphatase
PDZD11	0.202	PDZD11	PDZ domain containing 11	Extracellular Space	other
PDZK1IP1	1.062	PDZK1IP1	PDZK1 interacting protein 1	Extracellular Space	other
PDZRN3	0.357	PDZRN3	PDZ domain containing ring finger 3	Extracellular Space	enzyme
PEX12	-0.46	PEX12	peroxisomal biogenesis factor 12	Cytoplasm	other
PEX19	-0.339	PEX19	peroxisomal biogenesis factor 19	Cytoplasm	other
PFKP	0.316	PFKP	phosphofructokinase, platelet	Cytoplasm	kinase
PFN2	-1.317	PFN2	profilin 2	Cytoplasm	enzyme
PGAP2	-0.492	PGAP2	post-GPI attachment to proteins 2	Other	other
PGAP3	-0.354	PGAP3	post-GPI attachment to proteins phospholipase 3	Cytoplasm	enzyme
PGBD4	0.246	PGBD4	piggyBac transposable element derived 4	Other	other
PGM2L1	0.633	PGM2L1	phosphoglucomutase 2 like 1	Cytoplasm	enzyme
PGPEP1	-0.292	PGPEP1	pyroglutamyl-peptidase I	Cytoplasm	peptidase
PGRMC1	-0.347	PGRMC1	progesterone receptor membrane component 1	Plasma Membrane	transmembrane receptor
PHF1	-0.435	PHF1	PHD finger protein 1	Nucleus	transcription regulator
PHF14	0.265	PHF14	PHD finger protein 14	Nucleus	other
PHKA1	0.714	PHKA1	phosphorylase kinase regulatory subunit alpha 1	Cytoplasm	kinase
PHKB	0.218	PHKB	phosphorylase kinase regulatory subunit beta	Cytoplasm	kinase
PHLDB2	0.376	PHLDB2	pleckstrin homology like domain family B member 2	Cytoplasm	other
PHLDB3	-0.314	PHLDB3	pleckstrin homology like domain family B member 3	Other	other
PHTF1	0.328	PHTF1	putative homeodomain transcription factor 1	Nucleus	transcription regulator
PIGR	0.769	PIGR	polymeric immunoglobulin receptor	Plasma Membrane	transporter
PIGS	-0.409	PIGS	phosphatidylinositol glycan anchor biosynthesis class S	Cytoplasm	enzyme
PIGZ	-1.132	PIGZ	phosphatidylinositol glycan anchor biosynthesis class Z	Cytoplasm	enzyme
PIK3C2A	0.297	PIK3C2A	phosphatidylinositol-4-phosphate 3-kinase catalytic subunit type 2 alpha	Cytoplasm	kinase
PIK3R3	0.803	PIK3R3	phosphoinositide-3-kinase regulatory subunit 3	Cytoplasm	kinase
PIN1	-0.279	PIN1	peptidylprolyl cis/trans isomerase, NIMA-interacting 1	Nucleus	enzyme
PKD1L3	0.373	PKD1L3	polycystin 1 like 3, transient receptor potential channel interacting	Plasma Membrane	ion channel
PKLR	-0.499	PKLR	pyruvate kinase L/R	Cytoplasm	kinase
PKP2	0.49	PKP2	plakophilin 2	Plasma Membrane	other
PLA2G10	0.831	PLA2G10	phospholipase A2 group X	Cytoplasm	enzyme
PLA2G4A	0.657	PLA2G4A	phospholipase A2 group IVA	Cytoplasm	enzyme
PLCB1	0.537	PLCB1	phospholipase C beta 1	Cytoplasm	enzyme
PLCH1	0.42	PLCH1	phospholipase C eta 1	Cytoplasm	enzyme
PLD3	-0.257	PLD3	phospholipase D family member 3	Cytoplasm	enzyme
PLD4	-0.348	PLD4	phospholipase D family member 4	Extracellular Space	enzyme
PLEK2	0.44	PLEK2	pleckstrin 2	Plasma Membrane	other
PLEKHA2	-0.469	PLEKHA2	pleckstrin homology domain containing A2	Cytoplasm	other
PLEKHA5	0.455	PLEKHA5	pleckstrin homology domain containing A5	Cytoplasm	other
PLK1	0.59	PLK1	polo like kinase 1	Nucleus	kinase
PLOD3	-0.321	PLOD3	procollagen-lysine,2-oxoglutarate 5-dioxygenase 3	Cytoplasm	enzyme
PLPP6	-0.249	PLPP6	phospholipid phosphatase 6	Plasma Membrane	phosphatase
PLPPR4	0.242	PLPPR4	phospholipid phosphatase related 4	Plasma Membrane	phosphatase
PLS3	0.968	PLS3	plastin 3	Cytoplasm	other
PMM2	0.434	PMM2	phosphomannomutase 2	Cytoplasm	enzyme
PNKD	-0.393	PNKD	PNKD metallo-beta-lactamase domain containing	Nucleus	other
PNMA6A	-0.315	PNMA6A	PNMA family member 6A	Other	other
PNP	0.56	PNP	purine nucleoside phosphorylase	Nucleus	enzyme
PNPLA2	-0.368	PNPLA2	patatin like phospholipase domain containing 2	Cytoplasm	enzyme
PODXL	0.441	PODXL	podocalyxin like	Plasma Membrane	kinase
POLD3	0.631	POLD3	DNA polymerase delta 3, accessory subunit	Nucleus	transcription regulator
POLE4	-0.312	POLE4	DNA polymerase epsilon 4, accessory subunit	Nucleus	enzyme
POLQ	0.451	POLQ	DNA polymerase theta	Nucleus	enzyme
POMGNT1	-0.297	POMGNT1	protein O-linked mannose N-acetylglucosaminyltransferase 1 (beta 1,2-)	Cytoplasm	enzyme
POMT1	-0.387	POMT1	protein O-mannosyltransferase 1	Cytoplasm	enzyme
PPFIBP1	0.284	PPFIBP1	PPFIA binding protein 1	Plasma Membrane	other
PPM1H	0.267	PPM1H	protein phosphatase, Mg2+/Mn2+ dependent 1H	Nucleus	phosphatase
PPP1R9B	-0.275	PPP1R9B	protein phosphatase 1 regulatory subunit 9B	Cytoplasm	enzyme
PPP3CC	-0.453	PPP3CC	protein phosphatase 3 catalytic subunit gamma	Cytoplasm	phosphatase
PRC1	0.614	PRC1	protein regulator of cytokinesis 1	Nucleus	other
PRCC	-0.365	PRCC	proline rich mitotic checkpoint control factor	Nucleus	other
PRDM1	0.621	PRDM1	PR/SET domain 1	Nucleus	transcription regulator
PRDM10	0.376	PRDM10	PR/SET domain 10	Nucleus	transcription regulator
PRDM4	-0.236	PRDM4	PR/SET domain 4	Nucleus	transcription regulator
PREP	0.383	PREP	prolyl endopeptidase	Cytoplasm	peptidase
PRKCA	0.359	PRKCA	protein kinase C alpha	Cytoplasm	kinase
PROS1	0.502	PROS1	protein S	Extracellular Space	other
PRR15	-0.515	PRR15	proline rich 15	Other	other
PRRC2C	0.208	PRRC2C	proline rich coiled-coil 2C	Cytoplasm	other
PRSS12	0.36	PRSS12	serine protease 12	Extracellular Space	peptidase
FAM213B	-0.292	PRXL2B	peroxiredoxin like 2B	Cytoplasm	enzyme
PSAP	-0.214	PSAP	prosaposin	Extracellular Space	enzyme
PSD4	-0.408	PSD4	pleckstrin and Sec7 domain containing 4	Cytoplasm	other
PSKH1	-0.205	PSKH1	protein serine kinase H1	Nucleus	kinase
PSMA7	0.248	PSMA7	proteasome 20S subunit alpha 7	Cytoplasm	peptidase
PSMB8	0.399	PSMB8	proteasome 20S subunit beta 8	Cytoplasm	peptidase
PSMD14	0.437	PSMD14	proteasome 26S subunit, non-ATPase 14	Cytoplasm	peptidase
PSME2	0.349	PSME2	proteasome activator subunit 2	Cytoplasm	peptidase
PTCD3	0.29	PTCD3	pentatricopeptide repeat domain 3	Cytoplasm	other
PTK2B	-0.324	PTK2B	protein tyrosine kinase 2 beta	Cytoplasm	kinase
PTMS	-0.323	PTMS	parathymosin	Nucleus	other
PTPN14	0.334	PTPN14	protein tyrosine phosphatase non-receptor type 14	Cytoplasm	phosphatase
PTTG1	0.426	PTTG1	PTTG1 regulator of sister chromatid separation, securin	Nucleus	transcription regulator
PTTG1IP	-0.402	PTTG1IP	PTTG1 interacting protein	Nucleus	other
PXMP2	-0.543	PXMP2	peroxisomal membrane protein 2	Cytoplasm	other
PYGO2	-0.302	PYGO2	pygopus family PHD finger 2	Nucleus	other
PYY	-0.596	PYY	peptide YY	Extracellular Space	other
R3HDM2	-0.33	R3HDM2	R3H domain containing 2	Nucleus	other
RAB11A	0.296	RAB11A	RAB11A, member RAS oncogene family	Cytoplasm	enzyme
RAB26	0.26	RAB26	RAB26, member RAS oncogene family	Plasma Membrane	enzyme
RAB29	-0.565	RAB29	RAB29, member RAS oncogene family	Plasma Membrane	enzyme
RAB37	-0.454	RAB37	RAB37, member RAS oncogene family	Cytoplasm	enzyme
RAB7A	-0.235	RAB7A	RAB7A, member RAS oncogene family	Cytoplasm	enzyme
RAB8A	-0.332	RAB8A	RAB8A, member RAS oncogene family	Plasma Membrane	enzyme
RAC1	0.341	RAC1	Rac family small GTPase 1	Plasma Membrane	enzyme
RACGAP1	0.45	RACGAP1	Rac GTPase activating protein 1	Cytoplasm	transporter
RAD18	0.628	RAD18	RAD18 E3 ubiquitin protein ligase	Nucleus	other
RAD23A	-0.258	RAD23A	RAD23 homolog A, nucleotide excision repair protein	Nucleus	other
RAD54B	0.517	RAD54B	RAD54 homolog B	Nucleus	enzyme
RAD54L	0.457	RAD54L	RAD54 like	Nucleus	enzyme
RALGAPA2	0.425	RALGAPA2	Ral GTPase activating protein catalytic subunit alpha 2	Cytoplasm	other
RAPGEF1	-0.25	RAPGEF1	Rap guanine nucleotide exchange factor 1	Cytoplasm	other
RAPGEF4	0.619	RAPGEF4	Rap guanine nucleotide exchange factor 4	Cytoplasm	other
RAPGEF5	0.394	RAPGEF5	Rap guanine nucleotide exchange factor 5	Nucleus	other
RARA	-0.29	RARA	retinoic acid receptor alpha	Nucleus	ligand-dependent nuclear receptor
RASGRF1	-0.302	RASGRF1	Ras protein specific guanine nucleotide releasing factor 1	Cytoplasm	other
RASSF9	0.243	RASSF9	Ras association domain family member 9	Cytoplasm	transporter
RBM4B	-0.263	RBM4B	RNA binding motif protein 4B	Nucleus	other
RBMS2	0.514	RBMS2	RNA binding motif single stranded interacting protein 2	Nucleus	other
RBP4	0.846	RBP4	retinol binding protein 4	Extracellular Space	other
REG1A	1.222	REG1A	regenerating family member 1 alpha	Extracellular Space	growth factor
REG1B	2.27	REG1B	regenerating family member 1 beta	Extracellular Space	other
REG1CP	0.742	REG1CP	regenerating family member 1 gamma, pseudogene	Other	other
RELL1	-0.315	RELL1	RELT like 1	Plasma Membrane	other
FAM134A	-0.331	RETREG2	reticulophagy regulator family member 2	Other	other
FAM134C	-0.209	RETREG3	reticulophagy regulator family member 3	Other	other
RFC5	0.334	RFC5	replication factor C subunit 5	Nucleus	enzyme
FAM101B	-1.342	RFLNB	refilin B	Other	other
RFX7	0.352	RFX7	regulatory factor X7	Other	transcription regulator
RGS5	0.845	RGS5	regulator of G protein signaling 5	Plasma Membrane	enzyme
RHOBTB2	-1.027	RHOBTB2	Rho related BTB domain containing 2	Cytoplasm	enzyme
RHOC	-0.265	RHOC	ras homolog family member C	Plasma Membrane	enzyme
RINL	-0.198	RINL	Ras and Rab interactor like	Other	other
RNA28S5	0.181	RNA28S5	RNA, 28S ribosomal 5	Other	other
RNA45S5	0.332	RNA45S5	RNA, 45S pre-ribosomal 5	Other	other
RND1	0.451	RND1	Rho family GTPase 1	Cytoplasm	enzyme
RNF148	0.239	RNF148	ring finger protein 148	Extracellular Space	enzyme
RNF152	-0.828	RNF152	ring finger protein 152	Cytoplasm	enzyme
RNF167	-0.337	RNF167	ring finger protein 167	Cytoplasm	enzyme
RNF182	0.618	RNF182	ring finger protein 182	Cytoplasm	enzyme
RNF185	-0.589	RNF185	ring finger protein 185	Cytoplasm	enzyme
RNF186	0.733	RNF186	ring finger protein 186	Cytoplasm	enzyme
RNF187	-0.303	RNF187	ring finger protein 187	Nucleus	enzyme
RNF220	-0.237	RNF220	ring finger protein 220	Cytoplasm	enzyme
RNF5P1	-0.486	RNF5P1	ring finger protein 5 pseudogene 1	Other	other
RNPEPL1	-0.201	RNPEPL1	arginyl aminopeptidase like 1	Other	peptidase
RNVU1-4	-0.287	RNVU1-4	RNA, variant U1 small nuclear 4	Other	other
ROBO2	-0.659	ROBO2	roundabout guidance receptor 2	Plasma Membrane	transmembrane receptor
ROGDI	-0.361	ROGDI	rogdi atypical leucine zipper	Nucleus	other
ROR1	0.496	ROR1	receptor tyrosine kinase like orphan receptor 1	Plasma Membrane	kinase
RPL26L1	0.259	RPL26L1	ribosomal protein L26 like 1	Cytoplasm	other
RPN1	0.306	RPN1	ribophorin I	Cytoplasm	enzyme
RPRD1B	-0.218	RPRD1B	regulation of nuclear pre-mRNA domain containing 1B	Nucleus	other
RPS25	-0.448	RPS25	ribosomal protein S25	Cytoplasm	other
RRBP1	0.419	RRBP1	ribosome binding protein 1	Cytoplasm	other
RREB1	0.19	RREB1	ras responsive element binding protein 1	Nucleus	transcription regulator
RRNAD1	-0.349	RRNAD1	ribosomal RNA adenine dimethylase domain containing 1	Other	other
RTP4	0.397	RTP4	receptor transporter protein 4	Plasma Membrane	other
RUNX1	0.373	RUNX1	RUNX family transcription factor 1	Nucleus	transcription regulator
RXRA	-0.3	RXRA	retinoid X receptor alpha	Nucleus	ligand-dependent nuclear receptor
S100A11	0.867	S100A11	S100 calcium binding protein A11	Cytoplasm	other
SAA2	1.88	SAA2	serum amyloid A2	Extracellular Space	other
SAMD10	-0.24	SAMD10	sterile alpha motif domain containing 10	Other	other
SAMD12	0.706	SAMD12	sterile alpha motif domain containing 12	Other	other
SAMD9L	0.868	SAMD9L	sterile alpha motif domain containing 9 like	Extracellular Space	other
SAP30	0.212	SAP30	Sin3A associated protein 30	Nucleus	transcription regulator
SAP30L	-0.345	SAP30L	SAP30 like	Nucleus	transcription regulator
SARAF	-0.219	SARAF	store-operated calcium entry associated regulatory factor	Cytoplasm	other
SASS6	0.416	SASS6	SAS-6 centriolar assembly protein	Cytoplasm	other
SCARNA11	-0.347	SCARNA11	small Cajal body-specific RNA 11	Other	other
SCGN	-0.495	SCGN	secretagogin, EF-hand calcium binding protein	Cytoplasm	other
SCOC-AS1	-0.25	SCOC-AS1	SCOC antisense RNA 1	Other	other
SEC14L1	0.359	SEC14L1	SEC14 like lipid binding 1	Cytoplasm	transporter
SHFM1	0.404	SEM1	SEM1 26S proteasome complex subunit	Nucleus	peptidase
SEMA3C	0.745	SEMA3C	semaphorin 3C	Extracellular Space	other
SEMA3F	0.253	SEMA3F	semaphorin 3F	Extracellular Space	other
SEMA3G	-0.735	SEMA3G	semaphorin 3G	Cytoplasm	other
SENP2	-0.407	SENP2	SUMO specific peptidase 2	Nucleus	peptidase
SERINC3	-0.168	SERINC3	serine incorporator 3	Cytoplasm	transporter
SETD7	0.672	SETD7	SET domain containing 7, histone lysine methyltransferase	Nucleus	enzyme
SGF29	-0.217	SGF29	SAGA complex associated factor 29	Nucleus	other
SGO2	0.587	SGO2	shugoshin 2	Nucleus	other
SGPP1	-0.274	SGPP1	sphingosine-1-phosphate phosphatase 1	Cytoplasm	phosphatase
SHBG	-0.826	SHBG	sex hormone binding globulin	Extracellular Space	other
SHC2	0.205	SHC2	SHC adaptor protein 2	Cytoplasm	other
SHCBP1	0.605	SHCBP1	SHC binding and spindle associated 1	Cytoplasm	other
SIGMAR1	-0.3	SIGMAR1	sigma non-opioid intracellular receptor 1	Plasma Membrane	transmembrane receptor
SIL1	0.252	SIL1	SIL1 nucleotide exchange factor	Cytoplasm	transporter
SIPA1L1	0.25	SIPA1L1	signal induced proliferation associated 1 like 1	Cytoplasm	other
SIRPA	-0.403	SIRPA	signal regulatory protein alpha	Plasma Membrane	phosphatase
SIRT2	-0.259	SIRT2	sirtuin 2	Nucleus	transcription regulator
SIRT5	-0.204	SIRT5	sirtuin 5	Cytoplasm	enzyme
SIT1	-0.652	SIT1	signaling threshold regulating transmembrane adaptor 1	Plasma Membrane	other
SKA2	0.509	SKA2	spindle and kinetochore associated complex subunit 2	Nucleus	other
SKA3	0.627	SKA3	spindle and kinetochore associated complex subunit 3	Nucleus	other
SLC10A2	-1.943	SLC10A2	solute carrier family 10 member 2	Plasma Membrane	transporter
SLC11A2	0.213	SLC11A2	solute carrier family 11 member 2	Plasma Membrane	transporter
SLC13A1	-2.978	SLC13A1	solute carrier family 13 member 1	Plasma Membrane	transporter
SLC16A9	-0.948	SLC16A9	solute carrier family 16 member 9	Other	other
SLC18B1	0.357	SLC18B1	solute carrier family 18 member B1	Other	other
SLC23A3	-1.137	SLC23A3	solute carrier family 23 member 3	Other	transporter
SLC25A1	-0.322	SLC25A1	solute carrier family 25 member 1	Other	transporter
SLC25A23	-0.383	SLC25A23	solute carrier family 25 member 23	Cytoplasm	transporter
SLC25A37	0.455	SLC25A37	solute carrier family 25 member 37	Cytoplasm	transporter
SLC25A42	-0.309	SLC25A42	solute carrier family 25 member 42	Cytoplasm	transporter
SLC25A45	-0.428	SLC25A45	solute carrier family 25 member 45	Cytoplasm	transporter
SLC25A6	-0.261	SLC25A6	solute carrier family 25 member 6	Cytoplasm	transporter
SLC28A2	-0.962	SLC28A2	solute carrier family 28 member 2	Plasma Membrane	transporter
SLC28A3	0.454	SLC28A3	solute carrier family 28 member 3	Plasma Membrane	transporter
SLC2A4RG	-0.21	SLC2A4RG	SLC2A4 regulator	Cytoplasm	transcription regulator
SLC38A4	-0.48	SLC38A4	solute carrier family 38 member 4	Plasma Membrane	transporter
SLC39A1	-0.369	SLC39A1	solute carrier family 39 member 1	Plasma Membrane	transporter
SLC39A5	-0.526	SLC39A5	solute carrier family 39 member 5	Plasma Membrane	transporter
SLC41A3	-0.246	SLC41A3	solute carrier family 41 member 3	Plasma Membrane	transporter
SLC48A1	-0.378	SLC48A1	solute carrier family 48 member 1	Cytoplasm	transporter
SLC52A3	-0.779	SLC52A3	solute carrier family 52 member 3	Plasma Membrane	transporter
SLC6A10PB	-0.51	SLC6A10PB	solute carrier family 6 member 8 pseudogene	Other	other
SLC6A14	2.353	SLC6A14	solute carrier family 6 member 14	Plasma Membrane	transporter
SLC6A16	-0.412	SLC6A16	solute carrier family 6 member 16	Plasma Membrane	transporter
SLC6A20	-0.758	SLC6A20	solute carrier family 6 member 20	Plasma Membrane	transporter
SLC6A8	-0.414	SLC6A8	solute carrier family 6 member 8	Cytoplasm	transporter
SLC8B1	-0.283	SLC8B1	solute carrier family 8 member B1	Plasma Membrane	transporter
SMAD7	-0.44	SMAD7	SMAD family member 7	Nucleus	transcription regulator
SMARCA1	0.302	SMARCA1	SWI/SNF related, matrix associated, actin dependent regulator of chromatin, subfamily a, member 1	Nucleus	transcription regulator
SMARCD1	-0.196	SMARCD1	SWI/SNF related, matrix associated, actin dependent regulator of chromatin, subfamily d, member 1	Nucleus	transcription regulator
SMCR8	-0.202	SMCR8	SMCR8-C9orf72 complex subunit	Nucleus	other
SMIM11A	-0.229	SMIM11A	small integral membrane protein 11A	Plasma Membrane	other
SND1	0.286	SND1	staphylococcal nuclease and tudor domain containing 1	Nucleus	enzyme
SNORA71C	0.49	SNORA71C	small nucleolar RNA, H/ACA box 71C	Other	other
SNORD109B	-0.561	SNORD109B	small nucleolar RNA, C/D box 109B	Other	other
SNORD116-1	-0.859	SNORD116-1	small nucleolar RNA, C/D box 116-1	Other	other
SNORD116-11	-0.546	SNORD116-11	small nucleolar RNA, C/D box 116-11	Other	other
SNORD116-13	-0.425	SNORD116-13	small nucleolar RNA, C/D box 116-13	Other	other
SNORD116-25	-0.649	SNORD116-25	small nucleolar RNA, C/D box 116-25	Other	other
SNORD116-26	-0.862	SNORD116-26	small nucleolar RNA, C/D box 116-26	Other	other
SNORD116-27	-0.529	SNORD116-27	small nucleolar RNA, C/D box 116-27	Other	other
SNORD116-29	-0.873	SNORD116-29	small nucleolar RNA, C/D box 116-29	Other	other
SNORD116-4	-0.923	SNORD116-4	small nucleolar RNA, C/D box 116-4	Other	other
SNORD116-9	-0.793	SNORD116-9	small nucleolar RNA, C/D box 116-9	Other	other
SNORD117	-0.498	SNORD117	small nucleolar RNA, C/D box 117	Other	other
SNORD32B	-0.301	SNORD32B	small nucleolar RNA, C/D box 32B	Other	other
SNORD36B	-0.614	SNORD36B	small nucleolar RNA, C/D box 36B	Other	other
SNORD43	-0.689	SNORD43	small nucleolar RNA, C/D box 43	Other	other
SNORD53	-0.62	SNORD53	small nucleolar RNA, C/D box 53	Other	other
SNORD6	-0.691	SNORD6	small nucleolar RNA, C/D box 6	Other	other
SNORD63	-0.452	SNORD63	small nucleolar RNA, C/D box 63	Other	other
SNORD64	-0.633	SNORD64	small nucleolar RNA, C/D box 64	Other	other
SNORD73A	-0.666	SNORD73A	small nucleolar RNA, C/D box 73A	Other	other
SNTB2	0.207	SNTB2	syntrophin beta 2	Plasma Membrane	other
SNURF	-0.389	SNURF	SNRPN upstream reading frame	Nucleus	other
SNX12	-0.415	SNX12	sorting nexin 12	Cytoplasm	transporter
SOD2	0.607	SOD2	superoxide dismutase 2	Cytoplasm	enzyme
SORBS3	-0.327	SORBS3	sorbin and SH3 domain containing 3	Cytoplasm	other
SORD	1.198	SORD	sorbitol dehydrogenase	Cytoplasm	enzyme
SOSTDC1	0.582	SOSTDC1	sclerostin domain containing 1	Extracellular Space	growth factor
SOX5	-0.32	SOX5	SRY-box transcription factor 5	Nucleus	transcription regulator
SPG20	0.654	SPART	spartin	Cytoplasm	other
SPATS2	0.42	SPATS2	spermatogenesis associated serine rich 2	Cytoplasm	other
SPECC1L-ADORA2A	-0.23	SPECC1L-ADORA2A	SPECC1L-ADORA2A readthrough (NMD candidate)	Other	other
SPIB	-0.691	SPIB	Spi-B transcription factor	Nucleus	transcription regulator
SPINK1	0.673	SPINK1	serine peptidase inhibitor Kazal type 1	Extracellular Space	other
SPPL3	-0.231	SPPL3	signal peptide peptidase like 3	Cytoplasm	peptidase
SPRED2	-0.549	SPRED2	sprouty related EVH1 domain containing 2	Extracellular Space	cytokine
SPRY4	0.426	SPRY4	sprouty RTK signaling antagonist 4	Plasma Membrane	other
SPTAN1	0.249	SPTAN1	spectrin alpha, non-erythrocytic 1	Plasma Membrane	other
SREBF2	-0.304	SREBF2	sterol regulatory element binding transcription factor 2	Nucleus	transcription regulator
SREK1	0.302	SREK1	splicing regulatory glutamic acid and lysine rich protein 1	Nucleus	other
SRPK1	0.294	SRPK1	SRSF protein kinase 1	Nucleus	kinase
SRPX2	0.572	SRPX2	sushi repeat containing protein X-linked 2	Cytoplasm	other
SSTR1	-0.385	SSTR1	somatostatin receptor 1	Plasma Membrane	G-protein coupled receptor
STARD13	0.264	STARD13	StAR related lipid transfer domain containing 13	Cytoplasm	other
STARD4	0.492	STARD4	StAR related lipid transfer domain containing 4	Cytoplasm	transporter
STAT1	0.623	STAT1	signal transducer and activator of transcription 1	Nucleus	transcription regulator
STAT6	-0.25	STAT6	signal transducer and activator of transcription 6	Nucleus	transcription regulator
STEAP4	0.724	STEAP4	STEAP4 metalloreductase	Plasma Membrane	enzyme
STIL	0.741	STIL	STIL centriolar assembly protein	Nucleus	other
STK26	0.659	STK26	serine/threonine kinase 26	Nucleus	kinase
STRIP2	0.553	STRIP2	striatin interacting protein 2	Cytoplasm	other
STRN3	0.346	STRN3	striatin 3	Nucleus	transcription regulator
STXBP1	0.529	STXBP1	syntaxin binding protein 1	Cytoplasm	transporter
SULF2	0.708	SULF2	sulfatase 2	Plasma Membrane	enzyme
SUN2	-0.389	SUN2	Sad1 and UNC84 domain containing 2	Nucleus	other
SURF1	-0.256	SURF1	SURF1 cytochrome c oxidase assembly factor	Cytoplasm	enzyme
SUSD2	-1.245	SUSD2	sushi domain containing 2	Extracellular Space	other
SVIP	-0.376	SVIP	small VCP interacting protein	Cytoplasm	other
SYBU	0.289	SYBU	syntabulin	Cytoplasm	other
LINC00341	-0.468	SYNE3	spectrin repeat containing nuclear envelope family member 3	Nucleus	other
SYNE3	-0.433	SYNE3	spectrin repeat containing nuclear envelope family member 3	Nucleus	other
SYS1-DBNDD2	-0.349	SYS1-DBNDD2	SYS1-DBNDD2 readthrough (NMD candidate)	Other	other
TAAR3	1.269	TAAR3P	trace amine associated receptor 3, pseudogene	Plasma Membrane	G-protein coupled receptor
TADA2B	-0.271	TADA2B	transcriptional adaptor 2B	Nucleus	transcription regulator
TALDO1	0.25	TALDO1	transaldolase 1	Cytoplasm	enzyme
TANC1	0.357	TANC1	tetratricopeptide repeat, ankyrin repeat and coiled-coil containing 1	Plasma Membrane	other
TAOK2	-0.198	TAOK2	TAO kinase 2	Cytoplasm	kinase
TAP1	0.548	TAP1	transporter 1, ATP binding cassette subfamily B member	Cytoplasm	transporter
TAP2	0.353	TAP2	transporter 2, ATP binding cassette subfamily B member	Cytoplasm	transporter
TAT	-0.429	TAT	tyrosine aminotransferase	Cytoplasm	enzyme
TBC1D17	-0.311	TBC1D17	TBC1 domain family member 17	Cytoplasm	other
TBC1D20	-0.193	TBC1D20	TBC1 domain family member 20	Nucleus	other
TBC1D30	0.423	TBC1D30	TBC1 domain family member 30	Cytoplasm	other
TBC1D31	0.303	TBC1D31	TBC1 domain family member 31	Cytoplasm	other
TBC1D8	0.426	TBC1D8	TBC1 domain family member 8	Plasma Membrane	other
TBC1D8B	0.418	TBC1D8B	TBC1 domain family member 8B	Cytoplasm	other
TC2N	0.676	TC2N	tandem C2 domains, nuclear	Nucleus	transporter
TCAIM	0.347	TCAIM	T cell activation inhibitor, mitochondrial	Cytoplasm	other
TCEAL9	0.458	TCEAL9	transcription elongation factor A like 9	Other	other
TCF25	0.154	TCF25	transcription factor 25	Nucleus	transcription regulator
TCF3	-0.281	TCF3	transcription factor 3	Nucleus	transcription regulator
TCIRG1	0.351	TCIRG1	T cell immune regulator 1, ATPase H+ transporting V0 subunit a3	Plasma Membrane	enzyme
TCN2	-0.929	TCN2	transcobalamin 2	Extracellular Space	transporter
TCTA	-0.395	TCTA	T cell leukemia translocation altered	Other	other
TEF	-0.449	TEF	TEF transcription factor, PAR bZIP family member	Nucleus	transcription regulator
TEFM	0.284	TEFM	transcription elongation factor, mitochondrial	Cytoplasm	transcription regulator
TEN1-CDK3	-0.225	TEN1-CDK3	TEN1-CDK3 readthrough (NMD candidate)	Other	other
TERC	0.489	TERC	telomerase RNA component	Nucleus	other
TERF2	-0.196	TERF2	telomeric repeat binding factor 2	Nucleus	transcription regulator
TESK1	-0.3	TESK1	testis associated actin remodelling kinase 1	Nucleus	kinase
TEX261	-0.345	TEX261	testis expressed 261	Extracellular Space	other
TEX264	-0.237	TEX264	testis expressed 264, ER-phagy receptor	Extracellular Space	other
TFEB	-0.354	TFEB	transcription factor EB	Nucleus	transcription regulator
TGFA	-0.487	TGFA	transforming growth factor alpha	Extracellular Space	growth factor
THAP7	-0.236	THAP7	THAP domain containing 7	Nucleus	transcription regulator
THOC6	-0.208	THOC6	THO complex 6	Nucleus	other
THRA	-0.332	THRA	thyroid hormone receptor alpha	Nucleus	ligand-dependent nuclear receptor
TICRR	0.53	TICRR	TOPBP1 interacting checkpoint and replication regulator	Nucleus	other
TIMM10B	-0.324	TIMM10B	translocase of inner mitochondrial membrane 10B	Cytoplasm	transporter
TIMP4	-0.414	TIMP4	TIMP metallopeptidase inhibitor 4	Extracellular Space	other
TMEM56-RWDD3	-0.81	TLCD4-RWDD3	TLCD4-RWDD3 readthrough	Other	other
TLN2	0.323	TLN2	talin 2	Nucleus	other
TM4SF18	0.536	TM4SF18	transmembrane 4 L six family member 18	Other	other
TMC7	0.45	TMC7	transmembrane channel like 7	Other	other
TMEM115	-0.272	TMEM115	transmembrane protein 115	Cytoplasm	other
TMEM125	-0.47	TMEM125	transmembrane protein 125	Other	other
TMEM127	-0.25	TMEM127	transmembrane protein 127	Other	other
TMEM141	-0.538	TMEM141	transmembrane protein 141	Other	other
TMEM150A	-0.242	TMEM150A	transmembrane protein 150A	Plasma Membrane	other
TMEM165	0.427	TMEM165	transmembrane protein 165	Plasma Membrane	other
TMEM170A	-0.433	TMEM170A	transmembrane protein 170A	Other	other
TMEM185A	-0.215	TMEM185A	transmembrane protein 185A	Nucleus	other
TMEM192	-0.42	TMEM192	transmembrane protein 192	Cytoplasm	other
TMEM199	-0.242	TMEM199	transmembrane protein 199	Cytoplasm	other
TMEM222	-0.313	TMEM222	transmembrane protein 222	Other	other
TMEM255A	-0.468	TMEM255A	transmembrane protein 255A	Extracellular Space	other
TMEM259	-0.214	TMEM259	transmembrane protein 259	Cytoplasm	other
TMEM50B	0.416	TMEM50B	transmembrane protein 50B	Plasma Membrane	other
TMEM92	-0.545	TMEM92	transmembrane protein 92	Nucleus	other
TMEM94	-0.345	TMEM94	transmembrane protein 94	Extracellular Space	other
TMIGD1	-1.26	TMIGD1	transmembrane and immunoglobulin domain containing 1	Other	other
TMIGD3	-0.307	TMIGD3	transmembrane and immunoglobulin domain containing 3	Plasma Membrane	other
TMPRSS3	0.702	TMPRSS3	transmembrane serine protease 3	Plasma Membrane	peptidase
TMTC1	0.471	TMTC1	transmembrane O-mannosyltransferase targeting cadherins 1	Cytoplasm	enzyme
TMTC2	0.431	TMTC2	transmembrane O-mannosyltransferase targeting cadherins 2	Cytoplasm	enzyme
TNFAIP8L2-SCNM1	-0.214	TNFAIP8L2-SCNM1	TNFAIP8L2-SCNM1 readthrough	Other	other
TNFRSF10D	-0.311	TNFRSF10D	TNF receptor superfamily member 10d	Plasma Membrane	transmembrane receptor
TNFRSF11A	0.246	TNFRSF11A	TNF receptor superfamily member 11a	Plasma Membrane	transmembrane receptor
TNFSF15	-0.796	TNFSF15	TNF superfamily member 15	Extracellular Space	cytokine
TNNC2	-0.323	TNNC2	troponin C2, fast skeletal type	Cytoplasm	other
TNRC6C	-0.391	TNRC6C	trinucleotide repeat containing adaptor 6C	Cytoplasm	other
TOP2A	0.669	TOP2A	DNA topoisomerase II alpha	Nucleus	enzyme
TP53TG1	-0.308	TP53TG1	TP53 target 1	Other	other
TPD52L1	0.296	TPD52L1	TPD52 like 1	Cytoplasm	other
TPK1	0.326	TPK1	thiamin pyrophosphokinase 1	Cytoplasm	kinase
TPP1	-0.473	TPP1	tripeptidyl peptidase 1	Cytoplasm	peptidase
TPPP3	-0.695	TPPP3	tubulin polymerization promoting protein family member 3	Cytoplasm	other
TPX2	0.68	TPX2	TPX2 microtubule nucleation factor	Nucleus	other
TRAFD1	0.515	TRAFD1	TRAF-type zinc finger domain containing 1	Other	other
TRAIP	0.248	TRAIP	TRAF interacting protein	Cytoplasm	enzyme
TRAM2	-0.293	TRAM2	translocation associated membrane protein 2	Other	other
TRAPPC6A	-0.316	TRAPPC6A	trafficking protein particle complex 6A	Cytoplasm	other
TRIM10	-0.202	TRIM10	tripartite motif containing 10	Cytoplasm	other
TRIM25	0.362	TRIM25	tripartite motif containing 25	Cytoplasm	transcription regulator
TRIM8	-0.216	TRIM8	tripartite motif containing 8	Nucleus	enzyme
TRMT11	0.319	TRMT11	tRNA methyltransferase 11 homolog	Other	enzyme
TRPC6	0.219	TRPC6	transient receptor potential cation channel subfamily C member 6	Plasma Membrane	ion channel
TRRAP	0.212	TRRAP	transformation/transcription domain associated protein	Nucleus	transcription regulator
TSNARE1	-0.242	TSNARE1	t-SNARE domain containing 1	Other	other
TSR2	-0.261	TSR2	TSR2 ribosome maturation factor	Other	other
TSTA3	0.57	TSTA3	tissue specific transplantation antigen P35B	Plasma Membrane	enzyme
TTF2	0.372	TTF2	transcription termination factor 2	Cytoplasm	transcription regulator
TTK	0.863	TTK	TTK protein kinase	Nucleus	kinase
TTLL4	0.277	TTLL4	tubulin tyrosine ligase like 4	Cytoplasm	enzyme
TTLL5	0.215	TTLL5	tubulin tyrosine ligase like 5	Cytoplasm	enzyme
TUBGCP2	0.212	TUBGCP2	tubulin gamma complex associated protein 2	Cytoplasm	peptidase
TULP4	-0.423	TULP4	TUB like protein 4	Cytoplasm	transcription regulator
TUSC2	-0.303	TUSC2	tumor suppressor 2, mitochondrial calcium regulator	Nucleus	other
ZCCHC6	0.276	TUT7	terminal uridylyl transferase 7	Cytoplasm	enzyme
TYRO3	0.392	TYRO3	TYRO3 protein tyrosine kinase	Plasma Membrane	kinase
UBA6	0.57	UBA6	ubiquitin like modifier activating enzyme 6	Cytoplasm	enzyme
UBE2D1	0.463	UBE2D1	ubiquitin conjugating enzyme E2 D1	Cytoplasm	enzyme
UBE2D4	-0.249	UBE2D4	ubiquitin conjugating enzyme E2 D4 (putative)	Other	enzyme
UBE2Q1	-0.196	UBE2Q1	ubiquitin conjugating enzyme E2 Q1	Other	enzyme
UBE2Q2P2	0.293	UBE2Q2P2	ubiquitin conjugating enzyme E2 Q2 pseudogene 2	Other	other
UBE2T	0.536	UBE2T	ubiquitin conjugating enzyme E2 T	Nucleus	enzyme
UBIAD1	-0.302	UBIAD1	UbiA prenyltransferase domain containing 1	Nucleus	enzyme
UCK1	-0.224	UCK1	uridine-cytidine kinase 1	Cytoplasm	kinase
UGGT1	0.3	UGGT1	UDP-glucose glycoprotein glucosyltransferase 1	Cytoplasm	enzyme
ULK3	-0.348	ULK3	unc-51 like kinase 3	Cytoplasm	kinase
UNC5B	-0.556	UNC5B	unc-5 netrin receptor B	Plasma Membrane	transmembrane receptor
USP35	0.275	USP35	ubiquitin specific peptidase 35	Extracellular Space	peptidase
USP46	0.295	USP46	ubiquitin specific peptidase 46	Plasma Membrane	peptidase
USP48	0.287	USP48	ubiquitin specific peptidase 48	Plasma Membrane	peptidase
UXT	-0.284	UXT	ubiquitously expressed prefoldin like chaperone	Cytoplasm	transcription regulator
VAMP2	-0.335	VAMP2	vesicle associated membrane protein 2	Plasma Membrane	other
VCL	0.417	VCL	vinculin	Plasma Membrane	enzyme
VCP	0.466	VCP	valosin containing protein	Cytoplasm	enzyme
VEGFB	-0.354	VEGFB	vascular endothelial growth factor B	Extracellular Space	growth factor
VIPR1	-0.575	VIPR1	vasoactive intestinal peptide receptor 1	Plasma Membrane	G-protein coupled receptor
VKORC1	-0.772	VKORC1	vitamin K epoxide reductase complex subunit 1	Cytoplasm	enzyme
VN1R1	-0.401	VN1R1	vomeronasal 1 receptor 1	Plasma Membrane	G-protein coupled receptor
VPS53	0.255	VPS53	VPS53 subunit of GARP complex	Cytoplasm	other
VPS72	-0.217	VPS72	vacuolar protein sorting 72 homolog	Nucleus	transcription regulator
C10orf54	-0.462	VSIR	V-set immunoregulatory receptor	Plasma Membrane	other
VSTM2A	-0.205	VSTM2A	V-set and transmembrane domain containing 2A	Extracellular Space	other
VWF	0.651	VWF	von Willebrand factor	Extracellular Space	other
WBP2	-0.537	WBP2	WW domain binding protein 2	Cytoplasm	transcription regulator
WDFY1	0.259	WDFY1	WD repeat and FYVE domain containing 1	Cytoplasm	other
WDR44	0.39	WDR44	WD repeat domain 44	Cytoplasm	other
WDR81	-0.21	WDR81	WD repeat domain 81	Plasma Membrane	other
WDTC1	-0.248	WDTC1	WD and tetratricopeptide repeats 1	Nucleus	other
WIPF2	-0.341	WIPF2	WAS/WASL interacting protein family member 2	Cytoplasm	other
WNT5A	0.994	WNT5A	Wnt family member 5A	Extracellular Space	cytokine
WSCD1	-0.458	WSCD1	WSC domain containing 1	Other	other
WWC3	-0.496	WWC3	WWC family member 3	Cytoplasm	other
XAGE1B	-0.215	XAGE1A/XAGE1B	X antigen family member 1B	Nucleus	other
XDH	0.545	XDH	xanthine dehydrogenase	Cytoplasm	enzyme
YDJC	-0.267	YDJC	YdjC chitooligosaccharide deacetylase homolog	Other	other
ZBTB22	-0.184	ZBTB22	zinc finger and BTB domain containing 22	Nucleus	transcription regulator
ZBTB4	-0.347	ZBTB4	zinc finger and BTB domain containing 4	Nucleus	transcription regulator
ZC3HAV1L	0.221	ZC3HAV1L	zinc finger CCCH-type containing, antiviral 1 like	Cytoplasm	other
ZDHHC14	0.318	ZDHHC14	zinc finger DHHC-type palmitoyltransferase 14	Cytoplasm	enzyme
ZDHHC18	-0.349	ZDHHC18	zinc finger DHHC-type palmitoyltransferase 18	Cytoplasm	enzyme
ZFPL1	-0.197	ZFPL1	zinc finger protein like 1	Cytoplasm	other
ZG16B	0.685	ZG16B	zymogen granule protein 16B	Cytoplasm	other
ZNF101	-0.289	ZNF101	zinc finger protein 101	Nucleus	transcription regulator
ZNF138	-0.264	ZNF138	zinc finger protein 138	Nucleus	transcription regulator
ZNF195	0.278	ZNF195	zinc finger protein 195	Nucleus	transcription regulator
ZNF204P	0.505	ZNF204P	zinc finger protein 204, pseudogene	Other	other
ZNF358	-0.331	ZNF358	zinc finger protein 358	Nucleus	transcription regulator
ZNF362	-0.397	ZNF362	zinc finger protein 362	Other	other
ZNF385B	-0.264	ZNF385B	zinc finger protein 385B	Nucleus	other
ZNF395	-0.365	ZNF395	zinc finger protein 395	Cytoplasm	transcription regulator
ZNF407	0.262	ZNF407	zinc finger protein 407	Nucleus	transcription regulator
ZNF511-PRAP1	0.174	ZNF511-PRAP1	ZNF511-PRAP1 readthrough	Other	other
ZNF528	-0.4	ZNF528	zinc finger protein 528	Other	other
ZNF574	-0.258	ZNF574	zinc finger protein 574	Other	other
ZNF585B	-0.413	ZNF585B	zinc finger protein 585B	Nucleus	other
ZNF587B	0.515	ZNF587B	zinc finger protein 587B	Other	other
ZNF592	-0.349	ZNF592	zinc finger protein 592	Nucleus	transcription regulator
ZNF618	0.336	ZNF618	zinc finger protein 618	Other	other
ZNF641	-0.262	ZNF641	zinc finger protein 641	Other	other
ZNF669	-0.215	ZNF669	zinc finger protein 669	Other	other
ZNF688	-0.254	ZNF688	zinc finger protein 688	Other	other
ZNF689	-0.194	ZNF689	zinc finger protein 689	Nucleus	transcription regulator
ZNF761	-0.243	ZNF761	zinc finger protein 761	Other	other
ZNF774	0.34	ZNF774	zinc finger protein 774	Other	other
ZNF821	-0.348	ZNF821	zinc finger protein 821	Other	other
ZNF841	0.343	ZNF841	zinc finger protein 841	Other	other
ZNF880	-0.272	ZNF880	zinc finger protein 880	Other	other
ZNFX1	0.356	ZNFX1	zinc finger NFX1-type containing 1	Nucleus	transcription regulator
ZNHIT1	-0.272	ZNHIT1	zinc finger HIT-type containing 1	Nucleus	other
ZNRF1	-0.265	ZNRF1	zinc and ring finger 1	Cytoplasm	enzyme
ZP2	-0.264	ZP2	zona pellucida glycoprotein 2	Extracellular Space	other

## Sheet: Lesional_DEG
ID	Expr Log Ratio	Symbol	Entrez Gene Name	Location	Type(s)
A1CF	-0.815	A1CF	APOBEC1 complementation factor	Nucleus	other
A2M	0.863	A2M	alpha-2-macroglobulin	Extracellular Space	transporter
AADAC	-1.809	AADAC	arylacetamide deacetylase	Cytoplasm	enzyme
AADACL2	-0.132	AADACL2	arylacetamide deacetylase like 2	Other	other
AAR2	-0.134	AAR2	AAR2 splicing factor	Other	other
AARS	0.297	AARS1	alanyl-tRNA synthetase 1	Cytoplasm	enzyme
AARS2	-0.198	AARS2	alanyl-tRNA synthetase 2, mitochondrial	Cytoplasm	enzyme
AATF	-0.175	AATF	apoptosis antagonizing transcription factor	Nucleus	transcription regulator
AATK	-0.368	AATK	apoptosis associated tyrosine kinase	Cytoplasm	kinase
ABCA1	0.776	ABCA1	ATP binding cassette subfamily A member 1	Plasma Membrane	transporter
ABCA13	0.342	ABCA13	ATP binding cassette subfamily A member 13	Extracellular Space	transporter
ABCA2	-0.574	ABCA2	ATP binding cassette subfamily A member 2	Plasma Membrane	transporter
ABCA3	-0.162	ABCA3	ATP binding cassette subfamily A member 3	Plasma Membrane	transporter
ABCA8	-0.623	ABCA8	ATP binding cassette subfamily A member 8	Plasma Membrane	transporter
ABCB1	-1.621	ABCB1	ATP binding cassette subfamily B member 1	Plasma Membrane	transporter
ABCB5	-0.174	ABCB5	ATP binding cassette subfamily B member 5	Plasma Membrane	transporter
ABCB9	-0.172	ABCB9	ATP binding cassette subfamily B member 9	Cytoplasm	transporter
ABCC1	0.721	ABCC1	ATP binding cassette subfamily C member 1	Plasma Membrane	transporter
ABCC11	-0.212	ABCC11	ATP binding cassette subfamily C member 11	Plasma Membrane	transporter
ABCC12	-0.139	ABCC12	ATP binding cassette subfamily C member 12	Cytoplasm	transporter
ABCC2	-1.909	ABCC2	ATP binding cassette subfamily C member 2	Plasma Membrane	transporter
ABCC4	0.423	ABCC4	ATP binding cassette subfamily C member 4	Plasma Membrane	transporter
ABCC8	-0.192	ABCC8	ATP binding cassette subfamily C member 8	Plasma Membrane	transporter
ABCD1	-0.735	ABCD1	ATP binding cassette subfamily D member 1	Plasma Membrane	transporter
ABCD3	-0.45	ABCD3	ATP binding cassette subfamily D member 3	Cytoplasm	transporter
ABCE1	0.402	ABCE1	ATP binding cassette subfamily E member 1	Cytoplasm	transporter
ABCG1	-0.321	ABCG1	ATP binding cassette subfamily G member 1	Plasma Membrane	transporter
ABCG2	-1.911	ABCG2	ATP binding cassette subfamily G member 2 (Junior blood group)	Plasma Membrane	transporter
ABCG4	-0.144	ABCG4	ATP binding cassette subfamily G member 4	Plasma Membrane	transporter
ABHD1	-0.136	ABHD1	abhydrolase domain containing 1	Other	other
ABHD12	-0.691	ABHD12	abhydrolase domain containing 12, lysophospholipase	Plasma Membrane	enzyme
ABHD14B	-0.37	ABHD14B	abhydrolase domain containing 14B	Cytoplasm	enzyme
ABHD15	-0.544	ABHD15	abhydrolase domain containing 15	Extracellular Space	other
ABHD2	0.396	ABHD2	abhydrolase domain containing 2, acylglycerol lipase	Cytoplasm	enzyme
ABHD4	-0.347	ABHD4	abhydrolase domain containing 4, N-acyl phospholipase B	Cytoplasm	peptidase
ABHD6	-0.998	ABHD6	abhydrolase domain containing 6, acylglycerol lipase	Cytoplasm	enzyme
ABL2	0.298	ABL2	ABL proto-oncogene 2, non-receptor tyrosine kinase	Cytoplasm	kinase
ABLIM2	0.239	ABLIM2	actin binding LIM protein family member 2	Cytoplasm	other
ABO	-0.665	ABO	ABO, alpha 1-3-N-acetylgalactosaminyltransferase and alpha 1-3-galactosyltransferase	Plasma Membrane	enzyme
ACAA1	-0.414	ACAA1	acetyl-CoA acyltransferase 1	Cytoplasm	enzyme
ACACA	0.299	ACACA	acetyl-CoA carboxylase alpha	Cytoplasm	enzyme
ACADM	-0.656	ACADM	acyl-CoA dehydrogenase medium chain	Cytoplasm	enzyme
ACADS	-0.494	ACADS	acyl-CoA dehydrogenase short chain	Cytoplasm	enzyme
ACBD3	0.34	ACBD3	acyl-CoA binding domain containing 3	Cytoplasm	other
ACBD4	-0.603	ACBD4	acyl-CoA binding domain containing 4	Other	other
ACE	-0.726	ACE	angiotensin I converting enzyme	Plasma Membrane	peptidase
ACE2	-1.361	ACE2	angiotensin I converting enzyme 2	Plasma Membrane	peptidase
ACHE	-0.389	ACHE	acetylcholinesterase (Cartwright blood group)	Plasma Membrane	enzyme
ACKR4	0.916	ACKR4	atypical chemokine receptor 4	Plasma Membrane	G-protein coupled receptor
ACLY	-0.336	ACLY	ATP citrate lyase	Cytoplasm	enzyme
ACO2	-0.448	ACO2	aconitase 2	Cytoplasm	enzyme
ACOT11	-0.536	ACOT11	acyl-CoA thioesterase 11	Cytoplasm	enzyme
ACOT12	-0.455	ACOT12	acyl-CoA thioesterase 12	Cytoplasm	enzyme
ACOT4	-0.301	ACOT4	acyl-CoA thioesterase 4	Cytoplasm	enzyme
ACOT8	-0.361	ACOT8	acyl-CoA thioesterase 8	Cytoplasm	enzyme
ACOT9	0.32	ACOT9	acyl-CoA thioesterase 9	Cytoplasm	enzyme
ACOX2	-0.792	ACOX2	acyl-CoA oxidase 2	Cytoplasm	enzyme
ACPP	1.276	ACP3	acid phosphatase 3	Extracellular Space	phosphatase
ACP6	0.365	ACP6	acid phosphatase 6, lysophosphatidic	Cytoplasm	phosphatase
ACP7	-0.224	ACP7	acid phosphatase 7, tartrate resistant (putative)	Other	enzyme
ACRBP	-0.433	ACRBP	acrosin binding protein	Extracellular Space	other
ACSF2	-1.352	ACSF2	acyl-CoA synthetase family member 2	Cytoplasm	enzyme
ACSF3	-0.278	ACSF3	acyl-CoA synthetase family member 3	Cytoplasm	enzyme
ACSL1	1.109	ACSL1	acyl-CoA synthetase long chain family member 1	Cytoplasm	enzyme
ACSL4	1.707	ACSL4	acyl-CoA synthetase long chain family member 4	Cytoplasm	enzyme
ACSS1	-0.598	ACSS1	acyl-CoA synthetase short chain family member 1	Cytoplasm	enzyme
ACTN1	0.967	ACTN1	actinin alpha 1	Cytoplasm	transcription regulator
ACTR1B	-0.242	ACTR1B	actin related protein 1B	Cytoplasm	other
ACTR2	0.21	ACTR2	actin related protein 2	Plasma Membrane	other
ACTR3	0.265	ACTR3	actin related protein 3	Plasma Membrane	other
ACTR6	0.226	ACTR6	actin related protein 6	Nucleus	transporter
ACVR1	0.426	ACVR1	activin A receptor type 1	Plasma Membrane	kinase
ACVR1B	-0.287	ACVR1B	activin A receptor type 1B	Plasma Membrane	kinase
ACVR2A	-0.722	ACVR2A	activin A receptor type 2A	Plasma Membrane	kinase
ACVRL1	0.815	ACVRL1	activin A receptor like type 1	Plasma Membrane	kinase
ACY1	-0.701	ACY1	aminoacylase 1	Cytoplasm	peptidase
ADA	0.449	ADA	adenosine deaminase	Cytoplasm	enzyme
CECR1	0.608	ADA2	adenosine deaminase 2	Extracellular Space	enzyme
ADAM10	-0.233	ADAM10	ADAM metallopeptidase domain 10	Plasma Membrane	peptidase
ADAM15	0.339	ADAM15	ADAM metallopeptidase domain 15	Plasma Membrane	peptidase
ADAM17	0.221	ADAM17	ADAM metallopeptidase domain 17	Plasma Membrane	peptidase
ADAM9	0.615	ADAM9	ADAM metallopeptidase domain 9	Plasma Membrane	peptidase
ADAMTS1	0.622	ADAMTS1	ADAM metallopeptidase with thrombospondin type 1 motif 1	Extracellular Space	peptidase
ADAMTS12	0.497	ADAMTS12	ADAM metallopeptidase with thrombospondin type 1 motif 12	Extracellular Space	peptidase
ADAMTS2	0.734	ADAMTS2	ADAM metallopeptidase with thrombospondin type 1 motif 2	Extracellular Space	peptidase
ADAMTS4	0.505	ADAMTS4	ADAM metallopeptidase with thrombospondin type 1 motif 4	Extracellular Space	peptidase
ADAMTS5	0.347	ADAMTS5	ADAM metallopeptidase with thrombospondin type 1 motif 5	Extracellular Space	peptidase
ADAMTS9	1.058	ADAMTS9	ADAM metallopeptidase with thrombospondin type 1 motif 9	Extracellular Space	peptidase
ADAMTSL4	0.254	ADAMTSL4	ADAMTS like 4	Extracellular Space	other
ADAMTSL5	-0.479	ADAMTSL5	ADAMTS like 5	Extracellular Space	other
ADAR	0.186	ADAR	adenosine deaminase RNA specific	Nucleus	enzyme
ADAT2	0.304	ADAT2	adenosine deaminase tRNA specific 2	Nucleus	enzyme
ADCY6	-0.341	ADCY6	adenylate cyclase 6	Plasma Membrane	enzyme
ADCY9	-0.704	ADCY9	adenylate cyclase 9	Plasma Membrane	enzyme
ADCYAP1R1	-0.246	ADCYAP1R1	ADCYAP receptor type I	Plasma Membrane	G-protein coupled receptor
ADD3	-0.436	ADD3	adducin 3	Cytoplasm	other
ADGRE2	1.214	ADGRE2	adhesion G protein-coupled receptor E2	Plasma Membrane	other
ADGRE3	0.845	ADGRE3	adhesion G protein-coupled receptor E3	Plasma Membrane	G-protein coupled receptor
ADGRE5	0.611	ADGRE5	adhesion G protein-coupled receptor E5	Plasma Membrane	G-protein coupled receptor
ADGRF1	1.816	ADGRF1	adhesion G protein-coupled receptor F1	Plasma Membrane	G-protein coupled receptor
ADGRF5	0.872	ADGRF5	adhesion G protein-coupled receptor F5	Plasma Membrane	G-protein coupled receptor
ADGRG1	0.58	ADGRG1	adhesion G protein-coupled receptor G1	Plasma Membrane	G-protein coupled receptor
ADGRG3	0.588	ADGRG3	adhesion G protein-coupled receptor G3	Plasma Membrane	G-protein coupled receptor
ADGRG5	-0.254	ADGRG5	adhesion G protein-coupled receptor G5	Plasma Membrane	G-protein coupled receptor
ADGRG6	1.156	ADGRG6	adhesion G protein-coupled receptor G6	Plasma Membrane	G-protein coupled receptor
ADGRL2	0.965	ADGRL2	adhesion G protein-coupled receptor L2	Plasma Membrane	G-protein coupled receptor
ADGRL4	1.449	ADGRL4	adhesion G protein-coupled receptor L4	Plasma Membrane	G-protein coupled receptor
ADIPOR1	-0.295	ADIPOR1	adiponectin receptor 1	Plasma Membrane	transmembrane receptor
ADIPOR2	-0.353	ADIPOR2	adiponectin receptor 2	Plasma Membrane	transmembrane receptor
ADIRF	-1.149	ADIRF	adipogenesis regulatory factor	Nucleus	other
ADK	0.375	ADK	adenosine kinase	Nucleus	kinase
ADM	0.794	ADM	adrenomedullin	Extracellular Space	other
ADPRHL1	-0.33	ADPRHL1	ADP-ribosylhydrolase like 1	Other	enzyme
ADPRM	-0.447	ADPRM	ADP-ribose/CDP-alcohol diphosphatase, manganese dependent	Cytoplasm	enzyme
ADRA1B	-0.595	ADRA1B	adrenoceptor alpha 1B	Plasma Membrane	G-protein coupled receptor
ADRA2A	0.312	ADRA2A	adrenoceptor alpha 2A	Plasma Membrane	G-protein coupled receptor
ADRB1	-0.319	ADRB1	adrenoceptor beta 1	Plasma Membrane	G-protein coupled receptor
ADSSL1	-0.515	ADSS1	adenylosuccinate synthase 1	Cytoplasm	enzyme
AFDN-AS1	-0.339	AFDN-DT	AFDN divergent transcript	Other	other
AFF1	-0.244	AFF1	AF4/FMR2 family member 1	Nucleus	transcription regulator
AFF3	-0.478	AFF3	AF4/FMR2 family member 3	Nucleus	transcription regulator
LACE1	-0.365	AFG1L	AFG1 like ATPase	Cytoplasm	other
AFG3L2	-0.282	AFG3L2	AFG3 like matrix AAA peptidase subunit 2	Cytoplasm	peptidase
AFTPH	-0.171	AFTPH	aftiphilin	Cytoplasm	other
AGAP1	-0.323	AGAP1	ArfGAP with GTPase domain, ankyrin repeat and PH domain 1	Cytoplasm	enzyme
AGBL2	-0.409	AGBL2	ATP/GTP binding protein like 2	Cytoplasm	enzyme
AGBL5	-0.169	AGBL5	ATP/GTP binding protein like 5	Cytoplasm	peptidase
AGFG1	-0.224	AGFG1	ArfGAP with FG repeats 1	Nucleus	other
AGFG2	-0.284	AGFG2	ArfGAP with FG repeats 2	Other	other
AGMAT	-0.397	AGMAT	agmatinase	Cytoplasm	enzyme
AGMO	-1.126	AGMO	alkylglycerol monooxygenase	Cytoplasm	enzyme
AGO1	-0.42	AGO1	argonaute RISC component 1	Cytoplasm	translation regulator
AGPAT2	-0.53	AGPAT2	1-acylglycerol-3-phosphate O-acyltransferase 2	Cytoplasm	enzyme
AGPAT3	-0.279	AGPAT3	1-acylglycerol-3-phosphate O-acyltransferase 3	Cytoplasm	enzyme
AGPAT4	0.435	AGPAT4	1-acylglycerol-3-phosphate O-acyltransferase 4	Cytoplasm	enzyme
AGPS	0.342	AGPS	alkylglycerone phosphate synthase	Cytoplasm	enzyme
AGR2	1.142	AGR2	anterior gradient 2, protein disulphide isomerase family member	Extracellular Space	other
AGT	-0.944	AGT	angiotensinogen	Extracellular Space	growth factor
AGTRAP	0.379	AGTRAP	angiotensin II receptor associated protein	Plasma Membrane	G-protein coupled receptor
AGXT2	-1.397	AGXT2	alanine--glyoxylate aminotransferase 2	Cytoplasm	enzyme
AHCTF1P1	-0.206	AHCTF1P1	AT-hook containing transcription factor 1 pseudogene 1	Other	other
AHI1	0.566	AHI1	Abelson helper integration site 1	Cytoplasm	other
AHNAK	-0.417	AHNAK	AHNAK nucleoprotein	Nucleus	other
AHNAK2	0.467	AHNAK2	AHNAK nucleoprotein 2	Cytoplasm	other
AHR	0.808	AHR	aryl hydrocarbon receptor	Nucleus	ligand-dependent nuclear receptor
AICDA	-0.425	AICDA	activation induced cytidine deaminase	Cytoplasm	enzyme
AIF1	0.595	AIF1	allograft inflammatory factor 1	Nucleus	other
AIG1	-0.582	AIG1	androgen induced 1	Other	enzyme
AIP	-0.301	AIP	aryl hydrocarbon receptor interacting protein	Nucleus	transcription regulator
AK1	0.587	AK1	adenylate kinase 1	Cytoplasm	kinase
AK2	-0.251	AK2	adenylate kinase 2	Cytoplasm	kinase
AKAP6	-0.47	AKAP6	A-kinase anchoring protein 6	Nucleus	other
AKIP1	0.286	AKIP1	A-kinase interacting protein 1	Nucleus	other
AKIRIN2	0.302	AKIRIN2	akirin 2	Nucleus	other
AKR1A1	-0.365	AKR1A1	aldo-keto reductase family 1 member A1	Cytoplasm	enzyme
AKTIP	-0.55	AKTIP	AKT interacting protein	Cytoplasm	other
ALCAM	0.497	ALCAM	activated leukocyte cell adhesion molecule	Plasma Membrane	other
ALDH18A1	-0.502	ALDH18A1	aldehyde dehydrogenase 18 family member A1	Cytoplasm	kinase
ALDH1A2	0.806	ALDH1A2	aldehyde dehydrogenase 1 family member A2	Cytoplasm	enzyme
ALDH1L2	0.73	ALDH1L2	aldehyde dehydrogenase 1 family member L2	Cytoplasm	enzyme
ALDH5A1	-0.453	ALDH5A1	aldehyde dehydrogenase 5 family member A1	Cytoplasm	enzyme
ALDH9A1	-0.268	ALDH9A1	aldehyde dehydrogenase 9 family member A1	Cytoplasm	enzyme
ALDOC	-1.933	ALDOC	aldolase, fructose-bisphosphate C	Cytoplasm	enzyme
ALG1	0.215	ALG1	ALG1 chitobiosyldiphosphodolichol beta-mannosyltransferase	Cytoplasm	enzyme
ALG12	-0.125	ALG12	ALG12 alpha-1,6-mannosyltransferase	Cytoplasm	enzyme
ALG2	0.196	ALG2	ALG2 alpha-1,3/1,6-mannosyltransferase	Cytoplasm	enzyme
ALG5	0.246	ALG5	ALG5 dolichyl-phosphate beta-glucosyltransferase	Cytoplasm	enzyme
ALKBH1	-0.262	ALKBH1	alkB homolog 1, histone H2A dioxygenase	Cytoplasm	enzyme
ALKBH5	-0.285	ALKBH5	alkB homolog 5, RNA demethylase	Nucleus	enzyme
ALKBH7	-0.231	ALKBH7	alkB homolog 7	Cytoplasm	other
ALLC	-0.2	ALLC	allantoicase	Other	enzyme
ALOX12	-0.209	ALOX12	arachidonate 12-lipoxygenase, 12S type	Cytoplasm	enzyme
ALPI	-1.112	ALPI	alkaline phosphatase, intestinal	Plasma Membrane	phosphatase
ALPK1	0.355	ALPK1	alpha kinase 1	Cytoplasm	kinase
ALPL	1.033	ALPL	alkaline phosphatase, biomineralization associated	Plasma Membrane	phosphatase
AMDHD2	-0.285	AMDHD2	amidohydrolase domain containing 2	Nucleus	enzyme
AMIGO1	-0.223	AMIGO1	adhesion molecule with Ig like domain 1	Plasma Membrane	other
AMMECR1	0.13	AMMECR1	AMMECR nuclear protein 1	Nucleus	other
AMN	-0.918	AMN	amnion associated transmembrane protein	Plasma Membrane	other
AMT	-0.381	AMT	aminomethyltransferase	Cytoplasm	enzyme
AMY2B	-0.321	AMY2B	amylase alpha 2B	Extracellular Space	enzyme
ANAPC16	-0.309	ANAPC16	anaphase promoting complex subunit 16	Nucleus	other
ANAPC7	0.227	ANAPC7	anaphase promoting complex subunit 7	Nucleus	other
ANGPT2	0.625	ANGPT2	angiopoietin 2	Extracellular Space	growth factor
ANGPTL2	1.246	ANGPTL2	angiopoietin like 2	Extracellular Space	other
ANGPTL4	-0.428	ANGPTL4	angiopoietin like 4	Extracellular Space	other
ANGPTL6	-0.207	ANGPTL6	angiopoietin like 6	Extracellular Space	other
ANK3	-0.335	ANK3	ankyrin 3	Plasma Membrane	other
ANKEF1	-0.569	ANKEF1	ankyrin repeat and EF-hand domain containing 1	Nucleus	transcription regulator
ANKFY1	0.211	ANKFY1	ankyrin repeat and FYVE domain containing 1	Cytoplasm	transcription regulator
ANKH	-0.769	ANKH	ANKH inorganic pyrophosphate transport regulator	Plasma Membrane	transporter
ANKRD10	0.223	ANKRD10	ankyrin repeat domain 10	Nucleus	transcription regulator
ANKRD22	2.173	ANKRD22	ankyrin repeat domain 22	Nucleus	transcription regulator
ANKRD23	-0.13	ANKRD23	ankyrin repeat domain 23	Nucleus	other
ANKRD27	-0.468	ANKRD27	ankyrin repeat domain 27	Cytoplasm	other
ANKRD29	-0.684	ANKRD29	ankyrin repeat domain 29	Other	other
ANKRD34A	-0.173	ANKRD34A	ankyrin repeat domain 34A	Cytoplasm	other
ANKRD36	0.41	ANKRD36	ankyrin repeat domain 36	Other	other
ANKRD36B	0.472	ANKRD36B	ankyrin repeat domain 36B	Extracellular Space	other
ANKRD36BP2	0.738	ANKRD36BP2	ankyrin repeat domain 36B pseudogene 2	Other	other
ANKRD37	-0.198	ANKRD37	ankyrin repeat domain 37	Cytoplasm	other
ANKRD40	-0.193	ANKRD40	ankyrin repeat domain 40	Other	other
ANKRD46	-0.694	ANKRD46	ankyrin repeat domain 46	Nucleus	transcription regulator
ANKRD54	0.142	ANKRD54	ankyrin repeat domain 54	Nucleus	transcription regulator
ANKRD61	-0.194	ANKRD61	ankyrin repeat domain 61	Nucleus	transcription regulator
ANKRD9	-0.42	ANKRD9	ankyrin repeat domain 9	Cytoplasm	other
ANKS4B	-0.699	ANKS4B	ankyrin repeat and sterile alpha motif domain containing 4B	Nucleus	transcription regulator
ANLN	1	ANLN	anillin actin binding protein	Cytoplasm	other
ANO1	0.634	ANO1	anoctamin 1	Plasma Membrane	ion channel
ANO10	-0.52	ANO10	anoctamin 10	Plasma Membrane	ion channel
ANO2	0.326	ANO2	anoctamin 2	Plasma Membrane	ion channel
ANXA1	1.314	ANXA1	annexin A1	Plasma Membrane	enzyme
ANXA10	1.543	ANXA10	annexin A10	Cytoplasm	other
ANXA13	-0.846	ANXA13	annexin A13	Plasma Membrane	other
ANXA2	0.372	ANXA2	annexin A2	Plasma Membrane	other
ANXA2P1	0.298	ANXA2P1	annexin A2 pseudogene 1	Other	other
ANXA2P2	0.478	ANXA2P2	annexin A2 pseudogene 2	Cytoplasm	other
ANXA3	1.169	ANXA3	annexin A3	Cytoplasm	enzyme
ANXA5	1.241	ANXA5	annexin A5	Plasma Membrane	transporter
AOC1	-0.843	AOC1	amine oxidase copper containing 1	Extracellular Space	enzyme
C9orf3	0.189	AOPEP	aminopeptidase O (putative)	Cytoplasm	peptidase
AP1AR	-0.615	AP1AR	adaptor related protein complex 1 associated regulatory protein	Cytoplasm	other
AP1M1	-0.411	AP1M1	adaptor related protein complex 1 subunit mu 1	Cytoplasm	transporter
AP2B1	0.434	AP2B1	adaptor related protein complex 2 subunit beta 1	Plasma Membrane	transporter
AP3B1	0.242	AP3B1	adaptor related protein complex 3 subunit beta 1	Plasma Membrane	transporter
AP3B2	-0.178	AP3B2	adaptor related protein complex 3 subunit beta 2	Cytoplasm	other
AP3M2	0.307	AP3M2	adaptor related protein complex 3 subunit mu 2	Cytoplasm	transporter
AP3S1	-0.466	AP3S1	adaptor related protein complex 3 subunit sigma 1	Cytoplasm	transporter
AP4M1	-0.144	AP4M1	adaptor related protein complex 4 subunit mu 1	Cytoplasm	other
APAF1	0.217	APAF1	apoptotic peptidase activating factor 1	Cytoplasm	other
APBA3	-0.259	APBA3	amyloid beta precursor protein binding family A member 3	Cytoplasm	transporter
APC	-0.476	APC	APC regulator of WNT signaling pathway	Nucleus	enzyme
APCDD1	0.396	APCDD1	APC down-regulated 1	Plasma Membrane	other
APIP	0.243	APIP	APAF1 interacting protein	Cytoplasm	enzyme
APLNR	0.568	APLNR	apelin receptor	Plasma Membrane	G-protein coupled receptor
APLP2	-0.27	APLP2	amyloid beta precursor like protein 2	Cytoplasm	other
APOA1	-2.29	APOA1	apolipoprotein A1	Extracellular Space	transporter
APOA4	-1.581	APOA4	apolipoprotein A4	Extracellular Space	transporter
APOBEC2	-0.388	APOBEC2	apolipoprotein B mRNA editing enzyme catalytic subunit 2	Other	enzyme
APOBEC3A_B	1.185	APOBEC3A_B		Other	other
APOC3	-1.969	APOC3	apolipoprotein C3	Extracellular Space	transporter
APOL1	1	APOL1	apolipoprotein L1	Extracellular Space	transporter
APOL2	0.556	APOL2	apolipoprotein L2	Cytoplasm	other
APOL3	0.729	APOL3	apolipoprotein L3	Cytoplasm	transporter
APOL4	1.076	APOL4	apolipoprotein L4	Extracellular Space	other
APOL6	0.281	APOL6	apolipoprotein L6	Extracellular Space	transporter
APOLD1	0.278	APOLD1	apolipoprotein L domain containing 1	Other	other
APOM	-1.117	APOM	apolipoprotein M	Plasma Membrane	transporter
APP	0.584	APP	amyloid beta precursor protein	Plasma Membrane	other
APPL1	-0.52	APPL1	adaptor protein, phosphotyrosine interacting with PH domain and leucine zipper 1	Cytoplasm	other
APPL2	-0.546	APPL2	adaptor protein, phosphotyrosine interacting with PH domain and leucine zipper 2	Cytoplasm	other
AQP1	-0.976	AQP1	aquaporin 1 (Colton blood group)	Plasma Membrane	transporter
AQP11	-0.886	AQP11	aquaporin 11	Plasma Membrane	transporter
AQP12B	-0.195	AQP12A/AQP12B	aquaporin 12B	Cytoplasm	transporter
AQP3	-1.078	AQP3	aquaporin 3 (Gill blood group)	Plasma Membrane	transporter
AQP7	-0.775	AQP7	aquaporin 7	Plasma Membrane	transporter
AQP9	2.758	AQP9	aquaporin 9	Plasma Membrane	transporter
ARAF	-0.19	ARAF	A-Raf proto-oncogene, serine/threonine kinase	Cytoplasm	kinase
ARF4	0.387	ARF4	ADP ribosylation factor 4	Cytoplasm	enzyme
ARF6	-0.337	ARF6	ADP ribosylation factor 6	Plasma Membrane	transporter
ARFGAP1	0.146	ARFGAP1	ADP ribosylation factor GTPase activating protein 1	Cytoplasm	transporter
ARFGEF3	0.626	ARFGEF3	ARFGEF family member 3	Other	other
ARFIP1	0.317	ARFIP1	ADP ribosylation factor interacting protein 1	Cytoplasm	other
ARG2	-1.371	ARG2	arginase 2	Cytoplasm	enzyme
ARHGAP1	0.266	ARHGAP1	Rho GTPase activating protein 1	Cytoplasm	other
ARHGAP11A	0.686	ARHGAP11A	Rho GTPase activating protein 11A	Cytoplasm	other
ARHGAP11B	0.321	ARHGAP11B	Rho GTPase activating protein 11B	Cytoplasm	other
ARHGAP17	-0.196	ARHGAP17	Rho GTPase activating protein 17	Cytoplasm	other
ARHGAP18	-0.389	ARHGAP18	Rho GTPase activating protein 18	Cytoplasm	other
ARHGAP23	0.304	ARHGAP23	Rho GTPase activating protein 23	Cytoplasm	other
ARHGAP26	0.26	ARHGAP26	Rho GTPase activating protein 26	Cytoplasm	other
ARHGAP27	-0.31	ARHGAP27	Rho GTPase activating protein 27	Cytoplasm	other
ARHGAP28	0.449	ARHGAP28	Rho GTPase activating protein 28	Cytoplasm	other
ARHGAP29	0.796	ARHGAP29	Rho GTPase activating protein 29	Cytoplasm	other
ARHGAP31	0.566	ARHGAP31	Rho GTPase activating protein 31	Cytoplasm	other
ARHGAP35	-0.546	ARHGAP35	Rho GTPase activating protein 35	Nucleus	transcription regulator
TMEM133	-0.634	ARHGAP42	Rho GTPase activating protein 42	Other	other
ARHGAP42	-0.55	ARHGAP42	Rho GTPase activating protein 42	Other	other
ARHGAP44	0.655	ARHGAP44	Rho GTPase activating protein 44	Cytoplasm	other
ARHGAP5	-0.253	ARHGAP5	Rho GTPase activating protein 5	Cytoplasm	enzyme
ARHGAP5-AS1	-0.278	ARHGAP5-AS1	ARHGAP5 antisense RNA 1 (head to head)	Other	other
PRR5-ARHGAP8	-0.142	ARHGAP8/PRR5-ARHGAP8	Rho GTPase activating protein 8	Cytoplasm	other
ARHGDIG	-0.63	ARHGDIG	Rho GDP dissociation inhibitor gamma	Cytoplasm	other
ARHGEF10L	0.207	ARHGEF10L	Rho guanine nucleotide exchange factor 10 like	Cytoplasm	enzyme
ARHGEF11	-0.249	ARHGEF11	Rho guanine nucleotide exchange factor 11	Cytoplasm	other
ARHGEF16	-0.299	ARHGEF16	Rho guanine nucleotide exchange factor 16	Cytoplasm	other
ARHGEF3	0.446	ARHGEF3	Rho guanine nucleotide exchange factor 3	Cytoplasm	other
ARHGEF39	0.22	ARHGEF39	Rho guanine nucleotide exchange factor 39	Plasma Membrane	other
ARID1B	-0.27	ARID1B	AT-rich interaction domain 1B	Nucleus	transcription regulator
ARID3A	-0.277	ARID3A	AT-rich interaction domain 3A	Nucleus	transcription regulator
ARID5B	0.493	ARID5B	AT-rich interaction domain 5B	Nucleus	transcription regulator
ARL11	-0.296	ARL11	ADP ribosylation factor like GTPase 11	Other	other
ARL14	-0.758	ARL14	ADP ribosylation factor like GTPase 14	Other	other
ARL2-SNX15	-0.299	ARL2-SNX15	ARL2-SNX15 readthrough (NMD candidate)	Other	other
ARL3	0.239	ARL3	ADP ribosylation factor like GTPase 3	Cytoplasm	enzyme
ARL4A	-0.513	ARL4A	ADP ribosylation factor like GTPase 4A	Nucleus	enzyme
ARL6IP1	0.26	ARL6IP1	ADP ribosylation factor like GTPase 6 interacting protein 1	Cytoplasm	other
ARL6IP5	0.286	ARL6IP5	ADP ribosylation factor like GTPase 6 interacting protein 5	Cytoplasm	other
ARMC7	-0.317	ARMC7	armadillo repeat containing 7	Cytoplasm	other
ARMC9	0.495	ARMC9	armadillo repeat containing 9	Cytoplasm	other
ARMCX2	0.329	ARMCX2	armadillo repeat containing X-linked 2	Other	other
ARMCX3	0.489	ARMCX3	armadillo repeat containing X-linked 3	Cytoplasm	other
ARMCX4	-0.209	ARMCX4	armadillo repeat containing X-linked 4	Other	other
ARMCX6	0.269	ARMCX6	armadillo repeat containing X-linked 6	Other	other
ARNTL2	0.884	ARNTL2	aryl hydrocarbon receptor nuclear translocator like 2	Nucleus	transcription regulator
ARPC1B	0.195	ARPC1B	actin related protein 2/3 complex subunit 1B	Cytoplasm	other
ARPC3	0.399	ARPC3	actin related protein 2/3 complex subunit 3	Cytoplasm	other
ARRDC1-AS1	-0.249	ARRDC1-AS1	ARRDC1 antisense RNA 1	Other	other
ARRDC3	0.701	ARRDC3	arrestin domain containing 3	Plasma Membrane	other
ARSB	0.432	ARSB	arylsulfatase B	Cytoplasm	enzyme
ARSJ	0.634	ARSJ	arylsulfatase family member J	Extracellular Space	enzyme
ASB13	-0.606	ASB13	ankyrin repeat and SOCS box containing 13	Cytoplasm	other
ASCC3	0.548	ASCC3	activating signal cointegrator 1 complex subunit 3	Cytoplasm	enzyme
ASCL2	-0.22	ASCL2	achaete-scute family bHLH transcription factor 2	Nucleus	transcription regulator
ASF1B	0.363	ASF1B	anti-silencing function 1B histone chaperone	Nucleus	other
ASH2L	-0.149	ASH2L	ASH2 like, histone lysine methyltransferase complex subunit	Nucleus	transcription regulator
ASL	0.274	ASL	argininosuccinate lyase	Cytoplasm	enzyme
ASPA	-1.642	ASPA	aspartoacylase	Cytoplasm	enzyme
ASPDH	-0.64	ASPDH	aspartate dehydrogenase domain containing	Other	other
ASPH	0.735	ASPH	aspartate beta-hydroxylase	Cytoplasm	enzyme
ASPHD2	0.881	ASPHD2	aspartate beta-hydroxylase domain containing 2	Other	enzyme
ASPM	0.655	ASPM	assembly factor for spindle microtubules	Nucleus	other
ASRGL1	0.757	ASRGL1	asparaginase and isoaspartyl peptidase 1	Cytoplasm	enzyme
ASTE1	-0.549	ASTE1	asteroid homolog 1	Other	other
ASTN2	-0.208	ASTN2	astrotactin 2	Cytoplasm	other
ASXL1	-0.194	ASXL1	ASXL transcriptional regulator 1	Nucleus	transcription regulator
ASXL3	-0.263	ASXL3	ASXL transcriptional regulator 3	Other	other
ASZ1	-0.12	ASZ1	ankyrin repeat, SAM and basic leucine zipper domain containing 1	Nucleus	transcription regulator
ATAD2	0.494	ATAD2	ATPase family AAA domain containing 2	Nucleus	enzyme
ATAD3C	0.19	ATAD3C	ATPase family AAA domain containing 3C	Cytoplasm	other
ATAD5	0.357	ATAD5	ATPase family AAA domain containing 5	Nucleus	enzyme
ATF1	-0.246	ATF1	activating transcription factor 1	Nucleus	transcription regulator
ATF7IP2	0.574	ATF7IP2	activating transcription factor 7 interacting protein 2	Nucleus	other
ATG12	-0.197	ATG12	autophagy related 12	Cytoplasm	other
ATG4D	-0.675	ATG4D	autophagy related 4D cysteine peptidase	Cytoplasm	peptidase
ATG7	0.253	ATG7	autophagy related 7	Cytoplasm	enzyme
ATG9A	-0.421	ATG9A	autophagy related 9A	Cytoplasm	other
ATMIN	-0.19	ATMIN	ATM interactor	Nucleus	transcription regulator
ATP10B	0.847	ATP10B	ATPase phospholipid transporting 10B (putative)	Plasma Membrane	transporter
ATP10D	0.501	ATP10D	ATPase phospholipid transporting 10D (putative)	Cytoplasm	transporter
ATP11C	0.37	ATP11C	ATPase phospholipid transporting 11C	Plasma Membrane	transporter
ATP12A	-0.18	ATP12A	ATPase H+/K+ transporting non-gastric alpha2 subunit	Plasma Membrane	transporter
ATP13A2	0.22	ATP13A2	ATPase cation transporting 13A2	Cytoplasm	transporter
ATP13A3	0.416	ATP13A3	ATPase 13A3	Extracellular Space	transporter
ATP1A1	-0.328	ATP1A1	ATPase Na+/K+ transporting subunit alpha 1	Plasma Membrane	transporter
ATP1A2	-0.251	ATP1A2	ATPase Na+/K+ transporting subunit alpha 2	Plasma Membrane	transporter
ATP1A3	-0.163	ATP1A3	ATPase Na+/K+ transporting subunit alpha 3	Plasma Membrane	transporter
ATP1B3	-0.394	ATP1B3	ATPase Na+/K+ transporting subunit beta 3	Plasma Membrane	transporter
ATP2B1	-0.419	ATP2B1	ATPase plasma membrane Ca2+ transporting 1	Plasma Membrane	transporter
ATP2C1	0.536	ATP2C1	ATPase secretory pathway Ca2+ transporting 1	Cytoplasm	transporter
ATP5G1	0.235	ATP5MC1	ATP synthase membrane subunit c locus 1	Cytoplasm	transporter
ATP6V0A1	-0.324	ATP6V0A1	ATPase H+ transporting V0 subunit a1	Cytoplasm	transporter
ATP6V0A2	-0.17	ATP6V0A2	ATPase H+ transporting V0 subunit a2	Cytoplasm	transporter
ATP6V1G2-DDX39B	-0.244	ATP6V1G2-DDX39B	ATP6V1G2-DDX39B readthrough (NMD candidate)	Other	other
ATP6V1H	0.174	ATP6V1H	ATPase H+ transporting V1 subunit H	Cytoplasm	transporter
ATP7A	0.408	ATP7A	ATPase copper transporting alpha	Plasma Membrane	transporter
ATP8A1	-0.342	ATP8A1	ATPase phospholipid transporting 8A1	Cytoplasm	transporter
ATP9A	-0.391	ATP9A	ATPase phospholipid transporting 9A (putative)	Cytoplasm	transporter
ATPAF1	-0.18	ATPAF1	ATP synthase mitochondrial F1 complex assembly factor 1	Cytoplasm	other
ATR	0.542	ATR	ATR serine/threonine kinase	Nucleus	kinase
ATRIP	0.181	ATRIP	ATR interacting protein	Nucleus	kinase
ATRNL1	-0.261	ATRNL1	attractin like 1	Other	other
ATXN2L	-0.194	ATXN2L	ataxin 2 like	Nucleus	other
ATXN7	-0.188	ATXN7	ataxin 7	Nucleus	other
ATXN7L1	-0.235	ATXN7L1	ataxin 7 like 1	Other	other
ATXN7L2	-0.187	ATXN7L2	ataxin 7 like 2	Other	other
AUH	-0.297	AUH	AU RNA binding methylglutaconyl-CoA hydratase	Cytoplasm	enzyme
AUP1	-0.164	AUP1	AUP1 lipid droplet regulating VLDL assembly factor	Cytoplasm	other
AURKA	0.627	AURKA	aurora kinase A	Nucleus	kinase
AURKB	0.27	AURKB	aurora kinase B	Nucleus	kinase
AUTS2	-0.407	AUTS2	activator of transcription and developmental regulator AUTS2	Nucleus	other
AVPR1B	-0.328	AVPR1B	arginine vasopressin receptor 1B	Plasma Membrane	G-protein coupled receptor
AZIN1	-0.344	AZIN1	antizyme inhibitor 1	Cytoplasm	enzyme
B2M	0.21	B2M	beta-2-microglobulin	Plasma Membrane	transmembrane receptor
B3GALT4	-0.209	B3GALT4	beta-1,3-galactosyltransferase 4	Cytoplasm	enzyme
B3GALT5	-0.683	B3GALT5	beta-1,3-galactosyltransferase 5	Cytoplasm	enzyme
B3GNT2	0.399	B3GNT2	UDP-GlcNAc:betaGal beta-1,3-N-acetylglucosaminyltransferase 2	Cytoplasm	enzyme
B3GNT6	0.536	B3GNT6	UDP-GlcNAc:betaGal beta-1,3-N-acetylglucosaminyltransferase 6	Cytoplasm	enzyme
B3GNT8	-0.423	B3GNT8	UDP-GlcNAc:betaGal beta-1,3-N-acetylglucosaminyltransferase 8	Cytoplasm	enzyme
B3GNT9	0.384	B3GNT9	UDP-GlcNAc:betaGal beta-1,3-N-acetylglucosaminyltransferase 9	Cytoplasm	enzyme
B3GNTL1	0.161	B3GNTL1	UDP-GlcNAc:betaGal beta-1,3-N-acetylglucosaminyltransferase like 1	Other	enzyme
B4GALNT1	-0.182	B4GALNT1	beta-1,4-N-acetyl-galactosaminyltransferase 1	Cytoplasm	enzyme
B4GALNT2	-1.087	B4GALNT2	beta-1,4-N-acetyl-galactosaminyltransferase 2	Cytoplasm	enzyme
B4GALNT3	0.853	B4GALNT3	beta-1,4-N-acetyl-galactosaminyltransferase 3	Cytoplasm	enzyme
B4GALT1	0.518	B4GALT1	beta-1,4-galactosyltransferase 1	Cytoplasm	enzyme
B4GALT5	0.341	B4GALT5	beta-1,4-galactosyltransferase 5	Cytoplasm	enzyme
B4GALT6	-0.765	B4GALT6	beta-1,4-galactosyltransferase 6	Cytoplasm	enzyme
B4GALT7	0.153	B4GALT7	beta-1,4-galactosyltransferase 7	Cytoplasm	enzyme
B9D1	0.197	B9D1	B9 domain containing 1	Plasma Membrane	other
BACE1	0.292	BACE1	beta-secretase 1	Cytoplasm	peptidase
BACE2	1.508	BACE2	beta-secretase 2	Cytoplasm	peptidase
BACH1	-0.263	BACH1	BTB domain and CNC homolog 1	Nucleus	transcription regulator
BACH2	-0.459	BACH2	BTB domain and CNC homolog 2	Nucleus	transcription regulator
BAD	-0.241	BAD	BCL2 associated agonist of cell death	Cytoplasm	other
BAG3	0.374	BAG3	BAG cochaperone 3	Cytoplasm	other
BAG4	-0.238	BAG4	BAG cochaperone 4	Cytoplasm	other
BAG6	-0.269	BAG6	BAG cochaperone 6	Nucleus	enzyme
BAHD1	-0.358	BAHD1	bromo adjacent homology domain containing 1	Nucleus	other
BAIAP2L1	0.538	BAIAP2L1	BAR/IMD domain containing adaptor protein 2 like 1	Cytoplasm	other
BAIAP2L2	-0.616	BAIAP2L2	BAR/IMD domain containing adaptor protein 2 like 2	Cytoplasm	other
BAIAP3	-0.249	BAIAP3	BAI1 associated protein 3	Extracellular Space	other
BANF1	0.146	BANF1	BAF nuclear assembly factor 1	Nucleus	other
BATF2	0.834	BATF2	basic leucine zipper ATF-like transcription factor 2	Other	transcription regulator
BAZ2B	0.241	BAZ2B	bromodomain adjacent to zinc finger domain 2B	Extracellular Space	other
BBS12	-0.231	BBS12	Bardet-Biedl syndrome 12	Extracellular Space	other
BBS4	0.241	BBS4	Bardet-Biedl syndrome 4	Cytoplasm	other
BBS5	0.33	BBS5	Bardet-Biedl syndrome 5	Cytoplasm	other
BBS7	0.261	BBS7	Bardet-Biedl syndrome 7	Cytoplasm	other
BBX	0.296	BBX	BBX high mobility group box domain containing	Nucleus	transcription regulator
BCAP29	0.296	BCAP29	B cell receptor associated protein 29	Cytoplasm	transporter
BCAP31	-0.184	BCAP31	B cell receptor associated protein 31	Cytoplasm	transporter
BCAR3	-0.277	BCAR3	BCAR3 adaptor protein, NSP family member	Cytoplasm	other
BCAS4	-0.233	BCAS4	breast carcinoma amplified sequence 4	Cytoplasm	other
BCKDHB	0.35	BCKDHB	branched chain keto acid dehydrogenase E1 subunit beta	Cytoplasm	enzyme
BCL11B	-0.27	BCL11B	BAF chromatin remodeling complex subunit BCL11B	Nucleus	transcription regulator
BCL2L1	-0.398	BCL2L1	BCL2 like 1	Cytoplasm	other
BCL2L10	-0.347	BCL2L10	BCL2 like 10	Cytoplasm	other
BCL2L11	-0.421	BCL2L11	BCL2 like 11	Cytoplasm	other
BCL2L13	-0.314	BCL2L13	BCL2 like 13	Cytoplasm	other
BCL6	0.631	BCL6	BCL6 transcription repressor	Nucleus	transcription regulator
BCL7B	-0.329	BCL7B	BAF chromatin remodeling complex subunit BCL7B	Nucleus	other
BCL9	0.179	BCL9	BCL9 transcription coactivator	Nucleus	other
BCL9L	-0.184	BCL9L	BCL9 like	Cytoplasm	other
BCO2	-0.388	BCO2	beta-carotene oxygenase 2	Cytoplasm	enzyme
BCORL1	-0.233	BCORL1	BCL6 corepressor like 1	Nucleus	transcription regulator
BCRP2	-0.127	BCRP2	BCR pseudogene 2	Other	other
BDH2	-0.548	BDH2	3-hydroxybutyrate dehydrogenase 2	Cytoplasm	enzyme
BDKRB2	-0.304	BDKRB2	bradykinin receptor B2	Plasma Membrane	G-protein coupled receptor
BEGAIN	-0.263	BEGAIN	brain enriched guanylate kinase associated	Nucleus	other
BEND4	-0.199	BEND4	BEN domain containing 4	Other	other
BEND5	-0.238	BEND5	BEN domain containing 5	Cytoplasm	other
BEND7	-1.02	BEND7	BEN domain containing 7	Cytoplasm	other
BEST1	0.411	BEST1	bestrophin 1	Plasma Membrane	ion channel
BEST4	-0.801	BEST4	bestrophin 4	Plasma Membrane	other
BGN	0.853	BGN	biglycan	Extracellular Space	other
BHLHA15	0.309	BHLHA15	basic helix-loop-helix family member a15	Nucleus	transcription regulator
BHLHE40	0.496	BHLHE40	basic helix-loop-helix family member e40	Nucleus	transcription regulator
BHMT2	0.223	BHMT2	betaine--homocysteine S-methyltransferase 2	Cytoplasm	enzyme
BICC1	0.803	BICC1	BicC family RNA binding protein 1	Other	other
GLTSCR1L	-0.279	BICRAL	BRD4 interacting chromatin remodeling complex associated protein like	Nucleus	other
BID	0.544	BID	BH3 interacting domain death agonist	Cytoplasm	other
BIK	0.212	BIK	BCL2 interacting killer	Cytoplasm	other
BIRC3	0.677	BIRC3	baculoviral IAP repeat containing 3	Cytoplasm	enzyme
BIRC5	0.265	BIRC5	baculoviral IAP repeat containing 5	Cytoplasm	other
BIRC6	0.164	BIRC6	baculoviral IAP repeat containing 6	Cytoplasm	enzyme
BIVM-ERCC5	0.322	BIVM-ERCC5	BIVM-ERCC5 readthrough	Other	other
BLCAP	-0.392	BLCAP	BLCAP apoptosis inducing factor	Other	other
BLK	-0.407	BLK	BLK proto-oncogene, Src family tyrosine kinase	Cytoplasm	kinase
BLM	0.487	BLM	BLM RecQ like helicase	Nucleus	enzyme
BLOC1S1-RDH5	-0.597	BLOC1S1-RDH5	BLOC1S1-RDH5 readthrough	Other	other
BLOC1S2	-0.167	BLOC1S2	biogenesis of lysosomal organelles complex 1 subunit 2	Cytoplasm	other
BLVRA	0.473	BLVRA	biliverdin reductase A	Cytoplasm	enzyme
C16orf45	0.346	BMERB1	bMERB domain containing 1	Other	other
BMF	-0.78	BMF	Bcl2 modifying factor	Cytoplasm	other
BMP2	-0.51	BMP2	bone morphogenetic protein 2	Extracellular Space	growth factor
BMP3	-0.894	BMP3	bone morphogenetic protein 3	Extracellular Space	growth factor
BMP6	0.286	BMP6	bone morphogenetic protein 6	Extracellular Space	growth factor
BMP8A	-0.96	BMP8A	bone morphogenetic protein 8a	Extracellular Space	cytokine
BMP8B	-1.308	BMP8B	bone morphogenetic protein 8b	Extracellular Space	growth factor
BMS1P20	0.24	BMS1P20	BMS1 pseudogene 20	Other	other
BMX	-0.38	BMX	BMX non-receptor tyrosine kinase	Cytoplasm	kinase
BOLA3	0.177	BOLA3	bolA family member 3	Cytoplasm	other
BORA	0.413	BORA	BORA aurora kinase A activator	Cytoplasm	other
BORCS6	-0.304	BORCS6	BLOC-1 related complex subunit 6	Cytoplasm	other
BORCS7-ASMT	-0.296	BORCS7-ASMT	BORCS7-ASMT readthrough (NMD candidate)	Other	other
BPHL	-0.812	BPHL	biphenyl hydrolase like	Cytoplasm	enzyme
BPIFB1	1.811	BPIFB1	BPI fold containing family B member 1	Extracellular Space	other
BRCA1	0.466	BRCA1	BRCA1 DNA repair associated	Nucleus	transcription regulator
BRCA2	0.526	BRCA2	BRCA2 DNA repair associated	Nucleus	transcription regulator
BRD1	-0.118	BRD1	bromodomain containing 1	Nucleus	other
BRD7P3	-0.178	BRD7P3	bromodomain containing 7 pseudogene 3	Other	other
BRD9	0.119	BRD9	bromodomain containing 9	Nucleus	other
BRF2	-0.135	BRF2	BRF2 RNA polymerase III transcription initiation factor subunit	Nucleus	transcription regulator
BRI3	-0.239	BRI3	brain protein I3	Cytoplasm	other
BRINP2	-0.192	BRINP2	BMP/retinoic acid inducible neural specific 2	Cytoplasm	other
BRIX1	0.375	BRIX1	biogenesis of ribosomes BRX1	Nucleus	other
BRPF3	-0.457	BRPF3	bromodomain and PHD finger containing 3	Cytoplasm	other
BRWD3	-0.246	BRWD3	bromodomain and WD repeat domain containing 3	Other	other
BSDC1	-0.31	BSDC1	BSD domain containing 1	Other	other
BST1	-0.572	BST1	bone marrow stromal cell antigen 1	Plasma Membrane	enzyme
BST2	1.039	BST2	bone marrow stromal cell antigen 2	Plasma Membrane	other
BTBD1	-0.207	BTBD1	BTB domain containing 1	Cytoplasm	other
BTBD2	-0.205	BTBD2	BTB domain containing 2	Cytoplasm	other
BTBD6	-0.241	BTBD6	BTB domain containing 6	Cytoplasm	other
BTBD7	-0.137	BTBD7	BTB domain containing 7	Nucleus	other
BTBD9	-0.241	BTBD9	BTB domain containing 9	Other	other
BTF3	0.131	BTF3	basic transcription factor 3	Nucleus	transcription regulator
BTG1	-0.191	BTG1	BTG anti-proliferation factor 1	Nucleus	transcription regulator
BTG3	0.268	BTG3	BTG anti-proliferation factor 3	Nucleus	other
BTN2A1	0.148	BTN2A1	butyrophilin subfamily 2 member A1	Plasma Membrane	other
BTN2A2	0.295	BTN2A2	butyrophilin subfamily 2 member A2	Cytoplasm	other
BTN2A3P	0.275	BTN2A3P	butyrophilin subfamily 2 member A3, pseudogene	Other	other
BTN3A1	0.741	BTN3A1	butyrophilin subfamily 3 member A1	Extracellular Space	other
BTN3A2	0.777	BTN3A2	butyrophilin subfamily 3 member A2	Plasma Membrane	other
BTN3A3	0.881	BTN3A3	butyrophilin subfamily 3 member A3	Plasma Membrane	other
BTNL2	-0.703	BTNL2	butyrophilin like 2	Plasma Membrane	transmembrane receptor
BTRC	-0.16	BTRC	beta-transducin repeat containing E3 ubiquitin protein ligase	Cytoplasm	enzyme
BUB1	0.818	BUB1	BUB1 mitotic checkpoint serine/threonine kinase	Nucleus	kinase
BUB1B	0.616	BUB1B	BUB1 mitotic checkpoint serine/threonine kinase B	Nucleus	kinase
BUB3	0.213	BUB3	BUB3 mitotic checkpoint protein	Nucleus	other
BUD13	-0.205	BUD13	BUD13 homolog	Nucleus	other
BVES	0.526	BVES	blood vessel epicardial substance	Plasma Membrane	other
BYSL	0.323	BYSL	bystin like	Nucleus	other
C10orf120	-0.154	C10orf120	chromosome 10 open reading frame 120	Other	other
C10orf62	-0.221	C10orf62	chromosome 10 open reading frame 62	Other	other
C10orf82	-0.191	C10orf82	chromosome 10 open reading frame 82	Other	other
C10orf88	0.191	C10orf88	chromosome 10 open reading frame 88	Other	enzyme
C10orf99	-2.496	C10orf99	chromosome 10 open reading frame 99	Extracellular Space	cytokine
C11orf24	-0.434	C11orf24	chromosome 11 open reading frame 24	Extracellular Space	other
C11orf49	-0.324	C11orf49	chromosome 11 open reading frame 49	Nucleus	other
C11orf53	-0.558	C11orf53	chromosome 11 open reading frame 53	Other	other
C11orf54	-0.578	C11orf54	chromosome 11 open reading frame 54	Nucleus	enzyme
C11orf68	-0.152	C11orf68	chromosome 11 open reading frame 68	Other	other
C11orf80	-0.424	C11orf80	chromosome 11 open reading frame 80	Other	enzyme
C11orf96	0.233	C11orf96	chromosome 11 open reading frame 96	Other	other
C11orf98	0.181	C11orf98	chromosome 11 open reading frame 98	Other	other
C12orf4	0.292	C12orf4	chromosome 12 open reading frame 4	Cytoplasm	other
C14orf177	-0.134	C14orf177	chromosome 14 putative open reading frame 177	Other	other
C14orf28	-0.366	C14orf28	chromosome 14 open reading frame 28	Other	other
C15orf40	-0.298	C15orf40	chromosome 15 open reading frame 40	Other	other
C15orf61	-0.224	C15orf61	chromosome 15 open reading frame 61	Other	other
C15orf62	-0.208	C15orf62	chromosome 15 open reading frame 62	Other	other
C16orf87	-0.313	C16orf87	chromosome 16 open reading frame 87	Other	other
C17orf75	-0.226	C17orf75	chromosome 17 open reading frame 75	Extracellular Space	other
C17orf78	-1.369	C17orf78	chromosome 17 open reading frame 78	Other	other
C18orf54	0.36	C18orf54	chromosome 18 open reading frame 54	Extracellular Space	other
C19orf12	-0.346	C19orf12	chromosome 19 open reading frame 12	Cytoplasm	other
C19orf25	-0.197	C19orf25	chromosome 19 open reading frame 25	Other	other
C19orf33	-0.335	C19orf33	chromosome 19 open reading frame 33	Nucleus	other
C19orf54	-0.334	C19orf54	chromosome 19 open reading frame 54	Other	other
C1GALT1	0.547	C1GALT1	core 1 synthase, glycoprotein-N-acetylgalactosamine 3-beta-galactosyltransferase 1	Plasma Membrane	enzyme
C1orf105	-0.498	C1orf105	chromosome 1 open reading frame 105	Other	other
C1orf112	0.237	C1orf112	chromosome 1 open reading frame 112	Other	other
C1orf115	-0.604	C1orf115	chromosome 1 open reading frame 115	Other	other
C1orf116	-0.652	C1orf116	chromosome 1 open reading frame 116	Cytoplasm	other
C1orf198	0.374	C1orf198	chromosome 1 open reading frame 198	Cytoplasm	other
C1orf210	-0.821	C1orf210	chromosome 1 open reading frame 210	Other	other
C1orf220	-0.356	C1orf220	chromosome 1 putative open reading frame 220	Other	other
C1orf43	-0.199	C1orf43	chromosome 1 open reading frame 43	Other	other
C1orf50	-0.22	C1orf50	chromosome 1 open reading frame 50	Other	other
C1orf52	-0.194	C1orf52	chromosome 1 open reading frame 52	Nucleus	other
C1orf54	0.399	C1orf54	chromosome 1 open reading frame 54	Other	other
C1QBP	0.427	C1QBP	complement C1q binding protein	Cytoplasm	transcription regulator
FAM132A	-0.45	C1QTNF12	C1q and TNF related 12	Extracellular Space	other
C1R	0.989	C1R	complement C1r	Extracellular Space	peptidase
C1RL	0.235	C1RL	complement C1r subcomponent like	Extracellular Space	peptidase
C1S	0.963	C1S	complement C1s	Extracellular Space	peptidase
C2	1.543	C2	complement C2	Extracellular Space	peptidase
C20orf173	-0.179	C20orf173	chromosome 20 open reading frame 173	Other	other
C20orf96	0.346	C20orf96	chromosome 20 open reading frame 96	Other	other
C21orf62	-0.221	C21orf62	chromosome 21 open reading frame 62	Other	other
C21orf62-AS1	-0.32	C21orf62-AS1	C21orf62 antisense RNA 1	Other	other
C2CD2	0.224	C2CD2	C2 calcium dependent domain containing 2	Cytoplasm	other
C2CD2L	-0.809	C2CD2L	C2CD2 like	Cytoplasm	transporter
C2CD4A	0.314	C2CD4A	C2 calcium dependent domain containing 4A	Nucleus	other
C2CD4B	0.187	C2CD4B	C2 calcium dependent domain containing 4B	Plasma Membrane	other
C2orf68	-0.269	C2orf68	chromosome 2 open reading frame 68	Other	other
C2orf88	-0.834	C2orf88	chromosome 2 open reading frame 88	Other	other
C3AR1	0.876	C3AR1	complement C3a receptor 1	Plasma Membrane	G-protein coupled receptor
C3orf56	-0.153	C3orf56	chromosome 3 open reading frame 56	Other	other
C3orf70	0.346	C3orf70	chromosome 3 open reading frame 70	Other	other
C4B_2	1.102	C4B_2	complement component 4B (Chido blood group), copy 2	Other	other
C4BPA	0.762	C4BPA	complement component 4 binding protein alpha	Extracellular Space	other
C4BPB	0.89	C4BPB	complement component 4 binding protein beta	Extracellular Space	other
C4orf36	-0.228	C4orf36	chromosome 4 open reading frame 36	Other	other
C4orf46	-0.207	C4orf46	chromosome 4 open reading frame 46	Other	other
C5	0.898	C5	complement C5	Extracellular Space	cytokine
C5AR1	0.575	C5AR1	complement C5a receptor 1	Plasma Membrane	G-protein coupled receptor
C5orf34	0.238	C5orf34	chromosome 5 open reading frame 34	Other	other
C6	-0.517	C6	complement C6	Extracellular Space	other
C6orf120	-0.315	C6orf120	chromosome 6 open reading frame 120	Cytoplasm	other
C6orf136	-0.467	C6orf136	chromosome 6 open reading frame 136	Cytoplasm	other
C6orf141	0.411	C6orf141	chromosome 6 open reading frame 141	Other	other
C6orf47	-0.267	C6orf47	chromosome 6 open reading frame 47	Cytoplasm	other
C6orf62	0.165	C6orf62	chromosome 6 open reading frame 62	Other	other
C7	-0.925	C7	complement C7	Extracellular Space	other
C7orf26	-0.127	C7orf26	chromosome 7 open reading frame 26	Nucleus	other
C8B	-0.135	C8B	complement C8 beta chain	Extracellular Space	other
C8orf33	0.238	C8orf33	chromosome 8 open reading frame 33	Other	other
C8orf58	-0.153	C8orf58	chromosome 8 open reading frame 58	Nucleus	other
C8orf74	-0.225	C8orf74	chromosome 8 open reading frame 74	Other	other
C8orf82	-0.208	C8orf82	chromosome 8 open reading frame 82	Cytoplasm	other
C9orf129	0.251	C9orf129	chromosome 9 open reading frame 129	Other	other
C9orf24	-0.416	C9orf24	chromosome 9 open reading frame 24	Cytoplasm	other
C9orf40	-0.354	C9orf40	chromosome 9 open reading frame 40	Other	other
C9orf72	0.425	C9orf72	C9orf72-SMCR8 complex subunit	Cytoplasm	other
C9orf78	-0.303	C9orf78	chromosome 9 open reading frame 78	Other	other
CA11	-0.248	CA11	carbonic anhydrase 11	Extracellular Space	enzyme
CA2	2.326	CA2	carbonic anhydrase 2	Cytoplasm	enzyme
CA3	-0.387	CA3	carbonic anhydrase 3	Cytoplasm	enzyme
CA5BP1	-0.253	CA5BP1	carbonic anhydrase 5B pseudogene 1	Other	other
CA7	-0.894	CA7	carbonic anhydrase 7	Cytoplasm	enzyme
CA8	0.537	CA8	carbonic anhydrase 8	Cytoplasm	enzyme
CA9	0.706	CA9	carbonic anhydrase 9	Nucleus	enzyme
CABIN1	0.363	CABIN1	calcineurin binding protein 1	Nucleus	other
CABLES1	-0.388	CABLES1	Cdk5 and Abl enzyme substrate 1	Nucleus	other
CACFD1	-0.297	CACFD1	calcium channel flower domain containing 1	Plasma Membrane	ion channel
CACHD1	0.565	CACHD1	cache domain containing 1	Other	other
CACNA1A	-0.257	CACNA1A	calcium voltage-gated channel subunit alpha1 A	Plasma Membrane	ion channel
CACNA1S	-0.17	CACNA1S	calcium voltage-gated channel subunit alpha1 S	Plasma Membrane	ion channel
CACNB2	-0.391	CACNB2	calcium voltage-gated channel auxiliary subunit beta 2	Plasma Membrane	ion channel
CACNG6	-0.233	CACNG6	calcium voltage-gated channel auxiliary subunit gamma 6	Plasma Membrane	ion channel
CACUL1	-0.148	CACUL1	CDK2 associated cullin domain 1	Other	other
CAD	0.248	CAD	carbamoyl-phosphate synthetase 2, aspartate transcarbamylase, and dihydroorotase	Cytoplasm	enzyme
CADM1	0.243	CADM1	cell adhesion molecule 1	Plasma Membrane	other
CADPS2	0.638	CADPS2	calcium dependent secretion activator 2	Plasma Membrane	other
CALB1	-0.334	CALB1	calbindin 1	Cytoplasm	other
CALCR	-0.164	CALCR	calcitonin receptor	Plasma Membrane	G-protein coupled receptor
CALCRL	1.089	CALCRL	calcitonin receptor like receptor	Plasma Membrane	G-protein coupled receptor
FAM26F	0.513	CALHM6	calcium homeostasis modulator family member 6	Other	other
CALR	0.456	CALR	calreticulin	Cytoplasm	transcription regulator
CALU	0.782	CALU	calumenin	Cytoplasm	other
CAMK2G	-0.281	CAMK2G	calcium/calmodulin dependent protein kinase II gamma	Cytoplasm	kinase
CAMK2N1	-0.463	CAMK2N1	calcium/calmodulin dependent protein kinase II inhibitor 1	Plasma Membrane	kinase
CAMK2N2	-0.145	CAMK2N2	calcium/calmodulin dependent protein kinase II inhibitor 2	Nucleus	other
CAMKK2	-0.239	CAMKK2	calcium/calmodulin dependent protein kinase kinase 2	Cytoplasm	kinase
CAMKV	-0.219	CAMKV	CaM kinase like vesicle associated	Plasma Membrane	kinase
CAMSAP2	0.486	CAMSAP2	calmodulin regulated spectrin associated protein family member 2	Cytoplasm	other
CAMSAP3	-0.333	CAMSAP3	calmodulin regulated spectrin associated protein family member 3	Cytoplasm	other
CAMTA2	-0.156	CAMTA2	calmodulin binding transcription activator 2	Nucleus	transcription regulator
CAP1	0.229	CAP1	cyclase associated actin cytoskeleton regulatory protein 1	Plasma Membrane	other
CAPG	0.435	CAPG	capping actin protein, gelsolin like	Nucleus	other
CAPN13	-1.302	CAPN13	calpain 13	Other	other
CAPN15	-0.203	CAPN15	calpain 15	Other	peptidase
CAPRIN1	0.213	CAPRIN1	cell cycle associated protein 1	Plasma Membrane	other
CAPS2	0.24	CAPS2	calcyphosine 2	Other	other
CAPZB	0.136	CAPZB	capping actin protein of muscle Z-line subunit beta	Cytoplasm	other
CARD14	0.21	CARD14	caspase recruitment domain family member 14	Cytoplasm	other
CARD16	0.924	CARD16	caspase recruitment domain family member 16	Other	other
CARD17	0.483	CARD17	caspase recruitment domain family member 17	Other	other
CARD6	1.069	CARD6	caspase recruitment domain family member 6	Cytoplasm	other
CARF	-0.27	CARF	calcium responsive transcription factor	Nucleus	transcription regulator
CARTPT	-0.168	CARTPT	CART prepropeptide	Extracellular Space	other
CASC2	0.204	CASC2	cancer susceptibility 2	Other	other
CASD1	0.531	CASD1	CAS1 domain containing 1	Cytoplasm	enzyme
CASKIN2	-0.159	CASKIN2	CASK interacting protein 2	Cytoplasm	other
CASP1	0.867	CASP1	caspase 1	Cytoplasm	peptidase
CASP10	0.971	CASP10	caspase 10	Cytoplasm	peptidase
CASP5	1.127	CASP5	caspase 5	Cytoplasm	peptidase
CASP8	0.334	CASP8	caspase 8	Nucleus	peptidase
CASS4	0.45	CASS4	Cas scaffold protein family member 4	Plasma Membrane	other
GATSL2	-0.849	CASTOR2	cytosolic arginine sensor for mTORC1 subunit 2	Cytoplasm	other
GATS	-0.338	CASTOR3	CASTOR family member 3	Other	other
CASZ1	-0.392	CASZ1	castor zinc finger 1	Nucleus	enzyme
CAT	-0.398	CAT	catalase	Cytoplasm	enzyme
CATSPERB	1.473	CATSPERB	cation channel sperm associated auxiliary subunit beta	Plasma Membrane	other
CATSPERG	-0.2	CATSPERG	cation channel sperm associated auxiliary subunit gamma	Extracellular Space	other
PRKCDBP	0.477	CAVIN3	caveolae associated protein 3	Cytoplasm	other
CBFA2T2	-0.217	CBFA2T2	CBFA2/RUNX1 partner transcriptional co-repressor 2	Nucleus	transcription regulator
CBFB	0.337	CBFB	core-binding factor subunit beta	Nucleus	transcription regulator
ZNF645	-0.205	CBLL2	Cbl proto-oncogene like 2	Extracellular Space	other
CBR1	-0.647	CBR1	carbonyl reductase 1	Cytoplasm	enzyme
CBR3	0.247	CBR3	carbonyl reductase 3	Cytoplasm	enzyme
CBSL	-0.547	CBS/CBSL	cystathionine beta-synthase	Cytoplasm	enzyme
CBX3	0.265	CBX3	chromobox 3	Nucleus	transcription regulator
CBX4	0.16	CBX4	chromobox 4	Nucleus	transcription regulator
CBX7	-0.61	CBX7	chromobox 7	Nucleus	other
SPERT	-0.183	CBY2	chibby family member 2	Cytoplasm	other
CCAR1	0.336	CCAR1	cell division cycle and apoptosis regulator 1	Nucleus	transcription regulator
CCDC102B	0.409	CCDC102B	coiled-coil domain containing 102B	Extracellular Space	other
CCDC112	0.272	CCDC112	coiled-coil domain containing 112	Extracellular Space	other
CCDC113	0.223	CCDC113	coiled-coil domain containing 113	Cytoplasm	other
CCDC115	-0.251	CCDC115	coiled-coil domain containing 115	Cytoplasm	other
CCDC117	-0.161	CCDC117	coiled-coil domain containing 117	Other	other
CCDC12	-0.149	CCDC12	coiled-coil domain containing 12	Other	other
CCDC120	-0.394	CCDC120	coiled-coil domain containing 120	Plasma Membrane	other
CCDC122	-0.213	CCDC122	coiled-coil domain containing 122	Other	other
CCDC124	0.139	CCDC124	coiled-coil domain containing 124	Other	other
CCDC125	0.357	CCDC125	coiled-coil domain containing 125	Cytoplasm	other
CCDC127	-0.204	CCDC127	coiled-coil domain containing 127	Other	other
CCDC14	0.31	CCDC14	coiled-coil domain containing 14	Cytoplasm	other
CCDC148-AS1	0.543	CCDC148-AS1	CCDC148 antisense RNA 1	Other	other
CCDC149	0.367	CCDC149	coiled-coil domain containing 149	Other	other
CCDC159	-0.364	CCDC159	coiled-coil domain containing 159	Other	other
CCDC170	0.411	CCDC170	coiled-coil domain containing 170	Extracellular Space	other
CCDC177	-0.176	CCDC177	coiled-coil domain containing 177	Other	other
CCDC182	-0.212	CCDC182	coiled-coil domain containing 182	Other	other
CCDC183	-0.258	CCDC183	coiled-coil domain containing 183	Other	other
CCDC25	-0.348	CCDC25	coiled-coil domain containing 25	Cytoplasm	other
CCDC26	-0.106	CCDC26	CCDC26 long non-coding RNA	Other	other
CCDC28A	-0.417	CCDC28A	coiled-coil domain containing 28A	Other	other
CCDC34	0.341	CCDC34	coiled-coil domain containing 34	Other	other
CCDC54	-0.16	CCDC54	coiled-coil domain containing 54	Other	other
CCDC6	0.21	CCDC6	coiled-coil domain containing 6	Cytoplasm	other
CCDC66	0.341	CCDC66	coiled-coil domain containing 66	Cytoplasm	other
CCDC77	0.199	CCDC77	coiled-coil domain containing 77	Cytoplasm	other
CCDC84	-0.247	CCDC84	coiled-coil domain containing 84	Other	other
CCDC85C	-0.424	CCDC85C	coiled-coil domain containing 85C	Plasma Membrane	other
CCDC88C	0.417	CCDC88C	coiled-coil domain containing 88C	Cytoplasm	other
CCDC91	-0.246	CCDC91	coiled-coil domain containing 91	Cytoplasm	other
CCDC93	-0.185	CCDC93	coiled-coil domain containing 93	Extracellular Space	other
CCDC97	-0.165	CCDC97	coiled-coil domain containing 97	Other	other
CCL11	0.762	CCL11	C-C motif chemokine ligand 11	Extracellular Space	cytokine
CCL15-CCL14	-0.612	CCL15-CCL14	CCL15-CCL14 readthrough (NMD candidate)	Other	other
CCL2	1.786	CCL2	C-C motif chemokine ligand 2	Extracellular Space	cytokine
CCL20	1.317	CCL20	C-C motif chemokine ligand 20	Extracellular Space	cytokine
CCL23	-0.497	CCL23	C-C motif chemokine ligand 23	Extracellular Space	cytokine
CCL26	0.16	CCL26	C-C motif chemokine ligand 26	Extracellular Space	cytokine
CCL28	1.858	CCL28	C-C motif chemokine ligand 28	Extracellular Space	cytokine
CCL3	0.765	CCL3	C-C motif chemokine ligand 3	Extracellular Space	cytokine
CCL4L1	1.104	CCL4L1/CCL4L2	C-C motif chemokine ligand 4 like 1	Plasma Membrane	other
CCL8	0.9	CCL8	C-C motif chemokine ligand 8	Extracellular Space	cytokine
CYR61	0.681	CCN1	cellular communication network factor 1	Extracellular Space	other
CTGF	0.568	CCN2	cellular communication network factor 2	Extracellular Space	growth factor
WISP1	0.491	CCN4	cellular communication network factor 4	Extracellular Space	other
CCNA2	0.681	CCNA2	cyclin A2	Nucleus	other
CCNB1	0.789	CCNB1	cyclin B1	Cytoplasm	kinase
CCNB2	0.662	CCNB2	cyclin B2	Cytoplasm	other
CCND1	0.759	CCND1	cyclin D1	Nucleus	transcription regulator
CCND2	0.559	CCND2	cyclin D2	Nucleus	other
CCND3	0.359	CCND3	cyclin D3	Nucleus	kinase
CCNDBP1	-0.201	CCNDBP1	cyclin D1 binding protein 1	Nucleus	other
CCNE1	0.385	CCNE1	cyclin E1	Nucleus	transcription regulator
CCNE2	0.306	CCNE2	cyclin E2	Nucleus	other
CCNF	0.352	CCNF	cyclin F	Nucleus	other
CCNI2	0.429	CCNI2	cyclin I family member 2	Other	other
CCNJ	0.257	CCNJ	cyclin J	Nucleus	other
FAM58A	0.237	CCNQ	cyclin Q	Other	other
CCNY	-0.148	CCNY	cyclin Y	Nucleus	other
CCR1	1.074	CCR1	C-C motif chemokine receptor 1	Plasma Membrane	G-protein coupled receptor
CCR2	0.565	CCR2	C-C motif chemokine receptor 2	Plasma Membrane	G-protein coupled receptor
CCR5	0.203	CCR5	C-C motif chemokine receptor 5 (gene/pseudogene)	Plasma Membrane	G-protein coupled receptor
CCR9	-0.623	CCR9	C-C motif chemokine receptor 9	Plasma Membrane	G-protein coupled receptor
CCSAP	0.172	CCSAP	centriole, cilia and spindle associated protein	Cytoplasm	other
CCT2	0.317	CCT2	chaperonin containing TCP1 subunit 2	Cytoplasm	kinase
CCT3	0.199	CCT3	chaperonin containing TCP1 subunit 3	Cytoplasm	other
CCT5	0.265	CCT5	chaperonin containing TCP1 subunit 5	Cytoplasm	other
CCT6A	0.302	CCT6A	chaperonin containing TCP1 subunit 6A	Cytoplasm	other
CCT7	0.269	CCT7	chaperonin containing TCP1 subunit 7	Cytoplasm	other
CD14	0.989	CD14	CD14 molecule	Plasma Membrane	transmembrane receptor
CD164	-0.278	CD164	CD164 molecule	Plasma Membrane	other
CD177	1.458	CD177	CD177 molecule	Cytoplasm	other
CD19	-0.543	CD19	CD19 molecule	Plasma Membrane	transmembrane receptor
CD1C	-0.628	CD1C	CD1c molecule	Plasma Membrane	other
CD1D	-0.304	CD1D	CD1d molecule	Plasma Membrane	other
CD24	1.837	CD24	CD24 molecule	Plasma Membrane	other
CD274	1.223	CD274	CD274 molecule	Plasma Membrane	enzyme
CD276	0.523	CD276	CD276 molecule	Plasma Membrane	other
CD2AP	-0.504	CD2AP	CD2 associated protein	Cytoplasm	other
CD320	0.293	CD320	CD320 molecule	Plasma Membrane	transmembrane receptor
CD40	0.459	CD40	CD40 molecule	Plasma Membrane	transmembrane receptor
CD47	0.353	CD47	CD47 molecule	Plasma Membrane	transmembrane receptor
CD55	1.319	CD55	CD55 molecule (Cromer blood group)	Plasma Membrane	other
CD58	-0.293	CD58	CD58 molecule	Plasma Membrane	transmembrane receptor
CD59	0.924	CD59	CD59 molecule (CD59 blood group)	Plasma Membrane	other
CD63	0.472	CD63	CD63 molecule	Plasma Membrane	other
CD68	-0.34	CD68	CD68 molecule	Plasma Membrane	other
CD79B	-0.547	CD79B	CD79b molecule	Plasma Membrane	transmembrane receptor
CD80	0.759	CD80	CD80 molecule	Plasma Membrane	transmembrane receptor
CD82	-0.355	CD82	CD82 molecule	Plasma Membrane	other
CD86	0.821	CD86	CD86 molecule	Plasma Membrane	transmembrane receptor
CD8B	-0.54	CD8B	CD8b molecule	Plasma Membrane	other
CD93	0.921	CD93	CD93 molecule	Plasma Membrane	other
CDA	-0.621	CDA	cytidine deaminase	Nucleus	enzyme
CDC123	0.17	CDC123	cell division cycle 123	Cytoplasm	other
CDC14A	-1.296	CDC14A	cell division cycle 14A	Nucleus	phosphatase
CDC14B	-0.397	CDC14B	cell division cycle 14B	Nucleus	phosphatase
CDC20	0.663	CDC20	cell division cycle 20	Nucleus	other
CDC25A	0.371	CDC25A	cell division cycle 25A	Nucleus	phosphatase
CDC25B	1.176	CDC25B	cell division cycle 25B	Nucleus	phosphatase
CDC25C	0.33	CDC25C	cell division cycle 25C	Nucleus	phosphatase
CDC27	0.334	CDC27	cell division cycle 27	Nucleus	other
CDC37	0.318	CDC37	cell division cycle 37, HSP90 cochaperone	Cytoplasm	other
CDC42BPG	-0.246	CDC42BPG	CDC42 binding protein kinase gamma	Cytoplasm	kinase
CDC42EP1	0.403	CDC42EP1	CDC42 effector protein 1	Extracellular Space	other
CDC42EP4	-0.396	CDC42EP4	CDC42 effector protein 4	Cytoplasm	other
CDC42SE1	0.313	CDC42SE1	CDC42 small effector 1	Plasma Membrane	other
CDC45	0.421	CDC45	cell division cycle 45	Nucleus	other
CDC6	0.682	CDC6	cell division cycle 6	Nucleus	other
CDC7	0.395	CDC7	cell division cycle 7	Nucleus	kinase
CDCA2	0.557	CDCA2	cell division cycle associated 2	Nucleus	other
CDCA8	0.425	CDCA8	cell division cycle associated 8	Nucleus	other
CDH11	1.16	CDH11	cadherin 11	Plasma Membrane	other
CDH16	-0.205	CDH16	cadherin 16	Plasma Membrane	enzyme
CDH23	-0.278	CDH23	cadherin related 23	Plasma Membrane	transporter
CDH3	1.143	CDH3	cadherin 3	Plasma Membrane	other
CDH5	0.776	CDH5	cadherin 5	Plasma Membrane	other
CDH6	0.611	CDH6	cadherin 6	Plasma Membrane	other
CDHR1	-2.897	CDHR1	cadherin related family member 1	Plasma Membrane	other
CDHR2	-1.03	CDHR2	cadherin related family member 2	Plasma Membrane	other
CDHR3	-0.395	CDHR3	cadherin related family member 3	Plasma Membrane	other
CDHR5	-1.01	CDHR5	cadherin related family member 5	Plasma Membrane	other
CDIP1	-0.324	CDIP1	cell death inducing p53 target 1	Nucleus	other
CDIPT	-0.547	CDIPT	CDP-diacylglycerol--inositol 3-phosphatidyltransferase	Cytoplasm	enzyme
CDK1	0.789	CDK1	cyclin dependent kinase 1	Nucleus	kinase
CDK2	0.28	CDK2	cyclin dependent kinase 2	Nucleus	kinase
CDK20	-0.928	CDK20	cyclin dependent kinase 20	Nucleus	kinase
CDK2AP1	0.58	CDK2AP1	cyclin dependent kinase 2 associated protein 1	Nucleus	other
CDK5RAP2	0.165	CDK5RAP2	CDK5 regulatory subunit associated protein 2	Cytoplasm	other
CDK9	-0.128	CDK9	cyclin dependent kinase 9	Nucleus	kinase
CDKL5	0.455	CDKL5	cyclin dependent kinase like 5	Nucleus	kinase
CDKN1A	-0.494	CDKN1A	cyclin dependent kinase inhibitor 1A	Nucleus	kinase
CDKN2A	-0.357	CDKN2A	cyclin dependent kinase inhibitor 2A	Nucleus	transcription regulator
CDKN2AIP	-0.266	CDKN2AIP	CDKN2A interacting protein	Nucleus	transcription regulator
CDKN2AIPNL	-0.205	CDKN2AIPNL	CDKN2A interacting protein N-terminal like	Other	other
CDKN2B	-0.831	CDKN2B	cyclin dependent kinase inhibitor 2B	Nucleus	transcription regulator
CDKN3	0.861	CDKN3	cyclin dependent kinase inhibitor 3	Cytoplasm	phosphatase
CDNF	-0.239	CDNF	cerebral dopamine neurotrophic factor	Other	other
CDPF1	-0.14	CDPF1	cysteine rich DPF motif domain containing 1	Extracellular Space	other
CDR2	-0.299	CDR2	cerebellar degeneration related protein 2	Cytoplasm	other
CDRT1	0.865	CDRT1	CMT1A duplicated region transcript 1	Other	other
CDRT15P2	-0.175	CDRT15P2	CMT1A duplicated region transcript 15 pseudogene 2	Other	other
CDSN	-0.174	CDSN	corneodesmosin	Plasma Membrane	other
CDV3	0.305	CDV3	CDV3 homolog	Cytoplasm	other
CDYL2	-0.377	CDYL2	chromodomain Y like 2	Nucleus	other
CEACAM19	-0.173	CEACAM19	CEA cell adhesion molecule 19	Other	other
CEACAM3	0.324	CEACAM3	CEA cell adhesion molecule 3	Other	other
CEACAM5	1.595	CEACAM5	CEA cell adhesion molecule 5	Plasma Membrane	other
CEACAM6	1.441	CEACAM6	CEA cell adhesion molecule 6	Plasma Membrane	other
CEACAM7	2.523	CEACAM7	CEA cell adhesion molecule 7	Plasma Membrane	other
CEACAM8	0.685	CEACAM8	CEA cell adhesion molecule 8	Plasma Membrane	other
CEBPA	-0.371	CEBPA	CCAAT enhancer binding protein alpha	Nucleus	transcription regulator
CEBPB	0.415	CEBPB	CCAAT enhancer binding protein beta	Nucleus	transcription regulator
CEBPD	0.244	CEBPD	CCAAT enhancer binding protein delta	Nucleus	transcription regulator
CELA2A	-0.236	CELA2A	chymotrypsin like elastase 2A	Extracellular Space	peptidase
CELF2-AS1	-0.134	CELF2-AS1	CELF2 antisense RNA 1	Other	other
CELP	-0.404	CELP	carboxyl ester lipase pseudogene	Other	other
CEMIP	1.165	CEMIP	cell migration inducing hyaluronidase 1	Cytoplasm	enzyme
TMEM2	0.241	CEMIP2	cell migration inducing hyaluronidase 2	Cytoplasm	enzyme
CENPBD1P1	-0.158	CENPBD1P1	CENPB DNA-binding domains containing 1 pseudogene 1	Other	other
CENPC	-0.255	CENPC	centromere protein C	Nucleus	other
CENPE	0.755	CENPE	centromere protein E	Nucleus	other
CENPF	0.509	CENPF	centromere protein F	Nucleus	other
CENPI	0.605	CENPI	centromere protein I	Nucleus	other
CENPK	0.711	CENPK	centromere protein K	Nucleus	other
CENPL	0.192	CENPL	centromere protein L	Cytoplasm	other
CENPN	0.616	CENPN	centromere protein N	Nucleus	other
CENPO	0.255	CENPO	centromere protein O	Nucleus	other
CENPP	0.243	CENPP	centromere protein P	Nucleus	other
APITD1-CORT	0.164	CENPS/CENPS-CORT	centromere protein S	Nucleus	other
CENPU	0.539	CENPU	centromere protein U	Nucleus	other
CENPV	-0.472	CENPV	centromere protein V	Nucleus	other
CENPW	0.414	CENPW	centromere protein W	Nucleus	other
CEP104	-0.115	CEP104	centrosomal protein 104	Cytoplasm	other
CEP112	0.296	CEP112	centrosomal protein 112	Cytoplasm	other
CEP128	0.548	CEP128	centrosomal protein 128	Cytoplasm	other
CEP135	0.48	CEP135	centrosomal protein 135	Cytoplasm	other
CEP152	0.223	CEP152	centrosomal protein 152	Cytoplasm	other
CEP162	0.185	CEP162	centrosomal protein 162	Nucleus	other
CEP170	0.718	CEP170	centrosomal protein 170	Nucleus	other
CEP19	0.32	CEP19	centrosomal protein 19	Cytoplasm	other
CEP295	0.24	CEP295	centrosomal protein 295	Cytoplasm	other
CEP350	-0.311	CEP350	centrosomal protein 350	Cytoplasm	other
CEP41	0.302	CEP41	centrosomal protein 41	Cytoplasm	other
CEP55	1.075	CEP55	centrosomal protein 55	Cytoplasm	other
CEP70	0.78	CEP70	centrosomal protein 70	Cytoplasm	other
CEP72	0.297	CEP72	centrosomal protein 72	Cytoplasm	other
CEP76	-0.297	CEP76	centrosomal protein 76	Cytoplasm	other
CEP78	0.418	CEP78	centrosomal protein 78	Cytoplasm	other
CEP83	0.311	CEP83	centrosomal protein 83	Extracellular Space	other
CEP89	0.216	CEP89	centrosomal protein 89	Cytoplasm	other
CEPT1	-0.193	CEPT1	choline/ethanolamine phosphotransferase 1	Cytoplasm	enzyme
CERK	-0.498	CERK	ceramide kinase	Plasma Membrane	kinase
CERKL	-0.356	CERKL	ceramide kinase like	Nucleus	other
CERS2	-0.555	CERS2	ceramide synthase 2	Nucleus	transcription regulator
CES2	-0.723	CES2	carboxylesterase 2	Cytoplasm	enzyme
CES5A	-0.239	CES5A	carboxylesterase 5A	Other	enzyme
CETN2	0.372	CETN2	centrin 2	Nucleus	enzyme
CFAP100	-0.132	CFAP100	cilia and flagella associated protein 100	Cytoplasm	other
CFAP157	-0.196	CFAP157	cilia and flagella associated protein 157	Cytoplasm	other
CFAP221	0.438	CFAP221	cilia and flagella associated protein 221	Extracellular Space	other
C21orf59	0.195	CFAP298	cilia and flagella associated protein 298	Cytoplasm	other
C21orf2	-0.238	CFAP410	cilia and flagella associated protein 410	Cytoplasm	other
CFAP74	-0.225	CFAP74	cilia and flagella associated protein 74	Cytoplasm	other
CFB	1.115	CFB	complement factor B	Extracellular Space	peptidase
CFDP1	-0.306	CFDP1	craniofacial development protein 1	Extracellular Space	other
CFH	1.094	CFH	complement factor H	Extracellular Space	other
CFHR1	0.707	CFHR1	complement factor H related 1	Extracellular Space	other
CFI	2.336	CFI	complement factor I	Extracellular Space	peptidase
MB21D1	0.727	CGAS	cyclic GMP-AMP synthase	Cytoplasm	enzyme
CGNL1	-0.198	CGNL1	cingulin like 1	Plasma Membrane	other
CGRRF1	-0.312	CGRRF1	cell growth regulator with ring finger domain 1	Nucleus	other
CH25H	0.561	CH25H	cholesterol 25-hydroxylase	Cytoplasm	enzyme
CHAC2	0.348	CHAC2	ChaC glutathione specific gamma-glutamylcyclotransferase 2	Cytoplasm	enzyme
CHAD	-0.847	CHAD	chondroadherin	Extracellular Space	other
CHAF1A	0.149	CHAF1A	chromatin assembly factor 1 subunit A	Nucleus	other
CHAF1B	0.265	CHAF1B	chromatin assembly factor 1 subunit B	Nucleus	other
CHCHD3	0.277	CHCHD3	coiled-coil-helix-coiled-coil-helix domain containing 3	Cytoplasm	transcription regulator
CHCHD5	-0.237	CHCHD5	coiled-coil-helix-coiled-coil-helix domain containing 5	Other	other
CHD1L	0.233	CHD1L	chromodomain helicase DNA binding protein 1 like	Nucleus	enzyme
CHD3	0.334	CHD3	chromodomain helicase DNA binding protein 3	Nucleus	enzyme
CHD8	0.177	CHD8	chromodomain helicase DNA binding protein 8	Nucleus	enzyme
CHDH	-0.843	CHDH	choline dehydrogenase	Cytoplasm	enzyme
CHEK1	0.464	CHEK1	checkpoint kinase 1	Nucleus	kinase
CHEK2	0.196	CHEK2	checkpoint kinase 2	Nucleus	kinase
CHERP	-0.141	CHERP	calcium homeostasis endoplasmic reticulum protein	Cytoplasm	other
CHI3L1	2.435	CHI3L1	chitinase 3 like 1	Extracellular Space	enzyme
CHIC1	-0.185	CHIC1	cysteine rich hydrophobic domain 1	Plasma Membrane	other
CHKA	-0.346	CHKA	choline kinase alpha	Cytoplasm	kinase
CHML	-0.262	CHML	CHM like Rab escort protein	Cytoplasm	enzyme
CHMP1A	-0.369	CHMP1A	charged multivesicular body protein 1A	Extracellular Space	peptidase
CHMP4B	-0.301	CHMP4B	charged multivesicular body protein 4B	Cytoplasm	other
CHMP5	-0.271	CHMP5	charged multivesicular body protein 5	Cytoplasm	other
CHMP6	-0.195	CHMP6	charged multivesicular body protein 6	Cytoplasm	other
CHMP7	-0.298	CHMP7	charged multivesicular body protein 7	Cytoplasm	other
CHN2	-0.981	CHN2	chimerin 2	Cytoplasm	other
CHODL	-0.22	CHODL	chondrolectin	Plasma Membrane	other
CHP1	-0.336	CHP1	calcineurin like EF-hand protein 1	Cytoplasm	other
CHP2	-1.023	CHP2	calcineurin like EF-hand protein 2	Cytoplasm	other
CHPF2	0.215	CHPF2	chondroitin polymerizing factor 2	Cytoplasm	enzyme
CHPT1	-0.439	CHPT1	choline phosphotransferase 1	Cytoplasm	enzyme
CHRAC1	-0.369	CHRAC1	chromatin accessibility complex subunit 1	Nucleus	enzyme
CHRDL2	0.495	CHRDL2	chordin like 2	Cytoplasm	other
CHRM3	0.577	CHRM3	cholinergic receptor muscarinic 3	Plasma Membrane	G-protein coupled receptor
CHRM5	-0.186	CHRM5	cholinergic receptor muscarinic 5	Plasma Membrane	G-protein coupled receptor
CHRNA2	-0.159	CHRNA2	cholinergic receptor nicotinic alpha 2 subunit	Plasma Membrane	transmembrane receptor
CHRNA5	1.143	CHRNA5	cholinergic receptor nicotinic alpha 5 subunit	Plasma Membrane	transmembrane receptor
CHRNA7	-0.839	CHRNA7	cholinergic receptor nicotinic alpha 7 subunit	Plasma Membrane	transmembrane receptor
CHST13	-0.283	CHST13	carbohydrate sulfotransferase 13	Cytoplasm	enzyme
CHST15	0.543	CHST15	carbohydrate sulfotransferase 15	Plasma Membrane	enzyme
CHST4	-0.19	CHST4	carbohydrate sulfotransferase 4	Cytoplasm	enzyme
CHST6	-0.532	CHST6	carbohydrate sulfotransferase 6	Cytoplasm	enzyme
CHST9	-0.145	CHST9	carbohydrate sulfotransferase 9	Cytoplasm	enzyme
CHSY1	0.291	CHSY1	chondroitin sulfate synthase 1	Cytoplasm	enzyme
CIAO1	-0.175	CIAO1	cytosolic iron-sulfur assembly component 1	Nucleus	transcription regulator
FAM96B	-0.184	CIAO2B	cytosolic iron-sulfur assembly component 2B	Cytoplasm	other
NARFL	-0.142	CIAO3	cytosolic iron-sulfur assembly component 3	Cytoplasm	other
CIB2	-0.632	CIB2	calcium and integrin binding family member 2	Cytoplasm	kinase
CIDEB	-0.56	CIDEB	cell death inducing DFFA like effector b	Cytoplasm	other
CIDEC	-0.778	CIDEC	cell death inducing DFFA like effector c	Cytoplasm	other
CILP	-0.249	CILP	cartilage intermediate layer protein	Extracellular Space	phosphatase
KIAA1524	0.716	CIP2A	cellular inhibitor of PP2A	Cytoplasm	other
CIPC	-0.423	CIPC	CLOCK interacting pacemaker	Nucleus	other
CISD1	-0.507	CISD1	CDGSH iron sulfur domain 1	Cytoplasm	other
CIT	0.51	CIT	citron rho-interacting serine/threonine kinase	Cytoplasm	kinase
CITED2	-0.449	CITED2	Cbp/p300 interacting transactivator with Glu/Asp rich carboxy-terminal domain 2	Nucleus	transcription regulator
CIZ1	-0.18	CIZ1	CDKN1A interacting zinc finger protein 1	Nucleus	transporter
CKAP2	0.563	CKAP2	cytoskeleton associated protein 2	Cytoplasm	other
CKAP2L	0.548	CKAP2L	cytoskeleton associated protein 2 like	Cytoplasm	other
CKAP4	0.664	CKAP4	cytoskeleton associated protein 4	Cytoplasm	other
CKAP5	0.477	CKAP5	cytoskeleton associated protein 5	Nucleus	transcription regulator
CKLF-CMTM1	0.144	CKLF-CMTM1	CKLF-CMTM1 readthrough	Other	other
CKMT2	-0.492	CKMT2	creatine kinase, mitochondrial 2	Cytoplasm	kinase
CKS2	0.661	CKS2	CDC28 protein kinase regulatory subunit 2	Other	kinase
CLASP1	0.169	CLASP1	cytoplasmic linker associated protein 1	Cytoplasm	other
C14orf79	0.209	CLBA1	clathrin binding box of aftiphilin containing 1	Other	other
CLC	0.636	CLC	Charcot-Leyden crystal galectin	Cytoplasm	enzyme
CLCA4	2.419	CLCA4	chloride channel accessory 4	Plasma Membrane	ion channel
CLCN1	-0.402	CLCN1	chloride voltage-gated channel 1	Plasma Membrane	ion channel
CLCN2	-0.546	CLCN2	chloride voltage-gated channel 2	Plasma Membrane	ion channel
CLCN4	0.246	CLCN4	chloride voltage-gated channel 4	Plasma Membrane	ion channel
CLCN5	-0.93	CLCN5	chloride voltage-gated channel 5	Plasma Membrane	ion channel
CLCN6	-0.3	CLCN6	chloride voltage-gated channel 6	Plasma Membrane	ion channel
CLDN1	1.562	CLDN1	claudin 1	Plasma Membrane	other
CLDN15	-0.685	CLDN15	claudin 15	Plasma Membrane	other
CLDN16	-0.304	CLDN16	claudin 16	Plasma Membrane	transporter
CLDN18	1.656	CLDN18	claudin 18	Plasma Membrane	other
CLDN23	-0.447	CLDN23	claudin 23	Plasma Membrane	other
CLDN8	-1.346	CLDN8	claudin 8	Plasma Membrane	other
CLEC12A	0.531	CLEC12A	C-type lectin domain family 12 member A	Plasma Membrane	other
CLEC14A	0.379	CLEC14A	C-type lectin domain containing 14A	Cytoplasm	other
CLEC17A	-0.438	CLEC17A	C-type lectin domain containing 17A	Plasma Membrane	other
CLEC1A	0.503	CLEC1A	C-type lectin domain family 1 member A	Plasma Membrane	transmembrane receptor
CLEC2B	0.554	CLEC2B	C-type lectin domain family 2 member B	Plasma Membrane	other
CLEC4A	0.661	CLEC4A	C-type lectin domain family 4 member A	Plasma Membrane	transmembrane receptor
CLEC4E	0.867	CLEC4E	C-type lectin domain family 4 member E	Plasma Membrane	other
CLEC6A	1.135	CLEC6A	C-type lectin domain containing 6A	Plasma Membrane	transmembrane receptor
CLEC7A	0.673	CLEC7A	C-type lectin domain containing 7A	Plasma Membrane	transmembrane receptor
CLECL1	-0.287	CLECL1	C-type lectin like 1	Plasma Membrane	other
CLGN	-0.221	CLGN	calmegin	Cytoplasm	peptidase
CLIC1	0.204	CLIC1	chloride intracellular channel 1	Nucleus	ion channel
CLIC6	1.06	CLIC6	chloride intracellular channel 6	Plasma Membrane	ion channel
CLINT1	0.445	CLINT1	clathrin interactor 1	Cytoplasm	other
CLMN	0.396	CLMN	calmin	Cytoplasm	other
CLN5	-0.451	CLN5	CLN5 intracellular trafficking protein	Cytoplasm	other
CLN8	-0.282	CLN8	CLN8 transmembrane ER and ERGIC protein	Cytoplasm	other
CLP1	-0.238	CLP1	cleavage factor polyribonucleotide kinase subunit 1	Nucleus	kinase
CLPB	0.193	CLPB	caseinolytic mitochondrial matrix peptidase chaperone subunit B	Nucleus	transcription regulator
CLPP	-0.113	CLPP	caseinolytic mitochondrial matrix peptidase proteolytic subunit	Cytoplasm	peptidase
CLPS	-0.155	CLPS	colipase	Extracellular Space	other
CLPTM1	-0.33	CLPTM1	CLPTM1 regulator of GABA type A receptor forward trafficking	Plasma Membrane	other
CLPTM1L	-0.292	CLPTM1L	CLPTM1 like	Other	other
CLSPN	0.311	CLSPN	claspin	Nucleus	other
CLTC	0.266	CLTC	clathrin heavy chain	Plasma Membrane	other
CLUAP1	0.26	CLUAP1	clusterin associated protein 1	Nucleus	other
CLVS1	-0.152	CLVS1	clavesin 1	Cytoplasm	other
CLYBL	-0.477	CLYBL	citramalyl-CoA lyase	Cytoplasm	enzyme
CMBL	-0.846	CMBL	carboxymethylenebutenolidase homolog	Cytoplasm	enzyme
CMSS1	0.526	CMSS1	cms1 ribosomal small subunit homolog	Other	other
CMTM4	-0.359	CMTM4	CKLF like MARVEL transmembrane domain containing 4	Extracellular Space	cytokine
CMTM6	0.539	CMTM6	CKLF like MARVEL transmembrane domain containing 6	Extracellular Space	cytokine
CMTR2	-0.432	CMTR2	cap methyltransferase 2	Other	enzyme
CNBP	-0.253	CNBP	CCHC-type zinc finger nucleic acid binding protein	Nucleus	transcription regulator
CNDP2	-0.465	CNDP2	carnosine dipeptidase 2	Cytoplasm	peptidase
CNFN	-0.292	CNFN	cornifelin	Cytoplasm	other
CNGA1	-1.051	CNGA1	cyclic nucleotide gated channel subunit alpha 1	Plasma Membrane	ion channel
CNGA2	-0.175	CNGA2	cyclic nucleotide gated channel subunit alpha 2	Plasma Membrane	ion channel
CNGA3	-0.275	CNGA3	cyclic nucleotide gated channel subunit alpha 3	Plasma Membrane	ion channel
CNIH2	-0.172	CNIH2	cornichon family AMPA receptor auxiliary protein 2	Extracellular Space	other
CNKSR3	-1.171	CNKSR3	CNKSR family member 3	Plasma Membrane	kinase
CNN2	0.599	CNN2	calponin 2	Cytoplasm	other
CNNM2	-0.275	CNNM2	cyclin and CBS domain divalent metal cation transport mediator 2	Plasma Membrane	transporter
CNNM3	-0.275	CNNM3	cyclin and CBS domain divalent metal cation transport mediator 3	Other	other
CNNM4	-0.521	CNNM4	cyclin and CBS domain divalent metal cation transport mediator 4	Plasma Membrane	transporter
CNOT7	-0.289	CNOT7	CCR4-NOT transcription complex subunit 7	Nucleus	transcription regulator
CNOT8	-0.209	CNOT8	CCR4-NOT transcription complex subunit 8	Nucleus	transcription regulator
CNPPD1	-0.291	CNPPD1	cyclin Pas1/PHO80 domain containing 1	Other	other
CNR1	-0.23	CNR1	cannabinoid receptor 1	Plasma Membrane	G-protein coupled receptor
CNR2	-0.497	CNR2	cannabinoid receptor 2	Plasma Membrane	G-protein coupled receptor
CNST	-0.464	CNST	consortin, connexin sorting protein	Cytoplasm	other
CNTFR	-2.236	CNTFR	ciliary neurotrophic factor receptor	Plasma Membrane	transmembrane receptor
CNTN2	-0.15	CNTN2	contactin 2	Plasma Membrane	other
CNTN4	-1.208	CNTN4	contactin 4	Plasma Membrane	enzyme
CNTNAP3B	0.447	CNTNAP3B	contactin associated protein family member 3B	Other	other
CNTNAP4	-0.148	CNTNAP4	contactin associated protein family member 4	Plasma Membrane	other
COA3	0.315	COA3	cytochrome c oxidase assembly factor 3	Cytoplasm	other
COA4	-0.157	COA4	cytochrome c oxidase assembly factor 4 homolog	Cytoplasm	other
COBL	-0.718	COBL	cordon-bleu WH2 repeat protein	Plasma Membrane	other
COG8	-0.152	COG8	component of oligomeric golgi complex 8	Cytoplasm	transporter
COL11A2	0.404	COL11A2	collagen type XI alpha 2 chain	Extracellular Space	other
COL12A1	1.039	COL12A1	collagen type XII alpha 1 chain	Extracellular Space	other
COL15A1	1.05	COL15A1	collagen type XV alpha 1 chain	Extracellular Space	other
COL17A1	-0.487	COL17A1	collagen type XVII alpha 1 chain	Extracellular Space	other
COL18A1	0.289	COL18A1	collagen type XVIII alpha 1 chain	Extracellular Space	other
COL1A1	0.997	COL1A1	collagen type I alpha 1 chain	Extracellular Space	other
COL1A2	1.065	COL1A2	collagen type I alpha 2 chain	Extracellular Space	other
COL28A1	0.411	COL28A1	collagen type XXVIII alpha 1 chain	Extracellular Space	other
COL3A1	1.002	COL3A1	collagen type III alpha 1 chain	Extracellular Space	other
COL4A1	1.006	COL4A1	collagen type IV alpha 1 chain	Extracellular Space	other
COL4A2	0.551	COL4A2	collagen type IV alpha 2 chain	Extracellular Space	other
COL5A1	0.337	COL5A1	collagen type V alpha 1 chain	Extracellular Space	other
COL5A2	0.73	COL5A2	collagen type V alpha 2 chain	Extracellular Space	other
COL6A3	1.252	COL6A3	collagen type VI alpha 3 chain	Extracellular Space	other
COL6A5	0.385	COL6A5	collagen type VI alpha 5 chain	Extracellular Space	other
COL7A1	0.325	COL7A1	collagen type VII alpha 1 chain	Extracellular Space	other
COMMD9	0.165	COMMD9	COMM domain containing 9	Cytoplasm	other
RFWD2	0.212	COP1	COP1 E3 ubiquitin ligase	Cytoplasm	enzyme
COPB2	0.397	COPB2	COPI coat complex subunit beta 2	Cytoplasm	transporter
COPE	0.158	COPE	COPI coat complex subunit epsilon	Cytoplasm	transporter
COPG1	0.339	COPG1	COPI coat complex subunit gamma 1	Cytoplasm	transporter
COPS5	-0.207	COPS5	COP9 signalosome subunit 5	Nucleus	transcription regulator
COPZ2	0.322	COPZ2	COPI coat complex subunit zeta 2	Cytoplasm	transporter
COQ2	0.33	COQ2	coenzyme Q2, polyprenyltransferase	Cytoplasm	enzyme
COQ4	-0.253	COQ4	coenzyme Q4	Cytoplasm	other
COQ6	-0.264	COQ6	coenzyme Q6, monooxygenase	Cytoplasm	enzyme
CORO1C	0.497	CORO1C	coronin 1C	Cytoplasm	other
CORO2B	-0.17	CORO2B	coronin 2B	Plasma Membrane	other
COTL1	0.375	COTL1	coactosin like F-actin binding protein 1	Cytoplasm	other
COX10	-0.28	COX10	cytochrome c oxidase assembly factor heme A:farnesyltransferase COX10	Cytoplasm	enzyme
COX11	-0.205	COX11	cytochrome c oxidase copper chaperone COX11	Cytoplasm	enzyme
COX20	-0.198	COX20	cytochrome c oxidase assembly factor COX20	Cytoplasm	other
CPA3	1.037	CPA3	carboxypeptidase A3	Extracellular Space	peptidase
CPEB2	-0.294	CPEB2	cytoplasmic polyadenylation element binding protein 2	Cytoplasm	translation regulator
CPEB3	-0.409	CPEB3	cytoplasmic polyadenylation element binding protein 3	Cytoplasm	translation regulator
CPLX2	-0.16	CPLX2	complexin 2	Cytoplasm	other
CPM	0.893	CPM	carboxypeptidase M	Plasma Membrane	peptidase
CPNE2	-1.184	CPNE2	copine 2	Cytoplasm	other
CPNE6	-0.348	CPNE6	copine 6	Plasma Membrane	transporter
CPO	-2.964	CPO	carboxypeptidase O	Plasma Membrane	enzyme
CPQ	-0.375	CPQ	carboxypeptidase Q	Extracellular Space	peptidase
CPSF2	0.324	CPSF2	cleavage and polyadenylation specific factor 2	Nucleus	other
CPSF3	0.254	CPSF3	cleavage and polyadenylation specific factor 3	Nucleus	enzyme
CPSF7	-0.172	CPSF7	cleavage and polyadenylation specific factor 7	Nucleus	other
CPT2	-0.292	CPT2	carnitine palmitoyltransferase 2	Cytoplasm	enzyme
CPTP	-0.447	CPTP	ceramide-1-phosphate transfer protein	Cytoplasm	transporter
CPVL	0.658	CPVL	carboxypeptidase vitellogenic like	Cytoplasm	peptidase
CPXM2	-0.535	CPXM2	carboxypeptidase X, M14 family member 2	Extracellular Space	peptidase
CRABP1	-0.452	CRABP1	cellular retinoic acid binding protein 1	Cytoplasm	transporter
KIAA1211	-0.529	CRACD	capping protein inhibiting regulator of actin dynamics	Other	other
CRACR2A	-0.585	CRACR2A	calcium release activated channel regulator 2A	Cytoplasm	other
CRACR2B	0.256	CRACR2B	calcium release activated channel regulator 2B	Cytoplasm	other
CRADD	-0.21	CRADD	CASP2 and RIPK1 domain containing adaptor with death domain	Cytoplasm	other
CRAT	-0.584	CRAT	carnitine O-acetyltransferase	Cytoplasm	enzyme
CRB3	-0.284	CRB3	crumbs cell polarity complex component 3	Cytoplasm	other
CRBN	-0.289	CRBN	cereblon	Cytoplasm	enzyme
CREB3L1	0.705	CREB3L1	cAMP responsive element binding protein 3 like 1	Nucleus	transcription regulator
CREB3L3	-1.593	CREB3L3	cAMP responsive element binding protein 3 like 3	Cytoplasm	transcription regulator
CREBBP	-0.15	CREBBP	CREB binding protein	Nucleus	transcription regulator
CREBL2	-0.218	CREBL2	cAMP responsive element binding protein like 2	Nucleus	transcription regulator
CREBRF	-0.495	CREBRF	CREB3 regulatory factor	Nucleus	transcription regulator
CRELD2	0.514	CRELD2	cysteine rich with EGF like domains 2	Other	other
CRHBP	-0.209	CRHBP	corticotropin releasing hormone binding protein	Extracellular Space	other
CRIM1	0.364	CRIM1	cysteine rich transmembrane BMP regulator 1	Extracellular Space	kinase
CRIP1	-1.278	CRIP1	cysteine rich protein 1	Cytoplasm	other
CRIP3	-0.221	CRIP3	cysteine rich protein 3	Cytoplasm	other
CRIPT	-0.352	CRIPT	CXXC repeat containing interactor of PDZ3 domain	Cytoplasm	other
CRISP3	1.299	CRISP3	cysteine rich secretory protein 3	Extracellular Space	other
CRISPLD2	0.643	CRISPLD2	cysteine rich secretory protein LCCL domain containing 2	Cytoplasm	other
CRKL	-0.234	CRKL	CRK like proto-oncogene, adaptor protein	Cytoplasm	kinase
CRY2	-0.349	CRY2	cryptochrome circadian regulator 2	Nucleus	enzyme
CRYBB3	-0.263	CRYBB3	crystallin beta B3	Other	other
AIM1L	-0.534	CRYBG2	crystallin beta-gamma domain containing 2	Extracellular Space	other
CRYBG3	0.747	CRYBG3	crystallin beta-gamma domain containing 3	Other	other
CRYM	-0.23	CRYM	crystallin mu	Cytoplasm	enzyme
CSDE1	-0.166	CSDE1	cold shock domain containing E1	Cytoplasm	enzyme
CSF2RA	0.61	CSF2RA	colony stimulating factor 2 receptor subunit alpha	Plasma Membrane	transmembrane receptor
CSF2RB	0.743	CSF2RB	colony stimulating factor 2 receptor subunit beta	Plasma Membrane	transmembrane receptor
CSF3R	1.55	CSF3R	colony stimulating factor 3 receptor	Plasma Membrane	transmembrane receptor
CSGALNACT1	0.583	CSGALNACT1	chondroitin sulfate N-acetylgalactosaminyltransferase 1	Cytoplasm	enzyme
CSGALNACT2	0.495	CSGALNACT2	chondroitin sulfate N-acetylgalactosaminyltransferase 2	Cytoplasm	enzyme
CSMD1	-0.143	CSMD1	CUB and Sushi multiple domains 1	Plasma Membrane	other
CSNK2A3	-0.156	CSNK2A3	casein kinase 2 alpha 3	Other	other
CSNK2B	-0.149	CSNK2B	casein kinase 2 beta	Cytoplasm	kinase
CSPG5	-0.163	CSPG5	chondroitin sulfate proteoglycan 5	Extracellular Space	growth factor
CSRNP2	0.207	CSRNP2	cysteine and serine rich nuclear protein 2	Nucleus	transcription regulator
CSRP1	-0.228	CSRP1	cysteine and glycine rich protein 1	Nucleus	other
CST3	-0.302	CST3	cystatin C	Extracellular Space	other
CST5	-0.138	CST5	cystatin D	Cytoplasm	other
CST9	-0.146	CST9	cystatin 9	Extracellular Space	other
CSTB	0.193	CSTB	cystatin B	Cytoplasm	peptidase
CSTF3	0.341	CSTF3	cleavage stimulation factor subunit 3	Nucleus	other
CTBP1	-0.094	CTBP1	C-terminal binding protein 1	Nucleus	enzyme
CTC1	-0.201	CTC1	CST telomere replication complex component 1	Nucleus	other
CTDSP1	-0.37	CTDSP1	CTD small phosphatase 1	Nucleus	phosphatase
CTDSP2	-0.277	CTDSP2	CTD small phosphatase 2	Nucleus	phosphatase
CTDSPL2	-0.353	CTDSPL2	CTD small phosphatase like 2	Nucleus	phosphatase
CTH	-0.606	CTH	cystathionine gamma-lyase	Cytoplasm	enzyme
CTHRC1	0.419	CTHRC1	collagen triple helix repeat containing 1	Extracellular Space	other
CTIF	-0.137	CTIF	cap binding complex dependent translation initiation factor	Cytoplasm	other
CTLA4	0.62	CTLA4	cytotoxic T-lymphocyte associated protein 4	Plasma Membrane	transmembrane receptor
CTNNAL1	0.526	CTNNAL1	catenin alpha like 1	Plasma Membrane	other
CTNNBIP1	0.26	CTNNBIP1	catenin beta interacting protein 1	Cytoplasm	other
CTSA	-0.223	CTSA	cathepsin A	Cytoplasm	peptidase
CTSB	0.301	CTSB	cathepsin B	Cytoplasm	peptidase
CTSC	0.668	CTSC	cathepsin C	Cytoplasm	peptidase
CTSD	-0.364	CTSD	cathepsin D	Cytoplasm	peptidase
CTSK	1.222	CTSK	cathepsin K	Cytoplasm	peptidase
CTSL	0.907	CTSL	cathepsin L	Cytoplasm	peptidase
CTSS	1.06	CTSS	cathepsin S	Cytoplasm	peptidase
CTSZ	-0.321	CTSZ	cathepsin Z	Cytoplasm	peptidase
CTTN	0.362	CTTN	cortactin	Plasma Membrane	other
CUBN	-3.538	CUBN	cubilin	Plasma Membrane	transmembrane receptor
CUTC	-0.36	CUTC	cutC copper transporter	Cytoplasm	other
CXCL1	1.781	CXCL1	C-X-C motif chemokine ligand 1	Extracellular Space	cytokine
CXCL10	2.369	CXCL10	C-X-C motif chemokine ligand 10	Extracellular Space	cytokine
CXCL11	2.035	CXCL11	C-X-C motif chemokine ligand 11	Extracellular Space	cytokine
CXCL16	0.35	CXCL16	C-X-C motif chemokine ligand 16	Extracellular Space	cytokine
CXCL2	1.241	CXCL2	C-X-C motif chemokine ligand 2	Extracellular Space	cytokine
CXCL3	0.476	CXCL3	C-X-C motif chemokine ligand 3	Extracellular Space	cytokine
CXCL5	1.52	CXCL5	C-X-C motif chemokine ligand 5	Extracellular Space	cytokine
CXCL6	0.966	CXCL6	C-X-C motif chemokine ligand 6	Extracellular Space	cytokine
CXCL8	2.403	CXCL8	C-X-C motif chemokine ligand 8	Extracellular Space	cytokine
CXCL9	2.326	CXCL9	C-X-C motif chemokine ligand 9	Extracellular Space	cytokine
CXCR1	1.599	CXCR1	C-X-C motif chemokine receptor 1	Plasma Membrane	G-protein coupled receptor
CXCR2	1.367	CXCR2	C-X-C motif chemokine receptor 2	Plasma Membrane	G-protein coupled receptor
CXXC1	-0.136	CXXC1	CXXC finger protein 1	Nucleus	transcription regulator
CXXC4	-0.335	CXXC4	CXXC finger protein 4	Cytoplasm	other
CXXC5	-0.322	CXXC5	CXXC finger protein 5	Nucleus	other
CYB561A3	-0.247	CYB561A3	cytochrome b561 family member A3	Cytoplasm	other
CYB561D1	-0.331	CYB561D1	cytochrome b561 family member D1	Other	other
CYB5D1	0.198	CYB5D1	cytochrome b5 domain containing 1	Other	other
CYB5R2	0.415	CYB5R2	cytochrome b5 reductase 2	Cytoplasm	enzyme
CYBA	0.406	CYBA	cytochrome b-245 alpha chain	Cytoplasm	enzyme
CYBRD1	-1.324	CYBRD1	cytochrome b reductase 1	Cytoplasm	enzyme
CYFIP2	-0.488	CYFIP2	cytoplasmic FMR1 interacting protein 2	Cytoplasm	other
CYLD	0.33	CYLD	CYLD lysine 63 deubiquitinase	Nucleus	transcription regulator
CYP17A1	-0.205	CYP17A1	cytochrome P450 family 17 subfamily A member 1	Cytoplasm	enzyme
CYP20A1	-0.194	CYP20A1	cytochrome P450 family 20 subfamily A member 1	Other	enzyme
CYP2A7P1	-0.18	CYP2A7P1	cytochrome P450 family 2 subfamily A member 7 pseudogene 1	Other	other
CYP2B6	-2.336	CYP2B6	cytochrome P450 family 2 subfamily B member 6	Cytoplasm	enzyme
CYP2B7P	-0.999	CYP2B7P	cytochrome P450 family 2 subfamily B member 7, pseudogene	Other	other
CYP2C8	-1.229	CYP2C8	cytochrome P450 family 2 subfamily C member 8	Cytoplasm	enzyme
CYP2D6	-0.743	CYP2D6	cytochrome P450 family 2 subfamily D member 6	Cytoplasm	enzyme
CYP2D7	-0.594	CYP2D7	cytochrome P450 family 2 subfamily D member 7 (gene/pseudogene)	Other	enzyme
CYP2G1P	-0.156	CYP2G1P	cytochrome P450 family 2 subfamily G member 1, pseudogene	Other	other
CYP2J2	-1.471	CYP2J2	cytochrome P450 family 2 subfamily J member 2	Cytoplasm	enzyme
CYP2S1	-1.048	CYP2S1	cytochrome P450 family 2 subfamily S member 1	Cytoplasm	enzyme
CYP2U1	-1.107	CYP2U1	cytochrome P450 family 2 subfamily U member 1	Cytoplasm	enzyme
CYP3A4	-2.576	CYP3A4	cytochrome P450 family 3 subfamily A member 4	Cytoplasm	enzyme
CYP3A7-CYP3A51P	-1.461	CYP3A7-CYP3A51P	CYP3A7-CYP3A51P readthrough	Cytoplasm	enzyme
CYP4A11	-0.468	CYP4A11	cytochrome P450 family 4 subfamily A member 11	Cytoplasm	enzyme
CYP4F12	-0.847	CYP4F12	cytochrome P450 family 4 subfamily F member 12	Cytoplasm	enzyme
CYP4F2	-1.941	CYP4F2	cytochrome P450 family 4 subfamily F member 2	Cytoplasm	enzyme
CYP4F3	-0.83	CYP4F3	cytochrome P450 family 4 subfamily F member 3	Cytoplasm	enzyme
CYP4F8	-0.184	CYP4F8	cytochrome P450 family 4 subfamily F member 8	Cytoplasm	enzyme
CYP4V2	-0.667	CYP4V2	cytochrome P450 family 4 subfamily V member 2	Cytoplasm	enzyme
CYP4X1	0.689	CYP4X1	cytochrome P450 family 4 subfamily X member 1	Cytoplasm	enzyme
CYP51A1	-0.46	CYP51A1	cytochrome P450 family 51 subfamily A member 1	Cytoplasm	enzyme
CYTH3	-0.348	CYTH3	cytohesin 3	Cytoplasm	other
CYYR1	0.875	CYYR1	cysteine and tyrosine rich 1	Other	other
DAB1	-1.262	DAB1	DAB adaptor protein 1	Cytoplasm	other
DACOR1	-0.62	DACOR1	DNMT1-associated colon cancer repressed lncRNA 1	Other	other
DACT1	0.451	DACT1	dishevelled binding antagonist of beta catenin 1	Cytoplasm	other
DACT2	-0.318	DACT2	dishevelled binding antagonist of beta catenin 2	Cytoplasm	other
DAGLB	-0.246	DAGLB	diacylglycerol lipase beta	Plasma Membrane	enzyme
DAP3	0.185	DAP3	death associated protein 3	Cytoplasm	other
DAPK2	-0.554	DAPK2	death associated protein kinase 2	Cytoplasm	kinase
DAPP1	0.833	DAPP1	dual adaptor of phosphotyrosine and 3-phosphoinositides 1	Cytoplasm	other
DAXX	-0.133	DAXX	death domain associated protein	Nucleus	transcription regulator
DAZAP2	-0.219	DAZAP2	DAZ associated protein 2	Nucleus	other
DBF4	0.198	DBF4	DBF4 zinc finger	Nucleus	kinase
DBP	-0.482	DBP	D-box binding PAR bZIP transcription factor	Nucleus	transcription regulator
DCAF10	-0.167	DCAF10	DDB1 and CUL4 associated factor 10	Nucleus	other
DCAF11	-0.466	DCAF11	DDB1 and CUL4 associated factor 11	Nucleus	other
DCAF17	-0.236	DCAF17	DDB1 and CUL4 associated factor 17	Nucleus	other
DCAF7	-0.231	DCAF7	DDB1 and CUL4 associated factor 7	Cytoplasm	other
DCBLD1	0.214	DCBLD1	discoidin, CUB and LCCL domain containing 1	Extracellular Space	other
DCC	0.567	DCC	DCC netrin 1 receptor	Plasma Membrane	transmembrane receptor
DCHS1	0.312	DCHS1	dachsous cadherin-related 1	Plasma Membrane	other
DCLRE1B	0.305	DCLRE1B	DNA cross-link repair 1B	Nucleus	enzyme
DCP1B	-0.212	DCP1B	decapping mRNA 1B	Cytoplasm	other
DCPS	0.305	DCPS	decapping enzyme, scavenger	Nucleus	enzyme
DCST2	-0.265	DCST2	DC-STAMP domain containing 2	Other	other
DCTD	0.311	DCTD	dCMP deaminase	Cytoplasm	enzyme
DCTN1	0.119	DCTN1	dynactin subunit 1	Cytoplasm	other
DCUN1D2	-0.203	DCUN1D2	defective in cullin neddylation 1 domain containing 2	Other	other
DCUN1D4	-0.25	DCUN1D4	defective in cullin neddylation 1 domain containing 4	Nucleus	other
DCUN1D5	0.321	DCUN1D5	defective in cullin neddylation 1 domain containing 5	Other	other
DDC-AS1	-0.196	DDC-AS1	DDC antisense RNA 1	Other	other
DDHD2	-0.557	DDHD2	DDHD domain containing 2	Cytoplasm	enzyme
DDIAS	0.463	DDIAS	DNA damage induced apoptosis suppressor	Cytoplasm	other
DDIT3	-0.276	DDIT3	DNA damage inducible transcript 3	Nucleus	transcription regulator
DDIT4	0.615	DDIT4	DNA damage inducible transcript 4	Cytoplasm	other
DDO	-0.337	DDO	D-aspartate oxidase	Cytoplasm	enzyme
DDOST	0.296	DDOST	dolichyl-diphosphooligosaccharide--protein glycosyltransferase non-catalytic subunit	Cytoplasm	enzyme
DDR2	0.759	DDR2	discoidin domain receptor tyrosine kinase 2	Plasma Membrane	kinase
DDTL	-0.248	DDTL	D-dopachrome tautomerase like	Cytoplasm	other
DDX10	0.455	DDX10	DEAD-box helicase 10	Nucleus	enzyme
DDX20	0.236	DDX20	DEAD-box helicase 20	Nucleus	transcription regulator
DDX21	0.38	DDX21	DExD-box helicase 21	Nucleus	enzyme
DDX5	0.285	DDX5	DEAD-box helicase 5	Nucleus	enzyme
DDX60	0.595	DDX60	DExD/H-box helicase 60	Cytoplasm	enzyme
DDX60L	0.434	DDX60L	DExD/H-box 60 like	Other	other
DECR2	-0.253	DECR2	2,4-dienoyl-CoA reductase 2	Cytoplasm	enzyme
DEDD2	-0.295	DEDD2	death effector domain containing 2	Nucleus	other
DEFB1	-0.502	DEFB1	defensin beta 1	Extracellular Space	other
DEFB124	-0.256	DEFB124	defensin beta 124	Extracellular Space	other
DEFB128	-0.209	DEFB128	defensin beta 128	Extracellular Space	other
DEGS2	-0.412	DEGS2	delta 4-desaturase, sphingolipid 2	Cytoplasm	enzyme
KIAA0141	-0.215	DELE1	DAP3 binding cell death enhancer 1	Cytoplasm	other
DENND1A	-0.21	DENND1A	DENN domain containing 1A	Plasma Membrane	other
DENND1B	-0.506	DENND1B	DENN domain containing 1B	Other	other
ST5	0.681	DENND2B	DENN domain containing 2B	Cytoplasm	enzyme
DENND5A	0.88	DENND5A	DENN domain containing 5A	Cytoplasm	other
DENND5B	-0.605	DENND5B	DENN domain containing 5B	Cytoplasm	other
DEPDC1	0.67	DEPDC1	DEP domain containing 1	Nucleus	transcription regulator
DEPDC5	-0.191	DEPDC5	DEP domain containing 5, GATOR1 subcomplex subunit	Cytoplasm	other
DEPDC7	-0.804	DEPDC7	DEP domain containing 7	Cytoplasm	other
C10orf10	0.263	DEPP1	DEPP1 autophagy regulator	Cytoplasm	other
DERA	-0.542	DERA	deoxyribose-phosphate aldolase	Cytoplasm	enzyme
DERL3	0.499	DERL3	derlin 3	Cytoplasm	other
DESI2	-0.12	DESI2	desumoylating isopeptidase 2	Cytoplasm	enzyme
DET1	-0.306	DET1	DET1 partner of COP1 E3 ubiquitin ligase	Nucleus	other
DEXI	-0.207	DEXI	Dexi homolog	Other	other
DGAT1	-0.687	DGAT1	diacylglycerol O-acyltransferase 1	Cytoplasm	enzyme
DGAT2	-0.355	DGAT2	diacylglycerol O-acyltransferase 2	Cytoplasm	enzyme
DGCR2	-0.284	DGCR2	DiGeorge syndrome critical region gene 2	Plasma Membrane	other
DGCR5	-0.155	DGCR5	DiGeorge syndrome critical region gene 5	Other	other
DGCR6	-0.203	DGCR6/LOC102724770	DiGeorge syndrome critical region gene 6	Nucleus	other
DGCR6L	-0.294	DGCR6L	DiGeorge syndrome critical region gene 6 like	Nucleus	other
DGKA	-0.439	DGKA	diacylglycerol kinase alpha	Cytoplasm	kinase
DGKD	-0.55	DGKD	diacylglycerol kinase delta	Cytoplasm	kinase
DGKE	0.307	DGKE	diacylglycerol kinase epsilon	Cytoplasm	kinase
DGKH	0.384	DGKH	diacylglycerol kinase eta	Cytoplasm	kinase
DGKQ	-0.227	DGKQ	diacylglycerol kinase theta	Cytoplasm	kinase
DGKZ	-0.481	DGKZ	diacylglycerol kinase zeta	Cytoplasm	kinase
DHDH	-1.382	DHDH	dihydrodiol dehydrogenase	Other	enzyme
DHFR2	-0.193	DHFR2	dihydrofolate reductase 2	Cytoplasm	enzyme
DHPS	-0.376	DHPS	deoxyhypusine synthase	Cytoplasm	enzyme
DHRS1	-0.469	DHRS1	dehydrogenase/reductase 1	Cytoplasm	enzyme
DHRS11	-0.909	DHRS11	dehydrogenase/reductase 11	Other	enzyme
DHRS3	-0.472	DHRS3	dehydrogenase/reductase 3	Cytoplasm	enzyme
DHRS4-AS1	-0.225	DHRS4-AS1	DHRS4 antisense RNA 1	Other	other
DHRS4L1	-0.558	DHRS4L1	dehydrogenase/reductase 4 like 1	Other	other
DHRS7	-0.863	DHRS7	dehydrogenase/reductase 7	Other	enzyme
DHRSX	-0.165	DHRSX	dehydrogenase/reductase X-linked	Extracellular Space	enzyme
DHTKD1	0.383	DHTKD1	dehydrogenase E1 and transketolase domain containing 1	Cytoplasm	enzyme
DHX16	-0.143	DHX16	DEAH-box helicase 16	Nucleus	enzyme
DHX29	0.258	DHX29	DExH-box helicase 29	Cytoplasm	enzyme
DHX57	0.245	DHX57	DExH-box helicase 57	Extracellular Space	other
DHX8	0.164	DHX8	DEAH-box helicase 8	Nucleus	enzyme
DIABLO	-0.206	DIABLO	diablo IAP-binding mitochondrial protein	Cytoplasm	other
DIAPH2	0.411	DIAPH2	diaphanous related formin 2	Cytoplasm	other
DIAPH2-AS1	0.355	DIAPH2-AS1	DIAPH2 antisense RNA 1	Nucleus	other
DIAPH3	0.467	DIAPH3	diaphanous related formin 3	Cytoplasm	enzyme
DIMT1	0.319	DIMT1	DIMT1 rRNA methyltransferase and ribosome maturation factor	Cytoplasm	enzyme
DIO3OS	-0.239	DIO3OS	DIO3 opposite strand upstream RNA	Other	other
FAM69A	0.525	DIPK1A	divergent protein kinase domain 1A	Other	other
CXorf36	0.423	DIPK2B	divergent protein kinase domain 2B	Other	other
DIRAS2	-0.694	DIRAS2	DIRAS family GTPase 2	Plasma Membrane	enzyme
DISP2	-0.413	DISP2	dispatched RND transporter family member 2	Plasma Membrane	other
DIXDC1	0.2	DIXDC1	DIX domain containing 1	Cytoplasm	other
DKC1	0.335	DKC1	dyskerin pseudouridine synthase 1	Nucleus	enzyme
DKK3	0.48	DKK3	dickkopf WNT signaling pathway inhibitor 3	Extracellular Space	cytokine
DLEU2	0.683	DLEU2	deleted in lymphocytic leukemia 2	Other	other
DLG2	-0.158	DLG2	discs large MAGUK scaffold protein 2	Plasma Membrane	kinase
DLG5-AS1	-0.156	DLG5-AS1	DLG5 antisense RNA 1	Other	other
DLGAP1-AS1	0.402	DLGAP1-AS1	DLGAP1 antisense RNA 1	Other	other
DLGAP5	1.015	DLGAP5	DLG associated protein 5	Nucleus	other
ATP5SL	-0.534	DMAC2	distal membrane arm assembly complex 2	Cytoplasm	other
DMAP1	-0.173	DMAP1	DNA methyltransferase 1 associated protein 1	Nucleus	transcription regulator
DMBT1	1.58	DMBT1	deleted in malignant brain tumors 1	Plasma Membrane	transmembrane receptor
DMRTC1B	-0.187	DMRTC1/DMRTC1B	DMRT like family C1	Other	transcription regulator
DYX1C1-CCPG1	0.322	DNAAF4-CCPG1	DNAAF4-CCPG1 readthrough (NMD candidate)	Other	other
DNAAF5	0.249	DNAAF5	dynein axonemal assembly factor 5	Cytoplasm	other
DNAH1	-0.339	DNAH1	dynein axonemal heavy chain 1	Extracellular Space	other
DNAH6	-0.189	DNAH6	dynein axonemal heavy chain 6	Extracellular Space	other
DNAH7	-0.49	DNAH7	dynein axonemal heavy chain 7	Cytoplasm	other
DNAJA1	0.258	DNAJA1	DnaJ heat shock protein family (Hsp40) member A1	Nucleus	other
DNAJB11	0.266	DNAJB11	DnaJ heat shock protein family (Hsp40) member B11	Cytoplasm	other
DNAJB13	-1.055	DNAJB13	DnaJ heat shock protein family (Hsp40) member B13	Cytoplasm	other
DNAJB8	-0.139	DNAJB8	DnaJ heat shock protein family (Hsp40) member B8	Nucleus	other
DNAJC1	0.344	DNAJC1	DnaJ heat shock protein family (Hsp40) member C1	Cytoplasm	other
DNAJC10	0.884	DNAJC10	DnaJ heat shock protein family (Hsp40) member C10	Cytoplasm	enzyme
DNAJC12	0.812	DNAJC12	DnaJ heat shock protein family (Hsp40) member C12	Cytoplasm	other
DNAJC14	-0.197	DNAJC14	DnaJ heat shock protein family (Hsp40) member C14	Cytoplasm	other
DNAJC17	-0.179	DNAJC17	DnaJ heat shock protein family (Hsp40) member C17	Other	other
DNAJC19	-0.201	DNAJC19	DnaJ heat shock protein family (Hsp40) member C19	Cytoplasm	other
DNAJC22	-0.387	DNAJC22	DnaJ heat shock protein family (Hsp40) member C22	Other	other
DNAJC27	-0.138	DNAJC27	DnaJ heat shock protein family (Hsp40) member C27	Cytoplasm	enzyme
DNAJC3	0.412	DNAJC3	DnaJ heat shock protein family (Hsp40) member C3	Cytoplasm	other
DNAJC4	-0.223	DNAJC4	DnaJ heat shock protein family (Hsp40) member C4	Cytoplasm	other
DNAJC7	0.211	DNAJC7	DnaJ heat shock protein family (Hsp40) member C7	Cytoplasm	other
DNAL1	0.202	DNAL1	dynein axonemal light chain 1	Cytoplasm	other
DNASE1	-1.142	DNASE1	deoxyribonuclease 1	Extracellular Space	enzyme
DNASE1L1	-0.152	DNASE1L1	deoxyribonuclease 1 like 1	Cytoplasm	enzyme
DNASE1L2	-0.159	DNASE1L2	deoxyribonuclease 1 like 2	Extracellular Space	enzyme
DNASE2	0.596	DNASE2	deoxyribonuclease 2, lysosomal	Cytoplasm	enzyme
DNHD1	-0.442	DNHD1	dynein heavy chain domain 1	Cytoplasm	other
DNM1	-0.348	DNM1	dynamin 1	Cytoplasm	enzyme
DNM1L	0.422	DNM1L	dynamin 1 like	Cytoplasm	enzyme
DNMBP	-0.465	DNMBP	dynamin binding protein	Cytoplasm	other
DNMT1	0.417	DNMT1	DNA methyltransferase 1	Nucleus	enzyme
DNPEP	-0.395	DNPEP	aspartyl aminopeptidase	Cytoplasm	peptidase
DNPH1	-0.37	DNPH1	2'-deoxynucleoside 5'-phosphate N-hydrolase 1	Nucleus	enzyme
DOCK1	-0.237	DOCK1	dedicator of cytokinesis 1	Cytoplasm	other
DOCK4	0.937	DOCK4	dedicator of cytokinesis 4	Plasma Membrane	other
DOCK9	0.167	DOCK9	dedicator of cytokinesis 9	Cytoplasm	other
DOK4	-0.51	DOK4	docking protein 4	Plasma Membrane	other
DOLPP1	-0.59	DOLPP1	dolichyldiphosphatase 1	Cytoplasm	enzyme
DONSON	0.276	DONSON	DNA replication fork stabilization factor DONSON	Extracellular Space	other
DPCD	0.418	DPCD	deleted in primary ciliary dyskinesia homolog (mouse)	Nucleus	other
DPEP1	-1.597	DPEP1	dipeptidase 1	Cytoplasm	peptidase
DPH3	-0.498	DPH3	diphthamide biosynthesis 3	Cytoplasm	other
DPH3P1	-0.194	DPH3P1	diphthamide biosynthesis 3 pseudogene 1	Other	other
DPH5	0.157	DPH5	diphthamide biosynthesis 5	Cytoplasm	enzyme
DPP3	0.409	DPP3	dipeptidyl peptidase 3	Cytoplasm	peptidase
DPP4	-1.092	DPP4	dipeptidyl peptidase 4	Plasma Membrane	peptidase
DPP7	-0.255	DPP7	dipeptidyl peptidase 7	Cytoplasm	peptidase
DPY19L1	0.867	DPY19L1	dpy-19 like C-mannosyltransferase 1	Other	other
DPY19L4	-0.231	DPY19L4	dpy-19 like 4	Other	other
DPYD	0.323	DPYD	dihydropyrimidine dehydrogenase	Cytoplasm	enzyme
DPYSL3	0.681	DPYSL3	dihydropyrimidinase like 3	Cytoplasm	enzyme
DRAM1	1.328	DRAM1	DNA damage regulated autophagy modulator 1	Cytoplasm	other
DRD4	-0.22	DRD4	dopamine receptor D4	Plasma Membrane	G-protein coupled receptor
DROSHA	0.245	DROSHA	drosha ribonuclease III	Nucleus	enzyme
DSCC1	0.399	DSCC1	DNA replication and sister chromatid cohesion 1	Nucleus	other
DSE	0.709	DSE	dermatan sulfate epimerase	Cytoplasm	enzyme
DSN1	0.375	DSN1	DSN1 component of MIS12 kinetochore complex	Nucleus	other
DSTN	0.276	DSTN	destrin, actin depolymerizing factor	Cytoplasm	other
DTD1	0.183	DTD1	D-aminoacyl-tRNA deacylase 1	Cytoplasm	enzyme
DTD2	0.317	DTD2	D-aminoacyl-tRNA deacylase 2	Other	enzyme
DTL	0.496	DTL	denticleless E3 ubiquitin protein ligase homolog	Nucleus	other
DTX1	-0.415	DTX1	deltex E3 ubiquitin ligase 1	Nucleus	transcription regulator
DTX3L	0.4	DTX3L	deltex E3 ubiquitin ligase 3L	Cytoplasm	enzyme
DTX4	-0.328	DTX4	deltex E3 ubiquitin ligase 4	Cytoplasm	enzyme
DTYMK	0.411	DTYMK	deoxythymidylate kinase	Cytoplasm	kinase
DUOX2	4.725	DUOX2	dual oxidase 2	Plasma Membrane	enzyme
DUOXA2	3.351	DUOXA2	dual oxidase maturation factor 2	Cytoplasm	other
DUS4L	-0.276	DUS4L	dihydrouridine synthase 4 like	Other	other
DUSP10	0.686	DUSP10	dual specificity phosphatase 10	Nucleus	phosphatase
DUSP14	0.229	DUSP14	dual specificity phosphatase 14	Other	phosphatase
DUSP16	-0.31	DUSP16	dual specificity phosphatase 16	Nucleus	phosphatase
DUSP28	-0.132	DUSP28	dual specificity phosphatase 28	Other	enzyme
DUSP3	-0.359	DUSP3	dual specificity phosphatase 3	Cytoplasm	phosphatase
DUSP4	0.63	DUSP4	dual specificity phosphatase 4	Nucleus	phosphatase
DUSP5	-0.836	DUSP5	dual specificity phosphatase 5	Nucleus	phosphatase
DUSP8	-0.464	DUSP8	dual specificity phosphatase 8	Nucleus	phosphatase
DUSP9	-0.187	DUSP9	dual specificity phosphatase 9	Nucleus	phosphatase
DUT	0.33	DUT	deoxyuridine triphosphatase	Nucleus	enzyme
DVL1	-0.197	DVL1	dishevelled segment polarity protein 1	Cytoplasm	other
DVL2	-0.204	DVL2	dishevelled segment polarity protein 2	Cytoplasm	other
DVL3	-0.102	DVL3	dishevelled segment polarity protein 3	Cytoplasm	other
DYM	-0.137	DYM	dymeclin	Cytoplasm	other
DYNC1H1	0.159	DYNC1H1	dynein cytoplasmic 1 heavy chain 1	Cytoplasm	peptidase
DYNC1I2	0.183	DYNC1I2	dynein cytoplasmic 1 intermediate chain 2	Cytoplasm	other
DYNC2H1	0.346	DYNC2H1	dynein cytoplasmic 2 heavy chain 1	Cytoplasm	other
DYNLL1	0.229	DYNLL1	dynein light chain LC8-type 1	Cytoplasm	other
DYNLRB1	-0.28	DYNLRB1	dynein light chain roadblock-type 1	Cytoplasm	other
DYRK1A	-0.129	DYRK1A	dual specificity tyrosine phosphorylation regulated kinase 1A	Nucleus	kinase
DYRK1B	-0.186	DYRK1B	dual specificity tyrosine phosphorylation regulated kinase 1B	Nucleus	kinase
DYRK2	-0.542	DYRK2	dual specificity tyrosine phosphorylation regulated kinase 2	Cytoplasm	kinase
DYSF	0.844	DYSF	dysferlin	Plasma Membrane	other
DZIP3	0.279	DZIP3	DAZ interacting zinc finger protein 3	Cytoplasm	enzyme
E2F3	0.554	E2F3	E2F transcription factor 3	Nucleus	transcription regulator
E2F5	1.026	E2F5	E2F transcription factor 5	Nucleus	transcription regulator
E2F6	0.161	E2F6	E2F transcription factor 6	Nucleus	transcription regulator
E2F7	0.32	E2F7	E2F transcription factor 7	Nucleus	transcription regulator
E2F8	0.342	E2F8	E2F transcription factor 8	Nucleus	transcription regulator
EAF2	0.525	EAF2	ELL associated factor 2	Nucleus	transcription regulator
EAPP	-0.281	EAPP	E2F associated phosphoprotein	Cytoplasm	other
EARS2	0.215	EARS2	glutamyl-tRNA synthetase 2, mitochondrial	Cytoplasm	enzyme
EBNA1BP2	0.358	EBNA1BP2	EBNA1 binding protein 2	Nucleus	other
EBPL	0.345	EBPL	EBP like	Cytoplasm	enzyme
ECH1	-0.288	ECH1	enoyl-CoA hydratase 1	Cytoplasm	enzyme
ECHDC2	-0.309	ECHDC2	enoyl-CoA hydratase domain containing 2	Other	other
ECI1	-0.351	ECI1	enoyl-CoA delta isomerase 1	Cytoplasm	enzyme
ECM1	0.385	ECM1	extracellular matrix protein 1	Extracellular Space	transporter
ECM2	-0.504	ECM2	extracellular matrix protein 2	Extracellular Space	other
ECT2	0.993	ECT2	epithelial cell transforming 2	Cytoplasm	other
EDC4	-0.175	EDC4	enhancer of mRNA decapping 4	Cytoplasm	other
EDEM3	0.392	EDEM3	ER degradation enhancing alpha-mannosidase like protein 3	Cytoplasm	enzyme
EDF1	-0.287	EDF1	endothelial differentiation related factor 1	Nucleus	transcription regulator
EDN1	-0.552	EDN1	endothelin 1	Extracellular Space	cytokine
EDN2	-0.945	EDN2	endothelin 2	Extracellular Space	growth factor
EDN3	-0.782	EDN3	endothelin 3	Extracellular Space	other
EDNRA	1.06	EDNRA	endothelin receptor type A	Plasma Membrane	transmembrane receptor
EEF1E1-BLOC1S5	0.464	EEF1E1-BLOC1S5	EEF1E1-BLOC1S5 readthrough (NMD candidate)	Other	other
EEF2	-0.134	EEF2	eukaryotic translation elongation factor 2	Cytoplasm	translation regulator
EEF2K	-0.293	EEF2K	eukaryotic elongation factor 2 kinase	Cytoplasm	kinase
EEPD1	-0.52	EEPD1	endonuclease/exonuclease/phosphatase family domain containing 1	Plasma Membrane	other
EFCAB7	0.185	EFCAB7	EF-hand calcium binding domain 7	Extracellular Space	other
EFHD2	-0.183	EFHD2	EF-hand domain family member D2	Other	other
EFNA1	-0.753	EFNA1	ephrin A1	Plasma Membrane	other
EFNA4	-0.402	EFNA4	ephrin A4	Plasma Membrane	kinase
EFR3B	-0.158	EFR3B	EFR3 homolog B	Plasma Membrane	other
EFTUD2	0.209	EFTUD2	elongation factor Tu GTP binding domain containing 2	Nucleus	enzyme
EGFL6	0.642	EGFL6	EGF like domain multiple 6	Extracellular Space	other
EGLN1	-0.276	EGLN1	egl-9 family hypoxia inducible factor 1	Cytoplasm	enzyme
EGR1	0.796	EGR1	early growth response 1	Nucleus	transcription regulator
EHF	0.781	EHF	ETS homologous factor	Nucleus	transcription regulator
EIF1	-0.157	EIF1	eukaryotic translation initiation factor 1	Cytoplasm	translation regulator
EIF1AD	-0.316	EIF1AD	eukaryotic translation initiation factor 1A domain containing	Nucleus	other
EIF1B	-0.301	EIF1B	eukaryotic translation initiation factor 1B	Cytoplasm	translation regulator
EIF2AK3	0.322	EIF2AK3	eukaryotic translation initiation factor 2 alpha kinase 3	Cytoplasm	kinase
EIF2AK4	0.549	EIF2AK4	eukaryotic translation initiation factor 2 alpha kinase 4	Cytoplasm	kinase
EIF2B2	0.157	EIF2B2	eukaryotic translation initiation factor 2B subunit beta	Cytoplasm	other
EIF3A	0.183	EIF3A	eukaryotic translation initiation factor 3 subunit A	Cytoplasm	other
EIF3F	-0.189	EIF3F	eukaryotic translation initiation factor 3 subunit F	Cytoplasm	translation regulator
EIF3I	0.265	EIF3I	eukaryotic translation initiation factor 3 subunit I	Cytoplasm	translation regulator
EIF4A2	-0.21	EIF4A2	eukaryotic translation initiation factor 4A2	Cytoplasm	translation regulator
EIF4A3	0.301	EIF4A3	eukaryotic translation initiation factor 4A3	Nucleus	enzyme
EIF4E3	-0.393	EIF4E3	eukaryotic translation initiation factor 4E family member 3	Cytoplasm	translation regulator
EIF4EBP1	0.476	EIF4EBP1	eukaryotic translation initiation factor 4E binding protein 1	Cytoplasm	translation regulator
EIF4EBP2	-0.64	EIF4EBP2	eukaryotic translation initiation factor 4E binding protein 2	Cytoplasm	translation regulator
EIF4ENIF1	-0.121	EIF4ENIF1	eukaryotic translation initiation factor 4E nuclear import factor 1	Cytoplasm	translation regulator
EIF4G1	0.231	EIF4G1	eukaryotic translation initiation factor 4 gamma 1	Cytoplasm	translation regulator
EIF4G2	0.155	EIF4G2	eukaryotic translation initiation factor 4 gamma 2	Cytoplasm	translation regulator
EIF4G3	0.245	EIF4G3	eukaryotic translation initiation factor 4 gamma 3	Cytoplasm	translation regulator
EIF5A2	0.297	EIF5A2	eukaryotic translation initiation factor 5A2	Cytoplasm	translation regulator
EIF5B	0.312	EIF5B	eukaryotic translation initiation factor 5B	Cytoplasm	translation regulator
TSSC1	0.392	EIPR1	EARP complex and GARP complex interacting protein 1	Cytoplasm	other
ELAC1	-0.174	ELAC1	elaC ribonuclease Z 1	Nucleus	enzyme
ELAC2	0.235	ELAC2	elaC ribonuclease Z 2	Nucleus	enzyme
ELAVL3	-0.182	ELAVL3	ELAV like RNA binding protein 3	Nucleus	other
ELF4	-0.525	ELF4	E74 like ETS transcription factor 4	Nucleus	transcription regulator
ELK3	0.516	ELK3	ETS transcription factor ELK3	Nucleus	transcription regulator
ELK4	-0.249	ELK4	ETS transcription factor ELK4	Nucleus	transcription regulator
ELL2	0.565	ELL2	elongation factor for RNA polymerase II 2	Nucleus	transcription regulator
ELL3	-0.489	ELL3	elongation factor for RNA polymerase II 3	Nucleus	transcription regulator
ELMOD2	-0.446	ELMOD2	ELMO domain containing 2	Other	other
TCEB1	0.304	ELOC	elongin C	Nucleus	transcription regulator
ELOF1	-0.193	ELOF1	elongation factor 1 homolog	Nucleus	other
ELOVL6	0.643	ELOVL6	ELOVL fatty acid elongase 6	Cytoplasm	enzyme
IKBKAP	0.177	ELP1	elongator complex protein 1	Cytoplasm	other
EMB	-0.693	EMB	embigin	Plasma Membrane	other
EMC1	0.179	EMC1	ER membrane protein complex subunit 1	Plasma Membrane	other
EMC10	-0.296	EMC10	ER membrane protein complex subunit 10	Cytoplasm	other
EMCN	0.634	EMCN	endomucin	Extracellular Space	other
EME1	0.266	EME1	essential meiotic structure-specific endonuclease 1	Nucleus	enzyme
EMILIN1	0.273	EMILIN1	elastin microfibril interfacer 1	Extracellular Space	other
EMILIN2	0.507	EMILIN2	elastin microfibril interfacer 2	Extracellular Space	other
EML2	0.522	EML2	EMAP like 2	Cytoplasm	other
EML6	-0.31	EML6	EMAP like 6	Other	other
EMP2	0.699	EMP2	epithelial membrane protein 2	Plasma Membrane	other
ENAH	0.623	ENAH	ENAH actin regulator	Plasma Membrane	other
ENC1	0.555	ENC1	ectodermal-neural cortex 1	Nucleus	peptidase
ENDOV	-0.247	ENDOV	endonuclease V	Cytoplasm	enzyme
ENG	0.884	ENG	endoglin	Plasma Membrane	transmembrane receptor
ENKUR	0.878	ENKUR	enkurin, TRPC channel interacting protein	Cytoplasm	other
ENO1	0.337	ENO1	enolase 1	Cytoplasm	enzyme
ENO3	-0.325	ENO3	enolase 3	Cytoplasm	enzyme
ENPEP	-1.52	ENPEP	glutamyl aminopeptidase	Plasma Membrane	peptidase
ENPP3	-1.199	ENPP3	ectonucleotide pyrophosphatase/phosphodiesterase 3	Plasma Membrane	enzyme
ENPP5	-0.394	ENPP5	ectonucleotide pyrophosphatase/phosphodiesterase family member 5	Extracellular Space	enzyme
ENTPD2	-0.384	ENTPD2	ectonucleoside triphosphate diphosphohydrolase 2	Cytoplasm	enzyme
ENTPD5	-1.133	ENTPD5	ectonucleoside triphosphate diphosphohydrolase 5 (inactive)	Cytoplasm	enzyme
ENTPD8	-0.69	ENTPD8	ectonucleoside triphosphate diphosphohydrolase 8	Plasma Membrane	enzyme
EPB41L2	0.315	EPB41L2	erythrocyte membrane protein band 4.1 like 2	Plasma Membrane	other
EPB41L4A	0.765	EPB41L4A	erythrocyte membrane protein band 4.1 like 4A	Extracellular Space	other
EPB41L4B	-0.566	EPB41L4B	erythrocyte membrane protein band 4.1 like 4B	Cytoplasm	transporter
EPB42	-0.137	EPB42	erythrocyte membrane protein band 4.2	Plasma Membrane	transporter
EPC1	-0.189	EPC1	enhancer of polycomb homolog 1	Nucleus	transcription regulator
EPC2	-0.332	EPC2	enhancer of polycomb homolog 2	Other	other
EPDR1	-0.305	EPDR1	ependymin related 1	Nucleus	other
EPHA7	0.369	EPHA7	EPH receptor A7	Plasma Membrane	kinase
EPHA8	-0.177	EPHA8	EPH receptor A8	Plasma Membrane	kinase
EPHB1	0.527	EPHB1	EPH receptor B1	Plasma Membrane	kinase
EPHB2	0.426	EPHB2	EPH receptor B2	Plasma Membrane	kinase
EPHB4	0.399	EPHB4	EPH receptor B4	Plasma Membrane	kinase
EPHX1	-0.703	EPHX1	epoxide hydrolase 1	Cytoplasm	peptidase
EPHX2	-0.725	EPHX2	epoxide hydrolase 2	Cytoplasm	enzyme
EPN1	-0.415	EPN1	epsin 1	Plasma Membrane	other
EPN2	0.191	EPN2	epsin 2	Cytoplasm	other
EPRS	0.245	EPRS1	glutamyl-prolyl-tRNA synthetase 1	Cytoplasm	enzyme
EPS8L2	-0.612	EPS8L2	EPS8 like 2	Cytoplasm	other
EPS8L3	-0.583	EPS8L3	EPS8 like 3	Extracellular Space	other
EPSTI1	0.689	EPSTI1	epithelial stromal interaction 1	Other	other
ERBB2	-0.546	ERBB2	erb-b2 receptor tyrosine kinase 2	Plasma Membrane	kinase
ERBIN	-0.633	ERBIN	erbb2 interacting protein	Cytoplasm	other
ERC1	0.321	ERC1	ELKS/RAB6-interacting/CAST family member 1	Cytoplasm	other
ERCC2	0.178	ERCC2	ERCC excision repair 2, TFIIH core complex helicase subunit	Nucleus	enzyme
ERCC3	0.182	ERCC3	ERCC excision repair 3, TFIIH core complex helicase subunit	Nucleus	enzyme
ERCC4	0.222	ERCC4	ERCC excision repair 4, endonuclease catalytic subunit	Nucleus	enzyme
ERCC6L	0.173	ERCC6L	ERCC excision repair 6 like, spindle assembly checkpoint helicase	Nucleus	enzyme
ERCC6L2	-0.217	ERCC6L2	ERCC excision repair 6 like 2	Nucleus	enzyme
ERF	-0.305	ERF	ETS2 repressor factor	Nucleus	transcription regulator
ERG	0.525	ERG	ETS transcription factor ERG	Nucleus	transcription regulator
C14orf1	-0.386	ERG28	ergosterol biosynthesis 28 homolog	Cytoplasm	other
ERGIC1	-0.193	ERGIC1	endoplasmic reticulum-golgi intermediate compartment 1	Cytoplasm	other
ERI1	0.404	ERI1	exoribonuclease 1	Nucleus	enzyme
ERLEC1	0.649	ERLEC1	endoplasmic reticulum lectin 1	Cytoplasm	other
ERLIN1	0.266	ERLIN1	ER lipid raft associated 1	Plasma Membrane	other
ERLIN2	-0.251	ERLIN2	ER lipid raft associated 2	Cytoplasm	other
ERN1	0.188	ERN1	endoplasmic reticulum to nucleus signaling 1	Cytoplasm	kinase
ERN2	0.574	ERN2	endoplasmic reticulum to nucleus signaling 2	Cytoplasm	kinase
ERO1A	0.505	ERO1A	endoplasmic reticulum oxidoreductase 1 alpha	Cytoplasm	enzyme
ERO1B	0.5	ERO1B	endoplasmic reticulum oxidoreductase 1 beta	Cytoplasm	enzyme
ESPL1	-0.367	ESPL1	extra spindle pole bodies like 1, separase	Nucleus	peptidase
ESRRA	-0.344	ESRRA	estrogen related receptor alpha	Nucleus	transcription regulator
ESRRG	-0.654	ESRRG	estrogen related receptor gamma	Nucleus	ligand-dependent nuclear receptor
DGCR14	-0.122	ESS2	ess-2 splicing factor homolog	Nucleus	other
ESYT1	0.381	ESYT1	extended synaptotagmin 1	Cytoplasm	other
ETFBKMT	-0.222	ETFBKMT	electron transfer flavoprotein subunit beta lysine methyltransferase	Cytoplasm	enzyme
ETFDH	-0.599	ETFDH	electron transfer flavoprotein dehydrogenase	Cytoplasm	enzyme
ETS2	0.44	ETS2	ETS proto-oncogene 2, transcription factor	Nucleus	transcription regulator
ETV7	0.374	ETV7	ETS variant transcription factor 7	Nucleus	transcription regulator
EVA1C	0.295	EVA1C	eva-1 homolog C	Other	other
EVI5	0.277	EVI5	ecotropic viral integration site 5	Cytoplasm	other
EVPL	-0.364	EVPL	envoplakin	Plasma Membrane	other
EWSR1	0.167	EWSR1	EWS RNA binding protein 1	Nucleus	other
EXO1	0.428	EXO1	exonuclease 1	Nucleus	enzyme
EXOC2	0.267	EXOC2	exocyst complex component 2	Cytoplasm	transporter
EXOC6	0.272	EXOC6	exocyst complex component 6	Plasma Membrane	transporter
EXOC6B	-0.88	EXOC6B	exocyst complex component 6B	Other	other
EXOC7	-0.125	EXOC7	exocyst complex component 7	Cytoplasm	transporter
EXOSC10	0.167	EXOSC10	exosome component 10	Nucleus	kinase
EXOSC6	-0.155	EXOSC6	exosome component 6	Nucleus	other
EXT1	-0.328	EXT1	exostosin glycosyltransferase 1	Cytoplasm	enzyme
EXTL2	0.222	EXTL2	exostosin like glycosyltransferase 2	Cytoplasm	enzyme
EXTL3	0.318	EXTL3	exostosin like glycosyltransferase 3	Cytoplasm	enzyme
EYA3	0.198	EYA3	EYA transcriptional coactivator and phosphatase 3	Nucleus	phosphatase
EZH1	-0.229	EZH1	enhancer of zeste 1 polycomb repressive complex 2 subunit	Nucleus	enzyme
EZH2	0.531	EZH2	enhancer of zeste 2 polycomb repressive complex 2 subunit	Nucleus	transcription regulator
EZR	-0.56	EZR	ezrin	Plasma Membrane	other
F10	-0.73	F10	coagulation factor X	Extracellular Space	peptidase
F2	-0.21	F2	coagulation factor II, thrombin	Extracellular Space	peptidase
F2R	0.722	F2R	coagulation factor II thrombin receptor	Plasma Membrane	G-protein coupled receptor
F2RL2	1.04	F2RL2	coagulation factor II thrombin receptor like 2	Plasma Membrane	G-protein coupled receptor
F3	0.526	F3	coagulation factor III, tissue factor	Plasma Membrane	transmembrane receptor
F7	-0.444	F7	coagulation factor VII	Plasma Membrane	peptidase
F8A3	-0.173	F8A1 (includes others)	coagulation factor VIII associated 1	Nucleus	other
FAAH	-0.539	FAAH	fatty acid amide hydrolase	Plasma Membrane	enzyme
FAAP100	-0.191	FAAP100	FA core complex associated protein 100	Nucleus	other
FABP5P3	0.634	FABP5P3	fatty acid binding protein 5 pseudogene 3	Other	other
FABP6	-1.973	FABP6	fatty acid binding protein 6	Cytoplasm	transporter
FADS1	0.831	FADS1	fatty acid desaturase 1	Plasma Membrane	enzyme
FADS6	-1.043	FADS6	fatty acid desaturase 6	Other	enzyme
FAF1	-0.18	FAF1	Fas associated factor 1	Nucleus	other
FAH	-0.493	FAH	fumarylacetoacetate hydrolase	Cytoplasm	enzyme
FAHD2B	-0.271	FAHD2B	fumarylacetoacetate hydrolase domain containing 2B	Cytoplasm	other
FAIM	0.283	FAIM	Fas apoptotic inhibitory molecule	Plasma Membrane	other
FAM102A	-0.576	FAM102A	family with sequence similarity 102 member A	Other	other
FAM102B	0.608	FAM102B	family with sequence similarity 102 member B	Other	other
FAM107B	0.242	FAM107B	family with sequence similarity 107 member B	Other	other
FAM110B	0.317	FAM110B	family with sequence similarity 110 member B	Cytoplasm	other
FAM110C	-0.241	FAM110C	family with sequence similarity 110 member C	Cytoplasm	other
FAM111A	0.26	FAM111A	family with sequence similarity 111 member A	Nucleus	other
FAM111B	0.675	FAM111B	family with sequence similarity 111 member B	Other	other
FAM118B	0.332	FAM118B	family with sequence similarity 118 member B	Other	other
FAM120A	0.186	FAM120A	family with sequence similarity 120A	Cytoplasm	other
FAM122B	0.16	FAM122B	family with sequence similarity 122B	Other	other
FAM122C	0.211	FAM122C	family with sequence similarity 122C	Other	other
FAM131A	-0.168	FAM131A	family with sequence similarity 131 member A	Other	transporter
FAM135A	0.351	FAM135A	family with sequence similarity 135 member A	Other	enzyme
FAM151A	-1.931	FAM151A	family with sequence similarity 151 member A	Extracellular Space	other
FAM155B	-0.187	FAM155B	family with sequence similarity 155 member B	Plasma Membrane	transmembrane receptor
FAM156B	0.383	FAM156A/FAM156B	family with sequence similarity 156 member A	Nucleus	other
FAM161B	-0.403	FAM161B	FAM161 centrosomal protein B	Cytoplasm	other
FAM163A	-0.223	FAM163A	family with sequence similarity 163 member A	Other	other
FAM167B	0.372	FAM167B	family with sequence similarity 167 member B	Other	other
FAM168B	-0.404	FAM168B	family with sequence similarity 168 member B	Cytoplasm	other
FAM169A	-0.578	FAM169A	family with sequence similarity 169 member A	Other	other
FAM170A	-0.199	FAM170A	family with sequence similarity 170 member A	Nucleus	other
FAM171A1	0.24	FAM171A1	family with sequence similarity 171 member A1	Cytoplasm	other
FAM172A	-0.284	FAM172A	family with sequence similarity 172 member A	Cytoplasm	transcription regulator
FAM187B	-0.192	FAM187B	family with sequence similarity 187 member B	Other	other
FAM189A1	-0.348	FAM189A1	family with sequence similarity 189 member A1	Other	other
FAM189B	0.138	FAM189B	family with sequence similarity 189 member B	Other	other
FAM193A	-0.152	FAM193A	family with sequence similarity 193 member A	Other	other
FAM20A	0.604	FAM20A	FAM20A golgi associated secretory pathway pseudokinase	Extracellular Space	other
FAM20B	-0.177	FAM20B	FAM20B glycosaminoglycan xylosylkinase	Extracellular Space	enzyme
FAM210B	-0.153	FAM210B	family with sequence similarity 210 member B	Extracellular Space	other
FAM217B	-0.505	FAM217B	family with sequence similarity 217 member B	Other	other
FAM219A	0.157	FAM219A	family with sequence similarity 219 member A	Other	other
FAM219B	-0.213	FAM219B	family with sequence similarity 219 member B	Other	other
FAM222B	-0.167	FAM222B	family with sequence similarity 222 member B	Nucleus	other
FAM227A	0.232	FAM227A	family with sequence similarity 227 member A	Other	other
FAM227B	-0.142	FAM227B	family with sequence similarity 227 member B	Other	other
FAM234A	-0.348	FAM234A	family with sequence similarity 234 member A	Plasma Membrane	other
FAM234B	-0.655	FAM234B	family with sequence similarity 234 member B	Other	other
FAM25G	-1.168	FAM25A (includes others)	family with sequence similarity 25 member A	Other	other
FAM27B	-0.643	FAM27B	family with sequence similarity 27 member B	Other	other
FAM27E2	-0.437	FAM27E2	family with sequence similarity 27 member E2	Other	other
FAM32A	-0.372	FAM32A	family with sequence similarity 32 member A	Nucleus	other
FAM3A	-0.349	FAM3A	FAM3 metabolism regulating signaling molecule A	Extracellular Space	other
FAM3C	-0.73	FAM3C	FAM3 metabolism regulating signaling molecule C	Extracellular Space	cytokine
FAM47C	-0.207	FAM47C	family with sequence similarity 47 member C	Other	other
FAM47E-STBD1	-1.461	FAM47E-STBD1	FAM47E-STBD1 readthrough	Other	other
FAM53B	-0.349	FAM53B	family with sequence similarity 53 member B	Nucleus	other
FAM71E2	-0.233	FAM71E2	family with sequence similarity 71 member E2	Other	other
FAM71F1	-0.151	FAM71F1	family with sequence similarity 71 member F1	Other	other
FAM72A	0.495	FAM72A	family with sequence similarity 72 member A	Cytoplasm	other
FAM83A	0.448	FAM83A	family with sequence similarity 83 member A	Other	other
FAM83D	0.566	FAM83D	family with sequence similarity 83 member D	Cytoplasm	other
FAM83F	-0.304	FAM83F	family with sequence similarity 83 member F	Other	other
FAM83G	-0.47	FAM83G	family with sequence similarity 83 member G	Other	other
FAM98A	0.226	FAM98A	family with sequence similarity 98 member A	Other	other
FAM98B	0.205	FAM98B	family with sequence similarity 98 member B	Nucleus	enzyme
FAM98C	-0.437	FAM98C	family with sequence similarity 98 member C	Other	other
FANCA	0.23	FANCA	FA complementation group A	Nucleus	other
FANCC	-0.24	FANCC	FA complementation group C	Nucleus	other
FANCD2	0.364	FANCD2	FA complementation group D2	Nucleus	other
FANCG	0.171	FANCG	FA complementation group G	Nucleus	other
FANCI	0.474	FANCI	FA complementation group I	Nucleus	other
FAP	0.939	FAP	fibroblast activation protein alpha	Cytoplasm	peptidase
FAR1	0.448	FAR1	fatty acyl-CoA reductase 1	Cytoplasm	enzyme
FAR2P1	-0.186	FAR2P1	fatty acyl-CoA reductase 2 pseudogene 1	Other	other
FARP1	0.543	FARP1	FERM, ARH/RhoGEF and pleckstrin domain protein 1	Plasma Membrane	other
FARSB	0.656	FARSB	phenylalanyl-tRNA synthetase subunit beta	Cytoplasm	enzyme
FAS	0.471	FAS	Fas cell surface death receptor	Plasma Membrane	transmembrane receptor
FASN	0.338	FASN	fatty acid synthase	Cytoplasm	enzyme
FAT4	0.637	FAT4	FAT atypical cadherin 4	Cytoplasm	other
FBLL1	-0.221	FBLL1	fibrillarin like 1	Nucleus	other
FBN1	0.828	FBN1	fibrillin 1	Extracellular Space	other
FBP1	-0.938	FBP1	fructose-bisphosphatase 1	Cytoplasm	phosphatase
FBRS	-0.241	FBRS	fibrosin	Extracellular Space	cytokine
FBXL12	-0.394	FBXL12	F-box and leucine rich repeat protein 12	Cytoplasm	other
FBXL13	0.251	FBXL13	F-box and leucine rich repeat protein 13	Cytoplasm	enzyme
FBXL17	-0.131	FBXL17	F-box and leucine rich repeat protein 17	Nucleus	other
FBXL3	-0.48	FBXL3	F-box and leucine rich repeat protein 3	Nucleus	enzyme
FBXO16	1.214	FBXO16	F-box protein 16	Other	other
FBXO25	-0.172	FBXO25	F-box protein 25	Nucleus	enzyme
FBXO27	-0.381	FBXO27	F-box protein 27	Cytoplasm	enzyme
FBXO31	-0.196	FBXO31	F-box protein 31	Extracellular Space	enzyme
FBXO36	-0.243	FBXO36	F-box protein 36	Other	other
FBXO48	-0.451	FBXO48	F-box protein 48	Other	other
FBXO6	0.388	FBXO6	F-box protein 6	Cytoplasm	other
FBXO8	-0.283	FBXO8	F-box protein 8	Cytoplasm	other
FBXW4	-0.257	FBXW4	F-box and WD repeat domain containing 4	Cytoplasm	other
FBXW4P1	-0.125	FBXW4P1	F-box and WD repeat domain containing 4 pseudogene 1	Other	other
FBXW5	-0.243	FBXW5	F-box and WD repeat domain containing 5	Cytoplasm	other
FBXW7	0.312	FBXW7	F-box and WD repeat domain containing 7	Nucleus	enzyme
FBXW8	0.313	FBXW8	F-box and WD repeat domain containing 8	Cytoplasm	other
FCAR	0.444	FCAR	Fc fragment of IgA receptor	Plasma Membrane	transmembrane receptor
FCER1G	1.15	FCER1G	Fc fragment of IgE receptor Ig	Plasma Membrane	transmembrane receptor
FCER2	-0.672	FCER2	Fc fragment of IgE receptor II	Plasma Membrane	transmembrane receptor
FCF1	0.224	FCF1	FCF1 rRNA-processing protein	Nucleus	other
FCGR1CP	2.185	FCGR1CP	Fc fragment of IgG receptor Ic, pseudogene	Plasma Membrane	other
FCGR2A	2.105	FCGR2A	Fc fragment of IgG receptor IIa	Plasma Membrane	transmembrane receptor
FCGR2C	1.241	FCGR2C	Fc fragment of IgG receptor IIc (gene/pseudogene)	Plasma Membrane	transmembrane receptor
FCGR3B	2.401	FCGR3A/FCGR3B	Fc fragment of IgG receptor IIIa	Plasma Membrane	transmembrane receptor
FCGR3A	1.125	FCGR3A/FCGR3B	Fc fragment of IgG receptor IIIa	Plasma Membrane	transmembrane receptor
FCGRT	-0.574	FCGRT	Fc fragment of IgG receptor and transporter	Plasma Membrane	transmembrane receptor
FCN1	0.627	FCN1	ficolin 1	Extracellular Space	other
FCN3	0.994	FCN3	ficolin 3	Extracellular Space	other
FCRL3	-0.843	FCRL3	Fc receptor like 3	Plasma Membrane	other
FCRL4	-0.345	FCRL4	Fc receptor like 4	Cytoplasm	other
FCRLA	-0.85	FCRLA	Fc receptor like A	Plasma Membrane	other
FEM1A	-0.159	FEM1A	fem-1 homolog A	Nucleus	transcription regulator
FEM1B	-0.205	FEM1B	fem-1 homolog B	Nucleus	transcription regulator
FEN1	0.348	FEN1	flap structure-specific endonuclease 1	Nucleus	enzyme
FER	0.339	FER	FER tyrosine kinase	Cytoplasm	kinase
FER1L4	0.559	FER1L4	fer-1 like family member 4 (pseudogene)	Other	other
FERMT2	0.805	FERMT2	fermitin family member 2	Cytoplasm	other
FEZ2	-0.209	FEZ2	fasciculation and elongation protein zeta 2	Cytoplasm	other
FFAR2	0.957	FFAR2	free fatty acid receptor 2	Plasma Membrane	G-protein coupled receptor
FFAR4	1.382	FFAR4	free fatty acid receptor 4	Plasma Membrane	G-protein coupled receptor
FGD5	0.467	FGD5	FYVE, RhoGEF and PH domain containing 5	Cytoplasm	other
FGF10	0.288	FGF10	fibroblast growth factor 10	Extracellular Space	growth factor
FGF14	-0.176	FGF14	fibroblast growth factor 14	Extracellular Space	growth factor
FGF19	-1.147	FGF19	fibroblast growth factor 19	Extracellular Space	growth factor
FGF2	0.465	FGF2	fibroblast growth factor 2	Extracellular Space	growth factor
FGF7	0.735	FGF7	fibroblast growth factor 7	Extracellular Space	growth factor
FGF7P3	0.547	FGF7P3	fibroblast growth factor 7 pseudogene 3	Other	other
FGFR3	-0.647	FGFR3	fibroblast growth factor receptor 3	Plasma Membrane	kinase
FGGY	-0.275	FGGY	FGGY carbohydrate kinase domain containing	Other	enzyme
FGR	0.668	FGR	FGR proto-oncogene, Src family tyrosine kinase	Nucleus	kinase
FHDC1	-0.575	FHDC1	FH2 domain containing 1	Cytoplasm	other
FHL3	0.319	FHL3	four and a half LIM domains 3	Plasma Membrane	other
FIBP	-0.333	FIBP	FGF1 intracellular binding protein	Nucleus	other
FIGNL1	0.291	FIGNL1	fidgetin like 1	Nucleus	enzyme
FILIP1L	0.695	FILIP1L	filamin A interacting protein 1 like	Nucleus	other
FITM1	-0.171	FITM1	fat storage inducing transmembrane protein 1	Extracellular Space	other
FITM2	-0.316	FITM2	fat storage inducing transmembrane protein 2	Cytoplasm	other
FKBP10	0.924	FKBP10	FKBP prolyl isomerase 10	Cytoplasm	enzyme
FKBP11	0.903	FKBP11	FKBP prolyl isomerase 11	Cytoplasm	enzyme
FKBP14	0.86	FKBP14	FKBP prolyl isomerase 14	Cytoplasm	enzyme
FKBP15	0.222	FKBP15	FKBP prolyl isomerase 15	Plasma Membrane	enzyme
FKBP7	0.373	FKBP7	FKBP prolyl isomerase 7	Cytoplasm	enzyme
FKBP8	-0.155	FKBP8	FKBP prolyl isomerase 8	Cytoplasm	other
ALS2CR12	-0.402	FLACC1	flagellum associated containing coiled-coil domains 1	Cytoplasm	other
FLAD1	-0.165	FLAD1	flavin adenine dinucleotide synthetase 1	Cytoplasm	enzyme
FLCN	-0.508	FLCN	folliculin	Cytoplasm	other
FLJ25758	-0.18	FLJ25758	microtubule affinity regulating kinase 1 pseudogene	Other	other
FLJ36000	-0.193	FLJ36000	uncharacterized FLJ36000	Other	other
FLJ38576	-0.163	FLJ38576	uncharacterized LOC651430	Other	other
FLOT1	0.241	FLOT1	flotillin 1	Plasma Membrane	other
FLRT3	0.721	FLRT3	fibronectin leucine rich transmembrane protein 3	Plasma Membrane	other
FLT1	1.075	FLT1	fms related receptor tyrosine kinase 1	Plasma Membrane	kinase
FLVCR1	-1.57	FLVCR1	FLVCR heme transporter 1	Plasma Membrane	transporter
FLVCR1-AS1	-0.438	FLVCR1-DT	FLVCR1 divergent transcript	Other	other
FLVCR2	-0.918	FLVCR2	FLVCR heme transporter 2	Plasma Membrane	transporter
FMN1	0.251	FMN1	formin 1	Nucleus	other
FMNL2	0.776	FMNL2	formin like 2	Cytoplasm	other
FMO1	-2.989	FMO1	flavin containing dimethylaniline monoxygenase 1	Cytoplasm	enzyme
FMO3	0.718	FMO3	flavin containing dimethylaniline monoxygenase 3	Cytoplasm	enzyme
FMO4	-0.995	FMO4	flavin containing dimethylaniline monoxygenase 4	Cytoplasm	enzyme
FMO5	-0.95	FMO5	flavin containing dimethylaniline monoxygenase 5	Cytoplasm	enzyme
FMOD	0.615	FMOD	fibromodulin	Extracellular Space	other
FN3K	-0.309	FN3K	fructosamine 3 kinase	Cytoplasm	kinase
FN3KRP	-0.39	FN3KRP	fructosamine 3 kinase related protein	Cytoplasm	kinase
FNDC3B	0.677	FNDC3B	fibronectin type III domain containing 3B	Cytoplasm	other
FNDC8	-0.178	FNDC8	fibronectin type III domain containing 8	Nucleus	other
FNIP1	-0.317	FNIP1	folliculin interacting protein 1	Cytoplasm	other
FNTA	-0.23	FNTA	farnesyltransferase, CAAX box, alpha	Cytoplasm	enzyme
FOCAD	0.558	FOCAD	focadhesin	Plasma Membrane	other
FOLH1B	4.591	FOLH1B	folate hydrolase 1B	Cytoplasm	peptidase
FOXA2	0.285	FOXA2	forkhead box A2	Nucleus	transcription regulator
FOXD1	-0.763	FOXD1	forkhead box D1	Nucleus	transcription regulator
FOXJ3	-0.341	FOXJ3	forkhead box J3	Nucleus	transcription regulator
FOXM1	0.706	FOXM1	forkhead box M1	Nucleus	transcription regulator
FOXN3	-0.756	FOXN3	forkhead box N3	Nucleus	transcription regulator
FOXO1	-0.167	FOXO1	forkhead box O1	Nucleus	transcription regulator
FOXO3B	-0.201	FOXO3B	forkhead box O3B	Other	other
FOXO4	-0.503	FOXO4	forkhead box O4	Nucleus	transcription regulator
FOXP2	-0.579	FOXP2	forkhead box P2	Nucleus	transcription regulator
FOXP3	0.414	FOXP3	forkhead box P3	Nucleus	transcription regulator
FOXP4	-0.167	FOXP4	forkhead box P4	Nucleus	transcription regulator
FOXQ1	0.47	FOXQ1	forkhead box Q1	Nucleus	transcription regulator
FOXRED1	0.407	FOXRED1	FAD dependent oxidoreductase domain containing 1	Cytoplasm	other
FPR1	1.319	FPR1	formyl peptide receptor 1	Plasma Membrane	G-protein coupled receptor
FPR2	1.489	FPR2	formyl peptide receptor 2	Plasma Membrane	G-protein coupled receptor
FPR3	0.929	FPR3	formyl peptide receptor 3	Plasma Membrane	other
FREM1	-0.605	FREM1	FRAS1 related extracellular matrix 1	Extracellular Space	other
FREM3	-0.178	FREM3	FRAS1 related extracellular matrix 3	Extracellular Space	other
FRMD1	-1.095	FRMD1	FERM domain containing 1	Other	other
FRMD3	-0.679	FRMD3	FERM domain containing 3	Other	other
FRMD5	0.241	FRMD5	FERM domain containing 5	Plasma Membrane	other
FRMD8	-0.202	FRMD8	FERM domain containing 8	Other	other
FRMPD1	-0.172	FRMPD1	FERM and PDZ domain containing 1	Cytoplasm	other
FRRS1	-0.614	FRRS1	ferric chelate reductase 1	Plasma Membrane	transmembrane receptor
FSCN1	0.547	FSCN1	fascin actin-bundling protein 1	Cytoplasm	other
FSCN3	-0.184	FSCN3	fascin actin-bundling protein 3	Cytoplasm	other
FSTL1	1.065	FSTL1	follistatin like 1	Extracellular Space	other
FSTL4	-0.154	FSTL4	follistatin like 4	Cytoplasm	other
FTH1	-0.205	FTH1	ferritin heavy chain 1	Cytoplasm	enzyme
FTH1P5	-0.183	FTH1P5	ferritin heavy chain 1 pseudogene 5	Other	other
FTHL17	-0.213	FTHL17	ferritin heavy chain like 17	Other	other
FTL	-0.348	FTL	ferritin light chain	Cytoplasm	enzyme
FTSJ1	0.318	FTSJ1	FtsJ RNA 2'-O-methyltransferase 1	Cytoplasm	enzyme
FUCA1	-0.291	FUCA1	alpha-L-fucosidase 1	Cytoplasm	enzyme
FUNDC1	0.294	FUNDC1	FUN14 domain containing 1	Cytoplasm	other
FUNDC2	-0.351	FUNDC2	FUN14 domain containing 2	Cytoplasm	other
FUOM	-0.523	FUOM	fucose mutarotase	Cytoplasm	enzyme
FUS	0.21	FUS	FUS RNA binding protein	Nucleus	transcription regulator
FUT6	-0.353	FUT6	fucosyltransferase 6	Cytoplasm	enzyme
FXN	0.242	FXN	frataxin	Cytoplasm	kinase
FXR2	-0.253	FXR2	FMR1 autosomal homolog 2	Cytoplasm	other
FZD1	-0.236	FZD1	frizzled class receptor 1	Plasma Membrane	G-protein coupled receptor
FZD3	0.781	FZD3	frizzled class receptor 3	Plasma Membrane	G-protein coupled receptor
FZD4	0.322	FZD4	frizzled class receptor 4	Plasma Membrane	G-protein coupled receptor
FZD5	-0.679	FZD5	frizzled class receptor 5	Plasma Membrane	G-protein coupled receptor
FZD7	-1.272	FZD7	frizzled class receptor 7	Plasma Membrane	G-protein coupled receptor
G6PC	-2.47	G6PC	glucose-6-phosphatase catalytic subunit	Cytoplasm	phosphatase
G6PD	0.303	G6PD	glucose-6-phosphate dehydrogenase	Cytoplasm	enzyme
GABARAP	-0.215	GABARAP	GABA type A receptor-associated protein	Cytoplasm	transporter
GABARAPL1	-0.515	GABARAPL1	GABA type A receptor associated protein like 1	Cytoplasm	other
GABARAPL2	-0.177	GABARAPL2	GABA type A receptor associated protein like 2	Cytoplasm	other
GABARAPL3	-0.306	GABARAPL3	GABA type A receptor associated protein like 3 pseudogene	Other	other
GABBR2	-0.157	GABBR2	gamma-aminobutyric acid type B receptor subunit 2	Plasma Membrane	G-protein coupled receptor
GABRA1	-0.154	GABRA1	gamma-aminobutyric acid type A receptor subunit alpha1	Plasma Membrane	ion channel
GABRA2	-1.13	GABRA2	gamma-aminobutyric acid type A receptor subunit alpha2	Plasma Membrane	ion channel
GABRG2	-0.144	GABRG2	gamma-aminobutyric acid type A receptor subunit gamma2	Plasma Membrane	ion channel
GABRP	0.548	GABRP	gamma-aminobutyric acid type A receptor subunit pi	Plasma Membrane	ion channel
GADD45A	-0.278	GADD45A	growth arrest and DNA damage inducible alpha	Nucleus	other
GAL3ST1	-1.179	GAL3ST1	galactose-3-O-sulfotransferase 1	Cytoplasm	enzyme
GALK1	-0.29	GALK1	galactokinase 1	Cytoplasm	kinase
GALK2	0.309	GALK2	galactokinase 2	Cytoplasm	kinase
GALNS	-0.147	GALNS	galactosamine (N-acetyl)-6-sulfatase	Cytoplasm	enzyme
GALNT11	0.137	GALNT11	polypeptide N-acetylgalactosaminyltransferase 11	Cytoplasm	enzyme
GALNT14	-0.786	GALNT14	polypeptide N-acetylgalactosaminyltransferase 14	Cytoplasm	enzyme
GALNT16	-0.278	GALNT16	polypeptide N-acetylgalactosaminyltransferase 16	Cytoplasm	enzyme
GALNT2	0.395	GALNT2	polypeptide N-acetylgalactosaminyltransferase 2	Cytoplasm	enzyme
GALNT3	0.499	GALNT3	polypeptide N-acetylgalactosaminyltransferase 3	Cytoplasm	enzyme
GALNT5	0.778	GALNT5	polypeptide N-acetylgalactosaminyltransferase 5	Cytoplasm	enzyme
GALNT6	-0.478	GALNT6	polypeptide N-acetylgalactosaminyltransferase 6	Cytoplasm	enzyme
GALT	-0.355	GALT	galactose-1-phosphate uridylyltransferase	Cytoplasm	enzyme
GANC	0.213	GANC	glucosidase alpha, neutral C	Extracellular Space	enzyme
GAREM1	-0.449	GAREM1	GRB2 associated regulator of MAPK1 subtype 1	Nucleus	other
GARS	0.512	GARS1	glycyl-tRNA synthetase 1	Cytoplasm	enzyme
GART	0.299	GART	phosphoribosylglycinamide formyltransferase, phosphoribosylglycinamide synthetase, phosphoribosylaminoimidazole synthetase	Cytoplasm	enzyme
GAS2L1	-0.184	GAS2L1	growth arrest specific 2 like 1	Cytoplasm	other
GAS2L2	-0.153	GAS2L2	growth arrest specific 2 like 2	Cytoplasm	other
GAS8	0.308	GAS8	growth arrest specific 8	Cytoplasm	other
FAM198B	0.683	GASK1B	golgi associated kinase 1B	Cytoplasm	other
GATA4	0.841	GATA4	GATA binding protein 4	Nucleus	transcription regulator
GATA5	-0.299	GATA5	GATA binding protein 5	Nucleus	transcription regulator
GATA6	-0.322	GATA6	GATA binding protein 6	Nucleus	transcription regulator
GATAD1	-0.211	GATAD1	GATA zinc finger domain containing 1	Nucleus	transcription regulator
GATAD2A	-0.16	GATAD2A	GATA zinc finger domain containing 2A	Nucleus	transcription regulator
GATC	-0.262	GATC	glutamyl-tRNA amidotransferase subunit C	Nucleus	enzyme
GBA2	-0.343	GBA2	glucosylceramidase beta 2	Cytoplasm	enzyme
GBAP1	0.236	GBAP1	glucosylceramidase beta pseudogene 1	Other	other
GBP1P1	0.845	GBP1P1	guanylate binding protein 1 pseudogene 1	Other	other
GBP2	0.747	GBP2	guanylate binding protein 2	Cytoplasm	enzyme
GBP4	2.03	GBP4	guanylate binding protein 4	Cytoplasm	enzyme
GBP5	2.117	GBP5	guanylate binding protein 5	Plasma Membrane	enzyme
GBP6	0.406	GBP6	guanylate binding protein family member 6	Cytoplasm	enzyme
GBP7	0.472	GBP7	guanylate binding protein 7	Cytoplasm	enzyme
GCA	0.537	GCA	grancalcin	Cytoplasm	other
GCFC2	-0.234	GCFC2	GC-rich sequence DNA-binding factor 2	Nucleus	transcription regulator
GCHFR	-0.56	GCHFR	GTP cyclohydrolase I feedback regulator	Cytoplasm	other
GCLC	-0.409	GCLC	glutamate-cysteine ligase catalytic subunit	Cytoplasm	enzyme
GCN1	0.257	GCN1	GCN1 activator of EIF2AK4	Cytoplasm	translation regulator
ACRC	0.202	GCNA	germ cell nuclear acidic peptidase	Nucleus	other
GCNT2	-0.566	GCNT2	glucosaminyl (N-acetyl) transferase 2 (I blood group)	Cytoplasm	enzyme
GCNT4	-1.312	GCNT4	glucosaminyl (N-acetyl) transferase 4	Cytoplasm	enzyme
GDAP2	-0.263	GDAP2	ganglioside induced differentiation associated protein 2	Cytoplasm	other
GDF2	-0.173	GDF2	growth differentiation factor 2	Extracellular Space	growth factor
GDPD1	-0.537	GDPD1	glycerophosphodiester phosphodiesterase domain containing 1	Cytoplasm	enzyme
GDPD2	-1.517	GDPD2	glycerophosphodiester phosphodiesterase domain containing 2	Plasma Membrane	enzyme
GEMIN8	0.315	GEMIN8	gem nuclear organelle associated protein 8	Cytoplasm	other
GEN1	0.503	GEN1	GEN1 Holliday junction 5' flap endonuclease	Cytoplasm	enzyme
WRB	-0.462	GET1	guided entry of tail-anchored proteins factor 1	Extracellular Space	other
GET4	-0.253	GET4	guided entry of tail-anchored proteins factor 4	Cytoplasm	other
GFER	-0.374	GFER	growth factor, augmenter of liver regeneration	Nucleus	enzyme
GFI1B	-0.187	GFI1B	growth factor independent 1B transcriptional repressor	Nucleus	transcription regulator
GFOD1	-0.384	GFOD1	glucose-fructose oxidoreductase domain containing 1	Other	enzyme
GFOD2	-0.255	GFOD2	glucose-fructose oxidoreductase domain containing 2	Extracellular Space	enzyme
GFRA1	-0.248	GFRA1	GDNF family receptor alpha 1	Plasma Membrane	transmembrane receptor
GGA1	-0.129	GGA1	golgi associated, gamma adaptin ear containing, ARF binding protein 1	Cytoplasm	transporter
GGCT	0.31	GGCT	gamma-glutamylcyclotransferase	Cytoplasm	enzyme
GGH	0.763	GGH	gamma-glutamyl hydrolase	Cytoplasm	peptidase
GGN	-0.397	GGN	gametogenetin	Nucleus	other
GGT2	-0.634	GGT2/LOC102724197	gamma-glutamyltransferase 2	Plasma Membrane	enzyme
GGT7	-0.383	GGT7	gamma-glutamyltransferase 7	Plasma Membrane	enzyme
GGTLC1	-0.318	GGTLC1	gamma-glutamyltransferase light chain 1	Plasma Membrane	enzyme
GGTLC2	-0.638	GGTLC2	gamma-glutamyltransferase light chain 2	Plasma Membrane	enzyme
GH1	-0.232	GH1	growth hormone 1	Extracellular Space	growth factor
GHDC	-0.289	GHDC	GH3 domain containing	Cytoplasm	other
GID4	-0.253	GID4	GID complex subunit 4 homolog	Nucleus	other
GIGYF1	-0.154	GIGYF1	GRB10 interacting GYF protein 1	Extracellular Space	other
GIN1	-0.39	GIN1	gypsy retrotransposon integrase 1	Other	other
GINM1	-0.331	GINM1	glycoprotein integral membrane 1	Cytoplasm	other
GINS1	0.624	GINS1	GINS complex subunit 1	Nucleus	other
GINS3	0.236	GINS3	GINS complex subunit 3	Nucleus	other
GINS4	0.244	GINS4	GINS complex subunit 4	Nucleus	other
GIP	1.616	GIP	gastric inhibitory polypeptide	Extracellular Space	other
GIPR	0.177	GIPR	gastric inhibitory polypeptide receptor	Plasma Membrane	G-protein coupled receptor
GIT1	-0.424	GIT1	GIT ArfGAP 1	Nucleus	kinase
GJA1	0.717	GJA1	gap junction protein alpha 1	Plasma Membrane	transporter
GJA10	-0.162	GJA10	gap junction protein alpha 10	Plasma Membrane	transporter
GJA9-MYCBP	0.229	GJA9-MYCBP	GJA9-MYCBP readthrough	Other	other
GJB1	-0.335	GJB1	gap junction protein beta 1	Plasma Membrane	transporter
GJD2	-0.155	GJD2	gap junction protein delta 2	Plasma Membrane	other
GJD3	0.173	GJD3	gap junction protein delta 3	Plasma Membrane	transporter
GKN2	1.617	GKN2	gastrokine 2	Extracellular Space	other
GLB1	0.245	GLB1	galactosidase beta 1	Cytoplasm	enzyme
GLCCI1	0.399	GLCCI1	glucocorticoid induced 1	Cytoplasm	other
GLDC	0.244	GLDC	glycine decarboxylase	Cytoplasm	enzyme
GLE1	-0.168	GLE1	GLE1 RNA export mediator	Nucleus	other
GLIPR2	0.538	GLIPR2	GLI pathogenesis related 2	Cytoplasm	other
GLIS3-AS1	-0.712	GLIS3-AS1	GLIS3 antisense RNA 1	Other	other
GLMN	0.26	GLMN	glomulin, FKBP associated protein	Cytoplasm	other
GLOD4	-0.31	GLOD4	glyoxalase domain containing 4	Cytoplasm	enzyme
GLP1R	-0.174	GLP1R	glucagon like peptide 1 receptor	Plasma Membrane	G-protein coupled receptor
GLP2R	-0.456	GLP2R	glucagon like peptide 2 receptor	Plasma Membrane	G-protein coupled receptor
GLRX	-0.506	GLRX	glutaredoxin	Cytoplasm	enzyme
GLRX2	-0.176	GLRX2	glutaredoxin 2	Cytoplasm	enzyme
GLS	-0.983	GLS	glutaminase	Cytoplasm	enzyme
GLT1D1	0.774	GLT1D1	glycosyltransferase 1 domain containing 1	Extracellular Space	enzyme
GLT8D1	0.2	GLT8D1	glycosyltransferase 8 domain containing 1	Cytoplasm	enzyme
GLT8D2	0.808	GLT8D2	glycosyltransferase 8 domain containing 2	Other	enzyme
GLTP	-0.463	GLTP	glycolipid transfer protein	Cytoplasm	transporter
GLUD2	-0.349	GLUD2	glutamate dehydrogenase 2	Cytoplasm	enzyme
GLUL	0.814	GLUL	glutamate-ammonia ligase	Cytoplasm	enzyme
GLYCTK	-0.464	GLYCTK	glycerate kinase	Cytoplasm	kinase
GLYR1	-0.293	GLYR1	glyoxylate reductase 1 homolog	Nucleus	other
GM2A	0.482	GM2A	GM2 ganglioside activator	Cytoplasm	enzyme
GMCL1	-0.218	GMCL1	germ cell-less 1, spermatogenesis associated	Nucleus	other
GMDS	0.564	GMDS	GDP-mannose 4,6-dehydratase	Cytoplasm	enzyme
GMEB2	-0.157	GMEB2	glucocorticoid modulatory element binding protein 2	Nucleus	transcription regulator
GMPPB	0.285	GMPPB	GDP-mannose pyrophosphorylase B	Cytoplasm	enzyme
GMPR	0.698	GMPR	guanosine monophosphate reductase	Cytoplasm	enzyme
GNA11	-0.73	GNA11	G protein subunit alpha 11	Plasma Membrane	enzyme
GNA14	0.878	GNA14	G protein subunit alpha 14	Plasma Membrane	enzyme
GNA15	0.814	GNA15	G protein subunit alpha 15	Plasma Membrane	enzyme
GNAI1	0.748	GNAI1	G protein subunit alpha i1	Plasma Membrane	enzyme
GNAI3	0.276	GNAI3	G protein subunit alpha i3	Cytoplasm	enzyme
GNAL	-0.245	GNAL	G protein subunit alpha L	Cytoplasm	enzyme
GNAS	0.151	GNAS	GNAS complex locus	Plasma Membrane	enzyme
GNAZ	-0.21	GNAZ	G protein subunit alpha z	Plasma Membrane	enzyme
GNB1	-0.209	GNB1	G protein subunit beta 1	Plasma Membrane	enzyme
GNB4	0.672	GNB4	G protein subunit beta 4	Plasma Membrane	enzyme
GNE	0.786	GNE	glucosamine (UDP-N-acetyl)-2-epimerase/N-acetylmannosamine kinase	Cytoplasm	kinase
GNG11	0.699	GNG11	G protein subunit gamma 11	Plasma Membrane	enzyme
GNG13	-0.353	GNG13	G protein subunit gamma 13	Plasma Membrane	enzyme
GNG4	-1.2	GNG4	G protein subunit gamma 4	Plasma Membrane	enzyme
GNG5	0.225	GNG5	G protein subunit gamma 5	Plasma Membrane	other
GNL1	-0.117	GNL1	G protein nucleolar 1 (putative)	Nucleus	other
GNL2	0.329	GNL2	G protein nucleolar 2	Nucleus	enzyme
GNL3	0.453	GNL3	G protein nucleolar 3	Nucleus	other
GNPDA1	-0.282	GNPDA1	glucosamine-6-phosphate deaminase 1	Cytoplasm	enzyme
GNPNAT1	0.778	GNPNAT1	glucosamine-phosphate N-acetyltransferase 1	Cytoplasm	enzyme
GNPTG	-0.145	GNPTG	N-acetylglucosamine-1-phosphate transferase subunit gamma	Cytoplasm	enzyme
GOLGA2	0.153	GOLGA2	golgin A2	Cytoplasm	other
GOLGA3	0.2	GOLGA3	golgin A3	Cytoplasm	transporter
GOLGA5	0.195	GOLGA5	golgin A5	Cytoplasm	kinase
GOLGA7	-0.273	GOLGA7	golgin A7	Cytoplasm	other
GOLGB1	0.252	GOLGB1	golgin B1	Cytoplasm	other
GOLM1	1.007	GOLM1	golgi membrane protein 1	Cytoplasm	other
CASC4	0.297	GOLM2	golgi membrane protein 2	Cytoplasm	other
GOLT1A	-0.851	GOLT1A	golgi transport 1A	Cytoplasm	other
GOLT1B	0.355	GOLT1B	golgi transport 1B	Cytoplasm	other
GORAB	0.301	GORAB	golgin, RAB6 interacting	Cytoplasm	other
GORASP1	-0.199	GORASP1	golgi reassembly stacking protein 1	Cytoplasm	other
GORASP2	0.23	GORASP2	golgi reassembly stacking protein 2	Cytoplasm	other
GOSR1	-0.169	GOSR1	golgi SNAP receptor complex member 1	Cytoplasm	transporter
GPAA1	-0.227	GPAA1	glycosylphosphatidylinositol anchor attachment 1	Cytoplasm	enzyme
GPALPP1	-0.145	GPALPP1	GPALPP motifs containing 1	Other	other
GPANK1	-0.394	GPANK1	G-patch domain and ankyrin repeats 1	Nucleus	transcription regulator
GPAT3	-0.973	GPAT3	glycerol-3-phosphate acyltransferase 3	Cytoplasm	enzyme
GPAT4	0.221	GPAT4	glycerol-3-phosphate acyltransferase 4	Cytoplasm	enzyme
GPATCH1	-0.281	GPATCH1	G-patch domain containing 1	Extracellular Space	other
GPATCH11	-0.213	GPATCH11	G-patch domain containing 11	Nucleus	other
GPATCH3	-0.246	GPATCH3	G-patch domain containing 3	Other	other
GPATCH4	0.37	GPATCH4	G-patch domain containing 4	Other	other
GPBP1L1	-0.309	GPBP1L1	GC-rich promoter binding protein 1 like 1	Other	other
GPC4	0.669	GPC4	glypican 4	Plasma Membrane	transmembrane receptor
GPCPD1	0.443	GPCPD1	glycerophosphocholine phosphodiesterase 1	Cytoplasm	enzyme
GPD1	-0.895	GPD1	glycerol-3-phosphate dehydrogenase 1	Cytoplasm	enzyme
GPHN	-0.188	GPHN	gephyrin	Plasma Membrane	enzyme
GPI	0.258	GPI	glucose-6-phosphate isomerase	Extracellular Space	enzyme
GPN2	-0.142	GPN2	GPN-loop GTPase 2	Other	other
GPR108	-0.316	GPR108	G protein-coupled receptor 108	Plasma Membrane	G-protein coupled receptor
GPR119	-0.183	GPR119	G protein-coupled receptor 119	Plasma Membrane	G-protein coupled receptor
GPR12	-0.188	GPR12	G protein-coupled receptor 12	Plasma Membrane	G-protein coupled receptor
GPR137	-0.229	GPR137	G protein-coupled receptor 137	Cytoplasm	other
GPR137B	0.505	GPR137B	G protein-coupled receptor 137B	Plasma Membrane	other
GPR155	0.752	GPR155	G protein-coupled receptor 155	Plasma Membrane	G-protein coupled receptor
GPR158	-0.19	GPR158	G protein-coupled receptor 158	Plasma Membrane	G-protein coupled receptor
GPR160	-0.623	GPR160	G protein-coupled receptor 160	Plasma Membrane	G-protein coupled receptor
GPR180	0.459	GPR180	G protein-coupled receptor 180	Cytoplasm	other
GPR32P1	-0.292	GPR32P1	GPR32 pseudogene 1	Other	other
GPR35	-0.352	GPR35	G protein-coupled receptor 35	Plasma Membrane	G-protein coupled receptor
GPR4	0.299	GPR4	G protein-coupled receptor 4	Plasma Membrane	G-protein coupled receptor
GPR75	0.161	GPR75	G protein-coupled receptor 75	Plasma Membrane	G-protein coupled receptor
GPRIN2	-0.522	GPRIN2	G protein regulated inducer of neurite outgrowth 2	Other	other
GPS2	-0.14	GPS2	G protein pathway suppressor 2	Nucleus	transcription regulator
GPT2	0.544	GPT2	glutamic--pyruvic transaminase 2	Cytoplasm	enzyme
GPX2	0.89	GPX2	glutathione peroxidase 2	Cytoplasm	enzyme
GPX4	-0.933	GPX4	glutathione peroxidase 4	Cytoplasm	enzyme
GPX8	1.147	GPX8	glutathione peroxidase 8 (putative)	Cytoplasm	enzyme
GRAMD1A	0.415	GRAMD1A	GRAM domain containing 1A	Cytoplasm	transporter
GRAMD1B	-0.865	GRAMD1B	GRAM domain containing 1B	Other	other
GRAMD1C	-0.86	GRAMD1C	GRAM domain containing 1C	Other	other
GRAMD3	-0.659	GRAMD2B	GRAM domain containing 2B	Extracellular Space	other
GRB7	-0.386	GRB7	growth factor receptor bound protein 7	Plasma Membrane	other
GREM1	1.224	GREM1	gremlin 1, DAN family BMP antagonist	Extracellular Space	other
GRHL1	0.303	GRHL1	grainyhead like transcription factor 1	Nucleus	transcription regulator
GRIA4	-0.967	GRIA4	glutamate ionotropic receptor AMPA type subunit 4	Plasma Membrane	ion channel
GRIK1	-0.129	GRIK1	glutamate ionotropic receptor kainate type subunit 1	Plasma Membrane	ion channel
GRIK2	-0.787	GRIK2	glutamate ionotropic receptor kainate type subunit 2	Plasma Membrane	ion channel
GRIN2D	0.24	GRIN2D	glutamate ionotropic receptor NMDA type subunit 2D	Plasma Membrane	ion channel
GRIN3A	0.435	GRIN3A	glutamate ionotropic receptor NMDA type subunit 3A	Plasma Membrane	ion channel
GRINA	0.234	GRINA	glutamate ionotropic receptor NMDA type subunit associated protein 1	Other	ion channel
GRK5	0.339	GRK5	G protein-coupled receptor kinase 5	Plasma Membrane	kinase
GRPEL2	-0.289	GRPEL2	GrpE like 2, mitochondrial	Cytoplasm	other
GRSF1	0.149	GRSF1	G-rich RNA sequence binding factor 1	Cytoplasm	other
GRTP1	-0.368	GRTP1	growth hormone regulated TBC protein 1	Other	other
GSAP	0.571	GSAP	gamma-secretase activating protein	Cytoplasm	peptidase
GSDMC	0.419	GSDMC	gasdermin C	Cytoplasm	other
DFNA5	-1.084	GSDME	gasdermin E	Cytoplasm	other
GSK3A	-0.405	GSK3A	glycogen synthase kinase 3 alpha	Nucleus	kinase
GSPT1	0.277	GSPT1	G1 to S phase transition 1	Cytoplasm	translation regulator
GSR	-0.337	GSR	glutathione-disulfide reductase	Cytoplasm	enzyme
GSTA1	-1.669	GSTA1	glutathione S-transferase alpha 1	Cytoplasm	enzyme
GSTA2	-1.427	GSTA2	glutathione S-transferase alpha 2	Cytoplasm	enzyme
GSTA3	-0.57	GSTA3	glutathione S-transferase alpha 3	Cytoplasm	enzyme
GSTA5	-0.387	GSTA5	glutathione S-transferase alpha 5	Cytoplasm	enzyme
GSTCD	0.359	GSTCD	glutathione S-transferase C-terminal domain containing	Cytoplasm	enzyme
GSTM5	-0.459	GSTM5	glutathione S-transferase mu 5	Cytoplasm	enzyme
GSTP1	0.481	GSTP1	glutathione S-transferase pi 1	Cytoplasm	enzyme
GTF2H3	0.221	GTF2H3	general transcription factor IIH subunit 3	Nucleus	transcription regulator
GTF2I	0.21	GTF2I	general transcription factor IIi	Nucleus	transcription regulator
GTF2IRD1	0.26	GTF2IRD1	GTF2I repeat domain containing 1	Nucleus	transcription regulator
GTF3C1	0.113	GTF3C1	general transcription factor IIIC subunit 1	Nucleus	transcription regulator
GTF3C2	-0.232	GTF3C2	general transcription factor IIIC subunit 2	Nucleus	transcription regulator
GTF3C6	0.42	GTF3C6	general transcription factor IIIC subunit 6	Nucleus	transcription regulator
GTPBP2	-0.27	GTPBP2	GTP binding protein 2	Extracellular Space	enzyme
GTPBP4	0.27	GTPBP4	GTP binding protein 4	Nucleus	enzyme
GTSE1	0.317	GTSE1	G2 and S-phase expressed 1	Cytoplasm	other
GUCA2A	-1.727	GUCA2A	guanylate cyclase activator 2A	Extracellular Space	other
GUCA2B	-1.975	GUCA2B	guanylate cyclase activator 2B	Extracellular Space	other
GUCD1	-0.412	GUCD1	guanylyl cyclase domain containing 1	Other	other
GULP1	-0.656	GULP1	GULP PTB domain containing engulfment adaptor 1	Cytoplasm	other
GXYLT1	-0.258	GXYLT1	glucoside xylosyltransferase 1	Cytoplasm	enzyme
GYG1	0.403	GYG1	glycogenin 1	Cytoplasm	enzyme
[truncated: 3,489 more rows]

## Sheet: Nonlesional_drug
Symbol	Entrez Gene Name	Gene Symbol - human (HUGO / HGNC / Entrez Gene)	Expr Log Ratio	Location	Type(s)	Biomarker Application(s)	Drug(s)	Entrez Gene ID for Human	Entrez Gene ID for Mouse	Entrez Gene ID for Rat
ABL2	ABL proto-oncogene 2, non-receptor tyrosine kinase	ABL2	0.206	Cytoplasm	kinase		dasatinib,nilotinib	27	11352	304883
ADRA1B	adrenoceptor alpha 1B	ADRA1B	-0.507	Plasma Membrane	G-protein coupled receptor		acetaminophen/caffeine/chlorpheniramine/hydrocodone/phenylephrine,acetaminophen/clemastine/pseudoephedrine,acetaminophen/dexbrompheniramine/pseudoephedrine,acrivastine/pseudoephedrine,alfuzosin,alpha-methyl dopa,antazoline/naphazoline,apraclonidine,arbutamine,aripiprazole,articaine/epinephrine,asenapine,azatadine/pseudoephedrine,brexpiprazole,brimonidine,brimonidine/brinzolamide,brompheniramine/c…	147	11548	24173
AHR	aryl hydrocarbon receptor	AHR	0.51	Nucleus	ligand-dependent nuclear receptor		BAY2416964,KYN-175	196	11622	25690
APP	amyloid beta precursor protein	APP	0.401	Plasma Membrane	other	diagnosis,efficacy,unspecified application	bapineuzumab,florbetaben F,florbetapir F18	351	11820	54226
ARAF	A-Raf proto-oncogene, serine/threonine kinase	ARAF	-0.23	Cytoplasm	kinase		atezolizumab/cobimetinib/vemurafenib,binimetinib/vemurafenib,cetuximab/irinotecan/vemurafenib,cetuximab/vemurafenib,cobimetinib/vemurafenib,crizotinib/vemurafenib,dabrafenib/trametinib/vemurafenib,ipilimumab/vemurafenib,irinotecan/panitumumab/vemurafenib,MLN2480,pembrolizumab/vemurafenib,trametinib/vemurafenib,vemurafenib	369	11836	64363
AURKA	aurora kinase A	AURKA	0.578	Nucleus	kinase	efficacy	alisertib,AMG 900,AT-9283,CYC 116,danusertib,ilorasertib,MK 5108,MLN8054,SNS 314,TAS-119,tozasertib,TTP607	6790	20878	261730
C5	complement C5	C5	1.378	Extracellular Space	cytokine		eculizumab,IFX-1,IgG,ravulizumab,zilucoplan
CA9	carbonic anhydrase 9	CA9	0.459	Nucleus	enzyme	diagnosis,efficacy,prognosis,unspecified application	acetazolamide,benzthiazide,chlorothiazide,chlorthalidone,DTP348,girentuximab,hydrochlorothiazide,I 131 chimeric G250,iodine I-124 girentuximab,lutetium Lu-177 girentuximab,methazolamide,SLC-0111,sulfacetamide,topiramate,trichloromethiazide,Y 90 chimeric G250
CASP1	caspase 1	CASP1	0.654	Cytoplasm	peptidase		caspase 1 inhibitor
CASP3	caspase 3	CASP3	0.421	Cytoplasm	peptidase	diagnosis,disease progression,efficacy,unspecified application	caspase 3 inhibitor
CASP10	caspase 10	CASP10	0.985	Cytoplasm	peptidase		caspase 10 inhibitor
CCL11	C-C motif chemokine ligand 11	CCL11	0.395	Extracellular Space	cytokine	unspecified application	bertilimumab
CCND1	cyclin D1	CCND1	0.48	Nucleus	transcription regulator	diagnosis,efficacy,prognosis,response to therapy,unspecified application	arsenic trioxide,arsenic trioxide/cytarabine/methotrexate,arsenic trioxide/daunorubicin/tretinoin,arsenic trioxide/gemtuzumab ozogamicin/tretinoin,arsenic trioxide/idarubicin/tretinoin,arsenic trioxide/tretinoin
CD274	CD274 molecule	CD274	0.472	Plasma Membrane	enzyme	efficacy,unspecified application	89Zr-avelumab,89Zr-DFO-REGN3504,anti PD-L1 antibody,atezolizumab,atezolizumab/bevacizumab,atezolizumab/cobimetinib/vemurafenib,atezolizumab/paclitaxel,avelumab,avelumab/axitinib,BCD-135,BMS-936559,CA-170,CK-301,CS1001,CX-072,durvalumab,envafolimab,FAZ053,FS118,GEN1046,HLX20,IBI322,INBRX 105,INCB086550,KN046,LY3300054,LY3415244,LY3434172,MSB0011359C,NM21-1480,TG-1501,TQB2450,ZKAB001
CENPE	centromere protein E	CENPE	0.738	Nucleus	other		GSK923295
CFB	complement factor B	CFB	0.89	Extracellular Space	peptidase	unspecified application	IONIS-FB-LRx
CFTR	CF transmembrane conductance regulator	CFTR	0.67	Plasma Membrane	ion channel	diagnosis,disease progression	crofelemer,ivacaftor,ivacaftor/lumacaftor,ivacaftor/tezacaftor,lumacaftor,tezacaftor
CHRM3	cholinergic receptor muscarinic 3	CHRM3	0.621	Plasma Membrane	G-protein coupled receptor		ABT-089,acetaminophen/diphenhydramine,acetylcholine,aclidinium,aclidinium/formoterol,albuterol/ipratropium,anisotropine methylbromide,arecoline,aspirin/caffeine/orphenadrine,atropine,atropine/diphenoxylate,atropine/edrophonium,atropine/hyoscyamine/phenobarbital/scopolamine,atropine/neostigmine,atropine/pralidoxime,benzquinamide,benztropine,bethanechol,biperiden,brompheniramine,buclizine,carbamylc…
CHRNA5	cholinergic receptor nicotinic alpha 5 subunit	CHRNA5	0.919	Plasma Membrane	transmembrane receptor		ABT-089,acetylcholine,amobarbital,arecoline,atracurium,cisatracurium,D-tubocurarine,doxacurium,enflurane,isoflurane,mecamylamine,metocurine,mivacurium,nicotine,pancuronium,pipecuronium,rapacuronium,rocuronium,succinylcholine,vecuronium
CLDN18	claudin 18	CLDN18	0.871	Plasma Membrane	other		AB011,claudiximab,TST001
COL15A1	collagen type XV alpha 1 chain	COL15A1	0.534	Extracellular Space	other		collagenase clostridium histolyticum
COL6A3	collagen type VI alpha 3 chain	COL6A3	0.597	Extracellular Space	other		collagenase clostridium histolyticum
EZH2	enhancer of zeste 2 polycomb repressive complex 2 subunit	EZH2	0.462	Nucleus	transcription regulator	diagnosis,disease progression,efficacy	CPI-0209,CPI-1205,GSK2816126,HH2853,PF-06821497,SHR2554,tazemetostat,valemetostat
F2	coagulation factor II, thrombin	F2	-0.25	Extracellular Space	peptidase	diagnosis,unspecified application	argatroban,aspirin/bivalirudin,aspirin/dabigatran etexilate,bivalirudin,dabigatran,dabigatran etexilate,desirudin,efegatran,enoxaparin,lepirudin,thrombin inhibitor,ulinastatin,ximelagatran
FAP	fibroblast activation protein alpha	FAP	0.432	Cytoplasm	peptidase		RO6874281,RO6874813
FAS	Fas cell surface death receptor	FAS	0.325	Plasma Membrane	transmembrane receptor	diagnosis,disease progression,efficacy	APO010,monoclonal antibody 7C11
FCGR3A/FCGR3B	Fc fragment of IgG receptor IIIa	FCGR3B	0.997	Plasma Membrane	transmembrane receptor		AFM13,AFM24,IgG
FLT1	fms related receptor tyrosine kinase 1	FLT1	0.776	Plasma Membrane	kinase	diagnosis,disease progression,efficacy,prognosis,response to therapy,safety	5-azacytidine/sorafenib,avelumab/axitinib,axitinib,axitinib/pembrolizumab,bevacizumab/sorafenib,BMS-690514,bortezomib/sorafenib,cabozantinib,cabozantinib/crizotinib,cabozantinib/erlotinib,cabozantinib/nivolumab,cabozantinib/tyrosine kinase inhibitor,CEP 7055,clofarabine/cytarabine/sorafenib,crizotinib/pazopanib,cytarabine/idarubicin/sorafenib,decitabine/sorafenib,dexamethasone/lenalidomide/sorafe…
FZD1	frizzled class receptor 1	FZD1	-0.277	Plasma Membrane	G-protein coupled receptor		vantictumab
FZD7	frizzled class receptor 7	FZD7	-0.813	Plasma Membrane	G-protein coupled receptor		vantictumab
GPNMB	glycoprotein nmb	GPNMB	-0.733	Plasma Membrane	enzyme	unspecified application	glembatumumab,glembatumumab vedotin
GRB2	growth factor receptor bound protein 2	GRB2	-0.184	Cytoplasm	other		liposome-incorporated Grb2 antisense oligodeoxynucleotide
HDAC5	histone deacetylase 5	HDAC5	-0.398	Nucleus	transcription regulator		belinostat,pyroxamide,tributyrin
HELB	DNA helicase B	HELB	0.33	Nucleus	enzyme		capecitabine/epirubicin/oxaliplatin,chlorambucil/epirubicin,cyclophosphamide/docetaxel/epirubicin,cyclophosphamide/docetaxel/epirubicin/5-fluorouracil,cyclophosphamide/docetaxel/epirubicin/5-fluorouracil/trastuzumab,cyclophosphamide/epirubicin,cyclophosphamide/epirubicin/5-fluorouracil,cyclophosphamide/epirubicin/5-fluorouracil/paclitaxel,cyclophosphamide/epirubicin/5-fluorouracil/paclitaxel/tras…
HIF1A	hypoxia inducible factor 1 subunit alpha	HIF1A	0.725	Nucleus	transcription regulator	diagnosis,efficacy,prognosis,response to therapy	EZN 2968,PX 478
HRH1	histamine receptor H1	HRH1	-0.638	Plasma Membrane	G-protein coupled receptor		acetaminophen/caffeine/chlorpheniramine/hydrocodone/phenylephrine,acetaminophen/cetirizine/prednisolone,acetaminophen/clemastine/pseudoephedrine,acetaminophen/dexbrompheniramine/pseudoephedrine,acetaminophen/diphenhydramine,acetaminophen/diphenhydramine/methylprednisolone,acetaminophen/diphenhydramine/prednisolone,acrivastine,acrivastine/pseudoephedrine,alcaftadine,antazoline,antazoline/naphazoli…
HSD3B1	hydroxy-delta-5-steroid dehydrogenase, 3 beta- and steroid delta-isomerase 1	HSD3B1	-1.705	Cytoplasm	enzyme		androstenedione,trilostane
HSP90B1	heat shock protein 90 beta family member 1	HSP90B1	0.435	Cytoplasm	other		alvespimycin,cisplatin,retaspimycin
IDH2	isocitrate dehydrogenase (NADP(+)) 2	IDH2	0.551	Cytoplasm	enzyme	unspecified application	enasidenib,TQB3455
IL2RG	interleukin 2 receptor subunit gamma	IL2RG	-0.481	Plasma Membrane	transmembrane receptor	unspecified application	aldesleukin,BNZ132-1-40,denileukin diftitox
IL6R	interleukin 6 receptor	IL6R	-0.445	Plasma Membrane	transmembrane receptor	efficacy	methotrexate/sarilumab,methotrexate/tocilizumab,sarilumab,tocilizumab
JAK2	Janus kinase 2	JAK2	0.475	Cytoplasm	kinase	efficacy,prognosis,unspecified application	AZD1480,baricitinib,baricitinib/methotrexate,bevacizumab/entrectinib,BMS-911543,entrectinib,erlotinib/ruxolitinib,fedratinib,gandotinib,jak2 inhibitor,jaktinib,methotrexate/tofacitinib,momelotinib,NS-018,pacritinib,pralsetinib,ruxolitinib,tofacitinib,upadacitinib,WP1066,XL019,zotiraciclib
KCND3	potassium voltage-gated channel subfamily D member 3	KCND3	0.72	Plasma Membrane	ion channel		ajmaline,dalfampridine
KDR	kinase insert domain receptor	KDR	0.74	Plasma Membrane	kinase	disease progression,efficacy,prognosis,response to therapy,safety	5-azacytidine/midostaurin,5-azacytidine/sorafenib,AEE 788,alacizumab pegol,altiratinib,anlotinib,apatinib,avelumab/axitinib,axitinib,axitinib/pembrolizumab,bevacizumab/sorafenib,BMS-690514,bortezomib/sorafenib,brivanib,brivanib alaninate,cabozantinib,cabozantinib/crizotinib,cabozantinib/erlotinib,cabozantinib/nivolumab,cabozantinib/tyrosine kinase inhibitor,cediranib,CEP 7055,CHIR-265,clofarabine…
LTA	lymphotoxin alpha	LTA	-0.37	Extracellular Space	cytokine	prognosis,safety	etanercept,etanercept/methotrexate
LYN	LYN proto-oncogene, Src family tyrosine kinase	LYN	0.615	Cytoplasm	kinase		bafetinib,bosutinib,bosutinib/hydroxyurea/ponatinib,bosutinib/imatinib,bosutinib/ponatinib,bosutinib/rituximab,docetaxel/nintedanib,JNJ-26483327,nintedanib,rebastinib,tolimidone
MAP3K5	mitogen-activated protein kinase kinase kinase 5	MAP3K5	0.47	Cytoplasm	kinase		selonsertib
MELK	maternal embryonic leucine zipper kinase	MELK	0.64	Cytoplasm	kinase		OTS167
MELTF	melanotransferrin	MELTF	-0.746	Plasma Membrane	other		SGN-CD228A
MKNK2	MAPK interacting serine/threonine kinase 2	MKNK2	-0.462	Cytoplasm	kinase		ETC-1907206,tomivosertib
MMP1	matrix metallopeptidase 1	MMP1	2.218	Extracellular Space	peptidase	diagnosis,efficacy,safety	marimastat,rebimastat
MST1R	macrophage stimulating 1 receptor	MST1R	0.324	Plasma Membrane	kinase		cabozantinib/crizotinib,crizotinib,crizotinib/erlotinib,crizotinib/gefitinib,crizotinib/osimertinib,crizotinib/pazopanib,crizotinib/vemurafenib,glesatinib,narnatumab
MUC1	mucin 1, cell surface associated	MUC1	2.06	Plasma Membrane	other	diagnosis,disease progression,efficacy,prognosis,unspecified application	anti-CD3/MUC1 bispecific antibody,anti-TA-MUC1 antibody,epitumomab,GO-203-2C,pankomab,yttrium y 90 clivatuzumab tetraxetan
NAMPT	nicotinamide phosphoribosyltransferase	NAMPT	0.589	Extracellular Space	cytokine	diagnosis,prognosis	daporinad,KPT-9274
NOS2	nitric oxide synthase 2	NOS2	2.262	Cytoplasm	enzyme	diagnosis	GW 273629,N(G)-monomethyl-D-arginine,pimagedine,triflusal
NPC1L1	NPC1 like intracellular cholesterol transporter 1	NPC1L1	2.128	Cytoplasm	transporter		amlodipine/ezetimibe/losartan/rosuvastatin,atorvastatin/ezetimibe,ezetimibe,ezetimibe/8-hydroxy-2,2,14,14-tetramethyl-pentadecanedioic acid,ezetimibe/fenofibrate,ezetimibe/fluvastatin,ezetimibe/rosuvastatin,ezetimibe/simvastatin
PARP2	poly(ADP-ribose) polymerase 2	PARP2	0.264	Nucleus	enzyme		2X-121,ABT-767,bevacizumab/olaparib,CEP-9722,fluzoparib,IDX-1197,niraparib,olaparib,rucaparib,SC10914,senaparib,simmiparib,talazoparib,veliparib
PDE10A	phosphodiesterase 10A	PDE10A	0.959	Cytoplasm	enzyme		aspirin/dipyridamole,aspirin/dipyridamole/telmisartan,dipyridamole,triflusal
PDE11A	phosphodiesterase 11A	PDE11A	0.668	Cytoplasm	enzyme		dipyridamole,dyphylline,pentoxifylline,tadalafil,theophylline,tolbutamide
PDE4D	phosphodiesterase 4D	PDE4D	0.283	Cytoplasm	enzyme		anagrelide,apremilast,arofylline,caffeine,caffeine/ergotamine,cilomilast,dipyridamole,dyphylline,ketotifen,L 869298,L-826,141,milrinone,pentoxifylline,roflumilast,tetomilast,theophylline,tolbutamide
PGRMC1	progesterone receptor membrane component 1	PGRMC1	-0.347	Plasma Membrane	transmembrane receptor		CT1812
PLA2G10	phospholipase A2 group X	PLA2G10	0.831	Cytoplasm	enzyme		varespladib,varespladib methyl
PLA2G4A	phospholipase A2 group IVA	PLA2G4A	0.657	Cytoplasm	enzyme		cytosolic phospholipase A2 inhibitor,quinacrine
PLK1	polo like kinase 1	PLK1	0.59	Nucleus	kinase	unspecified application	BI 2536,GSK461364,lipid encapsulated anti-PLK1 siRNA TKM-080301,MK1496,onvansertib,rigosertib,TAK-960,volasertib
PNP	purine nucleoside phosphorylase	PNP	0.56	Nucleus	enzyme		forodesine,PD 141955,purine nucleoside phosphorylase inhibitor
POLE4	DNA polymerase epsilon 4, accessory subunit	POLE4	-0.312	Nucleus	enzyme		bortezomib/cladribine/rituximab,cladribine,cladribine/cytarabine/daunorubicin,cladribine/cytarabine/decitabine,cladribine/cytarabine/filgrastim,cladribine/cytarabine/filgrastim/idarubicin,cladribine/cytarabine/filgrastim/idarubicin/plerixafor,cladribine/cytarabine/filgrastim/mitoxantrone,cladribine/peginterferon alfa-2a,cladribine/recombinant interferon,cladribine/rituximab
PPP3CC	protein phosphatase 3 catalytic subunit gamma	PPP3CC	-0.453	Cytoplasm	phosphatase		cyclosporin A,cyclosporin A/methotrexate,methylprednisolone/tacrolimus,pimecrolimus,prednisone/tacrolimus,tacrolimus,voclosporin
PREP	prolyl endopeptidase	PREP	0.383	Cytoplasm	peptidase		Z 321
PRKCA	protein kinase C alpha	PRKCA	0.359	Cytoplasm	kinase		aprinocarsen,ingenol mebutate,L-threo-safingol,midostaurin
PSMB8	proteasome 20S subunit beta 8	PSMB8	0.399	Cytoplasm	peptidase		carfilzomib,carfilzomib/dexamethasone,carfilzomib/dexamethasone/lenalidomide,carfilzomib/dexamethasone/rituximab
PTK2B	protein tyrosine kinase 2 beta	PTK2B	-0.324	Cytoplasm	kinase		conteltinib,lorlatinib,PF-562271
RARA	retinoic acid receptor alpha	RARA	-0.29	Nucleus	ligand-dependent nuclear receptor	diagnosis	acitretin,adapalene,AGN 190299,alitretinoin,arsenic trioxide,daunorubicin/tretinoin,doxorubicin/tretinoin,etretinate,halobetasol propionate/tazarotene,idarubicin/tretinoin,isotretinoin,mitoxantrone/tretinoin,NRX-195183,tamibarotene,tazarotene,theophylline/tretinoin/valproic acid,tretinoin
ROR1	receptor tyrosine kinase like orphan receptor 1	ROR1	0.496	Plasma Membrane	kinase		cirmtuzumab,VLS-101
RXRA	retinoid X receptor alpha	RXRA	-0.3	Nucleus	ligand-dependent nuclear receptor		acitretin,alitretinoin,bexarotene,daunorubicin/tretinoin,doxorubicin/tretinoin,etretinate,idarubicin/tretinoin,theophylline/tretinoin/valproic acid,tretinoin
SIGMAR1	sigma non-opioid intracellular receptor 1	SIGMAR1	-0.3	Plasma Membrane	transmembrane receptor		acetaminophen/pentazocine,brompheniramine/dextromethorphan/pseudoephedrine,bupropion/dextromethorphan,bupropion/naltrexone,carbinoxamine/dextromethorphan/pseudoephedrine,chlorpheniramine/dextromethorphan/phenylephrine,dextromethorphan,dextromethorphan/morphine,dextromethorphan/promethazine,dextromethorphan/quinidine,dihydrocodeine,etorphine,hydromorphone,morphine/naltrexone,naloxone,naloxone/pent…
SIRPA	signal regulatory protein alpha	SIRPA	-0.403	Plasma Membrane	phosphatase		BI 765063,CC-95251
SIRT5	sirtuin 5	SIRT5	-0.204	Cytoplasm	enzyme		suramin
SLC10A2	solute carrier family 10 member 2	SLC10A2	-1.943	Plasma Membrane	transporter		linerixibat
SLC25A6	solute carrier family 25 member 6	SLC25A6	-0.261	Cytoplasm	transporter		clodronic acid
SLC6A8	solute carrier family 6 member 8	SLC6A8	-0.414	Cytoplasm	transporter		RGX-202-01
SRPK1	SRSF protein kinase 1	SRPK1	0.294	Nucleus	kinase		endovion
SSTR1	somatostatin receptor 1	SSTR1	-0.385	Plasma Membrane	G-protein coupled receptor		everolimus/pasireotide,haloperidol/octreotide,octreotide,octreotide/prochlorperazine,pasireotide
THRA	thyroid hormone receptor alpha	THRA	-0.332	Nucleus	ligand-dependent nuclear receptor		3,5-diiodothyropropionic acid,amiodarone,denosumab/levothyroxine,dextrothyroxine,L-triiodothyronine,levothyroxine,levothyroxine/l-triiodothyronine
TNNC2	troponin C2, fast skeletal type	TNNC2	-0.323	Cytoplasm	other	unspecified application	Ca2+
TOP2A	DNA topoisomerase II alpha	TOP2A	0.669	Nucleus	enzyme	diagnosis,efficacy,prognosis,response to therapy	alemtuzumab/cyclophosphamide/fludarabine phosphate/mitoxantrone,AQ4N,arsenic trioxide/daunorubicin/tretinoin,arsenic trioxide/idarubicin/tretinoin,becatecarin,bevacizumab/etoposide,bortezomib/dexamethasone/doxorubicin,bortezomib/doxorubicin,capecitabine/epirubicin/oxaliplatin,carboplatin/doxorubicin,chlorambucil/epirubicin,chlorambucil/mitoxantrone/prednisone,chlorambucil/mitoxantrone/prednisone/…
TTK	TTK protein kinase	TTK	0.863	Nucleus	kinase		BAY 1217389,BOS172722
TYRO3	TYRO3 protein tyrosine kinase	TYRO3	0.392	Plasma Membrane	kinase		cabozantinib,cabozantinib/crizotinib,cabozantinib/erlotinib,cabozantinib/nivolumab,RXDX-106
VAMP2	vesicle associated membrane protein 2	VAMP2	-0.335	Plasma Membrane	other		botulinum toxin type B
VCP	valosin containing protein	VCP	0.466	Cytoplasm	enzyme		CB-5083,CB-5339
VEGFB	vascular endothelial growth factor B	VEGFB	-0.354	Extracellular Space	growth factor	efficacy,prognosis	aflibercept,aflibercept/bevacizumab,aflibercept/irinotecan
VKORC1	vitamin K epoxide reductase complex subunit 1	VKORC1	-0.772	Cytoplasm	enzyme	efficacy	acenocoumarol,dicumarol,enoxaparin/warfarin,fondaparinux/warfarin,phenindione,phenprocoumon,vitamin K3,warfarin
VSIR	V-set immunoregulatory receptor	C10orf54	-0.462	Plasma Membrane	other		CA-170,onvatilimab
VWF	von Willebrand factor	VWF	0.651	Extracellular Space	other	diagnosis,efficacy,prognosis,unspecified application	caplacizumab,F8
XDH	xanthine dehydrogenase	XDH	0.545	Cytoplasm	enzyme	unspecified application	allopurinol,allopurinol/colchicine,allopurinol/lesinurad,febuxostat,oxypurinol,xanthine oxidase inhibitor

## Sheet: Lesional_drug
Symbol	Entrez Gene Name	Gene Symbol - human (HUGO / HGNC / Entrez Gene)	Expr Log Ratio	Location	Type(s)	Biomarker Application(s)	Drug(s)	Entrez Gene ID for Human	Entrez Gene ID for Mouse	Entrez Gene ID for Rat
ABCA1	ATP binding cassette subfamily A member 1	ABCA1	0.776	Plasma Membrane	transporter		probucol	19	11303	313210
ABCB1	ATP binding cassette subfamily B member 1	ABCB1	-1.621	Plasma Membrane	transporter	efficacy,prognosis,response to therapy	dofequidar,eicosapentenoic acid,encequidar,OC 144-093,tariquidar,valspodar	5243	18671	170913
ABCC1	ATP binding cassette subfamily C member 1	ABCC1	0.721	Plasma Membrane	transporter	prognosis	sulfinpyrazone	4363	17250	24565
ABCC2	ATP binding cassette subfamily C member 2	ABCC2	-1.909	Plasma Membrane	transporter		sulfinpyrazone	1244	12780	25303
ABCC8	ATP binding cassette subfamily C member 8	ABCC8	-0.192	Plasma Membrane	transporter	efficacy	acetohexamide,chlorpropamide,gliclazide,glimepiride,glipizide,gliquidone,glyburide,minoxidil,mitiglinide,nateglinide,repaglinide,tolazamide,tolbutamide	6833	20927	25559
ABL2	ABL proto-oncogene 2, non-receptor tyrosine kinase	ABL2	0.298	Cytoplasm	kinase		dasatinib,nilotinib	27	11352	304883
ACAA1	acetyl-CoA acyltransferase 1	ACAA1	-0.414	Cytoplasm	enzyme	unspecified application	trimetazidine	30	113868	24157|501072
ACE2	angiotensin I converting enzyme 2	ACE2	-1.361	Plasma Membrane	peptidase		hydrochlorothiazide/moexipril,moexipril	59272	70008	302668
ACE	angiotensin I converting enzyme	ACE	-0.726	Plasma Membrane	peptidase	efficacy,prognosis	amlodipine/benazepril,amlodipine/indapamide/perindopril,amlodipine/perindopril,angiotensin-converting enzyme inhibitor,aspirin/lisinopril,benazepril,benazepril/hydrochlorothiazide,benazeprilat,captopril,captopril/hydrochlorothiazide,carvedilol/enalapril,cilazapril,diltiazem/enalapril,enalapril,enalapril/felodipine,enalapril/hydrochlorothiazide,enalaprilat,fosinopril,fosinopril/hydrochlorothiazide…	1636	11421	24310
ACHE	acetylcholinesterase (Cartwright blood group)	ACHE	-0.389	Plasma Membrane	enzyme		2,3 butanedione monoxime,acetylcholinesterase inhibitor,ambenonium,atropine/edrophonium,atropine/neostigmine,atropine/pralidoxime,BW 284 C 51,caracemide,demecarium,donepezil,donepezil/mefloquine,donepezil/memantine,donepezil/solifenacin,echothiophate,edrophonium,galanthamine,gallamine triethiodide,huperzine A,isoflurophate,ladostigil,neostigmine,physostigmine,pralidoxime,pyridostigmine,rivastigmi…	43	11423	83817
ACLY	ATP citrate lyase	ACLY	-0.336	Cytoplasm	enzyme	unspecified application	bempedoic acid,ezetimibe/8-hydroxy-2,2,14,14-tetramethyl-pentadecanedioic acid	47	104112	24159
ACVR2A	activin A receptor type 2A	ACVR2A	-0.722	Plasma Membrane	kinase		bimagrumab	92	11480	29263
ACVRL1	activin A receptor like type 1	ACVRL1	0.815	Plasma Membrane	kinase	diagnosis,unspecified application	panulisib,PF-3446962	94	11482	25237
ADA	adenosine deaminase	ADA	0.449	Cytoplasm	enzyme		adenosine deaminase inhibitor,alemtuzumab/pentostatin,aspirin/dipyridamole,aspirin/dipyridamole/telmisartan,cyclophosphamide/pentostatin/rituximab,dipyridamole,pentostatin,pentostatin/recombinant interferon,pentostatin/rituximab,vidarabine	100	11486	24165
ADAMTS5	ADAM metallopeptidase with thrombospondin type 1 motif 5	ADAMTS5	0.347	Extracellular Space	peptidase		M6495	11096	23794	304135
ADK	adenosine kinase	ADK	0.375	Nucleus	kinase	unspecified application	adenosine kinase inhibitor,IFNA2B/ribavirin,interferon alfacon-1/ribavirin,nitazoxanide/peginterferon alfa-2a/ribavirin,PEG-interferon alfa-2a/ribavirin,pegintron/ribavirin,ribavirin
ADRA1B	adrenoceptor alpha 1B	ADRA1B	-0.595	Plasma Membrane	G-protein coupled receptor		acetaminophen/caffeine/chlorpheniramine/hydrocodone/phenylephrine,acetaminophen/clemastine/pseudoephedrine,acetaminophen/dexbrompheniramine/pseudoephedrine,acrivastine/pseudoephedrine,alfuzosin,alpha-methyl dopa,antazoline/naphazoline,apraclonidine,arbutamine,aripiprazole,articaine/epinephrine,asenapine,azatadine/pseudoephedrine,brexpiprazole,brimonidine,brimonidine/brinzolamide,brompheniramine/c…
ADRA2A	adrenoceptor alpha 2A	ADRA2A	0.312	Plasma Membrane	G-protein coupled receptor		acetaminophen/clemastine/pseudoephedrine,acetaminophen/dexbrompheniramine/pseudoephedrine,acrivastine/pseudoephedrine,alpha-methyl dopa,antazoline/naphazoline,apraclonidine,articaine/epinephrine,asenapine,azatadine/pseudoephedrine,benzphetamine,brimonidine,brimonidine/brinzolamide,brompheniramine/codeine/phenylpropanolamine,brompheniramine/dextromethorphan/pseudoephedrine,bupivacaine/epinephrine,…
ADRB1	adrenoceptor beta 1	ADRB1	-0.319	Plasma Membrane	G-protein coupled receptor	prognosis,unspecified application	acebutolol,albuterol,alprenolol,amiodarone,arbutamine,articaine/epinephrine,atenolol,atenolol/chlorthalidone,bendroflumethiazide/nadolol,betaxolol,bimatoprost/timolol,bisoprolol,bisoprolol/hydrochlorothiazide,bopindolol,bupivacaine/epinephrine,bupranolol,carteolol,carvedilol,carvedilol/enalapril,celiprolol,cisplatin/epinephrine,dexamethasone/olanzapine,dipivefrin,dobutamine,dopamine,dorzolamide/t…
AHR	aryl hydrocarbon receptor	AHR	0.808	Nucleus	ligand-dependent nuclear receptor		BAY2416964,KYN-175
AKR1A1	aldo-keto reductase family 1 member A1	AKR1A1	-0.365	Cytoplasm	enzyme		aldose reductase inhibitor
ALCAM	activated leukocyte cell adhesion molecule	ALCAM	0.497	Plasma Membrane	other	prognosis	praluzatamab ravtansine
ALDH5A1	aldehyde dehydrogenase 5 family member A1	ALDH5A1	-0.453	Cytoplasm	enzyme		theophylline/tretinoin/valproic acid,valproic acid
ALOX12	arachidonate 12-lipoxygenase, 12S type	ALOX12	-0.209	Cytoplasm	enzyme		balsalazide,mesalamine,nordihydroguaiaretic acid,sulfasalazine
ALPI	alkaline phosphatase, intestinal	ALPI	-1.112	Plasma Membrane	phosphatase	unspecified application	zinc sulfate
ALPL	alkaline phosphatase, biomineralization associated	ALPL	1.033	Plasma Membrane	phosphatase	efficacy,safety	zinc sulfate
AMY2B	amylase alpha 2B	AMY2B	-0.321	Extracellular Space	enzyme		acarbose,acarbose/orlistat,ascorbic acid
ANGPT2	angiopoietin 2	ANGPT2	0.625	Extracellular Space	growth factor	diagnosis,efficacy,prognosis,unspecified application	AMG 780,BI 836880,CVX-060,CVX-241,MEDI-3617,nesvacumab,trebananib,vanucizumab
ANO1	anoctamin 1	ANO1	0.634	Plasma Membrane	ion channel		crofelemer
ANXA1	annexin A1	ANXA1	1.314	Plasma Membrane	enzyme	diagnosis,prognosis,unspecified application	acyclovir/hydrocortisone,cytarabine/hydrocortisone/methotrexate,dasatinib/hydrocortisone,hydrocortisone,hydrocortisone/imatinib,hydrocortisone/mitoxantrone,hydrocortisone/prednisone
APOA1	apolipoprotein A1	APOA1	-2.29	Extracellular Space	transporter	diagnosis,efficacy,unspecified application	ISIS 681257
APOC3	apolipoprotein C3	APOC3	-1.969	Extracellular Space	transporter	diagnosis,efficacy	volanesorsen
APP	amyloid beta precursor protein	APP	0.584	Plasma Membrane	other	diagnosis,efficacy,unspecified application	bapineuzumab,florbetaben F,florbetapir F18
ARAF	A-Raf proto-oncogene, serine/threonine kinase	ARAF	-0.19	Cytoplasm	kinase		atezolizumab/cobimetinib/vemurafenib,binimetinib/vemurafenib,cetuximab/irinotecan/vemurafenib,cetuximab/vemurafenib,cobimetinib/vemurafenib,crizotinib/vemurafenib,dabrafenib/trametinib/vemurafenib,ipilimumab/vemurafenib,irinotecan/panitumumab/vemurafenib,MLN2480,pembrolizumab/vemurafenib,trametinib/vemurafenib,vemurafenib
ATP1A1	ATPase Na+/K+ transporting subunit alpha 1	ATP1A1	-0.328	Plasma Membrane	transporter		acetyldigitoxin derivative,bretylium,ciclopirox olamine,digitoxin,digoxin,ethacrynic acid,ouabain,perphenazine,reserpine/trichloromethiazide,trichloromethiazide
ATP1A2	ATPase Na+/K+ transporting subunit alpha 2	ATP1A2	-0.251	Plasma Membrane	transporter		digoxin,ethacrynic acid,perphenazine
ATP1A3	ATPase Na+/K+ transporting subunit alpha 3	ATP1A3	-0.163	Plasma Membrane	transporter		digoxin,ethacrynic acid,perphenazine
ATP2C1	ATPase secretory pathway Ca2+ transporting 1	ATP2C1	0.536	Cytoplasm	transporter		Ca2+,desflurane,enflurane,isoflurane,sevoflurane
ATR	ATR serine/threonine kinase	ATR	0.542	Nucleus	kinase		BAY1895344,berzosertib,ceralasertib,RP-3500,VX-803
AURKA	aurora kinase A	AURKA	0.627	Nucleus	kinase	efficacy	alisertib,AMG 900,AT-9283,CYC 116,danusertib,ilorasertib,MK 5108,MLN8054,SNS 314,TAS-119,tozasertib,TTP607
AURKB	aurora kinase B	AURKB	0.27	Nucleus	kinase		AMG 900,AT-9283,barasertib,BI 811283,chiauranib,CYC 116,danusertib,GSK1070916,ilorasertib,SKI-G-801,SNS 314,TAK-901,tozasertib,TTP607
AVPR1B	arginine vasopressin receptor 1B	AVPR1B	-0.328	Plasma Membrane	G-protein coupled receptor		AVP,lypressin
B2M	beta-2-microglobulin	B2M	0.21	Plasma Membrane	transmembrane receptor	disease progression,efficacy,safety,unspecified application	4'-iodo-4'-deoxydoxorubicin
BACE1	beta-secretase 1	BACE1	0.292	Cytoplasm	peptidase		atabecestat,elenbecestat,lanabecestat,verubecestat
BDKRB2	bradykinin receptor B2	BDKRB2	-0.304	Plasma Membrane	G-protein coupled receptor		anatibant,icatibant,lobradimil
BIRC3	baculoviral IAP repeat containing 3	BIRC3	0.677	Cytoplasm	enzyme	diagnosis	APG-1387,birinapant
BIRC5	baculoviral IAP repeat containing 5	BIRC5	0.265	Cytoplasm	other	diagnosis,disease progression,efficacy,prognosis,response to therapy,unspecified application	EZN 3042,gataparsen
BLK	BLK proto-oncogene, Src family tyrosine kinase	BLK	-0.407	Cytoplasm	kinase		afatinib/osimertinib,crizotinib/osimertinib,erlotinib/osimertinib,gefitinib/osimertinib,osimertinib
BST1	bone marrow stromal cell antigen 1	BST1	-0.572	Plasma Membrane	enzyme		MEN1112
C5	complement C5	C5	0.898	Extracellular Space	cytokine		eculizumab,IFX-1,IgG,ravulizumab,zilucoplan
C1R	complement C1r	C1R	0.989	Extracellular Space	peptidase		SERPING1
C1S	complement C1s	C1S	0.963	Extracellular Space	peptidase		SERPING1,sutimlimab
C5AR1	complement C5a receptor 1	C5AR1	0.575	Plasma Membrane	G-protein coupled receptor		IPH5401
CA2	carbonic anhydrase 2	CA2	2.326	Cytoplasm	enzyme	diagnosis,unspecified application	acetazolamide,benzthiazide,brimonidine/brinzolamide,brinzolamide,chlorothiazide,chlorothiazide/reserpine,chlorthalidone,diazoxide,dichlorphenamide,dorzolamide,dorzolamide/timolol,ethoxyzolamide,hydrochlorothiazide,methazolamide,phentermine/topiramate,quinethazone,sulfacetamide,topiramate,trichloromethiazide
CA3	carbonic anhydrase 3	CA3	-0.387	Cytoplasm	enzyme		acetazolamide,benzthiazide,chlorothiazide,chlorthalidone,hydrochlorothiazide,methazolamide,sulfacetamide,topiramate,trichloromethiazide
CA7	carbonic anhydrase 7	CA7	-0.894	Cytoplasm	enzyme		acetazolamide,benzthiazide,chlorothiazide,chlorthalidone,dichlorphenamide,ethoxyzolamide,hydrochlorothiazide,methazolamide,sulfacetamide,topiramate,trichloromethiazide
CA9	carbonic anhydrase 9	CA9	0.706	Nucleus	enzyme	diagnosis,efficacy,prognosis,unspecified application	acetazolamide,benzthiazide,chlorothiazide,chlorthalidone,DTP348,girentuximab,hydrochlorothiazide,I 131 chimeric G250,iodine I-124 girentuximab,lutetium Lu-177 girentuximab,methazolamide,SLC-0111,sulfacetamide,topiramate,trichloromethiazide,Y 90 chimeric G250
CACNA1A	calcium voltage-gated channel subunit alpha1 A	CACNA1A	-0.257	Plasma Membrane	ion channel		bepridil,pregabalin
CACNA1S	calcium voltage-gated channel subunit alpha1 S	CACNA1S	-0.17	Plasma Membrane	ion channel		aliskiren/amlodipine,aliskiren/amlodipine/hydrochlorothiazide,amlodipine,amlodipine/atorvastatin,amlodipine/benazepril,amlodipine/celecoxib,amlodipine/ezetimibe/losartan/rosuvastatin,amlodipine/hydrochlorothiazide/valsartan,amlodipine/indapamide/perindopril,amlodipine/perindopril,amlodipine/telmisartan,amlodipine/valsartan,bepridil,cinnarizine,dexamethasone/rituximab/verapamil,enalapril/felodipin…
CACNB2	calcium voltage-gated channel auxiliary subunit beta 2	CACNB2	-0.391	Plasma Membrane	ion channel		aliskiren/amlodipine,aliskiren/amlodipine/hydrochlorothiazide,amlodipine,amlodipine/atorvastatin,amlodipine/benazepril,amlodipine/celecoxib,amlodipine/ezetimibe/losartan/rosuvastatin,amlodipine/hydrochlorothiazide/valsartan,amlodipine/indapamide/perindopril,amlodipine/perindopril,amlodipine/telmisartan,amlodipine/valsartan,dexamethasone/rituximab/verapamil,enalapril/felodipine,felodipine,isradipi…
CALCR	calcitonin receptor	CALCR	-0.164	Plasma Membrane	G-protein coupled receptor		pramlintide
CALCRL	calcitonin receptor like receptor	CALCRL	1.089	Plasma Membrane	G-protein coupled receptor		erenumab,rimegepant,ubrogepant
CARTPT	CART prepropeptide	CARTPT	-0.168	Extracellular Space	other		amphetamine
CASP1	caspase 1	CASP1	0.867	Cytoplasm	peptidase		caspase 1 inhibitor
CASP10	caspase 10	CASP10	0.971	Cytoplasm	peptidase		caspase 10 inhibitor
CAT	catalase	CAT	-0.398	Cytoplasm	enzyme	diagnosis	fomepizole
CCL2	C-C motif chemokine ligand 2	CCL2	1.786	Extracellular Space	cytokine	diagnosis,efficacy,prognosis,response to therapy,safety,unspecified application	CNTO 888,mimosine
CCL11	C-C motif chemokine ligand 11	CCL11	0.762	Extracellular Space	cytokine	unspecified application	bertilimumab
CCN2	cellular communication network factor 2	CTGF	0.568	Extracellular Space	growth factor		FG-3019
CCND1	cyclin D1	CCND1	0.759	Nucleus	transcription regulator	diagnosis,efficacy,prognosis,response to therapy,unspecified application	arsenic trioxide,arsenic trioxide/cytarabine/methotrexate,arsenic trioxide/daunorubicin/tretinoin,arsenic trioxide/gemtuzumab ozogamicin/tretinoin,arsenic trioxide/idarubicin/tretinoin,arsenic trioxide/tretinoin
CCR1	C-C motif chemokine receptor 1	CCR1	1.074	Plasma Membrane	G-protein coupled receptor		ECI301
CCR2	C-C motif chemokine receptor 2	CCR2	0.565	Plasma Membrane	G-protein coupled receptor		AZD2423,BMS-813160,MLN1202,PF-4136309,propagermanium
CCR5	C-C motif chemokine receptor 5 (gene/pseudogene)	CCR5	0.203	Plasma Membrane	G-protein coupled receptor	diagnosis,efficacy	ancriviroc,BMS-813160,ECI301,maraviroc,PRO 140,vicriviroc
CD19	CD19 molecule	CD19	-0.543	Plasma Membrane	transmembrane receptor	efficacy,unspecified application	AMG 562,anti-CD19 monoclonal antibody,anti-CD19/CD3 tetravalent antibody AFM11,blinatumomab,blinatumomab/dasatinib,blinatumomab/imatinib,combotox,denintuzumab mafodotin,DI-B4,DT2219ARL,HD37-dgRTA,inebilizumab,lenalidomide/tafasitamab,loncastuximab tesirine,MDX-1342 antibody,RO7227166,SAR3419,SGN-CD19B,tafasitamab,XmAb5871,yttrium Y 90 anti-CD19 monoclonal antibody BU12
CD40	CD40 molecule	CD40	0.459	Plasma Membrane	transmembrane receptor	efficacy,unspecified application	ABBV-428,ABBV-927,anti-CD40 monoclonal antibody,APX005M,bleselumab,CDX-1140,CFZ533,chi lob 7/4,CP-870893,dacetuzumab,FFP104,lucatumumab,mitazalimab,RO7009789,SEA-CD40
CD47	CD47 molecule	CD47	0.353	Plasma Membrane	transmembrane receptor	unspecified application	ALX148,AO-176,CC-90002,HX009,IBI322,magrolimab,TJ011133,TTI-621,TTI-622
CD80	CD80 molecule	CD80	0.759	Plasma Membrane	transmembrane receptor	efficacy,prognosis	abatacept,abatacept/methotrexate,belatacept,galiximab
CD86	CD86 molecule	CD86	0.821	Plasma Membrane	transmembrane receptor	efficacy,prognosis	abatacept,abatacept/methotrexate,belatacept
CD274	CD274 molecule	CD274	1.223	Plasma Membrane	enzyme	efficacy,unspecified application	89Zr-avelumab,89Zr-DFO-REGN3504,anti PD-L1 antibody,atezolizumab,atezolizumab/bevacizumab,atezolizumab/cobimetinib/vemurafenib,atezolizumab/paclitaxel,avelumab,avelumab/axitinib,BCD-135,BMS-936559,CA-170,CK-301,CS1001,CX-072,durvalumab,envafolimab,FAZ053,FS118,GEN1046,HLX20,IBI322,INBRX 105,INCB086550,KN046,LY3300054,LY3415244,LY3434172,MSB0011359C,NM21-1480,TG-1501,TQB2450,ZKAB001
CD276	CD276 molecule	CD276	0.523	Plasma Membrane	other	prognosis	MGA271,MGC018,MGD009
CD79B	CD79b molecule	CD79B	-0.547	Plasma Membrane	transmembrane receptor	efficacy	iladatuzumab vedotin,polatuzumab vedotin
CDA	cytidine deaminase	CDA	-0.621	Nucleus	enzyme		5-azacytidine/cedazuridine,cedazuridine,cedazuridine/decitabine,cytidine deaminase inhibitor
CDC7	cell division cycle 7	CDC7	0.395	Nucleus	kinase		BMS-863233,LY3143921,NMS-1116354,TAK-931
CDH3	cadherin 3	CDH3	1.143	Plasma Membrane	other	diagnosis,efficacy,prognosis	FF21101,PCA062,PF-06671008,PF-3732010
CDH6	cadherin 6	CDH6	0.611	Plasma Membrane	other	diagnosis	HKT288
CDK1	cyclin dependent kinase 1	CDK1	0.789	Nucleus	kinase	efficacy	AG 024322,alvocidib,AZD5438,dinaciclib,milciclib,riviciclib,roniciclib,zotiraciclib
CDK2	cyclin dependent kinase 2	CDK2	0.28	Nucleus	kinase		AG 024322,alvocidib,AZD5438,BMS-387032,CaM kinase II inhibitor,CYC065,dinaciclib,FN-1501,milciclib,roniciclib,roscovitine,zotiraciclib
CDK9	cyclin dependent kinase 9	CDK9	-0.128	Nucleus	kinase		alvocidib,AZD4573,AZD5438,BAY1251152,BMS-387032,CDK9 inhibitor,CYC065,dinaciclib,riviciclib,roniciclib,roscovitine,zotiraciclib
CEACAM5	CEA cell adhesion molecule 5	CEACAM5	1.595	Plasma Membrane	other		cergutuzumab amunaleukin,labetuzumab govitecan,SAR408701
CEACAM6	CEA cell adhesion molecule 6	CEACAM6	1.441	Plasma Membrane	other	diagnosis,prognosis	L-DOS47
CENPE	centromere protein E	CENPE	0.755	Nucleus	other		GSK923295
CFB	complement factor B	CFB	1.115	Extracellular Space	peptidase	unspecified application	IONIS-FB-LRx
CHEK1	checkpoint kinase 1	CHEK1	0.464	Nucleus	kinase	efficacy	CCT245737,cdc25C phosphatase (211-221),CHK1 inhibitor,GDC-0425,GDC-0575,MK-8776,PF 00477736,prexasertib,UCN-01,XL844
CHEK2	checkpoint kinase 2	CHEK2	0.196	Nucleus	kinase		XL844
CHKA	choline kinase alpha	CHKA	-0.346	Cytoplasm	kinase		TCD-717
CHRM3	cholinergic receptor muscarinic 3	CHRM3	0.577	Plasma Membrane	G-protein coupled receptor		ABT-089,acetaminophen/diphenhydramine,acetylcholine,aclidinium,aclidinium/formoterol,albuterol/ipratropium,anisotropine methylbromide,arecoline,aspirin/caffeine/orphenadrine,atropine,atropine/diphenoxylate,atropine/edrophonium,atropine/hyoscyamine/phenobarbital/scopolamine,atropine/neostigmine,atropine/pralidoxime,benzquinamide,benztropine,bethanechol,biperiden,brompheniramine,buclizine,carbamylc…
CHRM5	cholinergic receptor muscarinic 5	CHRM5	-0.186	Plasma Membrane	G-protein coupled receptor		ABT-089,acetaminophen/diphenhydramine,acetylcholine,aclidinium,aclidinium/formoterol,albuterol/ipratropium,anisotropine methylbromide,arecoline,aspirin/caffeine/orphenadrine,atropine,atropine/diphenoxylate,atropine/edrophonium,atropine/hyoscyamine/phenobarbital/scopolamine,atropine/neostigmine,atropine/pralidoxime,benzquinamide,benztropine,bethanechol,biperiden,brompheniramine,buclizine,carbamylc…
CHRNA2	cholinergic receptor nicotinic alpha 2 subunit	CHRNA2	-0.159	Plasma Membrane	transmembrane receptor		ABT 418,ABT-089,acetylcholine,arecoline,atracurium,biperiden,carbamylcholine,cisatracurium,D-tubocurarine,decamethonium,doxacurium,enflurane,isoflurane,mecamylamine,metocurine,mivacurium,nicotine,pancuronium,pipecuronium,rapacuronium,rocuronium,succinylcholine,vecuronium
CHRNA5	cholinergic receptor nicotinic alpha 5 subunit	CHRNA5	1.143	Plasma Membrane	transmembrane receptor		ABT-089,acetylcholine,amobarbital,arecoline,atracurium,cisatracurium,D-tubocurarine,doxacurium,enflurane,isoflurane,mecamylamine,metocurine,mivacurium,nicotine,pancuronium,pipecuronium,rapacuronium,rocuronium,succinylcholine,vecuronium
CHRNA7	cholinergic receptor nicotinic alpha 7 subunit	CHRNA7	-0.839	Plasma Membrane	transmembrane receptor	prognosis	ABT-089,acetylcholine,amobarbital,arecoline,atracurium,cisatracurium,D-tubocurarine,doxacurium,enflurane,isoflurane,JNJ-39393406,lobeline,mecamylamine,metocurine,mivacurium,nicotine,pancuronium,pipecuronium,rapacuronium,rocuronium,succinylcholine,varenicline,vecuronium
CLDN18	claudin 18	CLDN18	1.656	Plasma Membrane	other		AB011,claudiximab,TST001
CNR1	cannabinoid receptor 1	CNR1	-0.23	Plasma Membrane	G-protein coupled receptor		BAY 38-7271,delta-8-tetrahydrocannabinol,delta-9-tetrahydrocannabinol,rimonabant,SLV 319,trans-(짹)-nabilone
CNR2	cannabinoid receptor 2	CNR2	-0.497	Plasma Membrane	G-protein coupled receptor		BAY 38-7271,delta-9-tetrahydrocannabinol,trans-(짹)-nabilone
COL11A2	collagen type XI alpha 2 chain	COL11A2	0.404	Extracellular Space	other		collagenase clostridium histolyticum
COL12A1	collagen type XII alpha 1 chain	COL12A1	1.039	Extracellular Space	other		collagenase clostridium histolyticum
COL15A1	collagen type XV alpha 1 chain	COL15A1	1.05	Extracellular Space	other		collagenase clostridium histolyticum
COL17A1	collagen type XVII alpha 1 chain	COL17A1	-0.487	Extracellular Space	other		collagenase clostridium histolyticum
COL18A1	collagen type XVIII alpha 1 chain	COL18A1	0.289	Extracellular Space	other	diagnosis	collagenase clostridium histolyticum
COL1A1	collagen type I alpha 1 chain	COL1A1	0.997	Extracellular Space	other	diagnosis	collagenase clostridium histolyticum
COL1A2	collagen type I alpha 2 chain	COL1A2	1.065	Extracellular Space	other		collagenase clostridium histolyticum
COL3A1	collagen type III alpha 1 chain	COL3A1	1.002	Extracellular Space	other	diagnosis,efficacy	collagenase clostridium histolyticum
COL4A1	collagen type IV alpha 1 chain	COL4A1	1.006	Extracellular Space	other	diagnosis	collagenase clostridium histolyticum
COL4A2	collagen type IV alpha 2 chain	COL4A2	0.551	Extracellular Space	other		collagenase clostridium histolyticum
COL5A1	collagen type V alpha 1 chain	COL5A1	0.337	Extracellular Space	other		collagenase clostridium histolyticum
COL5A2	collagen type V alpha 2 chain	COL5A2	0.73	Extracellular Space	other		collagenase clostridium histolyticum
COL6A3	collagen type VI alpha 3 chain	COL6A3	1.252	Extracellular Space	other		collagenase clostridium histolyticum
COL7A1	collagen type VII alpha 1 chain	COL7A1	0.325	Extracellular Space	other		collagenase clostridium histolyticum
CPT2	carnitine palmitoyltransferase 2	CPT2	-0.292	Cytoplasm	enzyme	unspecified application	perhexiline
CRBN	cereblon	CRBN	-0.289	Cytoplasm	enzyme		5-azacytidine/lenalidomide,bortezomib/dexamethasone/lenalidomide,bortezomib/dexamethasone/pomalidomide,bortezomib/dexamethasone/thalidomide,bortezomib/lenalidomide,bortezomib/thalidomide,carfilzomib/dexamethasone/lenalidomide,CC-122,CC-90009,CC-92480,CC-99282,cereblon-binding agent,cetuximab/lenalidomide,dexamethasone/lenalidomide,dexamethasone/lenalidomide/sorafenib,dexamethasone/pomalidomide,de…
CREBBP	CREB binding protein	CREBBP	-0.15	Nucleus	transcription regulator		CCS1477,PRI-724
CSF2RA	colony stimulating factor 2 receptor subunit alpha	CSF2RA	0.61	Plasma Membrane	transmembrane receptor		EPO/sargramostim,mavrilimumab,rituximab/sargramostim,sargramostim
CSF2RB	colony stimulating factor 2 receptor subunit beta	CSF2RB	0.743	Plasma Membrane	transmembrane receptor		EPO/sargramostim,rituximab/sargramostim,sargramostim
CSF3R	colony stimulating factor 3 receptor	CSF3R	1.55	Plasma Membrane	transmembrane receptor	unspecified application	benegrastim,cladribine/cytarabine/filgrastim,cladribine/cytarabine/filgrastim/idarubicin,cladribine/cytarabine/filgrastim/idarubicin/plerixafor,cladribine/cytarabine/filgrastim/mitoxantrone,clofarabine/cytarabine/filgrastim,clofarabine/cytarabine/filgrastim/idarubicin,clofarabine/filgrastim,clofarabine/filgrastim/idarubicin,cytarabine/dasatinib/filgrastim/fludarabine phosphate,cytarabine/dasatini…
CTLA4	cytotoxic T-lymphocyte associated protein 4	CTLA4	0.62	Plasma Membrane	transmembrane receptor	diagnosis,efficacy	ADU-1604,AGEN1884,AK104,anti CTLA-4 antibody,BMS-986218,dabrafenib/ipilimumab/trametinib,FPT155,ipilimumab,ipilimumab/nivolumab,ipilimumab/vemurafenib,KN046,MEDI5752,MGD019,MK-1308,ONC-392,REGN4659,ticilimumab,XmAb20717,XmAb22841
CTSK	cathepsin K	CTSK	1.222	Cytoplasm	peptidase	efficacy	balicatib,cathepsin K inhibitor,odanacatib
CTSL	cathepsin L	CTSL	0.907	Cytoplasm	peptidase		cathepsin L inhibitor
CXCL8	C-X-C motif chemokine ligand 8	CXCL8	2.403	Extracellular Space	cytokine	diagnosis,efficacy,prognosis,unspecified application	BMS-986253
CXCL10	C-X-C motif chemokine ligand 10	CXCL10	2.369	Extracellular Space	cytokine	diagnosis,efficacy,unspecified application	MDX-1100
CXCR1	C-X-C motif chemokine receptor 1	CXCR1	1.599	Plasma Membrane	G-protein coupled receptor		2'-((4'-trifluoromethanesulfonyloxy)phenyl)-N-methanesulfonylpropionamide,repertaxin,SB-265610,SX-682
CXCR2	C-X-C motif chemokine receptor 2	CXCR2	1.367	Plasma Membrane	G-protein coupled receptor		2'-((4'-trifluoromethanesulfonyloxy)phenyl)-N-methanesulfonylpropionamide,AZD5069,navarixin,QBM076,repertaxin,SB-265610,SX-682
CYP17A1	cytochrome P450 family 17 subfamily A member 1	CYP17A1	-0.205	Cytoplasm	enzyme	diagnosis	abiraterone,abiraterone acetate,abiraterone/prednisolone,CFG-920,CYP17A1 inhibitor,ketoconazole,orteronel,seviteronel
CYP3A4	cytochrome P450 family 3 subfamily A member 4	CYP3A4	-2.576	Cytoplasm	enzyme	diagnosis,efficacy,safety	cytochrome P450 3A4 inhibitor,stiripentol
CYP51A1	cytochrome P450 family 51 subfamily A member 1	CYP51A1	-0.46	Cytoplasm	enzyme		betamethasone/clotrimazole,bifonazole,clotrimazole,econazole,efinaconazole,fluconazole,itraconazole,ketoconazole,luliconazole,miconazole,oxiconazole,posaconazole,sertaconazole,terconazole,voriconazole
DCTD	dCMP deaminase	DCTD	0.311	Cytoplasm	enzyme		tetrahydrouridine
DDR2	discoidin domain receptor tyrosine kinase 2	DDR2	0.759	Plasma Membrane	kinase		blinatumomab/imatinib,bosutinib/imatinib,dacomitinib,decitabine/imatinib,imatinib,imatinib/inotuzumab ozogamicin,imatinib/nilotinib,imatinib/rituximab,imatinib/sirolimus,imatinib/sorafenib,imatinib/sunitinib,regorafenib,regorafenib/sunitinib,sitravatinib
DHPS	deoxyhypusine synthase	DHPS	-0.376	Cytoplasm	enzyme	efficacy	dapsone
DNMT1	DNA methyltransferase 1	DNMT1	0.417	Nucleus	enzyme	diagnosis	4'-thio-2'-deoxycytidine,5-azacytidine,5-azacytidine/cytarabine/decitabine,5-azacytidine/decitabine,5-azacytidine/lenalidomide,5-azacytidine/sorafenib,cladribine/cytarabine/decitabine,decitabine,decitabine/imatinib,decitabine/sorafenib,fluorocyclopentenylcytosine,MG 98
DPEP1	dipeptidase 1	DPEP1	-1.597	Cytoplasm	peptidase		cilastatin,cilastatin/imipenem/relebactam,imipenem-cilastatin
DPP4	dipeptidyl peptidase 4	DPP4	-1.092	Plasma Membrane	peptidase		alogliptin,alogliptin/INS,alogliptin/pioglitazone,begelomab,dapagliflozin/saxagliptin,DPP-4 inhibitor,empagliflozin/linagliptin,ertugliflozin/sitagliptin,INS/linagliptin,INS/saxagliptin,INS/sitagliptin,INS/vildagliptin,linagliptin,melogliptin,saxagliptin,simvastatin/sitagliptin,sitagliptin,talabostat,teneligliptin,vildagliptin
DPYD	dihydropyrimidine dehydrogenase	DPYD	0.323	Cytoplasm	enzyme	disease progression,efficacy,prognosis,safety	bevacizumab/gimeracil/irinotecan/oxonic acid/tegafur,cetuximab/gimeracil/irinotecan/oxonic acid/tegafur,dihydropyrimidine dehydrogenase inhibitor,eniluracil,gimeracil,gimeracil/irinotecan/oxonic acid/tegafur,gimeracil/oxonic acid/tegafur,tegafur/uracil,uracil
DRD4	dopamine receptor D4	DRD4	-0.22	Plasma Membrane	G-protein coupled receptor		amitriptyline/perphenazine,apomorphine,aripiprazole,asenapine,carbidopa/entacapone/levodopa,carbidopa/levodopa,carbidopa/levodopa/tolcapone,cis-thiothixene,clozapine,dexamethasone/olanzapine,dihydroergocryptine,dopamine,droperidol,flibanserin,fluoxetine/olanzapine,fluphenazine,fluphenazine decanoate,fluphenazine enanthate,haloperidol,haloperidol decanoate,iloperidone,levodopa,levodopa/pramipexole…
DUT	deoxyuridine triphosphatase	DUT	0.33	Nucleus	enzyme		TAS-114
EDNRA	endothelin receptor type A	EDNRA	1.06	Plasma Membrane	transmembrane receptor		ambrisentan,ambrisentan/tadalafil,atrasentan,avosentan,bosentan,BSF 302146,clazosentan,fandosentan,macitentan,SB 234551,sitaxsentan,TBC 3214,YM598,zibotentan
EEF2	eukaryotic translation elongation factor 2	EEF2	-0.134	Cytoplasm	translation regulator		MDNA55
EFNA4	ephrin A4	EFNA4	-0.402	Plasma Membrane	kinase		PF-06647263
ENG	endoglin	ENG	0.884	Plasma Membrane	transmembrane receptor	disease progression,efficacy	carotuximab
ENPP3	ectonucleotide pyrophosphatase/phosphodiesterase 3	ENPP3	-1.199	Plasma Membrane	enzyme		AGS-16C3F,AGS-16M8F
EPHB4	EPH receptor B4	EPHB4	0.399	Plasma Membrane	kinase		JI 101,tesevatinib
ERBB2	erb-b2 receptor tyrosine kinase 2	ERBB2	-0.546	Plasma Membrane	kinase	diagnosis,disease progression,efficacy,prognosis,safety,unspecified application	188Re-NM02,68GaNOTA-anti-HER2 VHH1,89Zr-trastuzumab,99m-Tc-NM-02,99mTc-HPArk2,[68Ga]ABY-025,A166,ADCT-502,afatinib,afatinib/cetuximab,afatinib/dasatinib,afatinib/osimertinib,afatinib/paclitaxel,allitinib,alpelisib/trastuzumab emtansine,anastrozole/lapatinib,anastrozole/lapatinib/trastuzumab,anastrozole/pertuzumab/trastuzumab,anastrozole/trastuzumab,anti-ErbB2 ADC B003,anti-HER2 antibody,AP32788,A…
ESRRG	estrogen related receptor gamma	ESRRG	-0.654	Nucleus	ligand-dependent nuclear receptor	unspecified application	diethylstilbestrol
EZH1	enhancer of zeste 1 polycomb repressive complex 2 subunit	EZH1	-0.229	Nucleus	enzyme		HH2853,tazemetostat,valemetostat
EZH2	enhancer of zeste 2 polycomb repressive complex 2 subunit	EZH2	0.531	Nucleus	transcription regulator	diagnosis,disease progression,efficacy	CPI-0209,CPI-1205,GSK2816126,HH2853,PF-06821497,SHR2554,tazemetostat,valemetostat
F2	coagulation factor II, thrombin	F2	-0.21	Extracellular Space	peptidase	diagnosis,unspecified application	argatroban,aspirin/bivalirudin,aspirin/dabigatran etexilate,bivalirudin,dabigatran,dabigatran etexilate,desirudin,efegatran,enoxaparin,lepirudin,thrombin inhibitor,ulinastatin,ximelagatran
F3	coagulation factor III, tissue factor	F3	0.526	Plasma Membrane	transmembrane receptor	efficacy,unspecified application	ALT-836,tisotumab vedotin
F7	coagulation factor VII	F7	-0.444	Plasma Membrane	peptidase	unspecified application	nematode anticoagulant protein c2,PCI-27483
F10	coagulation factor X	F10	-0.73	Extracellular Space	peptidase	efficacy	activated recombinant human factor VII,apixaban,aspirin/clopidogrel/rivaroxaban,aspirin/enoxaparin,aspirin/rivaroxaban,aspirin/rivaroxaban/ticlopidine,betrixaban,dalteparin,deligoparin,DPC 423,edoxaban,emicizumab,enoxaparin,enoxaparin/warfarin,F8,F9,fondaparinux,fondaparinux/warfarin,heparin,idraparinux,nematode anticoagulant protein c2,rivaroxaban,RPR 120844,RPR 208566,tifacogin
F2R	coagulation factor II thrombin receptor	F2R	0.722	Plasma Membrane	G-protein coupled receptor	disease progression	argatroban,bivalirudin,chrysalin,PAR1 inhibitor,vorapaxar
FAP	fibroblast activation protein alpha	FAP	0.939	Cytoplasm	peptidase		RO6874281,RO6874813
FAS	Fas cell surface death receptor	FAS	0.471	Plasma Membrane	transmembrane receptor	diagnosis,disease progression,efficacy	APO010,monoclonal antibody 7C11
FASN	fatty acid synthase	FASN	0.338	Cytoplasm	enzyme	diagnosis,efficacy	3-V bioscience-2640,acarbose/orlistat,cerulenin,orlistat,TVB-2640
FCER2	Fc fragment of IgE receptor II	FCER2	-0.672	Plasma Membrane	transmembrane receptor	diagnosis,unspecified application	lumiliximab
FCGR2A	Fc fragment of IgG receptor IIa	FCGR2A	2.105	Plasma Membrane	transmembrane receptor		IgG
FCGR2C	Fc fragment of IgG receptor IIc (gene/pseudogene)	FCGR2C	1.241	Plasma Membrane	transmembrane receptor		IgG
FCGR3A/FCGR3B	Fc fragment of IgG receptor IIIa	FCGR3B	2.401	Plasma Membrane	transmembrane receptor		AFM13,AFM24,IgG
FER	FER tyrosine kinase	FER	0.339	Cytoplasm	kinase		lorlatinib
FGF2	fibroblast growth factor 2	FGF2	0.465	Extracellular Space	growth factor	diagnosis,efficacy,prognosis	CP-547632,pentosan polysulfate,RC28-E,sucralfate,suradista
FGFR3	fibroblast growth factor receptor 3	FGFR3	-0.647	Plasma Membrane	kinase	prognosis	3D185,ASP5878,B-701,crizotinib/pazopanib,debio 1347,derazantinib,docetaxel/nintedanib,erdafitinib,everolimus/lenvatinib,lapatinib/pazopanib,lenvatinib,lenvatinib/pembrolizumab,LY3076226,masitinib,nintedanib,pazopanib,pemigatinib,PRN1371,SAR103168,selpercatinib
FGR	FGR proto-oncogene, Src family tyrosine kinase	FGR	0.668	Nucleus	kinase		atezolizumab/cobimetinib/vemurafenib,binimetinib/vemurafenib,cetuximab/irinotecan/vemurafenib,cetuximab/vemurafenib,cobimetinib/vemurafenib,crizotinib/vemurafenib,dabrafenib/trametinib/vemurafenib,ipilimumab/vemurafenib,irinotecan/panitumumab/vemurafenib,pembrolizumab/vemurafenib,rebastinib,trametinib/vemurafenib,vemurafenib
FLT1	fms related receptor tyrosine kinase 1	FLT1	1.075	Plasma Membrane	kinase	diagnosis,disease progression,efficacy,prognosis,response to therapy,safety	5-azacytidine/sorafenib,avelumab/axitinib,axitinib,axitinib/pembrolizumab,bevacizumab/sorafenib,BMS-690514,bortezomib/sorafenib,cabozantinib,cabozantinib/crizotinib,cabozantinib/erlotinib,cabozantinib/nivolumab,cabozantinib/tyrosine kinase inhibitor,CEP 7055,clofarabine/cytarabine/sorafenib,crizotinib/pazopanib,cytarabine/idarubicin/sorafenib,decitabine/sorafenib,dexamethasone/lenalidomide/sorafe…
FNTA	farnesyltransferase, CAAX box, alpha	FNTA	-0.23	Cytoplasm	enzyme		lonafarnib
FZD1	frizzled class receptor 1	FZD1	-0.236	Plasma Membrane	G-protein coupled receptor		vantictumab
FZD5	frizzled class receptor 5	FZD5	-0.679	Plasma Membrane	G-protein coupled receptor		vantictumab,wnt-5a mimic hexapeptide foxy-5
FZD7	frizzled class receptor 7	FZD7	-1.272	Plasma Membrane	G-protein coupled receptor		vantictumab
GABBR2	gamma-aminobutyric acid type B receptor subunit 2	GABBR2	-0.157	Plasma Membrane	G-protein coupled receptor		amitriptyline/baclofen/ketamine,arbaclofen,arbaclofen placarbil,baclofen
GABRA1	gamma-aminobutyric acid type A receptor subunit alpha1	GABRA1	-0.154	Plasma Membrane	ion channel		acamprosate,acetaminophen/butalbital,acetaminophen/butalbital/caffeine,acetaminophen/butalbital/caffeine/codeine,adinazolam,alphadolone,alprazolam,amitriptyline/chlordiazepoxide,amobarbital,aspirin/butalbital/caffeine,aspirin/butalbital/caffeine/codeine,aspirin/meprobamate,atropine/hyoscyamine/phenobarbital/scopolamine,barbital,butabarbital,butalbital,butobarbital,caffeine/ethanol,chlordiazepoxid…
GABRA2	gamma-aminobutyric acid type A receptor subunit alpha2	GABRA2	-1.13	Plasma Membrane	ion channel		acetaminophen/butalbital,acetaminophen/butalbital/caffeine,acetaminophen/butalbital/caffeine/codeine,adinazolam,alphadolone,alprazolam,amitriptyline/chlordiazepoxide,amobarbital,aspirin/butalbital/caffeine,aspirin/butalbital/caffeine/codeine,aspirin/meprobamate,atropine/hyoscyamine/phenobarbital/scopolamine,barbital,butabarbital,butalbital,butobarbital,chlordiazepoxide,clonazepam,clorazepate,desf…
GABRG2	gamma-aminobutyric acid type A receptor subunit gamma2	GABRG2	-0.144	Plasma Membrane	ion channel		adinazolam,alphadolone,alprazolam,amitriptyline/chlordiazepoxide,chlordiazepoxide,clonazepam,clorazepate,desflurane,dexamethasone/olanzapine,diazepam,diphenhydramine/midazolam,enflurane,estazolam,eszopiclone,etomidate,ezogabine,felbamate,flumazenil,fluoxetine/olanzapine,flurazepam,gaboxadol,halothane,isoflurane,isoniazid,lorazepam,methoxyflurane,metyrapone/oxazepam,midazolam,muscimol,nitrazepam,o…
GABRP	gamma-aminobutyric acid type A receptor subunit pi	GABRP	0.548	Plasma Membrane	ion channel		adinazolam,alphadolone,desflurane,dexamethasone/olanzapine,diazepam,diphenhydramine/midazolam,enflurane,estazolam,eszopiclone,etomidate,felbamate,fluoxetine/olanzapine,flurazepam,halothane,isoflurane,isoniazid,lorazepam,methoxyflurane,metyrapone/oxazepam,midazolam,nitrazepam,olanzapine,oxazepam,pentobarbital,phenobarbital,quazepam,secobarbital,sevoflurane,temazepam,triazolam,zaleplon,zolpidem
GANC	glucosidase alpha, neutral C	GANC	0.213	Extracellular Space	enzyme		miglitol
GART	phosphoribosylglycinamide formyltransferase, phosphoribosylglycinamide synthetase, phosphoribosylaminoimidazole synthetase	GART	0.299	Cytoplasm	enzyme	prognosis,safety	bevacizumab/erlotinib/pemetrexed,bevacizumab/paclitaxel/pemetrexed,bevacizumab/pemetrexed,gemcitabine/pemetrexed,lometrexol,pelitrexol,pembrolizumab/pemetrexed,pemetrexed
GLP1R	glucagon like peptide 1 receptor	GLP1R	-0.174	Plasma Membrane	G-protein coupled receptor		albiglutide,avexitide,dulaglutide,dulaglutide/INS,exenatide,exenatide/INS,exenatide/INS/pioglitazone,GLP-1 (7-36) amide,INS/lixisenatide,insulin degludec/liraglutide,insulin glargine/lixisenatide,liraglutide,lixisenatide,MEDI0382,semaglutide,T-0632
GLP2R	glucagon like peptide 2 receptor	GLP2R	-0.456	Plasma Membrane	G-protein coupled receptor		apraglutide,teduglutide
GLS	glutaminase	GLS	-0.983	Cytoplasm	enzyme	efficacy	telaglenastat
GPR119	G protein-coupled receptor 119	GPR119	-0.183	Plasma Membrane	G-protein coupled receptor		firuglipel
GRIA4	glutamate ionotropic receptor AMPA type subunit 4	GRIA4	-0.967	Plasma Membrane	ion channel		farampator,LY451395,talampanel,tezampanel
GRIK1	glutamate ionotropic receptor kainate type subunit 1	GRIK1	-0.129	Plasma Membrane	ion channel		phentermine/topiramate,topiramate
GRIN2D	glutamate ionotropic receptor NMDA type subunit 2D	GRIN2D	0.24	Plasma Membrane	ion channel		1-aminocyclopropane-1-carboxylic acid,aspirin/caffeine/orphenadrine,besonprodil,bicifadine,brompheniramine/dextromethorphan/pseudoephedrine,carbinoxamine/dextromethorphan/pseudoephedrine,chlorpheniramine/dextromethorphan/phenylephrine,cycloserine,delucemine,dextromethorphan,dextromethorphan/morphine,dextromethorphan/promethazine,dextromethorphan/quinidine,felbamate,N-(2-indanyl)glycinamide,nebost…
GRIN3A	glutamate ionotropic receptor NMDA type subunit 3A	GRIN3A	0.435	Plasma Membrane	ion channel		1-aminocyclopropane-1-carboxylic acid,amantadine,amitriptyline/baclofen/ketamine,amitriptyline/ketamine,aspirin/caffeine/orphenadrine,besonprodil,bicifadine,brompheniramine/dextromethorphan/pseudoephedrine,bupropion/dextromethorphan,caffeine/ethanol,carbinoxamine/dextromethorphan/pseudoephedrine,chlorpheniramine/dextromethorphan/phenylephrine,cycloserine,delucemine,dextromethorphan,dextromethorph…
GSR	glutathione-disulfide reductase	GSR	-0.337	Cytoplasm	enzyme		carmustine,carmustine/prednisone
HCAR2	hydroxycarboxylic acid receptor 2	HCAR2	1.386	Plasma Membrane	G-protein coupled receptor		atorvastatin/niacin,lovastatin/niacin,nicotinic acid,nicotinic acid/pioglitazone
HCAR3	hydroxycarboxylic acid receptor 3	HCAR3	1.783	Plasma Membrane	other		atorvastatin/niacin,lovastatin/niacin,nicotinic acid,nicotinic acid/pioglitazone
HCK	HCK proto-oncogene, Src family tyrosine kinase	HCK	0.715	Cytoplasm	kinase		bosutinib,bosutinib/hydroxyurea/ponatinib,bosutinib/imatinib,bosutinib/ponatinib,bosutinib/rituximab,rebastinib
HDAC1	histone deacetylase 1	HDAC1	0.415	Nucleus	transcription regulator	efficacy	belinostat,bortezomib/vorinostat,domatinostat,HDAC class I inhibitors,mocetinostat,OKI-179,pyroxamide,R 306465,trametinib/vorinostat,tributyrin,vorinostat
HDAC2	histone deacetylase 2	HDAC2	0.221	Nucleus	transcription regulator		belinostat,bortezomib/vorinostat,chidamide,domatinostat,histone deacetylase class II inhibitors,pyroxamide,theophylline,trametinib/vorinostat,tributyrin,vorinostat
HDAC4	histone deacetylase 4	HDAC4	0.149	Nucleus	transcription regulator		belinostat,OKI-179,pyroxamide,tributyrin
HDAC5	histone deacetylase 5	HDAC5	-0.477	Nucleus	transcription regulator		belinostat,pyroxamide,tributyrin
HDAC6	histone deacetylase 6	HDAC6	-0.13	Nucleus	transcription regulator	efficacy	belinostat,bortezomib/vorinostat,KA2507,pyroxamide,ricolinostat,trametinib/vorinostat,tributyrin,vorinostat
HDAC8	histone deacetylase 8	HDAC8	0.299	Nucleus	transcription regulator		belinostat,pyroxamide,R 306465,tributyrin
HDAC11	histone deacetylase 11	HDAC11	-0.423	Nucleus	transcription regulator		belinostat,pyroxamide,tributyrin
HELB	DNA helicase B	HELB	0.373	Nucleus	enzyme		capecitabine/epirubicin/oxaliplatin,chlorambucil/epirubicin,cyclophosphamide/docetaxel/epirubicin,cyclophosphamide/docetaxel/epirubicin/5-fluorouracil,cyclophosphamide/docetaxel/epirubicin/5-fluorouracil/trastuzumab,cyclophosphamide/epirubicin,cyclophosphamide/epirubicin/5-fluorouracil,cyclophosphamide/epirubicin/5-fluorouracil/paclitaxel,cyclophosphamide/epirubicin/5-fluorouracil/paclitaxel/tras…
HGF	hepatocyte growth factor	HGF	1.093	Extracellular Space	growth factor	diagnosis,disease progression,efficacy,prognosis,unspecified application	bevacizumab/rilotumumab,MP0250,rilotumumab,SCH 900105,TAK-701
HIF1A	hypoxia inducible factor 1 subunit alpha	HIF1A	1.155	Nucleus	transcription regulator	diagnosis,efficacy,prognosis,response to therapy	EZN 2968,PX 478
HPD	4-hydroxyphenylpyruvate dioxygenase	HPD	-0.181	Cytoplasm	enzyme		nitisinone
HRH1	histamine receptor H1	HRH1	-0.857	Plasma Membrane	G-protein coupled receptor		acetaminophen/caffeine/chlorpheniramine/hydrocodone/phenylephrine,acetaminophen/cetirizine/prednisolone,acetaminophen/clemastine/pseudoephedrine,acetaminophen/dexbrompheniramine/pseudoephedrine,acetaminophen/diphenhydramine,acetaminophen/diphenhydramine/methylprednisolone,acetaminophen/diphenhydramine/prednisolone,acrivastine,acrivastine/pseudoephedrine,alcaftadine,antazoline,antazoline/naphazoli…
HSD3B1	hydroxy-delta-5-steroid dehydrogenase, 3 beta- and steroid delta-isomerase 1	HSD3B1	-2.462	Cytoplasm	enzyme		androstenedione,trilostane
HSP90B1	heat shock protein 90 beta family member 1	HSP90B1	0.554	Cytoplasm	other		alvespimycin,cisplatin,retaspimycin
HSPA5	heat shock protein family A (Hsp70) member 5	HSPA5	0.535	Cytoplasm	enzyme	efficacy,unspecified application	PAT-SM6
HTR1D	5-hydroxytryptamine receptor 1D	HTR1D	-1.086	Plasma Membrane	G-protein coupled receptor		almotriptan,caffeine/ergotamine,dihydroergotamine,donitriptan,eletriptan,ergotamine,fenfluramine,frovatriptan,naproxen/sumatriptan,naratriptan,rizatriptan,sumatriptan,vortioxetine,ziprasidone,zolmitriptan
HTR3C	5-hydroxytryptamine receptor 3C	HTR3C	-0.22	Plasma Membrane	ion channel		alosetron,cisapride,D-tubocurarine,dolasetron,ergotamine,fenfluramine,granisetron,ondansetron,palonosetron
HTR5A	5-hydroxytryptamine receptor 5A	HTR5A	-0.241	Plasma Membrane	G-protein coupled receptor		asenapine
ICAM1	intercellular adhesion molecule 1	ICAM1	1.47	Plasma Membrane	transmembrane receptor	diagnosis,efficacy,prognosis,unspecified application	BI-505,tyroserleutide
IDE	insulin degrading enzyme	IDE	0.322	Extracellular Space	peptidase		bacitracin
IDH2	isocitrate dehydrogenase (NADP(+)) 2	IDH2	0.707	Cytoplasm	enzyme	unspecified application	enasidenib,TQB3455
IDO1	indoleamine 2,3-dioxygenase 1	IDO1	3.1	Cytoplasm	enzyme	disease progression,efficacy,prognosis	1-methyl-D-tryptophan,epacadostat,HTI-1090,KHK2455,linrodostat,LY3381916,MK-7162,navaximod,PF-06840003
IFNG	interferon gamma	IFNG	0.945	Extracellular Space	cytokine	diagnosis,efficacy,response to therapy,unspecified application	emapalumab
IFNGR2	interferon gamma receptor 2	IFNGR2	-0.199	Plasma Membrane	transmembrane receptor		interferon gamma-1b
IL6	interleukin 6	IL6	1.586	Extracellular Space	cytokine	diagnosis,disease progression,efficacy,prognosis,response to therapy,safety,unspecified application	clazakizumab,interleukin-6 receptor inhibitor,siltuximab,tocilizumab,ziltivekimab
IL11RA	interleukin 11 receptor subunit alpha	IL11RA	-0.329	Plasma Membrane	transmembrane receptor		BMTP11,oprelvekin
IL13RA2	interleukin 13 receptor subunit alpha 2	IL13RA2	1.001	Plasma Membrane	transmembrane receptor		cintredekin besudotox
IL1A	interleukin 1 alpha	IL1A	1.574	Extracellular Space	cytokine	efficacy,prognosis,unspecified application	MABp1
IL1B	interleukin 1 beta	IL1B	3.121	Extracellular Space	cytokine	diagnosis,efficacy,prognosis	canakinumab,canakinumab/colchicine,canakinumab/INS,canakinumab/methotrexate,gallium nitrate,gevokizumab
IL1R1	interleukin 1 receptor type 1	IL1R1	0.855	Plasma Membrane	transmembrane receptor		anakinra,anakinra/methotrexate
IL2RG	interleukin 2 receptor subunit gamma	IL2RG	-0.54	Plasma Membrane	transmembrane receptor	unspecified application	aldesleukin,BNZ132-1-40,denileukin diftitox
IL3RA	interleukin 3 receptor subunit alpha	IL3RA	0.798	Plasma Membrane	transmembrane receptor		CSL360,DT388IL3,EPO/sargramostim,flotetuzumab,IMGN632,JNJ-63709178,KHK2823,rituximab/sargramostim,sargramostim,SGN-CD123A,talacotuzumab,TM123,XmAb14045
IL6R	interleukin 6 receptor	IL6R	-0.567	Plasma Membrane	transmembrane receptor	efficacy	methotrexate/sarilumab,methotrexate/tocilizumab,sarilumab,tocilizumab
IL7R	interleukin 7 receptor	IL7R	0.968	Plasma Membrane	transmembrane receptor		OSE-127,recombinant human interleukin-7
IMPDH1	inosine monophosphate dehydrogenase 1	IMPDH1	0.201	Cytoplasm	enzyme		6-mercaptopurine/prednisone/thioguanine,cytarabine/daunorubicin/thioguanine,cytarabine/thioguanine,IFNA2B/ribavirin,imatinib/thioguanine,interferon alfacon-1/ribavirin,methylprednisolone/mycophenolate mofetil,mycophenolate mofetil,mycophenolate mofetil/prednisone,mycophenolic acid,nitazoxanide/peginterferon alfa-2a/ribavirin,PEG-interferon alfa-2a/ribavirin,pegintron/ribavirin,ribavirin,thioguani…
IMPDH2	inosine monophosphate dehydrogenase 2	IMPDH2	0.294	Cytoplasm	enzyme		6-mercaptopurine/prednisone/thioguanine,cytarabine/daunorubicin/thioguanine,cytarabine/thioguanine,IFNA2B/ribavirin,imatinib/thioguanine,interferon alfacon-1/ribavirin,methylprednisolone/mycophenolate mofetil,mycophenolate mofetil,mycophenolate mofetil/prednisone,mycophenolic acid,pegintron/ribavirin,ribavirin,thioguanine,VX-944
INHBA	inhibin subunit beta A	INHBA	1.51	Extracellular Space	growth factor	diagnosis	activin type 2B receptor Fc fusion protein STM 343,garetosmab
INSR	insulin receptor	INSR	-0.604	Plasma Membrane	kinase	prognosis	alogliptin/INS,BMS-754807,canakinumab/INS,ceritinib,dapagliflozin/INS,dulaglutide/INS,exenatide/INS,exenatide/INS/pioglitazone,INS,INS/linagliptin,INS/lixisenatide,INS/pioglitazone,INS/protamine zinc insulin,INS/saxagliptin,INS/sitagliptin,INS/vildagliptin,insulin aspart,insulin aspart/insulin degludec,insulin aspart/insulin detemir,insulin degludec,insulin degludec/liraglutide,insulin detemir,in…
ITGAV	integrin subunit alpha V	ITGAV	0.679	Plasma Membrane	transmembrane receptor	diagnosis	68Ga-NOTA-BBN-RGD,abciximab,abituzumab,cilengitide,etaracizumab,fluciclatide F 18,intetumumab
ITGB3	integrin subunit beta 3	ITGB3	0.565	Plasma Membrane	transmembrane receptor	unspecified application	abciximab,cilengitide,eptifibatide,RUC-4,tirofiban,TP 9201
JAK2	Janus kinase 2	JAK2	0.859	Cytoplasm	kinase	efficacy,prognosis,unspecified application	AZD1480,baricitinib,baricitinib/methotrexate,bevacizumab/entrectinib,BMS-911543,entrectinib,erlotinib/ruxolitinib,fedratinib,gandotinib,jak2 inhibitor,jaktinib,methotrexate/tofacitinib,momelotinib,NS-018,pacritinib,pralsetinib,ruxolitinib,tofacitinib,upadacitinib,WP1066,XL019,zotiraciclib
KCND3	potassium voltage-gated channel subfamily D member 3	KCND3	1.122	Plasma Membrane	ion channel		ajmaline,dalfampridine
KCNG2	potassium voltage-gated channel modifier subfamily G member 2	KCNG2	-0.191	Plasma Membrane	ion channel		amiodarone,nicorandil
KCNH7	potassium voltage-gated channel subfamily H member 7	KCNH7	-0.121	Plasma Membrane	ion channel		dextromethorphan/quinidine,procainamide,quinidine
KCNJ2	potassium inwardly rectifying channel subfamily J member 2	KCNJ2	0.736	Plasma Membrane	ion channel		amiodarone,nicorandil
KDM1A	lysine demethylase 1A	KDM1A	0.183	Nucleus	enzyme	unspecified application	CC-90011,GSK-2879552,IMG-7289,INCB059872,RO7051790,seclidemstat
KDR	kinase insert domain receptor	KDR	1.08	Plasma Membrane	kinase	disease progression,efficacy,prognosis,response to therapy,safety	5-azacytidine/midostaurin,5-azacytidine/sorafenib,AEE 788,alacizumab pegol,altiratinib,anlotinib,apatinib,avelumab/axitinib,axitinib,axitinib/pembrolizumab,bevacizumab/sorafenib,BMS-690514,bortezomib/sorafenib,brivanib,brivanib alaninate,cabozantinib,cabozantinib/crizotinib,cabozantinib/erlotinib,cabozantinib/nivolumab,cabozantinib/tyrosine kinase inhibitor,cediranib,CEP 7055,CHIR-265,clofarabine…
KIF11	kinesin family member 11	KIF11	0.698	Nucleus	other		4SC-205,ALN-VSP02,AZD4877,filanesib,ispinesib,litronesib,MK-0731,SB-743921
KLKB1	kallikrein B1	KLKB1	-0.908	Extracellular Space	peptidase		aprotinin,ecallantide
LAMP1	lysosomal associated membrane protein 1	LAMP1	-0.243	Plasma Membrane	other		SAR428926
LGALS1	galectin 1	LGALS1	0.658	Extracellular Space	other	diagnosis,prognosis	OTX008
LGR5	leucine rich repeat containing G protein-coupled receptor 5	LGR5	-1.164	Plasma Membrane	transmembrane receptor	unspecified application	BNC101,MCLA-158
LILRB2	leukocyte immunoglobulin like receptor B2	LILRB2	1.03	Plasma Membrane	transmembrane receptor		MK-4830
LILRB4	leukocyte immunoglobulin like receptor B4	LILRB4	0.788	Plasma Membrane	other		IO-202
LIMK2	LIM domain kinase 2	LIMK2	0.379	Cytoplasm	kinase		binimetinib/cetuximab/encorafenib,binimetinib/encorafenib,binimetinib/encorafenib/panitumumab,cetuximab/encorafenib,cobimetinib/encorafenib,encorafenib,encorafenib/panitumumab,encorafenib/trametinib
LOXL2	lysyl oxidase like 2	LOXL2	0.711	Extracellular Space	enzyme		simtuzumab
LPL	lipoprotein lipase	LPL	1.458	Cytoplasm	enzyme	efficacy,unspecified application	atorvastatin/niacin,lovastatin/niacin,nicotinic acid,nicotinic acid/pioglitazone,tyloxapol
LTA	lymphotoxin alpha	LTA	-0.246	Extracellular Space	cytokine	prognosis,safety	etanercept,etanercept/methotrexate
LY6E	lymphocyte antigen 6 family member E	LY6E	0.587	Plasma Membrane	other		DLYE5953A
LYN	LYN proto-oncogene, Src family tyrosine kinase	LYN	0.941	Cytoplasm	kinase		bafetinib,bosutinib,bosutinib/hydroxyurea/ponatinib,bosutinib/imatinib,bosutinib/ponatinib,bosutinib/rituximab,docetaxel/nintedanib,JNJ-26483327,nintedanib,rebastinib,tolimidone
MAOA	monoamine oxidase A	MAOA	-1.059	Cytoplasm	enzyme		benzphetamine,CX-1370,dextroamphetamine,fenfluramine/phentermine,iproniazid,isocarboxazid,ladostigil,MAO-A inhibitor,methamphetamine,moclobemide,N-(2-indanyl)glycinamide,phenelzine,phentermine,phentermine/topiramate,procainamide,tranylcypromine
MAOB	monoamine oxidase B	MAOB	-1.597	Cytoplasm	enzyme		benzphetamine,dextroamphetamine,fenfluramine/phentermine,isocarboxazid,ladostigil,levodopa/rasagiline,MAO-B inhibitor,methamphetamine,pargyline,phenelzine,phentermine,phentermine/topiramate,procainamide,rasagiline,safinamide,selegiline,tranylcypromine
MAP2K2	mitogen-activated protein kinase kinase 2	MAP2K2	-0.184	Cytoplasm	kinase		AS703988,atezolizumab/cobimetinib/vemurafenib,binimetinib,binimetinib/cetuximab/encorafenib,binimetinib/dabrafenib,binimetinib/encorafenib,binimetinib/encorafenib/panitumumab,binimetinib/vemurafenib,cetuximab/dabrafenib/trametinib,cobimetinib,cobimetinib/dabrafenib,cobimetinib/encorafenib,cobimetinib/vemurafenib,dabrafenib/ipilimumab/trametinib,dabrafenib/panitumumab/trametinib,dabrafenib/trameti…
MAP2K4	mitogen-activated protein kinase kinase 4	MAP2K4	-0.136	Cytoplasm	kinase		binimetinib/cetuximab/encorafenib,binimetinib/encorafenib,binimetinib/encorafenib/panitumumab,cetuximab/encorafenib,cobimetinib/encorafenib,encorafenib,encorafenib/panitumumab,encorafenib/trametinib
MAP3K5	mitogen-activated protein kinase kinase kinase 5	MAP3K5	0.649	Cytoplasm	kinase		selonsertib
MAP3K11	mitogen-activated protein kinase kinase kinase 11	MAP3K11	-0.293	Cytoplasm	kinase		K-252
MAPK3	mitogen-activated protein kinase 3	MAPK3	-0.274	Cytoplasm	kinase	efficacy	ASN007,ASTX029,HH2710,KO-947,LY3214996,ulixertinib,ZSET 1446
MARCKS	myristoylated alanine rich protein kinase C substrate	MARCKS	0.257	Plasma Membrane	other		BIO-11006
MARK3	microtubule affinity regulating kinase 3	MARK3	0.161	Cytoplasm	kinase	prognosis	cdc25C phosphatase (211-221)
MELK	maternal embryonic leucine zipper kinase	MELK	0.723	Cytoplasm	kinase		OTS167
MELTF	melanotransferrin	MELTF	-0.967	Plasma Membrane	other		SGN-CD228A
MEN1	menin 1	MEN1	-0.201	Nucleus	transcription regulator		SNDX-5613
MGAM	maltase-glucoamylase	MGAM	-1.774	Plasma Membrane	enzyme		acarbose,acarbose/orlistat,celgosivir,miglitol,voglibose
MKNK2	MAPK interacting serine/threonine kinase 2	MKNK2	-0.55	Cytoplasm	kinase		ETC-1907206,tomivosertib
MME	membrane metalloendopeptidase	MME	-1.306	Plasma Membrane	peptidase	diagnosis,efficacy,unspecified application	gemopatrilat,LBQ657,sacubitril,sacubitril/valsartan
MMP1	matrix metallopeptidase 1	MMP1	3.668	Extracellular Space	peptidase	diagnosis,efficacy,safety	marimastat,rebimastat
MMP2	matrix metallopeptidase 2	MMP2	1.25	Extracellular Space	peptidase	diagnosis,disease progression,efficacy,prognosis,response to therapy,unspecified application	marimastat,MMP2 MMP9 inhibitor,prinomastat,rebimastat
MMP3	matrix metallopeptidase 3	MMP3	3.615	Extracellular Space	peptidase	diagnosis,efficacy	marimastat
MMP7	matrix metallopeptidase 7	MMP7	1.595	Extracellular Space	peptidase	diagnosis	marimastat
MMP10	matrix metallopeptidase 10	MMP10	1.335	Extracellular Space	peptidase		marimastat
MMP12	matrix metallopeptidase 12	MMP12	2.61	Extracellular Space	peptidase	efficacy,unspecified application	marimastat
MMP14	matrix metallopeptidase 14	MMP14	0.65	Extracellular Space	peptidase	diagnosis,prognosis,unspecified application	BT1718,marimastat,prinomastat,rebimastat
MMP15	matrix metallopeptidase 15	MMP15	-0.622	Extracellular Space	peptidase		marimastat
MMP19	matrix metallopeptidase 19	MMP19	0.471	Extracellular Space	peptidase		marimastat
MMP24	matrix metallopeptidase 24	MMP24	-0.657	Plasma Membrane	peptidase	unspecified application	marimastat
MMP28	matrix metallopeptidase 28	MMP28	-0.541	Extracellular Space	peptidase		marimastat
MR1	major histocompatibility complex, class I-related	MR1	0.614	Plasma Membrane	transmembrane receptor		anti-thymocyte globulin (rabbit)
MTNR1A	melatonin receptor 1A	MTNR1A	0.567	Plasma Membrane	G-protein coupled receptor		agomelatine,amitriptyline/melatonin,melatonin,ramelteon,tasimelteon
MTOR	mechanistic target of rapamycin kinase	MTOR	0.189	Nucleus	kinase	efficacy	apitolisib,AZD8055,bimiralisib,cyclosporine A/sirolimus/tacrolimus,dactolisib,DS-7423,everolimus,everolimus/exemestane,everolimus/fulvestrant,everolimus/gefitinib,everolimus/lenvatinib,everolimus/letrozole,everolimus/paclitaxel,everolimus/prednisone,everolimus/sorafenib,everolimus/tamoxifen,gedatolisib,imatinib/sirolimus,lenalidomide/temsirolimus,ME-344,methotrexate/sirolimus/tacrolimus,methylpre…
MUC1	mucin 1, cell surface associated	MUC1	3.083	Plasma Membrane	other	diagnosis,disease progression,efficacy,prognosis,unspecified application	anti-CD3/MUC1 bispecific antibody,anti-TA-MUC1 antibody,epitumomab,GO-203-2C,pankomab,yttrium y 90 clivatuzumab tetraxetan
MYC	MYC proto-oncogene, bHLH transcription factor	MYC	0.598	Nucleus	transcription regulator	diagnosis,efficacy,prognosis,response to therapy,unspecified application	AVI-4126,MYC-targeting siRNA DCR-MYC
NAMPT	nicotinamide phosphoribosyltransferase	NAMPT	1.007	Extracellular Space	cytokine	diagnosis,prognosis	daporinad,KPT-9274
NCL	nucleolin	NCL	0.273	Nucleus	other		AGRO 100
NFKB1	nuclear factor kappa B subunit 1	NFKB1	0.321	Nucleus	transcription regulator		bortezomib/dexamethasone/thalidomide,bortezomib/thalidomide,dexamethasone/thalidomide,prednisone/thalidomide,rituximab/thalidomide,thalidomide,triflusal
NNMT	nicotinamide N-methyltransferase	NNMT	0.978	Cytoplasm	enzyme	unspecified application	atorvastatin/niacin,lovastatin/niacin,nicotinic acid,nicotinic acid/pioglitazone
NOD2	nucleotide binding oligomerization domain containing 2	NOD2	0.526	Cytoplasm	other		muramyl tripeptide phosphatidylethanolamine
NOS2	nitric oxide synthase 2	NOS2	2.762	Cytoplasm	enzyme	diagnosis	GW 273629,N(G)-monomethyl-D-arginine,pimagedine,triflusal
NR1H2	nuclear receptor subfamily 1 group H member 2	NR1H2	-0.263	Nucleus	ligand-dependent nuclear receptor		RGX-104
NR1H4	nuclear receptor subfamily 1 group H member 4	NR1H4	-1.149	Nucleus	ligand-dependent nuclear receptor	diagnosis	apomine,EYP001a,obeticholic acid
NR3C1	nuclear receptor subfamily 3 group C member 1	NR3C1	-0.329	Nucleus	ligand-dependent nuclear receptor	efficacy	11beta hydrocortisone acetate,21-deacetyldeflazacort,6-mercaptopurine/prednisone,6-mercaptopurine/prednisone/thioguanine,abiraterone/prednisolone,acetaminophen/cetirizine/prednisolone,acetaminophen/diphenhydramine/methylprednisolone,acetaminophen/diphenhydramine/prednisolone,acyclovir/hydrocortisone,alclometasone,alclometasone dipropionate,amcinonide,aprepitant/dexamethasone,aprepitant/dexamethas…
NR3C2	nuclear receptor subfamily 3 group C member 2	NR3C2	-0.636	Nucleus	ligand-dependent nuclear receptor		aldosterone receptor antagonist,AZD9977,beta-estradiol/progesterone,drospirenone,drospirenone/ethinyl estradiol,eplerenone,fludrocortisone,fludrocortisone acetate,hydrochlorothiazide/spironolactone,progesterone,spironolactone
NRP1	neuropilin 1	NRP1	0.531	Plasma Membrane	transmembrane receptor	diagnosis,efficacy	vesencumab
OAZ1	ornithine decarboxylase antizyme 1	OAZ1	-0.209	Cytoplasm	enzyme	diagnosis	eflornithine
ODC1	ornithine decarboxylase 1	ODC1	0.67	Cytoplasm	enzyme	efficacy	eflornithine,tazarotene
OPRM1	opioid receptor mu 1	OPRM1	-0.168	Plasma Membrane	G-protein coupled receptor	efficacy	acetaminophen/aspirin/codeine,acetaminophen/butalbital/caffeine/codeine,acetaminophen/caffeine/chlorpheniramine/hydrocodone/phenylephrine,acetaminophen/caffeine/dihydrocodeine,acetaminophen/codeine,acetaminophen/hydrocodone,acetaminophen/oxycodone,acetaminophen/pentazocine,acetaminophen/propoxyphene,acetaminophen/tramadol,alfentanil,alvimopan,aspirin/butalbital/caffeine/codeine,aspirin/caffeine/d…
P2RY1	purinergic receptor P2Y1	P2RY1	-0.494	Plasma Membrane	G-protein coupled receptor		clopidogrel,clopidogrel/telmisartan
P2RY2	purinergic receptor P2Y2	P2RY2	-0.679	Plasma Membrane	G-protein coupled receptor		suramin,UTP
PAK4	p21 (RAC1) activated kinase 4	PAK4	-0.246	Cytoplasm	kinase		KPT-9274,PF-3758309
PARP2	poly(ADP-ribose) polymerase 2	PARP2	0.254	Nucleus	enzyme		2X-121,ABT-767,bevacizumab/olaparib,CEP-9722,fluzoparib,IDX-1197,niraparib,olaparib,rucaparib,SC10914,senaparib,simmiparib,talazoparib,veliparib
PDCD1LG2	programmed cell death 1 ligand 2	PDCD1LG2	0.924	Plasma Membrane	enzyme	efficacy	anti PD-L2 antibody,CA-170
PDE10A	phosphodiesterase 10A	PDE10A	1.213	Cytoplasm	enzyme		aspirin/dipyridamole,aspirin/dipyridamole/telmisartan,dipyridamole,triflusal
PDE11A	phosphodiesterase 11A	PDE11A	0.659	Cytoplasm	enzyme		dipyridamole,dyphylline,pentoxifylline,tadalafil,theophylline,tolbutamide
PDE3B	phosphodiesterase 3B	PDE3B	0.507	Cytoplasm	enzyme		amrinone,cilostazol,dipyridamole,dyphylline,medorinone,pentoxifylline,theophylline,tolbutamide
PDE4B	phosphodiesterase 4B	PDE4B	0.719	Cytoplasm	enzyme		anagrelide,apremilast,arofylline,caffeine,caffeine/ergotamine,cilomilast,dipyridamole,dyphylline,enprofylline,ibudilast,ketotifen,L 869298,L-826,141,milrinone,papaverine,pentoxifylline,roflumilast,tetomilast,theophylline,tolbutamide
PDE4D	phosphodiesterase 4D	PDE4D	0.259	Cytoplasm	enzyme		anagrelide,apremilast,arofylline,caffeine,caffeine/ergotamine,cilomilast,dipyridamole,dyphylline,ketotifen,L 869298,L-826,141,milrinone,pentoxifylline,roflumilast,tetomilast,theophylline,tolbutamide
PDE7B	phosphodiesterase 7B	PDE7B	0.43	Cytoplasm	enzyme		anagrelide,dipyridamole,dyphylline,ketotifen,milrinone,pentoxifylline,theophylline,tolbutamide
PDGFRB	platelet derived growth factor receptor beta	PDGFRB	0.682	Plasma Membrane	kinase	prognosis,response to therapy,unspecified application	5-azacytidine/midostaurin,5-azacytidine/sorafenib,afatinib/dasatinib,axitinib,becaplermin,bevacizumab/sorafenib,blinatumomab/dasatinib,blinatumomab/imatinib,bortezomib/sorafenib,bosutinib/imatinib,clofarabine/cytarabine/sorafenib,crizotinib/pazopanib,cytarabine/idarubicin/sorafenib,dasatinib,dasatinib/erlotinib,dasatinib/filgrastim,dasatinib/inotuzumab ozogamicin,dasatinib/nilotinib,dasatinib/rit…
PFKFB3	6-phosphofructo-2-kinase/fructose-2,6-biphosphatase 3	PFKFB3	0.897	Cytoplasm	kinase		PFK-158
PGR	progesterone receptor	PGR	-0.117	Nucleus	ligand-dependent nuclear receptor	diagnosis,efficacy,response to therapy,unspecified application	17alpha-hydroxyprogesterone caproate,asoprisnil,beta-estradiol/progesterone,danazol,desogestrel,desogestrel/ethinyl estradiol,dienogest,drospirenone,drospirenone/ethinyl estradiol,dydrogesterone,estradiol cypionate/medroxyprogesterone acetate,estradiol/levonorgestrel,estradiol/norethindrone acetate,ethinyl estradiol/ethynodiol diacetate,ethinyl estradiol/etonogestrel,ethinyl estradiol/levonorgest…
PGRMC1	progesterone receptor membrane component 1	PGRMC1	-0.617	Plasma Membrane	transmembrane receptor		CT1812
PHB	prohibitin	PHB	0.313	Nucleus	transcription regulator	diagnosis	prohibitin-targeting peptide 1
PHKA2	phosphorylase kinase regulatory subunit alpha 2	PHKA2	-0.402	Cytoplasm	kinase		K-252
PIM1	Pim-1 proto-oncogene, serine/threonine kinase	PIM1	-0.28	Cytoplasm	kinase	disease progression,prognosis	AZD-1208,LGH447,PIM/FLT3 kinase inhibitor SEL24,SGI 1776
PIM2	Pim-2 proto-oncogene, serine/threonine kinase	PIM2	1.033	Nucleus	kinase		AZD-1208,LGH447,PIM/FLT3 kinase inhibitor SEL24,SGI 1776
PIM3	Pim-3 proto-oncogene, serine/threonine kinase	PIM3	0.189	Cytoplasm	kinase		AZD-1208,LGH447,PIM/FLT3 kinase inhibitor SEL24,SGI 1776
PKM	pyruvate kinase M1/2	PKM	0.482	Cytoplasm	kinase	unspecified application	CAP-232
PLA2G7	phospholipase A2 group VII	PLA2G7	1.65	Extracellular Space	enzyme	diagnosis,efficacy	darapladib
PLA2G10	phospholipase A2 group X	PLA2G10	1.355	Cytoplasm	enzyme		varespladib,varespladib methyl
PLA2G4A	phospholipase A2 group IVA	PLA2G4A	0.829	Cytoplasm	enzyme		cytosolic phospholipase A2 inhibitor,quinacrine
PLK1	polo like kinase 1	PLK1	0.66	Nucleus	kinase	unspecified application	BI 2536,GSK461364,lipid encapsulated anti-PLK1 siRNA TKM-080301,MK1496,onvansertib,rigosertib,TAK-960,volasertib
PLK4	polo like kinase 4	PLK4	0.554	Cytoplasm	kinase		CFI-400945
PML	promyelocytic leukemia	PML	0.463	Nucleus	transcription regulator		arsenic trioxide
PNP	purine nucleoside phosphorylase	PNP	0.656	Nucleus	enzyme		forodesine,PD 141955,purine nucleoside phosphorylase inhibitor
POLB	DNA polymerase beta	POLB	0.482	Nucleus	enzyme		5-azacytidine/cytarabine/decitabine,arsenic trioxide/cytarabine/methotrexate,cladribine/cytarabine/daunorubicin,cladribine/cytarabine/decitabine,cladribine/cytarabine/filgrastim,cladribine/cytarabine/filgrastim/idarubicin,cladribine/cytarabine/filgrastim/idarubicin/plerixafor,cladribine/cytarabine/filgrastim/mitoxantrone,clofarabine,clofarabine/cyclophosphamide,clofarabine/cyclophosphamide/etopos…
POLE2	DNA polymerase epsilon 2, accessory subunit	POLE2	0.407	Nucleus	enzyme		bortezomib/cladribine/rituximab,cladribine,cladribine/cytarabine/daunorubicin,cladribine/cytarabine/decitabine,cladribine/cytarabine/filgrastim,cladribine/cytarabine/filgrastim/idarubicin,cladribine/cytarabine/filgrastim/idarubicin/plerixafor,cladribine/cytarabine/filgrastim/mitoxantrone,cladribine/peginterferon alfa-2a,cladribine/recombinant interferon,cladribine/rituximab
POLE4	DNA polymerase epsilon 4, accessory subunit	POLE4	-0.292	Nucleus	enzyme		bortezomib/cladribine/rituximab,cladribine,cladribine/cytarabine/daunorubicin,cladribine/cytarabine/decitabine,cladribine/cytarabine/filgrastim,cladribine/cytarabine/filgrastim/idarubicin,cladribine/cytarabine/filgrastim/idarubicin/plerixafor,cladribine/cytarabine/filgrastim/mitoxantrone,cladribine/peginterferon alfa-2a,cladribine/recombinant interferon,cladribine/rituximab
POR	cytochrome p450 oxidoreductase	POR	-0.415	Cytoplasm	enzyme		carboplatin/doxorubicin,cisplatin/doxorubicin,cisplatin/doxorubicin/ifosfamide,cisplatin/doxorubicin/ifosfamide/methotrexate,cisplatin/doxorubicin/methotrexate,dacarbazine/doxorubicin,dacarbazine/doxorubicin/ifosfamide,daunorubicin,daunorubicin/tretinoin,doxorubicin,doxorubicin/ifosfamide,doxorubicin/streptozocin,doxorubicin/tretinoin,nitazoxanide,nitazoxanide/peginterferon alfa-2a/ribavirin
PPARA	peroxisome proliferator activated receptor alpha	PPARA	-0.733	Nucleus	ligand-dependent nuclear receptor	diagnosis	aleglitazar,atorvastatin/choline fenofibrate,bezafibrate,choline fenofibrate,clofibrate,docosahexaenoic acid,ezetimibe/fenofibrate,fenofibrate,fenofibrate/simvastatin,fenofibric acid/rosuvastatin,gemfibrozil,NS-220,pemafibrate,pirinixic acid,tesaglitazar,TPST-1120
PPAT	phosphoribosyl pyrophosphate amidotransferase	PPAT	0.432	Cytoplasm	enzyme		6-mercaptopurine,6-mercaptopurine/prednisone,6-mercaptopurine/prednisone/thioguanine,6-mercaptopurine/vincristine,amidophosphoribosyltransferase inhibitor,azathioprine,cyclophosphamide/cytarabine/6-mercaptopurine,cytarabine/daunorubicin/thioguanine,cytarabine/thioguanine,hydroxyurea/6-mercaptopurine,imatinib/thioguanine,L-asparaginase/cyclophosphamide/cytarabine/daunorubicin/6-mercaptopurine/pred…
PPP3CC	protein phosphatase 3 catalytic subunit gamma	PPP3CC	-0.379	Cytoplasm	phosphatase		cyclosporin A,cyclosporin A/methotrexate,methylprednisolone/tacrolimus,pimecrolimus,prednisone/tacrolimus,tacrolimus,voclosporin
PREP	prolyl endopeptidase	PREP	0.333	Cytoplasm	peptidase		Z 321
PRIM2	DNA primase subunit 2	PRIM2	0.226	Nucleus	enzyme		alemtuzumab/cyclophosphamide/fludarabine phosphate,alemtuzumab/cyclophosphamide/fludarabine phosphate/mitoxantrone,alemtuzumab/cyclophosphamide/fludarabine phosphate/rituximab,alemtuzumab/fludarabine phosphate,chlorambucil/fludarabine phosphate,cyclophosphamide/fludarabine phosphate,cyclophosphamide/fludarabine phosphate/mitoxantrone,cyclophosphamide/fludarabine phosphate/mitoxantrone/rituximab,c…
PRKCD	protein kinase C delta	PRKCD	-0.259	Cytoplasm	kinase		ingenol mebutate
PRKCZ	protein kinase C zeta	PRKCZ	-0.523	Cytoplasm	kinase		ingenol mebutate,pkc-zeta inhibitor
PRKDC	protein kinase, DNA-activated, catalytic subunit	PRKDC	0.403	Nucleus	kinase		BR101801,CC-115,nedisertib,panulisib
PRLR	prolactin receptor	PRLR	-1.077	Plasma Membrane	transmembrane receptor		fluoxymesterone,fluoxymesterone/tamoxifen,LFA102
PRMT1	protein arginine methyltransferase 1	PRMT1	0.229	Nucleus	enzyme		GSK3368715
PRMT5	protein arginine methyltransferase 5	PRMT5	0.376	Cytoplasm	enzyme		GSK3326595,JNJ-64619178
PSEN1	presenilin 1	PSEN1	-0.292	Plasma Membrane	peptidase	diagnosis,unspecified application	tarenflurbil
PSMB1	proteasome 20S subunit beta 1	PSMB1	0.299	Cytoplasm	peptidase		bortezomib,bortezomib/cladribine/rituximab,bortezomib/dexamethasone,bortezomib/dexamethasone/doxorubicin,bortezomib/dexamethasone/lenalidomide,bortezomib/dexamethasone/pomalidomide,bortezomib/dexamethasone/rituximab,bortezomib/dexamethasone/thalidomide,bortezomib/doxorubicin,bortezomib/fulvestrant,bortezomib/lenalidomide,bortezomib/paclitaxel,bortezomib/prednisone,bortezomib/rituximab,bortezomib/…
PSMB2	proteasome 20S subunit beta 2	PSMB2	0.339	Cytoplasm	peptidase		bortezomib,bortezomib/cladribine/rituximab,bortezomib/dexamethasone,bortezomib/dexamethasone/doxorubicin,bortezomib/dexamethasone/lenalidomide,bortezomib/dexamethasone/pomalidomide,bortezomib/dexamethasone/rituximab,bortezomib/dexamethasone/thalidomide,bortezomib/doxorubicin,bortezomib/fulvestrant,bortezomib/lenalidomide,bortezomib/paclitaxel,bortezomib/prednisone,bortezomib/rituximab,bortezomib/…
PSMB5	proteasome 20S subunit beta 5	PSMB5	0.273	Cytoplasm	peptidase		bortezomib,bortezomib/cladribine/rituximab,bortezomib/dexamethasone,bortezomib/dexamethasone/doxorubicin,bortezomib/dexamethasone/lenalidomide,bortezomib/dexamethasone/pomalidomide,bortezomib/dexamethasone/rituximab,bortezomib/dexamethasone/thalidomide,bortezomib/doxorubicin,bortezomib/fulvestrant,bortezomib/lenalidomide,bortezomib/paclitaxel,bortezomib/prednisone,bortezomib/rituximab,bortezomib/…
PSMB8	proteasome 20S subunit beta 8	PSMB8	0.649	Cytoplasm	peptidase		carfilzomib,carfilzomib/dexamethasone,carfilzomib/dexamethasone/lenalidomide,carfilzomib/dexamethasone/rituximab
PSMB9	proteasome 20S subunit beta 9	PSMB9	0.715	Cytoplasm	peptidase		carfilzomib,carfilzomib/dexamethasone,carfilzomib/dexamethasone/lenalidomide,carfilzomib/dexamethasone/rituximab
PSMB10	proteasome 20S subunit beta 10	PSMB10	0.442	Cytoplasm	peptidase		carfilzomib,carfilzomib/dexamethasone,carfilzomib/dexamethasone/lenalidomide,carfilzomib/dexamethasone/rituximab
PSMD1	proteasome 26S subunit, non-ATPase 1	PSMD1	0.355	Cytoplasm	other		bortezomib,bortezomib/cladribine/rituximab,bortezomib/dexamethasone,bortezomib/dexamethasone/doxorubicin,bortezomib/dexamethasone/lenalidomide,bortezomib/dexamethasone/pomalidomide,bortezomib/dexamethasone/rituximab,bortezomib/dexamethasone/thalidomide,bortezomib/doxorubicin,bortezomib/fulvestrant,bortezomib/lenalidomide,bortezomib/paclitaxel,bortezomib/prednisone,bortezomib/rituximab,bortezomib/…
PSMD2	proteasome 26S subunit, non-ATPase 2	PSMD2	0.185	Cytoplasm	other		bortezomib,bortezomib/cladribine/rituximab,bortezomib/dexamethasone,bortezomib/dexamethasone/doxorubicin,bortezomib/dexamethasone/lenalidomide,bortezomib/dexamethasone/pomalidomide,bortezomib/dexamethasone/rituximab,bortezomib/dexamethasone/thalidomide,bortezomib/doxorubicin,bortezomib/fulvestrant,bortezomib/lenalidomide,bortezomib/paclitaxel,bortezomib/prednisone,bortezomib/rituximab,bortezomib/…
PTAFR	platelet activating factor receptor	PTAFR	0.597	Plasma Membrane	G-protein coupled receptor		lexipafant
PTGER2	prostaglandin E receptor 2	PTGER2	0.544	Plasma Membrane	G-protein coupled receptor		CP 533536,diclofenac/misoprostol,EP2 receptor agonist,misoprostol,prostaglandin E1,prostaglandin E2
PTGS2	prostaglandin-endoperoxide synthase 2	PTGS2	2.222	Cytoplasm	enzyme	diagnosis,disease progression,efficacy,prognosis,unspecified application	acetaminophen,acetaminophen/aspirin/caffeine,acetaminophen/aspirin/codeine,acetaminophen/butalbital,acetaminophen/butalbital/caffeine,acetaminophen/butalbital/caffeine/codeine,acetaminophen/caffeine/chlorpheniramine/hydrocodone/phenylephrine,acetaminophen/caffeine/dihydrocodeine,acetaminophen/cetirizine/prednisolone,acetaminophen/clemastine/pseudoephedrine,acetaminophen/codeine,acetaminophen/dexb…
PTK6	protein tyrosine kinase 6	PTK6	-0.424	Cytoplasm	kinase	prognosis	everolimus/vandetanib,vandetanib
PTK2B	protein tyrosine kinase 2 beta	PTK2B	-0.402	Cytoplasm	kinase		conteltinib,lorlatinib,PF-562271
PTPN11	protein tyrosine phosphatase non-receptor type 11	PTPN11	0.221	Cytoplasm	phosphatase		JAB-3068,RLY-1971,RMC-4630,SHP2 allosteric inhibitor,TNO155
QPRT	quinolinate phosphoribosyltransferase	QPRT	-0.858	Cytoplasm	enzyme		atorvastatin/niacin,lovastatin/niacin,nicotinic acid,nicotinic acid/pioglitazone
RAD51	RAD51 recombinase	RAD51	0.309	Nucleus	enzyme	efficacy,response to therapy	CYT-0851
RAF1	Raf-1 proto-oncogene, serine/threonine kinase	RAF1	-0.348	Cytoplasm	kinase	efficacy	5-azacytidine/sorafenib,atezolizumab/cobimetinib/vemurafenib,belvarafenib,bevacizumab/sorafenib,binimetinib/cetuximab/encorafenib,binimetinib/dabrafenib,binimetinib/encorafenib,binimetinib/encorafenib/panitumumab,binimetinib/vemurafenib,bortezomib/sorafenib,c-raf antisense oligonucleotide liposome,cetuximab/dabrafenib/trametinib,cetuximab/encorafenib,cetuximab/irinotecan/vemurafenib,cetuximab/vem…
RAMP3	receptor activity modifying protein 3	RAMP3	0.363	Plasma Membrane	G-protein coupled receptor		pramlintide
RARA	retinoic acid receptor alpha	RARA	-0.444	Nucleus	ligand-dependent nuclear receptor	diagnosis	acitretin,adapalene,AGN 190299,alitretinoin,arsenic trioxide,daunorubicin/tretinoin,doxorubicin/tretinoin,etretinate,halobetasol propionate/tazarotene,idarubicin/tretinoin,isotretinoin,mitoxantrone/tretinoin,NRX-195183,tamibarotene,tazarotene,theophylline/tretinoin/valproic acid,tretinoin
REN	renin	REN	-0.389	Extracellular Space	peptidase	efficacy	aliskiren,aliskiren/amlodipine,aliskiren/amlodipine/hydrochlorothiazide,aliskiren/hydrochlorothiazide,aliskiren/valsartan,remikiren
RIPK2	receptor interacting serine/threonine kinase 2	RIPK2	1.121	Plasma Membrane	kinase		GSK2983559
ROR1	receptor tyrosine kinase like orphan receptor 1	ROR1	0.707	Plasma Membrane	kinase		cirmtuzumab,VLS-101
ROR2	receptor tyrosine kinase like orphan receptor 2	ROR2	0.327	Plasma Membrane	kinase		conditionally active biologic anti-ROR2 antibody drug conjugate
RORC	RAR related orphan receptor C	RORC	-0.653	Nucleus	ligand-dependent nuclear receptor		AZD0284,LYC-55716,ROR gamma t inhibitor
RPS6KA1	ribosomal protein S6 kinase A1	RPS6KA1	-0.464	Cytoplasm	kinase		PMD-026
RPS6KA2	ribosomal protein S6 kinase A2	RPS6KA2	0.705	Nucleus	kinase		PMD-026
RRM1	ribonucleotide reductase catalytic subunit M1	RRM1	0.297	Nucleus	enzyme	efficacy,response to therapy	5-fluorouracil/gemcitabine,alemtuzumab/cyclophosphamide/fludarabine phosphate,alemtuzumab/cyclophosphamide/fludarabine phosphate/mitoxantrone,alemtuzumab/cyclophosphamide/fludarabine phosphate/rituximab,alemtuzumab/fludarabine phosphate,bevacizumab/gemcitabine,bortezomib/cladribine/rituximab,bosutinib/hydroxyurea/ponatinib,capecitabine/docetaxel/gemcitabine,capecitabine/gemcitabine,cetuximab/gemc…
RRM2	ribonucleotide reductase regulatory subunit M2	RRM2	0.916	Nucleus	enzyme		5-fluorouracil/gemcitabine,alemtuzumab/cyclophosphamide/fludarabine phosphate,alemtuzumab/cyclophosphamide/fludarabine phosphate/mitoxantrone,alemtuzumab/cyclophosphamide/fludarabine phosphate/rituximab,alemtuzumab/fludarabine phosphate,bevacizumab/gemcitabine,bortezomib/cladribine/rituximab,capecitabine/docetaxel/gemcitabine,capecitabine/gemcitabine,chlorambucil/fludarabine phosphate,cladribine,…
RXRA	retinoid X receptor alpha	RXRA	-0.469	Nucleus	ligand-dependent nuclear receptor		acitretin,alitretinoin,bexarotene,daunorubicin/tretinoin,doxorubicin/tretinoin,etretinate,idarubicin/tretinoin,theophylline/tretinoin/valproic acid,tretinoin
RXRB	retinoid X receptor beta	RXRB	-0.16	Nucleus	ligand-dependent nuclear receptor		6-mercaptopurine/methotrexate/tretinoin,acitretin,adapalene,alitretinoin,arsenic trioxide/daunorubicin/tretinoin,arsenic trioxide/gemtuzumab ozogamicin/tretinoin,arsenic trioxide/idarubicin/tretinoin,arsenic trioxide/tretinoin,bexarotene,cytarabine/daunorubicin/gemtuzumab ozogamicin/tretinoin,cytarabine/daunorubicin/tretinoin,cytarabine/idarubicin/tretinoin,daunorubicin/tretinoin,doxorubicin/tret…
RYR1	ryanodine receptor 1	RYR1	-0.143	Cytoplasm	ion channel		dantrolene
SCN9A	sodium voltage-gated channel alpha subunit 9	SCN9A	-0.485	Plasma Membrane	ion channel		bupivacaine/lidocaine,epinephrine/lidocaine,lidocaine,lidocaine/prilocaine,riluzole,zonisamide
SDHD	succinate dehydrogenase complex subunit D	SDHD	-0.324	Cytoplasm	enzyme		hexachlorophene
SELE	selectin E	SELE	1.668	Plasma Membrane	transmembrane receptor	diagnosis,disease progression,efficacy,unspecified application	GMI-1359,uproleselan
SELP	selectin P	SELP	1.34	Plasma Membrane	transmembrane receptor	efficacy,safety,unspecified application	crizanlizumab
SERPINE1	serpin family E member 1	SERPINE1	1.234	Extracellular Space	other	diagnosis,disease progression,efficacy,prognosis,safety	drotrecogin alfa
SHMT1	serine hydroxymethyltransferase 1	SHMT1	-0.419	Cytoplasm	enzyme		mimosine
SIGLEC8	sialic acid binding Ig like lectin 8	SIGLEC8	-0.161	Plasma Membrane	transmembrane receptor		AK002
SIGMAR1	sigma non-opioid intracellular receptor 1	SIGMAR1	-0.404	Plasma Membrane	transmembrane receptor		acetaminophen/pentazocine,brompheniramine/dextromethorphan/pseudoephedrine,bupropion/dextromethorphan,bupropion/naltrexone,carbinoxamine/dextromethorphan/pseudoephedrine,chlorpheniramine/dextromethorphan/phenylephrine,dextromethorphan,dextromethorphan/morphine,dextromethorphan/promethazine,dextromethorphan/quinidine,dihydrocodeine,etorphine,hydromorphone,morphine/naltrexone,naloxone,naloxone/pent…
SIRT1	sirtuin 1	SIRT1	-0.277	Nucleus	transcription regulator		SIRT1 inhibitor III
SIRT5	sirtuin 5	SIRT5	-0.267	Cytoplasm	enzyme		suramin
SLAMF7	SLAM family member 7	SLAMF7	1.34	Plasma Membrane	other		azintuxizumab vedotin,elotuzumab
SLC10A2	solute carrier family 10 member 2	SLC10A2	-3.079	Plasma Membrane	transporter		linerixibat
SLC12A2	solute carrier family 12 member 2	SLC12A2	0.483	Plasma Membrane	transporter		bumetanide,quinethazone
SLC12A4	solute carrier family 12 member 4	SLC12A4	0.356	Plasma Membrane	transporter		bumetanide
SLC16A1	solute carrier family 16 member 1	SLC16A1	0.505	Plasma Membrane	transporter	diagnosis	AZD-3965
SLC1A1	solute carrier family 1 member 1	SLC1A1	-1.328	Plasma Membrane	transporter		riluzole
SLC1A4	solute carrier family 1 member 4	SLC1A4	0.795	Plasma Membrane	transporter		riluzole
SLC1A7	solute carrier family 1 member 7	SLC1A7	-0.618	Plasma Membrane	transporter		riluzole
SLC22A8	solute carrier family 22 member 8	SLC22A8	-0.154	Plasma Membrane	transporter		colchicine/probenecid,probenecid
SLC22A11	solute carrier family 22 member 11	SLC22A11	-0.177	Plasma Membrane	transporter		allopurinol/lesinurad,colchicine/probenecid,lesinurad,probenecid
SLC25A4	solute carrier family 25 member 4	SLC25A4	-0.312	Cytoplasm	transporter		clodronic acid
SLC25A6	solute carrier family 25 member 6	SLC25A6	-0.19	Cytoplasm	transporter		clodronic acid
SLC39A6	solute carrier family 39 member 6	SLC39A6	0.436	Plasma Membrane	transporter	disease progression	ladiratuzumab vedotin
SLC5A2	solute carrier family 5 member 2	SLC5A2	-0.291	Plasma Membrane	transporter		atigliflozin,canagliflozin,dapagliflozin,dapagliflozin/INS,dapagliflozin/saxagliptin,empagliflozin,empagliflozin/linagliptin,ertugliflozin,ertugliflozin/sitagliptin,SGLT2 inhibitor
SLC6A4	solute carrier family 6 member 4	SLC6A4	-2.089	Plasma Membrane	transporter		(S)-duloxetine,acetaminophen/clemastine/pseudoephedrine,acetaminophen/dexbrompheniramine/pseudoephedrine,acetaminophen/tramadol,amitriptyline,amitriptyline/baclofen/ketamine,amitriptyline/chlordiazepoxide,amitriptyline/ketamine,amitriptyline/melatonin,amitriptyline/perphenazine,amoxapine,azatadine/pseudoephedrine,bicifadine,brompheniramine/dextromethorphan/pseudoephedrine,bupropion,carbinoxamine/…
SLC6A8	solute carrier family 6 member 8	SLC6A8	-0.481	Cytoplasm	transporter		RGX-202-01
SLC7A11	solute carrier family 7 member 11	SLC7A11	1.958	Plasma Membrane	transporter		(4S)-4-(3-(18F)fluoropropyl)-L-glutamate,N-acetyl-L-cysteine
SLITRK6	SLIT and NTRK like family member 6	SLITRK6	-0.772	Plasma Membrane	other		AGS15E
SMPD1	sphingomyelin phosphodiesterase 1	SMPD1	-0.419	Cytoplasm	enzyme		acid sphingomyelinase inhibitor
SPHK2	sphingosine kinase 2	SPHK2	-0.398	Cytoplasm	kinase		opaganib
SRD5A1	steroid 5 alpha-reductase 1	SRD5A1	-0.26	Cytoplasm	enzyme		5-alpha-reductase inhibitor,dutasteride,dutasteride/tamsulosin,estradiol/levonorgestrel,ethinyl estradiol/levonorgestrel,finasteride,levonorgestrel
SRPK1	SRSF protein kinase 1	SRPK1	0.225	Nucleus	kinase		endovion
SSTR1	somatostatin receptor 1	SSTR1	-0.652	Plasma Membrane	G-protein coupled receptor		everolimus/pasireotide,haloperidol/octreotide,octreotide,octreotide/prochlorperazine,pasireotide
SSTR5	somatostatin receptor 5	SSTR5	-0.193	Plasma Membrane	G-protein coupled receptor		everolimus/pasireotide,haloperidol/octreotide,lanreotide,octreotide,octreotide/prochlorperazine,pasireotide,vapreotide
STAT3	signal transducer and activator of transcription 3	STAT3	0.369	Nucleus	transcription regulator	diagnosis,efficacy,prognosis,response to therapy	danvatirsen,golotimod,OPB-31121,OPB-51602,STAT3 inhibitor,TTI-101
STING1	stimulator of interferon response cGAMP interactor 1	TMEM173	0.56	Cytoplasm	other		GSK3745417,IMSA101,MIW815,MK-1454,SB 11285
STK36	serine/threonine kinase 36	STK36	0.214	Cytoplasm	kinase		binimetinib/cetuximab/encorafenib,binimetinib/encorafenib,binimetinib/encorafenib/panitumumab,cetuximab/encorafenib,cobimetinib/encorafenib,encorafenib,encorafenib/panitumumab,encorafenib/trametinib
STS	steroid sulfatase	STS	0.576	Cytoplasm	enzyme		STX64 compound
SYNCRIP	synaptotagmin binding cytoplasmic RNA interacting protein	SYNCRIP	0.238	Nucleus	other		supinoxin
TBXAS1	thromboxane A synthase 1	TBXAS1	0.81	Plasma Membrane	enzyme		dazmegrel,ridogrel
TDO2	tryptophan 2,3-dioxygenase	TDO2	1.197	Cytoplasm	enzyme		HTI-1090
TEK	TEK receptor tyrosine kinase	TEK	0.588	Plasma Membrane	kinase	efficacy	altiratinib,bosutinib/hydroxyurea/ponatinib,bosutinib/ponatinib,cabozantinib,cabozantinib/crizotinib,cabozantinib/erlotinib,cabozantinib/nivolumab,cabozantinib/tyrosine kinase inhibitor,CEP-11981,everolimus/vandetanib,glesatinib,pexmetinib,ponatinib,ponatinib/rituximab,rebastinib,regorafenib,regorafenib/sunitinib,SAR103168,TIE2 inhibitor,vandetanib
TFRC	transferrin receptor	TFRC	0.614	Plasma Membrane	transporter	diagnosis,efficacy	CALAA-01,CX-2029,monoclonal antibody A27.15
TGFB2	transforming growth factor beta 2	TGFB2	0.446	Extracellular Space	growth factor	efficacy,unspecified application	dalantercept,fresolimumab,trabedersen
TGFBR1	transforming growth factor beta receptor 1	TGFBR1	0.615	Plasma Membrane	kinase	disease progression,prognosis	galunisertib,SH3051,vactosertib,YL-13027
THRA	thyroid hormone receptor alpha	THRA	-0.46	Nucleus	ligand-dependent nuclear receptor		3,5-diiodothyropropionic acid,amiodarone,denosumab/levothyroxine,dextrothyroxine,L-triiodothyronine,levothyroxine,levothyroxine/l-triiodothyronine
THRB	thyroid hormone receptor beta	THRB	-0.637	Nucleus	ligand-dependent nuclear receptor		3,5-diiodothyropropionic acid,amiodarone,denosumab/levothyroxine,dextrothyroxine,L-triiodothyronine,levothyroxine,levothyroxine/l-triiodothyronine
TLR4	toll like receptor 4	TLR4	0.994	Plasma Membrane	transmembrane receptor	efficacy	eritoran,GSK1795091,OM 174 lipid,resatorvid
TLR8	toll like receptor 8	TLR8	0.834	Plasma Membrane	transmembrane receptor		BDC-1001,imiquimod,NKTR-262,resiquimod,VTX-2337
TNFRSF4	TNF receptor superfamily member 4	TNFRSF4	0.19	Plasma Membrane	transmembrane receptor	diagnosis	anti-OX40 antibody,BGB-A445,BMS-986178,efizonerimod,GSK3174998,IBI101,INBRX-106,INCAGN01949,MEDI0562,MEDI6469,MOXR0916,PF-04518600
TNFRSF17	TNF receptor superfamily member 17	TNFRSF17	0.664	Plasma Membrane	transmembrane receptor		belantamab mafodotin,REGN5459,SEA-BCMA,teclistamab
TNFRSF10B	TNF receptor superfamily member 10b	TNFRSF10B	-0.203	Plasma Membrane	transmembrane receptor		conatumumab,drozitumab,DS-8273a,dulanermin,GEN1029,RO6874813,tigatuzumab
TNFRSF13C	TNF receptor superfamily member 13C	TNFRSF13C	-0.24	Plasma Membrane	transmembrane receptor		VAY736
TNFRSF1A	TNF receptor superfamily member 1A	TNFRSF1A	-0.319	Plasma Membrane	transmembrane receptor	safety,unspecified application	GSK2862277
TNFSF13B	TNF superfamily member 13b	TNFSF13B	1.412	Extracellular Space	cytokine	efficacy,response to therapy	belimumab,tabalumab
TNNC2	troponin C2, fast skeletal type	TNNC2	-0.33	Cytoplasm	other	unspecified application	Ca2+
TOP1	DNA topoisomerase I	TOP1	0.285	Nucleus	enzyme	efficacy	5-fluorouracil/irinotecan,5-fluorouracil/irinotecan/oxaliplatin,aflibercept/irinotecan,batracylin,BAY 56-3722,belotecan,beta-lapachone,bevacizumab/5-fluorouracil/irinotecan/oxaliplatin,bevacizumab/capecitabine/irinotecan,bevacizumab/capecitabine/irinotecan/oxaliplatin,bevacizumab/gimeracil/irinotecan/oxonic acid/tegafur,bevacizumab/irinotecan,bevacizumab/irinotecan/oxaliplatin,bevacizumab/paclita…
TOP2A	DNA topoisomerase II alpha	TOP2A	0.661	Nucleus	enzyme	diagnosis,efficacy,prognosis,response to therapy	alemtuzumab/cyclophosphamide/fludarabine phosphate/mitoxantrone,AQ4N,arsenic trioxide/daunorubicin/tretinoin,arsenic trioxide/idarubicin/tretinoin,becatecarin,bevacizumab/etoposide,bortezomib/dexamethasone/doxorubicin,bortezomib/doxorubicin,capecitabine/epirubicin/oxaliplatin,carboplatin/doxorubicin,chlorambucil/epirubicin,chlorambucil/mitoxantrone/prednisone,chlorambucil/mitoxantrone/prednisone/…
TPBG	trophoblast glycoprotein	TPBG	0.34	Plasma Membrane	other		GEN1044,naptumomab estafenatox
TPM3	tropomyosin 3	TPM3	0.239	Cytoplasm	other	diagnosis,unspecified application	AZD-7451
TRAPPC3	trafficking protein particle complex 3	TRAPPC3	-0.195	Cytoplasm	other		birabresib
TREM1	triggering receptor expressed on myeloid cells 1	TREM1	1.499	Plasma Membrane	transmembrane receptor	efficacy	anti-trem1
TRPV1	transient receptor potential cation channel subfamily V member 1	TRPV1	-0.59	Plasma Membrane	ion channel		AZD1386,capsaicin,resiniferatoxin,SB-705498
TSLP	thymic stromal lymphopoietin	TSLP	-0.202	Extracellular Space	cytokine		tezepelumab
TSPO	translocator protein	TSPO	0.371	Cytoplasm	transmembrane receptor		alprazolam,CGS-8216,chlordiazepoxide,clonazepam,clorazepate,dexamethasone/olanzapine,diazepinomicin,estazolam,eszopiclone,flumazenil,flunitrazepam,fluoxetine/olanzapine,flurazepam,lorazepam,midazolam,olanzapine,PK 11195,SSR180575,temazepam,triazolam,zaleplon,zolpidem
TTK	TTK protein kinase	TTK	0.811	Nucleus	kinase		BAY 1217389,BOS172722
TTR	transthyretin	TTR	-0.289	Extracellular Space	transporter	diagnosis,efficacy,prognosis,unspecified application	4'-iodo-4'-deoxydoxorubicin,AG10,anti-transthyretin siRNA ALN-TTR02,inotersen,IONIS-TTR Rx,tafamidis
TUBA8	tubulin alpha 8	TUBA8	-0.379	Cytoplasm	other		6-mercaptopurine/vincristine,bevacizumab/docetaxel,bevacizumab/docetaxel/prednisone/thalidomide/zoledronic acid,bevacizumab/paclitaxel,bevacizumab/paclitaxel/pemetrexed,bevacizumab/paclitaxel/topotecan,capecitabine/docetaxel,capecitabine/docetaxel/gemcitabine,capecitabine/docetaxel/oxaliplatin/trastuzumab,cevipabulin,colchicine,colchicine/probenecid,cyclophosphamide/daunorubicin/imatinib/predniso…
TUBA1A	tubulin alpha 1a	TUBA1A	0.451	Cytoplasm	other	unspecified application	6-mercaptopurine/vincristine,bevacizumab/docetaxel,bevacizumab/docetaxel/prednisone/thalidomide/zoledronic acid,bevacizumab/paclitaxel,bevacizumab/paclitaxel/pemetrexed,bevacizumab/paclitaxel/topotecan,capecitabine/docetaxel,capecitabine/docetaxel/gemcitabine,capecitabine/docetaxel/oxaliplatin/trastuzumab,cevipabulin,colchicine,colchicine/probenecid,cyclophosphamide/daunorubicin/imatinib/predniso…
TUBB4A	tubulin beta 4A class IVa	TUBB4A	-0.158	Cytoplasm	other		6-mercaptopurine/vincristine,ABT-751,bevacizumab/docetaxel,bevacizumab/docetaxel/prednisone/thalidomide/zoledronic acid,bevacizumab/paclitaxel,bevacizumab/paclitaxel/pemetrexed,bevacizumab/paclitaxel/topotecan,BMS-275183,capecitabine/docetaxel,capecitabine/docetaxel/gemcitabine,capecitabine/docetaxel/oxaliplatin/trastuzumab,cevipabulin,colchicine,colchicine/probenecid,cyclophosphamide/daunorubici…
TUBE1	tubulin epsilon 1	TUBE1	-0.219	Cytoplasm	other		6-mercaptopurine/vincristine,bevacizumab/docetaxel,bevacizumab/docetaxel/prednisone/thalidomide/zoledronic acid,bevacizumab/paclitaxel,bevacizumab/paclitaxel/pemetrexed,bevacizumab/paclitaxel/topotecan,capecitabine/docetaxel,capecitabine/docetaxel/gemcitabine,capecitabine/docetaxel/oxaliplatin/trastuzumab,cevipabulin,colchicine,colchicine/probenecid,cyclophosphamide/daunorubicin/imatinib/predniso…
TXN	thioredoxin	TXN	0.421	Cytoplasm	enzyme	efficacy,unspecified application	PX-12
TYMP	thymidine phosphorylase	TYMP	0.446	Extracellular Space	growth factor	diagnosis,efficacy,prognosis,response to therapy	tipiracil
TYMS	thymidylate synthetase	TYMS	0.38	Nucleus	enzyme	diagnosis,disease progression,efficacy,prognosis,response to therapy	1843U89,5-fluorouracil,5-fluorouracil/gemcitabine,5-fluorouracil/imiquimod,5-fluorouracil/irinotecan,5-fluorouracil/irinotecan/oxaliplatin,5-fluorouracil/oxaliplatin,bevacizumab/5-fluorouracil,bevacizumab/5-fluorouracil/irinotecan/oxaliplatin,bevacizumab/capecitabine,bevacizumab/capecitabine/irinotecan,bevacizumab/capecitabine/irinotecan/oxaliplatin,bevacizumab/capecitabine/oxaliplatin,bevacizuma…
TYRO3	TYRO3 protein tyrosine kinase	TYRO3	0.317	Plasma Membrane	kinase		cabozantinib,cabozantinib/crizotinib,cabozantinib/erlotinib,cabozantinib/nivolumab,RXDX-106
UBA1	ubiquitin like modifier activating enzyme 1	UBA1	0.235	Cytoplasm	enzyme		MLN7243
UGCG	UDP-glucose ceramide glucosyltransferase	UGCG	-0.307	Cytoplasm	enzyme		eliglustat,lucerastat,N-butyldeoxynojirimycin
USP14	ubiquitin specific peptidase 14	USP14	0.474	Cytoplasm	peptidase		VLX1570
VAMP2	vesicle associated membrane protein 2	VAMP2	-0.324	Plasma Membrane	other		botulinum toxin type B
VCP	valosin containing protein	VCP	0.52	Cytoplasm	enzyme		CB-5083,CB-5339
VDR	vitamin D receptor	VDR	-0.382	Nucleus	transcription regulator	efficacy,prognosis,response to therapy	1,25-dihydroxyergocalciferol,2-(3-hydroxypropoxy)calcitriol,alendronate/cholecalciferol,alfacalcidol,betamethasone dipropionate/calcipotriene,calcifediol,calcipotriene,calcitriol,calcium carbonate/cholecalciferol,cholecalciferol,doxercalciferol,ergocalciferol,ILX-23-7553,inecalcitol,paricalcitol,seocalcitol
VEGFB	vascular endothelial growth factor B	VEGFB	-0.255	Extracellular Space	growth factor	efficacy,prognosis	aflibercept,aflibercept/bevacizumab,aflibercept/irinotecan
VKORC1	vitamin K epoxide reductase complex subunit 1	VKORC1	-0.847	Cytoplasm	enzyme	efficacy	acenocoumarol,dicumarol,enoxaparin/warfarin,fondaparinux/warfarin,phenindione,phenprocoumon,vitamin K3,warfarin
VKORC1L1	vitamin K epoxide reductase complex subunit 1 like 1	VKORC1L1	0.271	Cytoplasm	enzyme		vitamin K3
VSIR	V-set immunoregulatory receptor	C10orf54	-0.464	Plasma Membrane	other		CA-170,onvatilimab
VWF	von Willebrand factor	VWF	1.223	Extracellular Space	other	diagnosis,efficacy,prognosis,unspecified application	caplacizumab,F8
WEE1	WEE1 G2 checkpoint kinase	WEE1	-0.348	Nucleus	kinase	efficacy	adavosertib,ZN-c3
XPO1	exportin 1	XPO1	0.306	Nucleus	transporter	diagnosis,efficacy	eltanexor,leptomycin B,selinexor,SL-801

## Sheet: Overlapped drug
ABL2
ADRA1B
AHR
APP
ARAF
AURKA
C5
CA9
CASP1
CASP10
CCL11
CCND1
CD274
CENPE
CFB
CHRM3
CHRNA5
CLDN18
COL15A1
COL6A3
EZH2
F2
FAP
FAS
FCGR3A/FCGR3B
FLT1
FZD1
FZD7
HDAC5
HELB
HIF1A
HRH1
HSD3B1
HSP90B1
IDH2
IL2RG
IL6R
JAK2
KCND3
KDR
LTA
LYN
MAP3K5
MELK
MELTF
MKNK2
MMP1
MUC1
NAMPT
NOS2
PARP2
PDE10A
PDE11A
PDE4D
PGRMC1
PLA2G10
PLA2G4A
PLK1
PNP
POLE4
PPP3CC
PREP
PSMB8
PTK2B
RARA
ROR1
RXRA
SIGMAR1
SIRT5
SLC10A2
SLC25A6
SLC6A8
SRPK1
SSTR1
THRA
TNNC2
TOP2A
TTK
TYRO3
VAMP2
VCP
VEGFB
VKORC1
VSIR
VWF

## Sheet: Nonlesional_pathway
Ingenuity Canonical Pathways	-log(p-value)	Ratio	z-score	Molecules
SPINK1 General Cancer Pathway	6.08	0.246	3.357	IL6R,JAK2,MT1A,MT1B,MT1E,MT1F,MT1G,MT1H,MT1M,MT1X,MT2A,MT4,PIK3C2A,PIK3R3,SPINK1
Cyclins and Cell Cycle Regulation	1.9	0.125	3	CCNA2,CCNB1,CCNB2,CCND1,CCND2,CCNE1,CDC25A,CDKN2A,E2F3,HDAC5
CCR3 Signaling in Eosinophils	0.889	0.0833	3	CCL11,GNAI2,GNAS,PIK3C2A,PIK3R3,PLA2G10,PLA2G4A,PLCB1,PRKCA,RAC1
Sperm Motility	1.3	0.0845	2.53	ABHD3,ABL2,FLT1,GNAS,JAK2,KDR,LYN,MAP2K7,MST1R,PDE4D,PLA2G10,PLA2G4A,PLCB1,PLCH1,PRKCA,PTK2B,ROR1,TYRO3
Synaptic Long Term Depression	0	0.0546	2.53	ABHD3,GNAI2,GNAS,LYN,NOS2,PLA2G10,PLA2G4A,PLCB1,PLCH1,PRKCA
Interferon Signaling	1.88	0.167	2.449	IFITM3,IRF1,JAK2,PSMB8,STAT1,TAP1
UVA-Induced MAPK Signaling	1.05	0.0928	2.449	BCL2L1,CASP3,PARP2,PIK3C2A,PIK3R3,PLCB1,PLCH1,PRKCA,STAT1
Neuropathic Pain Signaling In Dorsal Horn Neurons	0.318	0.06	2.449	CAMK2D,PIK3C2A,PIK3R3,PLCB1,PLCH1,PRKCA
P2Y Purigenic Receptor Signaling Pathway	0	0.0476	2.449	GNAI2,PIK3C2A,PIK3R3,PLCB1,PLCH1,PRKCA
Mitotic Roles of Polo-Like Kinase	3.21	0.175	2.333	CCNB1,CCNB2,CDC20,CDC25A,CDC25B,CDC25C,HSP90B1,KIF23,PLK1,PRC1,PTTG1
GP6 Signaling Pathway	0.629	0.0738	2.333	COL15A1,COL6A3,GRB2,LAMB1,LYN,PIK3C2A,PIK3R3,PRKCA,RAC1
Erythropoietin Signaling Pathway	0.701	0.0732	2.309	BCL2L1,CCND1,CCND2,GRB2,HIF1A,JAK2,LTA,PIK3C2A,PIK3R3,PRKCA,RAC1,TNFSF15
Estrogen Receptor Signaling	1.07	0.0748	2.294	AGT,ATP5F1A,ATP5MC1,CCND1,EIF4EBP1,FOXO4,GNAI2,GNAS,GRB2,HIF1A,HSP90B1,JAK2,MMP1,NCOR1,PIK3C2A,PIK3R3,PLCB1,PLCH1,PRKCA,SETD7,SHC2,SOD2,TRRAP,VEGFB
Colanic Acid Building Blocks Biosynthesis	3.17	0.357	2.236	GALK2,GMDS,GPI,PMM2,TSTA3
Estrogen-mediated S-phase Entry	1.89	0.192	2.236	CCNA2,CCND1,CCNE1,CDC25A,E2F3
IL-23 Signaling Pathway	1.02	0.114	2.236	HIF1A,JAK2,PIK3C2A,PIK3R3,RUNX1
IL-17A Signaling in Airway Cells	0.824	0.0923	2.236	CCL11,CXCL1,CXCL6,JAK2,PIK3C2A,PIK3R3
Aldosterone Signaling in Epithelial Cells	0.457	0.0649	2.236	DNAJB13,DNAJC12,HSP90B1,HSPA4L,PIK3C2A,PIK3R3,PLCB1,PLCH1,PRKCA,SASS6
NF-觀B Activation by Viruses	0.383	0.0658	2.236	ITGA2,ITGB1,PIK3C2A,PIK3R3,PRKCA
Cdc42 Signaling	0	0.0362	2.236	ARPC1A,DIAPH3,IQGAP3,ITGA2,ITGB1
Leukocyte Extravasation Signaling	2.05	0.101	2.138	ACTN1,CLDN18,CLDN3,CLDN8,CTNNA1,CTTN,EZR,GNAI2,ITGA2,ITGB1,MMP1,PIK3C2A,PIK3R3,PRKCA,PTK2B,RAC1,RAPGEF4,TIMP4,VCL
Xenobiotic Metabolism AHR Signaling Pathway	1.2	0.104	2.121	AHR,AIP,ALDH1L2,GSTA4,GSTP1,HDAC5,HSP90B1,NQO1
Apelin Endothelial Signaling Pathway	0.526	0.0702	2.121	GNAI2,GNAS,HDAC5,HIF1A,PIK3C2A,PIK3R3,PLCB1,PRKCA
Dendritic Cell Maturation	0	0.046	2.121	FCGR3A/FCGR3B,JAK2,LTA,PIK3C2A,PIK3R3,PLCB1,PLCH1,STAT1
Endothelin-1 Signaling	2.2	0.104	2.065	ABHD3,ARAF,CASP1,CASP10,CASP3,GNAI2,GNAS,GRB2,NOS2,PIK3C2A,PIK3R3,PLA2G10,PLA2G4A,PLCB1,PLCH1,PLD3,PLD4,PRKCA,SHC2
Neuroinflammation Signaling Pathway	0.582	0.0653	2.065	ACVR1,APP,BACE2,BIRC6,CASP1,CASP3,FAS,FZD1,IL6R,IRF3,JAK2,NOS2,PIK3C2A,PIK3R3,PLA2G10,PLA2G4A,PPP3CC,SOD2,STAT1
UVB-Induced MAPK Signaling	0.488	0.0769	2	EIF4EBP1,PIK3C2A,PIK3R3,PRKCA
LPS-stimulated MAPK Signaling	0.31	0.0602	2	MAP3K5,PIK3C2A,PIK3R3,PRKCA,RAC1
Relaxin Signaling	0	0.0541	2	GNAI2,GNAS,NOS2,PDE10A,PDE11A,PDE4D,PIK3C2A,PIK3R3
Cardiac 棺-adrenergic Signaling	0	0.0284	2	GNAS,PDE10A,PDE11A,PDE4D

## Sheet: Lesional_pathway
Ingenuity Canonical Pathways	-log(p-value)	Ratio	z-score	Molecules
Cyclins and Cell Cycle Regulation	3.61	0.438	4.2	ATR,BTRC,CCNA2,CCNB1,CCNB2,CCND1,CCND2,CCND3,CCNE1,CCNE2,CDC25A,CDK1,CDK2,CDKN1A,CDKN2A,CDKN2B,E2F3,E2F5,E2F6,E2F7,E2F8,HDAC1,HDAC11,HDAC2,HDAC4,HDAC5,HDAC6,HDAC8,MYT1,PPP2R3A,PPP2R5D,RAF1,SKP2,TGFB2,WEE1
Estrogen-mediated S-phase Entry	3.35	0.577	3.873	CCNA2,CCND1,CCNE1,CCNE2,CDC25A,CDK1,CDK2,CDKN1A,E2F3,E2F5,E2F6,E2F7,E2F8,MYC,SKP2
TREM1 Signaling	2.31	0.4	3.78	CASP1,CASP5,CCL2,CCL3,CD40,CD86,CXCL3,CXCL8,ICAM1,IL1B,IL6,ITGA5,ITGAX,ITGB1,JAK2,MAPK3,NFKB1,NLRC5,NLRP10,NLRP4,NLRP9,NOD1,NOD2,STAT3,TLR4,TLR8,TREM1,TYROBP
GP6 Signaling Pathway	0.914	0.303	3.667	ADAM10,COL11A2,COL12A1,COL15A1,COL17A1,COL18A1,COL1A1,COL1A2,COL28A1,COL3A1,COL4A1,COL4A2,COL5A1,COL5A2,COL6A3,COL6A5,COL7A1,FCER1G,GSK3A,ITGB3,LAMA2,LAMA4,LAMB1,LAMB3,LAMC1,LCP2,LYN,NCK1,PDPK1,PIK3C2A,PIK3R1,PIK3R2,PIK3R3,PRKCD,PRKCZ,PRKD3,RAC1
Mitotic Roles of Polo-Like Kinase	2.07	0.397	3.5	ANAPC7,CCNB1,CCNB2,CDC20,CDC25A,CDC25B,CDC25C,CDC27,CDC7,CDK1,CHEK2,ESPL1,HSP90B1,KIF11,KIF23,PKMYT1,PLK1,PLK4,PPP2R3A,PPP2R5D,PRC1,PTTG1,RAD21,SMC3,WEE1
Osteoarthritis Pathway	2.91	0.347	3.447	ACVRL1,ADAMTS4,ADAMTS5,ALPI,ALPL,ANKH,ANXA2,ANXA5,BMP2,CASP1,CASP10,CASP5,CASP8,CCN4,CEBPB,CREB3L3,CREBBP,CXCL8,CXCR2,DDIT4,DDR2,FGF2,FGFR3,FZD1,FZD3,FZD4,FZD5,FZD7,GDF2,GREM1,HDAC4,HIF1A,HNF1A,HTRA1,IHH,IL18RAP,IL1B,IL1R1,IL1R2,ITGA2,ITGA5,ITGAV,ITGB1,ITGB3,ITLN1,MMP1,MMP10,MMP12,MMP3,MTOR,MYBBP1A,NAMPT,NFKB1,NOS2,OCRL,PPARGC1A,PRKAB2,PRKAG2,PTGS2,RAC1,RBP4,S100A8,S100A9,SIRT1,SLC39A8,SMAD5,SMAD…
Role of Hypercytokinemia/hyperchemokinemia in the Pathogenesis of Influenza	0.435	0.275	3.411	CASP1,CCL2,CCL3,CXCL10,CXCL3,CXCL8,IFIT3,IFNG,IFNLR1,IL1A,IL1B,IL1RN,IL6,IRF3,IRF9,NFKB1,OAS2,OAS3,STAT1,STAT2,TICAM1,TLR4
PI3K/AKT Signaling	2.5	0.346	3.333	BAD,BCL2L1,CCND1,CDC37,CDKN1A,CSF2RB,CXCR1,CXCR2,EIF4EBP1,ELP1,FOXO1,GSK3A,GYS1,HSP90B1,IFNLR1,IKBKE,IL10RB,IL11RA,IL12RB1,IL12RB2,IL13RA2,IL15RA,IL17RC,IL18R1,IL18RAP,IL1R1,IL1R2,IL20RA,IL22RA1,IL2RG,IL3RA,IL6R,IL7R,IL9R,ILK,INPP5J,INPP5K,ITGA2,ITGA5,ITGAV,ITGB1,ITGB3,JAK2,MAP2K2,MAP3K5,MAP3K8,MAPK3,MTOR,NFKB1,OCRL,PDPK1,PIK3R1,PIK3R2,PIK3R3,PPP2R3A,PPP2R5D,PTEN,PTGS2,RAF1,RAP2B,RRAS2,SOS2,TSC1
Tumor Microenvironment Pathway	5.19	0.406	3.204	ARAF,BAD,CCL2,CCND1,CD274,COL1A1,COL1A2,CTLA4,CXCL8,FAS,FGF10,FGF14,FGF19,FGF2,FGF7,FOXO1,FOXO4,HGF,HIF1A,HLA-C,HLA-F,ICAM1,IDO1,IL1B,IL6,IL6R,ITGA5,ITGB3,JAK2,JUN,LGALS9,MAP2K2,MAP3K14,MAPK3,MMP1,MMP10,MMP12,MMP14,MMP15,MMP19,MMP2,MMP24,MMP28,MMP3,MMP7,MYC,NFKB1,NOS2,OSM,PDCD1LG2,PIK3C2A,PIK3R1,PIK3R2,PIK3R3,PLAU,PTGS2,RAC1,RAF1,RAP2B,RRAS2,SLC16A1,SLC1A4,SLC2A1,SLC2A2,SLC2A3,SPP1,STAT3,TGFB2,TN…
RAN Signaling	1.87	0.529	3	KPNA2,KPNA3,KPNB1,RAN,RANBP1,RANBP2,RANGAP1,RCC1,XPO1
tRNA Charging	1.76	0.421	3	AARS1,AARS2,EARS2,EPRS1,FARSB,GARS1,IARS1,KARS1,LARS1,LARS2,MARS1,RARS2,TARS1,VARS1,WARS1,YARS1
Cell Cycle Control of Chromosomal Replication	1.03	0.339	2.982	CDC45,CDC6,CDC7,CDK1,CDK2,CDK20,CDK9,CHEK2,DBF4,MCM2,MCM3,MCM4,MCM6,ORC1,ORC6,POLA2,PRIM2,RPA1,TOP2A
Kinetochore Metaphase Signaling Pathway	6.26	0.485	2.967	ANAPC7,AURKB,BIRC5,BUB1,BUB1B,BUB3,CCNB1,CDC20,CDC27,CDCA8,CDK1,CENPC,CENPE,CENPK,CENPL,CENPN,CENPO,CENPP,CENPU,CENPW,DSN1,ESPL1,H2AZ1,KIF2C,KNL1,KNTC1,MAD2L1,NDC80,NSL1,NUF2,PLK1,PPP1CC,PPP1R11,PPP1R14B,PPP1R3D,PPP2R5D,PTTG1,RAD21,SKA1,SKA2,SKA3,SMC3,SPC24,SPC25,SPDL1,TTK,ZWILCH,ZWINT
Inflammasome pathway	0.967	0.4	2.828	CASP1,CASP5,CASP8,CTSB,IL1B,NFKB1,NOD2,TLR4
Pyrimidine Deoxyribonucleotides De Novo Biosynthesis I	1.96	0.5	2.714	AK1,DTYMK,DUT,NME2,NME4,NME5,NME7,PCK1,RRM1,RRM2,TYMS
HOTAIR Regulatory Pathway	1	0.301	2.654	AGO1,ATG7,CDKN1A,COL1A1,COL1A2,CREBBP,DZIP3,ERBB2,EZH2,FOXM1,H3-3A/H3-3B,HDAC1,HDAC2,HNF1A,ICAM1,IRF1,KDM1A,MMP1,MMP10,MMP12,MMP14,MMP15,MMP19,MMP2,MMP24,MMP28,MMP3,MMP7,MRTFA,MYC,NFKB1,PIK3C2A,PIK3R1,PIK3R2,PIK3R3,PTEN,RHOC,ROCK1,SPP1,STAT3,STK38,TCF3,TLR4,WNT3,WNT4,WNT5A,WNT9B
Granzyme B Signaling	1.07	0.438	2.646	APAF1,BID,CASP8,GZMB,LMNB1,LMNB2,PRKDC
Purine Nucleotides Degradation II (Aerobic)	0.738	0.368	2.646	ACP3,ADA,ADA2,IMPDH1,IMPDH2,NT5C3B,PNP
Neuroinflammation Signaling Pathway	1.14	0.292	2.458	ACVR1,ACVR1B,ACVR2A,APP,B2M,BACE1,BACE2,BIRC3,BIRC5,BIRC6,CALB1,CASP1,CASP8,CCL2,CCL3,CD40,CD80,CD86,CHP1,CREB3L3,CREBBP,CXCL10,CXCL8,ELP1,FAS,FZD1,GABBR2,GABRA1,GABRA2,GABRG2,GABRP,GJB1,GLS,GLUL,GRIN2D,GRIN3A,GRINA,HLA-C,HLA-F,ICAM1,IDE,IFNG,IFNGR2,IKBKE,IL1B,IL1R1,IL6,IL6R,IRAK3,IRF3,JAK2,JUN,KCNJ3,MAP2K4,MAPK3,MAPK6,MMP3,NCF2,NCSTN,NFATC3,NFKB1,NOS2,PIK3C2A,PIK3R1,PIK3R2,PIK3R3,PLA2G10,PLA2G12…
Cytotoxic T Lymphocyte-mediated Apoptosis of Target Cells	0.333	0.273	2.449	APAF1,B2M,BID,CASP8,FAS,FCER1G,GZMB,HLA-C,HLA-F
Hepatic Fibrosis Signaling Pathway	3.58	0.334	2.414	ACVR1,ACVR1B,ACVR2A,AGT,ARAF,CACNA1A,CACNA1S,CCL2,CCL3,CCN2,CCND1,CD40,CEBPB,CNR1,COL11A2,COL18A1,COL1A1,COL1A2,COL3A1,CREB3L3,CREBBP,CXCL8,DVL1,DVL2,DVL3,EDN1,EDNRA,EZH2,FGF2,FLT1,FOXO1,FOXO4,FTH1,FTL,FZD1,FZD3,FZD4,FZD5,FZD7,GNAI1,GNAI3,HIF1A,HNF1A,ICAM1,IKBKE,IL18RAP,IL1A,IL1B,IL1R1,IL1R2,IL1RN,IRAK3,ITGA2,ITGA5,ITGAV,ITGB1,ITGB3,JAK2,JUN,KDR,KLF9,LRP6,MAP2K2,MAP2K4,MAP2K6,MAP2K7,MAPK3,mir-21,…
Role of IL-17A in Psoriasis	2.63	0.643	2.333	CCL20,CXCL1,CXCL3,CXCL5,CXCL6,CXCL8,IL17RC,S100A8,S100A9
Interferon Signaling	2.44	0.472	2.324	IFI35,IFIT3,IFITM1,IFITM2,IFITM3,IFNG,IFNGR2,IRF1,IRF9,JAK2,MED14,PSMB8,PTPN2,SOCS1,STAT1,STAT2,TAP1
HER-2 Signaling in Breast Cancer	0.963	0.295	2.292	ARAF,ARF4,ARF6,BAD,BCL2L11,BIRC5,BLK,CCND1,CCNE1,CCNE2,CDKN1A,COX10,COX11,ELF4,ELK3,ERBB2,ETS2,FCER1G,FGR,FOXO1,GSK3A,HCK,IKBKE,IL1A,ITGB1,ITGB3,ITGB8,JUN,KPNB1,LYN,MAP2K2,MAPK3,mir-21,MMP2,MTOR,MYC,NFKB1,PARD6B,PGR,PIK3C2A,PIK3R1,PIK3R2,PIK3R3,PRKCD,PRKCZ,PRKD3,PTEN,PTGS2,RAF1,RAP2B,RRAS2,SOS2,STAT3,SURF1,TGFA,TSC1
Aryl Hydrocarbon Receptor Signaling	1.73	0.336	2.263	AHR,AIP,ALDH18A1,ALDH1A2,ALDH1L2,ALDH5A1,ALDH9A1,APAF1,ATR,CCNA2,CCND1,CCND2,CCND3,CCNE1,CCNE2,CDK2,CDKN1A,CDKN2A,CHEK1,CHEK2,CTSD,FAS,GSTA1,GSTA2,GSTA3,GSTA5,GSTM5,GSTP1,HSP90B1,IL1A,IL1B,IL6,JUN,MAPK3,MYC,NCOA7,NCOR2,NFKB1,NQO1,NR0B2,RARA,RXRA,RXRB,TFF1,TGFB2,TGM2
GDP-glucose Biosynthesis	1.29	0.556	2.236	HK1,HK2,HK3,PGM2,PGM3
Glucose and Glucose-1-phosphate Degradation	1.09	0.5	2.236	HK1,HK2,HK3,PGM2,PGM3
Urate Biosynthesis/Inosine 5'-phosphate Degradation	0.572	0.357	2.236	ACP3,IMPDH1,IMPDH2,NT5C3B,PNP
Adenosine Nucleotides Degradation II	0.419	0.312	2.236	ACP3,ADA,ADA2,NT5C3B,PNP
Differential Regulation of Cytokine Production in Macrophages and T Helper Cells by IL-17A and IL-17F	0.306	0.278	2.236	CCL2,CCL3,CXCL1,IL1B,IL6
Crosstalk between Dendritic Cells and Natural Killer Cells	0	0.236	2.183	CAMK2G,CD40,CD80,CD86,CSF2RB,FAS,FSCN1,FSCN3,HLA-C,HLA-F,IFNG,IL15RA,IL2RG,IL3RA,IL6,LTA,LTBR,MICB,NFKB1,TLR4,TYROBP
IL-8 Signaling	2.68	0.347	2.177	ANGPT2,ARAF,BCL2L1,CCND1,CCND2,CCND3,CSTB,CXCL1,CXCL8,CXCR1,CXCR2,EIF4EBP1,ELP1,FLT1,GNAI1,GNAI3,GNAS,GNB1,GNB4,GNG11,GNG13,GNG4,GNG5,ICAM1,IKBKE,IQGAP1,IRAK3,ITGAV,ITGAX,ITGB3,JUN,KDR,LASP1,LIMK2,MAP2K2,MAP2K4,MAP4K4,MAPK3,MMP2,MTOR,NCF2,NFKB1,PIK3C2A,PIK3R1,PIK3R2,PIK3R3,PLD4,PRKCD,PRKCZ,PRKD3,PTGS2,PTK2B,RAC1,RAF1,RAP2B,RHOBTB2,RHOC,RHOD,RHOF,RHOJ,RHOQ,RHOU,RND1,RND2,ROCK1,RRAS2,TEK,VEGFB
Differential Regulation of Cytokine Production in Intestinal Epithelial Cells by IL-17A and IL-17F	0.686	0.348	2.121	CCL2,CCL3,CXCL1,DEFB1,IFNG,IL1A,IL1B,LCN2
Tetrahydrofolate Salvage from 5,10-methenyltetrahydrofolate	1.79	0.8	2	GART,MTHFD1,MTHFD1L,MTHFD2
Chondroitin and Dermatan Biosynthesis	1.41	0.667	2	CHPF2,CHSY1,CSGALNACT1,CSGALNACT2
Purine Ribonucleosides Degradation to Ribose-1-phosphate	1.13	0.571	2	ADA,ADA2,PGM2,PNP
Pentose Phosphate Pathway	0.636	0.4	2	G6PD,PGD,TALDO1,TKT
Glycogen Degradation II	0.53	0.364	2	PGM2,PGM3,PYGL,TYMP
Methionine Degradation I (to Homocysteine)	0	0.2	2	FTSJ1,PRMT1,PRMT5,SUV39H2

## Sheet: Nonlesional_UR
Upstream Regulator	Expr Log Ratio	Molecule Type	Predicted Activation State	Activation z-score	p-value of overlap	Target Molecules in Dataset
PTGER2		G-protein coupled receptor	Activated	5.039	4,69E-11	APP,ASPM,AURKA,BUB1B,CCNA2,CCNB2,CDKN3,CENPE,CENPF,CEP55,CKAP2L,DEPDC1,ECT2,KIF20A,KIF2C,MELK,MKI67,NOS2,PBK,PLK1,PRC1,RACGAP1,STIL,TIMP4,TPX2,TTK
TNF		cytokine	Activated	4.838	5,19E-04	ACACA,ADGRG6,AGFG2,AGT,AMPD3,APBA3,APP,BCL2L1,BTN3A3,BUB1B,C5,CARD16,CARD6,CASP1,CASP10,CASP3,CCL11,CCL28,CCND1,CCND2,CCNE1,CD207,CD209,CD274,CD55,CDC25C,CDC42EP4,CDKN2A,CFB,CFTR,CHST4,COL15A1,CRY1,CTSS,CTTN,CXCL1,CXCL6,DMBT1,EHF,EMCN,EMP2,ETS2,FAS,FLT1,FMO1,FOXO4,FUT3,GBP1P1,GBP2,GBP4,GNAI2,GPX4,GRN,GSTP1,HIF1A,HMGN3,HMMR,HSP90B1,ID3,IDH2,IFNE,IGFBP4,IGFBP5,IGKC,IL15RA,IRF1,IRF5,ITGA2,ITGB1,ITGB…
IL1B		cytokine	Activated	4.462	9,97E-04	AMPD3,ANKH,APOL6,APP,BCL2L1,BMF,C19orf25,CASP10,CASP3,CCL11,CCL28,CCNJ,CD274,CD55,CFB,CFTR,CTSS,CXCL1,CXCL6,CYP2B6,EHF,EIF4EBP1,ETS2,FAS,FLT1,GBP2,GNAS,GRN,HIF1A,HMGA1,ID3,IGFBP4,IGFBP5,IL15RA,IL6R,IRF1,ITGB1,JUND,KDR,KLF10,LCN2,LTA,mir-21,mir-9,MMP1,MT2A,MUC1,MUC4,NAMPT,NFKBIZ,NOS2,NQO1,P4HB,PFKP,PIGR,PLA2G4A,PLD3,PRDM1,PSMB8,PSME2,RARA,RXRA,SAA2,SLC10A2,SLC11A2,SMAD7,SOD2,STAT1,STAT6,TAP2,TERC,…
Vegf		group	Activated	4.349	6,14E-11	ACKR4,ADGRF5,AGFG2,AHR,APOM,AURKA,BUB1,BUB1B,CASP1,CASP3,CCNF,CDC14A,CDC20,CDC25A,CDC25B,CDC25C,CDKN2A,CDKN3,CENPF,CNTFR,CRABP1,CRY1,CXCL1,DTYMK,EHF,EMCN,EMP2,FAS,FLT1,FOXM1,GH1,HIF1A,HMMR,IGFBP4,IL15RA,IRF1,ITGA2,ITGB1,KDR,KIF20B,KIF2C,LCN2,LPAR1,LYN,MELK,MID1,mir-21,MKI67,MT1G,NAB2,NAMPT,NDC80,PLK1,PRC1,RAC1,RNF187,SSTR1,STIL,TBC1D8,TMC7,TNFRSF11A,TNFSF15,TPX2,TRAIP,TTK,VEGFB,VWF,XDH
IL1A		cytokine	Activated	3.993	2,83E-03	APP,BCL2L1,BTN3A3,CCL11,CD274,CXCL1,CXCL6,CYP2B6,FAS,HSD11B2,HSD3B1,IGFBP5,IRF1,ITGB1,LCN2,MMP1,MT2A,NFKBIZ,NOS2,PDZK1IP1,PLA2G4A,SAA2,SOD2,SSTR1,WNT5A
NFkB (complex)		complex	Activated	3.961	7,69E-05	ABCG1,ADAMTS9,AGT,AHR,APP,BCL2L1,CAMK2D,CAPNS1,CASP1,CCL11,CCNB1,CCNB2,CCND1,CCND2,CD274,CD7,CDC25B,CFB,CFTR,CXCL1,CXCL6,DMBT1,EHF,ELL2,FAS,GBP2,GNAS,HIF1A,IFNE,IGKC,IL15RA,IRF1,IRF3,ITGB1,KCND3,KDR,LCN2,LTA,mir-21,mir-9,MMP1,MST1R,NAMPT,NCOA7,NFKBIZ,NOS2,PLK1,PRDM1,RUNX1,SENP2,SLC11A2,SMAD7,SOD2,SOX5,SPIB,TAP1,TAP2,TRPC6,WNT5A
IFNG		cytokine	Activated	3.936	2,06E-07	ADAMTS9,AGT,AHR,APOL6,APP,ARPP19,BCL2L1,BMF,BTN3A1,BUB1,BUB1B,C2,CARD6,CASP1,CASP10,CASP3,CCL11,CCL28,CCNA2,CCND1,CCND2,CD209,CD274,CD55,CDC20,CDC25A,CDC25B,CDKN2A,CFB,CFTR,CKAP5,CRABP1,CTSD,CTSS,CXCL1,CXCL6,DUOX2,DUOXA2,EHF,ETS2,ETV7,FAAH,FAS,FCGR3A/FCGR3B,FLT1,FTL,FZD1,GBP2,GBP4,GBP7,GNAI2,GNAS,GSTP1,H2BC8,HIF1A,HMGA1,HSD17B4,HTRA1,IFITM3,IGFBP4,IL15RA,IL6R,IRF1,IRF3,IRF5,ITGB1,JAK2,JUND,KDR,KI…
EGF		growth factor	Activated	3.864	7,65E-08	ACSL4,ACTN1,ARF6,AURKA,B4GALT5,BCL2L1,BRCA1,CASP1,CASP3,CCNB1,CCND1,CCND2,CCNE1,CD274,CDC25C,CDKN2A,CLDN3,CLDN8,CTSD,CXCL1,CXCL6,CYP2B6,DGKD,DVL2,E2F3,ENAH,ETS2,EZR,FLT1,FUT3,GAK,GSTA4,GSTP1,HIF1A,IDS,IGFBP4,IGFBP5,ITGA2,ITGB1,JUND,KLF10,LCN2,let-7,MAP3K5,MMP1,MST1,MUC1,MUC4,NEXN,NFE2L1,NOS2,PBK,PTTG1,RAC1,RUNX1,RXRA,S100A11,SPRY4,STAT1,TGFA,VAMP2,VCL
CSF2		cytokine	Activated	3.773	4,34E-07	ABCG1,ANLN,AOC1,ATP6V0D2,AURKA,BCL2L1,BUB1,BUB1B,CARD16,CARD6,CASP1,CASP3,CCNA2,CCNB1,CCND1,CCND2,CCNF,CD207,CD209,CDC20,CDCA2,CENPE,CXCL1,EXO1,FAS,FLT1,FOXM1,HIF1A,ID3,IFITM3,IRF5,JAK2,KNTC1,let-7,LTA,MCM6,mir-21,MKI67,MMP1,MNS1,MYB,NAB2,NOS2,PLK1,PRC1,PTK2B,RACGAP1,RARA,SKA3,SLC11A2,SOD2,SREBF2,TICRR,TNFRSF10D,TNFRSF11A,TNFSF15,TOP2A,TPX2
FGF2		growth factor	Activated	3.759	4,75E-02	BCL2L1,CCND1,CCND2,CCNE1,CDC25A,CHRM3,CXCL6,FAS,FLT1,FOXO4,FUT3,GPNMB,HIF1A,HMGA1,ID3,IFNE,IGFBP4,IGFBP5,ITGB1,KDR,MKI67,MMP1,NOS2,PTTG1,RUNX1,SHBG,SPINK1,SPRY4,TAT,TOP2A,VWF,WNT5A
AREG		growth factor	Activated	3.712	1,18E-08	ARHGAP11A,BCL2L1,CCNA2,CCNB1,CCNB2,CCND1,CCNF,CDC20,CENPF,EMC10,FOXM1,H2BC8,IQGAP3,KIF14,KIF20A,MKI67,MMP1,PLK1,PRC1,RUNX1,TOP2A
HGF		growth factor	Activated	3.602	5,42E-10	ACKR4,ADGRF5,AHR,AURKA,BCL2L1,BUB1,BUB1B,CA9,CASP1,CASP10,CCND1,CCNF,CDC14A,CDC20,CDC25A,CDC25B,CDC25C,CDKN2A,CDKN3,CENPF,CNTFR,CRY1,CYP2B6,DTYMK,EHF,EMP2,ESS2,FEN1,FLT1,FOXM1,GAK,GH1,HDAC5,HMMR,IGFBP4,IL15RA,ITGA2,ITGB1,KIF20B,KIF2C,KRT18,LCN2,LTA,MELK,MID1,MKI67,MMP1,NAB2,NAMPT,NDC80,NOS2,PLK1,PRC1,PTTG1,RAC1,SOD2,SSTR1,STIL,TBC1D8,TGFA,TNFSF15,TPX2,TRAIP,TTK
CD40LG		cytokine	Activated	3.52	3,83E-03	AHR,ASCC3,BCL2L1,CASP1,CBX3,CD207,CDC25B,CLUH,CXCL1,FAS,FLT1,HIF1A,ID3,IRF1,JAK2,JUND,LTA,mir-21,MPHOSPH9,MT1E,MT1G,MT1H,MT2A,NAMPT,NINJ1,NOS2,PRDM1,PSMB8,PSME2,SOD2,STAT1,TAP1,TAP2,TNFRSF11A,WNT5A,ZNF195
VEGFA		growth factor	Activated	3.322	2,16E-04	CASP3,CCND1,CCNE1,CD55,CDC25C,CDKN2A,CST3,CTSS,CXCL6,DENND2B,E2F3,ETS2,FLT1,HIF1A,ID3,IGFBP4,IGFBP5,ITGA2,ITGB1,KDR,LIPE,MKI67,MMP1,NOS2,PNPLA2,PRKCA,RGS5,RUNX1,SLC25A6,SOD2,TBC1D8,TRPC6,UNC5B
OSM		cytokine	Activated	3.294	1,65E-07	ABCG1,ADGRG6,AHR,AKR1C1/AKR1C2,AMPD3,ANXA3,ARF6,CASK,CBX3,CCL11,CCND1,CCND2,CDC42EP4,CRY1,CXCL1,CXCL6,CYP4F3,DNM1L,EIF4EBP1,ETS2,EXOSC10,GBP2,GPNMB,HIF1A,HSD11B2,IL15RA,IL6R,IRF1,KLF10,LCN2,LRRFIP1,MKNK2,MMP1,MT1X,MT2A,NAMPT,NOMO1 (includes others),NOS2,PDZK1IP1,PIGR,PLA2G4A,PPP3CC,PRDM1,PREP,PSMB8,RAD23A,RUNX1,SORD,SRPK1,STAT1,TAP1,TAP2,TAT,TNFRSF11A,TOP2A,TPX2,TRRAP,TSTA3,TUBGCP2,TYRO3,USP46,WN…
E2f		group	Activated	3.112	3,89E-09	BRCA1,CCNA2,CCNB1,CCNE1,CDC25A,CDC25C,CDKN2A,CENPO,DLEU2,DROSHA,DUOX2,H2AC11,H3C2,HIF1A,ITGB1,KNTC1,MCM10,MCM6,MYB,OIP5,PGRMC1,SKA2,TCF3,TPX2,TTK,UXT
ERK		group	Activated	3.042	6,58E-03	ACTN1,ADGRG6,AGT,BCL2L1,BMF,CCND1,CCNE1,CTTN,CXCL1,CXCL6,EZH2,FAS,HMGA1,KLF10,KRT18,LAMB1,LCN2,mir-21,MMP1,MUC1,NFKBIZ,PRDM1,STAT1,TGFA
NR3C1		ligand-dependent nuclear receptor	Inhibited	-2.951	4,02E-02	ABHD2,ACTN1,AGT,APOL3,APP,ARRB2,BCL2L1,BMF,BRCA1,CARD6,CASP10,CCAR1,CCND1,CKAP2,DPF2,DPP7,EDN2,ENC1,GBP2,GSTP1,HSD11B2,IL15RA,IRF1,ITGB6,JUND,KLF13,MAX,MKNK2,MMP1,MT2A,NAMPT,NOS2,NQO1,PIGR,PIK3R3,PLA2G4A,PNPLA2,PPP3CC,PTK2B,RAB11A,RAPGEF4,RBMS2,SEMA3C,SERINC3,SGPP1,SLC10A2,STAT6,TAT,TIMP4,VIPR1,WNT5A
CD3		complex	Activated	2.942	1,41E-04	AHR,BCL2L1,C2,CASP3,CCND1,CCND2,CCNE1,CD274,CD8B,CDC25A,CENPF,CHRNA5,COPB2,ETS2,FAS,FMO3,FTL,GNAS,GOLGB1,HIF1A,HSP90B1,ID3,ID4,IGFBP5,IL15RA,IL2RG,IRF1,JAK2,LTA,LYN,MST1,MT1G,MT1H,MTHFD2,NAMPT,NOS2,ORAI3,P4HB,PDE4D,PDIA4,PKLR,PNP,PREP,PSAP,RAB8A,RHOC,RXRA,S100A11,SCGN,SEC14L1,STAT1,STRN3,TCF3,TERF2,TNFRSF11A,TOP2A,TRIM25,TSTA3,VIPR1
IFNB1		cytokine	Activated	2.91	3,99E-05	ANXA5,APOL2,APOL3,APOL6,BCL2L1,BTN3A3,CARD6,CASP1,CASP3,CD274,CXCL6,GBP2,GBP4,GBP7,GPC4,HMGB2,IRF1,IRF3,LAMB1,MCM10,MCM6,mir-21,NOS2,NUB1,PHLDB2,PKP2,PRDM1,SREBF2,STARD4,STAT1,VCL,ZDHHC14
Ifn		group	Activated	2.906	3,18E-02	FAS,HIF1A,IFITM3,IL15RA,IRF1,IRF3,LCN2,NOS2,NUB1,STAT1,TAP1,XDH
PDGF BB		complex	Activated	2.82	3,59E-02	ARAF,BRCA1,CCND1,CCNE1,ETS2,FLT1,FMO1,FZD1,GBP2,ID3,IGFBP4,ITGB1,KLF10,MCM6,MMP1,MYH1,NAMPT,NEXN,NOS2,PFN2,RFC5,SNURF,SOD2,UCK1,UNC5B,XDH
TLR4		transmembrane receptor	Activated	2.745	1,15E-02	APP,BCL2L1,CCND2,CD274,CERS2,CERS5,CFB,CXCL6,DUOX2,FAS,GBP2,HTRA1,IDH2,IFITM3,IFNE,IL15RA,IRF1,IRF3,LCN2,LTA,mir-21,mir-9,MMP1,NFKBIZ,NOS2,PRDM1,RAC1,RUNX1,RXRA,SAP30,SOD2,STAT1
CASR		G-protein coupled receptor	Activated	2.699	6,37E-06	ANLN,BCL2L1,BUB1B,CCNB1,CCND1,CCND2,CDC20,CENPS/CENPS-CORT,CYP2B6,EZH2,FEN1,GATA4,GNAI2,IGFBP5,NDC1,PDLIM2,PRC1,PTTG1,RAC1,RAPGEF1,TPX2,VCL
Jnk		group	Activated	2.651	4,38E-03	AGT,ANXA5,APP,BCL2L1,BMF,BRCA1,CASP3,CCL11,CCND1,CCNE1,CD209,CD55,CXCL6,FAS,JUND,mir-21,MMP1,NOS2,NQO1,RARA,RXRA,SOD2
ESR1		ligand-dependent nuclear receptor	Activated	2.621	9,98E-07	ABHD2,ACACA,ADGRG6,AGT,ANLN,ANXA3,AP1M1,ARAF,ASPM,ATP11A,AURKA,BCL2L1,BRCA1,BUB1,BUB1B,C5,CASP10,CCAR1,CCNA2,CCNB1,CCND1,CCNE1,CD55,CDKN2A,CDKN3,CEMIP2,CENPE,CENPF,CENPU,CEP70,CIT,CLDN8,CLSPN,CTSD,CTSS,CXCL1,CYFIP2,DIAPH3,DYNC1I2,DYRK2,ENAH,FAP,FAS,FOXM1,FOXO4,GNAS,GOLM1,HFE,HIF1A,HIP1R,HPS1,HSD17B4,HSP90B1,HTRA1,ICA1,IFITM3,IGFBP4,IGFBP5,IRF1,IRF5,JAK2,JUND,KIF13A,KIF20A,KIF23,KLF3-AS1,KNL1,LAMB…
IL2		cytokine	Activated	2.588	2,88E-02	AHR,ARHGAP11A,BCL2L1,CAMK2N1,CARD6,CASP1,CASP3,CCL11,CCND1,CCND2,CCNE1,CD274,CDC25A,CLSPN,CYP2B6,FAS,FCGR3A/FCGR3B,GRN,H1-2,HSP90B1,IGFBP4,IL2RG,IRF1,ITGA2,ITGB1,JAK2,JUND,KLF13,LTA,MKI67,MYB,NAB2,NOS2,PIK3R3,PLA2G10,PLCB1,PLK1,PNP,PRDM1,PROS1,RHOC,RREB1,RXRA,SPRED2,TNFRSF10D,TNFRSF11A
cytokine		group	Activated	2.585	1,26E-02	APP,BCL2L1,BMF,CCND1,CCNE1,CD209,CXCL1,FAS,HIF1A,IRF1,LIPG,MMP1,NOS2,SAA2,SOD2,VWF
IL6		cytokine	Activated	2.565	6,51E-08	ACVR1,AGT,AHR,APP,BCL2L1,BUB1,BUB1B,CASP1,CASP3,CCL11,CCNA2,CCNB1,CCNB2,CCND1,CCNE1,CD209,CD274,CDC20,CDC25C,CDKN2A,CDKN3,CENPE,CST3,CXCL1,CXCL6,CYP2B6,ETS2,EXO1,EZH2,FAS,FOXM1,GBP2,GINS1,GSTA4,HFE,HIF1A,IFITM3,IGFBP4,IGFBP5,IL2RG,IL6R,IRF1,ITGB1,ITLN1,JAK2,JUND,KDR,KIF2C,KRT18,LCN2,let-7,mir-21,MKI67,MMP1,MUC1,MYB,NAMPT,NOS2,OIP5,PCLAF,PRDM1,PSMB8,PSME2,PTTG1,REG1A,ROR1,SAA2,SENP2,SMAD7,SOD2,STA…
Akt		group	Activated	2.485	8,77E-03	APP,ATP5F1A,B4GALT5,BCL2L1,BMF,BRCA1,CCND1,CCND2,CD164,CD274,CLPTM1,CTSD,EZH2,FAS,FOXM1,HIF1A,LCN2,MAN2A2,MGAT4B,MT1X,MT2A,MUC1,MYB,NOS2,PLA2G4A,PODXL,POMT1,PTTG1IP,SLC6A14,SOD2,STEAP4,TMEM259,TNFRSF11A
26s Proteasome		complex	Activated	2.456	9,94E-03	AHR,ATP6V0D2,CCNA2,CDC25A,CENPE,CLCN7,CTSD,EXO1,HMGB2,HSD3B1,KIF23,PRKCA,PSAP,STAT1,TOP2A,WBP2
IL5		cytokine	Activated	2.441	1,64E-03	ALDOC,AOC1,BCL2L1,CCND2,CCNE1,CD55,CHMP1A,CKAP4,CRELD2,CRIP1,EIF4EBP1,ELL2,FAS,GBP2,GBP4,GBP7,HIF1A,HMMR,HSP90B1,IL2RG,IL6R,ITGB6,LMNB1,LTA,NOS2,PFKP,PRDM1,RPN1,SAP30
IL4		cytokine	Activated	2.421	2,13E-05	ABCA2,ACSL4,AGFG2,AHR,ALDOC,ARNTL2,ASCC3,BCL2L1,CASP3,CBX3,CCL11,CCND1,CCND2,CCNE1,CD209,CD274,CD55,CKAP4,CKAP5,CLUH,COL6A3,CRIP1,CTNNA1,CXCL1,CXCL6,CYB561A3,DUOX2,DUOXA2,DYNC1H1,EVI5,FAAH,FAS,FCGR3A/FCGR3B,FLT1,GALK2,GBP2,GBP7,GPX4,HRH1,HSD3B1,ID3,IFITM3,IGFBP4,IL15RA,IRF1,IRF5,ITGA2,ITGB1,JAK2,JUND,LDLRAD3,LIPG,LTA,MAP3K5,mir-21,MKI67,MMP1,MPHOSPH9,MUC1,MYOF,NAB2,NOMO1 (includes others),NOS2,PC…
RARA	-0.29	ligand-dependent nuclear receptor	Activated	2.345	1,95E-04	ABHD2,ACACA,ACACB,APOM,ASPM,BMP8A,C5,CCNA2,CCND1,CD7,CDKN3,CENPF,CENPU,CTSS,ELL2,ENAH,GATA4,HOXA5,HOXB7,IL6R,IRF1,KIF23,KLF3-AS1,KNL1,LAMB1,mir-21,NAV2,NCAPG,NR2C1,PBK,PTTG1,RARA,RTP4,RUNX1,SIPA1L1,STAT1,UBE2T
IL17A		cytokine	Activated	2.345	1,01E-02	APBA3,BCL2L1,CCL11,CCND1,CD274,CTTN,CXCL1,CXCL6,DUOX2,FAS,FMO1,GBP2,LCN2,MMP1,MYO6,NFKBIZ,NOS2,PODXL,PRDM1,STEAP4,TGFA,TIMP4,TNFRSF11A,VWF
PI3K (complex)		complex	Activated	2.248	4,97E-03	ADIPOR1,APOA5,BCL2L1,CASP3,CCNB1,CCND1,CCND2,CCNE1,CD274,CD55,CTSD,GSTP1,HIF1A,ITGB1,KDR,LCN2,MAP3K5,MMP1,MT2A,MTHFD2,MUC4,NOS2,NQO1,PIN1,PLA2G4A,PRDM1,TNFRSF11A,TRIM25
Pkc(s)		group	Activated	2.218	1,32E-02	AHR,APP,BCL11B,BCL2L1,CCAR1,CD55,FAS,HIF1A,HSP90B1,ITGB1,MAP3K5,mir-21,MMP1,NOS2,NQO1,OVOL1,P4HB,PDIA4,PRKCA,RARA,TNFRSF11A
IL22		cytokine	Activated	2.218	1,48E-02	ABCG1,BCL2L1,CCND1,CD274,CXCL1,CXCL6,DMBT1,LCN2,MMP1,MUC1,MUC4,NOS2,RAB7A,SOD2
NRG1		growth factor	Activated	2.202	1,47E-03	ACTN1,BCL2L1,BRCA1,CASP3,CCND1,CCND2,CCNE1,CDC20,CHCHD3,COL6A3,CXCL6,EMP2,GATA4,GPI,HIF1A,HMGA1,HMMR,HOXD3,IRF3,JUND,MST1,PKLR,RUNX1,SHBG,SHCBP1,TOP2A,VCL,VEGFB
Hedgehog		group	Activated	2.2	2,20E-02	CCNA2,CCND1,CCND2,CDKN2A,FOXM1,GATA4,HOXA5
AR		ligand-dependent nuclear receptor	Activated	2.09	1,95E-05	ABCG1,ATP5F1A,BCL2L1,BMF,BUB1,BUB1B,CCL11,CCNA2,CCND1,CDC25B,CDC25C,CDKN2A,CENPE,CIT,CKAP4,CLDN3,DEPDC1,DNM1L,EDN2,ELK4,EPPK1,ETS2,FEN1,GSTP1,HIF1A,HSD3B1,IGFBP5,ITGA2,KIF2C,KIF4A,KNTC1,let-7,MECOM,mir-21,MT1X,MTHFD2,MUC1,MYB,PBK,PCBD1,PIGR,PLK1,PLS3,PRKCA,PROS1,SHBG,SORD,SPINK1,STAT1,TAT,TPD52L1,TPX2,TRIM25,VCL
Alpha catenin		group	Inhibited	-2.065	1,64E-02	ADAMTS2,BCL2L1,COL15A1,COL6A3,CXCL6,FMNL2,IGFBP4,IL2RG,IRF1,LYN,NFKBIZ,RHOC,STEAP4
CD28		transmembrane receptor	Activated	2.059	4,66E-02	AHR,BCL2L1,C2,CASP3,CCND1,CCND2,CCNE1,CD274,CENPF,CHRNA5,GBP2,GOLGB1,IGFBP5,IL15RA,IRF1,LTA,NAMPT,ORAI3,PDE4D,PKLR,PNP,PRDM1,RHOC,STAT6,STRN3,TNFRSF11A,TSTA3,VIPR1
VEGFC		growth factor	Activated	2	6,52E-03	CTTN,ITGB1,KDR,NOS2
Cathepsin		group	Inhibited	-2	4,92E-05	CCND1,CCND2,CCNE1,MKI67

## Sheet: Lesional_UR
Upstream Regulator	Expr Log Ratio	Molecule Type	Predicted Activation State	Activation z-score	p-value of overlap	Target Molecules in Dataset
TNF		cytokine	Activated	8.856	1,32E-22	A2M,AATK,ABCA1,ABCC1,ABCC2,ABCG2,ACACA,ACADM,ACADS,ACE,ACSL1,ADAM17,ADAMTS4,ADAMTS5,ADGRG6,ADM,ADRB1,AGFG2,AGT,AICDA,AK2,ALCAM,ANGPT2,ANGPTL4,ANK3,ANXA1,APAF1,APBA3,APC,APOA1,APOL1,APP,AQP1,AQP3,AQP7,AQP9,ARF4,ARHGAP18,ARHGAP23,ARID5B,ARL6IP5,ARRDC3,ASCL2,ATP1A1,ATP2B1,B2M,B4GALNT1,B4GALT1,BACE1,BCKDHB,BCL2L1,BCL2L11,BCL2L13,BCL6,BDKRB2,BGN,BHLHE40,BID,BIK,BIRC3,BIRC5,BLVRA,BMP2,BMP6,BST2,BTG1,BT…
IFNG	0.945	cytokine	Activated	8.687	1,69E-21	A2M,ABCA1,ABCB1,ABCC1,ABCD3,ACE,ACLY,ACSS1,ADA2,ADAM17,ADAMTS9,ADGRG1,ADM,ADRA2A,AGT,AHR,AIF1,ALOX12,ALPL,ANGPTL4,APOL1,APOL6,APP,AQP1,AQP11,AQP9,ARG2,ARL6IP5,ATP1A1,AUTS2,B2M,BACE1,BACH1,BACH2,BATF2,BCL2L1,BCL2L11,BID,BIRC3,BMF,BMP6,BRCA2,BST1,BST2,BTG1,BTN3A1,BTN3A2,BUB1,BUB1B,C1R,C2,C5AR1,CALB1,CALHM6,CARD17,CARD6,CASP1,CASP10,CASP5,CASP8,CAT,CCL11,CCL2,CCL20,CCL23,CCL26,CCL28,CCL3,CCL8,CCN2,C…
IL1B	3.121	cytokine	Activated	8.495	8,18E-12	A2M,ABCC2,ABCD3,ABCG2,ACE,ACHE,ACP3,ADAMTS1,ADAMTS4,ADAMTS5,ADM,AIF1,ALPL,ANGPTL4,ANKH,ANXA1,APOL6,APP,ARL6IP5,ATP1A1,B2M,BACE1,BCL2L1,BCL6,BGN,BIRC3,BMF,BMP2,BTRC,C19orf25,C1R,CALB1,CASP10,CAT,CCL11,CCL2,CCL20,CCL28,CCL3,CCL8,CCN2,CCNJ,CCR1,CCR2,CCR5,CD14,CD274,CD40,CD55,CD80,CD82,CD86,CDKN1A,CEBPA,CEBPB,CEBPD,CFB,CHI3L1,CHST6,CLEC14A,CNR2,COL1A1,CSF2RB,CTSB,CTSS,CTSZ,CXCL1,CXCL10,CXCL11,CXCL16,…
CSF2		cytokine	Activated	8.299	4,03E-21		ABCA1,ABCG1,ACE,ADA,ADAM17,ADGRE5,AKR1A1,ANLN,ANXA1,AOC1,APAF1,AURKA,BAD,BCL2L1,BCL2L11,BID,BIRC3,BIRC5,BUB1,BUB1B,C5AR1,CARD16,CARD6,CASP1,CCL2,CCL23,CCL3,CCNA2,CCNB1,CCND1,CCND2,CCND3,CCNF,CCR1,CCR2,CCR5,CD14,CD1C,CD24,CD276,CD40,CD63,CD80,CD86,CDC123,CDC20,CDCA2,CDCA8,CDK1,CDKN1A,CDKN2B,CENPE,CFH,CHAF1A,CHAF1B,CLEC4E,CLEC6A,CLEC7A,CSF2RA,CSF2RB,CTLA4,CTSC,CXCL1,CXCL10,CXCL2,CXCL3,CXCL8,CYP4F2,…
Interferon alpha		group	Activated	7.497	7,14E-11	ADA2,ADAR,ANKRD10,ANXA5,APOL1,APOL2,APOL3,AQP3,AUTS2,B2M,BCL2L1,BCL2L13,BCL6,BST2,C3AR1,CASP1,CASP8,CCL2,CCL3,CCND1,CCND2,CCND3,CCR1,CCR5,CD1D,CD274,CD40,CD80,CD86,CDC25A,CDKN1A,CGAS,CH25H,CHMP5,CSF2RB,CTH,CXCL1,CXCL10,CXCL11,CXCL2,CXCL3,CXCL5,CXCL8,CXCL9,CYP3A4,DAXX,DDIT4,DEFB1,EIF1,EPSTI1,F3,FAS,FASN,FBXO6,GBP2,GBP5,GBP6,GLS,GNA15,GPR180,GZMB,HELZ2,HLA-C,HLA-F,HLA-L,ICAM1,IDO1,IFI16,IFI35,IFI44…
IL6	1.586	cytokine	Activated	7.052	3,99E-16	A2M,ABCA1,ABCC1,ABCC2,ABCG2,ACVR1,ACVR2A,ACVRL1,ADAMTS1,ADAMTS4,ADAMTS5,ADGRE5,ADGRL2,ADM,AGT,AHNAK,AHR,ANXA1,APOA1,APP,BCL2L1,BCL2L11,BCL6,BGN,BIRC5,BMP2,BMP6,BST2,BUB1,BUB1B,BUB3,C5AR1,CALCR,CAPRIN1,CASP1,CCL11,CCL2,CCL20,CCN2,CCNA2,CCNB1,CCNB2,CCND1,CCNE1,CCR1,CCR2,CCR5,CD14,CD274,CD40,CD68,CD80,CD82,CD86,CDC20,CDC25C,CDC45,CDC6,CDK1,CDK2,CDKN1A,CDKN2A,CDKN2B,CDKN3,CEBPA,CEBPB,CEBPD,CENPE,CES2…
IL1		group	Activated	6.908	1,76E-05	ABCG2,ACACA,ADAM17,ADAMTS1,ADAMTS4,ADAMTS5,AHR,APOC3,APP,BHLHE40,BMP2,C2,CASP1,CBR3,CCL2,CCL20,CCL23,CCL3,CD40,CD55,CD59,CDKN1A,CEACAM6,CEBPD,CFB,CHI3L1,CLEC7A,COL1A1,CSF2RB,CTSB,CTSC,CTSL,CXCL1,CXCL10,CXCL11,CXCL2,CXCL3,CXCL5,CXCL8,CXCL9,CYP17A1,CYP2B6,EDN1,EGR1,F3,FAS,FGF7,FPR1,FTH1,FZD5,GJA1,GLS,HGF,HIF1A,ICAM1,IDO1,IFNG,IL1B,IL1R1,IL1R2,IL1RN,IL6,INHBA,IRF1,IRF4,JUN,KITLG,KYNU,LAMB1,LIPC,LRAT…
Alpha catenin		group	Inhibited	-6.819	1,22E-08	ADAMTS1,ADAMTS12,ADAMTS2,ADAMTS4,ADAMTS5,BCL2L1,BGN,BIRC3,CDH11,COL15A1,COL1A1,COL1A2,COL3A1,COL5A1,COL5A2,COL6A3,CTSB,CXCL10,CXCL2,CXCL6,EGFL6,ELK3,ENG,FMNL2,FSTL1,IGFBP2,IGFBP7,IL1B,IL2RG,IL6,IRF1,ITGA5,LAMA2,LAMA4,LUM,LYN,LYZ,MMP12,MMP19,MMP2,MYC,NFKBIZ,PLAU,PTGS2,RELB,RHOC,RHOJ,S100A8,S100A9,SELE,SOCS3,STEAP2,STEAP4,TGM2,TIMP1,TNFAIP2,TNFAIP6,ZEB2,ZYX
NFkB (complex)		complex	Activated	6.771	9,82E-10	A2M,ABCB1,ABCD3,ABCG1,ADAMTS9,ADM,ADRA2A,AGT,AHR,AICDA,ANXA13,APP,AQP1,B4GALT1,BACE1,BAD,BCL2L1,BID,BIRC3,BIRC5,BLVRA,BMP2,C1R,CALB1,CASP1,CASP8,CBR3,CCL11,CCL2,CCL20,CCL3,CCL8,CCN1,CCN2,CCNB1,CCNB2,CCND1,CCND2,CCR2,CD274,CD40,CD80,CD82,CD86,CDC25B,CDKN1A,CEBPB,CEBPD,CFB,CLEC4E,COL18A1,COL1A2,CRADD,CXCL1,CXCL10,CXCL11,CXCL2,CXCL3,CXCL5,CXCL6,CXCL8,CXCL9,CYLD,CYP3A4,DAXX,DBP,DDIT3,DMBT1,DUSP5,DVL3…
OSM	0.887	cytokine	Activated	6.748	1,34E-16	A2M,AADAC,ABCA1,ABCC1,ABCC4,ABCC8,ABCG1,ACAA1,ACE,ADAM17,ADAMTS1,ADAMTS4,ADAMTS5,ADGRG6,AHR,ANGPT2,ANXA1,ANXA2,ANXA3,AQP7,AQP9,ARF6,ARL4A,ATP13A3,ATP9A,B2M,BHLHE40,C1R,C1S,C4BPA,CAT,CBX3,CCL11,CCL2,CCL20,CCND1,CCND2,CD24,CDA,CDC42EP4,CDH3,CDKN1A,CDSN,CEBPA,CEBPD,CH25H,CHI3L1,CIZ1,CLEC2B,CLPP,COL1A1,COL1A2,COL3A1,CPM,CTSL,CXCL1,CXCL10,CXCL2,CXCL3,CXCL5,CXCL6,CXCL8,CYP4F3,DCTN1,DENND5A,DHRS3,DHRS7,…
IL1A	1.574	cytokine	Activated	6.712	7,03E-09	ABCC2,ADAMTS1,ADAMTS4,ADAMTS5,APP,BCL2L1,BIRC3,BTN3A3,CA2,CCL11,CCL2,CCL20,CCL3,CCL8,CCN1,CCR2,CD274,CD40,CD80,CD86,CDKN1A,CTSK,CXCL1,CXCL10,CXCL2,CXCL3,CXCL5,CXCL6,CXCL8,CYP17A1,CYP2B6,CYP3A4,DPP4,FAS,FGF2,FGF7,FTH1,GNB4,HSD11B2,HSD3B1,HSPG2,ICAM1,IER3,IFNG,IFNGR2,IGFBP5,IL1A,IL1B,IL1R2,IL1RN,IL32,IL6,INHBA,IRF1,ITGA5,ITGAV,ITGB1,ITGB3,JUN,JUNB,KITLG,LCN2,LGALS9,MCAM,MMP1,MMP10,MMP12,MMP14,MMP2,…
Vegf		group	Activated	6.31	5,07E-17	A2M,ABCB1,ACE,ACKR4,ADAM10,ADAM15,ADAMTS1,ADGRF5,ADGRG1,ADGRL2,AGFG2,AHR,ANGPT2,ANGPTL2,ANGPTL4,APAF1,APLNR,APOM,ARHGAP18,ARHGAP23,AURKA,AURKB,BCL2L11,BIRC5,BMP2,BUB1,BUB1B,CA2,CALB1,CALCRL,CASP1,CASP8,CCN1,CCNE2,CCNF,CD40,CD93,CDC14A,CDC20,CDC25A,CDC25B,CDC25C,CDC45,CDC6,CDH5,CDK1,CDK2,CDKN2A,CDKN3,CENPF,CHI3L1,CLDN1,CNTFR,CPA3,CRABP1,CSGALNACT1,CXCL1,CXCL10,CXCL11,CXCL8,CXCR2,CYP4A11,CYYR1,DBF4…
IFNL1		cytokine	Activated	6.12	1,11E-06	APOL6,BST2,CD40,CD80,CXCL10,CXCL11,CXCL8,CXCL9,DDX60,DDX60L,F2R,GBP5,GPATCH11,HLA-C,IFI35,IFI44,IFI44L,IFIH1,IFIT3,IFIT5,IFITM1,IFITM2,IFITM3,IL6,IRF9,LAMP3,MLKL,OAS2,OAS3,OASL,PHF11,PLSCR1,PML,PSMB9,RTP4,SAMD9,SLC15A3,STAT1,STAT2,TRIM22,UBE2L6,USP18,XAF1
AGT	-0.944	growth factor	Activated	5.967	2,40E-09	ACE,ACE2,ADAM17,ADAMTS2,ADAMTS4,ADAMTS5,ADD3,ADIPOR1,ADM,AGT,ALOX12,AMY2B,ANGPT2,ANGPTL2,ANK3,ANO1,ANXA1,ANXA3,ARHGEF11,ARID1B,ARID3A,ASL,ASPM,ATP1A1,ATP2B1,BACH1,BDKRB2,BGN,BHLHE40,BMP2,BMP6,BRCA1,BUB1,C5AR1,CALR,CASP8,CAT,CBS/CBSL,CCL2,CCL8,CCN2,CCN4,CCNB1,CCNB2,CCND1,CCND2,CCND3,CCNE1,CCNE2,CCNF,CCR2,CCR5,CD14,CD68,CD86,CDC20,CDC25A,CDH5,CDK1,CDKN1A,CDKN2A,CELA2A,CENPE,CFI,CILP,CIT,CLGN,CLPS,C…
HGF	1.093	growth factor	Activated	5.865	3,12E-16	A2M,ABCG2,ACKR4,ADAMTS1,ADGRF5,ADGRG1,ADGRL2,AHR,ANGPT2,ANGPTL2,ANGPTL4,ANK3,APAF1,AURKA,AURKB,BCL2L1,BIRC3,BIRC5,BMP2,BUB1,BUB1B,CA9,CALCR,CALCRL,CASP1,CASP10,CASP8,CCL2,CCL26,CCN1,CCN2,CCND1,CCNE2,CCNF,CD40,CD93,CDC14A,CDC20,CDC25A,CDC25B,CDC25C,CDC45,CDC6,CDK1,CDK2,CDKN1A,CDKN2A,CDKN2B,CDKN3,CENPF,CGRRF1,CITED2,CNBP,CNTFR,COL1A1,COL1A2,COL3A1,COL4A1,CTSK,CXCL2,CXCL8,CYP17A1,CYP2B6,DBF4,DDIT3,D…
PTGER2	0.544	G-protein coupled receptor	Activated	5.804	1,88E-10	APP,ASPM,AURKA,BUB1B,CCNA2,CCNB2,CDKN3,CENPE,CENPF,CEP55,CKAP2L,CKS2,CLEC6A,CXCL8,CXCR2,DEPDC1,ECM1,ECT2,EGR1,ESRRA,EXOC7,FOXP3,FPR1,H2AC4,IFNG,IL1A,IL1B,IL1R2,IL6,KIF11,KIF15,KIF18B,KIF20A,KIF2C,MELK,MKI67,NOS2,NUF2,NUSAP1,PBK,PIM1,PLK1,PRC1,PTGS2,RACGAP1,RRN3,SERPINE1,SPP1,STIL,TIMP1,TIMP4,TNFAIP6,TPX2,TREM1,TROAP,TTK
CD40LG		cytokine	Activated	5.747	7,13E-10	ACY1,ADAM17,AHR,AICDA,ALCAM,ARSB,ASCC3,AUH,B2M,BCL2L1,BCL6,BIRC3,BTG1,BTG3,CA2,CASP1,CBX3,CCL2,CCL20,CCL3,CCN2,CCND3,CCR1,CCR2,CCR5,CD1C,CD1D,CD40,CD63,CD80,CD86,CDC25B,CDKN1A,CHRM5,CSF2RA,CTSC,CXCL1,CXCL10,CXCL2,CXCL5,CXCL8,DAPP1,DCTN1,DUSP4,DUSP5,EGR1,F3,FAS,FCER2,FFAR4,FLT1,FSCN1,GADD45A,GBAP1,GRSF1,GZMB,HIF1A,HK2,ICAM1,ICOSLG/LOC102723996,ID3,IDO1,IFI44,IFIT3,IFITM1,IFNG,IL12RB1,IL1A,IL1B,IL3…
TLR4	0.994	transmembrane receptor	Activated	5.653	1,64E-04	ACP3,ADM,APP,BBX,BCL2L1,BMP2,CASP8,CCL2,CCL20,CCL3,CCL8,CCN1,CCND2,CCR5,CD14,CD274,CD40,CD80,CD86,CEBPD,CERK,CERS2,CFB,CITED2,CREB3L3,CTSK,CXCL10,CXCL2,CXCL3,CXCL6,CXCL8,CXCR2,DAXX,DDIT3,DUOX2,E2F5,EDN1,EFNA1,F3,FAS,GBP2,GJA1,HDAC1,HELZ2,HNRNPU,HSPA5,HTRA1,ICAM1,IDH2,IFI16,IFIT3,IFITM3,IFNE,IFNG,IL15RA,IL1A,IL1B,IL6,INHBA,IRAK3,IRF1,IRF3,LCN2,LILRB4,LRRK2,LTA,LYST,METTL1,mir-21,MMP1,MYC,NFKB1,NFK…
IL5		cytokine	Activated	5.643	6,54E-11	A2M,AICDA,ALDOC,ANXA2,AOC1,BCL2L1,BCL6,CCL2,CCL3,CCND2,CCND3,CCNE1,CCR1,CCR2,CCR5,CCR9,CD24,CD40,CD55,CD63,CD80,CDC123,CDKN1A,CHMP1A,CISD1,CITED2,CKAP4,CLEC2B,CRELD2,CRIP1,CSF2RB,CSF3R,CTSC,CXCL8,CXCR2,DDX21,DUSP5,EAF2,EGLN1,EGR1,EIF4EBP1,ELL2,ENO1,ERO1A,FAS,GADD45A,GALK1,GBP2,GBP4,GBP7,GLIPR2,HCAR3,HIF1A,HMMR,HSP90B1,HSPA5,HSPA6,ICAM1,IDI1,IER3,IFI30,IFNG,IGHM,IL1R2,IL2RG,IL3RA,IL6R,ITGAV,JCHAIN…
IL18		cytokine	Activated	5.485	4,80E-02	ADA2,ADAMTS5,AQP3,BCL2L1,BCL6,CCL11,CCL2,CCL20,CCL3,CCR5,CD40,CD86,CHRNA7,CTH,CXCL10,CXCL11,CXCL16,CXCL3,CXCL8,CXCL9,DDIT4,FAS,FCGR3A/FCGR3B,GJA1,GNA15,GZMB,ICAM1,IDO1,IFNG,IL12RB1,IL12RB2,IL18R1,IL18RAP,IL1A,IL1B,IL32,IL6,IRF1,JUN,MMP1,MMP15,MMP3,NFKBIZ,NOS2,NPY,PTEN,PTGS2,RAET1G,SAMHD1,SERPINB1,SLC2A3,SPP1,TIMP1,TLR4,TNFRSF11B,TOX,TRIM29,VAMP2
cytokine		group	Activated	5.43	3,25E-06	ADAMTS4,AICDA,APP,BCL2L1,BIRC5,BMF,C5AR1,CCL2,CCN1,CCND1,CCNE1,CD40,CD80,CD86,CD93,CXCL1,CXCL3,CXCL8,DDIT3,EDN1,EFNA1,EGR1,F3,FAS,FGF2,FOXP3,HIF1A,ICAM1,IDO1,IFNG,IGFBP2,IL6,ILK,IRF1,JUN,LIPG,MMP1,MMP12,MMP2,MMP3,MYC,NOS2,PDCD1LG2,PLAU,PLAUR,PTGS2,RIPK2,SAA2,SELE,SELP,SERPINE1,SLC2A1,SOCS1,SOCS3,SOD2,SPARC,STAT3,TEK,TGFB2,TIMP1,TLR4,TNFAIP6,TYMP,UPP1,VWF
VEGFA		growth factor	Activated	5.427	3,31E-08	ABCC1,ACADM,ACE,ACHE,ACSL1,ADAM15,ADAMTS1,ANGPT2,ARG2,BIRC5,BMP2,CBFB,CCL2,CCN1,CCN2,CCND1,CCNE1,CD40,CD55,CD68,CD80,CD86,CDC25C,CDH5,CDKN1A,CDKN2A,CITED2,COL1A1,CREBBP,CST3,CSTB,CTLA4,CTSB,CTSS,CXCL10,CXCL2,CXCL6,CXCL8,DENND2B,DIABLO,DUSP4,DUSP5,E2F3,EDN1,EGR1,EPHB4,ETS2,F3,FGF2,FLT1,GART,GJA1,HBZ,HIF1A,HK1,HSPA5,ICAM1,ID1,ID3,IFNG,IGFBP5,IKBKE,IL1B,IL6,ITGA2,ITGAV,ITGB1,ITGB3,JUNB,KARS1,KDR,LIP…
IL1RN	1.745	cytokine	Inhibited	-5.427	1,48E-04	BTN3A1,BTRC,CCL2,CCL20,CTSS,CXCL1,CXCL11,CXCL3,CXCL5,CXCL8,CYLD,EIF2AK3,GJA1,ICAM1,IFI44,IFI44L,IFIH1,IFIT3,IFIT5,IFNG,IGFBP5,IL1A,IL1B,IL32,IL6,IRF1,IRF9,LAMP3,LGALS9,MMP1,NOS2,NR0B2,OAS2,OAS3,OASL,PMAIP1,PML,PTGS2,RIPK2,RTP4,S100A9,SAMD9,SELE,SERPINE1,SLC15A3,SLC6A4,SPP1,STAT2,THEMIS2,TIMP1,TRIM22,UBD,USP18
CD28		transmembrane receptor	Activated	5.373	1,83E-04	ACTR3,AHR,ALKBH1,ANXA1,BCL2L1,BHLHE40,BTG1,C2,CASP8,CCL3,CCND1,CCND2,CCND3,CCNE1,CCR5,CCR9,CD274,CD80,CD86,CDK2,CENPF,CH25H,CHRNA5,CTLA4,CXCL2,CXCL8,CXCR1,DGKA,DUSP14,EWSR1,FCER1G,FOXP3,GBP2,GNL2,GOLGB1,GTF2IRD1,GTPBP4,GYS1,GZMB,HDAC2,HELLS,HGS,HK2,IFITM1,IFNG,IGFBP5,IL10RB,IL12RB1,IL12RB2,IL15RA,IL18R1,IL1B,IL1R1,IL23R,IL4I1,IL6,IL7R,ILF2,IRF1,IRF4,JUN,LTA,MAF,MBD1,MMP2,MSR1,MYC,NAMPT,NCL,NDFIP2…
PRL		cytokine	Activated	5.297	1,50E-11	A2M,ABCG2,ACTR3,ADAR,ANXA2,ANXA3,ANXA5,APP,B2M,BCL2L1,BCL6,BST2,CAMK2N1,CCL2,CCL20,CCNB1,CCND1,CCND3,CD40,CDKN1A,CEBPD,COL1A1,COL1A2,COL3A1,COL5A1,CST3,CTSA,CTSB,CTSD,CTSS,CXCL10,CXCL11,CXCL9,DDX60L,DTX3L,DVL1,ECM1,EGR1,ELOC,ENO1,EPSTI1,ERBB2,GMPR,HELZ2,HSD11B2,ID1,ID3,IDE,IER3,IFI35,IFI44,IFI44L,IFIH1,IFIT3,IFIT5,IFITM1,IGFBP5,IL6,IRF1,IRF9,JAK2,JUN,LAMC1,LAMP3,LY6E,MAFG,MAGED1,MARS1,MEN1,MICOS1…
EGF		growth factor	Activated	5.255	1,54E-07	ABCG2,ACSL4,ACTN1,ADA,ADAM17,ALCAM,ALOX12,AMIGO1,ANGPTL4,APOA1,AQP3,ARF6,AURKA,AURKB,B4GALT1,B4GALT5,BCL2L1,BIRC5,BRCA1,CASP1,CCL20,CCN1,CCN2,CCNB1,CCND1,CCND2,CCND3,CCNE1,CD274,CDC25C,CDC42EP1,CDH11,CDK1,CDK2,CDKN1A,CDKN2A,CEACAM7,CEBPB,CEBPD,CKS2,CLDN8,COL1A1,COL1A2,COL3A1,COL4A2,CTSD,CXCL1,CXCL2,CXCL5,CXCL6,CXCL8,CYP2B6,DDIT3,DDX5,DGKD,DPP4,DUSP4,DUSP5,DVL2,E2F3,EDN1,EGR1,EIF2AK3,ENAH,ERBB2,ET…
TLR7		transmembrane receptor	Activated	5.193	1,45E-02	AGT,AICDA,BMX,CCL2,CCL20,CCL3,CCNB1,CCND1,CCND3,CD1D,CD274,CD40,CD80,CD86,CDKN1A,CEBPB,CFH,CHST9,CPEB2,CXCL1,CXCL10,CXCL2,CXCL3,CXCL8,CXCL9,ETS2,FCER1G,FGF19,FGF2,H4C14,ICAM1,IDO1,IER3,IFI35,IFI44,IFI44L,IFIT3,IFITM1,IFNE,IFNG,IGK,IL1B,IL1R1,IL4I1,IL6,IRF1,IRF9,ITGAX,JUNB,LTA,MLPH,NFKB1,NR1H4,OAS2,OAS3,PHF11,PLAU,SELE,SOCS1,SOD2,SPRY4,STAT1,STAT2,TMEM150B,ZC3H12A
PDGF BB		complex	Activated	5.166	2,13E-05	ADD3,ADM,ARAF,ARG2,ATP2B1,BDKRB2,BHLHE40,BMP3,BMP6,BRCA1,CBX4,CCL2,CCL20,CCL8,CCN1,CCN2,CCND1,CCND3,CCNE1,CDK1,CDK2,CDKN1A,CEBPB,CEBPD,COL18A1,COL3A1,CTH,CXCL2,CXCL8,DDIT3,DGAT1,DUSP5,EDN1,EGR1,EIF4G1,ETS2,F3,FASN,FGF2,FGF7,FLT1,FMO1,FZD1,GADD45A,GBP2,GJA1,GLUL,GREM1,HDAC4,ID3,IER3,IL1B,IL6,INHBA,ITGA5,ITGB1,JUN,JUNB,LMNA,MAFK,MCM6,MICOS10-NBL1/NBL1,mir-221,MMP1,MMP12,MMP14,MMP2,MMP3,MYBL2,MYC,NA…
CD3		complex	Activated	5.147	1,94E-09	AARS1,ACADS,ACP3,ACTR3,AHR,ALKBH1,ANXA1,AQP3,BCL2L1,BCL2L11,BCL6,BIRC3,BIRC5,BST2,BTG1,C1R,C2,CASP8,CCL20,CCL3,CCND1,CCND2,CCND3,CCNE1,CCR1,CCR2,CCR5,CCR9,CD274,CD80,CD86,CD8B,CDC25A,CDK1,CDK2,CDK2AP1,CENPF,CH25H,CHRNA5,CKS2,CLCN1,COPB2,CTLA4,CXCL10,CXCL8,CYBA,DNASE1L2,DPP4,DUSP14,DYRK1A,EIF1B,EIF4A3,ELAVL3,ELK3,EPHB1,ETS2,EWSR1,FAS,FCER1G,FMO3,FOXP3,FTL,G6PD,GABARAPL2,GLDC,GNAS,GNL2,GOLGB1,GTF2I…
TLR3		transmembrane receptor	Activated	5.116	6,80E-06	ABCA1,ADAMTS4,ARG2,AUTS2,BCAR3,CCL2,CCL20,CCL3,CD274,CD40,CD80,CD86,CFB,CPM,CTH,CTSK,CXCL10,CXCL11,CXCL2,CXCL3,CXCL8,DEFB1,DNMT1,EDN1,FAS,GBP2,GBP4,HNRNPU,ICAM1,ID1,IER3,IFI16,IFI44,IFI44L,IFIH1,IFIT3,IFNE,IFNG,IL1A,IL1B,IL1R2,IL1RN,IL6,IRF1,IRF3,JUNB,LCN2,LILRB4,LIPA,LIPG,LMNB1,MAP3K8,MMP1,NFE2L3,NFKB1,NFKBIZ,NMI,NOS2,NPY,NTS,OASL,PECAM1,PFKFB3,PHLDA1,PIK3R1,PIK3R3,PMAIP1,PTGER2,PTGS2,RGS1,S100A…
IL17A		cytokine	Activated	5.095	8,86E-04	APBA3,BCL2L1,BIRC5,CCL11,CCL2,CCL20,CCL26,CCN1,CCN2,CCND1,CD14,CD274,CD40,CD68,CEBPB,CEBPD,COL1A1,COTL1,CTSK,CTTN,CXCL1,CXCL10,CXCL2,CXCL3,CXCL5,CXCL6,CXCL8,CYTH3,DUOX2,FAS,FGF2,FMO1,GADD45A,GBP2,ICAM1,IFNG,IL1A,IL1B,IL1RN,IL32,IL6,JUN,LCN2,LPL,LRRK2,METRNL,MLXIPL,MMP1,MMP2,MMP3,MSX2,MYC,NFKBIZ,NOS2,NR4A2,NRP1,OSMR,PECAM1,PI3,PLAU,PODXL,PPARA,PRDM1,PTGS2,RGS13,S100A12,S100A8,S100A9,SELE,SELP,SLC2…
IL15		cytokine	Activated	5.046	2,41E-08	ACADS,AHR,ALDOC,ANXA1,AQP3,BCL2L1,BCL2L11,BTG1,CAMK2G,CCL11,CCL2,CCL3,CCN2,CCND1,CCND2,CCND3,CCR1,CCR2,CCR9,CD274,CD40,CD55,CD59,CD80,CD86,CD8B,CDK2AP1,CDKN1A,CDKN2B,CEBPB,CHRNA7,CKS2,COPB2,CREBBP,CXCL10,CXCL2,CXCL8,DPP4,DUSP14,DUSP5,DYRK1A,EDN1,EGLN1,ELK3,ELOC,ENO1,ENO3,EPHB1,ERBB2,FAS,FBP1,FCGR3A/FCGR3B,FMO3,FOXP3,G6PD,GABARAPL2,GARS1,GLDC,GNAS,GNL2,GPI,GZMB,HIF1A,HK1,HK2,HNRNPA2B1,HNRNPF,ID4,I…
EDN1	-0.552	cytokine	Activated	5.034	9,63E-05	ANXA1,ANXA5,ARF6,ARHGEF11,CALCRL,CCL2,CCN1,CCN2,CCND1,CDC25A,CDK1,COL1A2,COL4A1,COL5A1,COL7A1,CST3,CXCL8,EDN1,EDN3,EDNRA,EGR1,ENAH,EZR,FGF2,GATA4,GJA1,HEY1,HIF1A,HSPA5,ICAM1,IL6,INHBA,INSR,ITGA2,ITGA5,ITGAV,ITGB1,ITGB3,JUN,JUNB,MBP,MCAM,MMP1,MMP2,MMP3,MMP7,MYC,MYL6,MYO9B,NFATC3,NPM1,ODC1,PDIA6,PLAU,PLAUR,PPARA,PRKCD,PTGER2,PTGS2,RAMP3,REN,SELE,SERPINE1,SKP2,SLC2A1,SOCS1,SOCS3,SOD1,TGM2,TIMP1,TPM3…
IFNA2		cytokine	Activated	5.005	2,44E-09	ADAM17,ANXA1,APOL6,B2M,BAG3,BIRC5,BST2,C1R,C1S,CBFB,CCL2,CCL3,CCL8,CD274,CD86,CDKN1A,CDKN2A,CDKN2B,CXCL10,CXCL11,CXCL9,DDX60,DIABLO,DPP4,FAS,FBXO8,FGF2,GBP2,GBP4,GNAS,GPATCH11,H2AC16,HIF1A,HLA-C,HSPA6,IDO1,IFI16,IFI27L2,IFI35,IFI44,IFI44L,IFIH1,IFIT3,IFIT5,IFITM1,IFITM2,IFITM3,IFNG,IL10RB,IL12RB2,IL1B,IL6,IRF1,IRF5,IRF9,KCNK17,LAMP3,LAPTM4B,LILRB2,LILRB4,LPAR6,LY6E,LYN,MT1B,MT1F,MT1G,MT1JP,MT1M,M…
F2R	0.722	G-protein coupled receptor	Activated	4.966	1,47E-03	ANGPT2,BCL2L11,CCL2,CCN1,CCN2,CCND1,CD24,CD55,CDH11,CXCL3,CXCL8,EGR1,F2R,F3,FBP1,FLT1,GJA1,ICAM1,IGFBP7,IL1B,IL6,KDR,LAMB1,LAMB3,MCAM,MMP2,PGR,PLAU,PLAUR,PTAFR,PTGS2,SELE,SELP,SERPINB5,TEK,TFF1,TFPI2,TGFB2,TGM2,VWF
Tlr		group	Activated	4.95	3,64E-02	BCL6,CCL2,CCL3,CD40,CD80,CD86,CLEC2B,CXCL10,CXCL3,CXCL8,CXCR2,FPR2,GNAI3,ICAM1,IDO1,IFNE,IFNG,IL1B,IL6,IRAK3,IRF1,IRF4,LCN2,NOS2,NOTCH2,P2RX4,PAX5,PTGS2,RGS1,SEMA3A,SOCS1,SOCS3,SPHK1,STAT1,TNFSF13B,TREM1,WNT5A,ZC3H12A
Ige		complex	Activated	4.811	7,56E-06	ACSL4,ACTN1,ADAMTSL4,ANXA1,AQP3,BCL2L1,BCL2L11,BCL6,BIRC5,CAMK2G,CCL11,CCL2,CCL3,CCND2,CCND3,CCR5,CD40,CD80,CD86,CDKN1A,CEBPA,CLEC4E,CLEC7A,COL18A1,CTSK,CXCL16,CXCL2,CXCL3,CXCL8,DUSP3,DUSP4,E2F5,EDN1,EGR1,EIF4G2,EMILIN1,F2R,FAS,FCER1G,FFAR2,FLT1,HEATR1,HFE,HSD17B12,IARS1,ICAM1,IER3,IFNG,IKBKE,IL1A,IL1B,IL6,IL7R,IRF4,ITGA5,ITGAV,ITGAX,JAK2,JUNB,LCP2,LRRC38,LTA,MAP3K8,MMD,MTOR,MYC,NFKB1,NPY,NRP1,OS…
Ifn		group	Activated	4.768	5,96E-06	ADAMTS1,B2M,BCL6,CASP8,CD40,CD58,CD80,CD86,CFH,CH25H,CXCL10,CXCL11,CYP4A11,EDN1,FAS,HGF,HIF1A,ICAM1,IDO1,IFI16,IFIH1,IFITM1,IFITM3,IL15RA,IL1R1,IL32,IRF1,IRF3,LCN2,NOS2,NUB1,OAS2,OAS3,OASL,PECAM1,PML,PTAFR,PTPRJ,RNASEL,S100A8,SECTM1,SERPINE1,SOCS1,SPP1,STAT1,TAP1,TFRC,TNFSF13B,TRIM21,TRIM22,TYMP,ZBP1
FGF2	0.465	growth factor	Activated	4.732	3,54E-03	ACE,ADAMTS5,ADGRL2,ADM,ANGPT2,ANGPTL4,AQP1,AQP3,BCL2L1,BCL6,BGN,BIRC5,BMP2,CALB1,CBFB,CCL2,CCL20,CCN1,CCN4,CCND1,CCND2,CCND3,CCNE1,CDC25A,CDH11,CDK2,CDKN1A,CHRM3,CIDEC,COL1A1,COL1A2,COL3A1,CTSK,CTSL,CXCL2,CXCL6,DDIT3,EGR1,ENO1,F3,FAH,FAS,FBN1,FGF2,FGFR3,FLT1,FOXO1,FOXO4,FRRS1,FTH1,GADD45A,GJA1,GREM1,HAS2,HGF,HIF1A,HK2,ICAM1,ID3,IFNE,IGFBP2,IGFBP5,IL1B,IL6,INHBA,IRS1,ITGA5,ITGB1,JUN,JUNB,KDR,KL,LM…
E2f		group	Activated	4.687	2,30E-09	ALG5,BRCA1,CCNA2,CCNB1,CCNE1,CDC25A,CDC25C,CDC45,CDC6,CDC7,CDK1,CDK2,CDKN2A,CENPO,CSDE1,DBF4,DHPS,DLEU2,DROSHA,DUOX2,E2F8,FANCD2,GAS2L1,GOLT1B,H2AC11,H2AC4,H3C2,H4C14,HDAC1,HIF1A,ITGA5,ITGB1,KNTC1,MAD2L1,MCM10,MCM2,MCM3,MCM4,MCM6,MTHFD1,MYB,MYBL2,MYC,MYCN,NUSAP1,OIP5,ORC1,PGRMC1,POLA2,PRR11,RAD51,RECQL,RRM2,SERPINE1,SKA2,TCF3,TPX2,TTK,TYMS,UBE2C,VKORC1L1,YBX3
AREG		growth factor	Activated	4.68	7,75E-11	ARHGAP11A,AURKB,BCL2L1,BIRC5,CCL20,CCNA2,CCNB1,CCNB2,CCND1,CCNF,CDC20,CDC45,CDCA8,CDH11,CENPF,CPEB2,DESI2,EGR1,EMC10,FOXM1,FOXP3,H2BC12,H2BC5,HAS2,HCAR2,HJURP,IFIT3,IL6,IQGAP3,ITGB8,JUN,KIF14,KIF20A,MKI67,MMP1,MMP15,MYBL2,NIPAL4,PLAU,PLK1,PRC1,PTAFR,PTGS2,RRM2,RUNX1,SAE1,SLC36A1,SSBP1,STX12,TNFAIP6,TOP2A
IL2		cytokine	Activated	4.636	5,38E-07	ABCA1,ABCC1,ACVR1B,ACVR2A,ADCY9,AHR,AICDA,ANXA1,ARHGAP1,ARHGAP11A,ARHGAP8/PRR5-ARHGAP8,ARHGEF3,BCL2L1,BCL6,BHLHE40,BIRC3,BMP2,CAMK2N1,CAPG,CARD6,CASP1,CCL11,CCL2,CCL3,CCND1,CCND2,CCND3,CCNE1,CCNE2,CCR1,CCR2,CCR5,CCR9,CD274,CD40,CD47,CD58,CD59,CD80,CD86,CDC25A,CDC6,CDK2,CDKN1A,CEBPA,CGAS,CHN2,CLSPN,CSF2RA,CSF2RB,CTLA4,CTSC,CXCL10,CXCL3,CXCL8,CXCR1,CYP2B6,CYP3A7-CYP3A51P,DAPK2,DDX21,DKC1,DNMBP,DOCK…
TLR9		transmembrane receptor	Activated	4.628	4,07E-06	ABCA1,ADAMTS4,AICDA,ARG2,BCL2L1,CCL3,CCNA2,CCNB1,CCND1,CD274,CD40,CD80,CD86,CDK2,CERK,CPM,CTH,CXCL10,CXCL2,CXCL3,CXCL6,CXCL8,CXCL9,EDN1,EGR1,FAS,FCER2,ICAM1,IDO1,IER3,IFI16,IFI35,IFI44L,IFIT3,IFITM1,IFNE,IFNG,IL1A,IL1B,IL4I1,IL6,IRF1,IRF4,IRF9,LAMP2,LCN2,LILRB4,LIPG,LTA,LYST,MYC,NAMPT,NFKBIZ,NOS2,NPY,NR0B2,NR1H4,NTS,OAS2,OAS3,PFKFB3,PHLDA1,PRDM1,PTGER2,PTGS2,S100A8,SCN9A,SERPINE1,SGMS2,SGPL1,SMPD…
LDL		complex	Activated	4.521	8,26E-12	ABCA1,ABCG1,ARG2,BAD,BCL2L1,BCL2L11,BMP2,CASP1,CASP10,CASP8,CBS/CBSL,CCL2,CCL20,CCL3,CCL8,CCN2,CCND1,CCR2,CD40,CD68,CD80,CDC27,CDH5,CDK1,CDKN1A,CDKN2A,CTSK,CXCL1,CXCL10,CXCL11,CXCL2,CXCL3,CXCL6,CXCL8,CYP2C8,CYP2J2,DDIT3,DNMT1,EGR1,EMB,ERBB2,F3,FAS,FASN,GCLC,GJD2,GNAI1,GPR119,GTF2I,HAS2,HIF1A,HSP90B1,HSPA5,HSPA6,HYOU1,ICAM1,ID1,IDO1,IFITM1,IFNG,IGFBP2,IL17RC,IL1A,IL1B,IL1RN,IL6,INSIG1,IRAK3,ITGAV,…
PI3K (family)		group	Activated	4.504	6,30E-07	ABCA1,ABCG1,ADM,ATG12,ATG7,BCL2L11,BIRC3,BIRC5,CAT,CCL2,CCND3,CD274,CDKN2B,CTSD,CXCL1,CXCL10,CXCL11,CXCL8,CXCL9,DDIT3,DDIT4,DEFB1,EGLN1,FASN,FOXO1,FOXO4,FTH1,GCLC,HIF1A,HK1,HSPA5,IL1B,IL6,ITGB1,mir-21,MMP12,MMP2,MMP3,MYC,NOS2,NQO1,PKM,PRKCZ,PTEN,PTGS2,SERPINE1,SHH,SIRT1,SLC2A1,SREBF1,TGM2,TNFRSF10B,TXNIP
Jnk		group	Activated	4.504	3,12E-05	A2M,ABCA1,AGT,ALDH1A2,ANXA5,APP,ATG7,BCL2L1,BCL2L11,BIRC3,BIRC5,BMF,BRCA1,BTG1,BTRC,CCL11,CCL2,CCL3,CCN2,CCND1,CCNE1,CCR9,CD40,CD55,CD80,CD86,COL1A1,COL3A1,CXCL3,CXCL6,CXCL8,DDIT3,DNMT1,EDN1,EGR1,F3,FAS,GADD45A,GJA1,HNF4A,HSPA5,ICAM1,IFNG,IL1A,IL1B,IL31,IL6,JUN,JUND,MAP3K11,mir-21,MMP1,MMP12,MMP14,MMP2,MMP3,MRC2,MYC,NOS2,NQO1,PLAU,PLAUR,PLSCR1,PPM1D,PTEN,PTGS2,RAD51,RARA,RXRA,S100A12,SELE,SERPINE…
PI3K (complex)		complex	Activated	4.5	1,15E-03	ABCA1,ABCC4,ADIPOR1,AQP7,BCL2L1,BCL2L11,BIRC3,BIRC5,CCL2,CCL3,CCN2,CCNB1,CCND1,CCND2,CCND3,CCNE1,CCR1,CCT6A,CD274,CD55,CD79B,CD86,CDKN1A,CDKN2B,CEBPB,CNR2,COL1A1,CTSD,CXCL10,CXCL8,DAPP1,DDIT3,DDIT4,FOXO1,G6PD,GCLC,GJA1,GSTA1,GSTA5,GSTM5,GSTP1,HIF1A,HIF1AN,HK1,HK2,ICAM1,IFNG,IGFBP2,IL1B,IL1RN,IL6,IL7R,ITGB1,JUN,KDR,LASP1,LCN2,MAP2K4,MAP3K5,MCAM,MMP1,MMP10,MMP12,MMP14,MMP2,MT2A,MTHFD2,MUC4,MYC,NCL,…
IL27		cytokine	Activated	4.415	9,49E-04	AHR,APOL1,B2M,BST2,CCL2,CCL20,CCL3,CCND2,CCND3,CD14,CD274,CD63,CD80,CD86,CEBPD,CTLA4,CXCL10,CXCL11,CXCL8,CXCL9,DEPP1,EGR1,FOXP3,GBP2,GZMB,HLA-C,HLA-DPA1,ICAM1,IFNG,IFNLR1,IL10RB,IL12RB2,IL15RA,IL1A,IL1B,IL1RN,IL6,IRF1,MAF,MYC,NOS2,PDCD1LG2,PIM1,PRDM1,PTGS2,RORC,SOCS1,SOCS3,STAT1,STAT2,TAP1,TNFRSF4,TNFSF13B,UBD
C5	0.898	cytokine	Activated	4.409	1,19E-02	BCL6,C5,C5AR1,CCL11,CCL2,CCL3,CCND1,CCNE1,CD55,CD59,CD63,CD86,CDH11,CXCL1,CXCL10,CXCL2,CXCL3,CXCL8,CYP3A4,EGR1,EIF2AK3,ERN1,F3,FCGR2A,FLT1,HGF,HSPA5,ICAM1,IFNG,IFNGR2,IL18R1,IL1A,IL1B,IL6,MMP1,MMP3,NFKB1,PPP1R15A,SELE,SERPINE1,SLC25A15,SMAD7,TNFAIP2
PPARD		ligand-dependent nuclear receptor	Inhibited	-4.395	1,70E-03	ACAA1,ACACA,ACY1,ALDH9A1,ANGPTL4,APOA1,APOA4,AQP3,AQP7,BCL2L1,BIRC5,CCL26,CCND1,CCND2,CCNE1,CD68,CDK1,CDK2,CEBPB,CLEC7A,CPT2,CYB561A3,CYP2B6,DET1,DNASE1L2,ECH1,ENO1,FAM32A,FASN,FBP1,FLT1,GPD1,GSTA5,HMGCS2,HSD11B2,ICAM1,IFI44L,IFNG,IGFBP2,IKBKE,IL13RA2,IL1B,IL6,ILK,KYAT1,LIPE,LIPG,LPCAT3,LPL,LRAT,MAPK3,MFSD2A,NOS2,NPY,OAF,OCEL1,OXCT1,PCYOX1,PDPK1,PKLR,PKM,PLIN2,PNPLA2,PPARGC1A,PTEN,PTGS2,RABL6,SAT…
IL33		cytokine	Activated	4.367	8,00E-04	ABCA1,ABCG1,ADAMTS1,APOLD1,APP,BCL2L1,BCL2L11,BIRC3,CAMKK2,CASP1,CCL11,CCL2,CCL3,CCND1,CCR1,CCR2,CD40,CD80,CD82,CD86,CLEC4E,COL3A1,CSF3R,CXCL10,CXCL16,CXCL2,CXCL3,CXCL8,CXCR2,DGAT2,EPHX2,FAS,FGR,FLT1,FPR1,FPR2,GCHFR,HCAR2,HCK,HIF1A,ICAM1,IFNG,IGHM,IKBKE,IL1A,IL1B,IL1RN,IL2RG,IL31,IL6,IRAK3,IRF5,ITGA5,ITGAX,JAK2,JUNB,KLHL28,MMP12,MSR1,MUC5B,NFKB1,NFKBIZ,NOS2,PAPSS2,PILRA,PIM2,PLIN2,RAMP3,RELB,RGS1…
IFNAR1		transmembrane receptor	Activated	4.284	3,50E-04	B2M,CCL20,CD274,CD40,CD86,CGAS,CH25H,CLEC4E,CXCL10,CXCL11,CXCL2,CXCL3,CXCL6,F10,F7,GBP4,IDI1,IDO1,IFI16,IFI44,IFIH1,IFIT3,IFITM1,IFNG,IL1A,IL1B,IL6,IRF1,ITGAV,LAMP3,mir-223,MYC,NOS2,OAS2,OAS3,OASL,PLA2G7,PTGS2,RTP4,SERPINE1,SOCS1,SOCS3,SOD2,SREBF2,STAT1,TGM2,TNFAIP2,TNFSF13B,TRIM21,TRIM22,UBD,USP18,VEGFB,XAF1
C5AR1	0.575	G-protein coupled receptor	Activated	4.262	1,05E-02	C5,C5AR1,CD40,CD55,CD80,CD86,COL1A1,COL1A2,CXCL2,CXCL3,CXCL8,EIF2AK3,ERN1,FCER1G,FCGR2A,HSPA5,IFNG,IL1B,IL6,MMP1,SELP,SERPINE1,TGFB2,TGFBR1
ERK		group	Activated	4.237	4,61E-05	ABCA1,ACTN1,ADAM10,ADGRG6,AGT,ARG2,BCAR3,BCL2L1,BCL2L11,BGN,BMF,BTG3,CCL2,CCN2,CCND1,CCND3,CCNE1,CCR1,CD1D,CDKN1A,CEBPD,CKS2,COL1A1,COL3A1,CTSK,CTTN,CXCL1,CXCL10,CXCL2,CXCL6,CXCL8,DUSP4,EDN1,EGR1,ESRRA,EZH2,FAS,FGF2,FOXO1,FOXP3,GCLC,HEY1,ICAM1,IER3,IFNG,IL1B,IL23R,IL31,IL6,IRS1,ITGAV,ITGB3,JUN,JUNB,KRT18,KYNU,LAMB1,LCN2,MAFB,MAP4K4,MCAM,mir-21,MMP1,MMP14,MMP2,MMP3,MUC1,MYC,NDRG1,NFKBIZ,ODC1,PECAM…
IFN Beta		group	Activated	4.049	1,91E-02	BCL2L1,BST2,C3AR1,CCL3,CD274,CD40,CD80,CD86,CDKN1A,CEBPB,CEBPD,CGAS,CXCL1,CXCL10,CXCL11,CXCL8,CYP3A4,DPP4,ENPEP,IDO1,IFI16,IFI35,IFI44,IFIH1,IFIT3,IFITM1,IFNG,IL15RA,IL1B,IL1RN,IL6,INSIG1,IRF1,IRF9,KRT34,MYC,NLRP11,NOS2,OAS2,OAS3,OASL,SERPINE1,SOCS1,SPHK1,SPRY4,STAT1,STAT2,STING1,TAPBP,TGFBR1,TLR4,TSLP,USP18,XAF1,ZBP1
IFNA4		cytokine	Activated	4.034	1,14E-02	CCL8,CD274,CD86,CXCL10,CXCL11,CXCL9,GBP2,GBP5,IFIH1,IFNG,IL6,JAML,LILRB4,MAP3K8,MYC,OASL,USP18,ZBP1
collagenase		group	Activated	4.022	1,24E-06	ADM,CCL11,CEBPB,CEBPD,CXCL10,CXCL2,CXCL3,CXCL6,EGR1,ICAM1,IER3,IL1A,IL1R1,IL6,IRF1,JUN,JUNB,SELE,SELP,STAT3
PDGFB		growth factor	Activated	4.01	3,73E-03	AQP1,CCL3,CCND1,COL1A1,COL1A2,COL3A1,CXCL8,EGR1,FGF10,FGF7,FOXO1,FOXO4,ICAM1,IL1RN,IL6,MMP2,MMP3,MYC,MYL6,NOTCH2,PDGFRB,PHLDA1,PTEN,PTGS2,RGS5,SPP1,STAT3,TIMP1
IL17F		cytokine	Activated	3.981	5,12E-04	CCL2,CCL20,CXCL1,CXCL10,CXCL2,CXCL3,CXCL5,CXCL6,CXCL8,ICAM1,IFNG,IL32,IL6,LPL,MMP1,MMP3,PTGS2
IL36A		cytokine	Activated	3.945	1,31E-03	CCL20,CD40,CXCL1,CXCL10,CXCL2,CXCL3,CXCL6,CXCL8,IFNG,IL1A,IL1B,IL6,LCN2,MMP3,NFKBIZ,S100A8,S100A9
FCGR2A	2.105	transmembrane receptor	Activated	3.944	4,60E-05	C5,CCL2,CCL3,CD40,CLEC4E,CXCL10,CXCL2,CXCL3,CXCL8,FAS,FCGR3A/FCGR3B,GBP2,ICAM1,IFIT3,IFITM3,IFNG,IL1B,IL6,NOS2,OAS3,PECAM1,PTGS2,RNASEL,SERPINE1,STAT1,USP18,XAF1
CCL5		cytokine	Activated	3.912	2,80E-03	ADGRE5,AHR,AIF1,ALCAM,C5AR1,CCL2,CCL3,CCR1,CCR5,CD40,CDC37,CXCL2,CXCL3,CXCL8,F2R,F2RL2,IFNG,IL1B,IL6,MAPK3,MMP19,NAMPT,NCOR2,NOS2,PLAUR,PNP,PPIF,SOD1,STAT1,STAT3,TLR4
Pdgf (complex)		complex	Activated	3.89	2,33E-03	CCL2,CCND1,CCND2,CDKN1A,CDKN2B,COL4A1,CXCL3,CYBA,EDN1,EGR1,F10,F3,FAM189B,FGF2,FOXO1,GJA1,HEY1,HIF1A,ICAM1,INHBA,ITGA5,ITGB3,JUN,JUNB,MCM6,mir-221,MMP1,MMP2,MYC,NR4A2,ODC1,PIK3R3,PLAU,PLAUR,PTGS2,SERPINE1,SPARC,THBD,TIMP1
IL3		cytokine	Activated	3.882	5,23E-08	ABCA2,ADA,ADGRE5,AKR1A1,ARHGAP29,BCL2L1,BCL2L11,BIRC3,BMP2,CALR,CAMKK2,CAPZB,CAT,CBFB,CCL11,CCL2,CCND1,CCND2,CCND3,CCT5,CD14,CD40,CD63,CD80,CD86,CDKN1A,CITED2,CRAT,CTLA4,CTTN,CXCL8,CXCL9,DDIT3,DHPS,ECH1,EGR1,ELAVL3,ELK4,F2R,FAS,FASN,FCER2,FCGR2A,FUS,GADD45A,GART,GNAS,HBZ,HDGF,HGF,HK1,HK2,HNF1A,HNF4A,HNRNPA2B1,HRK,HSP90B1,HSPA2,HSPA5,HUS1,ICAM1,IL1B,IL3RA,IL6,IMPDH2,ITGAV,ITGAX,ITGB3,JCHAIN,JUN,JU…
Nr1h		group	Inhibited	-3.877	3,21E-04	ABCA1,ABCG1,ACACA,ACE,ACLY,AGT,ALDH1A2,AQP3,ARG2,BMP6,C2,CCL2,CCL3,CCND2,CCR2,CCR5,CD40,CLEC4E,CPT2,CXCL1,CXCL10,CXCL8,EDN1,EDNRA,ELOVL6,F2R,FASN,FLT1,G6PC,HCK,HIP1,ICOSLG/LOC102723996,IFIH1,IL1B,IL6,INSIG2,LIPE,LPL,MLXIPL,MYLIP,NFKBIZ,NOS2,NPC1,PDX1,PLIN1,PLTP,PML,PPARGC1A,PTGS2,REN,SBNO2,SELP,SREBF1,SYT7,TAP1,THY1,TLR4
CXCL12		cytokine	Activated	3.858	4,31E-05	ADAM17,AIF1,ARAF,BAD,BCL2L1,BMP2,BMP6,C5,CA2,CCL2,CCND1,CD14,CD47,CD82,CDK2,CDK9,COL1A1,CTSK,CXCL10,CXCL8,CYP2D6,DOCK9,DPP4,EGR1,ERBB2,EXOSC6,FAS,GSR,ICAM1,ID1,IFNG,IFNGR2,IGFBP7,IL1A,IL1B,IL6,IRF3,ITGAX,ITGB1,ITGB3,JUN,JUNB,LCP2,LOXL2,MAFK,MARCKS,MMP14,MMP2,MMP3,MSH6,MSX2,MYC,NCK1,NR2F6,PCDH1,PDX1,PGR,PLAU,PRKCD,PTGS2,RANGAP1,RHOC,ROCK1,RYR1,SAA2,SELE,SHH,SOCS1,SOCS3,SORBS3,SSBP1,STRAP,TFF1,TIMP…
CG		complex	Activated	3.855	2,85E-07	ABCB1,ACP3,ACSL1,ADAMTS1,ADAMTS4,ADCYAP1R1,ADM,APCDD1,APLNR,B2M,BCL2L1,BHLHE40,BLM,BMP2,BMP6,BTG1,BTG3,CAT,CCL2,CCL20,CCND2,CCND3,CCNE2,CD93,CDC6,CDKN1A,CEBPA,CEBPB,CEBPD,CEP170,CXCL10,CXCL3,CXCL8,CYP17A1,DTL,EDN2,EDN3,EGR1,ELK3,EMB,EMCN,ENPP3,EPHA7,FAM110C,FAS,FZD1,FZD4,G6PC,GASK1B,GATA4,GATA6,GBP6,GGCT,GJA1,GM2A,GREM1,HAS2,HDLBP,HIF1A,HK2,HSD11B2,HSD17B3,HSD3B1,ICAM1,IER3,IFIT3,IFNG,IGFBP2,IL13…
TYROBP	0.572	transmembrane receptor	Activated	3.833	3,81E-03	ABCC4,CCL2,CCL3,CD40,CD86,CXCL8,FKBP15,ICAM1,IDO1,IFNG,IL1B,IL6,ITGA5,ITGAX,ITGB1,LHFPL2,NCF2,NOD2,PLEK,SFT2D2,SLC1A5,SPP1,TCIRG1,TMEM106A,TYROBP
IL21		cytokine	Activated	3.802	8,70E-04	AICDA,ARG2,BCL2L1,BCL2L11,BCL6,CALHM6,CASP1,CCL11,CCL20,CCND2,CD1D,CD86,CDKN1A,CXCL10,CXCL8,DPP4,EGR1,FCER1G,FOXP3,GBP5,GBP6,GZMB,HIF1A,IDO1,IFI16,IFIT3,IFNG,IL12RB2,IL18R1,IL18RAP,IL23R,IL4I1,IL6,IL7R,IRF4,IRF5,mir-21,MKI67,MMP12,MMP2,NEURL3,NOS2,OAS2,OASL,PAX5,PRDM1,PSMB9,RORC,RUNX1,SLFN13,SOCS1,SOCS3,STAT2,STAT3,TAP1,TIRAP,TLR4,TRAF3,TYROBP,USP18,XBP1
TNFSF12		cytokine	Activated	3.755	1,15E-02	BCL2L1,BST1,CCL11,CCL2,CCL3,CCND1,CCR1,CCR5,CD68,CLEC4E,CSF2RA,CXCL10,CXCL2,CXCL3,CXCL6,CXCL8,HEY1,ICAM1,IL1B,IL1R2,IL6,JAG2,MAP3K14,MEF2D,mir-27,mir-455,MMP1,MMP10,MMP12,MMP3,MYH4,PPARGC1A,S100A8,S100A9,SELE,TIMP1,TSLP
CD14	0.989	transmembrane receptor	Activated	3.755	2,79E-02	CCL2,CCL3,CXCL10,CXCL2,CXCL8,CXCR2,F3,ICAM1,IFNG,IL1B,IL1R1,IL6,ITGB1,MSR1,NFKB1,NOS2,PTGS2,SELE,SELP,SOCS1,SOCS3
CCL11	0.762	cytokine	Activated	3.746	1,95E-05	AIF1,BCL2L1,BIRC5,BMP6,CCL11,CCL2,CCL26,CCL28,CCL8,CCR2,CXCL11,CXCL2,CXCL3,CXCL5,CXCL6,CXCL8,CXCL9,CXCR1,DPP4,FAS,FGF10,HCAR3,ICAM1,IL1B,IL6,ITGA2,ITGB1,MMP3,NOS2,VEGFB
IL6R	-0.567	transmembrane receptor	Activated	3.728	3,44E-04	A2M,ABCC1,BCL2L1,CCL2,CCL20,CCL3,CCNE1,CDK2,CDKN1A,COL1A1,COL1A2,CXCL10,CXCL2,CXCL3,CXCL5,CXCL6,CXCL8,GREM1,ICAM1,IGFBP5,IL1B,IL6,IL6R,IRF1,LCN2,MMP2,MMP3,NAMPT,NFKB1,NPY,PTGS2,SERPINA3,SOCS3,STAT3,TGFBR1,TIMP1,TNFRSF11B
IFNA1/IFNA13		cytokine	Activated	3.727	3,80E-03	CCL8,CD274,CD40,CD80,CD86,CXCL10,CXCL11,CXCL9,IFIH1,IFITM1,IFNG,IL1B,IRF1,MYC,OAS2,PLSCR1,PTGS2,SOCS1,STAT1,STAT2,UBE2D1,UBE2L6,VEGFB,ZBP1
IL12A		cytokine	Activated	3.713	1,48E-02	CCND3,CD86,CXCL10,FAS,ICAM1,IFNG,IL12RB1,IL12RB2,IL1A,IL1B,IL6,IRF9,LTA,NOS2,SOCS1,SOCS3,STAT1,STAT2,STAT3
MIF		cytokine	Activated	3.682	7,93E-03	ATG7,BAD,BCL2L1,C3AR1,CCL2,CCND1,CCR1,CCR5,CEBPB,COL1A1,CXCL16,CXCL2,CXCL3,CXCL8,CXCR1,DGAT1,DGAT2,DNM1L,F2R,FASN,GZMB,HGF,HIF1A,ICAM1,IFNG,IL15RA,IL1B,IL22RA1,IL23R,IL6,IL7R,IL9R,JUN,LTBR,MMP1,MMP2,MMP3,MYCN,NOS2,PTGS2,SOX6,SREBF1,TIMP1,TLR4,TRIM22
CCR2	0.565	G-protein coupled receptor	Activated	3.68	3,39E-03	APP,BGN,CCL11,CCL2,CCR1,CCR2,CCR5,CD40,CD86,COL12A1,COL1A1,COL1A2,COL4A1,COL4A2,COL6A3,CXCL10,CXCL2,CXCL3,CXCL6,FBN1,HSPG2,IFNG,IL1A,IL1B,IL6,ITIH3,LUM,MMP2,OGN,PLOD3,SLPI,SPARC,TGFB2,TGFBI,TGM2,TIMP1,TIMP4,TSLP,TXLNA,VCAN
CD36		transmembrane receptor	Activated	3.674	5,84E-04	ACACA,ADAMTS4,APOA1,APOA4,CCL20,CD86,COL1A1,COL4A1,CXCL1,CXCL3,CXCL5,CXCL6,CXCL8,DGAT1,ERN1,FAS,FASN,FGF2,HSPA5,ICAM1,IFNG,IGFBP7,IL1A,IL1B,IL6,LPL,MMP1,MMP10,MMP14,MMP3,PLAU,PLAUR,PNPLA2,PPARGC1A,SERPINE1,TGFA,TNFRSF10B,TNFRSF11B,XBP1
F3	0.526	transmembrane receptor	Activated	3.664	2,84E-02	CCL2,CCN1,CCN2,CXCL8,DOCK4,DUSP9,EGR1,F2,F3,FERMT2,GJA1,ICAM1,IFNG,IL1B,IL6,ITGA2,LAMB1,MMP2,MMP7,RAC1,SELE,SEMA3A,SERPINE1,SPRY4,TGM2
SPP1	1.434	cytokine	Activated	3.632	2,32E-04	ABCG2,APAF1,AURKA,BAD,BCL2L1,BCL2L11,BRCA1,CA2,CASP8,CCL2,CCL20,CCL3,CCNE1,CCR2,CDC20,CDC25A,CDK2,CDKN1A,COL1A1,CXCL1,CXCL2,CXCL3,CXCL5,CXCL6,CXCL8,EPDR1,ERBB2,ETS2,FOXRED1,GPX4,HAS2,ICAM1,IFNG,IL1A,IL1B,IL6,ILK,INSIG1,ITGA2,ITGAV,ITGB3,KRT18,MMP1,MMP14,MMP2,MMP7,MTA1,MTA2,MYC,NOS2,PGD,PIK3R1,PLAU,POR,PTGS2,PTPMT1,RAF1,SC5D,SERPINE1,SOX8,SOX9,SPARCL1,SPP1,SSB,TGFBR1,TIMP1,VAT1
ACKR2		G-protein coupled receptor	Inhibited	-3.621	4,29E-03	ADAR,CCL11,CCR2,CXCL10,DDX60,IFI16,IFI44,IFIT3,IFNG,IL1A,IL1B,OAS2,OAS3,OASL,STAT1,STAT2,USP18
Nfat (family)		group	Activated	3.609	1,97E-02	B4GALT1,CALCR,CCL2,CCL3,CCN1,CCND1,CD40,CTLA4,CTSK,CXCL8,DKK3,ELL2,FAS,FCER2,FOXP3,ICAM1,IFNG,IRF4,KIF13A,LTA,NCOA7,NUS1,PDCD1LG2,PDE3B,PGM2L1,PLPP1,PTGS2,RELB,RHOJ,SELE,SERPINE1,SLC7A1,SOD2,SPARCL1,TGFB2,TRAF3
CD40	0.459	transmembrane receptor	Activated	3.581	8,34E-05	AICDA,BCL2L1,BCL2L11,BCL6,BIK,BIRC3,BIRC5,CALR,CCL2,CCL3,CCNA2,CCND1,CCND2,CCND3,CD40,CD80,CD86,CDKN1A,CNR2,CTLA4,CXCL10,CXCL8,DAPP1,ERN1,F3,FAIM,FAS,FCER2,GZMB,HSP90B1,HSPA5,ICAM1,ICOSLG/LOC102723996,IFNG,IL15RA,IL1A,IL1B,IL1RN,IL4I1,IL6,IL6R,IRF1,IRF4,ITGB1,JCHAIN,JUN,KLF9,LTA,LTBR,MAP3K14,MMP14,MMP3,MYC,NFKB1,NOS2,PIM1,PRDM1,PSMB10,PSMB9,PTGER2,PTGS2,RASGRF1,RGS13,SELE,SERPINE1,SLAMF1,SLAMF7,S…
TNFSF14		cytokine	Activated	3.563	5,12E-04	BCL2L1,BIRC3,CCL20,CD40,CD86,CXCL1,CXCL10,CXCL11,CXCL3,CXCL5,FLT1,HIF1A,ICAM1,IFNG,IL6,INHBA,LIPC
IL22		cytokine	Activated	3.561	4,80E-02	ABCG1,BCL2L1,CCL20,CCND1,CD274,CLDN1,CXCL1,CXCL10,CXCL2,CXCL3,CXCL5,CXCL6,CXCL8,CYBA,DMBT1,FTH1,HNF1A,HSPA5,IFNG,IL1A,IL1B,IL6,LCN2,LORICRIN,MMP1,MMP3,MTOR,MUC1,MUC4,MUC5B,MYC,NOS2,PI3,PTGS2,RAB7A,S100A12,S100A8,S100A9,SERPINA3,SOCS3,SOD2,TSLP
EBI3		cytokine	Activated	3.556	3,41E-02	B2M,CCL11,CCND2,CCND3,CD274,CD80,CD86,GBP2,HLA-C,HLA-DPA1,ICAM1,IFNG,IL12RB2,IRF1,MYC,PDCD1LG2,PIM1,RORC,STAT1,STAT2,TAP1
[truncated: 111 more rows]
