# Supplementary material for: A dynamic single cell-based framework for digital twins to prioritize disease genes and drug targets
Source: Genome Med. 2022 May 6;14:48. doi: 10.1186/s13073-022-01048-4 (PMC9074288; doi:10.1186/s13073-022-01048-4)
Supplement: Supplementary file 15 — Additional file 15. Results for scRNA-seq data (CD) including drug targets and URs in lesional and non-lesional samples compared to healthy control. [file 13073_2022_1048_MOESM15_ESM.zip › Additional file 15_Drug_lesional_CD.xlsx]

## Sheet: Activated B cell
Symbol	Entrez Gene Name		Location	Type(s)	Drug(s)	Expr Log Ratio
ADA	adenosine deaminase		Cytoplasm	enzyme	adenosine deaminase inhibitor,alemtuzumab/pentostatin,aspirin/dipyridamole,aspirin/dipyridamole/telmisartan,cyclophosphamide/pentostatin/rituximab,dipyridamole,pentostatin,pentostatin/recombinant interferon,pentostatin/rituximab,vidarabine	-0.584
AKR1A1	aldo-keto reductase family 1 member A1		Cytoplasm	enzyme	aldose reductase inhibitor	-0.498
ALDH5A1	aldehyde dehydrogenase 5 family member A1		Cytoplasm	enzyme	theophylline/tretinoin/valproic acid,valproic acid	-0.254
APOA1	apolipoprotein A1		Extracellular Space	transporter	ISIS 681257	-0.436
B2M	beta-2-microglobulin		Plasma Membrane	transmembrane receptor	4'-iodo-4'-deoxydoxorubicin	-0.117
BSG	basigin (Ok blood group)		Plasma Membrane	transporter	metuximab	-0.363
CAPN1	calpain 1		Cytoplasm	peptidase	alicapistat,BLD-2660	-0.295
CCL2	C-C motif chemokine ligand 2		Extracellular Space	cytokine	CNTO 888,mimosine	0.172
CCR2	C-C motif chemokine receptor 2		Plasma Membrane	G-protein coupled receptor	AZD2423,BMS-813160,MLN1202,PF-4136309,propagermanium	0.09
CD19	CD19 molecule		Plasma Membrane	transmembrane receptor	AMG 562,anti-CD19 monoclonal antibody,anti-CD19/CD3 tetravalent antibody AFM11,blinatumomab,blinatumomab/dasatinib,blinatumomab/imatinib,combotox,denintuzumab mafodotin,DI-B4,DT2219ARL,HD37-dgRTA,inebilizumab,lenalidomide/tafasitamab,loncastuximab tesirine,MDX-1342 antibody,RO7227166,SAR3419,SGN-CD19B,tafasitamab,XmAb5871,yttrium Y 90 anti-CD19 monoclonal antibody BU12	-0.355
CD27	CD27 molecule		Plasma Membrane	transmembrane receptor	CDX-1127	-0.506
CD38	CD38 molecule		Plasma Membrane	enzyme	anti-CD38 antibody,anti-CD38 monoclonal antibody,daratumumab,isatuximab,MOR03087,TAK-079,TAK-573	-0.477
CD74	CD74 molecule		Plasma Membrane	transmembrane receptor	milatuzumab,milatuzumab-doxorubicin antibody-drug conjugate	-0.067
CD79B	CD79b molecule		Plasma Membrane	transmembrane receptor	iladatuzumab vedotin,polatuzumab vedotin	-0.403
COL3A1	collagen type III alpha 1 chain		Extracellular Space	other	collagenase clostridium histolyticum	0.181
COL9A3	collagen type IX alpha 3 chain		Extracellular Space	other	collagenase clostridium histolyticum	-0.427
CSK	C-terminal Src kinase		Cytoplasm	kinase	bosutinib,bosutinib/imatinib,bosutinib/ponatinib,bosutinib/rituximab	-0.393
CXCL8	C-X-C motif chemokine ligand 8		Extracellular Space	cytokine	BMS-986253	0.057
CXCR4	C-X-C motif chemokine receptor 4		Plasma Membrane	G-protein coupled receptor	[68Ga]pentixafor,balixafortide,BL-8040,burixafor,cladribine/cytarabine/filgrastim/idarubicin/plerixafor,filgrastim/plerixafor,GMI-1359,LY-2510924,mavorixafor,PF-06747143,plerixafor,ulocuplumab,USL311	0.29
CYSLTR1	cysteinyl leukotriene receptor 1		Plasma Membrane	G-protein coupled receptor	masilukast,montelukast,pranlukast,zafirlukast	0.172
DHPS	deoxyhypusine synthase		Cytoplasm	enzyme	dapsone	-0.188
DPYD	dihydropyrimidine dehydrogenase		Cytoplasm	enzyme	bevacizumab/gimeracil/irinotecan/oxonic acid/tegafur,cetuximab/gimeracil/irinotecan/oxonic acid/tegafur,dihydropyrimidine dehydrogenase inhibitor,eniluracil,gimeracil,gimeracil/irinotecan/oxonic acid/tegafur,gimeracil/oxonic acid/tegafur,tegafur/uracil,uracil	0.173
EEF2	eukaryotic translation elongation factor 2		Cytoplasm	translation regulator	MDNA55	-0.083
EGLN2	egl-9 family hypoxia inducible factor 2		Cytoplasm	enzyme	molidustat	-0.306
EIF5A	eukaryotic translation initiation factor 5A		Cytoplasm	translation regulator	SNS01-T nanoparticles	-0.461
ENTPD1	ectonucleoside triphosphate diphosphohydrolase 1		Plasma Membrane	enzyme	IPH5201,TTX-030	-0.435
FKBP1A	FKBP prolyl isomerase 1A		Cytoplasm	enzyme	cyclosporine A/sirolimus/tacrolimus,cyclosporine A/tacrolimus,everolimus,everolimus/exemestane,everolimus/fulvestrant,everolimus/gefitinib,everolimus/lenvatinib,everolimus/letrozole,everolimus/paclitaxel,everolimus/panobinostat,everolimus/pasireotide,everolimus/ribociclib,everolimus/sorafenib,everolimus/tamoxifen,everolimus/vandetanib,imatinib/sirolimus,lenalidomide/temsirolimus,methotrexate/siro…	-0.513
GAS6	growth arrest specific 6		Extracellular Space	growth factor	AVB-S6-500	0.361
HDAC6	histone deacetylase 6		Nucleus	transcription regulator	belinostat,bortezomib/vorinostat,KA2507,pyroxamide,ricolinostat,trametinib/vorinostat,tributyrin,vorinostat	-0.07
HDAC9	histone deacetylase 9		Nucleus	transcription regulator	belinostat,pyroxamide,tributyrin	-0.453
HLA-DRB1	major histocompatibility complex, class II, DR beta 1		Plasma Membrane	transmembrane receptor	apolizumab	-0.351
HSPA5	heat shock protein family A (Hsp70) member 5		Cytoplasm	enzyme	PAT-SM6	-0.369
IFNAR2	interferon alpha and beta receptor subunit 2		Plasma Membrane	transmembrane receptor	bevacizumab/IFNA2A,cladribine/peginterferon alfa-2a,cladribine/recombinant interferon,cytarabine/IFNA2B,cytarabine/recombinant interferon,hydroxyurea/recombinant interferon,IFNA2,IFNA2B/ribavirin,imatinib/nilotinib/pegintron,imatinib/peginterferon alfa-2a,interferon alfa-n1,interferon alfacon-1,interferon alfacon-1/ribavirin,interferon beta-1a,interferon beta-1b,nitazoxanide/peginterferon alfa-2a…	0.211
IL1B	interleukin 1 beta		Extracellular Space	cytokine	canakinumab,canakinumab/colchicine,canakinumab/INS,canakinumab/methotrexate,gallium nitrate,gevokizumab	0.248
KCNMA1	potassium calcium-activated channel subfamily M alpha 1		Plasma Membrane	ion channel	cromolyn,tedisamil	0.025
KCNMB3	potassium calcium-activated channel subfamily M regulatory beta subunit 3		Plasma Membrane	ion channel	tedisamil	-0.034
KHDRBS1	KH RNA binding domain containing, signal transduction associated 1		Nucleus	transcription regulator	CWP232291	-0.385
LGALS1	galectin 1		Extracellular Space	other	OTX008	0.318
MAP2K2	mitogen-activated protein kinase kinase 2		Cytoplasm	kinase	AS703988,atezolizumab/cobimetinib/vemurafenib,binimetinib,binimetinib/cetuximab/encorafenib,binimetinib/dabrafenib,binimetinib/encorafenib,binimetinib/encorafenib/panitumumab,binimetinib/vemurafenib,cetuximab/dabrafenib/trametinib,cobimetinib,cobimetinib/dabrafenib,cobimetinib/encorafenib,cobimetinib/vemurafenib,dabrafenib/ipilimumab/trametinib,dabrafenib/panitumumab/trametinib,dabrafenib/trameti…	-0.588
MAPK14	mitogen-activated protein kinase 14		Cytoplasm	kinase	p38 MAP kinase inhibitor,ralimetinib,RO-3201195,talmapimod	-0.051
MEN1	menin 1		Nucleus	transcription regulator	SNDX-5613	-0.102
MIF	macrophage migration inhibitory factor		Extracellular Space	cytokine	imalumab	-0.564
MKNK2	MAPK interacting serine/threonine kinase 2		Cytoplasm	kinase	ETC-1907206,tomivosertib	-0.454
MME	membrane metalloendopeptidase		Plasma Membrane	peptidase	gemopatrilat,LBQ657,sacubitril,sacubitril/valsartan	-0.084
OAZ1	ornithine decarboxylase antizyme 1		Cytoplasm	enzyme	eflornithine	-0.07
ODC1	ornithine decarboxylase 1		Cytoplasm	enzyme	eflornithine,tazarotene	-0.498
PARP1	poly(ADP-ribose) polymerase 1		Nucleus	enzyme	2X-121,[18F]fluorthanatrace,ABT-767,bevacizumab/olaparib,CEP-9722,fluzoparib,IDX-1197,niraparib,olaparib,poly ADP ribose polymerase 1 inhibitor,rucaparib,SC10914,senaparib,simmiparib,talazoparib,veliparib	-0.413
PDE7A	phosphodiesterase 7A		Cytoplasm	enzyme	anagrelide,dipyridamole,dyphylline,ketotifen,milrinone,pentoxifylline,theophylline,tolbutamide	0.13
PDK1	pyruvate dehydrogenase kinase 1		Cytoplasm	kinase	dichloroacetic acid	0.278
PIM1	Pim-1 proto-oncogene, serine/threonine kinase		Cytoplasm	kinase	AZD-1208,LGH447,PIM/FLT3 kinase inhibitor SEL24,SGI 1776	-0.582
PKM	pyruvate kinase M1/2		Cytoplasm	kinase	CAP-232	-0.363
PRDX5	peroxiredoxin 5		Cytoplasm	enzyme	auranofin	-0.339
PRKCE	protein kinase C epsilon		Cytoplasm	kinase	ingenol mebutate,protein kinase C-epsilon activator	-0.076
PSMB1	proteasome 20S subunit beta 1		Cytoplasm	peptidase	bortezomib,bortezomib/cladribine/rituximab,bortezomib/dexamethasone,bortezomib/dexamethasone/doxorubicin,bortezomib/dexamethasone/lenalidomide,bortezomib/dexamethasone/pomalidomide,bortezomib/dexamethasone/rituximab,bortezomib/dexamethasone/thalidomide,bortezomib/doxorubicin,bortezomib/fulvestrant,bortezomib/lenalidomide,bortezomib/paclitaxel,bortezomib/prednisone,bortezomib/rituximab,bortezomib/…	-0.317
RGS16	regulator of G protein signaling 16		Cytoplasm	enzyme	AGS-16M18	-0.277
SLC1A4	solute carrier family 1 member 4		Plasma Membrane	transporter	riluzole	-0.287
SLC25A5	solute carrier family 25 member 5		Cytoplasm	transporter	clodronic acid	-0.336
SLC25A6	solute carrier family 25 member 6		Cytoplasm	transporter	clodronic acid	-0.05
STAT3	signal transducer and activator of transcription 3		Nucleus	transcription regulator	danvatirsen,golotimod,OPB-31121,OPB-51602,STAT3 inhibitor,TTI-101	-0.207
TNFRSF17	TNF receptor superfamily member 17		Plasma Membrane	transmembrane receptor	belantamab mafodotin,REGN5459,SEA-BCMA,teclistamab	-0.339
TNFRSF13C	TNF receptor superfamily member 13C		Plasma Membrane	transmembrane receptor	VAY736	-0.533
TNK2	tyrosine kinase non receptor 2		Cytoplasm	kinase	afatinib/osimertinib,atezolizumab/cobimetinib/vemurafenib,bevacizumab/entrectinib,binimetinib/vemurafenib,cetuximab/irinotecan/vemurafenib,cetuximab/vemurafenib,cobimetinib/vemurafenib,crizotinib/osimertinib,crizotinib/vemurafenib,dabrafenib/trametinib/vemurafenib,entrectinib,erlotinib/osimertinib,gefitinib/osimertinib,ipilimumab/vemurafenib,irinotecan/panitumumab/vemurafenib,lorlatinib,osimertin…	-0.253
TSPO	translocator protein		Cytoplasm	transmembrane receptor	alprazolam,CGS-8216,chlordiazepoxide,clonazepam,clorazepate,dexamethasone/olanzapine,diazepinomicin,estazolam,eszopiclone,flumazenil,flunitrazepam,fluoxetine/olanzapine,flurazepam,lorazepam,midazolam,olanzapine,PK 11195,SSR180575,temazepam,triazolam,zaleplon,zolpidem	-0.266
TXN	thioredoxin		Cytoplasm	enzyme	PX-12	0.072
TYMP	thymidine phosphorylase		Extracellular Space	growth factor	tipiracil	0.318
VCP	valosin containing protein		Cytoplasm	enzyme	CB-5083,CB-5339	-0.403
VDR	vitamin D receptor		Nucleus	transcription regulator	1,25-dihydroxyergocalciferol,2-(3-hydroxypropoxy)calcitriol,alendronate/cholecalciferol,alfacalcidol,betamethasone dipropionate/calcipotriene,calcifediol,calcipotriene,calcitriol,calcium carbonate/cholecalciferol,cholecalciferol,doxercalciferol,ergocalciferol,ILX-23-7553,inecalcitol,paricalcitol,seocalcitol	-0.152

## Sheet: Activated T cell
Symbol	Entrez Gene Name	Location	Type(s)	Drug(s)	Expr Log Ratio
APOA1	apolipoprotein A1	Extracellular Space	transporter	ISIS 681257	0.003
APOB	apolipoprotein B	Extracellular Space	transporter	mipomersen	-0.032
B2M	beta-2-microglobulin	Plasma Membrane	transmembrane receptor	4'-iodo-4'-deoxydoxorubicin	0.085
BIRC3	baculoviral IAP repeat containing 3	Cytoplasm	enzyme	APG-1387,birinapant	0.504
BIRC5	baculoviral IAP repeat containing 5	Cytoplasm	other	EZN 3042,gataparsen	0.71
CAPN2	calpain 2	Cytoplasm	peptidase	alicapistat,BLD-2660	0.549
CD74	CD74 molecule	Plasma Membrane	transmembrane receptor	milatuzumab,milatuzumab-doxorubicin antibody-drug conjugate	0.423
CENPE	centromere protein E	Nucleus	other	GSK923295	0.441
CHEK1	checkpoint kinase 1	Nucleus	kinase	CCT245737,cdc25C phosphatase (211-221),CHK1 inhibitor,GDC-0425,GDC-0575,MK-8776,PF 00477736,prexasertib,UCN-01,XL844	0.282
CLU	clusterin	Cytoplasm	other	clusterin antisense oligonucleotide	0.299
COL1A1	collagen type I alpha 1 chain	Extracellular Space	other	collagenase clostridium histolyticum	0.332
COL1A2	collagen type I alpha 2 chain	Extracellular Space	other	collagenase clostridium histolyticum	0.259
COL3A1	collagen type III alpha 1 chain	Extracellular Space	other	collagenase clostridium histolyticum	0.239
COL4A2	collagen type IV alpha 2 chain	Extracellular Space	other	collagenase clostridium histolyticum	0.233
DHFR	dihydrofolate reductase	Nucleus	enzyme	6-mercaptopurine/methotrexate,6-mercaptopurine/methotrexate/tretinoin,abatacept/methotrexate,ABTL0812,adalimumab/methotrexate,aminopterin,anakinra/methotrexate,arsenic trioxide/cytarabine/methotrexate,atovaquone/proguanil,baricitinib/methotrexate,bevacizumab/erlotinib/pemetrexed,bevacizumab/paclitaxel/pemetrexed,bevacizumab/pemetrexed,canakinumab/methotrexate,certolizumab/methotrexate,cisplatin/d…	0.472
DPP4	dipeptidyl peptidase 4	Plasma Membrane	peptidase	alogliptin,alogliptin/INS,alogliptin/pioglitazone,begelomab,dapagliflozin/saxagliptin,DPP-4 inhibitor,empagliflozin/linagliptin,ertugliflozin/sitagliptin,INS/linagliptin,INS/saxagliptin,INS/sitagliptin,INS/vildagliptin,linagliptin,melogliptin,saxagliptin,simvastatin/sitagliptin,sitagliptin,talabostat,teneligliptin,vildagliptin	0.693
DUT	deoxyuridine triphosphatase	Nucleus	enzyme	TAS-114	0.677
EEF2	eukaryotic translation elongation factor 2	Cytoplasm	translation regulator	MDNA55	-0.018
EIF2AK2	eukaryotic translation initiation factor 2 alpha kinase 2	Cytoplasm	kinase	mitapivat	-0.149
EIF4E	eukaryotic translation initiation factor 4E	Cytoplasm	translation regulator	ISIS 183750	0.333
EZH2	enhancer of zeste 2 polycomb repressive complex 2 subunit	Nucleus	transcription regulator	CPI-0209,CPI-1205,GSK2816126,HH2853,PF-06821497,SHR2554,tazemetostat,valemetostat	0.464
FURIN	furin, paired basic amino acid cleaving enzyme	Cytoplasm	peptidase	furin inhibitor,hexa-D-arginine,nona-D-arginine amide	0.637
GABRE	gamma-aminobutyric acid type A receptor subunit epsilon	Plasma Membrane	ion channel	adinazolam,alphadolone,clonazepam,desflurane,dexamethasone/olanzapine,diazepam,diphenhydramine/midazolam,enflurane,estazolam,eszopiclone,etomidate,ezogabine,felbamate,fluoxetine/olanzapine,flurazepam,gaboxadol,halothane,isoflurane,isoniazid,lorazepam,methoxyflurane,metyrapone/oxazepam,midazolam,muscimol,nitrazepam,olanzapine,oxazepam,pagoclone,pentobarbital,phenobarbital,pregnenolone,quazepam,sec…	0.469
HLA-DRB1	major histocompatibility complex, class II, DR beta 1	Plasma Membrane	transmembrane receptor	apolizumab	0.729
HSP90AA1	heat shock protein 90 alpha family class A member 1	Cytoplasm	enzyme	alvespimycin,cisplatin,luminespib,retaspimycin,TAS-116	0.416
IDH2	isocitrate dehydrogenase (NADP(+)) 2	Cytoplasm	enzyme	enasidenib,TQB3455	0.533
IFNG	interferon gamma	Extracellular Space	cytokine	emapalumab	0.757
IFNGR1	interferon gamma receptor 1	Plasma Membrane	transmembrane receptor	interferon gamma-1b	-0.068
IL2RA	interleukin 2 receptor subunit alpha	Plasma Membrane	transmembrane receptor	aldesleukin,basiliximab,basiliximab/cyclosporine,camidanlumab tesirine,daclizumab,denileukin diftitox,LMB-2,yttrium Y 90 basiliximab,yttrium Y 90 daclizumab	0.554
IL7R	interleukin 7 receptor	Plasma Membrane	transmembrane receptor	OSE-127,recombinant human interleukin-7	-0.157
KIF11	kinesin family member 11	Nucleus	other	4SC-205,ALN-VSP02,AZD4877,filanesib,ispinesib,litronesib,MK-0731,SB-743921	0.279
LGALS1	galectin 1	Extracellular Space	other	OTX008	0.763
LGALS3	galectin 3	Extracellular Space	other	GCS-100,GR-MD-02	0.585
LTK	leukocyte receptor tyrosine kinase	Plasma Membrane	kinase	lorlatinib	-0.031
MMP1	matrix metallopeptidase 1	Extracellular Space	peptidase	marimastat,rebimastat	0.457
MMP2	matrix metallopeptidase 2	Extracellular Space	peptidase	marimastat,MMP2 MMP9 inhibitor,prinomastat,rebimastat	0.168
MMP3	matrix metallopeptidase 3	Extracellular Space	peptidase	marimastat	0.114
NTRK2	neurotrophic receptor tyrosine kinase 2	Plasma Membrane	kinase	belizatinib,bevacizumab/entrectinib,cabozantinib,cabozantinib/crizotinib,cabozantinib/erlotinib,cabozantinib/nivolumab,cabozantinib/tyrosine kinase inhibitor,DS-6051b,entrectinib,larotrectinib,lorlatinib,LOXO-195,NOV1601,ONO-7579,PLX7486,repotrectinib	0.284
OAZ1	ornithine decarboxylase antizyme 1	Cytoplasm	enzyme	eflornithine	0.155
PKM	pyruvate kinase M1/2	Cytoplasm	kinase	CAP-232	0.622
PLK1	polo like kinase 1	Nucleus	kinase	BI 2536,GSK461364,lipid encapsulated anti-PLK1 siRNA TKM-080301,MK1496,onvansertib,rigosertib,TAK-960,volasertib	0.353
POLA1	DNA polymerase alpha 1, catalytic subunit	Nucleus	enzyme	alemtuzumab/cyclophosphamide/fludarabine phosphate,alemtuzumab/cyclophosphamide/fludarabine phosphate/mitoxantrone,alemtuzumab/cyclophosphamide/fludarabine phosphate/rituximab,alemtuzumab/fludarabine phosphate,bortezomib/cladribine/rituximab,chlorambucil/fludarabine phosphate,cladribine,cladribine/cytarabine/daunorubicin,cladribine/cytarabine/decitabine,cladribine/cytarabine/filgrastim,cladribine…	0.023
PPIA	peptidylprolyl isomerase A	Cytoplasm	enzyme	alemtuzumab/cyclosporin A,basiliximab/cyclosporine,cyclosporin A,cyclosporin A/methotrexate,cyclosporine A/sirolimus/tacrolimus,cyclosporine A/tacrolimus,N-methyl-4-Ile-cyclosporin	0.244
PRKCB	protein kinase C beta	Cytoplasm	kinase	enzastaurin,ingenol mebutate,MS-553,ruboxistaurin,sotrastaurin	0.614
PSMB2	proteasome 20S subunit beta 2	Cytoplasm	peptidase	bortezomib,bortezomib/cladribine/rituximab,bortezomib/dexamethasone,bortezomib/dexamethasone/doxorubicin,bortezomib/dexamethasone/lenalidomide,bortezomib/dexamethasone/pomalidomide,bortezomib/dexamethasone/rituximab,bortezomib/dexamethasone/thalidomide,bortezomib/doxorubicin,bortezomib/fulvestrant,bortezomib/lenalidomide,bortezomib/paclitaxel,bortezomib/prednisone,bortezomib/rituximab,bortezomib/…	0.531
PTGER2	prostaglandin E receptor 2	Plasma Membrane	G-protein coupled receptor	CP 533536,diclofenac/misoprostol,EP2 receptor agonist,misoprostol,prostaglandin E1,prostaglandin E2	-0.154
RAD51	RAD51 recombinase	Nucleus	enzyme	CYT-0851	0.083
RPS12	ribosomal protein S12	Cytoplasm	other	neomycin	0.07
RPS27	ribosomal protein S27	Cytoplasm	other	empesertib	0.008
RRM2	ribonucleotide reductase regulatory subunit M2	Nucleus	enzyme	5-fluorouracil/gemcitabine,alemtuzumab/cyclophosphamide/fludarabine phosphate,alemtuzumab/cyclophosphamide/fludarabine phosphate/mitoxantrone,alemtuzumab/cyclophosphamide/fludarabine phosphate/rituximab,alemtuzumab/fludarabine phosphate,bevacizumab/gemcitabine,bortezomib/cladribine/rituximab,capecitabine/docetaxel/gemcitabine,capecitabine/gemcitabine,chlorambucil/fludarabine phosphate,cladribine,…	0.658
SLC25A5	solute carrier family 25 member 5	Cytoplasm	transporter	clodronic acid	0.388
STING1	stimulator of interferon response cGAMP interactor 1	Cytoplasm	other	GSK3745417,IMSA101,MIW815,MK-1454,SB 11285	0.132
TNFRSF4	TNF receptor superfamily member 4	Plasma Membrane	transmembrane receptor	anti-OX40 antibody,BGB-A445,BMS-986178,efizonerimod,GSK3174998,IBI101,INBRX-106,INCAGN01949,MEDI0562,MEDI6469,MOXR0916,PF-04518600	0.47
TNFRSF18	TNF receptor superfamily member 18	Plasma Membrane	transmembrane receptor	AMG 228,ASP1951,BMS-986156,efgivanermin,GWN323,INCAGN01876,MK-1248,MK-4166,TRX518	0.695
TOP2A	DNA topoisomerase II alpha	Nucleus	enzyme	alemtuzumab/cyclophosphamide/fludarabine phosphate/mitoxantrone,AQ4N,arsenic trioxide/daunorubicin/tretinoin,arsenic trioxide/idarubicin/tretinoin,becatecarin,bevacizumab/etoposide,bortezomib/dexamethasone/doxorubicin,bortezomib/doxorubicin,capecitabine/epirubicin/oxaliplatin,carboplatin/doxorubicin,chlorambucil/epirubicin,chlorambucil/mitoxantrone/prednisone,chlorambucil/mitoxantrone/prednisone/…	0.455
TSPO	translocator protein	Cytoplasm	transmembrane receptor	alprazolam,CGS-8216,chlordiazepoxide,clonazepam,clorazepate,dexamethasone/olanzapine,diazepinomicin,estazolam,eszopiclone,flumazenil,flunitrazepam,fluoxetine/olanzapine,flurazepam,lorazepam,midazolam,olanzapine,PK 11195,SSR180575,temazepam,triazolam,zaleplon,zolpidem	0.685
TUBA1C	tubulin alpha 1c	Cytoplasm	other	6-mercaptopurine/vincristine,bevacizumab/docetaxel,bevacizumab/docetaxel/prednisone/thalidomide/zoledronic acid,bevacizumab/paclitaxel,bevacizumab/paclitaxel/pemetrexed,bevacizumab/paclitaxel/topotecan,capecitabine/docetaxel,capecitabine/docetaxel/gemcitabine,capecitabine/docetaxel/oxaliplatin/trastuzumab,cevipabulin,colchicine,colchicine/probenecid,cyclophosphamide/daunorubicin/imatinib/predniso…	0.545
TUBB	tubulin beta class I	Cytoplasm	other	ixabepilone,ixabepilone/rifampin	0.395
TUBB4B	tubulin beta 4B class IVb	Cytoplasm	other	6-mercaptopurine/vincristine,ABT-751,bevacizumab/docetaxel,bevacizumab/docetaxel/prednisone/thalidomide/zoledronic acid,bevacizumab/paclitaxel,bevacizumab/paclitaxel/pemetrexed,bevacizumab/paclitaxel/topotecan,BMS-275183,capecitabine/docetaxel,capecitabine/docetaxel/gemcitabine,capecitabine/docetaxel/oxaliplatin/trastuzumab,cevipabulin,colchicine,colchicine/probenecid,cyclophosphamide/daunorubici…	0.65
TYMP	thymidine phosphorylase	Extracellular Space	growth factor	tipiracil	0.622
TYMS	thymidylate synthetase	Nucleus	enzyme	1843U89,5-fluorouracil,5-fluorouracil/gemcitabine,5-fluorouracil/imiquimod,5-fluorouracil/irinotecan,5-fluorouracil/irinotecan/oxaliplatin,5-fluorouracil/oxaliplatin,bevacizumab/5-fluorouracil,bevacizumab/5-fluorouracil/irinotecan/oxaliplatin,bevacizumab/capecitabine,bevacizumab/capecitabine/irinotecan,bevacizumab/capecitabine/irinotecan/oxaliplatin,bevacizumab/capecitabine/oxaliplatin,bevacizuma…	0.722

## Sheet: Arterila endothelial
Symbol	Entrez Gene Name	Location	Type(s)	Drug(s)	Expr Log Ratio
ACE	angiotensin I converting enzyme	Plasma Membrane	peptidase	amlodipine/benazepril,amlodipine/indapamide/perindopril,amlodipine/perindopril,angiotensin-converting enzyme inhibitor,aspirin/lisinopril,benazepril,benazepril/hydrochlorothiazide,benazeprilat,captopril,captopril/hydrochlorothiazide,carvedilol/enalapril,cilazapril,diltiazem/enalapril,enalapril,enalapril/felodipine,enalapril/hydrochlorothiazide,enalaprilat,fosinopril,fosinopril/hydrochlorothiazide…	-0.113
ADAMTS5	ADAM metallopeptidase with thrombospondin type 1 motif 5	Extracellular Space	peptidase	M6495	0.354
ALPL	alkaline phosphatase, biomineralization associated	Plasma Membrane	phosphatase	zinc sulfate	0.432
APOA1	apolipoprotein A1	Extracellular Space	transporter	ISIS 681257	-0.591
APOB	apolipoprotein B	Extracellular Space	transporter	mipomersen	-0.263
APOC3	apolipoprotein C3	Extracellular Space	transporter	volanesorsen	-0.324
B2M	beta-2-microglobulin	Plasma Membrane	transmembrane receptor	4'-iodo-4'-deoxydoxorubicin	0.101
CA4	carbonic anhydrase 4	Plasma Membrane	enzyme	acetazolamide,benzthiazide,chlorothiazide,chlorothiazide/reserpine,chlorthalidone,dichlorphenamide,ethoxyzolamide,hydrochlorothiazide,methazolamide,phentermine/topiramate,sulfacetamide,topiramate,trichloromethiazide	-0.268
CCND1	cyclin D1	Nucleus	transcription regulator	arsenic trioxide,arsenic trioxide/cytarabine/methotrexate,arsenic trioxide/daunorubicin/tretinoin,arsenic trioxide/gemtuzumab ozogamicin/tretinoin,arsenic trioxide/idarubicin/tretinoin,arsenic trioxide/tretinoin	0.105
CDK9	cyclin dependent kinase 9	Nucleus	kinase	alvocidib,AZD4573,AZD5438,BAY1251152,BMS-387032,CDK9 inhibitor,CYC065,dinaciclib,riviciclib,roniciclib,roscovitine,zotiraciclib	0.168
CXCL12	C-X-C motif chemokine ligand 12	Extracellular Space	cytokine	NOX-A12	0.144
DPEP1	dipeptidase 1	Cytoplasm	peptidase	cilastatin,cilastatin/imipenem/relebactam,imipenem-cilastatin	-0.086
EIF5A	eukaryotic translation initiation factor 5A	Cytoplasm	translation regulator	SNS01-T nanoparticles	-0.223
ENG	endoglin	Plasma Membrane	transmembrane receptor	carotuximab	0.134
FYN	FYN proto-oncogene, Src family tyrosine kinase	Plasma Membrane	kinase	afatinib/dasatinib,blinatumomab/dasatinib,dasatinib,dasatinib/erlotinib,dasatinib/filgrastim,dasatinib/inotuzumab ozogamicin,dasatinib/nilotinib,dasatinib/rituximab,JNJ-26483327	0.547
HBEGF	heparin binding EGF like growth factor	Extracellular Space	growth factor	KHK2866,U3-1565	0.25
HIF1A	hypoxia inducible factor 1 subunit alpha	Nucleus	transcription regulator	EZN 2968,PX 478	0.192
HSP90AA1	heat shock protein 90 alpha family class A member 1	Cytoplasm	enzyme	alvespimycin,cisplatin,luminespib,retaspimycin,TAS-116	0.17
HSP90B1	heat shock protein 90 beta family member 1	Cytoplasm	other	alvespimycin,cisplatin,retaspimycin	0.185
KDR	kinase insert domain receptor	Plasma Membrane	kinase	5-azacytidine/midostaurin,5-azacytidine/sorafenib,AEE 788,alacizumab pegol,altiratinib,anlotinib,apatinib,avelumab/axitinib,axitinib,axitinib/pembrolizumab,bevacizumab/sorafenib,BMS-690514,bortezomib/sorafenib,brivanib,brivanib alaninate,cabozantinib,cabozantinib/crizotinib,cabozantinib/erlotinib,cabozantinib/nivolumab,cabozantinib/tyrosine kinase inhibitor,cediranib,CEP 7055,CHIR-265,clofarabine…	0.173
LDLR	low density lipoprotein receptor	Plasma Membrane	transporter	iodine I 131 iodocholesterol	0.359
LEPR	leptin receptor	Plasma Membrane	transmembrane receptor	recombinant-methionyl human leptin	0.09
LY6E	lymphocyte antigen 6 family member E	Plasma Membrane	other	DLYE5953A	-0.138
MCL1	MCL1 apoptosis regulator, BCL2 family member	Cytoplasm	transporter	AMG 176,AMG 397,AZD5991,MIK665	0.211
MYLK	myosin light chain kinase	Cytoplasm	kinase	K-252	0.324
NAMPT	nicotinamide phosphoribosyltransferase	Extracellular Space	cytokine	daporinad,KPT-9274	0.196
NNMT	nicotinamide N-methyltransferase	Cytoplasm	enzyme	atorvastatin/niacin,lovastatin/niacin,nicotinic acid,nicotinic acid/pioglitazone	0.461
PML	promyelocytic leukemia	Nucleus	transcription regulator	arsenic trioxide	-0.247
PTGER4	prostaglandin E receptor 4	Plasma Membrane	G-protein coupled receptor	BMS-986310,diclofenac/misoprostol,E7046,grapiprant,misoprostol,prostaglandin E1,prostaglandin E2,rivenprost	0.184
RAMP2	receptor activity modifying protein 2	Plasma Membrane	G-protein coupled receptor	pramlintide	0.093
ROCK2	Rho associated coiled-coil containing protein kinase 2	Cytoplasm	kinase	KD025	0.18
RSPO3	R-spondin 3	Extracellular Space	kinase	OMP-131R10	0.479
SELE	selectin E	Plasma Membrane	transmembrane receptor	GMI-1359,uproleselan	0.411
SIRPA	signal regulatory protein alpha	Plasma Membrane	phosphatase	BI 765063,CC-95251	0.055
TFPI	tissue factor pathway inhibitor	Extracellular Space	other	BAY1093884,dalteparin	0.338
TNFRSF1A	TNF receptor superfamily member 1A	Plasma Membrane	transmembrane receptor	GSK2862277	-0.152
TRAPPC3	trafficking protein particle complex 3	Cytoplasm	other	birabresib	0.338
UGCG	UDP-glucose ceramide glucosyltransferase	Cytoplasm	enzyme	eliglustat,lucerastat,N-butyldeoxynojirimycin	0.383
VWF	von Willebrand factor	Extracellular Space	other	caplacizumab,F8	0.12

## Sheet: B cell
Symbol	Entrez Gene Name	Location	Type(s)	Drug(s)	Expr Log Ratio
ADA	adenosine deaminase	Cytoplasm	enzyme	adenosine deaminase inhibitor,alemtuzumab/pentostatin,aspirin/dipyridamole,aspirin/dipyridamole/telmisartan,cyclophosphamide/pentostatin/rituximab,dipyridamole,pentostatin,pentostatin/recombinant interferon,pentostatin/rituximab,vidarabine	0.003
APOA1	apolipoprotein A1	Extracellular Space	transporter	ISIS 681257	-0.322
B2M	beta-2-microglobulin	Plasma Membrane	transmembrane receptor	4'-iodo-4'-deoxydoxorubicin	0.186
BIRC5	baculoviral IAP repeat containing 5	Cytoplasm	other	EZN 3042,gataparsen	0.459
BTK	Bruton tyrosine kinase	Cytoplasm	kinase	acalabrutinib,acalabrutinib/obinutuzumab,ACP-196/ACP-319,ARQ 531,BMS-986142,branebrutinib,BTK inhibitor,DTRMWXHS-12,fenebrutinib,HZ-A-018,ibrutinib,ibrutinib/obinutuzumab,ibrutinib/rituximab,LOXO-305,M7583,orelabrutinib,poseltinib,SHR1459,spebrutinib,TG-1701,tirabrutinib,vecabrutinib,zanubrutinib	-0.175
CCL2	C-C motif chemokine ligand 2	Extracellular Space	cytokine	CNTO 888,mimosine	0.246
CD19	CD19 molecule	Plasma Membrane	transmembrane receptor	AMG 562,anti-CD19 monoclonal antibody,anti-CD19/CD3 tetravalent antibody AFM11,blinatumomab,blinatumomab/dasatinib,blinatumomab/imatinib,combotox,denintuzumab mafodotin,DI-B4,DT2219ARL,HD37-dgRTA,inebilizumab,lenalidomide/tafasitamab,loncastuximab tesirine,MDX-1342 antibody,RO7227166,SAR3419,SGN-CD19B,tafasitamab,XmAb5871,yttrium Y 90 anti-CD19 monoclonal antibody BU12	0.049
CD27	CD27 molecule	Plasma Membrane	transmembrane receptor	CDX-1127	0.056
CD37	CD37 molecule	Plasma Membrane	other	AGS67E,BI 836826,IMGN529,lutetium Lu 177 DOTA-tetulomab,otlertuzumab	0.089
CD52	CD52 molecule	Plasma Membrane	other	alemtuzumab,alemtuzumab/cyclophosphamide/fludarabine phosphate,alemtuzumab/cyclophosphamide/fludarabine phosphate/mitoxantrone,alemtuzumab/cyclophosphamide/fludarabine phosphate/rituximab,alemtuzumab/cyclosporin A,alemtuzumab/fludarabine phosphate,alemtuzumab/pentostatin,alemtuzumab/rituximab	0.07
CD79B	CD79b molecule	Plasma Membrane	transmembrane receptor	iladatuzumab vedotin,polatuzumab vedotin	0.068
COL3A1	collagen type III alpha 1 chain	Extracellular Space	other	collagenase clostridium histolyticum	0.213
EEF2	eukaryotic translation elongation factor 2	Cytoplasm	translation regulator	MDNA55	0.085
EIF2AK2	eukaryotic translation initiation factor 2 alpha kinase 2	Cytoplasm	kinase	mitapivat	0.391
FCRL5	Fc receptor like 5	Plasma Membrane	other	DFRF4539A	-0.378
MMP2	matrix metallopeptidase 2	Extracellular Space	peptidase	marimastat,MMP2 MMP9 inhibitor,prinomastat,rebimastat	0.068
ODC1	ornithine decarboxylase 1	Cytoplasm	enzyme	eflornithine,tazarotene	0.319
PPP3CA	protein phosphatase 3 catalytic subunit alpha	Cytoplasm	phosphatase	cyclosporin A,cyclosporin A/methotrexate,methylprednisolone/tacrolimus,pimecrolimus,prednisone/tacrolimus,tacrolimus,voclosporin	0.552
RPS27	ribosomal protein S27	Cytoplasm	other	empesertib	0.042
TNFRSF4	TNF receptor superfamily member 4	Plasma Membrane	transmembrane receptor	anti-OX40 antibody,BGB-A445,BMS-986178,efizonerimod,GSK3174998,IBI101,INBRX-106,INCAGN01949,MEDI0562,MEDI6469,MOXR0916,PF-04518600	0.03
TXN	thioredoxin	Cytoplasm	enzyme	PX-12	0.639

## Sheet: BEST4-Enterocyte
Symbol	Entrez Gene Name	Location	Type(s)	Drug(s)	Expr Log Ratio
BIRC3	baculoviral IAP repeat containing 3	Cytoplasm	enzyme	APG-1387,birinapant	-0.23
BSG	basigin (Ok blood group)	Plasma Membrane	transporter	metuximab	0.002
CEACAM5	CEA cell adhesion molecule 5	Plasma Membrane	other	cergutuzumab amunaleukin,labetuzumab govitecan,SAR408701	0.148
CEACAM6	CEA cell adhesion molecule 6	Plasma Membrane	other	L-DOS47	0.032
SLC6A8	solute carrier family 6 member 8	Cytoplasm	transporter	RGX-202-01	-0.214

## Sheet: Goblet
Symbol	Entrez Gene Name	Location	Type(s)	Drug(s)	Expr Log Ratio
ABCB1	ATP binding cassette subfamily B member 1	Plasma Membrane	transporter	dofequidar,eicosapentenoic acid,encequidar,OC 144-093,tariquidar,valspodar	-0.089
ACE2	angiotensin I converting enzyme 2	Plasma Membrane	peptidase	hydrochlorothiazide/moexipril,moexipril	0.016
ACE	angiotensin I converting enzyme	Plasma Membrane	peptidase	amlodipine/benazepril,amlodipine/indapamide/perindopril,amlodipine/perindopril,angiotensin-converting enzyme inhibitor,aspirin/lisinopril,benazepril,benazepril/hydrochlorothiazide,benazeprilat,captopril,captopril/hydrochlorothiazide,carvedilol/enalapril,cilazapril,diltiazem/enalapril,enalapril,enalapril/felodipine,enalapril/hydrochlorothiazide,enalaprilat,fosinopril,fosinopril/hydrochlorothiazide…	-0.113
ACHE	acetylcholinesterase (Cartwright blood group)	Plasma Membrane	enzyme	2,3 butanedione monoxime,acetylcholinesterase inhibitor,ambenonium,atropine/edrophonium,atropine/neostigmine,atropine/pralidoxime,BW 284 C 51,caracemide,demecarium,donepezil,donepezil/mefloquine,donepezil/memantine,donepezil/solifenacin,echothiophate,edrophonium,galanthamine,gallamine triethiodide,huperzine A,isoflurophate,ladostigil,neostigmine,physostigmine,pralidoxime,pyridostigmine,rivastigmi…	0.004
ACVRL1	activin A receptor like type 1	Plasma Membrane	kinase	panulisib,PF-3446962	0.633
ADH1C	alcohol dehydrogenase 1C (class I), gamma polypeptide	Cytoplasm	enzyme	fomepizole	0.392
ADRB1	adrenoceptor beta 1	Plasma Membrane	G-protein coupled receptor	acebutolol,albuterol,alprenolol,amiodarone,arbutamine,articaine/epinephrine,atenolol,atenolol/chlorthalidone,bendroflumethiazide/nadolol,betaxolol,bimatoprost/timolol,bisoprolol,bisoprolol/hydrochlorothiazide,bopindolol,bupivacaine/epinephrine,bupranolol,carteolol,carvedilol,carvedilol/enalapril,celiprolol,cisplatin/epinephrine,dexamethasone/olanzapine,dipivefrin,dobutamine,dopamine,dorzolamide/t…	-0.11
AKR1C3	aldo-keto reductase family 1 member C3	Cytoplasm	enzyme	ASP9521	0.024
ALDH2	aldehyde dehydrogenase 2 family member	Cytoplasm	enzyme	ANS-6637,chlorpropamide,disulfiram,disulfiram/gemcitabine	0.246
ALDH1A1	aldehyde dehydrogenase 1 family member A1	Cytoplasm	enzyme	chlorpropamide,disulfiram	0.162
ALPI	alkaline phosphatase, intestinal	Plasma Membrane	phosphatase	zinc sulfate	-0.189
ANPEP	alanyl aminopeptidase, membrane	Plasma Membrane	peptidase	CNGRC peptide-TNF alpha conjugate	-0.131
ANXA1	annexin A1	Plasma Membrane	enzyme	acyclovir/hydrocortisone,cytarabine/hydrocortisone/methotrexate,dasatinib/hydrocortisone,hydrocortisone,hydrocortisone/imatinib,hydrocortisone/mitoxantrone,hydrocortisone/prednisone	0.141
APOA1	apolipoprotein A1	Extracellular Space	transporter	ISIS 681257	-0.376
APOB	apolipoprotein B	Extracellular Space	transporter	mipomersen	-0.501
APOC3	apolipoprotein C3	Extracellular Space	transporter	volanesorsen	-0.235
ATP1A1	ATPase Na+/K+ transporting subunit alpha 1	Plasma Membrane	transporter	acetyldigitoxin derivative,bretylium,ciclopirox olamine,digitoxin,digoxin,ethacrynic acid,ouabain,perphenazine,reserpine/trichloromethiazide,trichloromethiazide	0.193
ATP2C1	ATPase secretory pathway Ca2+ transporting 1	Cytoplasm	transporter	Ca2+,desflurane,enflurane,isoflurane,sevoflurane	0.208
AURKA	aurora kinase A	Nucleus	kinase	alisertib,AMG 900,AT-9283,CYC 116,danusertib,ilorasertib,MK 5108,MLN8054,SNS 314,TAS-119,tozasertib,TTP607	0.28
B2M	beta-2-microglobulin	Plasma Membrane	transmembrane receptor	4'-iodo-4'-deoxydoxorubicin	0.135
BLK	BLK proto-oncogene, Src family tyrosine kinase	Cytoplasm	kinase	afatinib/osimertinib,crizotinib/osimertinib,erlotinib/osimertinib,gefitinib/osimertinib,osimertinib	0.021
BSG	basigin (Ok blood group)	Plasma Membrane	transporter	metuximab	0.299
CA1	carbonic anhydrase 1	Cytoplasm	enzyme	acetazolamide,benzthiazide,brimonidine/brinzolamide,brinzolamide,chlorothiazide,chlorothiazide/reserpine,chlorthalidone,diazoxide,dichlorphenamide,dorzolamide,dorzolamide/timolol,ethoxyzolamide,hydrochlorothiazide,methazolamide,quinethazone,sulfacetamide,topiramate,trichloromethiazide	0.699
CA2	carbonic anhydrase 2	Cytoplasm	enzyme	acetazolamide,benzthiazide,brimonidine/brinzolamide,brinzolamide,chlorothiazide,chlorothiazide/reserpine,chlorthalidone,diazoxide,dichlorphenamide,dorzolamide,dorzolamide/timolol,ethoxyzolamide,hydrochlorothiazide,methazolamide,phentermine/topiramate,quinethazone,sulfacetamide,topiramate,trichloromethiazide	0.852
CA4	carbonic anhydrase 4	Plasma Membrane	enzyme	acetazolamide,benzthiazide,chlorothiazide,chlorothiazide/reserpine,chlorthalidone,dichlorphenamide,ethoxyzolamide,hydrochlorothiazide,methazolamide,phentermine/topiramate,sulfacetamide,topiramate,trichloromethiazide	0.177
CAPN9	calpain 9	Cytoplasm	peptidase	BLD-2660	-0.124
CCL2	C-C motif chemokine ligand 2	Extracellular Space	cytokine	CNTO 888,mimosine	0.485
CCL11	C-C motif chemokine ligand 11	Extracellular Space	cytokine	bertilimumab	0.038
CCND1	cyclin D1	Nucleus	transcription regulator	arsenic trioxide,arsenic trioxide/cytarabine/methotrexate,arsenic trioxide/daunorubicin/tretinoin,arsenic trioxide/gemtuzumab ozogamicin/tretinoin,arsenic trioxide/idarubicin/tretinoin,arsenic trioxide/tretinoin	0.385
CD22	CD22 molecule	Plasma Membrane	transmembrane receptor	BL22 immunotoxin,combotox,dasatinib/inotuzumab ozogamicin,DT2219ARL,epratuzumab,epratuzumab-Cys-tesirine,imatinib/inotuzumab ozogamicin,inotuzumab ozogamicin,moxetumomab pasudotox,RFB4-dgRTA,TRPH-222,yttrium y 90 epratuzumab tetraxetan	0.112
CD37	CD37 molecule	Plasma Membrane	other	AGS67E,BI 836826,IMGN529,lutetium Lu 177 DOTA-tetulomab,otlertuzumab	0.453
CD46	CD46 molecule	Plasma Membrane	transmembrane receptor	FOR46	0.335
CD74	CD74 molecule	Plasma Membrane	transmembrane receptor	milatuzumab,milatuzumab-doxorubicin antibody-drug conjugate	0.279
CD200	CD200 molecule	Plasma Membrane	other	samalizumab	0.097
CDK4	cyclin dependent kinase 4	Nucleus	kinase	abemaciclib,abemaciclib/anastrozole,abemaciclib/aromatase inhibitor,abemaciclib/aromatase inhibitor/GnRH analog,abemaciclib/exemestane,abemaciclib/fulvestrant,abemaciclib/letrozole,AG 024322,alvocidib,anastrozole/palbociclib,anastrozole/ribociclib,BPI-1178,cyclin dependent kinase 4 inhibitor,everolimus/ribociclib,exemestane/palbociclib,exemestane/ribociclib,FCN-437,FLX925,FN-1501,fulvestrant/palb…	0.204
CFB	complement factor B	Extracellular Space	peptidase	IONIS-FB-LRx	0.202
CFTR	CF transmembrane conductance regulator	Plasma Membrane	ion channel	crofelemer,ivacaftor,ivacaftor/lumacaftor,ivacaftor/tezacaftor,lumacaftor,tezacaftor	0.548
CHEK1	checkpoint kinase 1	Nucleus	kinase	CCT245737,cdc25C phosphatase (211-221),CHK1 inhibitor,GDC-0425,GDC-0575,MK-8776,PF 00477736,prexasertib,UCN-01,XL844	0.219
CHRNA7	cholinergic receptor nicotinic alpha 7 subunit	Plasma Membrane	transmembrane receptor	ABT-089,acetylcholine,amobarbital,arecoline,atracurium,cisatracurium,D-tubocurarine,doxacurium,enflurane,isoflurane,JNJ-39393406,lobeline,mecamylamine,metocurine,mivacurium,nicotine,pancuronium,pipecuronium,rapacuronium,rocuronium,succinylcholine,varenicline,vecuronium	0.023
CLDN18	claudin 18	Plasma Membrane	other	AB011,claudiximab,TST001	0.094
COL16A1	collagen type XVI alpha 1 chain	Extracellular Space	other	collagenase clostridium histolyticum	0.687
COL18A1	collagen type XVIII alpha 1 chain	Extracellular Space	other	collagenase clostridium histolyticum	0.009
COL3A1	collagen type III alpha 1 chain	Extracellular Space	other	collagenase clostridium histolyticum	0.578
COL6A2	collagen type VI alpha 2 chain	Extracellular Space	other	collagenase clostridium histolyticum	0.205
COL6A3	collagen type VI alpha 3 chain	Extracellular Space	other	collagenase clostridium histolyticum	0.219
CXCL8	C-X-C motif chemokine ligand 8	Extracellular Space	cytokine	BMS-986253	0.337
CXCL10	C-X-C motif chemokine ligand 10	Extracellular Space	cytokine	MDX-1100	0.013
CYP3A4	cytochrome P450 family 3 subfamily A member 4	Cytoplasm	enzyme	cytochrome P450 3A4 inhibitor,stiripentol	-0.426
DDR1	discoidin domain receptor tyrosine kinase 1	Plasma Membrane	kinase	blinatumomab/imatinib,bosutinib/imatinib,dacomitinib,dasatinib/nilotinib,decitabine/imatinib,imatinib,imatinib/inotuzumab ozogamicin,imatinib/nilotinib,imatinib/rituximab,imatinib/sirolimus,imatinib/sorafenib,imatinib/sunitinib,nilotinib,nilotinib/rituximab,pralsetinib	0.337
DHFR	dihydrofolate reductase	Nucleus	enzyme	6-mercaptopurine/methotrexate,6-mercaptopurine/methotrexate/tretinoin,abatacept/methotrexate,ABTL0812,adalimumab/methotrexate,aminopterin,anakinra/methotrexate,arsenic trioxide/cytarabine/methotrexate,atovaquone/proguanil,baricitinib/methotrexate,bevacizumab/erlotinib/pemetrexed,bevacizumab/paclitaxel/pemetrexed,bevacizumab/pemetrexed,canakinumab/methotrexate,certolizumab/methotrexate,cisplatin/d…	0.456
DLD	dihydrolipoamide dehydrogenase	Cytoplasm	enzyme	hexachlorophene	0.444
DLL4	delta like canonical Notch ligand 4	Extracellular Space	other	MEDI0639,OMP-21M18,OMP-305B83,REGN421	-0.035
DNMT1	DNA methyltransferase 1	Nucleus	enzyme	4'-thio-2'-deoxycytidine,5-azacytidine,5-azacytidine/cytarabine/decitabine,5-azacytidine/decitabine,5-azacytidine/lenalidomide,5-azacytidine/sorafenib,cladribine/cytarabine/decitabine,decitabine,decitabine/imatinib,decitabine/sorafenib,fluorocyclopentenylcytosine,MG 98	0.275
DPEP1	dipeptidase 1	Cytoplasm	peptidase	cilastatin,cilastatin/imipenem/relebactam,imipenem-cilastatin	-0.07
DPP4	dipeptidyl peptidase 4	Plasma Membrane	peptidase	alogliptin,alogliptin/INS,alogliptin/pioglitazone,begelomab,dapagliflozin/saxagliptin,DPP-4 inhibitor,empagliflozin/linagliptin,ertugliflozin/sitagliptin,INS/linagliptin,INS/saxagliptin,INS/sitagliptin,INS/vildagliptin,linagliptin,melogliptin,saxagliptin,simvastatin/sitagliptin,sitagliptin,talabostat,teneligliptin,vildagliptin	-0.027
DUT	deoxyuridine triphosphatase	Nucleus	enzyme	TAS-114	0.295
EEF2	eukaryotic translation elongation factor 2	Cytoplasm	translation regulator	MDNA55	0.218
EIF2AK2	eukaryotic translation initiation factor 2 alpha kinase 2	Cytoplasm	kinase	mitapivat	0.341
EIF5A	eukaryotic translation initiation factor 5A	Cytoplasm	translation regulator	SNS01-T nanoparticles	0.348
ENG	endoglin	Plasma Membrane	transmembrane receptor	carotuximab	0.095
EPCAM	epithelial cell adhesion molecule	Plasma Membrane	other	adecatumumab,catumaxomab,edrecolomab,M701,monoclonal antibody 3622W94,solitomab,tucotuzumab celmoleukin,vicinium	0.097
EPHA2	EPH receptor A2	Plasma Membrane	kinase	afatinib/dasatinib,blinatumomab/dasatinib,BT5528,cytarabine/dasatinib,cytarabine/dasatinib/dexamethasone/methotrexate,cytarabine/dasatinib/filgrastim/fludarabine phosphate,cytarabine/dasatinib/filgrastim/fludarabine phosphate/idarubicin,dasatinib,dasatinib/6-mercaptopurine/methotrexate,dasatinib/dexamethasone,dasatinib/erlotinib,dasatinib/filgrastim,dasatinib/hydrocortisone,dasatinib/inotuzumab o…	0.574
ERBB3	erb-b2 receptor tyrosine kinase 3	Plasma Membrane	kinase	afatinib,afatinib/cetuximab,afatinib/dasatinib,afatinib/osimertinib,afatinib/paclitaxel,AV-203,BDTX-189,CDX-3379,crizotinib/osimertinib,elgemtumab,erlotinib/osimertinib,gefitinib/osimertinib,GSK2849330,istiratumab,ISU104,lumretuzumab,MCLA-128,MEHD7945A,MM-111,osimertinib,patritumab,REGN1400,sapitinib,seribantumab,sym013,U3-1402,zirconium-89-GSK2849330,zirconium-89-labeled RO5479599	0.227
EZH1	enhancer of zeste 1 polycomb repressive complex 2 subunit	Nucleus	enzyme	HH2853,tazemetostat,valemetostat	0.031
F3	coagulation factor III, tissue factor	Plasma Membrane	transmembrane receptor	ALT-836,tisotumab vedotin	0.06
FCER2	Fc fragment of IgE receptor II	Plasma Membrane	transmembrane receptor	lumiliximab	0.131
FDFT1	farnesyl-diphosphate farnesyltransferase 1	Cytoplasm	enzyme	lapaquistat,zoledronic acid	0.441
FGFR2	fibroblast growth factor receptor 2	Plasma Membrane	kinase	3D185,alofanib,aprutumab ixadotin,ASP5878,BAY1179470,bortezomib/dexamethasone/thalidomide,bortezomib/thalidomide,debio 1347,derazantinib,dexamethasone/thalidomide,docetaxel/nintedanib,erdafitinib,everolimus/lenvatinib,FPA144,lenvatinib,lenvatinib/pembrolizumab,lucitanib,nintedanib,palifermin,pazopanib,pemigatinib,prednisone/thalidomide,PRN1371,regorafenib,regorafenib/sunitinib,rituximab/thalidomi…	0.056
FGFR3	fibroblast growth factor receptor 3	Plasma Membrane	kinase	3D185,ASP5878,B-701,crizotinib/pazopanib,debio 1347,derazantinib,docetaxel/nintedanib,erdafitinib,everolimus/lenvatinib,lapatinib/pazopanib,lenvatinib,lenvatinib/pembrolizumab,LY3076226,masitinib,nintedanib,pazopanib,pemigatinib,PRN1371,SAR103168,selpercatinib	0.102
FKBP1A	FKBP prolyl isomerase 1A	Cytoplasm	enzyme	cyclosporine A/sirolimus/tacrolimus,cyclosporine A/tacrolimus,everolimus,everolimus/exemestane,everolimus/fulvestrant,everolimus/gefitinib,everolimus/lenvatinib,everolimus/letrozole,everolimus/paclitaxel,everolimus/panobinostat,everolimus/pasireotide,everolimus/ribociclib,everolimus/sorafenib,everolimus/tamoxifen,everolimus/vandetanib,imatinib/sirolimus,lenalidomide/temsirolimus,methotrexate/siro…	0.426
FOLH1	folate hydrolase 1	Plasma Membrane	peptidase	123I-MIP-1095,131I-MIP-1095,177Lu-PSMA617,AMG-160,APVO414,CCW702,fluorine F 18 DCFPyL,gallium Ga 68-THP-PSMA,HPN424,huJ591,iodine I 131 monoclonal antibody muJ591,lutetium Lu 177 monoclonal antibody J591,lutetium Lu-177 capromab,MDX1201-A488,MLN2704,monoclonal antibody J591,pasotuxizumab,REGN5678	0.32
FURIN	furin, paired basic amino acid cleaving enzyme	Cytoplasm	peptidase	furin inhibitor,hexa-D-arginine,nona-D-arginine amide	0.241
GGPS1	geranylgeranyl diphosphate synthase 1	Cytoplasm	enzyme	zoledronic acid	0.172
GLS	glutaminase	Cytoplasm	enzyme	telaglenastat	-0.026
GPA33	glycoprotein A33	Plasma Membrane	other	iodine I 124 monoclonal antibody A33,KRN330,MGD007,monoclonal antibody A33	0.324
GPNMB	glycoprotein nmb	Plasma Membrane	enzyme	glembatumumab,glembatumumab vedotin	0.078
HBA1/HBA2	hemoglobin subunit alpha 2	Extracellular Space	transporter	donepezil/mefloquine,iron dextran,mefloquine	0.031
HBEGF	heparin binding EGF like growth factor	Extracellular Space	growth factor	KHK2866,U3-1565	0.779
HDAC5	histone deacetylase 5	Nucleus	transcription regulator	belinostat,pyroxamide,tributyrin	0.032
HDAC9	histone deacetylase 9	Nucleus	transcription regulator	belinostat,pyroxamide,tributyrin	0.077
HELB	DNA helicase B	Nucleus	enzyme	capecitabine/epirubicin/oxaliplatin,chlorambucil/epirubicin,cyclophosphamide/docetaxel/epirubicin,cyclophosphamide/docetaxel/epirubicin/5-fluorouracil,cyclophosphamide/docetaxel/epirubicin/5-fluorouracil/trastuzumab,cyclophosphamide/epirubicin,cyclophosphamide/epirubicin/5-fluorouracil,cyclophosphamide/epirubicin/5-fluorouracil/paclitaxel,cyclophosphamide/epirubicin/5-fluorouracil/paclitaxel/tras…	0.076
HPGD	15-hydroxyprostaglandin dehydrogenase	Cytoplasm	enzyme	glycyrrhetinic acid	-0.081
HPSE	heparanase	Plasma Membrane	enzyme	2-O,3-O-desulfated heparin,heparanase inhibitor PI-88,PG 545,roneparstat	0.025
HSP90AB1	heat shock protein 90 alpha family class B member 1	Cytoplasm	enzyme	alvespimycin,cisplatin,retaspimycin,TAS-116	0.366
HSP90B1	heat shock protein 90 beta family member 1	Cytoplasm	other	alvespimycin,cisplatin,retaspimycin	0.361
IDH1	isocitrate dehydrogenase (NADP(+)) 1	Cytoplasm	enzyme	BAY1436032,DS-1001,IDH1 inhibitor,IDH305,ivosidenib,olutasidenib	0.512
IDH2	isocitrate dehydrogenase (NADP(+)) 2	Cytoplasm	enzyme	enasidenib,TQB3455	0.346
IL13RA1	interleukin 13 receptor subunit alpha 1	Plasma Membrane	transmembrane receptor	cintredekin besudotox	0.304
IL17RA	interleukin 17 receptor A	Plasma Membrane	transmembrane receptor	brodalumab	0.104
INSR	insulin receptor	Plasma Membrane	kinase	alogliptin/INS,BMS-754807,canakinumab/INS,ceritinib,dapagliflozin/INS,dulaglutide/INS,exenatide/INS,exenatide/INS/pioglitazone,INS,INS/linagliptin,INS/lixisenatide,INS/pioglitazone,INS/protamine zinc insulin,INS/saxagliptin,INS/sitagliptin,INS/vildagliptin,insulin aspart,insulin aspart/insulin degludec,insulin aspart/insulin detemir,insulin degludec,insulin degludec/liraglutide,insulin detemir,in…	0.229
JAK2	Janus kinase 2	Cytoplasm	kinase	AZD1480,baricitinib,baricitinib/methotrexate,bevacizumab/entrectinib,BMS-911543,entrectinib,erlotinib/ruxolitinib,fedratinib,gandotinib,jak2 inhibitor,jaktinib,methotrexate/tofacitinib,momelotinib,NS-018,pacritinib,pralsetinib,ruxolitinib,tofacitinib,upadacitinib,WP1066,XL019,zotiraciclib	0.017
KCNN4	potassium calcium-activated channel subfamily N member 4	Plasma Membrane	ion channel	betamethasone/clotrimazole,clotrimazole,senicapoc	0.633
KCNQ1	potassium voltage-gated channel subfamily Q member 1	Plasma Membrane	ion channel	amlodipine/indapamide/perindopril,dextromethorphan/quinidine,ginsenoside Rg3,indapamide,quinidine	0.28
KDM1A	lysine demethylase 1A	Nucleus	enzyme	CC-90011,GSK-2879552,IMG-7289,INCB059872,RO7051790,seclidemstat	0.31
KLKB1	kallikrein B1	Extracellular Space	peptidase	aprotinin,ecallantide	-0.024
KRT20	keratin 20	Cytoplasm	other	alemtuzumab/rituximab,bortezomib/rituximab,bosutinib/rituximab,brentuximab vedotin/rituximab,dasatinib/rituximab,ibritumomab tiuxetan/rituximab,ibrutinib/rituximab,idelalisib/rituximab,imatinib/rituximab,lenalidomide/rituximab,methotrexate/rituximab,nilotinib/rituximab,pentostatin/rituximab,ponatinib/rituximab,rituximab,rituximab/thalidomide,rituximab/venetoclax	0.139
LGALS1	galectin 1	Extracellular Space	other	OTX008	0.579
LGALS3	galectin 3	Extracellular Space	other	GCS-100,GR-MD-02	0.08
LPL	lipoprotein lipase	Cytoplasm	enzyme	atorvastatin/niacin,lovastatin/niacin,nicotinic acid,nicotinic acid/pioglitazone,tyloxapol	0.55
LSS	lanosterol synthase	Cytoplasm	enzyme	oxiconazole	0.515
LY6E	lymphocyte antigen 6 family member E	Plasma Membrane	other	DLYE5953A	0.124
MAOB	monoamine oxidase B	Cytoplasm	enzyme	benzphetamine,dextroamphetamine,fenfluramine/phentermine,isocarboxazid,ladostigil,levodopa/rasagiline,MAO-B inhibitor,methamphetamine,pargyline,phenelzine,phentermine,phentermine/topiramate,procainamide,rasagiline,safinamide,selegiline,tranylcypromine	-0.046
MAPK3	mitogen-activated protein kinase 3	Cytoplasm	kinase	ASN007,ASTX029,HH2710,KO-947,LY3214996,ulixertinib,ZSET 1446	0.31
MAT2A	methionine adenosyltransferase 2A	Cytoplasm	enzyme	AG-270	0.257
MDM2	MDM2 proto-oncogene	Nucleus	transcription regulator	ALRN-6924,AMG-232,APG-115,ASTX295,BI 907828,CGM097,HDM201,idasanutlin,MI-773,milademetan,MK-8242,RO-5045337,RO6839921,serdemetan	0.358
METAP2	methionyl aminopeptidase 2	Cytoplasm	peptidase	beloranib,M8891,nitroxoline,O-(chloroacetylcarbamoyl)fumagillol,PPI-2458,SDX-7320,XMT-1107	0.413
MGAM	maltase-glucoamylase	Plasma Membrane	enzyme	acarbose,acarbose/orlistat,celgosivir,miglitol,voglibose	-0.269
MIF	macrophage migration inhibitory factor	Extracellular Space	cytokine	imalumab	0.43
MME	membrane metalloendopeptidase	Plasma Membrane	peptidase	gemopatrilat,LBQ657,sacubitril,sacubitril/valsartan	-0.24
MMP1	matrix metallopeptidase 1	Extracellular Space	peptidase	marimastat,rebimastat	0.297
MMP3	matrix metallopeptidase 3	Extracellular Space	peptidase	marimastat	0.3
MMP14	matrix metallopeptidase 14	Extracellular Space	peptidase	BT1718,marimastat,prinomastat,rebimastat	0.32
MMP28	matrix metallopeptidase 28	Extracellular Space	peptidase	marimastat	0.198
MTOR	mechanistic target of rapamycin kinase	Nucleus	kinase	apitolisib,AZD8055,bimiralisib,cyclosporine A/sirolimus/tacrolimus,dactolisib,DS-7423,everolimus,everolimus/exemestane,everolimus/fulvestrant,everolimus/gefitinib,everolimus/lenvatinib,everolimus/letrozole,everolimus/paclitaxel,everolimus/prednisone,everolimus/sorafenib,everolimus/tamoxifen,gedatolisib,imatinib/sirolimus,lenalidomide/temsirolimus,ME-344,methotrexate/sirolimus/tacrolimus,methylpre…	0.003
MTTP	microsomal triglyceride transfer protein	Cytoplasm	transporter	hesperetin,lomitapide	-0.267
MUC1	mucin 1, cell surface associated	Plasma Membrane	other	anti-CD3/MUC1 bispecific antibody,anti-TA-MUC1 antibody,epitumomab,GO-203-2C,pankomab,yttrium y 90 clivatuzumab tetraxetan	0.849
MUC17	mucin 17, cell surface associated	Plasma Membrane	other	AMG 199	0.208
MYC	MYC proto-oncogene, bHLH transcription factor	Nucleus	transcription regulator	AVI-4126,MYC-targeting siRNA DCR-MYC	0.24
NCL	nucleolin	Nucleus	other	AGRO 100	0.379
NOTCH1	notch receptor 1	Plasma Membrane	transcription regulator	OMP-52M51	0.42
NOXO1	NADPH oxidase organizer 1	Plasma Membrane	other	ecabet	0.447
NR1H4	nuclear receptor subfamily 1 group H member 4	Nucleus	ligand-dependent nuclear receptor	apomine,EYP001a,obeticholic acid	0.006
NR3C2	nuclear receptor subfamily 3 group C member 2	Nucleus	ligand-dependent nuclear receptor	aldosterone receptor antagonist,AZD9977,beta-estradiol/progesterone,drospirenone,drospirenone/ethinyl estradiol,eplerenone,fludrocortisone,fludrocortisone acetate,hydrochlorothiazide/spironolactone,progesterone,spironolactone	0.313
NT5E	5'-nucleotidase ecto	Plasma Membrane	phosphatase	AB680,AK119,BMS-986179,CPI-006,GS-1423,LY3475070,MEDI9447,NZV930,TJ004309	0.233
ODC1	ornithine decarboxylase 1	Cytoplasm	enzyme	eflornithine,tazarotene	0.516
OGFR	opioid growth factor receptor	Plasma Membrane	other	enkephalin, methionine	0.058
PARP1	poly(ADP-ribose) polymerase 1	Nucleus	enzyme	2X-121,[18F]fluorthanatrace,ABT-767,bevacizumab/olaparib,CEP-9722,fluzoparib,IDX-1197,niraparib,olaparib,poly ADP ribose polymerase 1 inhibitor,rucaparib,SC10914,senaparib,simmiparib,talazoparib,veliparib	0.301
PCSK9	proprotein convertase subtilisin/kexin type 9	Extracellular Space	peptidase	alirocumab,BMS-844421,evinacumab,evolocumab,PCSK9 inhibitor	0.26
PDE4B	phosphodiesterase 4B	Cytoplasm	enzyme	anagrelide,apremilast,arofylline,caffeine,caffeine/ergotamine,cilomilast,dipyridamole,dyphylline,enprofylline,ibudilast,ketotifen,L 869298,L-826,141,milrinone,papaverine,pentoxifylline,roflumilast,tetomilast,theophylline,tolbutamide	0.039
PDE4C	phosphodiesterase 4C	Cytoplasm	enzyme	anagrelide,arofylline,caffeine,caffeine/ergotamine,cilomilast,dipyridamole,dyphylline,ibudilast,ketotifen,L 869298,L-826,141,milrinone,pentoxifylline,roflumilast,tetomilast,theophylline,tolbutamide	0.495
PHB	prohibitin	Nucleus	transcription regulator	prohibitin-targeting peptide 1	0.409
PIM2	Pim-2 proto-oncogene, serine/threonine kinase	Nucleus	kinase	AZD-1208,LGH447,PIM/FLT3 kinase inhibitor SEL24,SGI 1776	0.242
PKM	pyruvate kinase M1/2	Cytoplasm	kinase	CAP-232	0.409
PLA2G10	phospholipase A2 group X	Cytoplasm	enzyme	varespladib,varespladib methyl	0.276
POLE4	DNA polymerase epsilon 4, accessory subunit	Nucleus	enzyme	bortezomib/cladribine/rituximab,cladribine,cladribine/cytarabine/daunorubicin,cladribine/cytarabine/decitabine,cladribine/cytarabine/filgrastim,cladribine/cytarabine/filgrastim/idarubicin,cladribine/cytarabine/filgrastim/idarubicin/plerixafor,cladribine/cytarabine/filgrastim/mitoxantrone,cladribine/peginterferon alfa-2a,cladribine/recombinant interferon,cladribine/rituximab	0.229
PPIA	peptidylprolyl isomerase A	Cytoplasm	enzyme	alemtuzumab/cyclosporin A,basiliximab/cyclosporine,cyclosporin A,cyclosporin A/methotrexate,cyclosporine A/sirolimus/tacrolimus,cyclosporine A/tacrolimus,N-methyl-4-Ile-cyclosporin	0.32
PRDX5	peroxiredoxin 5	Cytoplasm	enzyme	auranofin	0.365
PRKCA	protein kinase C alpha	Cytoplasm	kinase	aprinocarsen,ingenol mebutate,L-threo-safingol,midostaurin	0.209
PSMB8	proteasome 20S subunit beta 8	Cytoplasm	peptidase	carfilzomib,carfilzomib/dexamethasone,carfilzomib/dexamethasone/lenalidomide,carfilzomib/dexamethasone/rituximab	0.231
PSMD2	proteasome 26S subunit, non-ATPase 2	Cytoplasm	other	bortezomib,bortezomib/cladribine/rituximab,bortezomib/dexamethasone,bortezomib/dexamethasone/doxorubicin,bortezomib/dexamethasone/lenalidomide,bortezomib/dexamethasone/pomalidomide,bortezomib/dexamethasone/rituximab,bortezomib/dexamethasone/thalidomide,bortezomib/doxorubicin,bortezomib/fulvestrant,bortezomib/lenalidomide,bortezomib/paclitaxel,bortezomib/prednisone,bortezomib/rituximab,bortezomib/…	0.361
PTGER4	prostaglandin E receptor 4	Plasma Membrane	G-protein coupled receptor	BMS-986310,diclofenac/misoprostol,E7046,grapiprant,misoprostol,prostaglandin E1,prostaglandin E2,rivenprost	0.258
RAMP2	receptor activity modifying protein 2	Plasma Membrane	G-protein coupled receptor	pramlintide	0.073
RPL3	ribosomal protein L3	Nucleus	other	cytarabine/daunorubicin/omacetaxine mepesuccinate,cytarabine/doxorubicin/filgrastim/omacetaxine mepesuccinate,omacetaxine mepesuccinate	0.173
RPS12	ribosomal protein S12	Cytoplasm	other	neomycin	0.143
RPS27	ribosomal protein S27	Cytoplasm	other	empesertib	0.161
SCN9A	sodium voltage-gated channel alpha subunit 9	Plasma Membrane	ion channel	bupivacaine/lidocaine,epinephrine/lidocaine,lidocaine,lidocaine/prilocaine,riluzole,zonisamide	0.256
SCNN1A	sodium channel epithelial 1 subunit alpha	Plasma Membrane	ion channel	amiloride,amiloride/hydrochlorothiazide,hydrochlorothiazide/triamterene,triamterene	0.13
SEMA4D	semaphorin 4D	Plasma Membrane	transmembrane receptor	pepinemab	-0.008
SIK1/SIK1B	salt inducible kinase 1	Nucleus	kinase	binimetinib/dabrafenib,cetuximab/dabrafenib/trametinib,cobimetinib/dabrafenib,dabrafenib,dabrafenib/ipilimumab/trametinib,dabrafenib/panitumumab,dabrafenib/panitumumab/trametinib,dabrafenib/trametinib,dabrafenib/trametinib/vemurafenib	0.437
SLC10A2	solute carrier family 10 member 2	Plasma Membrane	transporter	linerixibat	-0.282
SLC1A1	solute carrier family 1 member 1	Plasma Membrane	transporter	riluzole	-0.008
SLC25A5	solute carrier family 25 member 5	Cytoplasm	transporter	clodronic acid	0.232
SLC25A6	solute carrier family 25 member 6	Cytoplasm	transporter	clodronic acid	0.252
SLC44A4	solute carrier family 44 member 4	Plasma Membrane	transporter	ASG-5ME	0.33
SLC6A4	solute carrier family 6 member 4	Plasma Membrane	transporter	(S)-duloxetine,acetaminophen/clemastine/pseudoephedrine,acetaminophen/dexbrompheniramine/pseudoephedrine,acetaminophen/tramadol,amitriptyline,amitriptyline/baclofen/ketamine,amitriptyline/chlordiazepoxide,amitriptyline/ketamine,amitriptyline/melatonin,amitriptyline/perphenazine,amoxapine,azatadine/pseudoephedrine,bicifadine,brompheniramine/dextromethorphan/pseudoephedrine,bupropion,carbinoxamine/…	0.008
SQLE	squalene epoxidase	Cytoplasm	enzyme	butenafine,naftifine,terbinafine,tolnaftate	0.621
SRPK1	SRSF protein kinase 1	Nucleus	kinase	endovion	0.242
SSTR2	somatostatin receptor 2	Plasma Membrane	G-protein coupled receptor	177Lu-edotreotide,177Lu-OPS201,68Ga-edotreotide,68Ga-OPS202,BIM 23A760,CRN00808,dexamethasone/metoclopramide/octreotide,edotreotide,everolimus/pasireotide,haloperidol/octreotide,lanreotide,lutetium Lu 177-DOTA-TATE,methylprednisolone/octreotide,octreotide,octreotide/prednisone,octreotide/prochlorperazine,pasireotide,vapreotide,XmAb18087	0.025
STING1	stimulator of interferon response cGAMP interactor 1	Cytoplasm	other	GSK3745417,IMSA101,MIW815,MK-1454,SB 11285	0.373
STK24	serine/threonine kinase 24	Cytoplasm	kinase	bosutinib,bosutinib/imatinib,bosutinib/ponatinib,bosutinib/rituximab	0.258
TDGF1	teratocarcinoma-derived growth factor 1	Extracellular Space	growth factor	huB3F6-SPDB-DM4 immunoconjugate	-0.082
TFRC	transferrin receptor	Plasma Membrane	transporter	CALAA-01,CX-2029,monoclonal antibody A27.15	0.497
TLR3	toll like receptor 3	Plasma Membrane	transmembrane receptor	rintatolimod	0.035
TNFRSF10B	TNF receptor superfamily member 10b	Plasma Membrane	transmembrane receptor	conatumumab,drozitumab,DS-8273a,dulanermin,GEN1029,RO6874813,tigatuzumab	0.407
TNFRSF1A	TNF receptor superfamily member 1A	Plasma Membrane	transmembrane receptor	GSK2862277	0.125
TNFSF10	TNF superfamily member 10	Extracellular Space	cytokine	ABBV-621	0.107
TNNC2	troponin C2, fast skeletal type	Cytoplasm	other	Ca2+	-0.037
TPBG	trophoblast glycoprotein	Plasma Membrane	other	GEN1044,naptumomab estafenatox	0.07
TSPO	translocator protein	Cytoplasm	transmembrane receptor	alprazolam,CGS-8216,chlordiazepoxide,clonazepam,clorazepate,dexamethasone/olanzapine,diazepinomicin,estazolam,eszopiclone,flumazenil,flunitrazepam,fluoxetine/olanzapine,flurazepam,lorazepam,midazolam,olanzapine,PK 11195,SSR180575,temazepam,triazolam,zaleplon,zolpidem	0.345
TUBA4A	tubulin alpha 4a	Cytoplasm	other	6-mercaptopurine/vincristine,bevacizumab/docetaxel,bevacizumab/docetaxel/prednisone/thalidomide/zoledronic acid,bevacizumab/paclitaxel,bevacizumab/paclitaxel/pemetrexed,bevacizumab/paclitaxel/topotecan,cabazitaxel,cabazitaxel/prednisolone,cabazitaxel/prednisone,capecitabine/docetaxel,capecitabine/docetaxel/gemcitabine,capecitabine/docetaxel/oxaliplatin/trastuzumab,cevipabulin,colchicine,colchicin…	0.064
TUBB	tubulin beta class I	Cytoplasm	other	ixabepilone,ixabepilone/rifampin	0.33
TUBB2A	tubulin beta 2A class IIa	Cytoplasm	other	6-mercaptopurine/vincristine,ABT-751,batabulin,bevacizumab/docetaxel,bevacizumab/docetaxel/prednisone/thalidomide/zoledronic acid,bevacizumab/paclitaxel,bevacizumab/paclitaxel/pemetrexed,bevacizumab/paclitaxel/topotecan,BMS-275183,capecitabine/docetaxel,capecitabine/docetaxel/gemcitabine,capecitabine/docetaxel/oxaliplatin/trastuzumab,cevipabulin,colchicine,colchicine/probenecid,crolibulin,cycloph…	0.188
TUBB4B	tubulin beta 4B class IVb	Cytoplasm	other	6-mercaptopurine/vincristine,ABT-751,bevacizumab/docetaxel,bevacizumab/docetaxel/prednisone/thalidomide/zoledronic acid,bevacizumab/paclitaxel,bevacizumab/paclitaxel/pemetrexed,bevacizumab/paclitaxel/topotecan,BMS-275183,capecitabine/docetaxel,capecitabine/docetaxel/gemcitabine,capecitabine/docetaxel/oxaliplatin/trastuzumab,cevipabulin,colchicine,colchicine/probenecid,cyclophosphamide/daunorubici…	0.172
UGCG	UDP-glucose ceramide glucosyltransferase	Cytoplasm	enzyme	eliglustat,lucerastat,N-butyldeoxynojirimycin	0.188
VAMP2	vesicle associated membrane protein 2	Plasma Membrane	other	botulinum toxin type B	0.236
VSIR	V-set immunoregulatory receptor	Plasma Membrane	other	CA-170,onvatilimab	0.008
VWF	von Willebrand factor	Extracellular Space	other	caplacizumab,F8	0.069

## Sheet: CD4-T cell
Symbol	Entrez Gene Name	Location	Type(s)	Drug(s)	Expr Log Ratio
ACAA1	acetyl-CoA acyltransferase 1	Cytoplasm	enzyme	trimetazidine	-0.028
ADA	adenosine deaminase	Cytoplasm	enzyme	adenosine deaminase inhibitor,alemtuzumab/pentostatin,aspirin/dipyridamole,aspirin/dipyridamole/telmisartan,cyclophosphamide/pentostatin/rituximab,dipyridamole,pentostatin,pentostatin/recombinant interferon,pentostatin/rituximab,vidarabine	-0.042
ANXA1	annexin A1	Plasma Membrane	enzyme	acyclovir/hydrocortisone,cytarabine/hydrocortisone/methotrexate,dasatinib/hydrocortisone,hydrocortisone,hydrocortisone/imatinib,hydrocortisone/mitoxantrone,hydrocortisone/prednisone	-0.145
APOA1	apolipoprotein A1	Extracellular Space	transporter	ISIS 681257	-0.253
APOB	apolipoprotein B	Extracellular Space	transporter	mipomersen	-0.023
APOC3	apolipoprotein C3	Extracellular Space	transporter	volanesorsen	-0.077
ATM	ATM serine/threonine kinase	Nucleus	kinase	AZD0156,AZD1390,M3541	0.202
ATR	ATR serine/threonine kinase	Nucleus	kinase	BAY1895344,berzosertib,ceralasertib,RP-3500,VX-803	0.022
B2M	beta-2-microglobulin	Plasma Membrane	transmembrane receptor	4'-iodo-4'-deoxydoxorubicin	0.07
BIRC3	baculoviral IAP repeat containing 3	Cytoplasm	enzyme	APG-1387,birinapant	0.186
BRD4	bromodomain containing 4	Nucleus	kinase	AZD5153,BI 894999,PLX2853,PLX51107,SYHA1801	0.114
BTK	Bruton tyrosine kinase	Cytoplasm	kinase	acalabrutinib,acalabrutinib/obinutuzumab,ACP-196/ACP-319,ARQ 531,BMS-986142,branebrutinib,BTK inhibitor,DTRMWXHS-12,fenebrutinib,HZ-A-018,ibrutinib,ibrutinib/obinutuzumab,ibrutinib/rituximab,LOXO-305,M7583,orelabrutinib,poseltinib,SHR1459,spebrutinib,TG-1701,tirabrutinib,vecabrutinib,zanubrutinib	0.034
C1S	complement C1s	Extracellular Space	peptidase	SERPING1,sutimlimab	0.018
CCL2	C-C motif chemokine ligand 2	Extracellular Space	cytokine	CNTO 888,mimosine	0.043
CD22	CD22 molecule	Plasma Membrane	transmembrane receptor	BL22 immunotoxin,combotox,dasatinib/inotuzumab ozogamicin,DT2219ARL,epratuzumab,epratuzumab-Cys-tesirine,imatinib/inotuzumab ozogamicin,inotuzumab ozogamicin,moxetumomab pasudotox,RFB4-dgRTA,TRPH-222,yttrium y 90 epratuzumab tetraxetan	0.036
CD40	CD40 molecule	Plasma Membrane	transmembrane receptor	ABBV-428,ABBV-927,anti-CD40 monoclonal antibody,APX005M,bleselumab,CDX-1140,CFZ533,chi lob 7/4,CP-870893,dacetuzumab,FFP104,lucatumumab,mitazalimab,RO7009789,SEA-CD40	0.076
CD74	CD74 molecule	Plasma Membrane	transmembrane receptor	milatuzumab,milatuzumab-doxorubicin antibody-drug conjugate	0.238
CD3D	CD3d molecule	Plasma Membrane	transmembrane receptor	blinatumomab,blinatumomab/dasatinib,blinatumomab/imatinib	-0.107
CD3E	CD3e molecule	Plasma Membrane	transmembrane receptor	blinatumomab,muromonab-CD3,pasotuxizumab	-0.189
CD79B	CD79b molecule	Plasma Membrane	transmembrane receptor	iladatuzumab vedotin,polatuzumab vedotin	0.133
CDK6	cyclin dependent kinase 6	Nucleus	kinase	abemaciclib,abemaciclib/anastrozole,abemaciclib/aromatase inhibitor,abemaciclib/aromatase inhibitor/GnRH analog,abemaciclib/exemestane,abemaciclib/fulvestrant,abemaciclib/letrozole,alvocidib,anastrozole/palbociclib,anastrozole/ribociclib,BPI-1178,everolimus/ribociclib,exemestane/palbociclib,exemestane/ribociclib,FCN-437,FLX925,FN-1501,fulvestrant/palbociclib,fulvestrant/ribociclib,HS-10342,leroci…	0.043
CEACAM5	CEA cell adhesion molecule 5	Plasma Membrane	other	cergutuzumab amunaleukin,labetuzumab govitecan,SAR408701	0.018
COL18A1	collagen type XVIII alpha 1 chain	Extracellular Space	other	collagenase clostridium histolyticum	0.007
COL1A1	collagen type I alpha 1 chain	Extracellular Space	other	collagenase clostridium histolyticum	0.05
COL1A2	collagen type I alpha 2 chain	Extracellular Space	other	collagenase clostridium histolyticum	0.025
COL3A1	collagen type III alpha 1 chain	Extracellular Space	other	collagenase clostridium histolyticum	0.038
COL4A1	collagen type IV alpha 1 chain	Extracellular Space	other	collagenase clostridium histolyticum	0.007
COL4A2	collagen type IV alpha 2 chain	Extracellular Space	other	collagenase clostridium histolyticum	0.013
COL5A2	collagen type V alpha 2 chain	Extracellular Space	other	collagenase clostridium histolyticum	0.007
COL6A1	collagen type VI alpha 1 chain	Extracellular Space	other	collagenase clostridium histolyticum	0.008
COL6A3	collagen type VI alpha 3 chain	Extracellular Space	other	collagenase clostridium histolyticum	0.046
CSF2RB	colony stimulating factor 2 receptor subunit beta	Plasma Membrane	transmembrane receptor	EPO/sargramostim,rituximab/sargramostim,sargramostim	0.066
CTSK	cathepsin K	Cytoplasm	peptidase	balicatib,cathepsin K inhibitor,odanacatib	0.021
CXCL8	C-X-C motif chemokine ligand 8	Extracellular Space	cytokine	BMS-986253	0.139
CXCL10	C-X-C motif chemokine ligand 10	Extracellular Space	cytokine	MDX-1100	0.007
CYSLTR1	cysteinyl leukotriene receptor 1	Plasma Membrane	G-protein coupled receptor	masilukast,montelukast,pranlukast,zafirlukast	0.08
DUT	deoxyuridine triphosphatase	Nucleus	enzyme	TAS-114	0.11
EEF2	eukaryotic translation elongation factor 2	Cytoplasm	translation regulator	MDNA55	0.002
EGFL7	EGF like domain multiple 7	Extracellular Space	other	parsatuzumab	0.019
EIF2AK2	eukaryotic translation initiation factor 2 alpha kinase 2	Cytoplasm	kinase	mitapivat	0.083
EIF5A	eukaryotic translation initiation factor 5A	Cytoplasm	translation regulator	SNS01-T nanoparticles	-0.159
ENG	endoglin	Plasma Membrane	transmembrane receptor	carotuximab	0.029
ENTPD1	ectonucleoside triphosphate diphosphohydrolase 1	Plasma Membrane	enzyme	IPH5201,TTX-030	-0.018
FCER2	Fc fragment of IgE receptor II	Plasma Membrane	transmembrane receptor	lumiliximab	0.062
FCGR2B	Fc fragment of IgG receptor IIb	Plasma Membrane	transmembrane receptor	BI-1206,IgG,XmAb5871	0.006
FNTA	farnesyltransferase, CAAX box, alpha	Cytoplasm	enzyme	lonafarnib	0.059
GABRE	gamma-aminobutyric acid type A receptor subunit epsilon	Plasma Membrane	ion channel	adinazolam,alphadolone,clonazepam,desflurane,dexamethasone/olanzapine,diazepam,diphenhydramine/midazolam,enflurane,estazolam,eszopiclone,etomidate,ezogabine,felbamate,fluoxetine/olanzapine,flurazepam,gaboxadol,halothane,isoflurane,isoniazid,lorazepam,methoxyflurane,metyrapone/oxazepam,midazolam,muscimol,nitrazepam,olanzapine,oxazepam,pagoclone,pentobarbital,phenobarbital,pregnenolone,quazepam,sec…	0.175
GRB2	growth factor receptor bound protein 2	Cytoplasm	other	liposome-incorporated Grb2 antisense oligodeoxynucleotide	0.126
HBA1/HBA2	hemoglobin subunit alpha 2	Extracellular Space	transporter	donepezil/mefloquine,iron dextran,mefloquine	0.034
HBB	hemoglobin subunit beta	Cytoplasm	transporter	iron dextran,voxelotor	0.049
HDAC9	histone deacetylase 9	Nucleus	transcription regulator	belinostat,pyroxamide,tributyrin	0.019
HIF1A	hypoxia inducible factor 1 subunit alpha	Nucleus	transcription regulator	EZN 2968,PX 478	0.141
HLA-DRB1	major histocompatibility complex, class II, DR beta 1	Plasma Membrane	transmembrane receptor	apolizumab	0.165
HSP90AA1	heat shock protein 90 alpha family class A member 1	Cytoplasm	enzyme	alvespimycin,cisplatin,luminespib,retaspimycin,TAS-116	0.097
HSP90AB1	heat shock protein 90 alpha family class B member 1	Cytoplasm	enzyme	alvespimycin,cisplatin,retaspimycin,TAS-116	0.065
ICOS	inducible T cell costimulator	Plasma Membrane	transmembrane receptor	BMS-986226,GSK3359609,JTX-2011,KY1044,MEDI-570,XmAb23104	0.069
IFNAR1	interferon alpha and beta receptor subunit 1	Plasma Membrane	transmembrane receptor	bevacizumab/IFNA2A,cladribine/peginterferon alfa-2a,cladribine/recombinant interferon,cytarabine/IFNA2B,cytarabine/recombinant interferon,hydroxyurea/recombinant interferon,IFNA2,IFNA2B/ribavirin,imatinib/nilotinib/pegintron,imatinib/peginterferon alfa-2a,interferon alfa-n1,interferon alfacon-1,interferon alfacon-1/ribavirin,interferon beta-1a,interferon beta-1b,nitazoxanide/peginterferon alfa-2a…	0.102
IFNGR2	interferon gamma receptor 2	Plasma Membrane	transmembrane receptor	interferon gamma-1b	0.103
IGF1R	insulin like growth factor 1 receptor	Plasma Membrane	transmembrane receptor	[111In]-FPI-1547,[225Ac]-FPI-1434,[I-124]-CPD-1028,AVE1642,BIIB022,BMS-754807,brigatinib,ceritinib,cixutumumab,dalotuzumab,ganitumab,IGF-1R inhibitor,IGF-methotrexate conjugate,IGF1,insulin glargine,insulin glargine/lixisenatide,istiratumab,KW-2450,linsitinib,picropodophyllin,PL225B,teprotumumab,XL228	0.025
IL7	interleukin 7	Extracellular Space	cytokine	MK-1966	-0.006
IL1B	interleukin 1 beta	Extracellular Space	cytokine	canakinumab,canakinumab/colchicine,canakinumab/INS,canakinumab/methotrexate,gallium nitrate,gevokizumab	0.064
IL2RG	interleukin 2 receptor subunit gamma	Plasma Membrane	transmembrane receptor	aldesleukin,BNZ132-1-40,denileukin diftitox	-0.072
IL7R	interleukin 7 receptor	Plasma Membrane	transmembrane receptor	OSE-127,recombinant human interleukin-7	-0.167
ITGA4	integrin subunit alpha 4	Plasma Membrane	transmembrane receptor	natalizumab,vedolizumab	-0.019
JAK1	Janus kinase 1	Cytoplasm	kinase	AZD4205,baricitinib,baricitinib/methotrexate,brepocitinib,erlotinib/ruxolitinib,filgotinib,INCB052793,itacitinib,JAK1 inhibitor,jaktinib,methotrexate/tofacitinib,momelotinib,pralsetinib,ruxolitinib,tofacitinib,upadacitinib	0.156
JAK2	Janus kinase 2	Cytoplasm	kinase	AZD1480,baricitinib,baricitinib/methotrexate,bevacizumab/entrectinib,BMS-911543,entrectinib,erlotinib/ruxolitinib,fedratinib,gandotinib,jak2 inhibitor,jaktinib,methotrexate/tofacitinib,momelotinib,NS-018,pacritinib,pralsetinib,ruxolitinib,tofacitinib,upadacitinib,WP1066,XL019,zotiraciclib	0.011
KMT2A	lysine methyltransferase 2A	Nucleus	transcription regulator	KO-539	0.144
LCK	LCK proto-oncogene, Src family tyrosine kinase	Cytoplasm	kinase	afatinib/dasatinib,blinatumomab/dasatinib,crizotinib/pazopanib,dacomitinib,dasatinib,dasatinib/erlotinib,dasatinib/filgrastim,dasatinib/inotuzumab ozogamicin,dasatinib/nilotinib,dasatinib/rituximab,docetaxel/nintedanib,JNJ-26483327,lapatinib/pazopanib,nintedanib,pazopanib	-0.086
LGALS1	galectin 1	Extracellular Space	other	OTX008	0.261
MAP3K1	mitogen-activated protein kinase kinase kinase 1	Cytoplasm	kinase	E 6201	0.082
MAP3K5	mitogen-activated protein kinase kinase kinase 5	Cytoplasm	kinase	selonsertib	0.028
MAPK1	mitogen-activated protein kinase 1	Cytoplasm	kinase	ASN007,ASTX029,binimetinib,HH2710,KO-947,LTT462,LY-3007113,LY3214996,MAP kinase1 inhibitor,pexmetinib,ulixertinib,ZSET 1446	0.04
MAPKAPK2	MAPK activated protein kinase 2	Nucleus	kinase	cdc25C phosphatase (211-221)	0.088
MARCKS	myristoylated alanine rich protein kinase C substrate	Plasma Membrane	other	BIO-11006	0.137
MMP1	matrix metallopeptidase 1	Extracellular Space	peptidase	marimastat,rebimastat	0.038
MMP2	matrix metallopeptidase 2	Extracellular Space	peptidase	marimastat,MMP2 MMP9 inhibitor,prinomastat,rebimastat	0.013
MMP3	matrix metallopeptidase 3	Extracellular Space	peptidase	marimastat	0.026
MMP14	matrix metallopeptidase 14	Extracellular Space	peptidase	BT1718,marimastat,prinomastat,rebimastat	0.007
MMUT	methylmalonyl-CoA mutase	Cytoplasm	enzyme	cyanocobalamin,hydroxocobalamin	0.011
MS4A1	membrane spanning 4-domains A1	Plasma Membrane	other	131I-rituximab,acalabrutinib/obinutuzumab,alemtuzumab/cyclophosphamide/fludarabine phosphate/rituximab,alemtuzumab/rituximab,anti-CD20 antibody,anti-CD20 B9E9 scfv-streptavidin fusion protein,B001,bortezomib/cladribine/rituximab,bortezomib/dexamethasone/rituximab,bortezomib/rituximab,bosutinib/rituximab,brentuximab vedotin/rituximab,carfilzomib/dexamethasone/rituximab,chlorambucil/mitoxantrone/pr…	0.264
MT-CYB	cytochrome b	Cytoplasm	enzyme	atovaquone,atovaquone/proguanil	-0.065
MTR	5-methyltetrahydrofolate-homocysteine methyltransferase	Cytoplasm	enzyme	cyanocobalamin,hydroxocobalamin,mecobalamin	0.025
NAMPT	nicotinamide phosphoribosyltransferase	Extracellular Space	cytokine	daporinad,KPT-9274	0.093
NCL	nucleolin	Nucleus	other	AGRO 100	0.139
NFE2L2	nuclear factor, erythroid 2 like 2	Nucleus	transcription regulator	RTA 408	0.065
NR3C1	nuclear receptor subfamily 3 group C member 1	Nucleus	ligand-dependent nuclear receptor	11beta hydrocortisone acetate,21-deacetyldeflazacort,6-mercaptopurine/prednisone,6-mercaptopurine/prednisone/thioguanine,abiraterone/prednisolone,acetaminophen/cetirizine/prednisolone,acetaminophen/diphenhydramine/methylprednisolone,acetaminophen/diphenhydramine/prednisolone,acyclovir/hydrocortisone,alclometasone,alclometasone dipropionate,amcinonide,aprepitant/dexamethasone,aprepitant/dexamethas…	0.177
OAZ1	ornithine decarboxylase antizyme 1	Cytoplasm	enzyme	eflornithine	0.077
PDE3B	phosphodiesterase 3B	Cytoplasm	enzyme	amrinone,cilostazol,dipyridamole,dyphylline,medorinone,pentoxifylline,theophylline,tolbutamide	0.132
PDE4B	phosphodiesterase 4B	Cytoplasm	enzyme	anagrelide,apremilast,arofylline,caffeine,caffeine/ergotamine,cilomilast,dipyridamole,dyphylline,enprofylline,ibudilast,ketotifen,L 869298,L-826,141,milrinone,papaverine,pentoxifylline,roflumilast,tetomilast,theophylline,tolbutamide	0.143
PDE4D	phosphodiesterase 4D	Cytoplasm	enzyme	anagrelide,apremilast,arofylline,caffeine,caffeine/ergotamine,cilomilast,dipyridamole,dyphylline,ketotifen,L 869298,L-826,141,milrinone,pentoxifylline,roflumilast,tetomilast,theophylline,tolbutamide	0.036
PIK3CA	phosphatidylinositol-4,5-bisphosphate 3-kinase catalytic subunit alpha	Cytoplasm	kinase	alpelisib,alpelisib/fulvestrant,alpelisib/trastuzumab emtansine,AZD8835,BAY1082439,bimiralisib,buparlisib,CLR457,copanlisib,dactolisib,GDC-0077,pictilisib,pilaralisib,PKI-179,PWT33597,PX-866,serabelisib,SF 1126,taselisib	0.051
PIK3CG	phosphatidylinositol-4,5-bisphosphate 3-kinase catalytic subunit gamma	Cytoplasm	kinase	bimiralisib,buparlisib,CLR457,dactolisib,PI3Kg inhibitor,pictilisib,pilaralisib,PX-866,SF 1126,tenalisib	0.014
PIKFYVE	phosphoinositide kinase, FYVE-type zinc finger containing	Cytoplasm	kinase	apilimod	0.039
PIM2	Pim-2 proto-oncogene, serine/threonine kinase	Nucleus	kinase	AZD-1208,LGH447,PIM/FLT3 kinase inhibitor SEL24,SGI 1776	0.134
PPIA	peptidylprolyl isomerase A	Cytoplasm	enzyme	alemtuzumab/cyclosporin A,basiliximab/cyclosporine,cyclosporin A,cyclosporin A/methotrexate,cyclosporine A/sirolimus/tacrolimus,cyclosporine A/tacrolimus,N-methyl-4-Ile-cyclosporin	0.074
PRKCB	protein kinase C beta	Cytoplasm	kinase	enzastaurin,ingenol mebutate,MS-553,ruboxistaurin,sotrastaurin	0.115
PRKDC	protein kinase, DNA-activated, catalytic subunit	Nucleus	kinase	BR101801,CC-115,nedisertib,panulisib	0.103
PSMB9	proteasome 20S subunit beta 9	Cytoplasm	peptidase	carfilzomib,carfilzomib/dexamethasone,carfilzomib/dexamethasone/lenalidomide,carfilzomib/dexamethasone/rituximab	0.129
PTPN1	protein tyrosine phosphatase non-receptor type 1	Cytoplasm	phosphatase	protein tyrosine phosphatase 1B inhibitor,trodusquemine	0.057
PTPRC	protein tyrosine phosphatase receptor type C	Plasma Membrane	phosphatase	111 In-BC8,90Y anti-CD45 MoAb BC8,anti-CD45 BC8 antibody-streptavidin conjugate,At 211 MAb BC8-B10,iodine I 131 apamistamab,Y 90 AHN-12	0.227
RNMT	RNA guanine-7 methyltransferase	Nucleus	enzyme	5-azacytidine,5-azacytidine/cedazuridine,5-azacytidine/decitabine,5-azacytidine/lenalidomide,5-azacytidine/midostaurin,5-azacytidine/sorafenib,5-azacytidine/venetoclax	0.09
RPL3	ribosomal protein L3	Nucleus	other	cytarabine/daunorubicin/omacetaxine mepesuccinate,cytarabine/doxorubicin/filgrastim/omacetaxine mepesuccinate,omacetaxine mepesuccinate	-0.002
RPS12	ribosomal protein S12	Cytoplasm	other	neomycin	-0.009
RPS27	ribosomal protein S27	Cytoplasm	other	empesertib	0.006
RPS6KA3	ribosomal protein S6 kinase A3	Cytoplasm	kinase	PMD-026	0.072
RRM2B	ribonucleotide reductase regulatory TP53 inducible subunit M2B	Nucleus	enzyme	bortezomib/cladribine/rituximab,cladribine,cladribine/cytarabine/daunorubicin,cladribine/cytarabine/decitabine,cladribine/cytarabine/filgrastim,cladribine/cytarabine/filgrastim/idarubicin,cladribine/cytarabine/filgrastim/idarubicin/plerixafor,cladribine/cytarabine/filgrastim/mitoxantrone,cladribine/peginterferon alfa-2a,cladribine/recombinant interferon,cladribine/rituximab,hydroxyurea,hydroxyure…	0.041
SF3B1	splicing factor 3b subunit 1	Nucleus	other	H3B-8800	0.115
SLC10A2	solute carrier family 10 member 2	Plasma Membrane	transporter	linerixibat	-0.006
SOS1	SOS Ras/Rac guanine nucleotide exchange factor 1	Cytoplasm	other	BI 1701963	0.027
STAT3	signal transducer and activator of transcription 3	Nucleus	transcription regulator	danvatirsen,golotimod,OPB-31121,OPB-51602,STAT3 inhibitor,TTI-101	0.151
STING1	stimulator of interferon response cGAMP interactor 1	Cytoplasm	other	GSK3745417,IMSA101,MIW815,MK-1454,SB 11285	-0.086
SYK	spleen associated tyrosine kinase	Cytoplasm	kinase	cerdulatinib,entospletinib,fostamatinib,GSK2646264,HMPL-523,lanraplenib,mivavotinib,R-348,SKI-O-592	0.099
SYNCRIP	synaptotagmin binding cytoplasmic RNA interacting protein	Nucleus	other	supinoxin	0.138
TLR7	toll like receptor 7	Plasma Membrane	transmembrane receptor	3M-001,5-fluorouracil/imiquimod,BDC-1001,BNT411,DSP-0509,hydroxychloroquine,imiquimod,NKTR-262,resiquimod,RO7119929,TQ-A3334,UC-1V150	0.012
TNFRSF4	TNF receptor superfamily member 4	Plasma Membrane	transmembrane receptor	anti-OX40 antibody,BGB-A445,BMS-986178,efizonerimod,GSK3174998,IBI101,INBRX-106,INCAGN01949,MEDI0562,MEDI6469,MOXR0916,PF-04518600	0.155
TNFRSF17	TNF receptor superfamily member 17	Plasma Membrane	transmembrane receptor	belantamab mafodotin,REGN5459,SEA-BCMA,teclistamab	0.007
TNFRSF18	TNF receptor superfamily member 18	Plasma Membrane	transmembrane receptor	AMG 228,ASP1951,BMS-986156,efgivanermin,GWN323,INCAGN01876,MK-1248,MK-4166,TRX518	0.147
TNFSF13B	TNF superfamily member 13b	Extracellular Space	cytokine	belimumab,tabalumab	0.102
TOP2B	DNA topoisomerase II beta	Nucleus	enzyme	alemtuzumab/cyclophosphamide/fludarabine phosphate/mitoxantrone,AQ4N,arsenic trioxide/daunorubicin/tretinoin,becatecarin,bevacizumab/etoposide,capecitabine/epirubicin/oxaliplatin,carboplatin/doxorubicin,chlorambucil/epirubicin,chlorambucil/mitoxantrone/prednisone,chlorambucil/mitoxantrone/prednisone/rituximab,chloroquinoxaline sulfonamide,cisplatin/doxorubicin,cisplatin/doxorubicin/ifosfamide,cis…	0.095
TUBA4A	tubulin alpha 4a	Cytoplasm	other	6-mercaptopurine/vincristine,bevacizumab/docetaxel,bevacizumab/docetaxel/prednisone/thalidomide/zoledronic acid,bevacizumab/paclitaxel,bevacizumab/paclitaxel/pemetrexed,bevacizumab/paclitaxel/topotecan,cabazitaxel,cabazitaxel/prednisolone,cabazitaxel/prednisone,capecitabine/docetaxel,capecitabine/docetaxel/gemcitabine,capecitabine/docetaxel/oxaliplatin/trastuzumab,cevipabulin,colchicine,colchicin…	-0.179
TYMP	thymidine phosphorylase	Extracellular Space	growth factor	tipiracil	0.239
VSIR	V-set immunoregulatory receptor	Plasma Membrane	other	CA-170,onvatilimab	-0.109
VWF	von Willebrand factor	Extracellular Space	other	caplacizumab,F8	0.015
YES1	YES proto-oncogene 1, Src family tyrosine kinase	Cytoplasm	kinase	afatinib/dasatinib,blinatumomab/dasatinib,cytarabine/dasatinib,cytarabine/dasatinib/dexamethasone/methotrexate,cytarabine/dasatinib/filgrastim/fludarabine phosphate,cytarabine/dasatinib/filgrastim/fludarabine phosphate/idarubicin,dasatinib,dasatinib/6-mercaptopurine/methotrexate,dasatinib/dexamethasone,dasatinib/erlotinib,dasatinib/filgrastim,dasatinib/hydrocortisone,dasatinib/inotuzumab ozogamic…	0.062

## Sheet: CD8-T cell
Symbol	Entrez Gene Name	Location	Type(s)	Drug(s)	Expr Log Ratio
ANXA1	annexin A1	Plasma Membrane	enzyme	acyclovir/hydrocortisone,cytarabine/hydrocortisone/methotrexate,dasatinib/hydrocortisone,hydrocortisone,hydrocortisone/imatinib,hydrocortisone/mitoxantrone,hydrocortisone/prednisone	-0.204
COL1A1	collagen type I alpha 1 chain	Extracellular Space	other	collagenase clostridium histolyticum	0.254
HBA1/HBA2	hemoglobin subunit alpha 2	Extracellular Space	transporter	donepezil/mefloquine,iron dextran,mefloquine	-0.041
HBB	hemoglobin subunit beta	Cytoplasm	transporter	iron dextran,voxelotor	-0.054

## Sheet: cDC1
Symbol	Entrez Gene Name	Location	Type(s)	Drug(s)	Expr Log Ratio
CXCL8	C-X-C motif chemokine ligand 8	Extracellular Space	cytokine	BMS-986253	0.574
NCL	nucleolin	Nucleus	other	AGRO 100	0.167
TYMP	thymidine phosphorylase	Extracellular Space	growth factor	tipiracil	0.051

## Sheet: cDC2
Symbol	Entrez Gene Name	Location	Type(s)	Drug(s)	Expr Log Ratio
ADORA3	adenosine A3 receptor	Plasma Membrane	G-protein coupled receptor	adenosine,aminothiadiazole,caffeine,CF102,clofarabine,dyphylline,theophylline,theophylline/tretinoin/valproic acid	-0.354
ANXA1	annexin A1	Plasma Membrane	enzyme	acyclovir/hydrocortisone,cytarabine/hydrocortisone/methotrexate,dasatinib/hydrocortisone,hydrocortisone,hydrocortisone/imatinib,hydrocortisone/mitoxantrone,hydrocortisone/prednisone	-0.527
APOA1	apolipoprotein A1	Extracellular Space	transporter	ISIS 681257	-0.508
APOB	apolipoprotein B	Extracellular Space	transporter	mipomersen	-0.207
APOC3	apolipoprotein C3	Extracellular Space	transporter	volanesorsen	-0.27
AXL	AXL receptor tyrosine kinase	Plasma Membrane	kinase	ADCT-601,BA3011,bemcentinib,bosutinib,bosutinib/imatinib,bosutinib/ponatinib,bosutinib/rituximab,BPI-9016M,cabozantinib,cabozantinib/crizotinib,cabozantinib/erlotinib,cabozantinib/nivolumab,cabozantinib/tyrosine kinase inhibitor,DS-1205c,gilteritinib,humax-AXL-ADC,INCB081776,ningetinib,ONO-7475,RXDX-106,sitravatinib,SKI-G-801,TP-0903	-0.543
B2M	beta-2-microglobulin	Plasma Membrane	transmembrane receptor	4'-iodo-4'-deoxydoxorubicin	-0.072
BIRC3	baculoviral IAP repeat containing 3	Cytoplasm	enzyme	APG-1387,birinapant	0.097
CD33	CD33 molecule	Plasma Membrane	other	[225Ac]-FPI-1434,actinium Ac 225 lintuzumab,AMV564,anti-CD33 monoclonal antibody,arsenic trioxide/gemtuzumab ozogamicin/tretinoin,AVE9633,BI 836858,cytarabine/daunorubicin/etoposide/gemtuzumab ozogamicin,cytarabine/daunorubicin/gemtuzumab ozogamicin,cytarabine/daunorubicin/gemtuzumab ozogamicin/tretinoin,cytarabine/gemtuzumab ozogamicin,gemtuzumab ozogamicin,GTB-3550,IMGN779,lintuzumab,vadastuxim…	-0.601
CD74	CD74 molecule	Plasma Membrane	transmembrane receptor	milatuzumab,milatuzumab-doxorubicin antibody-drug conjugate	-0.002
CD274	CD274 molecule	Plasma Membrane	enzyme	89Zr-avelumab,89Zr-DFO-REGN3504,anti PD-L1 antibody,atezolizumab,atezolizumab/bevacizumab,atezolizumab/cobimetinib/vemurafenib,atezolizumab/paclitaxel,avelumab,avelumab/axitinib,BCD-135,BMS-936559,CA-170,CK-301,CS1001,CX-072,durvalumab,envafolimab,FAZ053,FS118,GEN1046,HLX20,IBI322,INBRX 105,INCB086550,KN046,LY3300054,LY3415244,LY3434172,MSB0011359C,NM21-1480,TG-1501,TQB2450,ZKAB001	0.055
EEF2	eukaryotic translation elongation factor 2	Cytoplasm	translation regulator	MDNA55	-0.085
FKBP1A	FKBP prolyl isomerase 1A	Cytoplasm	enzyme	cyclosporine A/sirolimus/tacrolimus,cyclosporine A/tacrolimus,everolimus,everolimus/exemestane,everolimus/fulvestrant,everolimus/gefitinib,everolimus/lenvatinib,everolimus/letrozole,everolimus/paclitaxel,everolimus/panobinostat,everolimus/pasireotide,everolimus/ribociclib,everolimus/sorafenib,everolimus/tamoxifen,everolimus/vandetanib,imatinib/sirolimus,lenalidomide/temsirolimus,methotrexate/siro…	-0.035
HCAR2	hydroxycarboxylic acid receptor 2	Plasma Membrane	G-protein coupled receptor	atorvastatin/niacin,lovastatin/niacin,nicotinic acid,nicotinic acid/pioglitazone	-0.177
HLA-DRB1	major histocompatibility complex, class II, DR beta 1	Plasma Membrane	transmembrane receptor	apolizumab	-0.146
HSP90AA1	heat shock protein 90 alpha family class A member 1	Cytoplasm	enzyme	alvespimycin,cisplatin,luminespib,retaspimycin,TAS-116	0.048
HSP90B1	heat shock protein 90 beta family member 1	Cytoplasm	other	alvespimycin,cisplatin,retaspimycin	-0.15
IGF1	insulin like growth factor 1	Extracellular Space	growth factor	BI 836845,MEDI-573	-0.603
IL1B	interleukin 1 beta	Extracellular Space	cytokine	canakinumab,canakinumab/colchicine,canakinumab/INS,canakinumab/methotrexate,gallium nitrate,gevokizumab	0.246
IL7R	interleukin 7 receptor	Plasma Membrane	transmembrane receptor	OSE-127,recombinant human interleukin-7	0.474
ITGA4	integrin subunit alpha 4	Plasma Membrane	transmembrane receptor	natalizumab,vedolizumab	0.163
NAMPT	nicotinamide phosphoribosyltransferase	Extracellular Space	cytokine	daporinad,KPT-9274	-0.027
NCL	nucleolin	Nucleus	other	AGRO 100	0.06
NFE2L2	nuclear factor, erythroid 2 like 2	Nucleus	transcription regulator	RTA 408	0.119
NFKB1	nuclear factor kappa B subunit 1	Nucleus	transcription regulator	bortezomib/dexamethasone/thalidomide,bortezomib/thalidomide,dexamethasone/thalidomide,prednisone/thalidomide,rituximab/thalidomide,thalidomide,triflusal	0.124
PIM3	Pim-3 proto-oncogene, serine/threonine kinase	Cytoplasm	kinase	AZD-1208,LGH447,PIM/FLT3 kinase inhibitor SEL24,SGI 1776	0.322
PKM	pyruvate kinase M1/2	Cytoplasm	kinase	CAP-232	-0.131
PRKCB	protein kinase C beta	Cytoplasm	kinase	enzastaurin,ingenol mebutate,MS-553,ruboxistaurin,sotrastaurin	0.126
PTPRC	protein tyrosine phosphatase receptor type C	Plasma Membrane	phosphatase	111 In-BC8,90Y anti-CD45 MoAb BC8,anti-CD45 BC8 antibody-streptavidin conjugate,At 211 MAb BC8-B10,iodine I 131 apamistamab,Y 90 AHN-12	0.041
QPRT	quinolinate phosphoribosyltransferase	Cytoplasm	enzyme	atorvastatin/niacin,lovastatin/niacin,nicotinic acid,nicotinic acid/pioglitazone	-0.353
SCN4B	sodium voltage-gated channel beta subunit 4	Plasma Membrane	ion channel	riluzole,zonisamide	-0.367
SLC18A1	solute carrier family 18 member A1	Plasma Membrane	transporter	chlorothiazide/reserpine,chlorthalidone/reserpine,deserpidine,deserpidine/methyclothiazide,hydrochlorothiazide/reserpine,hydroflumethiazide/reserpine,methamphetamine,polythiazide/reserpine,reserpine,reserpine/trichloromethiazide	-0.188
SLC25A5	solute carrier family 25 member 5	Cytoplasm	transporter	clodronic acid	-0.186
SLC7A11	solute carrier family 7 member 11	Plasma Membrane	transporter	(4S)-4-(3-(18F)fluoropropyl)-L-glutamate,N-acetyl-L-cysteine	0.226
STAB1	stabilin 1	Plasma Membrane	transporter	FP-1305	-0.249
STAT3	signal transducer and activator of transcription 3	Nucleus	transcription regulator	danvatirsen,golotimod,OPB-31121,OPB-51602,STAT3 inhibitor,TTI-101	0.191
TPM3	tropomyosin 3	Cytoplasm	other	AZD-7451	-0.062
TSPO	translocator protein	Cytoplasm	transmembrane receptor	alprazolam,CGS-8216,chlordiazepoxide,clonazepam,clorazepate,dexamethasone/olanzapine,diazepinomicin,estazolam,eszopiclone,flumazenil,flunitrazepam,fluoxetine/olanzapine,flurazepam,lorazepam,midazolam,olanzapine,PK 11195,SSR180575,temazepam,triazolam,zaleplon,zolpidem	0.205
TYMP	thymidine phosphorylase	Extracellular Space	growth factor	tipiracil	0.128

[truncated: 24 more sheets: Crypt, Cycling B cell, Cycling plasma , early enterocytes, enterocytes3, FCER2-B cell, gd-T-NK cell, IgA-plasma, IgG-plasma, Lymphatic endothelial , Macrophage, Memory B, Monocyte, Myofibroblast, Paneth, Pericyte, S1-fibroblast, S2-fibroblast, S4-fibroblast, TA cell …]
