# Supplementary material for: A dynamic single cell-based framework for digital twins to prioritize disease genes and drug targets
Source: Genome Med. 2022 May 6;14:48. doi: 10.1186/s13073-022-01048-4 (PMC9074288; doi:10.1186/s13073-022-01048-4)
Supplement: Supplementary file 15 — Additional file 15. Results for scRNA-seq data (CD) including drug targets and URs in lesional and non-lesional samples compared to healthy control. [file 13073_2022_1048_MOESM15_ESM.zip › Additional file 15_Drug_non lesional_CD.xlsx]

## Sheet: Arterial endothelial
Symbol	Entrez Gene Name	Location	Type(s)	Drug(s)	Expr Log Ratio
CALCRL	calcitonin receptor like receptor	Plasma Membrane	G-protein coupled receptor	erenumab,rimegepant,ubrogepant	0.302
CXCL10	C-X-C motif chemokine ligand 10	Extracellular Space	cytokine	MDX-1100	0.467
INSR	insulin receptor	Plasma Membrane	kinase	alogliptin/INS,BMS-754807,canakinumab/INS,ceritinib,dapagliflozin/INS,dulaglutide/INS,exenatide/INS,exenatide/INS/pioglitazone,INS,INS/linagliptin,INS/lixisenatide,INS/pioglitazone,INS/protamine zinc insulin,INS/saxagliptin,INS/sitagliptin,INS/vildagliptin,insulin aspart,insulin aspart/insulin degludec,insulin aspart/insulin detemir,insulin degludec,insulin degludec/liraglutide,insulin detemir,in…	-0.272
PLAT	plasminogen activator, tissue type	Extracellular Space	peptidase	6-aminocaproic acid	0.182
TGFBR2	transforming growth factor beta receptor 2	Plasma Membrane	kinase	IMC-TR1	0.002

## Sheet: B cell
Symbol	Entrez Gene Name	Location	Type(s)	Drug(s)	Expr Log Ratio
PARP1	poly(ADP-ribose) polymerase 1	Nucleus	enzyme	2X-121,[18F]fluorthanatrace,ABT-767,bevacizumab/olaparib,CEP-9722,fluzoparib,IDX-1197,niraparib,olaparib,poly ADP ribose polymerase 1 inhibitor,rucaparib,SC10914,senaparib,simmiparib,talazoparib,veliparib	-0.441

## Sheet: Venous endothelial
Symbol	Entrez Gene Name	Location	Type(s)	Drug(s)	Expr Log Ratio
COL15A1	collagen type XV alpha 1 chain	Extracellular Space	other	collagenase clostridium histolyticum	0.248
HYAL2	hyaluronidase 2	Cytoplasm	enzyme	diclofenac/hyaluronic acid,hyaluronic acid,hylan	-0.192
INSR	insulin receptor	Plasma Membrane	kinase	alogliptin/INS,BMS-754807,canakinumab/INS,ceritinib,dapagliflozin/INS,dulaglutide/INS,exenatide/INS,exenatide/INS/pioglitazone,INS,INS/linagliptin,INS/lixisenatide,INS/pioglitazone,INS/protamine zinc insulin,INS/saxagliptin,INS/sitagliptin,INS/vildagliptin,insulin aspart,insulin aspart/insulin degludec,insulin aspart/insulin detemir,insulin degludec,insulin degludec/liraglutide,insulin detemir,in…	0.722

## Sheet: Treg
Symbol	Entrez Gene Name	Location	Type(s)	Drug(s)	Expr Log Ratio
IL2RA	interleukin 2 receptor subunit alpha	Plasma Membrane	transmembrane receptor	aldesleukin,basiliximab,basiliximab/cyclosporine,camidanlumab tesirine,daclizumab,denileukin diftitox,LMB-2,yttrium Y 90 basiliximab,yttrium Y 90 daclizumab	0.157

## Sheet: Tuft
Symbol	Entrez Gene Name	Location	Type(s)	Drug(s)	Expr Log Ratio
CYP3A4	cytochrome P450 family 3 subfamily A member 4	Cytoplasm	enzyme	cytochrome P450 3A4 inhibitor,stiripentol	-1.002

## Sheet: Tfh
Symbol	Entrez Gene Name	Location	Type(s)	Drug(s)	Expr Log Ratio
CXCR4	C-X-C motif chemokine receptor 4	Plasma Membrane	G-protein coupled receptor	[68Ga]pentixafor,balixafortide,BL-8040,burixafor,cladribine/cytarabine/filgrastim/idarubicin/plerixafor,filgrastim/plerixafor,GMI-1359,LY-2510924,mavorixafor,PF-06747143,plerixafor,ulocuplumab,USL311	-0.404
PDCD1	programmed cell death 1	Plasma Membrane	phosphatase	609A,AGEN2034,AK104,AK105,AMG 404,AMP-224,anti PD-1 antibody,axitinib/pembrolizumab,BAT1306,BCD-100,BI 754091,budigalimab,cabozantinib/nivolumab,camrelizumab,carrizumab,cemiplimab,CS1003,dostarlimab,genolimzumab,HLX10,HX008,HX009,IBI308,IBI315,ipilimumab/nivolumab,JNJ-63723283,lenvatinib/pembrolizumab,LY3434172,LZM009,MEDI0680,MEDI5752,MGD013,MGD019,nafulizumab,nivolumab,paclitaxel/pembrolizumab,…	-0.502
RPS12	ribosomal protein S12	Cytoplasm	other	neomycin	0.227

## Sheet: TA cell
Symbol	Entrez Gene Name	Location	Type(s)	Drug(s)	Expr Log Ratio
B2M	beta-2-microglobulin	Plasma Membrane	transmembrane receptor	4'-iodo-4'-deoxydoxorubicin	-0.133
CEACAM5	CEA cell adhesion molecule 5	Plasma Membrane	other	cergutuzumab amunaleukin,labetuzumab govitecan,SAR408701	0.189
FOLH1	folate hydrolase 1	Plasma Membrane	peptidase	123I-MIP-1095,131I-MIP-1095,177Lu-PSMA617,AMG-160,APVO414,CCW702,fluorine F 18 DCFPyL,gallium Ga 68-THP-PSMA,HPN424,huJ591,iodine I 131 monoclonal antibody muJ591,lutetium Lu 177 monoclonal antibody J591,lutetium Lu-177 capromab,MDX1201-A488,MLN2704,monoclonal antibody J591,pasotuxizumab,REGN5678	0.299
MIF	macrophage migration inhibitory factor	Extracellular Space	cytokine	imalumab	0.063
MUC1	mucin 1, cell surface associated	Plasma Membrane	other	anti-CD3/MUC1 bispecific antibody,anti-TA-MUC1 antibody,epitumomab,GO-203-2C,pankomab,yttrium y 90 clivatuzumab tetraxetan	0.692
PLA2G2A	phospholipase A2 group IIA	Cytoplasm	enzyme	indomethacin,varespladib,varespladib methyl	-0.05
TFRC	transferrin receptor	Plasma Membrane	transporter	CALAA-01,CX-2029,monoclonal antibody A27.15	-0.118
YES1	YES proto-oncogene 1, Src family tyrosine kinase	Cytoplasm	kinase	afatinib/dasatinib,blinatumomab/dasatinib,cytarabine/dasatinib,cytarabine/dasatinib/dexamethasone/methotrexate,cytarabine/dasatinib/filgrastim/fludarabine phosphate,cytarabine/dasatinib/filgrastim/fludarabine phosphate/idarubicin,dasatinib,dasatinib/6-mercaptopurine/methotrexate,dasatinib/dexamethasone,dasatinib/erlotinib,dasatinib/filgrastim,dasatinib/hydrocortisone,dasatinib/inotuzumab ozogamic…	0.087

## Sheet: S4-fibroblast
Symbol	Entrez Gene Name	Location	Type(s)	Drug(s)	Expr Log Ratio
CLU	clusterin	Cytoplasm	other	clusterin antisense oligonucleotide	-0.286
CSF2RB	colony stimulating factor 2 receptor subunit beta	Plasma Membrane	transmembrane receptor	EPO/sargramostim,rituximab/sargramostim,sargramostim	-0.937
CXCL8	C-X-C motif chemokine ligand 8	Extracellular Space	cytokine	BMS-986253	0.855
HPGD	15-hydroxyprostaglandin dehydrogenase	Cytoplasm	enzyme	glycyrrhetinic acid	-0.758
IL7R	interleukin 7 receptor	Plasma Membrane	transmembrane receptor	OSE-127,recombinant human interleukin-7	0.861
ITGAM	integrin subunit alpha M	Plasma Membrane	transmembrane receptor	abciximab,GB1275	-0.509
MMP3	matrix metallopeptidase 3	Extracellular Space	peptidase	marimastat	0.585
NAMPT	nicotinamide phosphoribosyltransferase	Extracellular Space	cytokine	daporinad,KPT-9274	1.071
RPS12	ribosomal protein S12	Cytoplasm	other	neomycin	0.209

## Sheet: S2-fibroblast
Symbol	Entrez Gene Name	Location	Type(s)	Drug(s)	Expr Log Ratio
ADH1B	alcohol dehydrogenase 1B (class I), beta polypeptide	Cytoplasm	enzyme	fomepizole	-0.598
AXL	AXL receptor tyrosine kinase	Plasma Membrane	kinase	ADCT-601,BA3011,bemcentinib,bosutinib,bosutinib/imatinib,bosutinib/ponatinib,bosutinib/rituximab,BPI-9016M,cabozantinib,cabozantinib/crizotinib,cabozantinib/erlotinib,cabozantinib/nivolumab,cabozantinib/tyrosine kinase inhibitor,DS-1205c,gilteritinib,humax-AXL-ADC,INCB081776,ningetinib,ONO-7475,RXDX-106,sitravatinib,SKI-G-801,TP-0903	-0.155
B2M	beta-2-microglobulin	Plasma Membrane	transmembrane receptor	4'-iodo-4'-deoxydoxorubicin	-0.002
BIRC3	baculoviral IAP repeat containing 3	Cytoplasm	enzyme	APG-1387,birinapant	0.09
BSG	basigin (Ok blood group)	Plasma Membrane	transporter	metuximab	-0.212
C3	complement C3	Extracellular Space	peptidase	IgG,pegcetacoplan	-0.199
CCL2	C-C motif chemokine ligand 2	Extracellular Space	cytokine	CNTO 888,mimosine	0.307
CD44	CD44 molecule (Indian blood group)	Plasma Membrane	other	A6 peptide,AMC303,anti-CD44v7 antibody,RO5429083	-0.298
COL12A1	collagen type XII alpha 1 chain	Extracellular Space	other	collagenase clostridium histolyticum	-0.214
COL1A1	collagen type I alpha 1 chain	Extracellular Space	other	collagenase clostridium histolyticum	-0.114
COL1A2	collagen type I alpha 2 chain	Extracellular Space	other	collagenase clostridium histolyticum	0.039
COL3A1	collagen type III alpha 1 chain	Extracellular Space	other	collagenase clostridium histolyticum	0.094
COL5A1	collagen type V alpha 1 chain	Extracellular Space	other	collagenase clostridium histolyticum	-0.419
COL6A1	collagen type VI alpha 1 chain	Extracellular Space	other	collagenase clostridium histolyticum	-0.004
COL6A2	collagen type VI alpha 2 chain	Extracellular Space	other	collagenase clostridium histolyticum	0.02
COL9A1	collagen type IX alpha 1 chain	Extracellular Space	other	collagenase clostridium histolyticum	0.42
CXCL12	C-X-C motif chemokine ligand 12	Extracellular Space	cytokine	NOX-A12	-0.303
LY6E	lymphocyte antigen 6 family member E	Plasma Membrane	other	DLYE5953A	-0.221
MMP2	matrix metallopeptidase 2	Extracellular Space	peptidase	marimastat,MMP2 MMP9 inhibitor,prinomastat,rebimastat	-0.179
MMP14	matrix metallopeptidase 14	Extracellular Space	peptidase	BT1718,marimastat,prinomastat,rebimastat	-0.377
NR3C1	nuclear receptor subfamily 3 group C member 1	Nucleus	ligand-dependent nuclear receptor	11beta hydrocortisone acetate,21-deacetyldeflazacort,6-mercaptopurine/prednisone,6-mercaptopurine/prednisone/thioguanine,abiraterone/prednisolone,acetaminophen/cetirizine/prednisolone,acetaminophen/diphenhydramine/methylprednisolone,acetaminophen/diphenhydramine/prednisolone,acyclovir/hydrocortisone,alclometasone,alclometasone dipropionate,amcinonide,aprepitant/dexamethasone,aprepitant/dexamethas…	-0.388
NTN1	netrin 1	Extracellular Space	growth factor	NP137	-0.149
ODC1	ornithine decarboxylase 1	Cytoplasm	enzyme	eflornithine,tazarotene	-0.387
RAMP2	receptor activity modifying protein 2	Plasma Membrane	G-protein coupled receptor	pramlintide	-0.382
RPS12	ribosomal protein S12	Cytoplasm	other	neomycin	-0.044

## Sheet: S1-fibroblast
Symbol	Entrez Gene Name	Location	Type(s)	Drug(s)	Expr Log Ratio				Entrez Gene ID for Mouse	Entrez Gene ID for Rat
ACVRL1	activin A receptor like type 1	Plasma Membrane	kinase	panulisib,PF-3446962	-0.253				11482	25237
ADH1B	alcohol dehydrogenase 1B (class I), beta polypeptide	Cytoplasm	enzyme	fomepizole	-0.154
APOA1	apolipoprotein A1	Extracellular Space	transporter	ISIS 681257	-0.183				11806	25081
AXL	AXL receptor tyrosine kinase	Plasma Membrane	kinase	ADCT-601,BA3011,bemcentinib,bosutinib,bosutinib/imatinib,bosutinib/ponatinib,bosutinib/rituximab,BPI-9016M,cabozantinib,cabozantinib/crizotinib,cabozantinib/erlotinib,cabozantinib/nivolumab,cabozantinib/tyrosine kinase inhibitor,DS-1205c,gilteritinib,humax-AXL-ADC,INCB081776,ningetinib,ONO-7475,RXDX-106,sitravatinib,SKI-G-801,TP-0903	-0.111				26362	308444
B2M	beta-2-microglobulin	Plasma Membrane	transmembrane receptor	4'-iodo-4'-deoxydoxorubicin	0.068				12010	24223
BCHE	butyrylcholinesterase	Plasma Membrane	enzyme	atropine/edrophonium,atropine/pralidoxime,dipivefrin,echothiophate,edrophonium,hexafluorenium,isoflurophate,malathion,pralidoxime,pyridostigmine,rivastigmine,tacrine	-0.064				12038	65036
BSG	basigin (Ok blood group)	Plasma Membrane	transporter	metuximab	-0.109				12215	25246
C3	complement C3	Extracellular Space	peptidase	IgG,pegcetacoplan	0.156				12266	24232
CCL11	C-C motif chemokine ligand 11	Extracellular Space	cytokine	bertilimumab	-0.025				20292	29397
CCN2	cellular communication network factor 2	Extracellular Space	growth factor	FG-3019	0.213				14219	64032
CD37	CD37 molecule	Plasma Membrane	other	AGS67E,BI 836826,IMGN529,lutetium Lu 177 DOTA-tetulomab,otlertuzumab	-0.04
CD44	CD44 molecule (Indian blood group)	Plasma Membrane	other	A6 peptide,AMC303,anti-CD44v7 antibody,RO5429083	-0.214
CD74	CD74 molecule	Plasma Membrane	transmembrane receptor	milatuzumab,milatuzumab-doxorubicin antibody-drug conjugate	0.183
CHRNB1	cholinergic receptor nicotinic beta 1 subunit	Plasma Membrane	transmembrane receptor	ABT-089,acetylcholine,amobarbital,arecoline,atracurium,cisatracurium,D-tubocurarine,doxacurium,enflurane,isoflurane,mecamylamine,metocurine,mivacurium,nicotine,pancuronium,pipecuronium,rapacuronium,rocuronium,succinylcholine,vecuronium	0.004
COL12A1	collagen type XII alpha 1 chain	Extracellular Space	other	collagenase clostridium histolyticum	-0.245
COL18A1	collagen type XVIII alpha 1 chain	Extracellular Space	other	collagenase clostridium histolyticum	0.326
COL1A1	collagen type I alpha 1 chain	Extracellular Space	other	collagenase clostridium histolyticum	-0.114
COL3A1	collagen type III alpha 1 chain	Extracellular Space	other	collagenase clostridium histolyticum	0.028
CSF1	colony stimulating factor 1	Extracellular Space	cytokine	lacnotuzumab,PD-360324	-0.149
CXCL12	C-X-C motif chemokine ligand 12	Extracellular Space	cytokine	NOX-A12	-0.094
CYSLTR1	cysteinyl leukotriene receptor 1	Plasma Membrane	G-protein coupled receptor	masilukast,montelukast,pranlukast,zafirlukast	-0.02
DMD	dystrophin	Plasma Membrane	other	golodirsen	0.128
EEF2	eukaryotic translation elongation factor 2	Cytoplasm	translation regulator	MDNA55	0.052
EIF2AK2	eukaryotic translation initiation factor 2 alpha kinase 2	Cytoplasm	kinase	mitapivat	-0.293
EIF4E	eukaryotic translation initiation factor 4E	Cytoplasm	translation regulator	ISIS 183750	-0.109
F3	coagulation factor III, tissue factor	Plasma Membrane	transmembrane receptor	ALT-836,tisotumab vedotin	0.121
FN1	fibronectin 1	Extracellular Space	enzyme	AS1409,bifikafusp alfa,iodine I 131 anti-fibronectin antibody fragment L19-SIP,L19-IL2 monoclonal antibody-cytokine fusion protein/L19TNFalpha,L19TNFalpha,ocriplasmin	-0.222
FNDC1	fibronectin type III domain containing 1	Plasma Membrane	other	AGS-8M4	-0.242
GAS6	growth arrest specific 6	Extracellular Space	growth factor	AVB-S6-500	-0.26
GPC3	glypican 3	Plasma Membrane	other	codrituzumab,ERY974	-0.139
HDAC5	histone deacetylase 5	Nucleus	transcription regulator	belinostat,pyroxamide,tributyrin	-0.072
HGF	hepatocyte growth factor	Extracellular Space	growth factor	bevacizumab/rilotumumab,MP0250,rilotumumab,SCH 900105,TAK-701	0.13
HPGD	15-hydroxyprostaglandin dehydrogenase	Cytoplasm	enzyme	glycyrrhetinic acid	-0.094
HSP90AA1	heat shock protein 90 alpha family class A member 1	Cytoplasm	enzyme	alvespimycin,cisplatin,luminespib,retaspimycin,TAS-116	-0.112
IDH2	isocitrate dehydrogenase (NADP(+)) 2	Cytoplasm	enzyme	enasidenib,TQB3455	-0.025
IGF1	insulin like growth factor 1	Extracellular Space	growth factor	BI 836845,MEDI-573	0.156
IGF2	insulin like growth factor 2	Extracellular Space	growth factor	BI 836845,MEDI-573	-0.042
INSR	insulin receptor	Plasma Membrane	kinase	alogliptin/INS,BMS-754807,canakinumab/INS,ceritinib,dapagliflozin/INS,dulaglutide/INS,exenatide/INS,exenatide/INS/pioglitazone,INS,INS/linagliptin,INS/lixisenatide,INS/pioglitazone,INS/protamine zinc insulin,INS/saxagliptin,INS/sitagliptin,INS/vildagliptin,insulin aspart,insulin aspart/insulin degludec,insulin aspart/insulin detemir,insulin degludec,insulin degludec/liraglutide,insulin detemir,in…	-0.097
ITGAV	integrin subunit alpha V	Plasma Membrane	transmembrane receptor	68Ga-NOTA-BBN-RGD,abciximab,abituzumab,cilengitide,etaracizumab,fluciclatide F 18,intetumumab	0.14
KCNMA1	potassium calcium-activated channel subfamily M alpha 1	Plasma Membrane	ion channel	cromolyn,tedisamil	0.013
KHDRBS1	KH RNA binding domain containing, signal transduction associated 1	Nucleus	transcription regulator	CWP232291	-0.145
LAMP1	lysosomal associated membrane protein 1	Plasma Membrane	other	SAR428926	-0.175
LDLR	low density lipoprotein receptor	Plasma Membrane	transporter	iodine I 131 iodocholesterol	0.084
LY6E	lymphocyte antigen 6 family member E	Plasma Membrane	other	DLYE5953A	-0.261
MALT1	MALT1 paracaspase	Cytoplasm	peptidase	JNJ-67856633	-0.03
MMP2	matrix metallopeptidase 2	Extracellular Space	peptidase	marimastat,MMP2 MMP9 inhibitor,prinomastat,rebimastat	-0.127
MMP3	matrix metallopeptidase 3	Extracellular Space	peptidase	marimastat	0.076
MMP14	matrix metallopeptidase 14	Extracellular Space	peptidase	BT1718,marimastat,prinomastat,rebimastat	-0.137
MMP27	matrix metallopeptidase 27	Cytoplasm	peptidase	marimastat	0.049
MT-CYB	cytochrome b	Cytoplasm	enzyme	atovaquone,atovaquone/proguanil	0.046
MYLK	myosin light chain kinase	Cytoplasm	kinase	K-252	0.521
NCAM1	neural cell adhesion molecule 1	Plasma Membrane	other	BB-10901	-0.089
NNMT	nicotinamide N-methyltransferase	Cytoplasm	enzyme	atorvastatin/niacin,lovastatin/niacin,nicotinic acid,nicotinic acid/pioglitazone	-0.123
NR3C1	nuclear receptor subfamily 3 group C member 1	Nucleus	ligand-dependent nuclear receptor	11beta hydrocortisone acetate,21-deacetyldeflazacort,6-mercaptopurine/prednisone,6-mercaptopurine/prednisone/thioguanine,abiraterone/prednisolone,acetaminophen/cetirizine/prednisolone,acetaminophen/diphenhydramine/methylprednisolone,acetaminophen/diphenhydramine/prednisolone,acyclovir/hydrocortisone,alclometasone,alclometasone dipropionate,amcinonide,aprepitant/dexamethasone,aprepitant/dexamethas…	-0.189
NRP1	neuropilin 1	Plasma Membrane	transmembrane receptor	vesencumab	0.13
PDE4D	phosphodiesterase 4D	Cytoplasm	enzyme	anagrelide,apremilast,arofylline,caffeine,caffeine/ergotamine,cilomilast,dipyridamole,dyphylline,ketotifen,L 869298,L-826,141,milrinone,pentoxifylline,roflumilast,tetomilast,theophylline,tolbutamide	0.02
PER1	period circadian regulator 1	Nucleus	transcription regulator	avibactam	-0.064
PIM1	Pim-1 proto-oncogene, serine/threonine kinase	Cytoplasm	kinase	AZD-1208,LGH447,PIM/FLT3 kinase inhibitor SEL24,SGI 1776	0.296
POLE2	DNA polymerase epsilon 2, accessory subunit	Nucleus	enzyme	bortezomib/cladribine/rituximab,cladribine,cladribine/cytarabine/daunorubicin,cladribine/cytarabine/decitabine,cladribine/cytarabine/filgrastim,cladribine/cytarabine/filgrastim/idarubicin,cladribine/cytarabine/filgrastim/idarubicin/plerixafor,cladribine/cytarabine/filgrastim/mitoxantrone,cladribine/peginterferon alfa-2a,cladribine/recombinant interferon,cladribine/rituximab	-0.012
POLE3	DNA polymerase epsilon 3, accessory subunit	Nucleus	enzyme	bortezomib/cladribine/rituximab,cladribine,cladribine/cytarabine/daunorubicin,cladribine/cytarabine/decitabine,cladribine/cytarabine/filgrastim,cladribine/cytarabine/filgrastim/idarubicin,cladribine/cytarabine/filgrastim/idarubicin/plerixafor,cladribine/cytarabine/filgrastim/mitoxantrone,cladribine/peginterferon alfa-2a,cladribine/recombinant interferon,cladribine/rituximab	-0.074
PTGDR2	prostaglandin D2 receptor 2	Plasma Membrane	G-protein coupled receptor	fevipiprant	-0.024
PTGER2	prostaglandin E receptor 2	Plasma Membrane	G-protein coupled receptor	CP 533536,diclofenac/misoprostol,EP2 receptor agonist,misoprostol,prostaglandin E1,prostaglandin E2	-0.22
PTGER3	prostaglandin E receptor 3	Plasma Membrane	G-protein coupled receptor	bimatoprost,bimatoprost/timolol,diclofenac/misoprostol,misoprostol,prostaglandin E1,prostaglandin E2	-0.029
PTGER4	prostaglandin E receptor 4	Plasma Membrane	G-protein coupled receptor	BMS-986310,diclofenac/misoprostol,E7046,grapiprant,misoprostol,prostaglandin E1,prostaglandin E2,rivenprost	-0.159
PTGFR	prostaglandin F receptor	Plasma Membrane	G-protein coupled receptor	(+)-fluprostenol,bimatoprost,bimatoprost/timolol,dinoprost,isopropyl unoprostone,latanoprost,latanoprost/timolol,tafluprost,timolol/travoprost,travoprost	-0.084
RPL3	ribosomal protein L3	Nucleus	other	cytarabine/daunorubicin/omacetaxine mepesuccinate,cytarabine/doxorubicin/filgrastim/omacetaxine mepesuccinate,omacetaxine mepesuccinate	0.015
RPS12	ribosomal protein S12	Cytoplasm	other	neomycin	0.051
SLC25A6	solute carrier family 25 member 6	Cytoplasm	transporter	clodronic acid	0.059
TNC	tenascin C	Extracellular Space	other	131I-tenatumomab,F16-IL2 fusion protein,iodine I 131 monoclonal antibody F16SIP	-0.162
TNFRSF4	TNF receptor superfamily member 4	Plasma Membrane	transmembrane receptor	anti-OX40 antibody,BGB-A445,BMS-986178,efizonerimod,GSK3174998,IBI101,INBRX-106,INCAGN01949,MEDI0562,MEDI6469,MOXR0916,PF-04518600	0.034
TREM1	triggering receptor expressed on myeloid cells 1	Plasma Membrane	transmembrane receptor	anti-trem1	0.025
TYMP	thymidine phosphorylase	Extracellular Space	growth factor	tipiracil	-0.102

[truncated: 19 more sheets: Monocyte, Memory B, Macrophage, IgG-plasma, IgA-plasma, Enterocyte, Enteroendocrine, FECR2-B cell, gd-T-NK cell, Goblet cell, Crypt,  Cycling B, Early enterocyte, BEST4-enterocyte, CD4-T cell, CD8-T cell, cDC2, active T, NUMBER]
