# Supplementary material for: A dynamic single cell-based framework for digital twins to prioritize disease genes and drug targets
Source: Genome Med. 2022 May 6;14:48. doi: 10.1186/s13073-022-01048-4 (PMC9074288; doi:10.1186/s13073-022-01048-4)
Supplement: Supplementary file 15 — Additional file 15. Results for scRNA-seq data (CD) including drug targets and URs in lesional and non-lesional samples compared to healthy control. [file 13073_2022_1048_MOESM15_ESM.zip › Additional file 15_UR_lesional_CD.xlsx]

## Sheet: UR_all
Upstream Regulator	Expr Log Ratio	Molecule Type	Predicted Activation State	Activation z-score	p-value of overlap	Target Molecules in Dataset	Mechanistic Network	Target cells
26s Proteasome		complex	Inhibited	-2172	0,00873	BIRC3,CCL2,CTSB,CTSD,CXCL8,H2AX,HMGB2,PSAP,SQSTM1,STAT1,WIPI1	173 (13)	S4-fibroblast
ADORA3		G-protein coupled receptor	Activated	2236	0,00117	CCL2,CCL4,CCL7,CXCL3,CXCL8	212 (12)	S1-fibroblast
ADORA3		G-protein coupled receptor	Activated	2236	0,00764	CCL2,CCL8,CXCL3,CXCL8,IL24	203 (12)	FECR2-B cell
Akt		group	Activated	2116	1,09E-06	ACTA2,CCN2,CCR7,CFLAR,COL3A1,CXCL8,ETS1,FOXO1,HIF1A,IL6,LCN2,MCL1,MMP14,MMP2,MT-CO2,MT2A,MUC1,MYC,NOTCH2,PMAIP1,PTGS2,TMED10,TNC	254 (20)	FECR2-B cell
Ap1		complex	Activated	2,15	1,96E-08	CALM1 (includes others),CXCL8,DUSP6,F3,HPGD,IL6,JUN,MMP2,MT-CO2,MT2A,MYC,PCK1,S100A4,SERPINE1		S1-fibroblast
Ap1		complex	Activated	2219	3,03E-05	CALM1 (includes others),CCND1,CXCL8,EZR,F3,HPGD,JUN,MMP1,MT-CO2,MT2A,MYC,PCK1,SNCG,SPARC		Goblet
Ap1		complex	Activated	2449	0,00306	CALM1 (includes others),DUSP6,EZR,ITGA2,JUN,MMP1,MMP2,MT-CO2,MT2A,S100A4,XYLT1		Enterocyte
AR		ligand-dependent nuclear receptor	Activated	2167	1,98E-12	CALU,CAV1,CDKN1A,CEBPB,CXCL12,DNM1L,EGFR,EGR1,EPAS1,FGF7,FKBP5,GDF15,HGF,ICAM1,IGF1,IL1R1,IL6,KDELR2,KDM4B,KPNA2,MME,MMP2,MUC1,MYC,NUPR1,PIGR,PLOD2,PRKCA,PROS1,PTHLH,RHOB,SEC61B,SERPINE1,SLC7A11,SNAI2,STAT1,THBS1,TIMP2,TIMP3,TNFRSF12A,XBP1	294 (19)	S1-fibroblast
AR		ligand-dependent nuclear receptor	Inhibited	-2481	3,98E-09	BIRC5,BUB1B,CAV1,CCNA2,CDC25B,CDCA5,CDKN1A,CDT1,CENPE,FEN1,KIF15,KIF22,KIF2C,MAD2L2,MCM4,MMP2,NUSAP1,PKMYT1,PLK1,SEC61B,TPX2,UBE2C,XBP1,ZWINT	165 (14)	activated T cell
AR		ligand-dependent nuclear receptor	Activated	2855	3,58E-06	ACTR3,AKR1C3,BMPR2,CALU,CAST,CCDC85B,CCND1,CDKN1A,CKAP4,DHCR24,EPAS1,HMGCR,ICAM1,IGFBP3,KDELR2,KDM4B,LMAN1,MAOA,MEF2C,MME,MUC1,NUPR1,NUSAP1,P4HA1,PIGR,PLK1,PMEPA1,RASSF3,SERP1,SLC7A11,STAT1,TIMP3,TNFSF12,UBE2C,WIPF1,XBP1	310 (20)	TA cell
AR		ligand-dependent nuclear receptor	Activated	2877	1,24E-05	ACTR3,AQP3,AZGP1,CAST,CCND1,CDKN2A,CKAP4,CTNNB1,EGR1,ERO1A,ETS2,ICAM1,ITGA6,KDELR2,MAOA,MME,MUC1,NAP1L1,NUPR1,PIGR,PLS3,PMEPA1,RHOB,SERP1,SERPINB5,STAT1,TFF3,TPD52	163 (11)	early enterocyte cell
AR		ligand-dependent nuclear receptor	Activated	3264	0,000317	ACTR3,AKR1C3,CAST,CAV2,CCDC85B,CCND1,CDH1,CKAP4,CUX1,DHCR24,EPAS1,HMGCR,HSPH1,IGF1R,IL1R1,IL6,IMPDH2,ITGA6,KDELR2,LMAN1,MAD2L2,MAOA,MEF2C,MME,MMP2,MTHFD2,MUC1,MYC,MYOT,NUPR1,PGC,PIGR,PMEPA1,PRKCA,SERPINB5,SLC7A11,STAT1,THBS1,TIMP3,VEGFA	331 (21)	Crypt CD
AR		ligand-dependent nuclear receptor	Activated	2007	0,00215	CAST,CAV1,CDK14,CFLAR,DDX58,EGR1,EPAS1,ERN1,ERO1A,ICAM1,IFIH1,IGFBP3,IL6,ITGA6,KDELR2,MEF2C,MMP2,MUC1,MYC,MYO1B,NUPR1,PIGR,SEC61B,STAT1,TFF3,TGFBR2,THBS1,TIMP3,TLR6,TNFSF10,XBP1	323 (23)	FECR2-B cell
AREG		growth factor	Activated	3464	7,65E-08	ARHGAP11A,BIRC5,CCNA2,CENPA,CENPF,FOXM1,IFI6,MKI67,MYBL2,PLK1,RRM2,TOP2A		activated T cell
AREG		growth factor	Activated	2236	0,0104	H2AC6,H2BC21,H2BC4,H2BC8,IFI6		IgA-plasma cell
BCR		complex	Activated	2261	0,00739	CCND2,CD44,CD69,CLEC2D,CXCR4,FOS,FOSB,IL6,ITGB1,KLF4,MYC,NAMPT,PRDM1,SELL	336 (17)	Crypt CD
BCR (complex)		complex	Activated	3087	1,64E-06	CCL4,CD44,FOS,FOSB,GBP2,GZMB,IL6,JUNB,KLF4,MYC,NAMPT,PTGS2,SELL,XBP1,ZBTB16	276 (19)	S1-fibroblast
BCR (complex)		complex	Activated	2412	3,46E-05	CCND3,CD69,FOS,FOSB,JUNB,NAMPT,ZBTB16	19 (3)	Arterial endothelial cell
BCR (complex)		complex	Activated	2278	0,000147	BCL2A1,CCL3,FCER2,FOSB,IL24,IL6,KLF4,NAMPT,PIM1,PTGS2,TCL1A,XBP1	198 (16)	S4-fibroblast
BCR (complex)		complex	Activated	2341	0,000827	CCR7,CD1C,CD7,FOSB,GBP2,IL24,IL6,ITGA4,MYC,NAMPT,PRDM1,PTGS2,SELL,XBP1	271 (18)	FECR2-B cell
BMP10		growth factor	Activated	2	0,00122	BMPR2,ENG,ID1,ID2	6 (2)	Goblet
BMP7		growth factor	Inhibited	-2185	3,06E-06	CALD1,CAV2,CCL2,CD44,CDH1,COL5A2,CXCL8,FN1,ID2,IGF1R,IGFBP4,IL1B,IL1RN,IL6,JAG1,MMP2,MMP3,MSN,MST1R,TIMP1,VIM,ZEB2	228 (11)	Crypt CD
C5		cytokine	Activated	2195	0,00348	CXCL8,FN1,ICAM1,IL6,SERPINE1	236 (15)	S1-fibroblast
CAV1	0,013	transmembrane receptor	Activated	2,2	0,0305	CAV1,CAVIN1,IL6,SLC2A3,VIM		FECR2-B cell
CCL2	0,311	cytokine	Activated	2156	0,000304	CCL2,CXCL8,EGLN3,IL6,MMP1,MMP2,NCF1,SLC40A1,TIMP1	246 (18)	Crypt CD
CCL2	0,121	cytokine	Activated	2558	0,000333	CCL2,CFLAR,CXCL8,ICAM1,IL6,MMP1,MMP2,TIMP1	234 (17)	FECR2-B cell
CCL5		cytokine	Activated	3003	8,01E-12	ADGRE5,AHR,ALCAM,ATF4,CAPN2,CCL2,CD44,CXCL8,DUSP6,EMP1,HMGA1,IER2,IL1B,IL6,MAPK3,NAMPT,PLAUR,PLEC,PNP,SQLE,TPMT,VASP	305 (14)	Crypt CD
CCL5		cytokine	Activated	3357	1,37E-09	AHR,CCL2,CCL4,CD44,CXCL8,CYP1B1,DUSP1,DUSP6,EMP1,IER2,IL6,MMP19,NAMPT,PLAUR,TUBB4B	186 (10)	S1-fibroblast
CCL5		cytokine	Activated	3	1,28E-08	CCL4,CD44,CXCL8,IL1B,IL6,LIMS1,NAMPT,OLR1,PLAUR	58 (11)	Monocytes
CCL5		cytokine	Activated	3051	3,99E-06	ALCAM,CDC37,CXCL8,DUSP6,EMP1,HMGA1,IL1B,MAPK1,PLAUR,PLEC,SQLE,TPMT,TUBB4B		TA cell
CCL5		cytokine	Activated	2813	0,00114	CCL2,CCL3,CXCL8,DUSP1,EMP1,IL6,NAMPT,SGK1	181 (17)	S4-fibroblast
CCL5		cytokine	Activated	2538	0,00147	ADGRE5,ATF4,CAPN2,CCL2,CXCL8,IL1B,IL6,NAMPT,PLAUR,TUBB4B	172 (10)	FECR2-B cell
CCL5		cytokine	Activated	3302	0,00167	ADGRE5,ATF4,CCL2,CDC37,CXCL8,DUSP1,IER2,MAPK3,SGK1,SQLE,TUBB4B	153 (7)	Goblet
CCL5	-0,134	cytokine	Activated	2646	0,00507	ADGRE5,CAPN2,CDC37,CXCL8,IL1B,PLAUR,SGK1	164 (13)	early enterocyte cell
CCN2		growth factor	Activated	2424	1,48E-06	ADAMTS4,CD44,FN1,JUN,MMP2,SERPINE1,SLC2A3,TIMP1,TIMP3		S1-fibroblast
CCN5		growth factor	Inhibited	-2236	0,000486	HIF1A,IGFBP7,JUN,SPARC,TFF3		pericyte cell
CD14		transmembrane receptor	Activated	2195	0,000251	CCL2,CCL4,ICAM1,IFIT1,IL6,PTGS2	284 (18)	S1-fibroblast
CD14	0,007	transmembrane receptor	Activated	2401	0,00242	CCL2,CXCL10,ICAM1,IL1B,IL6,PTGS2	324 (20)	FECR2-B cell
CD28		transmembrane receptor	Activated	2532	2,26E-06	BHLHE40,BTG1,CBLB,CCL4,CXCL8,EGR2,GZMB,IL21R,IL4I1,IL7R,NFKBIA,PDE4B,PDE4D,PTGS2,STAT3,TFRC,TNFAIP3	266 (19)	S1-fibroblast
CD28		transmembrane receptor	Activated	2011	7,79E-05	BHLHE40,BTG1,CCL3,CD69,CSF2,GZMB,IFNG,IL2RA,IL7R,REL	103 (13)	activated T cell
CD28		transmembrane receptor	Activated	2,2	0,0336	BTG1,CDKN1B,NFKBIA,PDE4B,SLC7A5		IgA-plasma cell
CD3		complex	Activated	2597	4,71E-06	CCL4,CD44,CD74,CXCL8,HIF1A,NFKBIA,PDE4B,PTGS2,STAT1,TFRC	70 (16)	Monocytes
CD3		complex	Activated	3657	6,46E-06	BTG1,CCL4,CD44,CXCL8,EGR2,GZMB,HIF1A,IL21R,IL4I1,IRF9,NFKBIA,PDE4B,PDE4D,PTGS2,SHC1,STAT1,TFRC,TNFAIP3	263 (17)	S1-fibroblast
CD3		complex	Activated	2137	0,00243	CXCL8,EGR2,ETS2,HIF1A,LEF1,NFKBIA,PDE4B,PTGS2,TNFAIP3,VEGFA	142 (18)	S2-fibroblast
CD36		transmembrane receptor	Activated	3	1,37E-10	CSF3,CXCL1,CXCL3,CXCL5,CXCL6,IGFBP4,IGFBP6,IGFBP7,IL11,IL6,MMP1,MMP14,MMP3,PLAU,SERPINE1,TNFRSF11B	188 (7)	S4-fibroblast
CD36		transmembrane receptor	Activated	4187	1,46E-09	CSF3,CXCL1,CXCL3,CXCL6,ERN1,FAS,ICAM1,IGFBP4,IGFBP7,IL11,IL15,IL1B,IL6,MMP1,MMP14,MMP3,PLAU,PLAUR	255 (14)	FECR2-B cell
CD36		transmembrane receptor	Activated	2333	0,00001	AREG,CXCL1,CXCL3,CXCL6,ICAM1,IGFBP6,MMP1,MMP3,PLAU	89 (7)	S2-fibroblast
CD36		transmembrane receptor	Activated	2611	8,95E-05	CXCL1,CXCL6,IGFBP4,IGFBP7,IL1B,MMP1,MMP3	62 (7)	IgG plasma cell
CD36		transmembrane receptor	Activated	2449	0,000231	CCL5,CXCL1,IGFBP4,IGFBP7,MMP1,MMP3	63 (7)	IgA-plasma cell
CD36		transmembrane receptor	Activated	3046	0,000235	CCL20,CXCL1,CXCL5,CXCL6,FGF2,IGFBP4,IGFBP7,IL1B,IL6,LIF,MMP1,MMP3,PLAUR	296 (15)	Crypt CD
CD36		transmembrane receptor	Activated	2343	0,000272	CCL5,CXCL3,CXCL5,CXCL6,ICAM1,IL1B,MMP1,MMP3,PLAUR	113 (7)	early enterocyte cell
CD36		transmembrane receptor	Activated	3	0,000321	AXL,CXCL3,ICAM1,IGFBP4,IGFBP7,IL6,PLAU,PLAUR,SERPINE1	213 (11)	S1-fibroblast
CD36		transmembrane receptor	Activated	2343	0,00042	AREG,CCL5,CXCL1,IGFBP7,IL1B,MMP1,MMP14,MMP3,PLAU	154 (10)	CD4-T cell
CD36		transmembrane receptor	Activated	2449	0,000756	CSF2,CXCL1,IGFBP4,IGFBP7,MMP1,MMP3	103 (7)	activated T cell
CD36		transmembrane receptor	Activated	2414	0,00771	CXCL1,IGFBP4,IGFBP7,IL1B,MMP1,MMP3	116 (7)	Memory B cell
CD36		transmembrane receptor	Activated	2611	0,0308	CXCL1,CXCL5,ICAM1,IGFBP7,IL1B,MMP1,PLAUR		TA cell
CD40	0,076	transmembrane receptor	Activated	2557	2,71E-10	BCL2A1,BIRC3,CCL2,CCL5,CCND3,CD40,CD83,CDK6,CDKN1A,CDKN1B,CXCL8,CYSLTR1,FCER2,FCGR2B,IGHG3,IL1B,IRF1,ITGB1,PSMB9,REL,RGS13,SAMSN1,TNFRSF13B,TNFSF13B	190 (18)	CD4-T cell
CD40		transmembrane receptor	Activated	3176	1,45E-09	BAX,BIRC3,CCL2,CD83,CDKN1B,CFLAR,CXCL8,FAS,FLT3LG,ICAM1,IGHG2,IGHG3,IL1B,IL1RN,IL6,IRF1,MAP3K14,NFKB2,PRDM1,PSMB10,PSMB9,REL,RGS13,SLAMF1,TAP1,TAP2,TAPBP,TNFSF10	245 (15)	FECR2-B cell
CD40		transmembrane receptor	Activated	2,72	3,87E-07	CCL2,CD40LG,CD44,CD83,CD86,CLEC2D,CXCL8,FCER2,IGHG3,IL1B,IRF1,PSMB10,PSMB9,REL,RGS13,SLAMF1,TAP1	161 (18)	Memory B cell
CD40		transmembrane receptor	Activated	2618	2,02E-05	BCL2A1,CD44,CDKN1A,CXCL8,IGHG2,IGHG3,IL1B,IL1RN,IL6	58 (14)	Monocytes
CD40		transmembrane receptor	Activated	3189	0,000031	BIRC3,CCL2,CD40LG,CD44,CDK6,CLEC2D,CXCL8,CYSLTR1,IGHG3,IL1B,IL1RN,IL6,IRF1,ITGB1,KLF4,PRDM1,PSMB10,PSMB9,REL,TAP1,TAP2,TAPBP,TNFSF13B,VEGFA	302 (15)	Crypt CD
CD40		transmembrane receptor	Activated	2563	3,29E-05	BAX,CCL5,CXCL8,ICAM1,IGHG2,IGHG3,IL1B,IL1RN,IRF1,ITGB1,PSMB10,PSMB9,RGS13,TAP1,TAPBP,TNFSF13B	183 (16)	early enterocyte cell
CD40		transmembrane receptor	Activated	2981	0,000531	APOBEC3G,CCL2,CD44,CDKN1A,CXCL12,CXCL8,ICAM1,IGHG2,IGHG3,IL6,IRF1,KLF4,NFKB2,ZBTB16	249 (19)	S1-fibroblast
CD40		transmembrane receptor	Activated	2176	0,00128	BIRC3,CCL2,CD27,IGHG3,KLF4,REL,TAP1	55 (7)	Lymphatic endothelial cell
CD40		transmembrane receptor	Activated	2171	0,00358	BIRC3,BIRC5,CDKN1A,IGHG2,IGHG3,IRF1,ITGB1,REL	153 (17)	activated T cell
CD40		transmembrane receptor	Activated	2934	0,0203	CDK6,CDKN1A,CLEC2D,CR2,CXCL8,ICAM1,IGHG2,IGHG3,IL1B,ITGB1,PSMB10,TAP1,TAPBP		TA cell
CD40LG		cytokine	Activated	2634	6,83E-12	ADAM28,ARID4B,BIRC3,CCL18,CCL2,CCL3,CCND3,CD40,CD83,CDK6,CDKN1B,CXCL10,CXCL8,FCGR2B,HLA-DQA1,HLA-DQA2,IL1B,IRF1,KDM6B,MARCKS,NAMPT,NCOA3,NFKBIA,PLEK,STAT1,TNFSF13B	213 (17)	CD4-T cell
CD40LG		cytokine	Activated	3967	1,04E-11	ARID4B,BAX,BIRC3,CCL18,CCL2,CD83,CDKN1B,CFLAR,CXCL10,CXCL8,FAS,GCH1,HLA-DQA2,ICAM1,IL15,IL1B,IL6,IRF1,IRF2,KDM6B,MCL1,NAMPT,NCOA3,NFKB2,PLEK,PSMB10,PTGS2,STAT1,TANK,TRAF3,ZFP36L1	248 (15)	FECR2-B cell
CD40LG		cytokine	Activated	3681	1,22E-07	ADAM28,CCL2,CCL4,CXCL8,HLA-DQA2,ICAM1,IL21R,IL6,IRF1,KDM6B,LTB,MCL1,NAMPT,NFKB2,NFKBIA,PTGS2,STAT1,TFRC,TNFAIP3,ZFP36L1	259 (15)	S1-fibroblast
CD40LG		cytokine	Activated	2,42	8e-07	BIRC3,CCL20,CD83,GCH1,HLA-DQA1,IL1B,NAMPT,NFKB1,STAT1,TRAF5	60 (10)	cCD2
CD40LG		cytokine	Activated	2084	2,69E-06	CCL4,CXCL8,HLA-DQA1,IL1B,IL6,NAMPT,NFKBIA,PTGS2,STAT1,TFRC	74 (15)	Monocytes
CD40LG	0,007	cytokine	Activated	2169	4,05E-05	ADAM28,CCL2,CD40LG,CD83,CD86,CXCL8,IL1B,IRF1,MCL1,NCOA3,PIM1,PSMB10,STAT1,TANK	185 (17)	Memory B cell
CD40LG		cytokine	Activated	2794	9,66E-05	CCL2,CDC25B,CXCL8,ICAM1,MCL1,NAMPT,NFKBIA,PIM1,PTGS2,TNFAIP3,VEGFA,ZFP36L1	158 (18)	S2-fibroblast
CD40LG		cytokine	Activated	2246	0,000123	ANXA7,BAX,CCL18,CXCL8,ICAM1,IL1B,IRF1,LTB,MARCKS,MCL1,PSMB10,STAT1,TFRC,TNFSF13B,ZFP36L1	182 (16)	early enterocyte cell
CD40LG	0,022	cytokine	Activated	2971	0,000256	BIRC3,CCL2,CCL20,CD40LG,CD69,CDK6,CXCL8,HLA-DQA1,IL1B,IL6,IRF1,IRF2,KDM6B,MARCKS,MCL1,NAMPT,PPIL2,PSMB10,STAT1,TFRC,TNFSF13B,VEGFA	300 (15)	Crypt CD
CD40LG		cytokine	Activated	2386	0,00385	ATF5,BAX,BCL2L1,BIRC3,CCND3,CD40,GCH1,HLA-DQA1,HLA-DQA2,ICAM1,IRF1,LTB,NFKBIA,PSMB10,SP1,STAT1,TFRC,TNFSF13B,VEGFA	306 (15)	Enterocyte
CD40LG		cytokine	Activated	2591	0,0432	CD69,CDK6,CXCL8,HLA-DQA1,ICAM1,IL1B,MARCKS,MCL1,PSMB10,STAT1,TFRC,TNFAIP3		TA cell
Cdk		group	Activated	2,49	2,98E-07	CCL2,CXCL2,CXCL8,DDIT4,DUSP1,IL6,MYC,PHLDA1,RGS2,TXNIP		S1-fibroblast
CDK4/6		group	Inhibited	-2333	0,0102	AFAP1,CALU,ENO1,KRT10,PDLIM4,RPL10,RPL13,RPL27A,SEC61B		S1-fibroblast
CG		complex	Activated	5062	5,67E-16	ALDH1A1,ANGPTL4,C2,CADM1,CCL2,CCL7,CFB,CXCL12,CXCL3,CXCL8,CYP1B1,DUSP1,DUSP6,EGFR,EGR1,EMP1,EPSTI1,EREG,FGF7,G0S2,HAS2,HK2,HLA-F,IL13RA2,ITGAV,MMP2,MRPS6,PHLDA1,PLAT,PLAU,PLAUR,POLA2,PTGES,PTGS2,RUNX1,RUNX2,SELENOP,SOD1,SPRY2,TFPI2,TIPIN,TM4SF1,TMEM158,WNT2	310 (20)	S1-fibroblast
CG		complex	Activated	3334	8,33E-15	ANGPTL4,BAMBI,BMP2,BMP4,C1S,CCL2,CDH2,CFB,CNN1,CXCL3,CXCL8,DUSP1,EGR1,EMP1,FAT4,FGF7,G0S2,IGFBP3,IL15RA,ITGA2,ITGA8,ITGB1,MMP1,MMP3,PDGFC,PHLDA1,PLAT,PLAU,PTGS2,SELENOP,STC1,TMEM158,VEGFA,WNT2	156 (16)	S2-fibroblast
CG		complex	Activated	2102	3,44E-14	ANGPTL2,ANK2,CADM1,CCL2,CCND1,CFB,CSF1,CXCL3,CXCL8,CYP7B1,DUSP1,EGR1,EMP1,FGF7,HLA-E,IGFBP3,IL11,IL13RA2,ITGA2,ITGA3,MMP1,MMP2,MMP3,PHLDA1,PLAU,PLPP3,PMAIP1,PTGES,PTGS2,RGS4,SELENOP,SMAD9,SOD1,STC1,STEAP1,TM4SF1,TMEM158,TNFAIP2,UPP1,VCAM1,WNT2	247 (22)	S4-fibroblast
CG		complex	Activated	2,14	5,16E-06	CCL2,CCL8,EGR1,EPSTI1,IGFBP3,MMP1,MMP2,MMP3,PHLDA1,PLAT,PRSS2,RUNX1,SELENOP,SLC4A4,TIPIN,TNFAIP2	113 (16)	IgA-plasma cell
CG		complex	Activated	3987	3,66E-05	ANGPTL2,BAX,C1R,C1RL,C1S,CCL2,CCL8,CXCL3,CXCL8,EGR1,EPSTI1,EREG,FAS,FOXP1,G0S2,HLA-E,HLA-F,IGFBP3,IL11,IL15RA,ITGA4,ITPR1,MARCHF3,MMP1,MMP2,MMP3,PHLDA1,PLAU,PLAUR,PMAIP1,PTGS2,RECQL,RUNX1,TIPIN	284 (21)	FECR2-B cell
CG		complex	Activated	2186	0,00132	ALDH1A1,BMPR2,CAT,CCND1,CDK1,CXCL8,DUSP6,EMP1,EPSTI1,EREG,G0S2,HK2,HLA-E,HLA-F,HSD17B2,IGFBP3,IL1R2,ITGAV,ITGB1,MMP1,NFKBIB,PHLDA1,PLAUR,SMAD9,SPAG1,TIPIN,TNFAIP2	303 (20)	TA cell
CG		complex	Activated	2654	0,00144	ALDH1A1,C1R,C1S,CAT,CCL2,CCL20,CCND1,CCNE2,CXCL8,DUSP6,EMP1,EPSTI1,EREG,G0S2,HK2,HLA-E,HLA-F,HSD17B2,IL1R2,ITGB1,MARCHF3,MMP1,MMP2,MMP3,NFKBIB,NRIP1,PLAUR,SELENOP,SLC20A1,SLC4A4,SPAG1,TIPIN,TNFRSF1B,VEGFA,XIAP	402 (18)	Crypt CD
CG		complex	Activated	2779	0,0144	CAT,CXCL3,CXCL8,HK2,PHLDA1,PLAUR,PTGS2,UPP1		Monocytes
Collagen type II		complex	Activated	2449	0,00123	CXCL1,CXCL2,CXCL3,CXCL5,IL1R1,TNFSF10	180 (9)	S4-fibroblast
Collagen type II		complex	Activated	2121	0,00221	CCL20,CXCL1,CXCL5,IL1R1,IL1RN,JAK2,MAP3K8,MMP7	230 (9)	Crypt CD
Creb		group	Activated	2415	5,06E-05	AREG,CDKN1A,CTSB,DUSP1,DUSP4,FOS,IER3,MMP1,MMP2,NR3C1,RGS2,SKIL,TFF1	157 (11)	CD4-T cell
CSF1		cytokine	Activated	2,96	2,14E-06	CDKN1A,CTSK,FN1,HSP90B1,HSPA5,IL6,ITGA5,STAT1,TNFAIP3,XBP1	322 (20)	S1-fibroblast
CSF1	-0,125	cytokine	Activated	2425	0,000758	CCND1,CTSK,HSP90B1,IL6,ITGA5,STAT1,XBP1	187 (11)	S4-fibroblast
CSF1		cytokine	Activated	2,2	0,00552	ACP5,CDKN1A,CTSK,IL1B,STAT1,XBP1		CD4-T cell
CSF2		cytokine	Activated	4455	4,70E-09	BCL3,CCL2,CD24,CDKN1A,CXCL8,DUSP6,EGR2,EGR3,FLT1,ICAM1,IER3,IL1R1,IL6,LTB,MAT2A,MCL1,MMD,MYC,PTGS2,RBM3,SOCS2,SOCS3,TPM4,XBP1	238 (22)	S1-fibroblast
CSF2		cytokine	Activated	3623	8,5E-07	ACP5,BCL3,CCL18,CCL2,CCND3,CD24,CD40,CDKN1A,CSF2RB,CXCL8,CYBB,FCGR2B,IER3,IL1B,ITGA4,MMP1,RIPOR2,SF1,SOCS3,TPM4,XBP1	170 (18)	CD4-T cell
CSF2		cytokine	Activated	2635	1,39E-06	AOC1,CCL2,CD24,CSF2RB,CXCL8,GK,IER3,IL1R1,IL6,MCL1,MMP1,NACA,PIM1,PMP22,PTGS2,SOCS3,TGFB1,TPM4,UPP1,XBP1	195 (19)	S4-fibroblast
CSF2		cytokine	Activated	3201	3,56E-06	BAX,BCL3,CCL18,CCL2,CD14,CD1A,CD1C,CIITA,CSF2RB,CXCL8,ICAM1,IER3,IL1B,IL6,ITGA4,MAT2A,MCL1,MMD,MMP1,MYC,PTGS2,QSOX1,RIPOR2,SF1,XBP1	256 (18)	FECR2-B cell
CSF2		cytokine	Activated	3063	5,56E-06	ADAM17,AOC1,BAX,CCL18,CCND2,CD24,CXCL8,ICAM1,IER3,IL1B,LTB,MCL1,MMP1,NOS2,PMP22,RBM3,SOCS3,TPM4,TRIB2	158 (19)	early enterocyte cell
CSF2		cytokine	Activated	3209	6,53E-06	ACP5,CCL2,CD24,CDKN1A,CTSC,CXCL8,EGR2,EGR3,ICAM1,MCL1,MMP1,PIM1,PTGS2,SNTB1,SOCS3	157 (20)	S2-fibroblast
CSF2		cytokine	Activated	2575	1,19E-05	CDKN1A,CXCL8,GK,IL1B,IL6,NACA,PTGS2,SOCS3,TPM4,UPP1	73 (20)	Monocytes
CSF2		cytokine	Activated	3287	2,54E-05	CASP3,CCL2,CCL23,CCND2,CD24,CD69,CIITA,CTSC,CXCL8,DUSP6,EGR3,HSPH1,IER3,IL1B,IL1R1,IL6,IRF4,MCL1,MMP1,MYC,NACA,NOS2,QSOX1,RIPOR2,SLC1A5,TPM4,XIAP	365 (20)	Crypt CD
CSF2		cytokine	Activated	2198	3,23E-05	CCL2,CCND2,CDKN1A,CXCL8,IER3,IL1B,LTB,MMP1,NACA,SOCS3,TPM4,XBP1	82 (20)	IgG plasma cell
CSF2		cytokine	Activated	2345	0,00014	CCL2,CD69,CSF2RB,DUSP6,IER3,IL3RA,LTB,NACA,RBM3		Lymphatic endothelial cell
CSF2		cytokine	Activated	2433	0,000676	CD24,IER3,LTB,MCL1,SOCS3,TPM4		myfibroblast cell
CSF2		cytokine	Activated	2595	0,00108	ABCG1,AOC1,BAX,BCL2L1,CASP2,CASP3,CCL23,CCND3,CD24,CD40,DUSP6,GCLM,GK,ICAM1,IER3,LTB,MAT2A,MMP1,NACA,PMP22,QSOX1,TLR4,TPM4	294 (13)	Enterocyte
CSF2		cytokine	Activated	2284	0,00121	CCND2,CD24,CD69,CDKN1A,CTSC,CXCL8,DUSP6,ICAM1,IER3,IL1B,MCL1,MMP1,NACA,PMP22,RBM3,RIPOR2,TPM4,XBP1	237 (22)	TA cell
CSF2	0,51	cytokine	Activated	2137	0,00282	BIRC5,CD69,CDKN1A,IL2RA,MMP1,PPIF,SOCS3,TPM4,XBP1	148 (18)	activated T cell
CSF2		cytokine	Activated	3994	0,00305	AOC1,ATXN1,CCL18,CCL2,CCND2,CD24,CDKN1A,CTSC,CXCL8,IER3,LTB,MAT2A,MMP1,MYC,NACA,PMP22,QSOX1,RBM3,SLC1A5,SOCS3,XBP1	289 (17)	Goblet
CTLA4		transmembrane receptor	Inhibited	-2646	3,57E-06	CCNA2,GZMB,IFNG,MKI67,TENT5C,TOP2A,TPX2		activated T cell
CTLA4		transmembrane receptor	Inhibited	-2236	0,00404	CD3D,CXCL8,ICOS,MKI67,TENT5C		Memory B cell
CXCR4		G-protein coupled receptor	Activated	2	0,00308	CCL2,CCND1,CHRNA7,CXCL10,CXCL8,F3,MYC	337 (22)	Goblet
DNA-methyltransferase		group	Inhibited	-2203	0,0122	CDH1,CDKN1A,CDKN2B,MMP1,PDLIM2		Goblet
E2f		group	Activated	2	7,13E-08	CAV1,DLEU2,E2F2,GINS2,MYBL2,NUSAP1,OIP5,PRR11,RAD51,RRM2,TPX2,TYMS,UBE2C		activated T cell
EBI3		cytokine	Activated	2514	1,83E-10	B2M,FOS,HLA-A,HLA-B,HLA-C,HLA-DMA,HLA-DMB,HLA-DPA1,HLA-DQA1,HLA-DRA,ICAM1,STAT1,TAP1	34 (3)	TA cell
EBI3		cytokine	Activated	2,01	1,54E-08	B2M,CIITA,FOS,HLA-A,HLA-B,HLA-C,HLA-DMA,HLA-DMB,HLA-DPA1,HLA-DQA1,HLA-DRA,STAT1,TAP1	52 (3)	Crypt CD
EBI3		cytokine	Activated	3148	5,54E-08	B2M,FOS,HLA-B,HLA-DMA,HLA-DMB,HLA-DOB,HLA-DPA1,HLA-DQA1,HLA-DRA,STAT1		CD4-T cell
EBI3		cytokine	Inhibited	-2138	1,2E-06	B2M,FOS,HLA-A,HLA-B,HLA-C,HLA-DMA,HLA-DRA,STAT1		activated B cell
EBI3	-0,037	cytokine	Activated	3148	2,13E-06	B2M,CIITA,HLA-A,HLA-B,HLA-C,HLA-DMB,HLA-DPA1,ICAM1,STAT1,TAP1	62 (3)	FECR2-B cell
EBI3		cytokine	Activated	2538	1,74E-05	B2M,HLA-A,HLA-B,HLA-C,HLA-DMA,HLA-DPA1,HLA-DQA1,HLA-DRA,ICAM1,STAT1	42 (3)	Enterocyte
EBI3		cytokine	Activated	2646	6,56E-05	B2M,HLA-B,HLA-C,HLA-DPA1,ICAM1,STAT1,TAP1	24 (2)	early enterocyte cell
EBI3		cytokine	Activated	2219	0,000177	B2M,FOS,HLA-DPA1,HLA-DQA1,HLA-DRA		activated T cell
EGF		growth factor	Activated	3254	2,31E-10	CD44,CEBPB,CEBPD,CXCL8,DUSP1,DUSP5,DUSP6,EGFR,EGR1,FOS,HIF1A,IL6,MCL1,MT-CO2,MYC,PTGS2,S100A10,SERPINE1,SNAI2,SPRY2,TFPI2	331 (21)	S1-fibroblast
EGF		growth factor	Activated	3163	3,06E-08	AREG,CEBPB,CEBPD,CXCL8,DUSP1,DUSP5,EGR1,ENAH,FOS,HIF1A,MCL1,PROM1,PTGS2,SNAI2,VEGFA	141 (16)	S2-fibroblast
EGF		growth factor	Activated	3396	6,78E-06	CCND1,CEBPB,CXCL8,DUSP1,DUSP5,EGR1,EZR,FUT2,HIF1A,IL6,MCL1,MT-CO2,PTGS2,SERPINE1,ST3GAL4	244 (21)	S4-fibroblast
EGF		growth factor	Activated	2028	9,09E-06	CCND1,EGR1,FOS,HIF1A,MCL1,MT-CO2,S100A10,SPRY4	65 (16)	Arterial endothelial cell
EGF		growth factor	Activated	2733	0,000177	CEBPD,CFLAR,DUSP5,EGR1,EZR,FOS,MCL1,MT-CO2	90 (18)	IgA-plasma cell
EGF		growth factor	Activated	2,15	0,00104	CEBPD,CFLAR,CXCL8,DUSP5,EGR1,FUT2,HIF1A,IL6,MCL1,MT-CO2,MYC,PSMB4,PTEN,PTGS2,TGFBR2	259 (21)	FECR2-B cell
EGLN		group	Inhibited	-2332	0,00528	ADM,FABP6,FOSL2,FTL,GAPDH,LDHA,MAP3K8,STC1,TPI1		S2-fibroblast
EGLN		group	Inhibited	-2714	0,0164	ANKRD37,BBX,BCL11B,CAVIN1,FABP6,FOSL2,FTL,HLA-B,MAP3K8,TPI1,ZNF292		CD4-T cell
EGLN		group	Inhibited	-3894	0,0357	ANKRD9,BNIP3,BPNT1,CCL28,CNFN,EGLN3,EIF4EBP1,FEM1C,GAPDH,HLA-B,LDHA,PAM,PGAM1,RIOK3,VKORC1,ZNF292		Enterocyte
EGLN		group	Inhibited	-2,36	0,0465	ADM,ALDOC,BBX,BCL11B,DYRK4,FABP6,GAPDH,LDHA,PGAM1,PGM1,PYGL,RIOK3,RNASE4,SOX9,TPI1		Goblet
EPO		cytokine	Activated	2621	9,4E-06	GDF15,MCL1,MMP2,PRKCA,SOCS2,SOCS3,TFRC	164 (10)	S1-fibroblast
ERK		group	Activated	3772	4,84E-23	APOBEC3G,AXL,CCL2,CCL4,CDKN1A,COL1A1,CXCL2,CXCL8,DIO2,DUSP1,EGFR,EGR1,EIF2AK2,EPAS1,EREG,FOS,GDF15,ICAM1,IL6,ITGAV,JUN,JUNB,LCN2,MCL1,MMP2,MUC1,NDRG1,ODC1,PDK4,POSTN,PTGS2,SELL,SERPINE1,SNAI2,STAT1,TGM2,THBS1,UGCG,ZFP36	302 (18)	S1-fibroblast
ERK		group	Activated	3629	4,70E-15	CCL2,CCN2,CDKN1B,COL1A1,CXCL1,EGR1,EIF2AK2,EPAS1,FOS,HBEGF,JUNB,MCL1,MMP1,MMP2,MUC1,ODC1,PDK4,PRDM1,THBS1,VCAN,ZFP36	109 (21)	IgA-plasma cell
ERK		group	Activated	3,22	6,62E-15	ACTA2,CCL2,CCN2,CD1D,CDKN1B,COL1A1,CXCL1,CXCL10,CXCL2,CXCL8,EGR1,EPAS1,EREG,ETS1,FAS,FOXO1,ICAM1,ICAM3,IFNAR1,IL6,JUN,LCN2,MAP4K4,MCL1,MMP1,MMP14,MMP2,MS4A1,MUC1,PMAIP1,PRDM1,PTGS2,SELL,STAT1,TGM2,THBS1,UGCG	268 (18)	FECR2-B cell
ERK		group	Activated	3491	8,76E-13	AREG,CCL2,CDKN1A,CXCL1,CXCL8,DIO2,DUSP1,EGR1,EIF2AK2,EPAS1,FOS,GDF15,ICAM1,JUNB,KLF10,MCL1,MMP1,PDK4,PTGS2,SNAI2,TGM2,VCAN,ZFP36	158 (18)	S2-fibroblast
ERK		group	Activated	3852	3,86E-09	ACTA2,AREG,BCAR3,BCL2L11,BMF,CCL2,CCND1,CDK5R1,CDKN1A,CXCL10,CXCL8,DPYSL2,DUSP1,EIF2AK2,EREG,FOS,HAS3,HBEGF,JUN,JUNB,LCN2,MMP1,MMP14,MUC1,NDRG1,ODC1,PDK4,TGFA,TGM2,THBS1,UGCG,ZFP36	336 (21)	Goblet
ERK		group	Activated	2728	2,27E-07	CCND1,CDKN1A,EGR1,FOS,HBEGF,JUNB,MAP4K4,MCL1,THBS1,UGCG,ZFP36	80 (17)	Arterial endothelial cell
ERK		group	Activated	3,89	4,76E-07	CCL2,CCND1,COL1A1,CXCL1,CXCL2,CXCL8,DUSP1,EGR1,IL6,MCL1,MMP1,MMP14,MMP2,PDK4,PMAIP1,PTGS2,RARB,SERPINE1,STAT1,THBS1	250 (19)	S4-fibroblast
ERK		group	Activated	2956	2,25E-06	CCL2,CCND1,COL1A1,CXCL1,CXCL8,EPAS1,EREG,FGF2,FOS,HBEGF,ICAM3,IL6,JUN,LCN2,LIF,MAP4K4,MCL1,MMP1,MMP2,MS4A1,MUC1,MUC5AC,ODC1,PRDM1,SELL,STAT1,TGM2,THBS1	337 (17)	Crypt CD
ERK		group	Activated	2731	0,00042	BCL2L1,COL1A1,CXCL1,DPYSL2,DUSP1,EIF2AK2,EPAS1,EREG,ESRRA,ICAM1,JUN,JUNB,LCN2,MMP1,MMP2,MS4A1,MUC1,PDK4,PRDM1,STAT1,TGM2,THBS1,UGCG	306 (15)	Enterocyte
ERK		group	Activated	3364	0,00899	CCND1,CXCL8,EGR1,ICAM1,LCN2,MCL1,MMP1,MUC1,ODC1,PMAIP1,STAT1,TGM2	202 (19)	early enterocyte cell
ERK1/2		group	Activated	2464	7,12E-05	APH1B,B2M,CALR,CCL2,COL3A1,CXCL8,CXCR4,FOS,FOSB,HLA-A,HSPA5,IL1B,JUN,JUNB,MAP2K2,PKM,TIMP1	94 (8)	activated B cell
ERK1/2		group	Activated	2717	6,71E-15	B2M,C3,CCL2,CCL4,CD44,CEBPB,COL3A1,CXCL3,CXCL8,EGR1,FKBP5,FN1,FOS,FOSB,GJA1,HK2,HLA-A,HPGD,HSPA5,ICAM1,ID1,IFIT1,IL6,JUN,JUNB,JUND,MAP2K2,MMP2,MYC,NR4A3,PKM,PTGES,PTGS2,RUNX2,TIMP1	272 (18)	S1-fibroblast
ERK1/2		group	Activated	3397	5,15E-11	AREG,CCL2,CCN4,CEBPB,CXCL3,CXCL8,EGR1,FN1,FOS,FOSB,GJA1,ICAM1,ID1,IFIT1,JUNB,JUND,MMP1,MMP3,NR4A3,PKM,PTGS2,PTN,TIMP1,VEGFA	181 (18)	S2-fibroblast
ERK1/2		group	Inhibited	-2,2	0,000695	CCL3,IL1B,JUN,JUNB,SGK1		macrophage cell
ESR1		ligand-dependent nuclear receptor	Activated	3616	1,32E-10	ARPC5L,ASPM,ASS1,BIRC5,BRCA1,CAPN2,CAV1,CCNA2,CD69,CDKN1A,CDKN3,CENPA,CENPF,CENPM,CENPN,CENPU,CSF2,ENO1,FOS,FOXM1,H4C3,HELLS,IFI44L,IL2RA,KNL1,LGALS1,MKI67,MMP1,POLA1,SESN1,SMC4,TSC22D3,UBE2T,VIM,XBP1	155 (15)	activated T cell
ESR1		ligand-dependent nuclear receptor	Activated	2335	2,02E-08	ABCB1,ABCG2,ABHD2,ACTA2,AHNAK,ARPC5L,BMP2,CAV1,CAV2,CCL2,CCND1,CD55,CDH1,CDKN1A,CDKN3,COBL,CTSS,CXCL8,DDIT4,DDX17,DDX21,DLL1,EFNA1,EIF5A,ENO1,EREG,FAM102A,FOS,GOLM1,H4C3,HELLS,HES1,HLA-G,ID1,IER3,IFI44,IFI44L,IGFBP2,ISG20,ITGA6,JUN,LGALS1,LTB,MDM2,MICOS10,MME,MMP1,MYC,PDZK1,PKIB,PRR15L,PRSS23,RSAD2,RTP4,S100P,SAMD9,SEMA3B,SERPINB5,SGK1,SOX9,SP100,SP110,TACC1,TAGLN,TCIM,TGFA,TNFAIP2,TNFRSF11B,TSC2…	404 (18)	Goblet
ESRRG		ligand-dependent nuclear receptor	Activated	2108	4,8E-08	ACADM,ALDOC,ATP5F1B,CDKN1A,CS,DLD,ENO1,GAPDH,IDH2,KCNE3,KCNQ1,KLK1,LDHA,PDK4,PKM,SUCLG2,TPI1		Goblet
ESRRG		ligand-dependent nuclear receptor	Activated	2032	6,53E-06	ATP5MC3,CDKN1A,ENO1,GAPDH,IDH2,LDHA,PKM,TPI1		activated T cell
ESRRG		ligand-dependent nuclear receptor	Activated	2744	2,12E-05	ACADM,ACO1,ATP5F1B,ATP5MC3,CS,ENO1,HK2,KCNE3,LDHA,MDH1,MDH2,PDHA1,PKM,SUCLG1		Crypt CD
ESRRG		ligand-dependent nuclear receptor	Activated	2074	0,00429	CDKN1A,ENO1,GAPDH,HK2,LDHA,PDK4,PKM		S1-fibroblast
estrogen receptor		group	Inhibited	-2661	3,29E-13	C3,CA12,CAPG,CAV1,CCND1,CD24,CD99,COL12A1,COL4A1,COL4A2,COL6A2,COL7A1,COL9A2,CXCL1,CXCL8,DSC2,DSP,F11R,ICAM2,IL6,ITGA3,KRT8,LAMC2,LOXL2,LY6E,MAN1A1,MMP1,MMP14,MT-CO2,PDGFA,PLAU,SAT1,SERPINE1,TGFB1,TIMP1,TNC,TSC22D3,VIM,WNT5A,XBP1	194 (15)	S4-fibroblast
estrogen receptor		group	Inhibited	-2751	3,05E-08	AKT3,CALD1,CCN2,CD24,CD44,COL12A1,COL4A1,COL6A2,CXCL1,CXCL8,DICER1,FOS,HSP90AA1,ICAM3,LOXL2,LY6E,MMP1,MT-CO2,MYC,SAT1,SELL,SPARC,TFF3,TIMP1,TNC,TSC22D3,VIM,ZEB1	118 (12)	Memory B cell
estrogen receptor		group	Activated	2325	6,5E-08	ABCG2,ANXA1,CAV1,CAV2,CCND1,CCND2,CD24,CD59,CDH1,CLDN23,CLDN3,CLDN4,COL6A2,CXCL8,ERBB3,EREG,F11R,FGFR2,FGFR3,FOS,HBEGF,HSPA1A/HSPA1B,KRT18,KRT7,KRT8,LY6E,MAN1A1,MMP1,MMP14,MT-CO2,MUC1,MYC,NT5E,OCLN,PDGFA,PDZK1,RGS2,SAT1,SPARC,TFF3,TGFA,TIMP1,TIMP2,TSC22D3,VIM,XBP1	250 (18)	Goblet
estrogen receptor		group	Inhibited	-2197	8,83E-06	ABCG2,CAV1,CAV2,COL4A1,COL4A2,COL6A2,KRT19,LY6E,MSN,MT-CO2,OCLN,SELL,SPARC,TSC22D3,VIM	Venous endothelial
estrogen receptor		group	Inhibited	-2714	0,000188	CALD1,CDH11,COL4A1,COL4A2,HSPA1A/HSPA1B,JAG1,LOXL2,PDGFA,SPARC,TFF3,TIMP1,TNC		pericyte cell
estrogen receptor		group	Inhibited	-2219	0,0279	CD24,CXCL1,MT-CO2,TIMP1,VIM		B cell
FAS		transmembrane receptor	Inhibited	-2213	0,000272	IRF1,PPP1R15A,RND1,TNFAIP3,ZFP36		Arterial endothelial cell
Fcer1		complex	Activated	2579	8,91E-08	CCL4,CXCL3,CXCL8,IL1B,IL1RN,IL6,INHBA	86 (18)	Monocytes
Fcer1		complex	Activated	2372	0,000104	CCL18,CCL2,CXCL3,CXCL8,IL16,IL1B,IL1RN,IL6,KMO	279 (17)	FECR2-B cell
Fcer1		complex	Activated	2147	0,000258	CCL2,CCL4,CCL7,CXCL3,CXCL8,IFIT2,IL6	325 (24)	S1-fibroblast
Fcer1		complex	Activated	2193	0,00873	CCL18,CXCL3,CXCL8,IL1B,IL1RN	181 (17)	early enterocyte cell
Fcer1		complex	Activated	2191	0,0111	CCL18,CCL2,CCL3,CXCL8,IL1B		CD4-T cell
Fcer1		complex	Activated	2578	0,0119	CCL2,CXCL8,IDO1,IL16,IL1B,IL1RN,IL6		Crypt CD
FCGR2A		transmembrane receptor	Activated	2,38	0,00409	CCL2,CXCL8,IL18,IL1B,IL6,VEGFA	282 (16)	Crypt CD
FGF2		growth factor	Activated	2121	0,000321	BGN,EGR1,F3,FLT1,HK2,MYC,PLAU,SERPINE1,VIM	308 (20)	S1-fibroblast
FGF7		growth factor	Activated	2431	0,00409	FASN,IRF1,IRF2,SCD,SREBF1,STAT1		Crypt CD
GDF2		growth factor	Activated	2163	0,00262	BMPR2,CXCL8,ENG,ID1,ID2	7 (2)	Goblet
GPER1		G-protein coupled receptor	Activated	4,51	1,94E-15	ATF3,BHLHE40,CCN1,CEBPD,DDIT4,DUSP1,DUSP4,DUSP5,EGR1,FOS,FOSB,IER2,JUN,MT1F,MT1G,MT2A,NFKBIA,NR4A2,PPP1R15A,TNFAIP3,ZFP36	110 (3)	S1-fibroblast
GPER1		G-protein coupled receptor	Activated	3,14	4,60E-14	ATF3,BHLHE40,CCN1,CEBPD,DDIT4,DUSP1,DUSP5,EGR1,FOS,FOSB,ITPRIP,MT1G,NFKBIA,NR4A2,PPP1R15A,TNFAIP3,ZFP36	78 (5)	S2-fibroblast
GPER1		G-protein coupled receptor	Activated	2329	7,32E-13	CCND1,DDIT4,EGR1,FOS,FOSB,MT1G,NR4A2,PPP1R15A,PTGER4,RND1,TNFAIP3,ZFP36	42 (6)	Arterial endothelial cell
GPER1		G-protein coupled receptor	Inhibited	-2142	2,04E-10	CCN1,CCND1,CEBPD,DDIT4,DUSP1,ERRFI1,FOS,FOSB,JUN,MT1G,ZFP36	57 (8)	Lymphatic endothelial cell
GPER1		G-protein coupled receptor	Activated	3725	9,71E-08	BHLHE40,CCN1,CCND1,DDIT3,DDIT4,DUSP1,FOS,IER2,JUN,MT1F,MT1G,MT1X,MT2A,NFKBIA,NR4A2,PTGER4,RASD1,ZFP36	233 (9)	Goblet
GPER1		G-protein coupled receptor	Activated	3051	3,26E-07	ATF3,CCN1,CCND1,DUSP1,DUSP5,EGR1,FOSB,MT1X,MT2A,NR4A2,PPP1R15A,RASD1,TUFT1	22 (2)	S4-fibroblast
GPER1		G-protein coupled receptor	Activated	2,53	9,07E-05	BHLHE40,CCND1,DUSP4,EDN1,EGR1,FOSB,MT1F,MT1G,MT1X,MT2A	118 (7)	early enterocyte cell
Growth hormone		group	Activated	2211	2,98E-05	BMP2,CCND1,CDH1,CITED2,DDR1,DYRK2,FKBP5,G6PC,IER3,MYC,NFKBIA,PDK4,SGK1,SOCS3,SOD1,TNFSF10,TXNIP	161 (8)	Goblet
Hdac		group	Inhibited	-2493	9,46E-06	ATF3,CXCL8,EGFR,EGR1,EGR3,FOS,GADD45B,IL6,JUN,MT1E,MT1F,NR4A1,TXNIP	334 (21)	S1-fibroblast
HGF		growth factor	Activated	2194	0,000974	ARPC5,CCL5,CXCL8,EGR1,KRT19,LDHA,MMP1,PGAM1,PGK1,PLAUR,PNRC1,RHOB,S100A9,TAGLN2	196 (19)	early enterocyte cell
HGF		growth factor	Activated	2084	0,00765	CDKN1A,COPB1,CXCL8,DDX21,EFNB2,FOS,LDHA,MMP1,NEK4,PLA2R1,PLAUR,RARRES2,RNF103,SKIL,TNFAIP2	248 (19)	TA cell
Hsp90		group	Activated	2382	0,0185	AXL,EGFR,EPAS1,GJA1,HIF1A,MCL1,MYC		S1-fibroblast
ICAM1		transmembrane receptor	Activated	2426	0,00609	FOS,HES1,KLF4,MYC,NOTCH1,VIM	390 (20)	Goblet
IFITM1		transmembrane receptor	Inhibited	-2236	0,00191	DDAH2,EDIL3,LEPR,SELENOP,SERPINE2		S4-fibroblast
IFN Beta		group	Activated	2236	7,89E-06	CCL3,CD74,CDKN1A,EEF1A1,EIF2AK2,HLA-B,HLA-G,IRF9,MT-CO2,RPL23A,STAT1	123 (8)	CD4-T cell
Ifn gamma		complex	Activated	2,8	6,23E-06	CXCL10,CYBB,GBP1,HLA-DRA,JAK2,NR3C1,SOCS3,XAF1	137 (10)	CD4-T cell
Ifn gamma		complex	Activated	2274	1,25E-05	CXCL10,FAS,GBP1,ICAM1,IRF8,JAK2,NR3C1,PMAIP1,XAF1	227 (11)	FECR2-B cell
Ifn gamma		complex	Activated	2194	0,00047	GBP1,ICAM1,NR4A3,PCK1,SOCS3	24 (3)	S2-fibroblast
IFNA1/IFNA13		cytokine	Inhibited	-2156	3,79E-10	IFI6,ISG15,MX1,OAS2,RSAD2	12 (3)	macrophage cell
IFNA2		cytokine	Activated	5788	5,12E-21	APOL6,BAX,BST2,CXCL10,DDX58,FAS,GBP1,GBP2,HIF1A,IFI16,IFI27,IFI35,IFI44L,IFI6,IFIH1,IFIT3,IFITM1,IFITM3,IL6,IRF1,IRF7,IRF9,ISG15,ISG20,LY6E,MT-ATP6,MT-CO2,OAS2,OAS3,PARP12,PMAIP1,PML,RB1,SOCS1,SP110,STAT1,TDRD7,TNFSF10,TRIM14,UBE2L6,XAF1	216 (12)	FECR2-B cell
IFNA2		cytokine	Inhibited	-3916	1,39E-17	DDX60,EIF2AK2,HERC6,IFI16,IFI27,IFI35,IFI44,IFI44L,IFI6,IFITM1,IRF7,ISG15,ISG20,LY6E,MT-CO2,MX1,OAS1,SHFL,SOCS3,SP110,USP18,XAF1	37 (6)	IgA-plasma cell
IFNA2		cytokine	Inhibited	-3411	9,47E-16	IFI35,IFI44,IFI44L,IFI6,IFITM1,IFITM3,ISG15,LY6E,MX1,OAS2,OAS3,RSAD2,XAF1	16 (5)	macrophage cell
IFNA2		cytokine	Activated	4,03	1,71E-11	APOL6,BST2,DDX60,EIF2AK2,GBP1,GBP2,IFI16,IFI27,IFI44L,IFITM1,IFITM3,IRF1,IRF9,LY6E,MT-ATP6,MT-CO2,OAS3,PMAIP1,SOCS3,STAT1,UBE2L6,XAF1	114 (11)	Memory B cell
IFNA2		cytokine	Activated	3799	1,04E-07	CXCL10,EIF2AK2,GBP1,HIF1A,IFI16,IFI27,IFITM3,IRF1,IRF9,MT-ATP6,MT-CO2,OAS3,PARP12,SOCS3,SP100,SP110,STAT1,UBE2L6,XAF1,ZC3HAV1	119 (11)	CD4-T cell
IFNA2		cytokine	Activated	2544	0,000369	APOL6,BST2,CYB5A,FGF2,GBP1,GOT1,HIF1A,HMGCS1,IFI27,IFITM1,IL6,IRF1,ISG20,MDM2,MT-ATP6,MT-CO2,MX1,OAS2,PML,STAT1,ZC3HAV1	251 (10)	Crypt CD
IFNA2		cytokine	Activated	2,2	0,00872	CD274,GBP1,HMGCS1,SOCS3,STAT1	31 (7)	cCD2
IFNAR2		transmembrane receptor	Activated	3	2,27E-06	DDX58,IFIH1,ISG15,PSMB10,PSMB8,PSMB9,PSME2,UBA7,UBE2L6		FECR2-B cell
IFNB1		cytokine	Activated	2,76	1,64E-08	BAK1,BST2,CXCL8,EBI3,IFI27,IFIH1,IFIT3,IL24,IRF1,IRF9,ISG15,OAS2,PML,STAT1,STAT2,TNFSF10	197 (10)	FECR2-B cell
IFNG		cytokine	Activated	7641	1,37E-29	APOL6,ATF3,BAK1,BAX,BCL3,BST2,BTN3A1,C1QA,C1QB,C3,CCL18,CCL2,CIITA,CMPK2,CTSS,CXCL1,CXCL10,CXCL2,CXCL8,CXCL9,CYLD,DDX58,DUOX2,EBI3,ETV7,FAS,FCER1G,GBP1,GBP2,GCH1,GNA13,GSDMD,HLA-A,HLA-B,HLA-C,HLA-DQB1,HLA-G,ICAM1,IFI27,IFI30,IFI35,IFI44L,IFI6,IFIH1,IFIT3,IFITM1,IFITM2,IGFBP4,IL15,IL1B,IL1RN,IL32,IL6,IRF1,IRF2,IRF7,IRF8,IRF9,ISG15,ISG20,LGALS9,MARCKSL1,MMP1,MMP2,MUC1,MYC,NLRC5,NMI,OAS2,OAS3,PIGR,P…	283 (14)	FECR2-B cell
IFNG		cytokine	Activated	3892	7,31E-22	ATF3,BCL3,BST2,C1QA,C3,CAMK4,CCL2,CCL4,CDKN1A,CP,CXCL2,CXCL8,DPP4,EIF2AK2,GBP1,GBP2,HERC6,HLA-A,HLA-B,HLA-C,HLA-G,HSPA1A/HSPA1B,ICAM1,IFI27,IFI44,IFI44L,IFI6,IFIT1,IFIT2,IFIT3,IFIT5,IGFBP4,IL6,INSR,IRF1,IRF7,IRF9,ISG15,ITGAV,JUNB,KLF4,MMP2,MUC1,MX1,MX2,MYC,NFKBIA,OAS1,OAS2,PIGR,PLSCR1,PTGES,PTGS2,RPL23A,RSAD2,SAMD9,SDC4,SLFN5,SNAI2,SOCS2,SOCS3,SOD2,STAT1,THBS1,TNFRSF12A,TXNIP,TYMP,USP18,VIM,XAF1,…	229 (11)	S1-fibroblast
IFNG		cytokine	Inhibited	-3388	2,41E-20	AIF1,BCL2A1,C1QA,C1QB,C1QC,CCL3,HLA-B,HLA-DQA1,HLA-DQB1,IFI35,IFI44,IFI44L,IFI6,IFITM1,IFITM2,IL1B,ISG15,JUNB,MX1,OAS2,OAS3,RSAD2,TXNIP,XAF1	24 (3)	macrophage cell
IFNG		cytokine	Activated	4591	1,19E-16	AIF1,AIM2,BBC3,BCL2A1,BCL3,BECN1,CCL18,CCL2,CCL3,CCL5,CD40,CDKN1A,CTSS,CXCL1,CXCL10,CXCL8,CYBB,CYLD,DDX60L,EIF2AK2,FCER1G,GBP1,GNA13,HDAC9,HLA-B,HLA-DQA1,HLA-DQB1,HLA-DRA,HLA-G,IFI27,IFI30,IFITM2,IL1B,IL32,IL7,IRF1,IRF9,JUNB,KLF6,MMP1,MMP2,NFKBIA,OAS3,PIGR,PSMB9,RPL23A,SAMD9,SLC2A11,SLFN5,SOCS3,SOD2,SP100,SP110,SPI1,ST13,STAT1,TNFSF13B,TRIM22,TXNIP,TYMP,VIM,XAF1,YLPM1,ZEB2	197 (15)	CD4-T cell
IFNG		cytokine	Activated	4778	3,53E-16	AIM2,APOL6,BST2,C1QA,CCL2,CD40LG,CD86,CXCL1,CXCL2,CXCL8,CYLD,DDX60,DDX60L,EIF2AK2,ETV7,FCER1G,GBP1,GBP2,HLA-B,HLA-G,IFI27,IFI30,IFI44L,IFITM1,IGFBP4,IL1B,IL32,IRF1,IRF8,IRF9,KCTD7,LGALS9,MMP1,MMP2,MYC,NLRC5,OAS3,PIGR,PIM1,PMAIP1,PSMB9,RIPK1,RPL23A,SLFN5,SOAT1,SOCS3,SOD2,STAT1,TAP1,TP73,TXNIP,TYMP,VIM,XAF1	205 (18)	Memory B cell
IFNG		cytokine	Activated	4307	6,07E-15	AIM2,APOL6,BAK1,BST2,C1QA,C1QB,C3,CASP3,CAT,CCL2,CD2,CD40LG,CELSR1,CIITA,CTSS,CXCL1,CXCL11,CXCL8,CXCR4,DEFB1,DPP4,DUOX2,DUOXA2,FASN,FCER1G,FGF2,GBP1,GRK2,GSDMD,HLA-A,HLA-B,HLA-C,HLA-DQA1,HLA-DQB1,HLA-DRA,HLA-G,HRK,HSPA1A/HSPA1B,HSPG2,IDO1,IFI27,IFI30,IFITM1,IFITM2,IGFBP4,IL1B,IL1RN,IL6,INSR,IRF1,IRF2,ISG20,KLF4,KLF6,LPL,MARCKSL1,MMP1,MMP2,MUC1,MX1,MYC,NLRC5,NOS2,OAS2,PIGR,PLA2G2A,PML,PSMB8,PSMB9,…	324 (15)	Crypt CD
IFNG		cytokine	Activated	3643	4,57E-13	ACE,ACE2,BCL2L11,BMF,BTN3A1,C1QC,CCL18,CCL2,CCRL2,CDK4,CDKN1A,CFTR,CMPK2,CTSS,CXCL10,CXCL16,CXCL8,DDX60,DPP4,DUOX2,EIF2AK2,ETV7,FCER1G,HDAC9,HIRA,HLA-DQA1,HLA-DQB1,HLA-G,HSPA1A/HSPA1B,HTRA1,IFI27,IFI30,IFI35,IFI44,IFI44L,IFI6,IFIH1,IFIT1,IFIT2,IFIT3,IL32,INSR,IRF7,ISG15,ISG20,JUNB,KLF4,LPL,MARCKSL1,MMP1,MUC1,MX1,MX2,MYC,NFKBIA,OAS1,OAS2,OCLN,PIGR,PLAAT4,PLSCR1,PRDX2,PSMB8,PTN,RARRES1,RPL23A,RSAD2…	259 (12)	Goblet
IFNG		cytokine	Activated	3716	3,50E-10	ACE,ACE2,ADAM17,BAX,BBC3,CCL18,CCL5,CFTR,CTNNB1,CTSS,CXCL8,CXCR4,DPP4,DUOX2,DUOXA2,GAL3ST1,HLA-B,HLA-C,HLA-G,HSPA1A/HSPA1B,ICAM1,IFI30,IFI6,IFIT1,IFITM1,IFITM2,IL1B,IL1RN,IRF1,LGALS9,LPL,MMP1,MUC1,MX1,NOS2,PIGR,PLA2G2A,PMAIP1,PSMB8,PSMB9,RARRES1,RPL23A,SOCS3,SOD2,STAT1,TAP1,TNFSF13B,TRIB2,TXNIP,VIM	177 (15)	early enterocyte cell
IFNG		cytokine	Activated	2801	1,86E-06	APOL1,BAK1,BECN1,BST2,CAT,CDKN1A,CMPK2,CTSS,CXCL1,CXCL8,CXCR4,CYLD,DEFB1,DPP4,DUOX2,DUOXA2,FASN,HLA-A,HLA-B,HLA-C,HLA-DQA1,HLA-DRA,HLA-G,HRK,HSPA1A/HSPA1B,ICAM1,IFI27,IFIT1,IFITM1,IL1B,IL32,ISG20,ITGAV,KLF6,LGALS9,LPL,MMP1,MUC1,NLRC5,PIGR,PLA2G2A,PTN,RARRES1,RPL23A,SDC1,SLFN5,STAT1,TAP1,TNFSF12,TRIM22,TXNIP,TYMP	283 (18)	TA cell
IFNG		cytokine	Activated	2637	1,12E-05	BCL2L11,CCL2,CXCL1,EIF2AK2,IGFBP4,ISG20,MMP2,PIGR,SOCS1,SOCS3,SOD2,STAT1,VIM	40 (10)	B cell
IFNG		cytokine	Activated	2295	0,0214	C3,CXCL10,GBP1,IGFBP4,IL32,SOCS3,TXNIP,VIM		myfibroblast cell
IFNL1		cytokine	Activated	6,14	4,11E-24	APOL6,ATF3,BST2,CMPK2,CXCL10,CXCL8,CXCL9,DDX58,GBP1,GBP5,HLA-B,HLA-C,IFI27,IFI35,IFI44L,IFI6,IFIH1,IFIT3,IFITM1,IFITM2,IFITM3,IL6,IRF9,ISG15,ISG20,OAS2,OAS3,PML,PSMB9,SAMD9,SP110,STAT1,STAT2,TDRD7,TMEM140,TRIM14,TRIM22,UBE2L6,XAF1	216 (13)	FECR2-B cell
IFNL1		cytokine	Inhibited	-3664	5,77E-19	HLA-B,IFI35,IFI44,IFI44L,IFI6,IFITM1,IFITM2,IFITM3,ISG15,MX1,OAS2,OAS3,RSAD2,XAF1	15 (3)	macrophage cell
IFNL1		cytokine	Inhibited	-3797	7,77E-19	CMPK2,DDX60,EIF2AK2,HERC6,HLA-B,HLA-C,IFI27,IFI35,IFI44,IFI44L,IFI6,IFITM1,ISG15,ISG20,MX1,OAS1,PLAAT4,SHFL,SP110,USP18,XAF1	29 (3)	IgA-plasma cell
IFNL1		cytokine	Activated	4008	6,74E-12	APOL6,BST2,CXCL8,DDX60,DDX60L,EIF2AK2,GBP1,GBP5,HLA-B,IFI27,IFI44L,IFITM1,IFITM3,IRF9,OAS3,PSMB9,STAT1,TMEM140,UBE2L6,XAF1	40 (3)	Memory B cell
IFNL1		cytokine	Activated	4131	1,45E-10	CXCL10,CXCL8,DDX60L,EIF2AK2,GBP1,GBP5,HLA-B,IFI27,IFITM2,IFITM3,IRF9,OAS3,PSMB9,SAMD9,SP100,SP110,STAT1,TRIM22,UBE2L6,XAF1,ZC3HAV1	73 (5)	CD4-T cell
IFNL1		cytokine	Activated	2858	1,62E-05	APOL6,ATF3,CXCL8,GBP1,HLA-B,HLA-C,IFI27,IFI6,IFITM2,IFITM3,IL6,STAT1,UBE2L6,XAF1	111 (8)	S4-fibroblast
IFNL1		cytokine	Activated	3066	2,58E-05	APOL6,BST2,CXCL11,CXCL8,GBP1,HLA-B,HLA-C,IFI27,IFITM1,IFITM2,IL6,ISG20,MX1,OAS2,PML,PSMB9,STAT1,STAT2,TRIM22,ZC3HAV1	54 (3)	Crypt CD
IFNL1		cytokine	Activated	2496	0,00113	CXCL8,HLA-B,HLA-C,IFI6,IFIT1,IFITM1,IFITM2,IFITM3,MX1,PSMB9,STAT1	25 (2)	early enterocyte cell
IFNL1		cytokine	Activated	2,18	0,0054	CXCL8,GBP1,GBP5,IL6,STAT1	49 (8)	Monocytes
IFNL1		cytokine	Activated	2,11	0,0133	BST2,CMPK2,CXCL8,HLA-B,HLA-C,IFI27,IFIT1,IFITM1,ISG20,STAT1,TRIM22		TA cell
IFNL4		cytokine	Activated	2448	0,000186	CXCL10,DDX58,IFIH1,ISG15,OAS2,STAT1	57 (3)	FECR2-B cell
IGF1	-0,153	growth factor	Activated	3075	8,8E-08	BHLHE40,CDKN1A,CXCL8,F3,FN1,FOS,HIF1A,IGF1,ITGAV,PLAU,PLAUR,RUNX2,SERPINE1,SFN,VIM,XBP1	318 (22)	S1-fibroblast
IGF1		growth factor	Activated	2,36	9,83E-05	BAK1,CCND1,CDKN1A,CXCL8,EFNB2,FOS,HIF1A,IGFBP3,ITGAV,MDM2,PLAUR,SFN,TAP1,XBP1	317 (24)	TA cell
IGF1		growth factor	Activated	2,83	0,00071	BCL2L11,BHLHE40,BMP2,CCND1,CDKN1A,CXCL8,DDIT3,F3,FOS,IRS2,MDM2,PSMB8,SFN,VIM,XBP1	429 (24)	Goblet
IGF1		growth factor	Activated	2205	0,00154	CCND1,CDKN1A,FOS,HIF1A,IGFBP3	69 (17)	Arterial endothelial cell
IGF1R		transmembrane receptor	Activated	2898	8,43E-06	CEBPB,CTSD,EGR1,IFNGR2,IGF1,ITGAM,PKM,PTGS2,RHOA,TNFSF10	297 (27)	S4-fibroblast
IGF1R		transmembrane receptor	Activated	2215	0,00645	CEBPB,EGR1,PKM,PROM1,PTGS2	140 (18)	S2-fibroblast
IGF1R		transmembrane receptor	Activated	2,34	0,0101	CEBPB,EGR1,IGF1,MYC,PKM,PTGS2		S1-fibroblast
IgG		complex	Inhibited	-3126	3,10E-18	ADM,ATP1B3,B2M,CCL2,CCL4,CD9,CDKN1A,CEBPB,CEBPD,CRABP2,DSP,DUSP1,EMP1,FABP5,FLT1,GPX1,HSPA5,IER2,IFITM3,IL6,ISG15,JUND,KRT10,LDLR,LGALS1,LGALS3,MAFB,MYC,PHLDA2,PLAUR,PPP1R15A,PTGS2,SERPINF1,SLC2A3,THBS1,TLR7,TNFAIP3,TUBB2A,UGCG,ZFP36	285 (21)	S1-fibroblast
IgG		complex	Inhibited	-2181	2,48E-11	ADM,CCL2,CDKN1A,CEBPB,CEBPD,CTSC,DUSP1,EMP1,ETS2,GPX1,INHBA,ISG15,JUND,PHLDA2,PIM1,PPP1R15A,PTGS2,SERPINF1,SLC2A3,SLC40A1,STK24,TNFAIP3,TNFRSF13C,VEGFA,ZFP36	185 (20)	S2-fibroblast
IgG		complex	Inhibited	-2365	1,44E-08	B2M,CCL5,CDKN1A,EMP1,FABP5,HSPB1,IFITM3,LDLR,PPP1R15A,SLC2A3,THBS1,TNFAIP3,UGCG,ZFP36	36 (7)	Arterial endothelial cell
IgG		complex	Inhibited	-4196	4,97E-08	ADM,B2M,CALR,CCL2,CCND2,CDKN1A,CLDN4,CTSC,CXCL10,CYP27A1,DDIT3,DUSP1,EZR,FABP5,FGFBP1,GNAS,GPRC5A,GPX1,GUK1,HLA-E,IER2,ISG15,KLK11,KRT18,LGALS1,LGALS3,MAF,MYC,PHLDA2,RND3,SPINT1,STK24,THBS1,TRIM16,TUBB2A,UGCG,ZFP36	320 (17)	Goblet
IgG		complex	Inhibited	-2191	5,31E-07	ATP1B3,ATP6V0D1,B2M,CEBPB,CLDN4,CYP27A1,DDIT3,DHCR7,DUSP1,EGLN3,EZR,GPX1,GUK1,HLA-E,HSPA5,HSPB1,IER2,IFITM1,ISG15,JUND,LDLR,LGALS1,LGALS3,MAF,PHLDA2,PRSS8,SLC40A1,SPINT1,ST14,STAB1,STK24,TAPBP,THBS1,TLR4,UGCG,VEGFA		Enterocyte
IgG		complex	Inhibited	-3436	6,34E-06	ATP6V0D1,B2M,CCL2,CEBPD,CRABP2,CXCL10,DDIT3,GPX1,GUK1,HLA-E,IFITM1,IFITM3,IL16,IL1B,IL1RN,IL6,ISG15,KRT18,LDLR,LGALS1,LGALS3,LY9,MYC,PLAUR,PTGS2,SLC2A3,TAPBP,THBS1,UGCG	265 (19)	FECR2-B cell
IgG		complex	Inhibited	-4	7,23E-05	ATP6V0D1,B2M,CALR,CCL5,CCND2,CD9,EDN1,ETS2,GPX1,GUK1,HLA-E,IFITM1,IFITM3,IL1B,IL1RN,KRT18,PLAUR,PLS3,SLC40A1,TAPBP	167 (14)	early enterocyte cell
IgG		complex	Inhibited	-2137	0,000186	DUSP14,GPX1,GUK1,HSPB1,IFITM1,LGALS1,PHLDA2,TNFAIP3,UGCG,ZFP36	16 (3)	pericyte cell
IL1		group	Activated	2203	9,3E-08	APOC3,CCL2,CXCL8,IL6,MMP1,MMP3,PTGS2,TNFRSF11B,TNFSF11	255 (20)	S4-fibroblast
IL1		group	Activated	2621	1,23E-06	APOC3,CCL2,CXCL8,FOS,MMP1,MMP3,PTGS2	153 (18)	S2-fibroblast
IL1		group	Activated	2213	2,75E-05	APOC3,CCL2,FOS,MMP1,MMP3	116 (17)	IgA-plasma cell
IL1		group	Activated	2213	7,23E-05	APOC3,CCL2,CXCL8,MMP1,MMP3	96 (18)	IgG plasma cell
IL1		group	Activated	2157	0,000233	APOC3,CCL2,CXCL8,FOS,IL6,MMP1,MMP3,MMP7	329 (17)	Crypt CD
IL1		group	Activated	2619	0,0011	APOC3,CCL2,CXCL8,FOS,MMP1,MMP3,TNFRSF11B	344 (23)	Goblet
IL1		group	Activated	2433	0,00242	CCL2,CXCL8,IL6,MMP1,MMP3,PTGS2	287 (18)	FECR2-B cell
IL12		group	Activated	2193	0,0414	CD40LG,CD69,IL6,IRF1,IRF4		Crypt CD
IL12B		cytokine	Activated	2646	9,09E-05	CDKN2D,CEBPD,CXCL8,DUSP5,ERN1,MAP3K8,PIK3AP1		FECR2-B cell
IL12B		cytokine	Activated	2	0,007	CEBPD,CXCL8,DUSP5,GZMB	124 (7)	S1-fibroblast
IL13		cytokine	Activated	2167	0,000134	ALDH1A2,BLVRA,CCL11,CCL18,CCL2,CD37,CTSC,CXCL5,CXCL8,DHCR24,FADS1,FADS2,FAM162A,FCER2,FKBP1A,GPNMB,GSN,HPSE,HTRA1,IL13RA1,IL1R2,MAF,MSMO1,MT1X,MUC5B,PDLIM2,PHLDA1,PIEZO1,QSOX1,RIN2,SLC7A7,SPINT1,TFF3,TGM2,THBS1	152 (7)	Goblet
IL15		cytokine	Activated	2864	3,03E-05	ALDOA,CAMK2D,CCND2,ENO1,FBP1,GAPDH,GPI,HK2,LDHA,PGK1,PKM,PSMB10,PSMB8,PSMB9,RPS6,SLC16A3,TFRC,TKT	144 (11)	early enterocyte cell
IL15		cytokine	Activated	2872	5,12E-05	CCL3,CSF2,EIF4E,ENO1,GAPDH,IFNG,IL2RA,LDHA,PKM,RPS6,TPI1,ZFP36	77 (11)	activated T cell
IL15		cytokine	Activated	2885	0,000708	ALDOA,CCND2,ENO1,FBP1,GPI,HK1,HK2,IGF1R,JUN,LDHA,PDIA3,PDK1,PGD,PKM,PSMB10,PSMB8,PSMB9,RPIA,RPS6,SELL,SLC16A3,TFRC,TYROBP,VEGFA	304 (13)	Crypt CD
IL15		cytokine	Activated	3201	0,000807	ALDOA,ALDOC,CAMK2D,CCND2,CHRNA7,ENO1,FBP1,GAPDH,GPI,JUN,LDHA,PDIA3,PFKFB2,PGD,PGK1,PGM1,PKM,PSMB8,RPS6,TFRC,TKT,TPI1,ZFP36		Goblet
IL15		cytokine	Activated	2472	0,00125	ALDOA,CCL4,ENO1,GAPDH,GPI,HK2,JUN,LDHA,PDIA3,PIK3R1,PKM,SELL,SLC16A3,TFRC,ZFP36	220 (12)	S1-fibroblast
IL15		cytokine	Activated	2072	0,00986	CCL4,CCND2,EIF4E,MICA,RPIA,RPS6,TYROBP,ZFP36	34 (3)	IgG plasma cell
IL17A		cytokine	Activated	4099	3,61E-11	ACTA2,CCL2,CCN2,CD14,CD83,COL1A1,CSF3,CXCL1,CXCL2,CXCL3,CXCL6,CXCL8,DUOX2,ICAM1,IL1B,IL1RN,IL32,IL6,LCN2,MMP3,NFKBIZ,PTGS2,S100A9,SOCS1,TGFBR2,TIMP1	304 (18)	FECR2-B cell
IL17A		cytokine	Activated	3,14	9,70E-11	BCL2A1,CXCL1,CXCL2,CXCL3,CXCL8,CXCR4,IL1B,IL1RN,IL6,PTGS2,S100A9,SOCS3,TIMP1	78 (17)	Monocytes
IL17A		cytokine	Activated	3052	3,43E-09	BCL2A1,CCL2,COL1A1,CSF3,CXCL1,CXCL2,CXCL3,CXCL5,CXCL6,CXCL8,IL32,IL6,MMP3,NFKBIZ,PTGS2,S100A9,SOCS3,TIMP1,VCAM1	275 (19)	S4-fibroblast
IL17A		cytokine	Activated	4098	2,24E-08	CXCL3,CXCL5,CXCL6,CXCL8,CXCR4,DUOX2,ICAM1,IL1B,IL1RN,LCN2,LPL,MMP3,NFKBIZ,NOS2,NRP1,S100A9,SOCS3,TIMP1	180 (17)	early enterocyte cell
IL17A		cytokine	Activated	3017	8,84E-07	CCL2,CXCL1,CXCL3,CXCL6,CXCL8,ICAM1,MMP3,NFKBIZ,PTGS2,S100A9,SOCS3,TIMP1,VEGFD	158 (18)	S2-fibroblast
IL17A		cytokine	Activated	3342	1,65E-06	BCL2A1,CCL2,CD40,CD83,COL1A1,CXCL1,CXCL8,GADD45A,IL1B,IL32,LCN2,MMP3,NFKBIZ,S100A9,SOCS3,TIMP1	224 (19)	CD4-T cell
IL17A		cytokine	Activated	2249	8,09E-06	CCL2,CCN2,CD83,COL1A1,CXCL1,CXCL2,CXCL8,IL1B,IL32,MMP3,S100A9,SOCS3,TIMP1	166 (18)	Memory B cell
IL17A		cytokine	Activated	3043	1,52E-05	CCL2,COL1A1,CXCL1,CXCL6,CXCL8,IL1B,IL1RN,MMP3,S100A9,SOCS3	98 (15)	IgG plasma cell
IL17A		cytokine	Activated	3039	2,45E-05	CCL11,CCL2,COL1A1,CXCL2,CXCL3,CXCL8,ICAM1,IL6,LCN2,NFKBIZ,PTGS2,S100A9,SOCS3,TIMP1	265 (15)	S1-fibroblast
IL17A		cytokine	Activated	3598	0,000108	CCL2,CCL20,COL1A1,COL2A1,CXCL1,CXCL5,CXCL6,CXCL8,CXCR4,DUOX2,IL1B,IL1RN,IL6,LCN2,LPL,MMP3,NOS2,TIMP1,TNFRSF1B	305 (15)	Crypt CD
IL17A		cytokine	Activated	2553	0,00282	COL1A1,CSF2,CXCL1,GADD45A,MMP3,S100A9,SOCS3	85 (10)	activated T cell
IL17A		cytokine	Activated	3352	0,00558	CXCL1,CXCL5,CXCL8,CXCR4,DUOX2,ICAM1,IL1B,IL32,LCN2,LPL,TIMP1,TNFSF12	248 (15)	TA cell
IL17A		cytokine	Activated	2178	0,00805	CCL2,CXCL2,CXCR4,S100A9,TIMP1	98 (18)	Lymphatic endothelial cell
IL17A		cytokine	Activated	2813	0,0102	ACTA2,CCL11,CCL2,CD83,CXCL5,CXCL8,DUOX2,IL32,LCN2,LPL,MMP3,S100A9,SOCS3,TIMP1		Goblet
IL17A		cytokine	Activated	2477	0,0154	CD40,CD68,COL1A1,CXCL1,CXCL3,CXCR4,DUOX2,ICAM1,IL32,LCN2,MMP3,S100A9,TIMP1,TNFRSF1B		Enterocyte
IL17F		cytokine	Activated	2043	2,96E-07	CCL2,CXCL1,CXCL5,CXCL8,IL32,IL6,TGFB1	180 (17)	S4-fibroblast
IL17F		cytokine	Activated	2735	1,73E-06	CCL2,CXCL1,CXCL5,CXCL8,CXCR4,IL6,LPL,TNFRSF1B	244 (15)	Crypt CD
IL17F		cytokine	Activated	2364	4,99E-05	CXCL1,CXCL5,CXCL8,CXCR4,IL32,LPL	158 (12)	TA cell
IL18		cytokine	Activated	2394	3,29E-06	CCL2,CFLAR,CXCL10,CXCL8,CXCL9,FAS,ICAM1,IL1B,IL6,MMP1,MMP3,NFKBIZ,PTEN,PTGS2,SELL,SMAD2,TGFBR2,TIMP1	326 (20)	FECR2-B cell
IL18		cytokine	Activated	2172	0,000524	ADAMTS5,CCL2,CCL3,CXCL8,IL6,MMP1,MMP3,NFKBIZ,PTGS2,TIMP1,VCAM1	280 (21)	S4-fibroblast
IL18		cytokine	Activated	2,42	0,000572	CCL4,CXCL8,IL1B,IL6,PTGS2,TIMP1	85 (20)	Monocytes
IL18		cytokine	Activated	2793	0,00164	CCL2,CXCL8,ICAM1,MMP1,MMP3,NFKBIZ,PTGS2,TIMP1	187 (21)	S2-fibroblast
IL18		cytokine	Activated	2964	0,00231	CCL2,CCL4,CXCL12,CXCL8,ICAM1,IL6,NFKBIZ,PTGS2,SELL,TIMP1	272 (20)	S1-fibroblast
IL18		cytokine	Activated	2365	0,00717	CCL3,CSF2,IFNG,IL2RA,MMP1,MMP3	72 (10)	activated T cell
IL18		cytokine	Activated	2961	0,00961	CCL2,CCL3,CXCL10,CXCL8,IL1B,MMP1,MMP3,NFKBIZ,TIMP1	220 (20)	CD4-T cell
IL18		cytokine	Activated	2411	0,0188	CCL2,CXCL8,IL1B,MMP1,MMP3,SELL,TIMP1		Memory B cell
IL18		cytokine	Activated	2764	0,02	CXCL8,ICAM1,IL1B,MMP1,MMP3,NFKBIZ,NOS2,TIMP1		early enterocyte cell
IL18	0,187	cytokine	Activated	2,75	0,0352	CCL2,CDH1,CXCL11,CXCL8,IL1B,IL6,INPP5D,MMP1,MMP3,NOS2,SELL,TIMP1		Crypt CD
IL1A		cytokine	Activated	4116	6,21E-17	ATF3,BIRC3,CCL2,CSF1,CXCL1,CXCL2,CXCL3,CXCL5,CXCL8,FOSB,IER3,IL11,IL32,IL6,IRF1,LOX,MMP1,MT2A,NFKBIZ,PDGFA,PLAU,PTGES,PTGS2,S100A9,SERPINE1,SOD2,TGFB1,TNFRSF11B,TNFSF11,ZC3H12A	253 (18)	S4-fibroblast
IL1A		cytokine	Activated	4477	1,03E-15	ALDH1A1,ALDH1A3,ATF3,CCL2,CD44,CDKN1A,CXCL2,CXCL3,CXCL8,FOS,FOSB,ICAM1,IER3,IL6,IRF1,JUN,JUNB,LCN2,LOX,MT2A,NFKBIA,NFKBIZ,PLAU,PTGES,PTGS2,S100A9,SERPINE1,SOD2,TNFAIP3	278 (21)	S1-fibroblast
IL1A		cytokine	Activated	5033	1,46E-12	ATF3,BIRC3,CCL2,CCL8,CXCL1,CXCL10,CXCL2,CXCL3,CXCL8,FOSB,GCH1,GNB4,ICAM1,IER3,IL11,IL1B,IL32,IL6,IRF1,JUN,LCN2,MMP1,MT2A,NFKBIZ,PDZK1IP1,PLAU,PTGS2,S100A9,SAA1,SERPINA1,SOD2	244 (17)	FECR2-B cell
IL1A		cytokine	Activated	3912	1,85E-12	ADORA2B,ATF3,CCL2,CDKN1A,CXCL1,CXCL3,CXCL8,FOS,FOSB,ICAM1,JUNB,MMP1,NFKBIA,NFKBIZ,PLAU,PTGS2,S100A9,SERPINA1,SOD2,TNFAIP3,ZC3H12A	171 (20)	S2-fibroblast
IL1A		cytokine	Activated	2,5	9,72E-12	CD44,CDKN1A,CXCL1,CXCL2,CXCL3,CXCL8,IL1B,IL6,JUN,JUNB,NFKBIA,PTGS2,S100A12,S100A9,SOD2	87 (18)	Monocytes
IL1A		cytokine	Activated	2229	2,34E-09	BIRC3,CCL2,CCL5,CDKN1A,CXCL1,CXCL10,CXCL8,FOS,GNB4,IER3,IL1B,IL32,IRF1,JUN,JUNB,LCN2,MMP1,NFKBIA,NFKBIZ,PLAU,S100A9,SOD2	228 (18)	CD4-T cell
IL1A		cytokine	Activated	3042	2,46E-08	CCL2,CD44,CLEC2D,CXCL1,CXCL2,CXCL8,FOS,FOSB,GNB4,IER3,IL1B,IL32,IRF1,MMP1,MT2A,PDZK1IP1,S100A9,SOD2	160 (17)	Memory B cell
IL1A		cytokine	Activated	3417	2,66E-08	ALDH3A2,CCL5,CXCL3,CXCL5,CXCL8,FOSB,ICAM1,IER3,IL1B,IRF1,LCN2,MMP1,MT2A,NFKBIZ,NOS2,PDZK1IP1,S100A9,SAA1,SERPINA1,SOD2	185 (15)	early enterocyte cell
IL1A		cytokine	Activated	3357	3,54E-07	CCL2,CCL5,CCL8,CXCL1,FOS,FOSB,IER3,JUNB,MMP1,NFKBIA,S100A9,SOD2	134 (19)	IgA-plasma cell
IL1A		cytokine	Activated	3215	7,8E-07	ALDH1A1,BIRC3,CCL2,CCL20,CD44,CLEC2D,CXCL1,CXCL5,CXCL8,FGF2,FOS,FOSB,IER3,IL1B,IL6,IRF1,JUN,LCN2,MMP1,MT2A,NOS2,PDZK1IP1,PI3,SAA1,SERPINA1,SOD2	336 (17)	Crypt CD
IL1A		cytokine	Activated	2899	2,96E-06	CCL2,CDKN1A,CXCL1,CXCL8,IER3,IL1B,IRF1,JUNB,MMP1,MT2A,S100A9,SOD2	98 (14)	IgG plasma cell
IL1A		cytokine	Activated	2566	9,67E-06	CCL2,CLEC2D,CXCL1,IER3,LCN2,S100A9,SOD2	31 (6)	B cell
IL1A		cytokine	Activated	3576	1,82E-05	ALDH1A1,CDKN1A,CLEC2D,CXCL1,CXCL5,CXCL8,FOS,GNB4,ICAM1,IER3,IL1B,IL32,KITLG,LCN2,MMP1,MT2A,SAA1,SERPINA1,TNFAIP3	214 (15)	TA cell
IL1A		cytokine	Activated	3869	8,78E-05	ALDH1A1,BIRC3,CXCL1,CXCL3,FOSB,GCH1,ICAM1,IER3,IL11,IL32,IRF1,JUN,JUNB,LCN2,MMP1,MT2A,NFKBIA,PDZK1IP1,PI3,S100A9,SAA1,SERPINA1	348 (19)	Enterocyte
IL1A		cytokine	Activated	4001	0,000127	ALDH1A1,CCL2,CDKN1A,CXCL10,CXCL5,CXCL8,FOS,IER3,IL32,JUN,JUNB,LCN2,MMP1,MT2A,NFKBIA,PDGFA,S100A9,SAA1,SERPINA1,SOD2,TNFRSF11B	363 (22)	Goblet
IL1A		cytokine	Activated	2138	0,000134	BIRC2,FOSB,IL32,JUN,MT2A,PDGFA,SOD2,TNFAIP3	41 (5)	pericyte cell
IL1A		cytokine	Activated	2607	0,000239	BIRC3,CCL20,CD274,GCH1,IL1B,S100A9,SERPINA1	32 (5)	cCD2
IL1A		cytokine	Activated	2188	0,00127	CCL2,CLEC2D,CXCL1,CXCL8,FOS,FOSB,IL1B,JUN,JUNB,MT2A,S100A9	118 (12)	activated B cell
IL1A		cytokine	Activated	2219	0,00154	CXCL10,IER3,IL32,NFKBIZ,TNFAIP3	33 (6)	myfibroblast cell
IL1B		cytokine	Activated	4652	3,39E-19	APOB,APOE,C3,CCL11,CCL2,CCL4,CCL7,CEBPB,COL1A1,CXCL2,CXCL3,CXCL8,DPP4,DUSP1,EGR1,F3,FABP5,FLT1,GJA1,GSTA1,ICAM1,IGF1,IL6,INSR,IRF1,LCP1,LDLR,MCL1,MIF,MT2A,MUC1,MUC3A,MUC4,MYEF2,NEAT1,NFKBIA,NFKBIZ,NR1H4,NR4A1,NR4A2,NR4A3,PLXDC2,PTGDS,PTGES,PTGS2,SERPINE1,SERPINH1,SOCS3,SOD2,SRGN,TCIM,THBS1,TNFAIP3,TNFAIP6,UGCG	252 (17)	S1-fibroblast
IL1B		cytokine	Activated	3302	3,28E-18	A4GALT,AKR1B1,APOB,BCL2A1,C3,CCL2,CCL3,CEBPB,CHI3L1,COL1A1,CSF3,CTSS,CXCL1,CXCL2,CXCL3,CXCL5,CXCL6,CXCL8,DBI,DUSP1,EGR1,ELF3,IGF1,IL24,IL32,IL6,IRF1,ITGAM,MCL1,MIF,MMP1,MMP11,MMP3,MT2A,MUC3A,NFKBIZ,NR4A1,NR4A2,NR4A3,PTGES,PTGFR,PTGS2,SERPINE1,SERPINH1,SOCS3,SOD2,SRGN,TGFB1,THBS1,TNFAIP6,TSLP,UBD,VCAM1	252 (18)	S4-fibroblast
IL1B		cytokine	Activated	4465	1,87E-14	APOB,APOE,CCL2,CDH2,CEBPB,CHI3L1,CTSS,CXCL1,CXCL3,CXCL6,CXCL8,DUSP1,EGR1,F3,GJA1,GSTA1,ICAM1,KCNQ1OT1,MCL1,MMP1,MMP11,MMP3,MUC4,NFKBIA,NFKBIZ,NR1H4,NR4A1,NR4A2,NR4A3,PLA2G2A,PTGFR,PTGS2,SOCS3,SOD2,STMN2,TCIM,TNFAIP3,VEGFA	164 (19)	S2-fibroblast
IL1B	0,3	cytokine	Activated	2865	1,43E-11	APOB,APOE,C3,CAT,CCL2,CCL20,CD40LG,CDH1,CIITA,COL1A1,CTSS,CXCL1,CXCL11,CXCL5,CXCL6,CXCL8,CXCR4,DBI,DNMT1,DPP4,EDN1,ELF3,FABP5,FGF2,GJA1,GSTA1,HLA-DRA,IL18,IL1B,IL1RN,IL6,INSR,IRAK1,IRF1,JUP,KCNQ1OT1,LCP1,LDLR,MCL1,MIF,MMP1,MMP3,MMP7,MT2A,MUC1,MUC4,MUC5AC,NEAT1,NFKBIB,NOS2,NR0B2,NR4A1,NR4A2,PLA2G2A,PTGDS,REL,RORC,SAA1,SOD2,SREBF1,SRGN,TCIM,THBS1,VEGFA	299 (17)	Crypt CD
IL1B		cytokine	Activated	2416	9,58E-10	APOB,APOE,CCL2,CCL5,CCL8,COL1A1,CXCL1,EGR1,FABP5,GSTA1,KCNQ1OT1,MCL1,MMP1,MMP3,MUC1,MUC3A,NFKBIA,NR4A1,NR4A2,SOCS3,SOD2,STMN2,TCIM,THBS1	91 (13)	IgA-plasma cell
IL1B	0,2	cytokine	Activated	3123	4,73E-09	APOB,BCL2A1,CAT,CCL4,CDKN2B-AS1,CXCL1,CXCL2,CXCL3,CXCL8,CXCR4,IGF1,IL1B,IL1RN,IL6,LCP1,NFKBIA,PTGS2,SOCS3,SOD2,SRGN	64 (12)	Monocytes
IL1B	0,049	cytokine	Activated	5005	4,49E-08	APOB,APOE,C3,CCL2,CCL8,CHI3L1,CIITA,COL1A1,CSF3,CTSS,CXCL1,CXCL10,CXCL2,CXCL3,CXCL6,CXCL8,CXCL9,EGR1,FAS,ICAM1,IL15,IL1B,IL1RN,IL24,IL32,IL6,IRF1,LDLR,MCL1,MIF,MMP1,MMP3,MT2A,MUC1,NEAT1,NFKBIZ,NMI,NR4A1,NR4A2,PLA2G2A,PTGDS,PTGS2,REL,SAA1,SOD2,SRGN,THBS1,UGCG	266 (18)	FECR2-B cell
IL1B	0,024	cytokine	Activated	3721	1,75E-07	APOB,CCL5,CHRFAM7A,CTSS,CXCL3,CXCL5,CXCL6,CXCL8,CXCR4,DNMT1,DPP4,EDN1,EGR1,GSTA1,ICAM1,IL1B,IL1RN,IRF1,MCL1,MIF,MMP1,MMP3,MT2A,MUC1,MUC3A,MUC4,NFKBIZ,NOS2,NR1H3,NR4A1,NRP1,PLA2G2A,SAA1,SOCS3,SOD2	164 (15)	early enterocyte cell
IL1B	0,118	cytokine	Activated	2459	2,01E-07	APOE,CCL2,CCL4,COL1A1,CXCL1,CXCL6,CXCL8,DUSP1,GSTA1,HLA-DRA,IL1B,IL1RN,IRF1,MMP1,MMP3,MT2A,NEAT1,NR4A1,NR4A2,NR4A3,PTGDS,SOCS3,SOD2	80 (14)	IgG plasma cell
IL1B		cytokine	Activated	2898	5,51E-06	C3,COL1A1,CXCL10,F3,GSTA1,IL32,MCL1,NFKBIZ,NR4A1,SERPINH1,SOCS3,TNFAIP3	34 (9)	myfibroblast cell
IL1B	0,064	cytokine	Activated	2073	3,48E-05	APOB,BCL2A1,CCL2,CCL3,CCL5,CCR6,CD40,CHI3L1,COL1A1,CTSS,CXCL1,CXCL10,CXCL8,DUSP1,FABP5,FTX,HLA-DRA,IL1B,IL32,IRF1,MMP1,MMP3,NFAT5,NFKBIA,NFKBIZ,NR4A2,PTGDS,REL,SOCS3,SOD2,TOB1	155 (13)	CD4-T cell
IL1B		cytokine	Activated	3355	4,07E-05	APOB,APOE,BMF,CCL11,CCL2,CDH1,CDKN2B-AS1,CTSS,CXCL10,CXCL5,CXCL8,DBI,DNMT1,DPP4,DUSP1,ELF3,ENPP1,F3,FABP5,FGFR2,GSTA1,IL32,INSR,MIF,MMP1,MMP3,MT2A,MUC1,MUC3A,MUC4,NEAT1,NFKBIA,NR1H4,NR4A2,NR4A3,PLXDC2,PTGDS,SAA1,SCNN1A,SOCS3,SOD2,SRGN,TCIM,THBS1,TLR3,UGCG	329 (19)	Goblet
IL1B	0,219	cytokine	Activated	2256	4,26E-05	APOB,APOE,CAT,CTSS,CXCL1,CXCL5,CXCL8,CXCR4,DBI,DNMT3A,DPP4,EDN1,EHF,FABP5,GSTA1,HLA-DRA,ICAM1,IL1B,IL32,LCP1,LDLR,MCL1,MIF,MMP1,MT2A,MUC1,MUC4,NEAT1,NFKBIB,NR4A1,NR4A2,PLA2G2A,SAA1,SRGN,TCIM,TNFAIP3,TOB1	255 (18)	TA cell
IL1B	0,028	cytokine	Activated	3,53	0,000185	A4GALT,APOE,CCL2,CD40LG,COL1A1,CXCL1,CXCL2,CXCL8,DBI,IL1B,IL32,IRF1,MCL1,MMP1,MMP3,MT2A,MYEF2,NEAT1,NR4A2,PTGDS,REL,SOCS3,SOD2,SRGN	123 (13)	Memory B cell
IL1B		cytokine	Activated	2046	0,000261	APOB,APOC2,APOE,BCL2L1,C3,CD40,CDH1,CDKN2B-AS1,CEBPB,CHI3L1,COL1A1,CTSS,CXCL1,CXCL11,CXCL3,CXCR4,DUSP1,ELF3,ESRRA,GSTA1,HLA-DRA,ICAM1,IL24,IL32,IRF1,JUP,LDLR,MIF,MMP1,MMP3,MT2A,MUC1,NCOA2,NEAT1,NFAT5,NFKBIA,NR0B2,PLA2G2A,PTGDS,SAA1,THBS1,TLR4,UBD,UGCG,VEGFA	359 (19)	Enterocyte
IL1B		cytokine	Activated	2,21	0,00127	CCL3,CXCL1,IRF1,NR4A3,SOCS3	8 (3)	gd T-NK cell
IL1RN	0,006	cytokine	Inhibited	-5712	1,51E-20	ACTA2,ATF3,BTN3A1,CIITA,CTSS,CXCL8,CYLD,DDX58,GBP1,GSDMD,HLA-DQB1,ICAM1,IFI27,IFI44L,IFI6,IFIH1,IFIT3,IL32,IL6,IRF1,IRF7,IRF9,ISG20,LGALS9,MMP1,OAS2,OAS3,PMAIP1,PML,PTGS2,RARRES1,SAMD9,STAT2,THEMIS2,TNFSF10,TRIM22,YLPM1	262 (14)	FECR2-B cell
IL1RN		cytokine	Activated	2121	4,75E-09	HLA-DQB1,IFI44,IFI44L,IFI6,MX1,OAS2,OAS3,RSAD2	24 (4)	macrophage cell
IL1RN		cytokine	Activated	2144	6,05E-09	ERAP2,HERC6,IFI27,IFI44,IFI44L,IFI6,IRF7,ISG20,MMP1,MX1,OAS1,RARRES1,USP18	72 (7)	IgA-plasma cell
IL1RN		cytokine	Inhibited	-2062	7,41E-09	ACTA2,BTN3A1,CTSS,CXCL8,HDAC9,HLA-DQB1,IFI27,IFI44,IFI44L,IFI6,IFIH1,IFIT3,IL32,IRF7,ISG20,MMP1,MX1,MX2,OAS1,OAS2,RARRES1,RSAD2,RTP4,SAMD9,SP100,TNFSF10	229 (12)	Goblet
IL1RN		cytokine	Inhibited	-2724	5e-07	CD44,CXCL8,CYLD,GBP1,IFI27,IFI44L,IL32,IRF1,IRF9,KCTD7,LGALS9,MMP1,OAS3,PMAIP1,RIPK1	162 (14)	Memory B cell
IL1RN		cytokine	Inhibited	-3014	7,12E-07	CTSS,CXCL8,CYLD,GBP1,HDAC9,HLA-DQB1,IFI27,IL32,IRF1,IRF9,KLF6,MMP1,OAS3,SAMD9,SP100,TRIM22,YLPM1	144 (11)	CD4-T cell
IL1RN	0,092	cytokine	Inhibited	-2957	6,37E-06	CCL20,CD44,CIITA,CTSS,CXCL11,CXCL8,GBP1,GJA1,GSDMD,HLA-DQB1,IFI27,IL6,IRF1,ISG20,KLF6,MMP1,MX1,OAS2,PML,RARRES1,STAT2,TRIM22	298 (15)	Crypt CD
IL1RN	0,372	cytokine	Inhibited	-3098	0,00626	CTSS,CXCL8,ICAM1,IFI6,IRF1,LGALS9,MMP1,MX1,PMAIP1,RARRES1	166 (15)	early enterocyte cell
IL1RN		cytokine	Inhibited	-2214	0,00862	CTSS,CXCL8,CYLD,ICAM1,IFI27,IL32,ISG20,KLF6,LGALS9,MMP1,RARRES1,TRIM22	201 (14)	TA cell
IL2		cytokine	Activated	2431	2,41E-09	AHR,CCL2,CD44,CDKN1A,CSRNP1,CXCL12,CXCL8,DUSP4,DUSP6,EMP1,EPHA4,FGF7,FOXO3,GADD45B,GZMB,HK2,HSPA1A/HSPA1B,IER3,IL7R,IP6K2,JUND,MMD,MYC,PDE4B,PHLDA1,PHLDA2,PTCH1,PTHLH,RGCC,RHOB,SLC2A3,SOCS2,STAT3,TNFRSF12A,TNFRSF21,TNFSF14	237 (15)	S1-fibroblast
IL2		cytokine	Activated	2375	2,23E-07	ATM,BIRC3,CCL2,CCL3,CCND3,CDKN1A,CDKN1B,CSF2RB,CXCL8,DUSP2,DUSP4,GADD45B,HCST,ICOS,IER3,IL1B,IL2RG,IL7R,JAK2,KLRB1,MAPKAPK2,PDCD4,PDE3B,PDE4B,PRKX,PTPRC,RFTN1,SESN3,SLC2A3,SOS1,STAT3,TNFRSF18,TNFRSF4	169 (14)	CD4-T cell
IL2		cytokine	Activated	2267	0,000384	AHR,BIRC3,CCL2,CCND1,CCND2,CCNE2,CCNG1,CD40LG,CD44,CD69,CSRNP1,CXCL8,DUSP2,DUSP4,DUSP6,EMP1,FGF2,GADD45B,HCST,HK2,HSPA1A/HSPA1B,IER3,IL1B,ISG20,JAK2,JUND,LIF,MYC,NETO2,PHLDA2,PNP,PRDM1,PTPRC,RFFL,RGCC,SLC2A3,STAT3,TNFRSF1B,TNFRSF21,VEGFA	362 (20)	Crypt CD
IL2		cytokine	Activated	2949	0,00151	CCND1,CCND2,CCNG1,CD69,CDKN1A,CDKN2C,CXCL8,DUSP6,EMP1,GADD45B,HK2,HSPA1A/HSPA1B,IDI1,IER3,IL10RA,IL1B,ISG20,JUND,MAPKAPK2,NETO2,PDE3B,PDE4A,PDE4B,PHLDA1,RGCC,SLC2A3,STAT3,TNFRSF4,UMPS	205 (14)	TA cell
IL2		cytokine	Activated	2,07	0,00251	ATM,CCL2,CD40LG,CD44,CD86,CXCL8,DUSP2,HCST,ICOS,IER3,IL1B,LCP2,MYC,PDE4B,PHLDA1,PIM1,PRKX,PTPRC,SLC2A3	118 (14)	Memory B cell
IL21		cytokine	Activated	2147	0,000156	BCL2L11,MMP2,PRDM1,SOCS1,SOCS3	12 (2)	B cell
IL21		cytokine	Inhibited	-2583	0,0139	BSG,CCR10,CD38,PRDM1,SOCS1,TYROBP,XBP1		activated B cell
IL22		cytokine	Activated	2182	0,00144	DMBT1,MUC1,MUC4,NOS2,SAA1	106 (8)	early enterocyte cell
IL22		cytokine	Activated	2383	0,00577	DMBT1,MUC1,MUC4,MUC5B,NOS2,SAA1	175 (7)	Crypt CD
IL27		cytokine	Activated	2593	2,99E-10	B2M,CCL2,CCL4,CCL7,CXCL8,EIF2AK2,FOS,GZMB,HLA-A,HLA-B,HLA-C,HPGD,ICAM1,IL6,IRF1,MX1,OAS1,SOCS3,STAT1	264 (17)	S1-fibroblast
IL27		cytokine	Activated	3,36	5,53E-10	B2M,CCL2,CCL3,CCL5,CXCL10,CXCL8,EIF2AK2,FOS,HLA-B,HLA-DMA,HLA-DMB,HLA-DOB,HLA-DPA1,HLA-DQA1,HLA-DRA,IL1B,IRF1,SOCS3,STAT1	190 (16)	CD4-T cell
IL27		cytokine	Activated	2071	8,10E-10	B2M,CCL2,CCL20,CD69,CIITA,CXCL11,CXCL8,FOS,HLA-A,HLA-B,HLA-C,HLA-DMA,HLA-DMB,HLA-DPA1,HLA-DQA1,HLA-DRA,IL1B,IL1RN,IL6,IRF1,MX1,RORC,SPTBN1,STAT1,TAP1	316 (16)	Crypt CD
IL27		cytokine	Activated	3,56	1,70E-09	B2M,CCL2,CD14,CIITA,CR1,CXCL10,CXCL8,CXCL9,HLA-A,HLA-B,HLA-C,HLA-DMB,HLA-DPA1,ICAM1,IL1B,IL1RN,IL6,IRF1,SOCS1,SPTBN1,STAT1,TAP1	267 (14)	FECR2-B cell
IL27		cytokine	Activated	2045	6,35E-08	B2M,CCL3,CD69,EIF2AK2,FOS,GZMB,HLA-DPA1,HLA-DQA1,HLA-DRA,IFNG,IRF1,SOCS3	150 (15)	activated T cell
IL27		cytokine	Activated	2978	8,33E-08	B2M,CCL2,CCL3,CR1,CXCL8,DEPP1,HLA-A,HLA-B,HLA-C,HPGD,IL6,IRF1,ITGAM,SOCS3,STAT1,TAP1	225 (19)	S4-fibroblast
IL27		cytokine	Activated	2162	2,57E-07	B2M,CD69,CXCL8,FOS,HLA-A,HLA-B,HLA-C,HLA-DMA,HLA-DMB,HLA-DPA1,HLA-DQA1,HLA-DRA,HPGD,ICAM1,IL1B,SPTBN1,STAT1,TAP1	239 (18)	TA cell
IL27		cytokine	Activated	2142	5,25E-07	B2M,CCL5,CXCL8,HLA-B,HLA-C,HLA-DPA1,ICAM1,IL1B,IL1RN,IRF1,MX1,SOCS3,SPTBN1,STAT1,TAP1	135 (11)	early enterocyte cell
IL27		cytokine	Activated	2246	8,53E-06	B2M,CCL2,CD86,CXCL8,EIF2AK2,FOS,HLA-B,IL1B,IRF1,SOCS3,STAT1,TAP1	163 (17)	Memory B cell
IL27		cytokine	Activated	2402	1,29E-05	B2M,CCL2,EIF2AK2,SOCS1,SOCS3,STAT1	29 (6)	B cell
IL27		cytokine	Activated	2183	0,00428	CCL2,CD69,CXCL11,FOS,TAP1	93 (17)	Lymphatic endothelial cell
IL3		cytokine	Activated	2,2	0,000272	BIRC3,CD69,FOS,NACA,RBM3		Lymphatic endothelial cell
IL32		cytokine	Activated	2566	0,000936	CTNNB1,CXCL8,ICAM1,IL1B,MCL1,MX1,VIM	191 (19)	early enterocyte cell
IL32	0,133	cytokine	Activated	2007	0,00296	CXCL1,CXCL8,ICAM1,IL1B,IL6,MCL1,PTGS2,VIM	247 (18)	FECR2-B cell
IL32	0,146	cytokine	Activated	2164	0,00879	CXCL1,CXCL8,IL1B,MCL1,VIM	156 (16)	Memory B cell
IL33		cytokine	Activated	2178	0,0364	APOE,CXCL10,CXCL8,IL1B,IL6		FECR2-B cell
IL36B		cytokine	Activated	2,2	0,000302	CD40,CD83,CXCL1,CXCL10,CXCL8	158 (14)	CD4-T cell
IL37		cytokine	Inhibited	-2182	0,00277	CSF3,CXCL10,CXCL8,IL1B,IL6	336 (21)	FECR2-B cell
IL4		cytokine	Activated	2089	5,36E-08	ACP5,CCL18,CCL2,CCL3,CCND3,CD79B,CD83,CDK6,CDKN1A,CDKN1B,CXCL8,CYSLTR1,FCER2,FCGR2B,ICOS,IL1B,ITGA4,KDM6B,MMP1,PDE4B,PIGR,TFF3,TNFRSF4	206 (18)	CD4-T cell
IL4		cytokine	Activated	3392	1,24E-06	CCL18,CCL2,CD14,CD1A,CD1C,CD79B,CD83,CDKN1B,CFLAR,CXCL8,DUOX2,FLT3LG,ICAM1,IL1B,IL4R,IL6,ITGA4,KDM6B,MMP1,MUC1,PDE4B,PIGR,PRDM1,SOCS1,TFF3,TNFRSF4	261 (17)	FECR2-B cell
IL4		cytokine	Activated	3009	0,000217	CCL2,CCL20,CCL23,CD2,CD69,CD79B,CDK6,CXCL8,CXCR4,CYSLTR1,DUOX2,DUOXA2,GPX4,IDO1,IL1B,IL1R1,IL6,IRF4,KDM6B,MAOA,MMP1,MUC1,PIGR,PRDM1,PRSS8	327 (20)	Crypt CD
IL4		cytokine	Activated	2083	0,00105	CCL11,CCL2,CDKN1A,CXCL8,GPX4,ICAM1,IL13RA2,IL1R1,IL6,KDM6B,MUC1,PDE4B,PIGR,PLOD2,TIMP2	242 (16)	S1-fibroblast
IL4		cytokine	Activated	3108	0,00239	ADAM17,CCL18,CXCL8,CXCR4,DUOX2,DUOXA2,GPX4,ICAM1,IL1B,MAOA,MMP1,MUC1,PIGR,TFF3	200 (19)	early enterocyte cell
IL5		cytokine	Activated	2,36	1,35E-07	CCL2,CD69,CSF2RB,DUSP6,IER3,IL3RA,LTB,NACA,RBM3		Lymphatic endothelial cell
IL5		cytokine	Activated	2891	7,85E-06	CCL2,CD24,DUSP6,EGR2,EGR3,IER3,LTB,MAT2A,MMD,RBM3,TPM4,XBP1		S1-fibroblast
IL5		cytokine	Activated	3208	0,0002	AOC1,ATXN1,CCL2,CD24,CTSC,IER3,LTB,MAT2A,NACA,PMP22,QSOX1,RBM3,SLC1A5,XBP1		Goblet
IL5		cytokine	Activated	2138	0,000237	ACP5,CCL2,CD24,CTSC,EGR2,EGR3,PIM1,SNTB1		S2-fibroblast
IL5		cytokine	Activated	2335	0,00031	ACP5,CCL2,CCND3,CD24,CSF2RB,FCGR2B,IER3,RIPOR2,TPM4,XBP1		CD4-T cell
IL5		cytokine	Activated	2673	0,000348	CCL2,CD24,CD69,CIITA,CTSC,DUSP6,EGR3,HSPH1,IER3,NACA,QSOX1,RIPOR2,SLC1A5,TPM4		Crypt CD
IL5		cytokine	Activated	2534	0,00117	AOC1,CCND3,CD24,DUSP6,GCLM,GK,IER3,LTB,MAT2A,NACA,PMP22,QSOX1,TPM4		Enterocyte
IL5		cytokine	Activated	2333	0,0174	CCL2,CIITA,CSF2RB,IER3,MAT2A,MMD,QSOX1,RIPOR2,XBP1		FECR2-B cell
IL6	0,492	cytokine	Activated	3,3	1,89E-08	ABCC3,APOB,BCL3,C3,CCL2,CD82,CDKN1A,CEBPD,FOS,GZMB,HSPA5,IL6,IL6ST,JUNB,LDLR,MCL1,MMP2,MYC,NFKBIA,PLAU,PTGS2,SOCS3,STAT3,TGM2,THBS1,TIMP1	265 (22)	S1-fibroblast
IL6		cytokine	Activated	2202	1,06E-05	ABCC3,ABCG2,APOB,BAX,BBC3,CCND1,CDKN2A,ETS2,IL1RN,ITGB1,LYZ,MCL1,NOS2,PLA2G2A,SAA1,SERPINA1,SGK1,SOCS3,STAT3,TGM2,TIMP1	144 (13)	early enterocyte cell
Immunoglobulin		complex	Activated	3317	2,87E-07	BCL3,CCL2,CCL4,CCL7,CXCL2,FOSB,IL6,IRF1,MAFF,NFKBIA,SPHK1,TLR7		S1-fibroblast
Immunoglobulin		complex	Activated	2354	0,000025	BCL3,CCL2,CCL8,CXCL10,CXCL2,CXCL9,EGLN1,FOSB,IL1B,IL6,IRF1,SOCS5	166 (7)	FECR2-B cell
Immunoglobulin		complex	Activated	2121	9,63E-05	CCL2,CCL3,CXCL2,FOSB,IL6,INHBA,IRF1,SPHK1,UBD	186 (7)	S4-fibroblast
Immunoglobulin		complex	Activated	2138	0,00082	BCL3,CCL2,CCL3,CXCL10,IL1B,IRF1,NFKBIA,TLR7	135 (7)	CD4-T cell
Immunoglobulin		complex	Activated	2236	0,00101	CCL2,CCL8,FOSB,MAFF,NFKBIA		IgA-plasma cell
Immunoglobulin		complex	Activated	2236	0,00819	CCL2,FOSB,INHBA,MAFF,NFKBIA		S2-fibroblast
Immunoglobulin		complex	Activated	2236	0,0184	CCL2,CXCL2,FOSB,IL1B,IRF1		Memory B cell
INHBA		growth factor	Activated	2292	0,0016	ACTA2,ACTN1,AMMECR1,BAX,CCL2,CLASP2,KCMF1,MCL1,NR4A2,PCDH9,POGZ,PRDM1,PRPF38B,PTEN,SOCS1,STRBP,TAGLN,ZBTB10	200 (10)	FECR2-B cell
Interferon alpha		group	Activated	4063	2,35E-28	ADAR,APOBEC3A,APOL2,APOL3,ATF3,BAK1,BST2,CSF2RB,CXCL10,CXCL9,DDIT4,DDX58,DRAP1,DYNLT1,EPSTI1,FBXO6,GBP1,GBP5,HLA-F,HLA-G,IFI27,IFI35,IFI44L,IFI6,IFIH1,IFIT3,IFITM1,IFITM2,IFNAR1,IGFBP4,IL15,IRF1,IRF7,IRF8,IRF9,ISG15,ISG20,ITPR1,LAP3,LGALS9,MCL1,NABP1,NT5C3A,OAS2,OAS3,PARP12,PARP14,PARP9,PML,PPM1K,PSMB9,RB1,RBCK1,RBX1,RNF213,RPL23A,SAMD9,SAMD9L,SAT1,SEPTIN4,SLC2A3,SLFN5,SP110,SPRY1,STAT1,STAT2,TAP…	171 (7)	FECR2-B cell
Interferon alpha		group	Inhibited	-2123	5,37E-22	CASP3,CHMP5,DDIT4,EIF2AK2,EPSTI1,FOS,HERC6,HSPA1A/HSPA1B,IFI27,IFI35,IFI44,IFI44L,IFI6,IFITM1,IGFBP4,IGLL1/IGLL5,IRF4,IRF7,ISG15,ISG20,MCL1,MX1,MYLIP,NF2,NFKBIA,OAS1,PARP9,PLAAT4,RABGAP1L,RPL23A,SGSM3,SHFL,SLC2A3,SLC5A1,SP110,TYMP,USP18	47 (4)	IgA-plasma cell
Interferon alpha		group	Activated	2909	2,70E-17	A4GALT,AIM2,BST2,DDIT4,DRAP1,EIF2AK2,EPSTI1,FBXO6,FOS,GBP1,GBP5,GIMAP4,HLA-F,HLA-G,IFI27,IFI44L,IFITM1,IGFBP4,IRF1,IRF8,IRF9,LGALS9,MCL1,MYLIP,OAS3,PARP14,PARP9,PSMB9,RIPK1,RNF213,RPL23A,SAMD9L,SAT1,SLC2A3,SLFN5,SPRY1,STAP1,STAT1,TAP1,TMEM140,TYMP,UBE2L6,UNC93B1,WDFY1	99 (7)	Memory B cell
Interferon alpha		group	Activated	3,6	1,59E-13	ADAR,AIM2,BTG2,CCND3,CDKN1A,CSF2RB,CXCL10,DDIT4,DRAP1,EIF2AK2,EPSTI1,FOS,FOSL2,GBP1,GBP5,HLA-G,IFI27,IFITM2,IFNAR1,IRF1,IRF9,NABP1,NFKBIA,OAS3,PARP12,PARP14,PARP9,PPM1K,PSMB9,RPL23A,SAMD9,SAMD9L,SAT1,SERPINB1,SLC2A11,SLC2A3,SLFN5,SP100,SP110,STAT1,TLR7,TNFSF13B,TRIM22,TYMP,UBE2L6	131 (9)	CD4-T cell
Interferon alpha		group	Activated	3819	4,16E-09	ADAR,AIM2,APOL3,BAK1,BST2,CASP3,CELSR1,CXCL11,DEFB1,DUSP6,EIF1,EPSTI1,FBXO6,FOS,FOSL2,GBP1,GLS,HLA-F,HLA-G,HSPA1A/HSPA1B,IDO1,IFI27,IFITM1,IFITM2,IGFBP4,IRF1,IRF4,ISG20,LAIR2,LIF,MCL1,MX1,NT5C3A,OAS2,PARP14,PARP9,PML,PPM1K,PSMB9,RABGAP1L,RNF213,RPL23A,SAMD9L,SEPTIN4,SF3A1,SLC1A5,SLC2A3,SLFN5,STAT1,STAT2,TAP1,TAP2,TNFSF13B,TRIM22,TYMP	184 (9)	Crypt CD
Interferon alpha		group	Activated	2,36	0,000352	BCR,CDKN1A,GBP1,GBP5,NFKBIA,NKG7,RPL23A,SERPINB1,SERPINB9,SLC2A3,STAT1,TYMP	16 (2)	Monocytes
Interferon alpha		group	Activated	2213	0,00523	GBP1,NABP1,PARP14,RNF213,RPL23A,SERPINB9,SLC2A3,STAT1,TYMP		cCD2
ITGAV	0,704	transmembrane receptor	Activated	2207	5,07E-06	BCL2L1,BIRC2,COL1A1,COL1A2,ITGAV	42 (8)	pericyte cell
ITGAV	0,618	transmembrane receptor	Activated	2037	9,4E-06	COL1A1,COL1A2,HAS2,ITGAV,MMP2,PTHLH,RUNX2	223 (15)	S1-fibroblast
ITGAV		transmembrane receptor	Activated	2211	0,000105	COL1A1,COL1A2,MMP1,MMP2,PTHLH,TGFB1	184 (16)	S4-fibroblast
JAG2		growth factor	Inhibited	-2173	3,44E-05	C3,CCL20,CD40LG,CXCL1,CXCL5,CXCL6,IL13RA1,IL1B,IL1R1,IL1RN,IL6,MIF		Crypt CD
JAG2		growth factor	Inhibited	-2345	0,000653	C3,CXCL1,CXCL3,CXCL6,CXCL9,IL1B,IL1RN,IL6,MIF		FECR2-B cell
JAG2		growth factor	Inhibited	-2219	0,00109	BCL6,CXCL1,CXCL6,IL1B,IL1RN		IgG plasma cell
JAK		group	Activated	2538	2,8E-08	CD83,CXCL10,DDX58,IFI6,IFIH1,IFIT3,IFITM3,IL6,ISG15,PTGS2,STAT1,VIM	193 (12)	FECR2-B cell
JAK		group	Inhibited	-2219	7,38E-05	CDH2,EIF2AK2,IFI6,IFIT1,ISG15,PTGS2	25 (3)	S2-fibroblast
Jnk		group	Activated	3381	1,19E-09	APP,CCL2,CCL4,CXCL12,CXCL8,DUSP1,FOSB,GDF15,GJA1,HSPA5,ICAM1,IL6,JUN,JUND,MCL1,MMP2,NR4A1,PTGS2,SERPINE1,TGM2,TIMP1,ZFP36	288 (17)	S1-fibroblast
Jnk		group	Activated	3461	6,81E-09	ACTA2,BIRC3,CCL2,CCN2,CCR7,CD83,CELF2,CFLAR,CXCL8,ETS1,FOSB,ICAM1,IL1B,IL6,JUN,MCL1,MMP1,MMP14,MMP2,MMP3,NR4A1,PTEN,PTGS2,TGFBR2,TGM2,TIMP1	256 (17)	FECR2-B cell
Jnk		group	Activated	2642	2,66E-08	APP,BIRC3,CCL2,CCL3,CCND1,CXCL8,DKK1,DUSP1,FOSB,IL6,MCL1,MMP1,MMP14,MMP2,MMP3,NR4A1,PTGS2,SERPINE1,TIMP1,VCAM1	249 (19)	S4-fibroblast
Jnk		group	Activated	2473	3,54E-07	CCL2,CCL5,CCN2,CFLAR,FOSB,MCL1,MMP1,MMP2,MMP3,NR4A1,VCAN,ZFP36	87 (13)	IgA-plasma cell
Jnk		group	Activated	2021	1,19E-05	CCL4,CXCL8,IL1B,IL6,JUN,PTGS2,S100A12,TIMP1,VCAN	83 (16)	Monocytes
Jnk		group	Activated	2008	0,000057	APP,CCL5,CCND1,CXCL8,EDN1,FOSB,ICAM1,IL1B,MCL1,MMP1,MMP3,NOS2,NR4A1,TGM2,TIMP1	181 (17)	early enterocyte cell
Jnk		group	Activated	2711	8,32E-05	CCL2,CCN2,CD83,CD86,CXCL8,FOSB,IL1B,MCL1,MMP1,MMP2,MMP3,TIMP1,ZFP36	145 (14)	Memory B cell
Jnk		group	Activated	2413	9,28E-05	BIRC3,CCL2,CCND1,CXCL8,EDN1,F12,FOSB,GJA1,IL1B,IL6,JUN,JUND,KLF6,MCL1,MMP1,MMP2,MMP3,NOS2,NR4A1,TGM2,TIMP1,XIAP	326 (18)	Crypt CD
Jnk		group	Activated	2191	0,000901	BCL2L11,BIRC5,CCL2,MMP2,TIMP1	28 (6)	B cell
Jnk		group	Activated	2137	0,00127	ANXA5,CCL2,CFLAR,CXCL8,FOSB,HSPA5,IL1B,JUN,KLF6,TGM2,TIMP1	100 (9)	activated B cell
Jnk		group	Activated	3116	0,0205	ANXA5,BCL2L1,BIRC3,CD40,CLDN2,DUSP1,FOSB,HSPA5,ICAM1,JUN,JUND,MMP1,MMP2,MMP3,TGM2,TIMP1		Enterocyte
LDL		complex	Activated	2356	3,24E-06	APOE,C3,CXCL8,DUSP1,GPX1,HSP90B1,HSPA5,MMP2,NAMPT,PLAT,SERPINE1,SPHK1,XBP1	250 (16)	S1-fibroblast
LDL		complex	Activated	2011	0,00638	APOE,CCN2,CXCL8,FABP4,IL1B,IRAK4,MMP2	138 (16)	Memory B cell
Lh		complex	Activated	2202	0,000326	ACP5,ACTB,AREG,ATP5IF1,DUSP1,GBP1,GEM,GJA1,NPC2,PTGS1,PTGS2,RHOB,STK17A,STK24,TNFAIP3,TRIB1,VEGFA,YBX3		S2-fibroblast
LILRB1		transmembrane receptor	Inhibited	-2207	0,00764	CAV1,CXCL8,PRDM1,SDC1,TENT5C		FECR2-B cell
LRP6		transmembrane receptor	Inhibited	-2213	0,00883	ACTA2,CAV1,EPCAM,KRT18,VIM		Goblet
Lymphotoxin		complex	Activated	2433	9,99E-05	CCL2,ICAM1,IL1B,IL6,MMP1,MMP3		FECR2-B cell
Lymphotoxin		complex	Activated	2236	0,00333	CCL2,IL1B,IL6,MMP1,MMP3		Crypt CD
MAP2K1/2		group	Activated	2899	2,54E-06	ATF3,C3,CCND1,CHI3L1,DUSP1,EGR1,ELN,H2AX,HSPB1,JAK1,PDGFA,PHLDA1,VIM	23 (2)	S4-fibroblast
MAP2K1/2		group	Activated	3366	1,86E-05	ATF3,C3,DUSP1,DUSP4,EGR1,EGR2,FOS,HK2,HSPA5,MYC,PHLDA1,VIM	270 (17)	S1-fibroblast
MAP2K1/2		group	Activated	2781	0,000414	ATF3,CHI3L1,DUSP1,EGR1,EGR2,FOS,PHLDA1,VEGFA	167 (19)	S2-fibroblast
Mek		group	Activated	2154	2,58E-09	AXL,CDKN1A,CXCL8,DUSP4,DUSP6,EGR1,EPAS1,EREG,GDF15,HAS2,HIF1A,ID1,IER2,IER3,IL6,IRF1,JUN,MAFF,MCL1,MMP2,MYC,PHLDA1,PHLDA2,PTGS2,SERPINE1,SPRY2,TNFAIP3,VIM	240 (18)	S1-fibroblast
Mek		group	Activated	2189	4,09E-08	ACAT1,BCL2L11,BMF,CCND1,CDH1,CDK5R1,CDKN1A,CDX2,CXCL10,CXCL8,DDR1,DDX21,DNMT1,ERBB3,EREG,ETV5,FGFBP1,GNL3,ID1,ID2,IER2,IER3,ITGA6,JUN,MAF,MDM2,MYC,PHLDA1,PHLDA2,RND3,SEMA3C,SH2B3,SNCG,STK17A,TNFRSF10B,TSC2,VIM	365 (20)	Goblet
Mek		group	Activated	2216	6,19E-06	CCND1,CDCA7,CXCL8,EGR1,HIF1A,HSPB1,IER3,IL6,IRF1,MCL1,MMP2,OSBPL8,PHLDA1,PHLDA2,PLPP3,PMAIP1,PTGS2,SERPINE1,SPRY1,STK17A,TFAP2C,VIM	200 (18)	S4-fibroblast
Mek		group	Activated	2498	0,000145	ACAT1,BECN1,CDKN1A,CDKN1B,CXCL10,CXCL8,DDX21,DUSP4,HIF1A,ID2,IER3,IRF1,ITGB1,JUN,LRP8,MMP2,MS4A1,NOP58,OSBPL8,VIM	192 (19)	CD4-T cell
Mek		group	Activated	2233	0,00029	CDKN1B,CXCL10,CXCL8,CXCL9,EGR1,EPAS1,EREG,ETS1,HIF1A,IER3,IL6,IRF1,ITGA6,JUN,MCL1,MMP2,MS4A1,MYC,PHLDA1,PMAIP1,PTEN,PTGS2,SPRY1,STK17A,VIM	272 (20)	FECR2-B cell
Mek		group	Activated	2568	0,00348	CDKN1B,EGR1,EPAS1,ID1,IER3,MAFF,MCL1,MMP2,PHLDA1	110 (15)	IgA-plasma cell
Mek		group	Activated	2485	0,00879	CCND1,CTNNB1,CXCL8,DNMT1,DUSP4,EGR1,HIF1A,IER3,IRF1,ITGA6,ITGB1,MCL1,PMAIP1,SEMA4C,VIM	214 (20)	early enterocyte cell
MIF	0,392	cytokine	Activated	2229	1,09E-05	CXCL8,DNM1L,FOS,GZMB,HIF1A,JUN,MMP2,TIMP1	241 (18)	S1-fibroblast
MIF		cytokine	Activated	2081	2,18E-05	CXCL8,FOS,IL1B,MMP1,MMP2,MMP3,TIMP1	169 (18)	Memory B cell
MIF	0,029	cytokine	Activated	2628	2,99E-05	CXCL8,FOS,HIF1A,IL1B,JUN,MFN1,MMP1,MMP2,MMP3,TIMP1	320 (19)	Crypt CD
MIF	0,207	cytokine	Activated	2025	3,18E-05	BAX,CXCL8,HIF1A,IL1B,JUN,MMP1,MMP2,MMP3,TIMP1	318 (19)	FECR2-B cell
MIF		cytokine	Activated	2385	7,38E-05	CXCL8,FOS,HIF1A,MMP1,MMP3,TIMP1	172 (20)	S2-fibroblast
MIF	0,447	cytokine	Activated	2077	9,18E-05	BAX,CXCL8,HIF1A,IL1B,MMP1,MMP3,TIMP1	204 (22)	early enterocyte cell
MIF		cytokine	Activated	2,22	0,000204	CXCL8,IL1B,MMP1,MMP2,MMP3	100 (19)	IgG plasma cell
MIF	0,016	cytokine	Activated	2,56	0,000695	CXCL8,FOS,HIF1A,IL1B,MFN1,MMP1,TIMP1	270 (19)	TA cell
MIF	0,161	cytokine	Activated	2403	0,000746	CXCL8,HIF1A,MMP1,MMP2,MMP3,TIMP1	267 (20)	S4-fibroblast
MIF	-0,564	cytokine	Activated	2139	0,0019	CXCL8,FOS,IL1B,JUN,TIMP1	119 (13)	activated B cell
NAMPT	1056	cytokine	Activated	2088	0,00017	CXCL8,IL6,MMP1,MMP3,NAMPT,TGFB1,TMSB15A	222 (15)	S4-fibroblast
NAMPT	0,482	cytokine	Activated	2193	0,00115	CXCL8,ID1,MMP1,MMP3,NAMPT	124 (11)	S2-fibroblast
NAMPT	0,023	cytokine	Activated	2409	0,00253	CXCL10,CXCL8,IL16,IL6,MMP1,MMP3,NAMPT	178 (11)	FECR2-B cell
NAMPT	0,757	cytokine	Activated	2168	0,00799	CXCL8,ID1,IL6,NAMPT,SOCS2	206 (11)	S1-fibroblast
NAMPT	0,093	cytokine	Activated	2193	0,0093	CXCL10,CXCL8,MMP1,MMP3,NAMPT	143 (11)	CD4-T cell
NCR2		transmembrane receptor	Activated	2813	1,82E-06	CCL4,NR4A1,NR4A2,NR4A3,PTGS2,RCAN1,THBS1,TNFSF14		S1-fibroblast
NCR2		transmembrane receptor	Activated	2425	0,00242	NR4A1,NR4A2,PTGS2,RCAN1,THBS1,TYROBP		FECR2-B cell
NFkB		complex	Activated	3808	1,56E-11	BCL2A1,BECN1,BIRC3,CCL2,CCL3,CCL5,CCR7,CD40,CD83,CDKN1A,CXCL1,CXCL10,CXCL8,CYLD,DMBT1,FABP5,FABP6,FTH1,G0S2,HIF1A,HLA-DMB,IER3,IL1B,IRF1,ITGB1,JUNB,LCN2,LITAF,MMP1,MMP2,MMP3,MT-CO2,NAMPT,NFKBIA,NFKBIZ,PASK,PLAU,PSMB9,RBPJ,RFTN1,SOCS3,SOD2,TNFRSF4	194 (16)	CD4-T cell
NFkB		complex	Activated	4146	5,07E-10	ABCB1,AHR,BAK1,BEX2,BIRC3,BLVRA,C3,CCL2,CCL20,CCND1,CD44,CDX2,CIITA,CLU,COL2A1,CXCL1,CXCL11,CXCL6,CXCL8,CXCR4,CYP3A4,DMBT1,EDN1,ELF3,FABP5,FABP6,FOXF1,FTH1,G0S2,HIF1A,HLA-DMB,HLA-F,IER3,IL1B,IL6,IRF1,ITGB1,JAG1,KDM2A,LCN2,LITAF,MCL1,MDM2,MMP1,MMP2,MMP3,MT-CO2,MUC5AC,MYC,NAMPT,NOS2,PSMB9,SDC4,SENP2,SOD2,TAP1,TGM2,TPMT,XIAP	362 (17)	Crypt CD
NFkB		complex	Activated	4132	5,97E-09	ABCB1,BAX,CCL5,CCND1,CFTR,CTNNB1,CXCL3,CXCL6,CXCL8,CXCR4,CYP3A4,DMBT1,EDN1,FABP6,FTH1,G0S2,HIF1A,HLA-F,ICAM1,IER3,IL1B,IRF1,ITGB1,LCN2,LITAF,LTB,MCL1,MMP1,MMP3,NFKBIZ,NOS2,NUMBL,PSMB9,SOCS3,SOD2,TAP1,TGM2	218 (17)	early enterocyte cell
NFkB (complex)		complex	Activated	5078	2,52E-19	ABCB1,AHR,C3,CCL2,CCL4,CD44,CDKN1A,CEBPB,CXCL12,CXCL2,CXCL3,CXCL8,CYP3A4,F3,FABP5,FABP6,FOXF1,FTH1,G0S2,GDF15,HAS2,HERC5,HIF1A,HLA-F,ICAM1,IER3,IL13RA2,IL6,IRF1,IRF7,ITGAV,JUNB,LCN2,LSP1,LTB,MCL1,MMP2,MT-CO2,MYC,NAMPT,NFKB2,NFKBIA,NFKBIZ,PLAU,PTGS2,SDC4,SNAI2,SOCS3,SOD2,TCF12,TFPI2,TGM2,TNFAIP3,TWIST1	289 (18)	S1-fibroblast
NFkB (complex)		complex	Activated	4049	4,94E-15	BAMBI,BMP2,CCL2,CDC25B,CDKN1A,CEBPB,CXCL1,CXCL3,CXCL6,CXCL8,CYP3A4,EDNRB,F3,FABP6,FTH1,G0S2,GDF15,HIF1A,ICAM1,IL15RA,ITGB1,JUNB,KRT17,LSP1,MCL1,MMP1,MMP3,NAMPT,NFKBIA,NFKBIZ,PLAU,PTGS2,SNAI2,SOCS3,SOD2,TDO2,TGM2,TNFAIP3	198 (19)	S2-fibroblast
NFkB (complex)		complex	Activated	6,44	2,86E-14	BAK1,BAX,BIRC3,C3,CCL2,CCL8,CCR7,CD83,CFLAR,CIITA,CLU,CXCL1,CXCL10,CXCL2,CXCL3,CXCL6,CXCL8,CXCL9,CYLD,DMBT1,FAS,FTH1,G0S2,HIF1A,HLA-DMB,HLA-F,ICAM1,IER3,IL15,IL15RA,IL1B,IL24,IL6,IRF1,IRF7,KDM2A,LCN2,MCL1,MMP1,MMP2,MMP3,MT-CO2,MYC,NAMPT,NFKB2,NFKBIZ,PLAU,PSMB9,PTGS2,PXN,SENP2,SOCS1,SOD2,TAP1,TCF12,TDO2,TGM2,TNFRSF4,TNFSF10	239 (13)	FECR2-B cell
NFkB (complex)		complex	Activated	3408	1,33E-13	BCL2A1,BIRC3,C3,CCL2,CCL3,CCND1,CEBPB,CLU,CXCL1,CXCL2,CXCL3,CXCL6,CXCL8,ELF3,FABP6,FTH1,HIF1A,IER3,IL13RA2,IL24,IL6,IRF1,KYNU,LSP1,MCL1,MMP1,MMP2,MMP3,MT-CO2,NAMPT,NFKBIZ,PLAU,PTGS2,SLC1A2,SOCS3,SOD2,SPIB,TAP1,TDO2,TGFB1,TNFSF10,TSLP,TWIST1,VCAM1,WTAP	221 (16)	S4-fibroblast
NFkB (complex)		complex	Activated	2693	1,55E-13	BCL2A1,CCL4,CD44,CDKN1A,CXCL1,CXCL2,CXCL3,CXCL8,CXCR4,FABP6,FTH1,HIF1A,IL1B,IL6,JUNB,LITAF,LSP1,NAMPT,NFKBIA,PTGS2,SDC4,SOCS3,SOD2,SPIB,WTAP	94 (20)	Monocytes
NFkB (complex)		complex	Activated	3139	4,23E-10	CCL2,CCL5,CCL8,CFLAR,CXCL1,CYP3A4,ERAP2,FABP5,FABP6,IER3,IL10RA,IRF7,JUNB,MCL1,MMP1,MMP2,MMP3,MT-CO2,NAMPT,NFKB2,NFKBIA,SLC7A5,SOCS3,SOD2	112 (16)	IgA-plasma cell
NFkB (complex)		complex	Activated	2,33	7,54E-09	BIRC3,CCL3,CDC25B,CDKN1A,CLU,CSF2,CXCL1,ERAP2,FABP5,FTH1,G0S2,IFNG,IL24,IL2RA,IRF1,ITGB1,JUNB,MMP1,MMP2,MMP3,MT-CO2,PLK1,RBPJ,SOCS3,TNFRSF4	144 (15)	activated T cell
NFkB (complex)		complex	Activated	2,93	5,18E-08	BIRC3,CCL2,CCND1,CLU,CXCL11,CXCL2,CXCR4,FABP5,FABP6,HIF1A,IER3,JUNB,LTB,MMP2,MT-CO2,SNAI2,SOD2,TAP1,TGM2	92 (14)	Lymphatic endothelial cell
NFkB (complex)		complex	Activated	2896	5,62E-08	ABCB1,BAK1,BECN1,BLVRA,CCNB2,CCND1,CCR7,CDKN1A,CLU,CXCL1,CXCL8,CXCR4,CYLD,CYP3A4,EDN1,EHF,FABP5,FABP6,FTH1,G0S2,HIF1A,HLA-DMB,HLA-F,ICAM1,IER3,IL10RA,IL1B,ITGAV,ITGB1,KIT,LCN2,LITAF,LSP1,MCL1,MDM2,MMP1,MT-CO2,PLK1,STAT5A,TAP1,TNFAIP3,TNFRSF4,TPMT	315 (17)	TA cell
NFkB (complex)		complex	Activated	2429	1,43E-07	CAMP,CCL2,CXCL1,DMBT1,IER3,LCN2,MMP2,MT-CO2,SLC2A5,SOCS1,SOCS3,SOD2,TNFRSF4	32 (7)	B cell
NFkB (complex)		complex	Activated	3151	3,97E-07	CCL2,CCL4,CDKN1A,CLU,CXCL1,CXCL6,CXCL8,CYP3A4,FABP6,FTH1,IER3,IL1B,IRF1,JUNB,LTB,MICA,MMP1,MMP2,MMP3,MT-CO2,SOCS3,SOD2	92 (14)	IgG plasma cell
NFkB (complex)		complex	Activated	2941	5,79E-07	C3,CXCL10,F3,FABP6,FTH1,IER3,LTB,MCL1,NAMPT,NFKBIZ,SOCS3,TDO2,TNFAIP3	39 (7)	myfibroblast cell
NFkB (complex)		complex	Activated	3894	1,45E-06	CCL2,CD44,CD83,CD86,CTCF,CXCL1,CXCL2,CXCL8,CYLD,DMBT1,FABP6,FTH1,HLA-F,IER3,IL1B,IRF1,MCL1,MMP1,MMP2,MMP3,MT-CO2,MYC,MYLK3,PSMB9,SOAT1,SOCS3,SOD2,TAP1	142 (15)	Memory B cell
NFkB (complex)		complex	Activated	2738	7,69E-05	BAX,BCL2L1,BIRC2,CXCL9,ELF3,ERAP2,F3,G0S2,HIF1A,ITGAV,JAG1,SOD2,TDO2,TNFAIP3	64 (9)	pericyte cell
NFkB (complex)		complex	Activated	2954	0,000203	AHR,BAX,BCL2L1,BIRC3,BMP2,C3,CD40,CEBPB,CTNNB1,CXCL1,CXCL11,CXCL3,CXCR4,CYLD,CYP3A4,DMBT1,ELF3,FTH1,G0S2,HLA-F,ICAM1,IER3,IL15RA,IL24,IRF1,IRF7,ITGB1,JUNB,LCN2,LITAF,LTB,MMP1,MMP2,MMP3,MT-CO2,NFKBIA,PLK1,PSMB9,RRAS2,SMAD3,TGM2,TNFRSF1A,TPMT,WTAP	356 (16)	Enterocyte
NFkB (complex)		complex	Activated	4143	0,00186	ABCB1,BEX2,BLVRA,BMP2,CCL2,CCND1,CD83,CDKN1A,CDX2,CFTR,CXCL10,CXCL8,CYP3A4,ELF3,F3,FABP5,FABP6,HERC5,IER3,IRF7,JUNB,LCN2,LTB,MDM2,MMP1,MMP3,MT-CO2,MYC,NFKBIA,NOTCH1,SLC2A5,SOCS3,SOD2,SPIB,TCF12,TGM2,TNFRSF10B,TNFRSF1A,TNFSF10	365 (19)	Goblet
Nr1h		group	Inhibited	-2594	5,69E-07	C3,CAV1,CCL2,CCL3,CSF3,CXCL1,CXCL8,IL6,PTGES,PTGS2	50 (3)	S4-fibroblast
Nr1h		group	Inhibited	-2159	3,22E-05	C3,CAV1,CCL2,CCR7,CSF3,CXCL1,CXCL8,IL1B,IL6,PTGS2		FECR2-B cell
Nr1h		group	Inhibited	-2195	0,000059	CXCL1,CXCL8,IL1B,IL6,PTGS2	26 (4)	Monocytes
Nr1h		group	Inhibited	-2183	0,00201	CAV1,CCL2,CXCL1,CXCL8,PTGS2	41 (3)	S2-fibroblast
NR3C1	0,125	ligand-dependent nuclear receptor	Inhibited	-2,73	9,20E-17	A2M,ANGPTL4,APOE,BHLHE40,BTG1,C1QTNF2,CASP4,CBR1,CCL2,CDKN1A,CEBPB,CSRNP1,CXCL8,CYP3A4,EMP1,ENC1,F2R,FKBP5,FN1,FOXO3,GADD45B,GLIPR1,GLUL,GULP1,HNRNPU,ICAM1,IER3,IFI6,IL6,IL7R,IRF1,ITGAV,JUND,LOX,LTB,MCL1,MZB1,NAMPT,NFKB2,NFKBIA,NR3C1,NTF3,PDE4B,PHLDA2,PIK3R1,PIM3,PLAT,PLK2,PPP1R15A,PTGS2,RGS2,RHOB,SERPINE1,SLC2A3,SNAI2,SOX4,STAT3,SUMO2,THBD,TIMP1,TIMP3,TNFAIP3,TNFAIP6,TNFRSF12A,TNFRSF21,TNFSF14,T…	293 (14)	S1-fibroblast
NR3C1		ligand-dependent nuclear receptor	Inhibited	-2436	1,46E-06	BIRC3,C1QTNF2,CCL2,CDC42EP3,CEBPB,CKAP2,CLCF1,CXCL8,DUSP22,EMP1,GLIPR1,GULP1,IER3,IFI6,IL11,IL24,IL6,IL7R,INHBA,IRF1,LOX,MCL1,NAMPT,NGFR,NMT1,PHLDA2,PLK2,PPP1R15A,PPP3R1,PTGS2,RHOB,SERPINE1,SGK1,SOX4,SUMO2,TIMP1,TNFAIP2,TNFAIP6,TNFRSF11B,TNFRSF12A,TNFSF11,TRAF3IP2,TSC22D3,VCAM1,YWHAH	54 (3)	S4-fibroblast
NR3C1		ligand-dependent nuclear receptor	Inhibited	-2,19	0,0108	CAVIN2,CBR1,IFI6,IKBKB,IL7R,ITGAV,LTB,PDE4B,PIK3R1,PLAT,PRKAR1A,SELE,TNFAIP2,TNFRSF1A,TSC22D3	Venous endothelial
NR4A1	0,545	ligand-dependent nuclear receptor	Inhibited	-2178	0,0104	COL1A1,COL1A2,IL6,SERPINE1,TNFSF10		S4-fibroblast
NRG1	0,121	growth factor	Activated	2775	0,000105	CCN1,CDKN1A,FN1,FOS,ITGAV,MYC,NRG1,VIM	308 (21)	S1-fibroblast
OSM		cytokine	Activated	3276	3,18E-07	ABCC3,CCL2,CDKN1A,FOS,HIF1A,HSPA5,IL6,IL6ST,LDLR,PTGES,SOCS3	308 (20)	S1-fibroblast
OSM		cytokine	Activated	2111	0,0116	CCL2,HIF1A,IL1B,IL6,IL6ST,LDLR,SERPINA1		FECR2-B cell
OSM		cytokine	Activated	2197	0,0216	CCL2,HIF1A,IL6,PTGES,SOCS3		S4-fibroblast
P38 MAPK		group	Activated	3831	3,30E-14	ATF3,CCL2,CCNG2,CD46,CD55,CEBPB,COL3A1,CXCL1,CXCL2,CXCL8,EGR1,GBP1,IER3,IL32,IL6,INHBA,IRF6,ITGB4,LAMA3,MIF,MMP1,MMP2,MMP3,NR4A3,PTGS2,PTPN12,RBP1,RCAN1,SERPINE1,STAT1,TGFB1,TIMP1,TJP2,TNFSF10,TSLP,VCAM1	256 (19)	S4-fibroblast
P38 MAPK		group	Activated	4093	3,48E-13	ATF3,CCL2,CD44,CD82,CDKN1A,CEBPB,COL3A1,CXCL12,CXCL2,CXCL8,DIO2,EGR1,EGR2,F3,FN1,FOS,GBP1,GJA1,ICAM1,IER3,IL6,IRF7,ITGAV,JUN,MIF,MMP2,MYC,NR4A3,PTGS2,RBP1,RCAN1,RUNX2,SERPINE1,STAT1,TIMP1	302 (18)	S1-fibroblast
P38 MAPK		group	Activated	2714	5,01E-10	CD44,CDKN1A,COL3A1,CXCL1,CXCL2,CXCL8,CXCR4,GBP1,IL1B,IL6,INHBA,JUN,PLA2G7,PTGS2,S100A12,STAT1,TIMP1	94 (20)	Monocytes
P38 MAPK		group	Activated	3126	7,07E-10	ANXA5,ATF3,CCL2,CDKN1A,CEBPB,CXCL1,CXCL8,DIO2,EGR1,EGR2,F3,FN1,FOS,GBP1,GJA1,ICAM1,INHBA,MMP1,MMP3,NR4A3,PTGS2,TIMP1,TRIB1,VEGFA	174 (19)	S2-fibroblast
P38 MAPK		group	Activated	4888	3,15E-09	ATF3,CCL2,CCL8,CCN2,CCR7,CD1D,CD55,CD83,COL3A1,CXCL1,CXCL10,CXCL2,CXCL8,CXCL9,DUOX2,EGR1,ETS1,FAS,GBP1,ICAM1,IER3,IL1B,IL32,IL6,IRF7,JUN,MAP4K4,MIF,MMP1,MMP2,MMP3,MYC,PTGS2,RCAN1,STAT1,TIMP1,TNFSF10	323 (18)	FECR2-B cell
P38 MAPK		group	Activated	3896	7,92E-09	ANK1,CCL2,CCN2,CD1D,CD44,CD55,CD83,CD86,COL3A1,CXCL1,CXCL2,CXCL8,FABP4,FOS,GBP1,IER3,IL1B,IL32,MMP1,MMP2,MMP3,MYC,RUNX2,STAT1,TIMP1	167 (20)	Memory B cell
P38 MAPK		group	Activated	2923	4,96E-07	BBC3,CCL2,CCL5,CCR7,CD40,CD82,CD83,CDKN1A,COL3A1,CXCL1,CXCL10,CXCL8,FOS,GBP1,IER3,IL1B,IL32,JUN,MAP4K4,MMP1,MMP2,MMP3,NFAT5,STAT1,TIMP1,ZMAT3	187 (17)	CD4-T cell
P38 MAPK		group	Activated	2851	5,67E-06	CCL2,CCL5,CCL8,CCN2,COL3A1,CXCL1,EGR1,FN1,FOS,IER3,IRF7,MMP1,MMP2,MMP3	119 (16)	IgA-plasma cell
P38 MAPK		group	Activated	4109	9,69E-06	ANK1,BATF2,CCL2,CD44,CD55,COL3A1,CXCL1,CXCL11,CXCL8,CXCR4,DUOX2,FN1,FOS,GBP1,GJA1,IER3,IL1B,IL6,JUN,KDELR1,KDELR3,MAP4K4,MIF,MMP1,MMP2,MMP3,MUC5AC,MYC,RASA1,RCAN1,SERPINB5,STAT1,TIMP1,VEGFA,ZMAT3	351 (17)	Crypt CD
P38 MAPK		group	Activated	3116	1,29E-05	CCL2,CDKN1A,COL3A1,CXCL1,CXCL8,IER3,IL1B,KDELR1,KDELR3,MMP1,MMP2,MMP3,NR4A3,STAT1,TRIB1	110 (19)	IgG plasma cell
P38 MAPK		group	Activated	2758	1,76E-05	COL3A1,CXCL10,F3,GBP1,IER3,IL32,INHBA,RBP1,TIMP1	42 (10)	myfibroblast cell
P38 MAPK		group	Activated	2131	7,34E-05	ANXA5,BCL2L1,COL3A1,CXCL9,F3,FABP4,IL32,ITGAV,JUN,TIMP1,ZMAT3	81 (14)	pericyte cell
P38 MAPK		group	Activated	3946	0,000291	CCL2,CD46,CD55,CD82,CD83,CDKN1A,COL3A1,CXCL10,CXCL8,CYP4F3,DUOX2,F3,FOS,IER3,IL32,IRF6,IRF7,JUN,MIF,MMP1,MMP3,MYC,NR4A3,RASA1,RND3,SCNN1A,SERPINB5,TGFA,TIMP1,TNFSF10	383 (22)	Goblet
P38 MAPK		group	Activated	2,6	0,000342	CCL2,COL3A1,CXCL1,IER3,MMP2,STAT1,TIMP1	42 (13)	B cell
P38 MAPK		group	Activated	2449	0,000549	ADAM17,BBC3,CCL5,CD55,CTNNB1,CXCL8,CXCR4,DUOX2,EGR1,ICAM1,IER3,IL1B,IRF6,MIF,MMP1,MMP3,SERPINB5,STAT1,TIMP1	224 (18)	early enterocyte cell
P38 MAPK		group	Activated	3568	0,000667	ANXA5,BBC3,BCL2L1,CCNG2,CD40,CEBPB,COL3A1,CTNNB1,CXCL1,CXCL11,CXCR4,CYP4F3,DUOX2,GBP1,ICAM1,IER3,IL32,IRF7,ITGB4,JUN,LAMA3,MIF,MMP1,MMP2,MMP3,NFAT5,RCAN1,STAT1,TIMP1,VEGFA	353 (20)	Enterocyte
P38 MAPK		group	Activated	3797	0,00095	CCR7,CD55,CDKN1A,COL3A1,CXCL1,CXCL8,CXCR4,DUOX2,FADD,FOS,GOLGA2,ICAM1,IER3,IL1B,IL32,ITGAV,MAP4,MIF,MMP1,STAT1,TIMP1,TRIB1,ZMAT3	283 (21)	TA cell
P38 MAPK		group	Activated	2127	0,00153	CD55,CD83,GBP1,IL1B,NFKB1,NR4A3,STAT1,TIMP1	51 (7)	cCD2
P38 MAPK		group	Activated	2804	0,00285	ANXA5,CDKN1A,COL3A1,CXCL1,DDB2,FLNA,FOS,MMP1,MMP2,MMP3,TOP2A	134 (14)	activated T cell
P38 MAPK		group	Activated	2072	0,00629	ANXA5,CCL2,COL3A1,CXCL1,CXCL8,CXCR4,FOS,GBP1,IL1B,JUN,MIF,STAT1,TIMP1,VDR	121 (14)	activated B cell
Pde4		group	Inhibited	-2,19	0,0213	CCL2,CDH1,CDKN1A,CXCL5,KRT18		Goblet
PDGFB		complex	Activated	6253	1,54E-34	ATF3,BCL3,BHLHE40,CCL2,CCN1,CCNL1,CD44,CEBPB,CXCL8,DUSP1,DUSP5,DUSP6,EGR1,EGR2,EGR3,F3,FOS,FOSB,IER2,IER3,IL6,JUN,JUNB,LMNA,MCL1,MYC,NAMPT,NR4A1,NR4A2,NR4A3,PHLDA1,PLAU,PLK2,PPP1R15A,RGS1,RGS2,RHOB,SLC2A3,SOCS3,SRF,THBS1,TNFAIP3,ZFP36	276 (21)	S1-fibroblast
PDGFB		complex	Activated	5665	2,31E-32	ATF3,BHLHE40,CCL2,CCN1,CCNL1,CEBPB,CNN1,CXCL8,DUSP1,DUSP5,EGR1,EGR2,EGR3,F3,FOS,FOSB,GEM,JUNB,KLF10,LMNA,MCL1,NAMPT,NR4A1,NR4A2,NR4A3,PHLDA1,PIM1,PLAU,PPP1R15A,RGS1,RHOB,SLC2A3,SOCS3,TNFAIP3,TRIB1,ZFP36	153 (19)	S2-fibroblast
PDGFB		complex	Activated	4582	5,05E-18	CCL2,CCL8,CCN1,CCN2,DUSP5,EGR1,FOS,FOSB,IER3,JUNB,LMNA,MCL1,NAMPT,NR4A1,NR4A2,PHLDA1,PPP1R15A,SLC2A3,SOCS3,THBS1,ZFP36	119 (16)	IgA-plasma cell
PDGFB		complex	Activated	4897	6,87E-17	ATF3,CCL2,CCN1,CCND1,CCNL1,CEBPB,CXCL8,DAB2,DUSP1,DUSP5,EGR1,FOSB,IER3,IL6,MCL1,NAMPT,NR4A1,NR4A2,NR4A3,PHLDA1,PIM1,PLAU,PLK2,PPP1R15A,RHOB,SGK1,SOCS3,THBS1	228 (21)	S4-fibroblast
PDGFB		complex	Activated	4121	3,49E-16	CCND1,CCNL1,EGR1,EGR2,FOS,FOSB,JUNB,MCL1,NAMPT,NR4A1,NR4A2,PPP1R15A,SLC2A3,SOCS3,THBS1,TNFAIP3,ZFP36	48 (11)	Arterial endothelial cell
PDGFB		complex	Activated	4,16	7,80E-13	ATF3,ATP2B1,BCL3,BRAP,CCL2,CCL8,CCN1,CCN2,CXCL8,DUSP5,EGR1,FOSB,GPR183,IER3,IL1B,IL6,JUN,LMNA,MCL1,MYC,NAMPT,NR4A1,NR4A2,PHLDA1,PLAU,RGS1,SLC2A3,SYK,THBS1	265 (21)	FECR2-B cell
PDGFB		complex	Activated	2,93	1,33E-09	BHLHE40,CCL2,CCND1,CCNO,CD44,CXCL8,DUSP6,EDN1,EGR3,FOS,FOSB,GPR183,IER2,IER3,IL1B,IL6,JUN,KLF6,LIF,LMNA,MCL1,MYC,NAMPT,NR4A1,NR4A2,PPP1R15A,SLC2A3,THBS1	398 (21)	Crypt CD
PDGFB		complex	Activated	4422	2,06E-09	BHLHE40,CCL2,CCN1,CCND1,CCNL1,CXCL8,DUSP1,F3,FOS,GPR183,IER2,IER3,JUN,JUNB,LMNA,MYC,NR4A2,NR4A3,PHLDA1,RGS2,RHOB,RND3,SGK1,SOCS3,SRF,THBS1,ZFP36	366 (21)	Goblet
PDGFB		complex	Activated	3162	2,76E-09	CCN1,F3,IER3,MCL1,NAMPT,NR4A1,PHLDA1,RGS2,SOCS3,TNFAIP3		myfibroblast cell
PDGFB		complex	Activated	2496	9,10E-09	BHLHE40,CCL2,CXCL8,DUSP1,IER3,IL1B,JUNB,LMNA,NR4A1,NR4A2,NR4A3,SOCS3,TRIB1,ZFP36	65 (14)	IgG plasma cell
PDGFB		complex	Activated	2632	8,7E-08	CCND1,CCNO,CXCL8,DAB2,DUSP6,EDN1,FOS,GPR183,IER3,IL1B,KLF6,LMNA,MCL1,NR4A1,NR4A2,PHLDA1,RGS1,SLC2A3,TNFAIP3,TOB1,TRIB1	287 (20)	TA cell
PDGFB		complex	Activated	3047	4,22E-05	BHLHE40,CCND1,CXCL8,EDN1,EGR1,FOSB,IER3,IL1B,LMNA,MCL1,NR4A1,RHOB,SGK1,SOCS3	191 (21)	early enterocyte cell
PDGFB		complex	Activated	2,11	4,75E-05	CCN1,CNN1,F3,FOSB,JUN,RHOB,TNFAIP3,ZFP36		pericyte cell
PDGFB		complex	Activated	2091	0,0265	BHLHE40,CEBPB,DAB2,DBNDD1,DUSP1,DUSP6,FOSB,IER2,IER3,JUN,JUNB,KLHL21,PHLDA1,THBS1		Enterocyte
PF4		cytokine	Activated	2401	2,68E-06	CCL4,CXCL3,CXCL8,IL1B,IL6,SPHK1	78 (18)	Monocytes
PF4		cytokine	Activated	2018	0,000337	CCL2,CCL4,CXCL3,CXCL8,IL6,SPHK1,THBD	225 (16)	S1-fibroblast
PF4		cytokine	Activated	2,41	0,000597	CCL2,CD1C,CD83,CD86,CXCL8,IL1B	139 (16)	Memory B cell
PF4		cytokine	Activated	2214	0,000849	CCL2,CD1A,CD1C,CD83,CXCL3,CXCL8,IL1B,IL6	283 (18)	FECR2-B cell
PF4		cytokine	Activated	2208	0,0131	CCL2,CCL3,CD83,CXCL8,IL1B		CD4-T cell
PGR		ligand-dependent nuclear receptor	Activated	2711	8,64E-20	ABCG2,AKR1C3,AMD1,AREG,CCND1,CD59,CDC42BPA,CDKN1A,CXCL8,DDX21,DDX60,DPYSL2,DST,DYNLL1,EZR,F3,FKBP5,FOS,G6PC,GLUL,GPR160,GSTM3,HBEGF,HES1,HPCAL1,HSD11B2,ID1,IER3,IFI27,IFI35,IFI44,IFI44L,IFIT1,IFIT2,IFIT3,IRF7,ISG15,ITGA6,KLF4,KRT18,MUC1,MX1,MX2,MYC,NDRG1,NET1,NFKBIA,OAS1,OAS2,PCNA,PDLIM1,RASSF2,RSAD2,S100A8,S100P,SGK1,SLC9A3R1,TSC22D3,UGCG,XAF1	241 (14)	Goblet
PGR		ligand-dependent nuclear receptor	Activated	2561	1,61E-16	AKAP13,BTG1,CCL8,DDX60,DYNLL1,EZR,FN1,FOS,G6PC,HBEGF,ID1,IER3,IFI16,IFI27,IFI35,IFI44,IFI44L,IRF7,ISG15,KLF4,MUC1,MX1,NFKBIA,OAS1,S100A8,VCAN,XAF1	92 (14)	IgA-plasma cell
PGR		ligand-dependent nuclear receptor	Activated	2514	1,39E-13	ATP1B1,DPYSL2,HES1,IFI35,IFI44,IFI44L,ISG15,MX1,OAS2,OAS3,RSAD2,S100A8,SGK1,XAF1	17 (3)	macrophage cell
PGR		ligand-dependent nuclear receptor	Activated	2553	3,34E-11	AKR1C3,BCL2L1,BIRC3,BTG1,CAPN2,CCND3,CEBPB,CKAP4,DPYSL2,DST,EIF1AX,ESRRA,EZR,G6PC,GBP1,GPR160,GSTM3,HSD11B2,ICAM1,ID1,IER3,IFI44,IFI44L,IFIT1,IFIT3,IRF7,ISG15,ITGA6,ITGB1,ITGB4,MUC1,MX1,NEDD9,NET1,NFKBIA,OAS1,OAS2,OAS3,OASL,PTP4A1,RAB9A,RSAD2,S100A8,SLC9A3R1,SNTB2,UGCG,XAF1,ZEB1	283 (12)	Enterocyte
PGR		ligand-dependent nuclear receptor	Activated	2335	0,000139	BIRC3,BTG1,CAPN2,CDKN1A,DPYSL2,FOS,GLUL,IFI16,IFI44L,ITGB1,PCNA,PPIF,TSC22D3,XAF1	98 (8)	activated T cell
PGR		ligand-dependent nuclear receptor	Inhibited	-2137	0,000376	ABCG2,AKR1C3,GAS6,HES1,IFI27,IFI44L,IL1R1,KLF4,NET1,PDLIM1,TSC22D3	Venous endothelial
PI3K		group	Activated	2,92	2,64E-10	AKR1B10,BIRC3,CAT,CCL2,CDH1,CDX2,CXCL1,CXCL11,CXCL8,CXCR4,DDIT3,DEFB1,FASN,FOS,FTH1,HIF1A,HK1,IL1B,IL6,ITGA6,ITGB1,KLF2,MMP2,MMP3,MYC,NOS2,PKM,SKIL,SREBF1,TGM2,THBS1,TXNIP,VEGFA,XIAP	351 (20)	Crypt CD
PI3K		complex	Activated	2921	9,69E-05	ABCC4,CCL3,COL1A1,CXCL8,DAPP1,HIF1A,IGF1R,IL1B,ITGB1,LCN2,NR4A2,RGS2,SKIL	212 (18)	CD4-T cell
PI3K		group	Activated	2411	0,0008	CXCL8,CXCR4,FTH1,HIF1A,IFIT1,IL1B,ITGA6,ITGB1,MMP3,NOS2,PKM,SOX4,TGM2,TXNIP	151 (15)	early enterocyte cell
PI3K		complex	Activated	2586	0,0031	CCND1,CXCL8,HIF1A,IFIT1,IGFBP2,IL1B,ITGB1,LCN2,MCL1,MUC4	206 (21)	early enterocyte cell
PI3K (complex)		complex	Activated	3078	9,52E-08	CCL4,CEBPB,COL1A1,CXCL8,HIF1A,IFIT1,IL6,LCN2,MCL1,MUC4,MYC,NR4A2,PTGS2,RGS2,TNFAIP3,TREM1,UGCG	255 (17)	S1-fibroblast
PI3K (complex)		complex	Activated	2578	2,27E-06	CCL3,CCND1,CEBPB,COL1A1,CXCL8,DAPP1,DLL4,HIF1A,IL6,MCL1,NR4A2,PTGS2,PTPN12,TNFSF10,TREM1	202 (18)	S4-fibroblast
PI3K (complex)		complex	Activated	2575	3,29E-05	CCNT1,CFLAR,COL1A1,CXCL8,ETS1,HIF1A,HIF1AN,IL1B,IL6,LCN2,MCL1,MYC,NR4A2,PRDM1,PTGS2,TNFSF10,UGCG	228 (20)	FECR2-B cell
PI3K (complex)		complex	Activated	2397	0,00039	CCND1,CXCL8,GCG,HIF1A,IFIT1,IGFBP2,IL1B,ITGB1,LCN2,MCL1,MUC4,NR4A2,SKIL,TNFAIP3	224 (18)	TA cell
PI3K (family)		group	Activated	2295	5,06E-10	CCL2,CXCL12,CXCL8,DDIT4,FOS,FOXO3,FTH1,HIF1A,HSPA5,IFIT1,IL6,ISG15,KLF2,MMP2,MYC,PKM,PTGS2,SERPINE1,SNAI2,SOX4,TGM2,THBS1,TNC,TXNIP	296 (19)	S1-fibroblast
PI3K (family)		group	Activated	2464	0,000341	AKR1B10,CAT,CXCL1,CXCL8,CXCR4,DEFB1,FASN,FOS,FTH1,HIF1A,HSPA5,IFIT1,IL1B,ITGB1,KLF2,PKM,SKIL,TXNIP	313 (20)	TA cell
Pkc		group	Activated	2019	0,0154	APP,CTSB,CXCL8,GADD45B,IL1B,IRF6,LIPA,OVOL1		early enterocyte cell
PLA2R1		transmembrane receptor	Activated	2,63	0,000434	ACSL3,ACSL4,MGST1,NDUFA5,SOD2,SQOR,TGM2		S1-fibroblast
PLA2R1	-0,181	transmembrane receptor	Activated	2,36	0,000805	ALDH2,ATP5F1B,BDH2,DPYSL2,MGST1,SOD2,SQOR,TGM2,UQCRFS1		Goblet
PLAUR	0,024	transmembrane receptor	Activated	2216	0,000321	CCL2,CTSB,ITGA6,PLAU,PLAUR,VIM		FECR2-B cell
PLAUR	0,717	transmembrane receptor	Activated	2,22	0,000357	CTSB,ITGA6,ITGB1,PLAUR,VIM	43 (3)	early enterocyte cell
PPARA		ligand-dependent nuclear receptor	Activated	2008	0,000162	ACAA1,APOC3,AQP3,C3,CDKN2A,FABP1,G6PC,HMGCS2,IGFBP2,MT-CO2,PDK4,PRDM16,SCARB1,SLC10A2,VEGFA,VNN1		Enterocyte
PPARD		ligand-dependent nuclear receptor	Activated	2881	1,37E-09	ANGPTL4,CEBPB,CXCL2,CXCL3,CXCL8,EGR1,FABP1,FLT1,IL6,NR4A1,NR4A2,NR4A3,PDK4,PTGS2,TNFAIP3	220 (13)	S1-fibroblast
PPARD		ligand-dependent nuclear receptor	Activated	2887	0,000078	CXCL1,CXCL2,CXCL3,CXCL8,EGR1,IL6,ILK,NR4A1,NR4A2,PTEN,PTGS2,RASGRP1	213 (14)	FECR2-B cell
PPARD		ligand-dependent nuclear receptor	Activated	2	0,000242	EGR1,IGFBP2,NR4A1,NR4A2,TNFAIP3	30 (4)	Arterial endothelial cell
PPARD		ligand-dependent nuclear receptor	Activated	2586	0,00114	CXCL3,CXCL8,EGR1,FABP1,IGFBP2,NR4A1,PLIN2,YWHAE	96 (5)	early enterocyte cell
PPARD		ligand-dependent nuclear receptor	Activated	2242	0,00249	ANGPTL4,BCL2L1,CEBPB,CXCL1,CXCL3,FABP1,IGFBP2,PDK4,PNPLA2,VEGFA,YWHAE	190 (9)	Enterocyte
PRL		cytokine	Activated	5233	1,77E-18	ADAR,BST2,CMPK2,CTSB,CXCL10,CXCL9,DDX58,DTX3L,EPSTI1,IFI35,IFI44L,IFI6,IFIH1,IFIT3,IFITM1,IRF7,IRF9,ISG15,JUN,KRT19,LY6E,MYC,OAS2,OAS3,PARP12,PARP14,PNPT1,PPM1K,SAMD9,SAMD9L,SAMHD1,SP110,STAT2,TDRD7,TMEM140,TRIM14,XAF1	87 (4)	FECR2-B cell
PRL		cytokine	Inhibited	-3434	1,47E-14	IFI35,IFI44,IFI44L,IFI6,IFITM1,ISG15,JUN,LY6E,OAS2,OAS3,RSAD2,XAF1	14 (3)	macrophage cell
PRL		cytokine	Inhibited	-3615	1,51E-13	CMPK2,EIF2AK2,EPSTI1,FOS,HERC6,IFI35,IFI44,IFI44L,IFI6,IFITM1,IRF7,ISG15,LY6E,OAS1,SHFL,SP110,USP18,XAF1	44 (5)	IgA-plasma cell
PRL		cytokine	Activated	2866	3,06E-08	ADAR,CDKN1A,CTSB,CXCL10,DDX60L,EIF2AK2,EPSTI1,FOS,IRF9,JUN,OAS3,PARP12,PARP14,PPM1K,SAMD9,SAMD9L,SP100,SP110,XAF1,ZCCHC2	214 (16)	CD4-T cell
PRL		cytokine	Activated	2685	2,23E-06	BST2,DDX60L,EIF2AK2,EPSTI1,FOS,IFI44L,IFITM1,IRF9,LY6E,MYC,OAS3,PARP14,SAMD9L,TMEM140,XAF1	76 (6)	Memory B cell
PRL		cytokine	Inhibited	-2157	0,00178	CD69,CDKN1A,EIF2AK2,FOS,IFI44L,IFI6,IL2RA,XAF1	98 (13)	activated T cell
PTAFR		G-protein coupled receptor	Activated	2,61	9,4E-06	CXCL8,EGFR,IL6,MMP2,MYC,PTGS2,VIM	265 (17)	S1-fibroblast
PTAFR		G-protein coupled receptor	Activated	2223	0,00106	CXCL8,IL6,MMP2,PTGS2,VIM	269 (20)	S4-fibroblast
RARA		ligand-dependent nuclear receptor	Activated	4025	6,62E-08	APOA1,ARPC5L,ASPM,BIRC5,CCNA2,CDKN1A,CDKN3,CENPA,CENPF,CENPM,CENPN,CENPU,H4C3,HELLS,IFI44L,KNL1,LGALS1,SESN1,SMC4,UBE2T,XBP1		activated T cell
RARA		ligand-dependent nuclear receptor	Inhibited	-2159	5,27E-06	ABLIM1,APOA1,BAZ2A,CD14,CD1A,CD7,CDKN1B,CLN8,CRABP2,CSF3,CTSS,CXCL8,DNAJC21,FLCN,HLA-B,HLA-C,HLA-G,IFI44L,IL16,LGALS1,MYC,NCOA3,NEDD9,PHLDB1,RARRES1,RGS3,SAMD9,SAMHD1,SELL,SETD2,SIPA1L1,SP110,TAPBP,UBL3,XBP1,ZNF24		FECR2-B cell
RARA		ligand-dependent nuclear receptor	Inhibited	-2998	0,00025	ABLIM1,APOA1,CCND1,CD24,CDK1,CDKN1A,CEACAM5,CEACAM6,CTSS,CXCL5,CXCL8,GSK3A,HLA-B,HLA-C,HLA-G,IL16,LGALS1,MAOB,MAPK1,METTL7A,NEDD9,PTTG1,RARRES1,SELL,SLC7A11,TAPBP,TFF1,UBL3,XBP1		TA cell
RARA		ligand-dependent nuclear receptor	Inhibited	-2138	0,000305	ADAM17,APOA1,APOC3,APOM,CA12,CCNC,CCND1,CD24,CD9,CEACAM5,CEACAM6,CTSS,CXCL5,CXCL8,FLCN,H4C3,HLA-B,HLA-C,HLA-G,MALL,RARRES1,SLC25A36,TAPBP	131 (7)	early enterocyte cell
RARB		ligand-dependent nuclear receptor	Activated	2138	2,73E-05	CDKN2A,IFIT1,IFITM1,RPL15,SAA1,SLC26A3,SSR4,STAT1	25 (2)	early enterocyte cell
Rb		group	Inhibited	-2449	7,92E-09	CDT1,DHFR,E2F1,FOXM1,MCM4,MMP3,MYBL2,PLK1,TYMS		activated T cell
SPP1		cytokine	Activated	2185	4,34E-06	CCL2,CCL4,CD44,CDC20,CXCL12,DSP,FN1,GPX4,HAS2,JUN,MMP2,PLAU,SELENOW,SNAI2,VIM	314 (21)	S1-fibroblast
STAT5a/b		group	Activated	2425	2,61E-05	CCND1,CD69,CDKN1A,EMP1,MCL1,SLC2A3		Arterial endothelial cell
STAT5a/b		group	Activated	2164	3,95E-05	CCND1,CD69,CDKN1A,CDKN2C,EMP1,FCMR,IDI1,MCL1,NETO2,PDE4B,PROX1,SLC2A3		TA cell
STAT5a/b		group	Activated	3138	7,22E-05	AHR,CDKN1A,EMP1,EPHA4,MCL1,MMD,MYC,PDE4B,RBP1,SLC2A3		S1-fibroblast
STAT5a/b		group	Activated	2213	0,00328	CDKN1A,EMP1,MCL1,PDE4B,PIM1,SLC2A3		S2-fibroblast
TCR		complex	Activated	2965	2,23E-28	ADM,ALDOA,APOA4,APOC3,APOE,ATP5F1B,ATP5PB,BCL2L11,BSG,CD200,CS,CXCL10,CXCL8,ENO1,FBL,FOS,GNPDA1,HADH,HERC5,HSPA9,HSPD1,ID3,IDH2,IFI44,IFI44L,IFI6,IFIH1,IFIT1,IFIT2,IFIT3,IRF7,ISG15,ISG20,JUN,LDHB,LPIN2,MAF,MX1,MX2,MYC,NDUFA10,NFKBIA,NME1,OAS1,ODC1,PA2G4,PGAM1,PGK1,PHB,PRDX6,RPL10A,RPL15,RPL17,RPL18A,RPL22,RPL23A,RPL3,RPL4,RPL5,RPL6,RPL7,RPL9,RPLP0,RPS13,RPS15,RPS16,RPS17,RPS2,RPS23,RPS3,RPS3A,RPS…	337 (18)	Goblet
TCR		complex	Activated	2718	6,42E-25	ADM,ALDOA,APOA4,APOC3,APOD,APOE,BCL3,CTSB,CXCL8,ENO1,FOS,GRIA3,GZMB,HERC5,HIF1A,ID3,IFI44,IFI44L,IFI6,IFIT1,IFIT2,IFIT3,IL7R,IRF7,ISG15,JUN,MX1,MX2,MYC,NFKB2,NFKBIA,NR3C1,NR4A1,OAS1,ODC1,PIK3R1,RPL17,RPL23A,RPL30,RPL31,RPL38,RPL5,RPLP0,RPS15,RPS2,RPS23,RPS3A,RPS4X,RSAD2,SELL,SLC25A3,SLC2A3,SOCS3,STAT1,TLR7,TNFAIP3,TNFRSF12A,UBA52,UQCRC1	235 (16)	S1-fibroblast
TCR		complex	Activated	3214	3,34E-23	ABLIM1,APOE,BCL3,BIRC3,CCR7,CFLAR,CTSB,CXCL10,CXCL13,CXCL8,CXCL9,DDX58,GBP4,HIF1A,ID3,IDH2,IFI44L,IFI6,IFIH1,IFIT3,IFNAR1,IL16,IRF7,ISG15,ISG20,JUN,LPIN2,MAP3K8,MYC,NFKB2,NR3C1,NR4A1,P2RX7,PMAIP1,PRELID1,PTPRC,REL,RPL10A,RPL15,RPL17,RPL18A,RPL22,RPL23A,RPL3,RPL31,RPL38,RPL4,RPL5,RPL6,RPL7,RPLP0,RPS13,RPS15,RPS16,RPS17,RPS2,RPS23,RPS3,RPS3A,RPS4X,SDHA,SELL,SIAH2,SLAMF1,SLC2A3,SOCS1,SPRY1,STAT1,TRA…	358 (20)	FECR2-B cell
TCR		complex	Activated	4044	4,07E-19	ALDOA,APOA4,APOC3,CTSB,CXCL13,CXCL8,CXCR4,CYTIP,ENO1,HADH,HIF1A,IDH2,IFI6,IFIT1,LDHB,LIPA,MX1,NR4A1,NRP1,ODC1,PA2G4,PGAM1,PGK1,PMAIP1,RPL10A,RPL15,RPL17,RPL18A,RPL22,RPL23A,RPL3,RPL38,RPL6,RPL7,RPL9,RPLP0,RPS13,RPS15,RPS16,RPS17,RPS2,RPS23,RPS3,RPS3A,RPS4X,RPSA,SDCBP,SOCS3,STAT1,TNFSF13B,UBA52	145 (7)	early enterocyte cell
TCR		complex	Activated	2299	1,28E-14	ADM,ALDOA,APOA4,APOC3,APOD,APOE,CTSB,CXCL8,FOS,HIF1A,IFI44L,IFI6,IFIT1,IL7R,ISG15,KCNK5,MAP3K8,MX1,NFKBIA,NR4A1,PIM1,PRELID1,RPL15,RPL18A,RPL3,RPLP0,RPS2,RPS3,SLC2A3,SOCS3,SPRY1,TLE3,TNFAIP3,TNFRSF12A,TPI1,VDAC3	169 (16)	S2-fibroblast
TCR		complex	Inhibited	-2589	2,94E-14	APOA4,APOC3,APOE,CXCL8,ELL2,GBP4,IFI6,ITGB7,NR4A1,PRELID1,RPL10A,RPL15,RPL17,RPL22,RPL23A,RPL3,RPL30,RPL31,RPL38,RPL4,RPL5,RPL6,RPL9,RPS16,RPS17,RPS2,RPS23,RPS3,RPS4X,SOCS3,STAT1		IgG plasma cell
TCR		complex	Activated	3039	3,37E-14	ALDOA,APOA4,APOC3,APOD,BCL2A1,BIRC3,CCL3,CTSB,CXCL13,CXCL8,ELL2,HIF1A,IFI6,IL7R,NR4A1,PGAM1,PIM1,PMAIP1,PRELID1,RPL15,RPL17,RPL22,RPL23A,RPL30,RPL31,RPL38,RPL4,RPL5,RPL7,RPL9,RPLP0,RPS17,RPS2,RPS23,RPS4X,SDCBP,SOCS3,SPRY1,STAT1,TNFRSF12A,TNIP3,TPI1,UBA52,UQCRC1	180 (11)	S4-fibroblast
TCR		complex	Activated	2414	3,94E-14	ABLIM1,APOC3,APOE,ATP5F1B,ATP5PD,BCL2L1,BIRC3,CD8B,CTSB,CXCL11,CXCL13,CXCR4,ECH1,GBP4,GLUD1,HADH,HSPD1,ID3,IFI44,IFI44L,IFI6,IFIH1,IFIT1,IFIT3,IRF7,ISG15,ISG20,JUN,LAMP1,LIPA,MAF,MX1,NFKBIA,OAS1,OASL,PGAM1,PHB,PIK3CD,PIK3R3,PRELID1,RPL10A,RPL22,RPL23A,RPL3,RPL30,RPL31,RPL6,RPL7,RPS15,RPS16,RPS17,RPS2,RPS23,RPS3A,RPS4X,RSAD2,SDCBP,SLAMF1,STAT1,TLE3,TLR4,TNFRSF12A,TNFSF13B,UBA52	375 (16)	Enterocyte
TCR		complex	Activated	2215	3,62E-12	ABLIM1,APOA4,APOE,ATP5F1B,ATP5PD,CCR7,CD6,CD69,CD8B,CXCL8,CXCR4,ECH1,ENO1,FOS,GBP4,HIF1A,IFIT1,IL16,ISG20,KCNK5,LBR,LDHB,NME1,NR4A1,ODC1,PDE3B,RPL10A,RPL15,RPL17,RPL18A,RPL22,RPL23A,RPL30,RPL31,RPL5,RPL7,RPL9,RPS16,RPS17,RPS23,RPS3,RPS3A,RPS4X,SDCBP,SELL,SLC2A3,STAT1,STAT5A,TNFAIP3	240 (16)	TA cell
TGFB1		growth factor	Activated	4994	2,00E-23	ANGPTL4,ASPN,BCL3,BGN,BHLHE40,CADM1,CCL11,CCL2,CD44,CDC20,CDC42SE1,CDH11,CDKN1A,CITED2,COL18A1,COL1A1,COL1A2,COL3A1,COL7A1,CXCL8,F3,FAP,FLT1,FN1,FOS,HAS2,ID1,IER3,IGF1,IGFBP5,IL13RA2,IL6,ITGA5,ITGAV,JUN,JUNB,JUND,KLF4,MMP2,MYC,NFKBIA,PDLIM4,PLAU,PLAUR,PLOD2,POSTN,PRKCA,PTGS2,PTHLH,RHOB,S100A4,SERPINE1,SERPINH1,SFRP1,SLC39A8,SNAI2,SOX4,SPHK1,SPOCK1,SRF,STAT3,TAGLN,TGM2,THBS1,TIMP1,TIMP3,TNC,TNFRSF…	266 (21)	S1-fibroblast
TGFB1	0,589	growth factor	Activated	3388	3,83E-18	ALOX5,BGN,BMP1,CADM1,CCL2,CD46,CDKN2C,CHI3L1,CITED2,CKS1B,COL18A1,COL1A1,COL1A2,COL3A1,COL6A3,COL7A1,CRIP2,CXCL8,DAAM1,FAP,GLI1,HEY1,IER3,IGF1,IGFBP3,IGFBP5,IL11,IL13RA2,IL6,ITGA2,ITGA3,ITGA5,KLF4,LAMC2,MAPKAPK2,MMP1,MMP2,MMP3,MXD3,PDGFA,PLAU,PLOD2,POLD1,PRSS3,PTGS2,PTHLH,RAB31,RHOB,SERPINE1,SERPINH1,SLC39A8,SOX4,SPHK1,TAGLN,TGFB1,TGFBI,THBS1,TIMP1,TNC,TNFRSF12A,TUBA1A,TWIST1,TWIST2,VIM,WNT5A	279 (23)	S4-fibroblast
TGFB1		growth factor	Activated	2392	1,37E-13	ASPM,BHLHE40,BIRC5,BUB1B,CCNA2,CCR6,CDKN1A,CDKN2C,CDKN3,CDT1,CENPA,CENPE,CENPF,CITED2,CKS1B,CKS2,COL1A1,COL1A2,COL3A1,E2F1,FOS,FURIN,IFNG,ITGB1,JUNB,MKI67,MMP1,MMP2,MMP3,MXD3,MYBL2,RAD51AP1,S100A4,SOX4,TOP2A,TYMP,VIM,ZFP36,ZWINT	154 (17)	activated T cell
TGFB1		growth factor	Activated	3435	5,79E-11	ABL1,CCL2,CCL5,CCN2,CCND2,CDKN1B,CDKN3,CITED2,COL1A1,COL1A2,COL3A1,COL6A3,FN1,FOS,HBEGF,ID1,IER3,IGFBP3,IGFBP5,JUNB,KLF4,MMP1,MMP2,MMP3,NFKBIA,PTP4A3,SPARC,THBS1,TYMP,VCAN,ZFP36	127 (22)	IgA-plasma cell
TGFB1		growth factor	Activated	3899	1,84E-10	BAX,BCL2L1,BMP1,CDH11,COL1A1,COL1A2,COL3A1,COL6A3,ELK3,ENG,F3,IGFBP3,ITGA1,ITGAV,JAG1,JUN,PDGFA,PLOD2,POSTN,RAB31,RHOB,SPARC,TGFBI,TIMP1,TNC,TUBA1A,ZFP36	53 (10)	pericyte cell
TGFB1		growth factor	Activated	3787	1,65E-09	ARHGAP27,BGN,BHLHE40,CCL2,CCND2,CCNE2,CD44,CDH1,CITED2,CKS1B,CLDN4,CLEC2D,COL18A1,COL1A1,COL1A2,COL2A1,COL3A1,COL6A3,CRIP2,CXCL8,CXCR4,DDB1,EDN1,ENG,FASN,FGF2,FN1,FOS,HBEGF,IER3,IL6,ITGA6,ITGB1,JAG1,JUN,JUND,KLF4,KRT7,LAMC2,MAPK3,MET,MKI67,MLXIP,MLXIPL,MMP1,MMP2,MMP3,MSMB,MST1R,MXD3,MYC,NEDD9,NET1,PLAUR,PMEPA1,PRKCA,S100A4,SCD,SERPINA1,SERPINB5,SLC39A8,SPARC,STAT3,TGFBI,TGIF1,TGM2,THBS1,TIMP1,TIM…	344 (20)	Crypt CD
TGFB1		growth factor	Activated	2955	4,44E-09	ARHGAP24,BCL3,BGN,CCL2,CCL5,CCND3,CCR6,CCR7,CD40,CDC42SE1,CDKN1A,CDKN1B,CHI3L1,CITED2,COL18A1,COL1A1,COL1A2,COL3A1,COL6A3,CXCL8,ENG,FOS,FOXO1,IER3,IGFBP5,ITGA4,ITGB1,ITGB2,JUN,JUNB,MAPK1,MAPKAPK2,MMP1,MMP2,MMP3,NFAT5,NFKBIA,PLAU,PMEPA1,RAB31,SPARC,STAT3,TAGLN,TIMP1,TRIM33,TYMP,VASP,VIM,ZEB2,ZFP36	200 (21)	CD4-T cell
TGFB1		growth factor	Activated	2005	2,53E-08	CD44,CDKN1A,CITED2,COL3A1,CXCL8,CXCR4,DOCK4,HBEGF,IGF1,IL6,JUN,JUNB,NFKBIA,PLAUR,PTGS2,SCARB1,SLC39A8,SPARC,SPHK1,TIMP1,TYMP,VCAN,VIM	84 (19)	Monocytes
TGFB1		growth factor	Activated	4314	2,81E-07	ACTA2,ARHGEF2,BCL2L11,BGN,BHLHE40,CCL11,CCL2,CCND2,CD46,CD59,CDH1,CDK4,CDKN1A,CDKN2B,CDKN3,CITED2,CLDN4,COL18A1,COL3A1,COL6A3,CRIP2,CXCL8,DDB1,ENG,ENPP1,EPHB2,F3,FOS,FURIN,HAS3,HBEGF,ID1,IER3,IGFBP5,ITGA6,JUN,JUNB,KLF4,KRT7,MAPK3,MLXIP,MLXIPL,MMP1,MMP3,MYC,NET1,NFKBIA,PDGFA,PDLIM4,PMEPA1,PRKCA,RHOB,SCD,SERPINA1,SERPINB5,SOX4,SPARC,SRF,TAGLN,TBX3,TGFA,TGFBI,TGM2,THBS1,TIMP1,VIM,ZFP36,ZFYVE9	339 (20)	Goblet
TGFB1		growth factor	Activated	4013	5,24E-07	ACTA2,BAX,BCL3,BGN,CAPN15,CCL2,CCN2,CCR7,CD59,CDKN1B,CHI3L1,COL18A1,COL1A1,COL1A2,COL3A1,COL6A3,CXCL8,DDB1,EGLN1,FAS,FOXO1,IER3,IGFBP3,IGFBP5,IL11,IL6,ILK,ITGA4,ITGA6,JUN,MAPKAPK2,MMP1,MMP2,MMP3,MYC,NEDD9,PLAU,PLAUR,PTGS2,PTPRK,PXN,SDC1,SERPINA1,SMAD2,SPARC,TAGLN,TGFBI,TGFBR2,TGIF1,TGM2,THBS1,TIMP1,TIMP3,TNC,TPM1,TRIM33,TYMP,VIM,ZEB2	267 (20)	FECR2-B cell
TGFB1		growth factor	Activated	2091	3,65E-06	BHLHE40,CADM1,CCL2,CCND2,CCNE2,CD59,CDKN1A,CITED2,COL1A1,COL1A2,COL3A1,CXCL8,IER3,IGFBP5,JUNB,MAPKAPK2,MMP1,MMP2,MMP3,MYBL1,NEDD9,PECAM1,PTP4A3,TYMP,VIM,ZFP36	95 (15)	IgG plasma cell
TGFB1		growth factor	Activated	2858	6,69E-06	ALOX5,ANGPTL4,AOPEP,BARD1,BAX,BCL2L1,BGN,BHLHE40,CCND3,CD40,CDH1,CHI3L1,CLDN4,COL1A1,COL1A2,COL3A1,COL6A3,CTNNB1,CXCR4,ENG,HOOK1,ID1,IER3,IL11,ITGA2,ITGA5,ITGA6,ITGB1,JUN,JUNB,JUND,LASP1,MAPKAPK2,MMP1,MMP2,MMP3,NCAPD2,NEDD9,NET1,NFAT5,NFKBIA,PIK3CD,PINK1,PLOD2,PMEPA1,PTP4A3,PTPRK,S100A4,SCARB1,SCD,SERPINA1,SLC3A2,SMAD3,STAT3,TGFBI,TGM2,THBS1,TIMP1,TNFRSF12A,TPM1,TSPAN7,VEGFA,VIM,XYLT1,ZEB1,ZEB2	364 (20)	Enterocyte
TGFB1		growth factor	Activated	3667	1,07E-05	BGN,COL1A1,COL1A2,COL3A1,COL6A3,F3,IER3,SERPINH1,TGFBR1,TIMP1,TNC,VCAN,VIM,WNT5A	41 (10)	myfibroblast cell
TGFB1		growth factor	Activated	2534	0,000056	CCL5,CCND3,CDKN1A,CRIP2,ENG,FBN1,FOS,HBEGF,IGFBP3,JUNB,KDR,PTPRK,RAB31,S100A4,THBS1,ZFP36	66 (17)	Arterial endothelial cell
TGFB1		growth factor	Activated	2969	0,000183	CCL2,CCN2,CD44,CD86,CLEC2D,COL1A1,COL1A2,COL3A1,COL6A3,CXCL8,DDB1,DZIP3,FOS,IER3,ITGA4,MKI67,MMP1,MMP2,MMP3,MYC,RAB31,SPARC,TAGLN,TGFBI,TIMP1,TNC,TYMP,VIM,XPC,ZEB1,ZFP36	148 (17)	Memory B cell
TGFB1		growth factor	Activated	3185	0,000226	CCNB2,CCND2,CCR7,CDK1,CDKN1A,CDKN2C,CITED2,CKS1B,CKS2,CLEC2D,COL1A2,COL3A1,COL6A3,CXCL8,CXCR4,DDB1,EDN1,FASN,FOS,FZD8,IER3,IGFBP3,IGFBP5,ITGAV,ITGB1,JUND,LTBP1,MAPK1,MAPKAPK2,MLXIP,MLXIPL,MMP1,NEDD9,NET1,PLAUR,PMEPA1,PRSS3,SCD,SDC1,SERPINA1,STAT3,TGFBI,TIMP1,TIMP3,TPM1,TYMP	292 (22)	TA cell
TGFB1		growth factor	Activated	2678	0,000991	BAX,BHLHE40,CAPN15,CCL5,CCND2,CKS2,CTNNB1,CXCL8,CXCR4,EDN1,ELK3,IER3,IGFBP5,ITGA2,ITGA6,ITGB1,MLXIP,MMP1,MMP3,NRP1,PLAUR,PMEPA1,RHOB,S100A4,SERPINA1,SERPINB5,SLC39A8,SOX4,STAT3,TGFB1I1,TGM2,TIMP1,TPM1,VIM	197 (20)	early enterocyte cell
TGFB1		growth factor	Activated	2756	0,00106	BCL2L11,BIRC5,CCL2,CLEC2D,COL3A1,IER3,IGFBP5,MMP2,TIMP1,VIM	29 (10)	B cell
TGFB2		growth factor	Activated	2,6	1,35E-05	COL1A1,COL6A2,EGR1,FN1,FOS,MMP2,PLOD2,SERPINE1,TIMP2	216 (13)	S1-fibroblast
TGFB2		growth factor	Activated	2183	0,00209	COL1A1,COL4A1,COL6A2,FN1,FOS,HSPG2,KCNQ1OT1,MMP2,SCD	161 (7)	Crypt CD
TGFB2		growth factor	Activated	2433	0,00792	ACTA2,CD59,COL1A1,COL6A2,EGR1,MMP2,TGFBR2	189 (10)	FECR2-B cell
TGFB3		growth factor	Activated	2219	0,00262	CD46,CD59,ENG,SCD,SOX9		Goblet
TLR1		transmembrane receptor	Activated	2,19	0,00402	CXCL8,IL15,IL15RA,IL1B,IL6	323 (19)	FECR2-B cell
TLR2		transmembrane receptor	Activated	2031	0,000144	CXCL8,CYP27B1,IL1B,IL6,PTGS2,SLC7A11,SOCS3	62 (16)	Monocytes
TLR2		transmembrane receptor	Activated	3083	0,000165	ATF3,CCL2,CXCL8,GJA1,ICAM1,IL15RA,KLF2,NR1H4,PTGS2,SOCS3	142 (17)	S2-fibroblast
TLR2		transmembrane receptor	Activated	2661	0,000419	APOBEC3G,ATF3,CCL2,CXCL8,GJA1,ICAM1,IL6,KLF2,NR1H4,PTGS2,SLC7A11,SOCS3	245 (17)	S1-fibroblast
TLR2		transmembrane receptor	Activated	2614	0,00556	ATF3,CCL2,CD1A,CD1C,CXCL10,CXCL8,ICAM1,IL15,IL15RA,IL1B,IL6,KLF2,PTGS2	246 (16)	FECR2-B cell
TLR2		transmembrane receptor	Activated	2213	0,0104	CCL2,CD1C,CD40LG,CD86,CXCL8,IL1B,SIN3A,SOCS3		Memory B cell
TLR3		transmembrane receptor	Activated	2415	1,39E-07	C3,CFLAR,CXCL10,CXCL8,DDX58,GBP4,IFI44L,IFI6,IFIH1,IFIT3,IFNAR1,IL15,IL1B,IL6,IRF7,ISG15,ISG20,LPIN2,MAP3K8,PMAIP1,STAT1,TNFSF10,TRAF3,ZNFX1	270 (15)	FECR2-B cell
TLR4		transmembrane receptor	Activated	2292	2,78E-10	ATF3,C3,CCL2,CD44,CXCL8,ICAM1,IL6,IRF7,MT-ND6,MX1,NFKB2,NFKBIA,NR1H4,NR4A1,NR4A2,NR4A3,PTGS2,RUNX1,SLC7A11,SOCS3,SOD2,XBP1	228 (14)	S1-fibroblast
TLR4		transmembrane receptor	Activated	4118	6,62E-09	ATF3,C3,CCL2,CCL8,CCR7,CXCL10,CXCL8,ICAM1,IDH2,IL15,IL1B,IL6,IRAK4,IRF7,MARCHF3,MMP1,MT-ND6,NFKB2,NR4A1,NR4A2,PTGS2,RUNX1,SOD2,TNFSF10,XBP1	244 (16)	FECR2-B cell
TLR4		transmembrane receptor	Activated	2282	8,02E-07	ATF3,CCL2,CXCL8,ICAM1,MMP1,MX1,NFKBIA,NR1H4,NR4A1,NR4A2,NR4A3,PTGS2,SOCS3,SOD2	136 (15)	S2-fibroblast
TLR4		transmembrane receptor	Activated	2226	6,68E-06	CD44,CXCL8,IL1B,IL6,NFKBIA,PTGS2,SLC7A11,SOCS3,SOD2	65 (14)	Monocytes
TLR4		transmembrane receptor	Activated	2158	3,94E-05	CCL2,CD44,CD86,CXCL8,IL1B,IRAK4,MARCHF3,MMP1,MT-ND6,NR4A2,SOCS3,SOD2,TSPAN33	117 (14)	Memory B cell
TLR4		transmembrane receptor	Activated	2049	0,000183	CCL2,CCL5,CCR7,CDC42,CXCL10,CXCL8,IL1B,MMP1,MT-ND6,NFKBIA,NR4A2,SOCS3,SOD2,XBP1	157 (13)	CD4-T cell
TLR4		transmembrane receptor	Activated	2197	0,000371	CCL5,CDC42,CXCL8,ICAM1,IDH2,IL1B,MMP1,MX1,NOS2,NR4A1,RAC1,SOCS3,SOD2	164 (17)	early enterocyte cell
TLR4		transmembrane receptor	Activated	2433	0,0221	CSF2,IDH2,IFNG,MMP1,SOCS3,XBP1		activated T cell
TLR6	0,048	transmembrane receptor	Activated	2213	0,00277	ATF3,CXCL8,IL15,IL1B,IL6	187 (14)	FECR2-B cell
TLR7	0,014	transmembrane receptor	Activated	2453	2,83E-14	ATF3,CCL2,CCL4,CD44,CXCL2,CXCL3,CXCL8,ICAM1,IER3,IFI44L,IFIT1,IFIT3,IL1R1,IL21R,IL4I1,IL6,IRF1,IRF9,ISG15,MX1,MX2,NFKBIA,NR1H4,OAS2,PLAT,PLAU,STAT1	272 (18)	S1-fibroblast
TLR7		transmembrane receptor	Activated	5047	3,19E-12	ATF3,CCL2,CCR7,CD1D,CD83,CXCL1,CXCL10,CXCL13,CXCL2,CXCL3,CXCL8,CXCL9,HIVEP2,ICAM1,IER3,IFI35,IFI44L,IFIT3,IFITM1,IL1B,IL6,IRAK4,IRF1,IRF9,ISG15,ISG20,OAS2,OAS3,PLAU,STAT1	309 (18)	FECR2-B cell
TLR7		transmembrane receptor	Activated	3497	2,12E-09	CCL2,CD1D,CD44,CD83,CD86,CXCL1,CXCL13,CXCL2,CXCL8,IER3,IFI44L,IFITM1,IL1B,IRAK4,IRF1,IRF9,OAS3,PTCHD1,STAT1	157 (17)	Memory B cell
TLR7		transmembrane receptor	Inhibited	-2828	1,28E-08	IFI35,IFI44L,IFITM1,IL1B,ISG15,MX1,OAS2,OAS3	16 (6)	macrophage cell
TLR7		transmembrane receptor	Activated	2448	1,07E-06	CCL4,CD44,CXCL1,CXCL2,CXCL3,CXCL8,IL1B,IL6,NFKBIA,STAT1	81 (17)	Monocytes
TLR7		transmembrane receptor	Activated	2209	8,98E-06	ATF3,CCL2,CXCL1,CXCL13,CXCL2,CXCL3,CXCL8,GNG2,IER3,IL1R1,IL21R,IL6,IRF1,PLAU,STAT1,ZC3H12A	221 (17)	S4-fibroblast
TLR7	0,012	transmembrane receptor	Activated	2719	1,86E-05	CCL2,CCR7,CD40,CD83,CXCL1,CXCL10,CXCL13,CXCL8,IER3,IL1B,IRF1,IRF9,NFKBIA,OAS3,PLAU,STAT1	183 (14)	CD4-T cell
TLR7		transmembrane receptor	Activated	2216	0,000771	CCL2,CXCL1,IER3,ISG20,STAT1	34 (8)	B cell
TLR7		transmembrane receptor	Activated	2751	0,00121	CCL2,CCL20,CD44,CD69,CPEB2,CXCL1,CXCL8,FGF2,IER3,IFITM1,IL1B,IL1R1,IL6,IRF1,ISG20,MX1,OAS2,STAT1,TMEM154	304 (15)	Crypt CD
TLR7		transmembrane receptor	Activated	2,39	0,00125	CCL20,CD274,CD83,IL1B,NFKB1,STAT1	65 (11)	cCD2
TLR7		transmembrane receptor	Activated	2202	0,00168	CCL2,CCL4,CXCL1,CXCL8,IER3,IL1B,IRF1,STAT1	95 (16)	IgG plasma cell
TLR7		transmembrane receptor	Activated	2688	0,0036	CCR7,CD69,CXCL1,CXCL8,FCMR,ICAM1,IER3,IFIT1,IFITM1,IL10RA,IL1B,ISG20,STAT1,TMEM154	229 (17)	TA cell
TLR7		transmembrane receptor	Activated	2742	0,00527	CXCL13,CXCL3,CXCL8,ICAM1,IER3,IFIT1,IFITM1,IL1B,IRF1,MX1,STAT1	180 (16)	early enterocyte cell
TLR7/8		group	Activated	2887	8,88E-08	CA2,CCL2,EREG,NFKBIA,NFKBIZ,PLAUR,PNRC1,PPP1R15A,PTGS2,RGS1,SLC7A11,TNFAIP3,TNFAIP6	241 (14)	S1-fibroblast
TLR7/8		group	Activated	2121	6,52E-06	CCL2,GEM,MAP3K8,NFKBIA,NFKBIZ,PPP1R15A,PTGS2,RGS1,TNFAIP3	167 (14)	S2-fibroblast
TLR7/8		group	Activated	2496	1,12E-05	CA2,CCL2,CFLAR,DNAAF1,EREG,MAP3K8,NFKBIZ,PLAUR,PMAIP1,PNRC1,PTGS2,RGS1,RRP7A	137 (7)	FECR2-B cell
TLR8		transmembrane receptor	Activated	2207	0,0165	CCR7,CD83,CXCL8,IL1B,IL6		FECR2-B cell
TLR9		transmembrane receptor	Activated	4604	3,38E-09	ATF3,CCR7,CD83,CXCL10,CXCL8,CXCL9,IFI35,IFI44L,IFIT3,IFITM1,IL6,IRF1,IRF9,ISG15,ISG20,MCL1,NAMPT,OAS2,OAS3,PRDM1,STAT1,XBP1	293 (22)	FECR2-B cell
TLR9		transmembrane receptor	Inhibited	-2646	3,47E-08	IFI35,IFI44L,IFITM1,ISG15,MX1,OAS2,OAS3	15 (6)	macrophage cell
TLR9		transmembrane receptor	Activated	2723	8,89E-06	CCL5,CCR7,CD40,CD83,CXCL10,CXCL8,FCER2,IRF1,IRF9,NAMPT,OAS3,STAT1,TNFRSF13B,XBP1	200 (17)	CD4-T cell
TLR9		transmembrane receptor	Activated	3273	6,41E-05	CD83,CD86,CXCL8,FCER2,IFI44L,IFITM1,IRF1,IRF9,MCL1,OAS3,STAT1	196 (19)	Memory B cell
TLR9		transmembrane receptor	Activated	2,16	0,00346	CCL4,CXCL8,IL6,NAMPT,STAT1	78 (18)	Monocytes
TLR9		transmembrane receptor	Activated	2743	0,00556	CD69,CXCL8,IFITM1,IL6,IRF1,IRF4,ISG20,MCL1,MX1,NAMPT,NR0B2,OAS2,PRDM1,STAT1	280 (22)	Crypt CD
TLR9		transmembrane receptor	Activated	2023	0,00616	CCR7,CD69,CXCL8,FCMR,IFIT1,IFITM1,IL10RA,ISG20,MCL1,STAT1,XBP1	232 (19)	TA cell
TNF		cytokine	Activated	6778	1,13E-40	ABCC3,ADAMTS4,ADM,ALDH1A3,APOE,BCL3,BHLHE40,BID,BST2,BTG2,C3,CCL11,CCL2,CCL4,CD44,CDH11,CDKN1A,CFB,COL1A2,CXCL2,CXCL3,CXCL8,CYBA,DPP4,DUSP1,DUSP5,EGFR,EGR1,EXT1,F3,FLT1,FN1,FOS,G0S2,GBP1,GPX4,GSTA1,HLA-B,HLA-F,HPGD,ICAM1,IER3,IFI27,IFIT1,IFIT3,IL1R1,IL21R,IL6,IL7R,IRF1,ITGA5,ITGAV,JUN,LCN2,LGALS3,LTB,MAFF,MCL1,MMD,MMP2,MT-CO2,MT-CO3,MT-CYB,MUC1,MYC,MYLK,NFKB2,NFKBIA,NID1,NR1H4,NR3C1,NR4A2,NR4A3,O…	288 (19)	S1-fibroblast
TNF		cytokine	Activated	3928	2,09E-33	A4GALT,ALDH2,BCL2A1,BID,BIK,BIRC3,C3,CCL2,CCL3,CCN4,CCND1,CDC42EP4,CFB,CFD,CHI3L1,COL1A2,CSF1,CSF3,CTSS,CXCL1,CXCL2,CXCL3,CXCL5,CXCL8,DBI,DEPP1,DSC3,DUSP1,DUSP5,EGR1,ELF3,GBP1,GPX4,HLA-B,HPGD,IER3,IFI27,IL1R1,IL21R,IL32,IL6,IL7R,INHBA,IRF1,ITGA5,JAK1,KYNU,LAMA3,LAMC2,MARCKSL1,MCL1,MMP1,MMP2,MMP3,MT-CO2,MT-CO3,MT-CYB,MYLK,NFE2L2,NFKBIE,NINJ1,NR4A2,NR4A3,PDPN,PKM,PLAU,PLOD2,PMAIP1,PPP1R15A,PTGES,PT…	275 (21)	S4-fibroblast
TNF		cytokine	Activated	6057	2,79E-26	ACTA2,APOE,ATP2B1,BCL3,BIK,BIRC3,BST2,C3,CCL18,CCL2,CCR7,CD47,CD59,CD83,CFD,CFLAR,CHI3L1,CLASP1,COL1A2,CSF3,CTSS,CXCL1,CXCL10,CXCL2,CXCL3,CXCL8,CXCL9,CYLD,DUSP5,EBI3,EGR1,ETS1,FAS,G0S2,GBP1,GCH1,GNB4,HLA-B,HLA-F,ICAM1,IER3,IFI27,IFIT3,IL15,IL1B,IL1RN,IL32,IL4R,IL6,IRF1,ITGA4,JUN,KCMF1,LCN2,LGALS3,MARCKSL1,MCL1,MFHAS1,MMD,MMP1,MMP2,MMP3,MT-CO2,MT-CO3,MT-CYB,MUC1,MVP,MYC,MYLK,NEDD9,NFE2L2,NFKB2,NIN…	285 (18)	FECR2-B cell
TNF		cytokine	Activated	4962	4,85E-25	ADM,ADORA2B,APOE,BAMBI,BHLHE40,BMP2,BST2,BTG2,CCL2,CCN4,CDH11,CDH2,CDKN1A,CFB,CFD,CHI3L1,CHST2,CNN1,CTSC,CTSS,CXCL1,CXCL3,CXCL8,CYBA,DUSP1,DUSP5,EFNA1,EGR1,F3,FN1,FOS,G0S2,GBP1,GSTA1,ICAM1,IFI27,IFIT1,IL4R,IL7R,INHBA,MAFF,MCL1,MMP1,MMP3,NFKBIA,NR1H4,NR4A2,NR4A3,PDPN,PIGR,PKM,PLA2G2A,PLAU,PLOD2,PPP1R15A,PTGS1,PTGS2,RHOB,S100A9,SAT1,SELENOP,SOD2,SOX4,SQSTM1,TCIM,TIMP1,TNC,TNFAIP3,VEGFA,WNT5A	166 (18)	S2-fibroblast
TNF		cytokine	Activated	4574	6,33E-18	ABCC3,ADGRG6,ADM,APOE,BHLHE40,BIK,BIRC3,BST2,C3,CAT,CCL2,CCL20,CCND1,CCND2,CD40LG,CD44,CDH1,CLEC2D,COL1A2,CTSC,CTSS,CXCL1,CXCL11,CXCL5,CXCL8,CXCR4,CYBA,DBI,DPP4,EDN1,ELF3,FN1,FOS,G0S2,GBP1,GPX4,GSTA1,HBEGF,HLA-B,HLA-F,HSPG2,IDO1,IER3,IFI27,IGFBP2,IL1B,IL1R1,IL1RN,IL6,IRF1,JAK1,JUN,KLF6,LAMB3,LAMC2,LCN2,LPL,LSS,LYN,MARCKSL1,MCL1,MET,MFHAS1,MMP1,MMP2,MMP3,MT-CO2,MT-CYB,MUC1,MUC5AC,MYC,MYLK,NEDD9,NO…	332 (17)	Crypt CD
TNF		cytokine	Activated	4579	1,37E-17	A4GALT,APOE,ATP2B1,BIK,BST2,CCL2,CD40LG,CD44,CD83,CD86,CLASP1,CLEC2D,COL1A2,CXCL1,CXCL2,CXCL8,CYBA,CYLD,DBI,DLEU1,EHD1,FOS,GBP1,GNB4,HLA-B,HLA-F,IER3,IFI27,IGFBP2,IL1B,IL32,IRF1,ITGA4,MCL1,MMP1,MMP2,MMP3,MT-CO2,MT-CO3,MT-CYB,MYC,NFE2L2,NINJ1,NR4A2,OTUD7B,PIGR,PMAIP1,PPP1R15A,PSMB10,PSMB9,PSME2,PTPRC,RIPK1,RPS13,S100A8,S100A9,SAT1,SELENOP,SOAT1,SOD2,STAT1,TAP1,TIMP1,TNC,TSC22D3,TYMP	187 (18)	Memory B cell
TNF		cytokine	Activated	4552	3,17E-16	BCL2A1,CAT,CCL4,CD44,CDKN1A,CFD,CXCL1,CXCL2,CXCL3,CXCL8,CXCR4,GBP1,HBEGF,IL1B,IL1RN,IL6,IL7R,INHBA,JUN,NFE2L2,NFKBIA,NINJ1,PKM,PLAUR,PTGS2,PTPRC,S100A8,S100A9,SCARB1,SDC4,SERPINB1,SERPINB9,SOD2,STAT1,TIMP1,TSC22D3,TYMP,WTAP	88 (19)	Monocytes
TNF		cytokine	Activated	3,63	3,81E-16	BBC3,BCL2A1,BCL3,BIRC3,BTG2,CCL18,CCL2,CCL3,CCL5,CCND3,CCR7,CD40,CD83,CDKN1A,CHI3L1,CHST2,CLASP1,COL1A2,CTSS,CXCL1,CXCL10,CXCL8,CYBA,CYBB,CYLD,DUSP1,DUSP5,FOS,G0S2,GADD45A,GBP1,GNB4,HDAC9,HLA-B,IER3,IFI27,IL1B,IL32,IL7R,IRF1,ITGA4,JAK1,JUN,KLF6,LCN2,MMP1,MMP2,MMP3,MT-CO2,MT-CO3,MT-CYB,NFE2L2,NFKBIA,NR3C1,NR4A2,PIGR,PLAU,PPP1R15A,PSMB9,PTPRC,RFTN1,RGS2,RPS13,S100A8,S100A9,SAT1,SERPINB1,SOD2,SQSTM1…	224 (21)	CD4-T cell
TNF		cytokine	Activated	3021	5,64E-15	APOE,CCL2,CCL5,CCND2,CFLAR,COL1A2,CXCL1,DUSP5,EGR1,FN1,FOS,GPR176,GSTA1,HBEGF,HLA-B,IER3,IFI27,MAFF,MCL1,MMP1,MMP2,MMP3,MT-CO2,MT-CO3,MUC1,NFKB2,NFKBIA,NID1,NR4A2,OAS1,PIGR,PLAAT4,PPP1R15A,PRDM1,S100A8,S100A9,SELENOP,SOD2,SQSTM1,TCIM,TNFAIP2,TYMP	107 (15)	IgA-plasma cell
TNF		cytokine	Activated	5954	9,02E-15	ABCC3,ACTA2,ADM,ALDH2,APOE,BHLHE40,BIK,BMP2,CCL11,CCL18,CCL2,CCND1,CCND2,CD59,CD83,CDH1,CDKN1A,CFB,CLASP1,COL16A1,CTSC,CTSS,CXCL10,CXCL16,CXCL5,CXCL8,CYBA,CYP27A1,DBI,DPP4,DUSP1,EFNA1,EHD1,ELF3,EPHB2,F3,FGFR2,FOS,GSTA1,HBEGF,HDAC9,HPGD,IER3,IFI27,IFIT1,IFIT3,IGFBP2,IL32,JUN,LCN2,LGALS3,LPL,LSS,LTB,MARCKSL1,MFHAS1,MMP1,MMP3,MT-CO2,MT-CO3,MUC1,MYC,NFKBIA,NOTCH1,NPM3,NR1H4,NR4A2,NR4A3,OAS1,OAS2,PHB,…	410 (25)	Goblet
TNF		cytokine	Activated	5017	2,30E-14	ABCC3,BBC3,BHLHE40,CCL18,CCL5,CCND1,CCND2,COL16A1,CTSS,CXCL3,CXCL5,CXCL8,CXCR4,CYBA,DPP4,EDN1,EGR1,G0S2,GPX4,GSTA1,HLA-B,HLA-F,HSD3B2,ICAM1,IER3,IFIT1,IGFBP2,IL1B,IL1RN,IRF1,JARID2,LCN2,LPL,LTB,MCL1,MEOX1,MMP1,MMP3,MT-CO3,MT-CYB,MUC1,NOS2,NR1H3,PIGR,PKM,PLA2G2A,PLAUR,PMAIP1,PSMB10,PSMB8,PSMB9,PSME2,RHOB,RPS13,RRM2,S100A8,S100A9,SAA1,SELENOP,SERPINB1,SMAD1,SOD2,SOX4,SOX9,STAT1,TAP1,TAPBP,TIMP1,TNF…	184 (17)	early enterocyte cell
TNF		cytokine	Activated	3,84	3,48E-14	ADGRG6,APOC2,APOE,BBC3,BCL2L1,BHLHE40,BIRC3,BMP2,C3,CCND3,CD40,CDH1,CFB,CHI3L1,COL1A2,CTSS,CXCL1,CXCL11,CXCL16,CXCL3,CXCR4,CYBA,CYLD,CYP27A1,DUSP1,EFNA1,ELF3,EXOSC7,G0S2,GBP1,GCH1,GCLM,GPD2,GSTA1,HLA-B,HLA-F,HSD3B2,ICAM1,ICOSLG/LOC102723996,IER3,IFIT1,IFIT3,IGFBP2,IL17RB,IL32,IL4R,IRF1,ITGA5,JUN,KCMF1,LAMA3,LCN2,LGALS3,LTB,MARCKSL1,MMP1,MMP2,MMP3,MT-CO2,MT-CO3,MT-CYB,MUC1,NCOA2,NEDD9,NFKBIA,NINJ1…	401 (19)	Enterocyte
TNF		cytokine	Activated	4236	3,21E-13	ALDH2,APOE,BIK,BST2,BTG3,CAT,CCND1,CCND2,CCR7,CDKN1A,CLEC2D,COL16A1,COL1A2,CTSC,CTSS,CXCL1,CXCL5,CXCL8,CXCR4,CYLD,CYP27A1,DBI,DPP4,EDN1,EHF,FOS,G0S2,GCG,GNB4,GPX4,GSTA1,HLA-B,HLA-F,HPGD,ICAM1,IER3,IFI27,IFIT1,IGFBP2,IL1B,IL32,ITGAV,JAK1,KCMF1,KLF6,LCN2,LGALS3,LPL,LYN,MAP2K4,MCL1,MMP1,MT-CO2,MT-CYB,MUC1,MYLK,NEDD9,NR4A2,PIGR,PKM,PLA2G2A,PLAUR,PSMB10,RAB32,RRM2,S100A8,SAA1,SDC1,SQLE,SQSTM1,STAT1,ST…	273 (17)	TA cell
TNF		cytokine	Activated	2414	5,24E-12	APOE,BHLHE40,BTG2,CCL2,CCL4,CCND2,CD47,CD59,CDKN1A,CHST2,COL1A2,CXCL1,CXCL8,CYBA,DUSP1,GSTA1,HLA-B,IER3,IL1B,IL1RN,IRF1,LTB,MMP1,MMP2,MMP3,MT-CO2,NEDD9,NR4A2,NR4A3,PSME2,S100A8,S100A9,SAT1,SCO2,SELENOP,SLC7A1,SOD2,SQSTM1,STAT1,TNFAIP2,TSC22D3,TYMP	103 (14)	IgG plasma cell
TNF		cytokine	Activated	3181	1,58E-11	ADM,BIRC3,CCL2,CCND1,CTSS,CXCL11,CXCL2,CXCR4,CYBA,DUSP1,FN1,FOS,IER3,IFIT1,IL33,JUN,KLF6,LTB,MMP2,MT-CO2,MT-CO3,PDPN,PLA2G2A,RHOB,S100A9,SELENOP,SERPINE1,SMAD1,SOD2,TAP1,TIMP1,TIMP3,TNFAIP2	99 (19)	Lymphatic endothelial cell
TNF		cytokine	Activated	2575	3,32E-11	BIRC3,CCL20,CD274,CD83,CYBA,EHF,GBP1,GCH1,GSTA1,HLA-B,IL1B,IL7R,ITGA4,KLF6,MARCKSL1,NFE2L2,NFKB1,NR4A3,PKM,PTPRC,S100A8,S100A9,SELENOP,SERPINB9,STAT1,TIMP1,TNFAIP2,TSC22D3,TYMP	44 (8)	cCD2
TNF		cytokine	Activated	3556	3,41E-09	ADAMTS4,CCL5,CCND1,CCND3,CDKN1A,CFD,EGR1,EXT1,FOS,GNB4,HBEGF,IGFBP2,IL33,IRF1,MCL1,MT-CO2,MYLK,NR4A2,P2RY6,PML,PPP1R15A,SELE,SELENOP,TNFAIP3,TSC22D3,UGCG	67 (15)	Arterial endothelial cell
TNF		cytokine	Activated	2589	5,73E-09	C3,COL1A2,CXCL10,F3,GBP1,GSTA1,IER3,IL32,IL7R,INHBA,LTB,MCL1,PDPN,RGS2,SAT1,SELENOP,TIMP1,TM4SF1,TNC,TNFAIP3,WNT5A	43 (10)	myfibroblast cell
TNF		cytokine	Activated	2595	5,28E-08	ADAMTS4,ADGRG6,BST2,CSF1,CSF3,DEPP1,HSPG2,IFI27,IGFBP2,IL1R1,IL7R,ITGAV,JAK1,KLF6,LAMP3,LGALS3,LTB,MT-CO2,P2RY6,PRSS23,PTGES,ROBO1,S100A9,SELE,SELENOP,SOD2,SQLE,TNFAIP2,TSC22D3	Venous endothelial
TNF		cytokine	Activated	2981	5,78E-08	ALDH2,APOE,BCL2L1,BIRC2,CDH11,CNN1,COL1A2,CXCL9,CYBA,ELF3,F3,G0S2,IL32,ITGAV,JUN,MT-CYB,NINJ1,NR1H4,PLOD2,RHOB,SELENOP,SOD2,TIMP1,TM4SF1,TNC,TNFAIP3,UGCG	64 (10)	pericyte cell
TNF		cytokine	Activated	2,69	1,17E-07	BIRC5,CCL2,CLEC11A,CLEC2D,CXCL1,IER3,IGFBP2,LCN2,MMP2,MT-CO2,MT-CO3,PIGR,PRDM1,S100A9,SOCS1,SOD2,STAT1,TIMP1	41 (9)	B cell
TNF		cytokine	Activated	2695	4,55E-06	APOE,BHLHE40,BIRC3,BIRC5,CCL3,CDKN1A,COL1A2,CSF2,CXCL1,DPP4,DUSP1,FOS,G0S2,GADD45A,IFNGR1,IL7R,IRF1,KLF6,LGALS3,MMP1,MMP2,MMP3,MT-CO2,MT-CO3,PKM,PKMYT1,RRM2,S100A9,SOX4,TSC22D3,TYMP	90 (11)	activated T cell
TNF		cytokine	Activated	2159	0,00412	CCL3,CXCL1,IRF1,MT-CO3,NR4A3,S100A9	10 (4)	gd T-NK cell
TNFRSF18		transmembrane receptor	Inhibited	-2	0,000114	CCL2,CXCL8,ICAM1,IL6	172 (7)	S1-fibroblast
TNFRSF1A		transmembrane receptor	Activated	2052	2,79E-07	CCL2,CDKN1A,CXCL1,CXCL8,GSTA1,IL1B,SOD2	88 (14)	IgG plasma cell
TNFRSF1A		transmembrane receptor	Activated	2414	3,47E-07	CDKN1A,CXCL1,CXCL8,IL1B,NFE2L2,SOD2	79 (17)	Monocytes
TNFRSF1A		transmembrane receptor	Activated	2798	4,63E-07	CCL2,CD83,CD86,CXCL1,CXCL8,IL1B,NFE2L2,SOD2	157 (17)	Memory B cell
TNFRSF1A		transmembrane receptor	Activated	2796	3,93E-06	CCL2,CD83,CDKN1A,CXCL1,CXCL8,IL1B,NFE2L2,SOD2	198 (17)	CD4-T cell
TNFRSF1A		transmembrane receptor	Activated	2613	0,00053	CCL2,CD83,CXCL1,CXCL8,IL1B,NFE2L2,SOD2	282 (18)	FECR2-B cell
TNFRSF1A		transmembrane receptor	Activated	2201	0,00248	CCL2,CXCL1,CXCL8,NFE2L2,SOD2	234 (17)	S4-fibroblast
TNFSF12		cytokine	Activated	2201	5,23E-06	CCL2,CXCL8,ICAM1,MMP1,MMP3	122 (13)	S2-fibroblast
TNFSF12		cytokine	Activated	2418	0,000021	CCL2,CXCL8,ICAM1,IL6,MMP1,MMP3	217 (14)	FECR2-B cell
TNFSF12		cytokine	Activated	2225	4,18E-05	CCL2,CXCL8,IL6,MMP1,MMP3	221 (14)	S4-fibroblast
TNFSF12		cytokine	Activated	2225	0,00109	CCL2,CXCL8,IL6,MMP1,MMP3	218 (11)	Crypt CD
TNFSF14		cytokine	Activated	2197	0,0252	BIRC3,CXCL1,CXCL3,ICAM1,IL6		FECR2-B cell
TREM1	0,151	transmembrane receptor	Activated	3668	1,03E-15	ACKR3,ACSL3,ATF3,CCL7,CFB,CXCL2,CXCL3,CXCL8,DUSP4,EGR1,EGR2,EGR3,F3,GADD45B,GREM1,HES1,IFIT2,IL6,IRF1,ISG15,MAFF,MMP19,MT1E,MT1F,MT1M,NR4A2,PHLDA1,PHLDA2,PLAC8,PTGS2,RCAN1,RGS1,SPRY2,TCEAL9,TFPI2,THBD,THBS1,TMEM158,TNFSF14,WNT5A	226 (9)	S1-fibroblast
TREM1		transmembrane receptor	Activated	2535	1,13E-13	ADORA2B,AREG,ATF3,CFB,CXCL1,CXCL3,CXCL8,EGR1,EGR2,EGR3,ETS2,F3,GEM,IL15RA,INHBA,ISG15,MAFF,MAP3K8,MMP1,MT1E,MT1M,NR4A2,PHLDA1,PHLDA2,PTGS2,RGS1,RHOU,TCEAL9,TMEM158,WNT5A	163 (14)	S2-fibroblast
TREM1		transmembrane receptor	Activated	2587	8,68E-06	ARRDC4,ASPH,CCL18,CCL5,CKS2,CXCL3,CXCL5,CXCL8,CXCR4,DUSP4,EDN1,EGR1,ELOVL7,ETS2,GADD45B,IL1B,IRF1,LPL,MMP1,MT1F,PLAC8,RGS13,SNAPC1,SPINK1	171 (13)	early enterocyte cell
TREM1		transmembrane receptor	Activated	2591	0,00011	AREG,CCL18,CCRL2,CD83,CDKN2B,CFB,CXCL5,CXCL8,EIF2AK3,F3,GADD45B,GPRC5A,HBEGF,HES1,IFIT2,ISG15,LPL,LRFN4,MCOLN2,MMP1,MT1E,MT1F,MT1M,NEDD4L,NR4A2,NT5E,PHLDA1,PHLDA2,PIM2,RIN2,SPINK1,THBS1,TMPO	253 (10)	Goblet
VEGFA		growth factor	Activated	2913	0,000265	F3,FLT1,HES1,ITGAV,MCL1,MMP2,PLAU,PRKCA,RCAN1	306 (23)	S1-fibroblast
VEGFA		growth factor	Activated	2414	0,0193	DLL4,ITGA2,MCL1,MMP2,PLAU,RCAN1		S4-fibroblast
VEGFA		growth factor	Activated	2418	0,0193	CXCR4,ITGA2,ITGB1,MCL1,NRP1,PARP1		early enterocyte cell
WNT3A		cytokine	Activated	2177	0,0337	AHR,GGT5,HAS2,SLC7A11,SOX4		S1-fibroblast
WNT5A		cytokine	Activated	2,99	3,18E-05	CCL2,COL1A1,CXCL1,CXCL8,IL15,IL6,MYC,PTGS2,SIAH2	305 (21)	FECR2-B cell
WNT5A	0,79	cytokine	Activated	2443	0,000746	CCL2,COL1A1,CXCL1,CXCL8,IL6,PTGS2	277 (21)	S4-fibroblast
WNT5A		cytokine	Activated	2821	0,00116	CCL2,COL1A1,CXCL1,CXCL8,FN1,IL6,MMP7,MYC	430 (23)	Crypt CD
WNT5A		cytokine	Activated	2229	0,00186	CCL2,COL1A1,CXCL1,CXCL8,MYC	149 (16)	Memory B cell

## Sheet: Top 10
UR	Number of cell type
TNF	23
P38 MAPK	20
IL1A	19
TGFB1	18
IL1B	16
NFkB (complex)	16
CSF2	15
IL17A	15
PDGF BB	14
TLR7	13
