# Supplementary material for: A dynamic single cell-based framework for digital twins to prioritize disease genes and drug targets
Source: Genome Med. 2022 May 6;14:48. doi: 10.1186/s13073-022-01048-4 (PMC9074288; doi:10.1186/s13073-022-01048-4)
Supplement: Supplementary file 15 — Additional file 15. Results for scRNA-seq data (CD) including drug targets and URs in lesional and non-lesional samples compared to healthy control. [file 13073_2022_1048_MOESM15_ESM.zip › Additional file 15_UR_nonlesional_CD.xlsx]

## Sheet: UR_all 
Upstream Regulator	Expr Log Ratio	Molecule Type	Predicted Activation State	Activation z-score	p-value of overlap	Target Molecules in Dataset	Mechanistic Network	Target cells
26s Proteasome		complex	Activated	2632	0,00249	ATG9B,ATP6V0E1,ATP6V1D,ATP6V1H,CCL2,CFLAR,CLCN7,CTSA,CTSB,CTSD,EREG,HBEGF,HMGB2,LAMP1,MAD2L1,PSMB3,PSMD2,TGM2,TOP2A,WIPI1	204 (7)	Enterocyte
AREG		growth factor	Activated	2236	0,0104	H2AC6,H2BC21,H2BC4,H2BC8,IFI6		IgA- plasma cell
BMP7	0,002	growth factor	Inhibited	-2069	7,17E-06	ACTA2,CD44,FN1,GNG11,IGF1,IGF2,IGFBP3,IGFBP4,IGFBP5,ITGA5,ITGAV,MMP2,MMP3	100 (12)	S1-fibroblast
CCL5	0,213	cytokine	Inhibited	-2,72	0,00429	ALCAM,ATF4,CCL2,DUSP6,EMP1,NAMPT,PLEC,PPIF,SGK1,SQLE,TUBB4B		Enterocyte
CCN2		growth factor	Inhibited	-2197	0,00205	CD44,FN1,JUN,MMP2,MMP3		S1-fibroblast
CD28		transmembrane receptor	Activated	2,2	0,0336	BTG1,CDKN1B,NFKBIA,PDE4B,SLC7A5		IgA- plasma cell
CD36		transmembrane receptor	Activated	2449	0,000231	CCL5,CXCL1,IGFBP4,IGFBP7,MMP1,MMP3	63 (7)	IgA- plasma cell
CD40		transmembrane receptor	Activated	2,16	0,000403	BIRC3,CD44,CR2,KLF4,PSMB9,TAP1,TAP2,TAPBP,TNFSF10,TNFSF13B	78 (10)	Crypt
Cdk		group	Inhibited	-2443	0,000415	CDKN1B,DDIT4,DUSP1,GADD45G,PHLDA1,TXNIP		S1-fibroblast
CDK4		group	Activated	2524	0,000113	EEF1B2,EIF5,ENO1,ERRFI1,FAM120A,HSPB1,JPT1,KRT10,LASP1,MYO7A,RMDN3,RPL10,RPL13,RPL27A,RPS6,SEC61B,TPI1,TUBA1B,TUBA1C		Enterocyte
CDK6		group	Activated	2524	0,000113	EEF1B2,EIF5,ENO1,ERRFI1,FAM120A,HSPB1,JPT1,KRT10,LASP1,MYO7A,RMDN3,RPL10,RPL13,RPL27A,RPS6,SEC61B,TPI1,TUBA1B,TUBA1C		Enterocyte
CG		complex	Activated	2,14	5,16E-06	CCL2,CCL8,EGR1,EPSTI1,IGFBP3,MMP1,MMP2,MMP3,PHLDA1,PLAT,PRSS2,RUNX1,SELENOP,SLC4A4,TIPIN,TNFAIP2	113 (16)	IgA- plasma cell
CG		complex	Activated	2	0,00329	C1RL,DUSP1,TIPIN,VCAM1		Macrophage
EBI3		cytokine	Activated	2138	5,53E-10	FOS,HLA-B,HLA-C,HLA-DMB,HLA-DOB,HLA-DPA1,HLA-DRA,STAT1		CD4-T cell
EBI3		cytokine	Inhibited	-2	1,8E-06	B2M,HLA-A,HLA-B,HLA-C		TA cell
EGF		growth factor	Inhibited	-3069	6,19E-05	AREG,CD44,DUSP1,EGR1,FOS,MT-CO2,PSMB1,PSMB5,PSMB6,SLC4A7	76 (11)	Crypt
EGF		growth factor	Activated	2896	3,04E-05	CCL2,CEBPD,CFLAR,DUSP5,EGR1,EZR,FOS,MCL1,MT-CO2	90 (17)	IgA- plasma cell
EGF		growth factor	Inhibited	-2572	0,00102	CD44,CEBPB,CEBPD,DUSP1,ENAH,MT-CO2,SNAI2,SPRY2,ST3GAL4,TFPI2	114 (13)	S1-fibroblast
EGLN		group	Activated	2814	0,00158	ALDOC,ANKRD37,BNIP3,CCDC58,CCL28,CDX1,CNFN,FABP6,FOSL2,GAPDH,HLA-B,LDHA,PAM,PGM1,PPP1R3E,PYGL,RIOK3,SAP30,SH2B2,TPI1,VKORC1		Enterocyte
ERK		group	Inhibited	-2332	7,8E-09	AREG,DUSP1,EGR1,EREG,FOS,GDF15,JUN,JUNB,KLF10,LCN2,MUC1,NDRG1,ODC1,SLC4A7,STAT1,TGM2,ZFP36	90 (12)	Crypt
ERK		group	Inhibited	-2207	0,0008	CCL4,DUSP1,FOS,JUNB,ZFP36	CD8-T cell
ERK		group	Activated	3629	4,7E-15	CCL2,CCN2,CDKN1B,COL1A1,CXCL1,EGR1,EIF2AK2,EPAS1,FOS,HBEGF,JUNB,MCL1,MMP1,MMP2,MUC1,ODC1,PDK4,PRDM1,THBS1,VCAN,ZFP36	109 (21)	IgA- plasma cell
FGF7		growth factor	Inhibited	-2177	0,0262	CEBPA,CEBPD,HPRT1,IRF1,SCD		Enterocyte
GPER1		G-protein coupled receptor	Inhibited	-2105	3,09E-06	AVP,CCN1,CCN2,CEBPD,DDIT3,EDN2,ERRFI1,ESRRA,FOS,FOSB,JUN,MT1A,MT1F,MT1G,MT1X,MT2A,NFKBIA	168 (7)	Enterocyte
GPER1		G-protein coupled receptor	Inhibited	-2355	4,91E-09	DUSP1,FOS,NR4A2,PTGER4,TNFAIP3,ZFP36		dg-T-NK cell
GPER1		G-protein coupled receptor	Inhibited	-2552	2,3E-08	DUSP1,FOS,MT2A,NFKBIA,NR4A2,PTGER4,ZFP36		CD8-T cell
GPER1		G-protein coupled receptor	Inhibited	-2449	0,00095	ATF3,DDIT3,IER2,MT1F,MT1G,NFKBIA		Early enterocyte
GPER1		G-protein coupled receptor	Inhibited	-3378	3,45E-09	ATF3,DDIT3,DUSP1,EDN1,EGR1,FOS,IER2,JUN,MT1F,MT1G,PPP1R15A,ZFP36	64 (7)	Crypt
GPER1		G-protein coupled receptor	Inhibited	-2,32	1,1E-14	DUSP1,FOS,JUN,MT1G,MT1X,MT2A,NFKBIA,PPP1R15A,ZFP36		Macrophage
GPER1		G-protein coupled receptor	Inhibited	-2252	1,75E-08	CCN1,CCN2,CEBPD,DDIT3,DDIT4,DUSP1,JUN,MT1G,MT1X,NFKBIA,PTGER4,RASD1,ZFP36	19 (2)	S1-fibroblast
GPER1		G-protein coupled receptor	Activated	2	8,46E-06	FOSB,MT1X,MT2A,PPP1R15A		S4-fibroblast
Growth hormone		group	Inhibited	-2156	0,000535	ANGPTL4,BMP4,IGFBP3,LDLR,NFKBIA,PDK4,SOCS1,TCF21,TXNIP	49 (5)	S1-fibroblast
Hdac		group	Activated	2917	3,82E-05	ATF3,DDIT3,EGR1,FOS,JUN,KLF10,MT1F,MT1H,TXNIP	63 (5)	Crypt
Hdac		group	Activated	2201	0,0162	ATF3,DDIT3,MT1F,MT1H,NR4A1		Early enterocyte
Hdac		group	Activated	2752	0,00235	CCNG2,DDIT3,GADD45B,IGFBP3,JUN,KLF9,MT1H,TXNIP	37 (3)	S1-fibroblast
IFN Beta		group	Inhibited	-2433	2,79E-10	CD74,EEF1A1,EIF2AK2,FN1,HLA-B,IFI6,IFIT1,MT-CO2,MT-ND2,MX1,OAS1,SOCS1,SPRY1,SPRY2	75 (7)	S1-fibroblast
IFNA1		cytokine	Inhibited	-2156	0,00147	IFI6,ISG15,MX1,OAS2,RSAD2	43 (3)	Enterocyte
IFNA1/IFNA13		cytokine	Inhibited	-2153	7,42E-07	IFI6,IFIT2,ISG15,MX1,RSAD2	17 (3)	Goblet
IFNA1/IFNA13		cytokine	Inhibited	-2153	1,24E-05	IFI6,IFIT2,ISG15,MX1,RSAD2	32 (3)	S1-fibroblast
IFNA13		cytokine	Inhibited	-2156	0,00147	IFI6,ISG15,MX1,OAS2,RSAD2	43 (3)	Enterocyte
IFNA2		cytokine	Inhibited	-2439	1,22E-08	IFI44L,IFI6,IRF7,ISG15,LY6E,MX1,XAF1	7 (3)	dg-T-NK cell
IFNA2		cytokine	Inhibited	-2,79	1,3E-08	IFI44L,IFI6,IFITM1,ISG15,LY6E,MX1,SOCS1,USP18,XAF1		CD8-T cell
IFNA2		cytokine	Inhibited	-2052	2,43E-12	APOL6,GOT1,HERC6,IFI27,IFI44L,IFI6,IFIT1,IFIT2,IFITM1,IRF7,ISG15,LY6E,MT-ATP6,MT-CO2,MX1,MX2,RSAD2,XAF1	25 (6)	Goblet
IFNA2		cytokine	Inhibited	-3916	1,39E-17	DDX60,EIF2AK2,HERC6,IFI16,IFI27,IFI35,IFI44,IFI44L,IFI6,IFITM1,IRF7,ISG15,ISG20,LY6E,MT-CO2,MX1,OAS1,SHFL,SOCS3,SP110,USP18,XAF1	37 (6)	IgA- plasma cell
IFNA2		cytokine	Inhibited	-4114	2,3E-12	APOL6,CYB5A,DDX60,EIF2AK2,GBP1,GBP2,HERC5,HERC6,HMGCS1,IFI16,IFI27,IFI44,IFI44L,IFI6,IFIH1,IFIT1,IFITM1,IFITM3,IRF1,IRF7,ISG15,ISG20,LY6E,MT-ATP6,MT-CO2,MX1,MX2,OAS1,OAS2,OAS3,PLSCR1,PML,RSAD2,TNFSF10,USP18,XAF1	142 (9)	Enterocyte
IFNA2		cytokine	Inhibited	-2816	1,89E-13	IFI44,IFI44L,IFI6,IFIT3,IFITM1,ISG15,LY6E,MX2,RSAD2,XAF1	10 (3)	Macrophage
IFNA2		cytokine	Activated	2,38	2,46E-06	APOL6,GBP1,GBP2,IRF1,STAT1,UBE2L6	9 (4)	Memory B cell
IFNA2		cytokine	Inhibited	-3723	9,87E-21	BST2,EIF2AK2,GBP1,GBP2,HERC6,IFI27,IFI44L,IFI6,IFIT1,IFIT2,IFIT3,IFITM1,IFITM3,IRF7,ISG15,LY6E,MT-ATP6,MT-CO2,MX1,MX2,OAS1,OAS3,PLSCR1,RSAD2,SHFL,SOCS1,SP100,SP110,USP18,XAF1,ZC3HAV1	53 (6)	S1-fibroblast
IFNA2		cytokine	Inhibited	-2648	3,06E-11	GBP2,IFI44L,IFI6,IFIT1,IFITM1,IRF7,ISG15,LY6E,MT-ATP6,MX1,OAS3,PLSCR1	15 (6)	S2-fibroblast
IFNB1		cytokine	Inhibited	-2817	0,000606	BAK1,CASP1,CASP3,IFI27,IFIH1,IFIT1,IRF1,ISG15,MX1,OAS2,PML,TNFSF10	129 (7)	Enterocyte
IFNG		cytokine	Inhibited	-3108	3,01E-08	CCL4,CCL5,CXCR4,IFI44L,IFI6,IFITM1,IFITM2,ISG15,JUNB,MX1,NFKBIA,SOCS1,TXNIP,USP18,XAF1		CD8-T cell
IFNG		cytokine	Inhibited	-3519	1,7E-08	ATF3,CASP3,CASP8,CCL2,CEACAM1,DDX60L,DEFB1,HLA-A,HLA-B,HLA-C,HLA-DQB1,HLA-DRA,HSPA1A/HSPA1B,IFI44,IFI44L,IFI6,JUNB,MARCKSL1,MYD88,NFKBIA,PIGR,PLA2G2A,PLAAT4,PML,PRDX2,RARRES1,RPL23A,SDC4,SLFN5,TNFSF10		Early enterocyte
IFNG		cytokine	Inhibited	-2634	5,56E-16	ACE,ACE2,ADA2,APOL1,APOL6,BAK1,BBC3,BTN3A1,C1QA,C1QB,C1QC,CAMK4,CASP1,CASP3,CCL2,CCL5,CD2,CD40,CEACAM1,CFTR,CMPK2,CTSS,CXCL16,CXCL2,DDX60,DEFB1,DNAJB7,EIF2AK2,ERAP2,ERBB2,FCER1G,GBP1,GBP2,GSDMD,HERC6,HLA-A,HLA-B,HLA-C,HLA-DQA1,HLA-DQB1,HLA-DRA,HSPA1A/HSPA1B,ICOSLG/LOC102723996,IFI27,IFI44,IFI44L,IFI6,IFIH1,IFIT1,IFITM1,IGFBP4,IL1RN,IL32,IRF1,IRF7,IRF8,IRS1,ISG15,ISG20,KLF4,KLF6,LGALS9,MUC1,MX1,MX…	238 (11)	Enterocyte
IFNG		cytokine	Inhibited	-2509	6,02E-11	HLA-B,IFI44,IFI44L,IFI6,IFIT3,IFITM1,IFITM2,ISG15,MX2,NFKBIA,RSAD2,VCAM1,XAF1	18 (4)	Macrophage
IFNL1		cytokine	Inhibited	-2177	2,6E-06	IFI44L,IFI6,ISG15,MX1,XAF1	6 (3)	dg-T-NK cell
IFNL1		cytokine	Inhibited	-2773	3,04E-08	IFI44L,IFI6,IFITM1,IFITM2,ISG15,MX1,USP18,XAF1		CD8-T cell
IFNL1		cytokine	Inhibited	-3797	7,77E-19	CMPK2,DDX60,EIF2AK2,HERC6,HLA-B,HLA-C,IFI27,IFI35,IFI44,IFI44L,IFI6,IFITM1,ISG15,ISG20,MX1,OAS1,PLAAT4,SHFL,SP110,USP18,XAF1	29 (3)	IgA- plasma cell
IFNL1		cytokine	Inhibited	-4489	2,13E-11	APOL6,CMPK2,DDX60,EIF2AK2,GBP1,HERC5,HERC6,HLA-B,HLA-C,IFI27,IFI44,IFI44L,IFI6,IFIH1,IFIT1,IFITM1,IFITM3,ISG15,ISG20,MX1,OAS1,OAS2,OAS3,PLAAT4,PLSCR1,PML,PSMB9,RSAD2,USP18,XAF1	53 (3)	Enterocyte
IFNL1		cytokine	Inhibited	-2571	1,43E-14	HLA-B,IFI44,IFI44L,IFI6,IFIT3,IFITM1,IFITM2,ISG15,RSAD2,XAF1	10 (3)	Macrophage
IFNL1		cytokine	Inhibited	-3629	2,54E-23	BST2,CMPK2,CXCL9,EIF2AK2,GBP1,HERC6,HLA-B,HLA-C,IFI27,IFI44L,IFI6,IFIT1,IFIT2,IFIT3,IFITM1,IFITM2,IFITM3,ISG15,MX1,OAS1,OAS3,PLAAT4,PLSCR1,RSAD2,SHFL,SP100,SP110,USP18,XAF1,ZC3HAV1	43 (3)	S1-fibroblast
IFNL1		cytokine	Inhibited	-2776	3,43E-11	HLA-B,IFI44L,IFI6,IFIT1,IFITM1,IFITM2,ISG15,MX1,OAS3,PLAAT4,PLSCR1	14 (3)	S2-fibroblast
IFNL4		cytokine	Inhibited	-2419	0,000974	IFIH1,IFIT1,ISG15,MX1,OAS1,OAS2	43 (3)	Enterocyte
IGF1		growth factor	Inhibited	-2,03	0,000342	BAK1,DDIT3,FOS,PSMB8,PSMB9,TAP1,TAP2,VIM	77 (11)	Crypt
IgG		complex	Activated	2927	9,93E-07	ATP1B1,B2M,CALR,CCL2,CCL5,CCND2,CD209,CD9,CEBPD,DDIT3,DHCR7,EMP1,ETS2,EZR,FABP5,GPRC5A,HLA-E,HSPA5,HSPB1,IFITM1,IFITM3,IL1RN,ISG15,KRT10,KRT18,LDLR,LGALS1,LGALS3,PHLDA2,PPIF,PRSS8,SLC40A1,ST14,TAPBP,TNFRSF17,TNFSF15,TOB1	266 (13)	Enterocyte
IgG		complex	Activated	2	0,00354	ATP1B1,B2M,EDN1,GUK1		TA cell
IgG		complex	Activated	2818	4,89E-05	B2M,CALR,CCL2,CD9,DUSP1,IFITM1,ISG15,KRT10		S2-fibroblast
IL1		group	Activated	2213	2,75E-05	APOC3,CCL2,FOS,MMP1,MMP3	116 (17)	IgA- plasma cell
IL1A		cytokine	Activated	3357	3,54E-07	CCL2,CCL5,CCL8,CXCL1,FOS,FOSB,IER3,JUNB,MMP1,NFKBIA,S100A9,SOD2	134 (19)	IgA- plasma cell
IL1B	-0,028	cytokine	Activated	2416	9,58E-10	APOB,APOE,CCL2,CCL5,CCL8,COL1A1,CXCL1,EGR1,FABP5,GSTA1,KCNQ1OT1,MCL1,MMP1,MMP3,MUC1,MUC3A,NFKBIA,NR4A1,NR4A2,SOCS3,SOD2,STMN2,TCIM,THBS1	91 (13)	IgA- plasma cell
IL1RN		cytokine	Activated	4139	2,99E-11	ACTA2,BTN3A1,CCL20,CTSS,ERAP2,GBP1,GSDMD,HERC6,HLA-DQB1,IFI27,IFI44,IFI44L,IFI6,IFIH1,IL32,IRF1,IRF7,ISG20,KLF6,LGALS9,MX1,MX2,OAS1,OAS2,OAS3,PML,RARRES1,RSAD2,TCF7L2,TNFSF10,USP18	189 (9)	Enterocyte
IL1RN		cytokine	Activated	2	0,00188	IFI44L,IFI6,MX1,USP18		CD8-T cell
IL1RN		cytokine	Activated	2144	6,05E-09	ERAP2,HERC6,IFI27,IFI44,IFI44L,IFI6,IRF7,ISG20,MMP1,MX1,OAS1,RARRES1,USP18	72 (7)	IgA- plasma cell
IL1RN		cytokine	Activated	2449	1,22E-07	IFI44,IFI44L,IFI6,IFIT3,MX2,RSAD2	18 (5)	Macrophage
IL1RN		cytokine	Activated	2548	1,42E-10	ACTA2,CD44,CTSS,ERAP2,GBP1,HERC6,IFI27,IFI44L,IFI6,IFIT3,IRF7,MX1,MX2,OAS1,OAS3,RARRES1,RSAD2,SP100,USP18	69 (7)	S1-fibroblast
IL1RN		cytokine	Activated	2,63	5,26E-06	ACTA2,CD44,IFI44L,IFI6,IRF7,MX1,OAS3	25 (7)	S2-fibroblast
IL21		cytokine	Inhibited	-2213	6,27E-05	CCL5,CD69,KLRD1,PRF1,SOCS1		CD8-T cell
IL27		cytokine	Inhibited	-2	0,000147	B2M,HLA-A,HLA-B,HLA-C		TA cell
IL5		cytokine	Inhibited	-2111	0,0173	ACP5,AOC1,CCL2,CEACAM1,DUSP6,GK,HSPH1,NACA,PMP22,PPIF,XBP1		Enterocyte
Immunoglobulin		complex	Activated	2236	0,00101	CCL2,CCL8,FOSB,MAFF,NFKBIA		IgA- plasma cell
Interferon alpha		group	Inhibited	-2698	3,36E-13	ADA2,APOL1,APOL2,BAK1,BTG2,CASP1,CASP3,CH25H,DEFB1,DUSP6,DYNLT1,EIF1,EIF2AK2,FBXO6,FOS,FOSL2,GBP1,GLS,HERC5,HERC6,HLA-F,HSPA1A/HSPA1B,IFI27,IFI44,IFI44L,IFI6,IFIH1,IFIT1,IFITM1,IGFBP4,IL17RA,IRF1,IRF7,IRF8,ISG15,ISG20,ITPR1,LAP3,LGALS9,MCL1,MX1,MX2,NFKBIA,OAS1,OAS2,OAS3,PLAAT4,PLSCR1,PML,PRKACA,PSMB9,RABGAP1L,RNF213,RPL23A,RSAD2,SAT1,SLC5A1,SREBF2,TAP1,TNFSF10,TNFSF13B,TRIB2,TYMP,UBA7,UNC93B1,USP…	167 (8)	Enterocyte
Interferon alpha		group	Inhibited	-2123	5,37E-22	CASP3,CHMP5,DDIT4,EIF2AK2,EPSTI1,FOS,HERC6,HSPA1A/HSPA1B,IFI27,IFI35,IFI44,IFI44L,IFI6,IFITM1,IGFBP4,IGLL1/IGLL5,IRF4,IRF7,ISG15,ISG20,MCL1,MX1,MYLIP,NF2,NFKBIA,OAS1,PARP9,PLAAT4,RABGAP1L,RPL23A,SGSM3,SHFL,SLC2A3,SLC5A1,SP110,TYMP,USP18	47 (4)	IgA- plasma cell
JAK		group	Inhibited	-2236	0,000121	IFI6,IFIT1,IFIT2,ISG15,RSAD2	17 (3)	Goblet
JAK		group	Inhibited	-2121	1,44E-06	EIF2AK2,IFI6,IFIT1,IFIT2,IFIT3,IFITM3,ISG15,RSAD2	34 (3)	S1-fibroblast
Jnk		group	Activated	2473	3,54E-07	CCL2,CCL5,CCN2,CFLAR,FOSB,MCL1,MMP1,MMP2,MMP3,NR4A1,VCAN,ZFP36	87 (13)	IgA- plasma cell
LDL		complex	Inhibited	-2002	0,000143	APOE,CASP3,CCN2,CD36,DDIT3,ECE1,HSP90B1,HSPA5,HYOU1,NAMPT,PLAT,PLIN2,PPARG,SREBF2,TNFSF10,XBP1		Enterocyte
Lymphotoxin		complex	Activated	2	5,67E-05	CCL2,CCL5,MMP1,MMP3		IgA- plasma cell
MAP2K1/2		group	Activated	2	0,00504	CCN2,CDKN1B,EGR1,FOS,PHLDA1	73 (9)	IgA- plasma cell
Mek		group	Activated	2568	0,00348	CDKN1B,EGR1,EPAS1,ID1,IER3,MAFF,MCL1,MMP2,PHLDA1	110 (15)	IgA- plasma cell
NFkB (complex)		complex	Inhibited	-2719	0,0237	CASP8,CCL2,DMBT1,EHF,G0S2,HIF1A,HLA-F,JUNB,NFKBIA,PXN,SDC4,TNFSF10		Early enterocyte
NFkB (complex)		complex	Inhibited	-2269	0,000569	ABCB1,BMP2,CDX2,CEBPB,CLU,CYLD,ERAP2,FABP6,G0S2,HLA-F,IER3,IRF7,LCN2,MT-CO2,TNFAIP8		Goblet
NFkB (complex)		complex	Activated	3139	4,23E-10	CCL2,CCL5,CCL8,CFLAR,CXCL1,CYP3A4,ERAP2,FABP5,FABP6,IER3,IL10RA,IRF7,JUNB,MCL1,MMP1,MMP2,MMP3,MT-CO2,NAMPT,NFKB2,NFKBIA,SLC7A5,SOCS3,SOD2	112 (16)	IgA- plasma cell
NR3C1	-0,189	ligand-dependent nuclear receptor	Inhibited	-2,4	0,000477	ALOX5AP,BTG1,CCL5,CXCR4,FKBP5,IFI6,NFKBIA,RGS2,STK17B,TSC22D3	CD8-T cell
NR3C1		ligand-dependent nuclear receptor	Inhibited	-2041	3,85E-06	A2M,ANGPTL4,APOE,ARID4B,ARRB1,C1QTNF2,CEBPB,CLCF1,CUL1,DNASE1L3,DPP7,EMP1,FN1,FOXO3,GADD45B,GLIPR1,GLUL,GPR65,GULP1,IFI6,ITGAV,MALT1,NFKBIA,NR3C1,PIK3R1,PLAGL1,PRKAR1A,RHOB,SGPP1,SIAH2,SNAI2,STOM,THBD,TM2D2,TM2D3,TSC22D3,YWHAH		S1-fibroblast
P38 MAPK		group	Activated	2851	5,67E-06	CCL2,CCL5,CCL8,CCN2,COL3A1,CXCL1,EGR1,FN1,FOS,IER3,IRF7,MMP1,MMP2,MMP3	119 (16)	IgA- plasma cell
PDGF BB		complex	Inhibited	-3741	3,58E-08	ATF3,CD44,DUSP1,EDN1,EGR1,FOS,IER2,IER3,JUN,JUNB,KLF10,PPP1R15A,RHOB,ZFP36	78 (13)	Crypt
PDGF BB		complex	Inhibited	-2302	0,000225	ATP2B1,CBX4,CCL2,CCN1,CCN2,CNN1,DAB2,DUSP6,FOS,FOSB,GADD45A,JUN,KLF10,KLF6,MCL1,NAMPT,PPARG,RHOB,SGK1,TOB1	222 (14)	Enterocyte
PDGF BB		complex	Inhibited	-2236	0,00712	FOS,JUNB,NR4A2,SLC2A3,SOCS3		CD4-T cell
PDGF BB		complex	Inhibited	-2646	1,01E-06	DUSP1,FOS,JUNB,NR4A2,RGS1,RGS2,ZFP36		CD8-T cell
PDGF BB		complex	Inhibited	-2236	0,0473	ATF3,CCL2,IER2,JUNB,NR4A1		Early enterocyte
PDGF BB		complex	Activated	4582	5,05E-18	CCL2,CCL8,CCN1,CCN2,DUSP5,EGR1,FOS,FOSB,IER3,JUNB,LMNA,MCL1,NAMPT,NR4A1,NR4A2,PHLDA1,PPP1R15A,SLC2A3,SOCS3,THBS1,ZFP36	119 (16)	IgA- plasma cell
PDGF BB		complex	Inhibited	-2121	8,98E-11	CEBPB,DUSP1,FOS,JUN,NAMPT,PPP1R15A,RGS1,ZFP36		Macrophage
PDGF BB		complex	Inhibited	-2449	9,17E-07	CD44,DUSP1,JUNB,NR4A2,RGS1,SLC2A3		Memory B cell
PDGF BB		complex	Activated	2236	2,81E-06	CXCL8,FOSB,NAMPT,PLAU,PPP1R15A		S4-fibroblast
PGR		ligand-dependent nuclear receptor	Inhibited	-2008	9,96E-05	AREG,ATP1B1,BIRC3,CD44,DYNLL1,EDN1,FOS,GAS6,GBP1,IER3,KLF11,KLF4,KRT18,MUC1,NDRG1	67 (6)	Crypt
PGR		ligand-dependent nuclear receptor	Activated	2561	1,61E-16	AKAP13,BTG1,CCL8,DDX60,DYNLL1,EZR,FN1,FOS,G6PC,HBEGF,ID1,IER3,IFI16,IFI27,IFI35,IFI44,IFI44L,IRF7,ISG15,KLF4,MUC1,MX1,NFKBIA,OAS1,S100A8,VCAN,XAF1	92 (14)	IgA- plasma cell
PI3K		group	Inhibited	-3007	3,22E-07	ABCG1,ACTA2,AKR1B10,AKR1C1/AKR1C2,CCL2,CDX2,CFLAR,CLDN2,CTSD,DDIT3,DEFB1,FDPS,FOS,FTH1,GCLC,HMOX1,HSPA5,IFIT1,ISG15,ITGA6,NFE2L2,PKM,PXN,RDH10,SHH,SLC2A1,SLC4A7,TGM2,TNFSF10,WTAP	231 (15)	Enterocyte
PLA2R1		transmembrane receptor	Inhibited	-2,92	2,32E-08	AK3,ALDH2,ATP5F1B,ATP5PD,CTSA,CTSD,DPYSL2,ESRRA,LAP3,MGST1,PEBP1,SDHA,SDHB,TGM2,TPP1		Enterocyte
PPARA		ligand-dependent nuclear receptor	Inhibited	-2747	0,00114	ACAA1,ACADM,APOA1,APOA4,APOC3,FABP1,GPT,HMGCS2,IGFBP5,MT-CO2,PCK1,PDK4,PLIN2,SLC10A2,UQCRC1	25 (2)	Enterocyte
PRL		cytokine	Inhibited	-4674	7,02E-08	CCL20,CMPK2,CTSB,CTSD,EIF2AK2,FOS,HERC5,HERC6,IFI44,IFI44L,IFI6,IFIH1,IFIT1,IFITM1,IRF7,ISG15,JUN,KRT14,KRT19,LY6E,MX2,OAS1,OAS2,OAS3,PLSCR1,RSAD2,USP18,XAF1	113 (5)	Enterocyte
PRL		cytokine	Inhibited	-2804	2,02E-10	CD69,FOS,IFI44L,IFI6,IRF7,ISG15,LY6E,XAF1	9 (3)	dg-T-NK cell
PRL		cytokine	Inhibited	-2975	7,07E-09	CD69,FOS,IFI44L,IFI6,IFITM1,ISG15,LY6E,USP18,XAF1		CD8-T cell
PRL		cytokine	Inhibited	-2201	7,13E-08	HELZ2,HERC6,IFI44L,IFI6,IFIT1,IFITM1,IRF7,ISG15,KRT15,LY6E,MX2,RSAD2,XAF1	21 (3)	Goblet
PRL		cytokine	Inhibited	-3615	1,51E-13	CMPK2,EIF2AK2,EPSTI1,FOS,HERC6,IFI35,IFI44,IFI44L,IFI6,IFITM1,IRF7,ISG15,LY6E,OAS1,SHFL,SP110,USP18,XAF1	44 (5)	IgA- plasma cell
PRL		cytokine	Inhibited	-3426	2,61E-17	FOS,IFI44,IFI44L,IFI6,IFIT3,IFITM1,ISG15,JUN,LY6E,MX2,RSAD2,XAF1	12 (3)	Macrophage
PRL		cytokine	Inhibited	-4769	1,68E-19	ADAR,BST2,CMPK2,CXCL9,EIF2AK2,EPSTI1,HERC6,IFI44L,IFI6,IFIT1,IFIT3,IFITM1,IRF7,ISG15,JUN,LY6E,MX2,OAS1,OAS3,PARP14,PLSCR1,RSAD2,SAMHD1,SHFL,SHISA5,SP100,SP110,USP18,XAF1	70 (6)	S1-fibroblast
PRL		cytokine	Inhibited	-3	6,82E-08	IFI44L,IFI6,IFIT1,IFITM1,IRF7,ISG15,LY6E,OAS3,PLSCR1	12 (3)	S2-fibroblast
RARB		ligand-dependent nuclear receptor	Inhibited	-2	0,0024	IFI27,IFIT1,IFITM1,SLC26A3	18 (3)	Goblet
SPP1		cytokine	Inhibited	-2159	0,00823	CD44,CXCL12,FN1,HAS2,JUN,MMP2,SNAI2,SSB	135 (19)	S1-fibroblast
TCR		complex	Inhibited	-2945	3,03E-12	ATP5PD,BIRC3,CD8B,ECH1,FOS,HADH,IFI6,JUN,ODC1,RPL10A,RPL15,RPL23A,RPL3,RPL30,RPL31,RPL4,RPL5,RPL6,RPL7,RPL9,RPLP0,RPS13,RPS16,RPS17,RPS2,RPS3,RPS3A,RPS4X,STAT1,TNFSF13B		Crypt
TCR		complex	Inhibited	-2439	2,91E-13	AK2,APOA4,APOC3,APOE,ATP5F1B,ATP5PD,BSG,CD28,CD8B,CFLAR,CTSB,ECH1,ENO1,FOS,GBP4,GLUD1,HADH,HERC5,HSPD1,IFI44,IFI44L,IFI6,IFIH1,IFIT1,IL7R,IRF7,ISG15,ISG20,JUN,LAMP1,MX1,MX2,NFKBIA,NME1,OAS1,PDCD4,PHB,RPL10A,RPL15,RPL22,RPL23A,RPL3,RPL30,RPL31,RPL5,RPL6,RPL7,RPL9,RPLP0,RPS13,RPS15,RPS16,RPS2,RPS23,RPS3,RPS4X,RSAD2,SDHA,SLC25A3,TLE3,TNFSF13B,TPI1,UQCRC1,VDAC3,VDR	230 (11)	Enterocyte
TGFB1		growth factor	Activated	3435	5,79E-11	ABL1,CCL2,CCL5,CCN2,CCND2,CDKN1B,CDKN3,CITED2,COL1A1,COL1A2,COL3A1,COL6A3,FN1,FOS,HBEGF,ID1,IER3,IGFBP3,IGFBP5,JUNB,KLF4,MMP1,MMP2,MMP3,NFKBIA,PTP4A3,SPARC,THBS1,TYMP,VCAN,ZFP36	127 (22)	IgA- plasma cell
TLR7		transmembrane receptor	Inhibited	-2232	0,00105	CCL2,CCL20,CD40,CXCL2,CXCL3,DMXL2,HIVEP2,IFI44L,IFIT1,IFITM1,IRF1,ISG15,ISG20,MX1,MX2,NFKBIA,NR1H4,OAS2,OAS3,PLAT	226 (12)	Enterocyte
TLR7		transmembrane receptor	Inhibited	-2621	2,15E-06	CCL4,CD69,IFI44L,IFITM1,ISG15,MX1,NFKBIA		CD8-T cell
TLR7		transmembrane receptor	Inhibited	-2425	0,0229	ATF3,CCL2,IFI44L,MYD88,NFKBIA,NR1H4		Early enterocyte
TLR7		transmembrane receptor	Inhibited	-2,63	0,0037	IER3,IFI44L,IFIT1,IFITM1,ISG15,MX1,MX2	30 (7)	Goblet
TLR7		transmembrane receptor	Inhibited	-2588	8,19E-09	CD83,IFI44L,IFIT3,IFITM1,ISG15,MX2,NFKBIA	14 (5)	Macrophage
TLR7		transmembrane receptor	Inhibited	-2331	0,00019	CD44,CXCL9,IFI44L,IFIT1,IFIT3,IFITM1,ISG15,KCNMA1,MX1,MX2,NFKBIA,OAS3	115 (14)	S1-fibroblast
TLR9		transmembrane receptor	Inhibited	-3004	0,000489	CCL5,CD40,IFI44L,IFIT1,IFITM1,IRF1,ISG15,ISG20,MCL1,MX1,MX2,NAMPT,NR0B2,NR1H4,OAS2,OAS3,XBP1	276 (15)	Enterocyte
TLR9		transmembrane receptor	Inhibited	-2121	0,000107	IFI44L,IFIT1,IFITM1,ISG15,MX1,MX2,NR0B2,XBP1	31 (6)	Goblet
TLR9		transmembrane receptor	Inhibited	-2646	9,98E-10	CD83,IFI44L,IFIT3,IFITM1,ISG15,MX2,NAMPT	15 (5)	Macrophage
TLR9		transmembrane receptor	Inhibited	-2333	0,00111	CXCL9,IFI44L,IFIT1,IFIT3,IFITM1,ISG15,MX1,MX2,OAS3	68 (9)	S1-fibroblast
TLR9		transmembrane receptor	Inhibited	-2449	2,28E-05	IFI44L,IFIT1,IFITM1,ISG15,MX1,OAS3	17 (6)	S2-fibroblast
TNF		cytokine	Activated	3021	5,64E-15	APOE,CCL2,CCL5,CCND2,CFLAR,COL1A2,CXCL1,DUSP5,EGR1,FN1,FOS,GPR176,GSTA1,HBEGF,HLA-B,IER3,IFI27,MAFF,MCL1,MMP1,MMP2,MMP3,MT-CO2,MT-CO3,MUC1,NFKB2,NFKBIA,NID1,NR4A2,OAS1,PIGR,PLAAT4,PPP1R15A,PRDM1,S100A8,S100A9,SELENOP,SOD2,SQSTM1,TCIM,TNFAIP2,TYMP	107 (15)	IgA- plasma cell
TREM1		transmembrane receptor	Inhibited	-2646	0,0122	AREG,ARRDC4,ATP1B1,CCL20,CCL5,CFB,CXCL2,CXCL3,ETS2,FERMT2,GPRC5A,HBEGF,HES1,IRF1,ISG15,MT1F,MT1M,NT5E,OSGIN1,PHLDA2,PIM2,PPARG,RCAN1,RGS13,RIN2,RRAD,TIFA,TNFSF15,WNT5A		Enterocyte
WBP2		transcription regulator	Activated	2	0,0054	ALPK1,COL6A3,RARRES2,TMA7		IgG- plasma cell

## Sheet: Top10 
UR	Number of cell type
PDGF BB	9
IFNA2	9
PRL	8
GPER1	8
IFNL1	7
TLR7	6
IL1RN	6
TLR9	5
IFNG	4
NFkB (complex)	3
