# Supplementary material for: A dynamic single cell-based framework for digital twins to prioritize disease genes and drug targets
Source: Genome Med. 2022 May 6;14:48. doi: 10.1186/s13073-022-01048-4 (PMC9074288; doi:10.1186/s13073-022-01048-4)
Supplement: Supplementary file 16 — Additional file 16. Results for scRNA-seq data (UC) including drug targets and URs in lesional and non-lesional samples compared to healthy control. [file 13073_2022_1048_MOESM16_ESM.zip]

Archive with 4 entries (4 files):
- Additional file 16_Drug_lesional_UC.xlsx
- Additional file 16_Drug_nonlesional_UC.xlsx
- Additional file 16_UR_lesional_UC.xlsx
- Additional file 16_UR_nonlesional_UC.xlsx
