# Supplementary material for: A dynamic single cell-based framework for digital twins to prioritize disease genes and drug targets
Source: Genome Med. 2022 May 6;14:48. doi: 10.1186/s13073-022-01048-4 (PMC9074288; doi:10.1186/s13073-022-01048-4)
Supplement: Supplementary file 16 — Additional file 16. Results for scRNA-seq data (UC) including drug targets and URs in lesional and non-lesional samples compared to healthy control. [file 13073_2022_1048_MOESM16_ESM.zip › Additional file 16_Drug_lesional_UC.xlsx]

## Sheet: Number of drug targets
Cell types		Number of drug targets
Fibroblasts_238		238
Glial cell_9		9
Endothelial_71		71
Enterocyte prog_15		15
CLP Paneth cell_96		96
CD8+ T cell_36		36
Plasma 3 cell_36		36
Naive CD4+ T cell_104		104
Naive B cell_151		151
Monocytes DC_33		33
Memory B cell_47		47
Memory CD4+ T cell_87		86
Mast cell_12		12
LGRS5+ stem cell_25		25
Enterocytes _34		34
Goblet prog_14		14
Goblet cell_91		91
Plasma 1 cell_144		144
Plasma 2 cell_60		60
NKT cell_56		56
Sum		1358

## Sheet: NKT cell_56
Symbol	Expr Log Ratio	Location	Type(s)	Drug(s)
ACAA1	0.214	Cytoplasm	enzyme	trimetazidine
ATP1A1	0.198	Plasma Membrane	transporter	acetyldigitoxin derivative,bretylium,ciclopirox olamine,digitoxin,digoxin,ethacrynic acid,ouabain,perphenazine,reserpine/trichloromethiazide,trichloromethiazide
B2M	0.151	Plasma Membrane	transmembrane receptor	4'-iodo-4'-deoxydoxorubicin
BIRC2	0.206	Cytoplasm	enzyme	APG-1387,ASTX660,BI-891065,birinapant,GDC-0152,GDC-0917
BIRC3	0.438	Cytoplasm	enzyme	APG-1387,birinapant
CAPN2	0.259	Cytoplasm	peptidase	alicapistat,BLD-2660
CD38	0.25	Plasma Membrane	enzyme	anti-CD38 antibody,anti-CD38 monoclonal antibody,daratumumab,isatuximab,MOR03087,TAK-079,TAK-573
CD47	0.349	Plasma Membrane	transmembrane receptor	ALX148,AO-176,CC-90002,HX009,IBI322,magrolimab,TJ011133,TTI-621,TTI-622
CD52	-0.266	Plasma Membrane	other	alemtuzumab,alemtuzumab/cyclophosphamide/fludarabine phosphate,alemtuzumab/cyclophosphamide/fludarabine phosphate/mitoxantrone,alemtuzumab/cyclophosphamide/fludarabine phosphate/rituximab,alemtuzumab/cyclosporin A,alemtuzumab/fludarabine phosphate,alemtuzumab/pentostatin,alemtuzumab/rituximab
CD74	0.491	Plasma Membrane	transmembrane receptor	milatuzumab,milatuzumab-doxorubicin antibody-drug conjugate
CD3E	-0.258	Plasma Membrane	transmembrane receptor	blinatumomab,muromonab-CD3,pasotuxizumab
CHD1	0.227	Nucleus	enzyme	epirubicin,epirubicin/paclitaxel
DUT	0.386	Nucleus	enzyme	TAS-114
EZH2	0.319	Nucleus	transcription regulator	CPI-0209,CPI-1205,GSK2816126,HH2853,PF-06821497,SHR2554,tazemetostat,valemetostat
FKBP1A	0.293	Cytoplasm	enzyme	cyclosporine A/sirolimus/tacrolimus,cyclosporine A/tacrolimus,everolimus,everolimus/exemestane,everolimus/fulvestrant,everolimus/gefitinib,everolimus/lenvatinib,everolimus/letrozole,everolimus/paclitaxel,everolimus/panobinostat,everolimus/pasireotide,everolimus/ribociclib,everolimus/sorafenib,everolimus/tamoxifen,everolimus/vandetanib,imatinib/sirolimus,lenalidomide/temsirolimus,methotrexate/siro…
FURIN	0.191	Cytoplasm	peptidase	furin inhibitor,hexa-D-arginine,nona-D-arginine amide
GRB2	0.223	Cytoplasm	other	liposome-incorporated Grb2 antisense oligodeoxynucleotide
HAVCR2	0.491	Plasma Membrane	other	BGB-A425,BMS-986258,LY3321367,LY3415244,MBG453,RO7121661,Sym023,TSR-022
HLA-DRB1	0.863	Plasma Membrane	transmembrane receptor	apolizumab
HPGD	0.382	Cytoplasm	enzyme	glycyrrhetinic acid
HSP90AA1	0.65	Cytoplasm	enzyme	alvespimycin,cisplatin,luminespib,retaspimycin,TAS-116
HSP90AB1	0.537	Cytoplasm	enzyme	alvespimycin,cisplatin,retaspimycin,TAS-116
ICOS	0.354	Plasma Membrane	transmembrane receptor	BMS-986226,GSK3359609,JTX-2011,KY1044,MEDI-570,XmAb23104
IDH2	0.345	Cytoplasm	enzyme	enasidenib,TQB3455
ITK	0.25	Cytoplasm	kinase	crizotinib/pazopanib,lapatinib/pazopanib,pazopanib
JAK1	0.373	Cytoplasm	kinase	AZD4205,baricitinib,baricitinib/methotrexate,brepocitinib,erlotinib/ruxolitinib,filgotinib,INCB052793,itacitinib,JAK1 inhibitor,jaktinib,methotrexate/tofacitinib,momelotinib,pralsetinib,ruxolitinib,tofacitinib,upadacitinib
KHDRBS1	0.313	Nucleus	transcription regulator	CWP232291
KRAS	0.25	Cytoplasm	enzyme	AZD4785,chelerythrine,GDC-6036,JNJ-74699157,LY3499446,MRTX849
LAG3	0.785	Plasma Membrane	transmembrane receptor	anti-LAG-3 monoclonal antibody,BMS-986016,FS118,GSK2831781,INCAGN02385,LAG525,MGD013,MK-4280,REGN3767,RO7247669,SYM022,TSR-033,XmAb22841
LAMP1	0.327	Plasma Membrane	other	SAR428926
LGALS1	-0.443	Extracellular Space	other	OTX008
LY6E	0.584	Plasma Membrane	other	DLYE5953A
MCL1	0.371	Cytoplasm	transporter	AMG 176,AMG 397,AZD5991,MIK665
MIF	0.783	Extracellular Space	cytokine	imalumab
MT-CYB	-0.636	Cytoplasm	enzyme	atovaquone,atovaquone/proguanil
NAMPT	0.265	Extracellular Space	cytokine	daporinad,KPT-9274
NFKB1	0.363	Nucleus	transcription regulator	bortezomib/dexamethasone/thalidomide,bortezomib/thalidomide,dexamethasone/thalidomide,prednisone/thalidomide,rituximab/thalidomide,thalidomide,triflusal
NR3C1	0.347	Nucleus	ligand-dependent nuclear receptor	11beta hydrocortisone acetate,21-deacetyldeflazacort,6-mercaptopurine/prednisone,6-mercaptopurine/prednisone/thioguanine,abiraterone/prednisolone,acetaminophen/cetirizine/prednisolone,acetaminophen/diphenhydramine/methylprednisolone,acetaminophen/diphenhydramine/prednisolone,acyclovir/hydrocortisone,alclometasone,alclometasone dipropionate,amcinonide,aprepitant/dexamethasone,aprepitant/dexamethas…
OAZ1	0.183	Cytoplasm	enzyme	eflornithine
ODC1	0.366	Cytoplasm	enzyme	eflornithine,tazarotene
PDE4D	0.267	Cytoplasm	enzyme	anagrelide,apremilast,arofylline,caffeine,caffeine/ergotamine,cilomilast,dipyridamole,dyphylline,ketotifen,L 869298,L-826,141,milrinone,pentoxifylline,roflumilast,tetomilast,theophylline,tolbutamide
PIM1	0.325	Cytoplasm	kinase	AZD-1208,LGH447,PIM/FLT3 kinase inhibitor SEL24,SGI 1776
PIM2	0.308	Nucleus	kinase	AZD-1208,LGH447,PIM/FLT3 kinase inhibitor SEL24,SGI 1776
PIM3	0.534	Cytoplasm	kinase	AZD-1208,LGH447,PIM/FLT3 kinase inhibitor SEL24,SGI 1776
PRKCH	0.302	Cytoplasm	kinase	ingenol mebutate
PTPRC	0.235	Plasma Membrane	phosphatase	111 In-BC8,90Y anti-CD45 MoAb BC8,anti-CD45 BC8 antibody-streptavidin conjugate,At 211 MAb BC8-B10,iodine I 131 apamistamab,Y 90 AHN-12
RPL3	-0.221	Nucleus	other	cytarabine/daunorubicin/omacetaxine mepesuccinate,cytarabine/doxorubicin/filgrastim/omacetaxine mepesuccinate,omacetaxine mepesuccinate
RPS12	-0.262	Cytoplasm	other	neomycin
S1PR4	0.369	Plasma Membrane	G-protein coupled receptor	fingolimod phosphate
STAT3	0.309	Nucleus	transcription regulator	danvatirsen,golotimod,OPB-31121,OPB-51602,STAT3 inhibitor,TTI-101
TGFB1	0.489	Extracellular Space	growth factor	AVID200,dalantercept,fresolimumab,LY3200882,MSB0011359C,NIS793,SRK-181,YL-13027
TNFRSF18	0.579	Plasma Membrane	transmembrane receptor	AMG 228,ASP1951,BMS-986156,efgivanermin,GWN323,INCAGN01876,MK-1248,MK-4166,TRX518
TOP1	0.292	Nucleus	enzyme	5-fluorouracil/irinotecan,5-fluorouracil/irinotecan/oxaliplatin,aflibercept/irinotecan,batracylin,BAY 56-3722,belotecan,beta-lapachone,bevacizumab/5-fluorouracil/irinotecan/oxaliplatin,bevacizumab/capecitabine/irinotecan,bevacizumab/capecitabine/irinotecan/oxaliplatin,bevacizumab/gimeracil/irinotecan/oxonic acid/tegafur,bevacizumab/irinotecan,bevacizumab/irinotecan/oxaliplatin,bevacizumab/paclita…
TUBA1A	-0.274	Cytoplasm	other	6-mercaptopurine/vincristine,bevacizumab/docetaxel,bevacizumab/docetaxel/prednisone/thalidomide/zoledronic acid,bevacizumab/paclitaxel,bevacizumab/paclitaxel/pemetrexed,bevacizumab/paclitaxel/topotecan,capecitabine/docetaxel,capecitabine/docetaxel/gemcitabine,capecitabine/docetaxel/oxaliplatin/trastuzumab,cevipabulin,colchicine,colchicine/probenecid,cyclophosphamide/daunorubicin/imatinib/predniso…
TYMP	0.568	Extracellular Space	growth factor	tipiracil
VCP	0.211	Cytoplasm	enzyme	CB-5083,CB-5339

## Sheet: Plasma 1 cell_144
Symbol	Expr Log Ratio	Location	Type(s)	Drug(s)
ACAA1	0.139	Cytoplasm	enzyme	trimetazidine
ADA	0.133	Cytoplasm	enzyme	adenosine deaminase inhibitor,alemtuzumab/pentostatin,aspirin/dipyridamole,aspirin/dipyridamole/telmisartan,cyclophosphamide/pentostatin/rituximab,dipyridamole,pentostatin,pentostatin/recombinant interferon,pentostatin/rituximab,vidarabine
AKR1A1	0.258	Cytoplasm	enzyme	aldose reductase inhibitor
ALOX5	-0.159	Cytoplasm	enzyme	balsalazide,benoxaprofen,diclofenac,diclofenac/misoprostol,diclofenac/omeprazole,diethylcarbamazine,ebselen,meclofenamic acid,mesalamine,nordihydroguaiaretic acid,sulfasalazine,TA 270,zileuton
ATM	0.195	Nucleus	kinase	AZD0156,AZD1390,M3541
B2M	0.222	Plasma Membrane	transmembrane receptor	4'-iodo-4'-deoxydoxorubicin
BCL2	-0.094	Cytoplasm	transporter	(-)-gossypol,5-azacytidine/venetoclax,ABT-737,afatinib/paclitaxel,APG-2575,AZD0466,BCL-2 blocker,BCL201,bortezomib/paclitaxel,chelerythrine,decitabine/venetoclax,doxorubicin/lapatinib/paclitaxel/trastuzumab,doxorubicin/paclitaxel,epirubicin/paclitaxel,everolimus/paclitaxel,gemcitabine/paclitaxel,lapatinib/paclitaxel,levodopa/rasagiline,LP-108,navitoclax,obatoclax,obinutuzumab/venetoclax,paclitaxe…
BCL2L12	0.082	Nucleus	other	NU-0129
BIRC3	-0.112	Cytoplasm	enzyme	APG-1387,birinapant
BMI1	-0.091	Nucleus	transcription regulator	PTC596
BSG	0.19	Plasma Membrane	transporter	metuximab
BTLA	-0.128	Plasma Membrane	other	TAB004
CA1	-0.186	Cytoplasm	enzyme	acetazolamide,benzthiazide,brimonidine/brinzolamide,brinzolamide,chlorothiazide,chlorothiazide/reserpine,chlorthalidone,diazoxide,dichlorphenamide,dorzolamide,dorzolamide/timolol,ethoxyzolamide,hydrochlorothiazide,methazolamide,quinethazone,sulfacetamide,topiramate,trichloromethiazide
CA4	-0.057	Plasma Membrane	enzyme	acetazolamide,benzthiazide,chlorothiazide,chlorothiazide/reserpine,chlorthalidone,dichlorphenamide,ethoxyzolamide,hydrochlorothiazide,methazolamide,phentermine/topiramate,sulfacetamide,topiramate,trichloromethiazide
CAPN2	0.112	Cytoplasm	peptidase	alicapistat,BLD-2660
CASP3	0.221	Cytoplasm	peptidase	caspase 3 inhibitor
CASP10	0.161	Cytoplasm	peptidase	caspase 10 inhibitor
CD19	0.227	Plasma Membrane	transmembrane receptor	AMG 562,anti-CD19 monoclonal antibody,anti-CD19/CD3 tetravalent antibody AFM11,blinatumomab,blinatumomab/dasatinib,blinatumomab/imatinib,combotox,denintuzumab mafodotin,DI-B4,DT2219ARL,HD37-dgRTA,inebilizumab,lenalidomide/tafasitamab,loncastuximab tesirine,MDX-1342 antibody,RO7227166,SAR3419,SGN-CD19B,tafasitamab,XmAb5871,yttrium Y 90 anti-CD19 monoclonal antibody BU12
CD38	0.585	Plasma Membrane	enzyme	anti-CD38 antibody,anti-CD38 monoclonal antibody,daratumumab,isatuximab,MOR03087,TAK-079,TAK-573
CD52	0.13	Plasma Membrane	other	alemtuzumab,alemtuzumab/cyclophosphamide/fludarabine phosphate,alemtuzumab/cyclophosphamide/fludarabine phosphate/mitoxantrone,alemtuzumab/cyclophosphamide/fludarabine phosphate/rituximab,alemtuzumab/cyclosporin A,alemtuzumab/fludarabine phosphate,alemtuzumab/pentostatin,alemtuzumab/rituximab
CD3D	0.117	Plasma Membrane	transmembrane receptor	blinatumomab,blinatumomab/dasatinib,blinatumomab/imatinib
CD79B	0.24	Plasma Membrane	transmembrane receptor	iladatuzumab vedotin,polatuzumab vedotin
CDK6	0.092	Nucleus	kinase	abemaciclib,abemaciclib/anastrozole,abemaciclib/aromatase inhibitor,abemaciclib/aromatase inhibitor/GnRH analog,abemaciclib/exemestane,abemaciclib/fulvestrant,abemaciclib/letrozole,alvocidib,anastrozole/palbociclib,anastrozole/ribociclib,BPI-1178,everolimus/ribociclib,exemestane/palbociclib,exemestane/ribociclib,FCN-437,FLX925,FN-1501,fulvestrant/palbociclib,fulvestrant/ribociclib,HS-10342,leroci…
CHD1	0.107	Nucleus	enzyme	epirubicin,epirubicin/paclitaxel
COL9A3	0.099	Extracellular Space	other	collagenase clostridium histolyticum
CSK	0.078	Cytoplasm	kinase	bosutinib,bosutinib/imatinib,bosutinib/ponatinib,bosutinib/rituximab
CXCR4	0.861	Plasma Membrane	G-protein coupled receptor	[68Ga]pentixafor,balixafortide,BL-8040,burixafor,cladribine/cytarabine/filgrastim/idarubicin/plerixafor,filgrastim/plerixafor,GMI-1359,LY-2510924,mavorixafor,PF-06747143,plerixafor,ulocuplumab,USL311
DUT	0.213	Nucleus	enzyme	TAS-114
ENTPD1	0.119	Plasma Membrane	enzyme	IPH5201,TTX-030
FCGR2B	0.126	Plasma Membrane	transmembrane receptor	BI-1206,IgG,XmAb5871
FCRL5	0.246	Plasma Membrane	other	DFRF4539A
FDPS	0.146	Cytoplasm	enzyme	alendronate/cholecalciferol,alendronic acid,ibandronic acid,minodronate,pamidronic acid,risedronic acid,zoledronic acid
FKBP1A	0.271	Cytoplasm	enzyme	cyclosporine A/sirolimus/tacrolimus,cyclosporine A/tacrolimus,everolimus,everolimus/exemestane,everolimus/fulvestrant,everolimus/gefitinib,everolimus/lenvatinib,everolimus/letrozole,everolimus/paclitaxel,everolimus/panobinostat,everolimus/pasireotide,everolimus/ribociclib,everolimus/sorafenib,everolimus/tamoxifen,everolimus/vandetanib,imatinib/sirolimus,lenalidomide/temsirolimus,methotrexate/siro…
FNTA	0.1	Cytoplasm	enzyme	lonafarnib
FPGS	0.104	Cytoplasm	enzyme	pralatrexate
GANAB	0.09	Cytoplasm	enzyme	miglitol
GAS6	0.608	Extracellular Space	growth factor	AVB-S6-500
GGCX	0.138	Cytoplasm	enzyme	anisindione,vitamin K3
GLA	-0.183	Cytoplasm	enzyme	migalastat
GLS	0.1	Cytoplasm	enzyme	telaglenastat
GRB2	0.382	Cytoplasm	other	liposome-incorporated Grb2 antisense oligodeoxynucleotide
HDAC7	0.073	Nucleus	transcription regulator	belinostat,pyroxamide,tributyrin
HLA-DRB1	0.516	Plasma Membrane	transmembrane receptor	apolizumab
HPGD	0.221	Cytoplasm	enzyme	glycyrrhetinic acid
HSP90AA1	0.212	Cytoplasm	enzyme	alvespimycin,cisplatin,luminespib,retaspimycin,TAS-116
HSP90AB1	-0.343	Cytoplasm	enzyme	alvespimycin,cisplatin,retaspimycin,TAS-116
HSP90B1	0.154	Cytoplasm	other	alvespimycin,cisplatin,retaspimycin
IDH2	0.467	Cytoplasm	enzyme	enasidenib,TQB3455
IFNAR1	0.147	Plasma Membrane	transmembrane receptor	bevacizumab/IFNA2A,cladribine/peginterferon alfa-2a,cladribine/recombinant interferon,cytarabine/IFNA2B,cytarabine/recombinant interferon,hydroxyurea/recombinant interferon,IFNA2,IFNA2B/ribavirin,imatinib/nilotinib/pegintron,imatinib/peginterferon alfa-2a,interferon alfa-n1,interferon alfacon-1,interferon alfacon-1/ribavirin,interferon beta-1a,interferon beta-1b,nitazoxanide/peginterferon alfa-2a…
IFNAR2	0.413	Plasma Membrane	transmembrane receptor	bevacizumab/IFNA2A,cladribine/peginterferon alfa-2a,cladribine/recombinant interferon,cytarabine/IFNA2B,cytarabine/recombinant interferon,hydroxyurea/recombinant interferon,IFNA2,IFNA2B/ribavirin,imatinib/nilotinib/pegintron,imatinib/peginterferon alfa-2a,interferon alfa-n1,interferon alfacon-1,interferon alfacon-1/ribavirin,interferon beta-1a,interferon beta-1b,nitazoxanide/peginterferon alfa-2a…
IFNGR2	0.093	Plasma Membrane	transmembrane receptor	interferon gamma-1b
IL23A	-0.431	Extracellular Space	cytokine	guselkumab,LY3074828,risankizumab,tildrakizumab
IL2RG	-0.278	Plasma Membrane	transmembrane receptor	aldesleukin,BNZ132-1-40,denileukin diftitox
IL6R	0.115	Plasma Membrane	transmembrane receptor	methotrexate/sarilumab,methotrexate/tocilizumab,sarilumab,tocilizumab
IMPDH1	0.127	Cytoplasm	enzyme	6-mercaptopurine/prednisone/thioguanine,cytarabine/daunorubicin/thioguanine,cytarabine/thioguanine,IFNA2B/ribavirin,imatinib/thioguanine,interferon alfacon-1/ribavirin,methylprednisolone/mycophenolate mofetil,mycophenolate mofetil,mycophenolate mofetil/prednisone,mycophenolic acid,nitazoxanide/peginterferon alfa-2a/ribavirin,PEG-interferon alfa-2a/ribavirin,pegintron/ribavirin,ribavirin,thioguani…
INSR	-0.223	Plasma Membrane	kinase	alogliptin/INS,BMS-754807,canakinumab/INS,ceritinib,dapagliflozin/INS,dulaglutide/INS,exenatide/INS,exenatide/INS/pioglitazone,INS,INS/linagliptin,INS/lixisenatide,INS/pioglitazone,INS/protamine zinc insulin,INS/saxagliptin,INS/sitagliptin,INS/vildagliptin,insulin aspart,insulin aspart/insulin degludec,insulin aspart/insulin detemir,insulin degludec,insulin degludec/liraglutide,insulin detemir,in…
ITGA4	-0.092	Plasma Membrane	transmembrane receptor	natalizumab,vedolizumab
ITGB7	-0.135	Plasma Membrane	transmembrane receptor	vedolizumab
JAK1	0.185	Cytoplasm	kinase	AZD4205,baricitinib,baricitinib/methotrexate,brepocitinib,erlotinib/ruxolitinib,filgotinib,INCB052793,itacitinib,JAK1 inhibitor,jaktinib,methotrexate/tofacitinib,momelotinib,pralsetinib,ruxolitinib,tofacitinib,upadacitinib
KCNA3	0.124	Plasma Membrane	ion channel	dalfampridine
KEAP1	0.088	Cytoplasm	transcription regulator	dimethyl fumarate
KHDRBS1	0.183	Nucleus	transcription regulator	CWP232291
KRAS	0.093	Cytoplasm	enzyme	AZD4785,chelerythrine,GDC-6036,JNJ-74699157,LY3499446,MRTX849
LAMP1	0.134	Plasma Membrane	other	SAR428926
LGALS3	-0.24	Extracellular Space	other	GCS-100,GR-MD-02
LY6E	0.219	Plasma Membrane	other	DLYE5953A
LYN	0.1	Cytoplasm	kinase	bafetinib,bosutinib,bosutinib/hydroxyurea/ponatinib,bosutinib/imatinib,bosutinib/ponatinib,bosutinib/rituximab,docetaxel/nintedanib,JNJ-26483327,nintedanib,rebastinib,tolimidone
MAP2K1	0.111	Cytoplasm	kinase	ARRY-424704,AS703988,atezolizumab/cobimetinib/vemurafenib,binimetinib,binimetinib/cetuximab/encorafenib,binimetinib/dabrafenib,binimetinib/encorafenib,binimetinib/encorafenib/panitumumab,binimetinib/vemurafenib,cetuximab/dabrafenib/trametinib,cobimetinib,cobimetinib/dabrafenib,cobimetinib/encorafenib,cobimetinib/vemurafenib,dabrafenib/ipilimumab/trametinib,dabrafenib/panitumumab/trametinib,dabraf…
MAPK8	0.087	Cytoplasm	kinase	aplidine,binimetinib/cetuximab/encorafenib,binimetinib/encorafenib,binimetinib/encorafenib/panitumumab,cetuximab/encorafenib,cobimetinib/encorafenib,encorafenib,encorafenib/panitumumab,encorafenib/trametinib
MAPKAPK2	0.361	Nucleus	kinase	cdc25C phosphatase (211-221)
MARCKS	0.223	Plasma Membrane	other	BIO-11006
MARK3	0.19	Cytoplasm	kinase	cdc25C phosphatase (211-221)
MBTPS1	0.254	Cytoplasm	peptidase	sonepcizumab
MCL1	0.393	Cytoplasm	transporter	AMG 176,AMG 397,AZD5991,MIK665
MDM2	0.378	Nucleus	transcription regulator	ALRN-6924,AMG-232,APG-115,ASTX295,BI 907828,CGM097,HDM201,idasanutlin,MI-773,milademetan,MK-8242,RO-5045337,RO6839921,serdemetan
MGMT	0.108	Nucleus	enzyme	O6-alkylguanine-DNA alkyltransferase inhibitor,O6-benzylguanine
MIF	0.727	Extracellular Space	cytokine	imalumab
MKNK2	0.12	Cytoplasm	kinase	ETC-1907206,tomivosertib
MT-CYB	-0.239	Cytoplasm	enzyme	atovaquone,atovaquone/proguanil
NCL	0.113	Nucleus	other	AGRO 100
NFE2L2	0.118	Nucleus	transcription regulator	RTA 408
NQO2	0.096	Cytoplasm	enzyme	caricotamide
NR3C1	0.181	Nucleus	ligand-dependent nuclear receptor	11beta hydrocortisone acetate,21-deacetyldeflazacort,6-mercaptopurine/prednisone,6-mercaptopurine/prednisone/thioguanine,abiraterone/prednisolone,acetaminophen/cetirizine/prednisolone,acetaminophen/diphenhydramine/methylprednisolone,acetaminophen/diphenhydramine/prednisolone,acyclovir/hydrocortisone,alclometasone,alclometasone dipropionate,amcinonide,aprepitant/dexamethasone,aprepitant/dexamethas…
OAZ1	0.331	Cytoplasm	enzyme	eflornithine
ODC1	0.344	Cytoplasm	enzyme	eflornithine,tazarotene
OGFR	0.129	Plasma Membrane	other	enkephalin, methionine
PDE4B	0.247	Cytoplasm	enzyme	anagrelide,apremilast,arofylline,caffeine,caffeine/ergotamine,cilomilast,dipyridamole,dyphylline,enprofylline,ibudilast,ketotifen,L 869298,L-826,141,milrinone,papaverine,pentoxifylline,roflumilast,tetomilast,theophylline,tolbutamide
PDE7A	-0.087	Cytoplasm	enzyme	anagrelide,dipyridamole,dyphylline,ketotifen,milrinone,pentoxifylline,theophylline,tolbutamide
PDK1	0.225	Cytoplasm	kinase	dichloroacetic acid
PIK3CG	0.316	Cytoplasm	kinase	bimiralisib,buparlisib,CLR457,dactolisib,PI3Kg inhibitor,pictilisib,pilaralisib,PX-866,SF 1126,tenalisib
PIM1	0.559	Cytoplasm	kinase	AZD-1208,LGH447,PIM/FLT3 kinase inhibitor SEL24,SGI 1776
PIM2	0.681	Nucleus	kinase	AZD-1208,LGH447,PIM/FLT3 kinase inhibitor SEL24,SGI 1776
PIM3	0.261	Cytoplasm	kinase	AZD-1208,LGH447,PIM/FLT3 kinase inhibitor SEL24,SGI 1776
POLE4	0.083	Nucleus	enzyme	bortezomib/cladribine/rituximab,cladribine,cladribine/cytarabine/daunorubicin,cladribine/cytarabine/decitabine,cladribine/cytarabine/filgrastim,cladribine/cytarabine/filgrastim/idarubicin,cladribine/cytarabine/filgrastim/idarubicin/plerixafor,cladribine/cytarabine/filgrastim/mitoxantrone,cladribine/peginterferon alfa-2a,cladribine/recombinant interferon,cladribine/rituximab
PPIA	0.119	Cytoplasm	enzyme	alemtuzumab/cyclosporin A,basiliximab/cyclosporine,cyclosporin A,cyclosporin A/methotrexate,cyclosporine A/sirolimus/tacrolimus,cyclosporine A/tacrolimus,N-methyl-4-Ile-cyclosporin
PPP3CC	0.158	Cytoplasm	phosphatase	cyclosporin A,cyclosporin A/methotrexate,methylprednisolone/tacrolimus,pimecrolimus,prednisone/tacrolimus,tacrolimus,voclosporin
PRDX5	0.35	Cytoplasm	enzyme	auranofin
PRKCD	0.087	Cytoplasm	kinase	ingenol mebutate
PRMT1	-0.181	Nucleus	enzyme	GSK3368715
PSMB1	0.105	Cytoplasm	peptidase	bortezomib,bortezomib/cladribine/rituximab,bortezomib/dexamethasone,bortezomib/dexamethasone/doxorubicin,bortezomib/dexamethasone/lenalidomide,bortezomib/dexamethasone/pomalidomide,bortezomib/dexamethasone/rituximab,bortezomib/dexamethasone/thalidomide,bortezomib/doxorubicin,bortezomib/fulvestrant,bortezomib/lenalidomide,bortezomib/paclitaxel,bortezomib/prednisone,bortezomib/rituximab,bortezomib/…
PSMB5	0.138	Cytoplasm	peptidase	bortezomib,bortezomib/cladribine/rituximab,bortezomib/dexamethasone,bortezomib/dexamethasone/doxorubicin,bortezomib/dexamethasone/lenalidomide,bortezomib/dexamethasone/pomalidomide,bortezomib/dexamethasone/rituximab,bortezomib/dexamethasone/thalidomide,bortezomib/doxorubicin,bortezomib/fulvestrant,bortezomib/lenalidomide,bortezomib/paclitaxel,bortezomib/prednisone,bortezomib/rituximab,bortezomib/…
PSMB8	0.297	Cytoplasm	peptidase	carfilzomib,carfilzomib/dexamethasone,carfilzomib/dexamethasone/lenalidomide,carfilzomib/dexamethasone/rituximab
PSMB9	0.248	Cytoplasm	peptidase	carfilzomib,carfilzomib/dexamethasone,carfilzomib/dexamethasone/lenalidomide,carfilzomib/dexamethasone/rituximab
PSMD2	0.088	Cytoplasm	other	bortezomib,bortezomib/cladribine/rituximab,bortezomib/dexamethasone,bortezomib/dexamethasone/doxorubicin,bortezomib/dexamethasone/lenalidomide,bortezomib/dexamethasone/pomalidomide,bortezomib/dexamethasone/rituximab,bortezomib/dexamethasone/thalidomide,bortezomib/doxorubicin,bortezomib/fulvestrant,bortezomib/lenalidomide,bortezomib/paclitaxel,bortezomib/prednisone,bortezomib/rituximab,bortezomib/…
PTPN1	0.242	Cytoplasm	phosphatase	protein tyrosine phosphatase 1B inhibitor,trodusquemine
PTPN6	-0.123	Cytoplasm	phosphatase	SC-43
QPRT	0.219	Cytoplasm	enzyme	atorvastatin/niacin,lovastatin/niacin,nicotinic acid,nicotinic acid/pioglitazone
RNMT	0.159	Nucleus	enzyme	5-azacytidine,5-azacytidine/cedazuridine,5-azacytidine/decitabine,5-azacytidine/lenalidomide,5-azacytidine/midostaurin,5-azacytidine/sorafenib,5-azacytidine/venetoclax
RPL3	-0.201	Nucleus	other	cytarabine/daunorubicin/omacetaxine mepesuccinate,cytarabine/doxorubicin/filgrastim/omacetaxine mepesuccinate,omacetaxine mepesuccinate
RPS12	-0.358	Cytoplasm	other	neomycin
RPS27	-0.151	Cytoplasm	other	empesertib
S1PR4	0.122	Plasma Membrane	G-protein coupled receptor	fingolimod phosphate
SCNN1B	0.096	Plasma Membrane	ion channel	amiloride,amiloride/hydrochlorothiazide,hydrochlorothiazide/triamterene,triamterene
SDC1	0.414	Plasma Membrane	enzyme	indatuximab ravtansine
SDHD	0.111	Cytoplasm	enzyme	hexachlorophene
SEMA4D	0.113	Plasma Membrane	transmembrane receptor	pepinemab
SIGMAR1	0.078	Plasma Membrane	transmembrane receptor	acetaminophen/pentazocine,brompheniramine/dextromethorphan/pseudoephedrine,bupropion/dextromethorphan,bupropion/naltrexone,carbinoxamine/dextromethorphan/pseudoephedrine,chlorpheniramine/dextromethorphan/phenylephrine,dextromethorphan,dextromethorphan/morphine,dextromethorphan/promethazine,dextromethorphan/quinidine,dihydrocodeine,etorphine,hydromorphone,morphine/naltrexone,naloxone,naloxone/pent…
SIK1/SIK1B	0.189	Nucleus	kinase	binimetinib/dabrafenib,cetuximab/dabrafenib/trametinib,cobimetinib/dabrafenib,dabrafenib,dabrafenib/ipilimumab/trametinib,dabrafenib/panitumumab,dabrafenib/panitumumab/trametinib,dabrafenib/trametinib,dabrafenib/trametinib/vemurafenib
SLC1A4	0.178	Plasma Membrane	transporter	riluzole
SLC25A5	0.1	Cytoplasm	transporter	clodronic acid
SLC25A6	-0.082	Cytoplasm	transporter	clodronic acid
SLC52A2	0.298	Plasma Membrane	transporter	4-hydroxybutanoic acid
SMPD1	0.11	Cytoplasm	enzyme	acid sphingomyelinase inhibitor
SQLE	0.097	Cytoplasm	enzyme	butenafine,naftifine,terbinafine,tolnaftate
SRPK1	0.081	Nucleus	kinase	endovion
STAT3	0.217	Nucleus	transcription regulator	danvatirsen,golotimod,OPB-31121,OPB-51602,STAT3 inhibitor,TTI-101
SYK	0.098	Cytoplasm	kinase	cerdulatinib,entospletinib,fostamatinib,GSK2646264,HMPL-523,lanraplenib,mivavotinib,R-348,SKI-O-592
SYNCRIP	0.094	Nucleus	other	supinoxin
TGFB1	0.185	Extracellular Space	growth factor	AVID200,dalantercept,fresolimumab,LY3200882,MSB0011359C,NIS793,SRK-181,YL-13027
TNFRSF4	-0.131	Plasma Membrane	transmembrane receptor	anti-OX40 antibody,BGB-A445,BMS-986178,efizonerimod,GSK3174998,IBI101,INBRX-106,INCAGN01949,MEDI0562,MEDI6469,MOXR0916,PF-04518600
TNFRSF17	-0.315	Plasma Membrane	transmembrane receptor	belantamab mafodotin,REGN5459,SEA-BCMA,teclistamab
TNFRSF18	-0.252	Plasma Membrane	transmembrane receptor	AMG 228,ASP1951,BMS-986156,efgivanermin,GWN323,INCAGN01876,MK-1248,MK-4166,TRX518
TOP1	0.388	Nucleus	enzyme	5-fluorouracil/irinotecan,5-fluorouracil/irinotecan/oxaliplatin,aflibercept/irinotecan,batracylin,BAY 56-3722,belotecan,beta-lapachone,bevacizumab/5-fluorouracil/irinotecan/oxaliplatin,bevacizumab/capecitabine/irinotecan,bevacizumab/capecitabine/irinotecan/oxaliplatin,bevacizumab/gimeracil/irinotecan/oxonic acid/tegafur,bevacizumab/irinotecan,bevacizumab/irinotecan/oxaliplatin,bevacizumab/paclita…
TRAPPC3	0.132	Cytoplasm	other	birabresib
TUBA1A	-0.165	Cytoplasm	other	6-mercaptopurine/vincristine,bevacizumab/docetaxel,bevacizumab/docetaxel/prednisone/thalidomide/zoledronic acid,bevacizumab/paclitaxel,bevacizumab/paclitaxel/pemetrexed,bevacizumab/paclitaxel/topotecan,capecitabine/docetaxel,capecitabine/docetaxel/gemcitabine,capecitabine/docetaxel/oxaliplatin/trastuzumab,cevipabulin,colchicine,colchicine/probenecid,cyclophosphamide/daunorubicin/imatinib/predniso…
TUBA4A	0.362	Cytoplasm	other	6-mercaptopurine/vincristine,bevacizumab/docetaxel,bevacizumab/docetaxel/prednisone/thalidomide/zoledronic acid,bevacizumab/paclitaxel,bevacizumab/paclitaxel/pemetrexed,bevacizumab/paclitaxel/topotecan,cabazitaxel,cabazitaxel/prednisolone,cabazitaxel/prednisone,capecitabine/docetaxel,capecitabine/docetaxel/gemcitabine,capecitabine/docetaxel/oxaliplatin/trastuzumab,cevipabulin,colchicine,colchicin…
TUBB4B	-0.256	Cytoplasm	other	6-mercaptopurine/vincristine,ABT-751,bevacizumab/docetaxel,bevacizumab/docetaxel/prednisone/thalidomide/zoledronic acid,bevacizumab/paclitaxel,bevacizumab/paclitaxel/pemetrexed,bevacizumab/paclitaxel/topotecan,BMS-275183,capecitabine/docetaxel,capecitabine/docetaxel/gemcitabine,capecitabine/docetaxel/oxaliplatin/trastuzumab,cevipabulin,colchicine,colchicine/probenecid,cyclophosphamide/daunorubici…
TYMP	0.737	Extracellular Space	growth factor	tipiracil
UCHL5	0.089	Cytoplasm	peptidase	VLX1570
USP14	0.086	Cytoplasm	peptidase	VLX1570
VAMP2	0.171	Plasma Membrane	other	botulinum toxin type B
VCP	0.226	Cytoplasm	enzyme	CB-5083,CB-5339
VKORC1	0.241	Cytoplasm	enzyme	acenocoumarol,dicumarol,enoxaparin/warfarin,fondaparinux/warfarin,phenindione,phenprocoumon,vitamin K3,warfarin
VSIR	0.265	Plasma Membrane	other	CA-170,onvatilimab

## Sheet: Plasma 2 cell_60
Symbol	Expr Log Ratio	Location	Type(s)	Drug(s)
AKR1A1	0.279	Cytoplasm	enzyme	aldose reductase inhibitor
APEX1	-0.091	Nucleus	enzyme	E 3330,lucanthone
B2M	0.486	Plasma Membrane	transmembrane receptor	4'-iodo-4'-deoxydoxorubicin
BIRC3	-0.128	Cytoplasm	enzyme	APG-1387,birinapant
BMI1	-0.112	Nucleus	transcription regulator	PTC596
BSG	0.325	Plasma Membrane	transporter	metuximab
CA1	-0.567	Cytoplasm	enzyme	acetazolamide,benzthiazide,brimonidine/brinzolamide,brinzolamide,chlorothiazide,chlorothiazide/reserpine,chlorthalidone,diazoxide,dichlorphenamide,dorzolamide,dorzolamide/timolol,ethoxyzolamide,hydrochlorothiazide,methazolamide,quinethazone,sulfacetamide,topiramate,trichloromethiazide
CD27	0.162	Plasma Membrane	transmembrane receptor	CDX-1127
CD38	0.734	Plasma Membrane	enzyme	anti-CD38 antibody,anti-CD38 monoclonal antibody,daratumumab,isatuximab,MOR03087,TAK-079,TAK-573
CD44	0.052	Plasma Membrane	other	A6 peptide,AMC303,anti-CD44v7 antibody,RO5429083
CD47	0.375	Plasma Membrane	transmembrane receptor	ALX148,AO-176,CC-90002,HX009,IBI322,magrolimab,TJ011133,TTI-621,TTI-622
CD79B	0.475	Plasma Membrane	transmembrane receptor	iladatuzumab vedotin,polatuzumab vedotin
EIF5A	-0.108	Cytoplasm	translation regulator	SNS01-T nanoparticles
FCRL5	0.312	Plasma Membrane	other	DFRF4539A
FDPS	0.392	Cytoplasm	enzyme	alendronate/cholecalciferol,alendronic acid,ibandronic acid,minodronate,pamidronic acid,risedronic acid,zoledronic acid
FKBP1A	0.338	Cytoplasm	enzyme	cyclosporine A/sirolimus/tacrolimus,cyclosporine A/tacrolimus,everolimus,everolimus/exemestane,everolimus/fulvestrant,everolimus/gefitinib,everolimus/lenvatinib,everolimus/letrozole,everolimus/paclitaxel,everolimus/panobinostat,everolimus/pasireotide,everolimus/ribociclib,everolimus/sorafenib,everolimus/tamoxifen,everolimus/vandetanib,imatinib/sirolimus,lenalidomide/temsirolimus,methotrexate/siro…
GAS6	0.569	Extracellular Space	growth factor	AVB-S6-500
HLA-DRB1	0.562	Plasma Membrane	transmembrane receptor	apolizumab
HSP90AA1	-0.117	Cytoplasm	enzyme	alvespimycin,cisplatin,luminespib,retaspimycin,TAS-116
HSP90AB1	-0.166	Cytoplasm	enzyme	alvespimycin,cisplatin,retaspimycin,TAS-116
HSP90B1	0.425	Cytoplasm	other	alvespimycin,cisplatin,retaspimycin
HSPA5	0.467	Cytoplasm	enzyme	PAT-SM6
IDH2	0.32	Cytoplasm	enzyme	enasidenib,TQB3455
IFNAR2	0.494	Plasma Membrane	transmembrane receptor	bevacizumab/IFNA2A,cladribine/peginterferon alfa-2a,cladribine/recombinant interferon,cytarabine/IFNA2B,cytarabine/recombinant interferon,hydroxyurea/recombinant interferon,IFNA2,IFNA2B/ribavirin,imatinib/nilotinib/pegintron,imatinib/peginterferon alfa-2a,interferon alfa-n1,interferon alfacon-1,interferon alfacon-1/ribavirin,interferon beta-1a,interferon beta-1b,nitazoxanide/peginterferon alfa-2a…
IGF1	-0.166	Extracellular Space	growth factor	BI 836845,MEDI-573
IL2RG	-0.192	Plasma Membrane	transmembrane receptor	aldesleukin,BNZ132-1-40,denileukin diftitox
INSR	-0.389	Plasma Membrane	kinase	alogliptin/INS,BMS-754807,canakinumab/INS,ceritinib,dapagliflozin/INS,dulaglutide/INS,exenatide/INS,exenatide/INS/pioglitazone,INS,INS/linagliptin,INS/lixisenatide,INS/pioglitazone,INS/protamine zinc insulin,INS/saxagliptin,INS/sitagliptin,INS/vildagliptin,insulin aspart,insulin aspart/insulin degludec,insulin aspart/insulin detemir,insulin degludec,insulin degludec/liraglutide,insulin detemir,in…
ITGB7	-0.247	Plasma Membrane	transmembrane receptor	vedolizumab
LGALS1	0.338	Extracellular Space	other	OTX008
LGALS3	-0.275	Extracellular Space	other	GCS-100,GR-MD-02
MDM4	-0.408	Nucleus	transcription regulator	ALRN-6924
MIF	0.96	Extracellular Space	cytokine	imalumab
MT-CYB	-0.699	Cytoplasm	enzyme	atovaquone,atovaquone/proguanil
NCL	0.313	Nucleus	other	AGRO 100
OAZ1	0.403	Cytoplasm	enzyme	eflornithine
PARP1	0.177	Nucleus	enzyme	2X-121,[18F]fluorthanatrace,ABT-767,bevacizumab/olaparib,CEP-9722,fluzoparib,IDX-1197,niraparib,olaparib,poly ADP ribose polymerase 1 inhibitor,rucaparib,SC10914,senaparib,simmiparib,talazoparib,veliparib
PDK1	-0.183	Cytoplasm	kinase	dichloroacetic acid
PIM2	0.318	Nucleus	kinase	AZD-1208,LGH447,PIM/FLT3 kinase inhibitor SEL24,SGI 1776
PPIA	0.257	Cytoplasm	enzyme	alemtuzumab/cyclosporin A,basiliximab/cyclosporine,cyclosporin A,cyclosporin A/methotrexate,cyclosporine A/sirolimus/tacrolimus,cyclosporine A/tacrolimus,N-methyl-4-Ile-cyclosporin
PRDX5	0.488	Cytoplasm	enzyme	auranofin
PRMT1	0.132	Nucleus	enzyme	GSK3368715
PSMB1	0.297	Cytoplasm	peptidase	bortezomib,bortezomib/cladribine/rituximab,bortezomib/dexamethasone,bortezomib/dexamethasone/doxorubicin,bortezomib/dexamethasone/lenalidomide,bortezomib/dexamethasone/pomalidomide,bortezomib/dexamethasone/rituximab,bortezomib/dexamethasone/thalidomide,bortezomib/doxorubicin,bortezomib/fulvestrant,bortezomib/lenalidomide,bortezomib/paclitaxel,bortezomib/prednisone,bortezomib/rituximab,bortezomib/…
PSMB2	0.25	Cytoplasm	peptidase	bortezomib,bortezomib/cladribine/rituximab,bortezomib/dexamethasone,bortezomib/dexamethasone/doxorubicin,bortezomib/dexamethasone/lenalidomide,bortezomib/dexamethasone/pomalidomide,bortezomib/dexamethasone/rituximab,bortezomib/dexamethasone/thalidomide,bortezomib/doxorubicin,bortezomib/fulvestrant,bortezomib/lenalidomide,bortezomib/paclitaxel,bortezomib/prednisone,bortezomib/rituximab,bortezomib/…
PSMB8	0.487	Cytoplasm	peptidase	carfilzomib,carfilzomib/dexamethasone,carfilzomib/dexamethasone/lenalidomide,carfilzomib/dexamethasone/rituximab
PSMB9	0.405	Cytoplasm	peptidase	carfilzomib,carfilzomib/dexamethasone,carfilzomib/dexamethasone/lenalidomide,carfilzomib/dexamethasone/rituximab
PTK2B	-0.265	Cytoplasm	kinase	conteltinib,lorlatinib,PF-562271
PTPN6	-0.087	Cytoplasm	phosphatase	SC-43
QPRT	0.234	Cytoplasm	enzyme	atorvastatin/niacin,lovastatin/niacin,nicotinic acid,nicotinic acid/pioglitazone
SDC1	0.229	Plasma Membrane	enzyme	indatuximab ravtansine
SLAMF7	0.042	Plasma Membrane	other	azintuxizumab vedotin,elotuzumab
SLC25A5	0.346	Cytoplasm	transporter	clodronic acid
TNFRSF4	-0.197	Plasma Membrane	transmembrane receptor	anti-OX40 antibody,BGB-A445,BMS-986178,efizonerimod,GSK3174998,IBI101,INBRX-106,INCAGN01949,MEDI0562,MEDI6469,MOXR0916,PF-04518600
TNFRSF17	-0.135	Plasma Membrane	transmembrane receptor	belantamab mafodotin,REGN5459,SEA-BCMA,teclistamab
TNFRSF18	-0.334	Plasma Membrane	transmembrane receptor	AMG 228,ASP1951,BMS-986156,efgivanermin,GWN323,INCAGN01876,MK-1248,MK-4166,TRX518
TOP1	0.214	Nucleus	enzyme	5-fluorouracil/irinotecan,5-fluorouracil/irinotecan/oxaliplatin,aflibercept/irinotecan,batracylin,BAY 56-3722,belotecan,beta-lapachone,bevacizumab/5-fluorouracil/irinotecan/oxaliplatin,bevacizumab/capecitabine/irinotecan,bevacizumab/capecitabine/irinotecan/oxaliplatin,bevacizumab/gimeracil/irinotecan/oxonic acid/tegafur,bevacizumab/irinotecan,bevacizumab/irinotecan/oxaliplatin,bevacizumab/paclita…
TXN	-0.017	Cytoplasm	enzyme	PX-12
TYMP	0.595	Extracellular Space	growth factor	tipiracil
VAMP2	-0.026	Plasma Membrane	other	botulinum toxin type B
VKORC1	0.318	Cytoplasm	enzyme	acenocoumarol,dicumarol,enoxaparin/warfarin,fondaparinux/warfarin,phenindione,phenprocoumon,vitamin K3,warfarin
VSIR	0.38	Plasma Membrane	other	CA-170,onvatilimab

## Sheet: Goblet cell_91
Symbol	Expr Log Ratio	Location	Type(s)	Drug(s)
TUBA1C	0.137	Cytoplasm	other	6-mercaptopurine/vincristine, L-asparaginase/cyclophosphamide/cytarabine/daunorubicin/6-mercaptopurine/prednisone/vincristine,			L-asparaginase/daunorubicin/dexamethasone/imatinib/vincristine,
RRM1	0.23	Nucleus	enzyme	5-fluorouracil/gemcitabine, L-asparaginase/gemcitabine/oxaliplatin, alemtuzumab/cyclophosphamide/fludarabine phosphate, alemtuzumab/cyclophosphamide/fludarabine phosphate/mitoxantrone,
TOP1	0.232	Nucleus	enzyme	5-fluorouracil/irinotecan, 5-fluorouracil/irinotecan/oxaliplatin, BAY 56-3722, DB-67, Genz-644282, HM30181AK/irinotecan, IDEC-132, MJ-III-65, NEV-801, PEN-866, SN-38, TAS-103, aflibercept/irinotecan,				batracylin,
RRM2	0.303	Nucleus	enzyme	5-fluorouracil/gemcitabine, GTI2040, L-asparaginase/gemcitabine/oxaliplatin, alemtuzumab/cyclophosphamide/fludarabine phosphate, alemtuzumab/cyclophosphamide/fludarabine phosphate/mitoxantrone,
FKBP1A	-0.045	Cytoplasm	enzyme	cyclosporine A/sirolimus/tacrolimus, cyclosporine A/tacrolimus, everolimus, everolimus/exemestane, everolimus/fulvestrant, everolimus/gefitinib, everolimus/lenvatinib, everolimus/letrozole, everolimus/paclitaxel,
PSMB5	0.148	Cytoplasm	peptidase	bortezomib, bortezomib/cladribine/rituximab, bortezomib/dexamethasone, bortezomib/dexamethasone/doxorubicin, bortezomib/dexamethasone/lenalidomide, bortezomib/dexamethasone/pomalidomide,
TSPO	0.251	Cytoplasm	transmembrane receptor	CGS-8216, PK 11195, SSR180575, alprazolam, chlordiazepoxide, clonazepam, clorazepate, dexamethasone/olanzapine, diazepinomicin, estazolam, eszopiclone, flumazenil, flunitrazepam, fluoxetine/olanzapine,
EPHA2	0.181	Plasma Membrane	kinase	BT5528, DS-8895a, MEDI-547, afatinib/dasatinib, blinatumomab/dasatinib, cytarabine/dasatinib, cytarabine/dasatinib/dexamethasone/methotrexate, cytarabine/dasatinib/filgrastim/fludarabine phosphate,
PSMB1	0.364	Cytoplasm	peptidase	bortezomib, bortezomib/cladribine/rituximab, bortezomib/dexamethasone, bortezomib/dexamethasone/doxorubicin, bortezomib/dexamethasone/lenalidomide, bortezomib/dexamethasone/pomalidomide,
PSMB2	0.324	Cytoplasm	peptidase	bortezomib, bortezomib/cladribine/rituximab, bortezomib/dexamethasone, bortezomib/dexamethasone/doxorubicin, bortezomib/dexamethasone/lenalidomide, bortezomib/dexamethasone/pomalidomide,
CA1	-0.867	Cytoplasm	enzyme	acetazolamide, benzthiazide, brimonidine/brinzolamide, brinzolamide, chlorothiazide, chlorothiazide/reserpine, chlorthalidone, diazoxide, dichlorphenamide, dorzolamide, dorzolamide/timolol, ethoxyzolamide,
PSMD2	0.111	Cytoplasm	other	bortezomib, bortezomib/cladribine/rituximab, bortezomib/dexamethasone, bortezomib/dexamethasone/doxorubicin, bortezomib/dexamethasone/lenalidomide, bortezomib/dexamethasone/pomalidomide,
YES1	0.166	Cytoplasm	kinase	JNJ-26483327, afatinib/dasatinib, blinatumomab/dasatinib, cytarabine/dasatinib, cytarabine/dasatinib/dexamethasone/methotrexate, cytarabine/dasatinib/filgrastim/fludarabine phosphate,
PARP1	0.145	Nucleus	enzyme	2X-121, ABT-767, CEP-9722, IDX-1197, SC10914, [18F]fluorthanatrace, bevacizumab/olaparib, fluzoparib, niraparib, olaparib, poly ADP ribose polymerase 1 inhibitor, rucaparib, senaparib, simmiparib, talazoparib,
IMPDH2	0.274	Cytoplasm	enzyme	6-mercaptopurine/prednisone/thioguanine, IFNA2B/ribavirin, VX-944, cytarabine/daunorubicin/thioguanine, cytarabine/thioguanine, imatinib/thioguanine, interferon alfacon-1/ribavirin,
POLE3	0.195	Nucleus	enzyme	bortezomib/cladribine/rituximab, cladribine, cladribine/cytarabine/daunorubicin, cladribine/cytarabine/decitabine, cladribine/cytarabine/filgrastim, cladribine/cytarabine/filgrastim/idarubicin,
LYN	0.087	Cytoplasm	kinase	JNJ-26483327, bafetinib, bosutinib, bosutinib/hydroxyurea/ponatinib, bosutinib/imatinib, bosutinib/ponatinib, bosutinib/rituximab, docetaxel/nintedanib, nintedanib, rebastinib, tolimidone
HDAC2	0.18	Nucleus	transcription regulator	belinostat, bortezomib/vorinostat, chidamide, domatinostat, histone deacetylase class II inhibitors, pyroxamide, theophylline, trametinib/vorinostat, tributyrin, vorinostat
ATP1A1	0.193	Plasma Membrane	transporter	acetyldigitoxin derivative, bretylium, ciclopirox olamine, digitoxin, digoxin, ethacrynic acid, ouabain, perphenazine, reserpine/trichloromethiazide, trichloromethiazide
CD47	0.117	Plasma Membrane	transmembrane receptor	ALX148, AO-176, CC-90002, HX009, IBI322, TJ011133, TTI-621, TTI-622, magrolimab
PTGER4	0.036	Plasma Membrane	G-protein coupled receptor	BMS-986310, E7046, diclofenac/misoprostol, grapiprant, misoprostol, prostaglandin E1, prostaglandin E2, rivenprost
METAP2	0.238	Cytoplasm	peptidase	M8891, O-(chloroacetylcarbamoyl)fumagillol, PPI-2458, SDX-7320, XMT-1107, beloranib, nitroxoline
ANXA1	0.378	Plasma Membrane	enzyme	acyclovir/hydrocortisone, cytarabine/hydrocortisone/methotrexate, dasatinib/hydrocortisone, hydrocortisone, hydrocortisone/imatinib, hydrocortisone/mitoxantrone, hydrocortisone/prednisone
ITGAV	0.116	Plasma Membrane	transmembrane receptor	68Ga-NOTA-BBN-RGD, abciximab, abituzumab, cilengitide, etaracizumab, fluciclatide F 18, intetumumab
RNMT	0.135	Nucleus	enzyme	5-azacytidine, 5-azacytidine/cedazuridine, 5-azacytidine/decitabine, 5-azacytidine/lenalidomide, 5-azacytidine/midostaurin, 5-azacytidine/sorafenib, 5-azacytidine/venetoclax
STAT3	0.173	Nucleus	transcription regulator	OPB-31121, OPB-51602, STAT3 inhibitor, TTI-101, danvatirsen, golotimod
IDH1	0.11	Cytoplasm	enzyme	BAY1436032, DS-1001, IDH1 inhibitor, IDH305, ivosidenib, olutasidenib
AHCY	0.167	Cytoplasm	enzyme	3-deazaaristeromycin, 3-deazaneplanocin, 6'-C-methylneplanocin A, 9-(2',3'-dihydroxycyclopent-4'-enyl)adenine, cyanovirin-N, neplanocin A
HSP90AA1	0.521	Cytoplasm	enzyme	TAS-116, alvespimycin, cisplatin, luminespib, retaspimycin
GPA33	-0.359	Plasma Membrane	other	KRN330, MGD007, iodine I 124 monoclonal antibody A33, monoclonal antibody A33
PSMB9	0.497	Cytoplasm	peptidase	carfilzomib, carfilzomib/dexamethasone, carfilzomib/dexamethasone/lenalidomide, carfilzomib/dexamethasone/rituximab
SQLE	0.169	Cytoplasm	enzyme	butenafine, naftifine, terbinafine, tolnaftate
PIM3	0.457	Cytoplasm	kinase	AZD-1208, LGH447, PIM/FLT3 kinase inhibitor SEL24, SGI 1776
ALDH2	0.237	Cytoplasm	enzyme	ANS-6637, chlorpropamide, disulfiram, disulfiram/gemcitabine
SCNN1A	-0.075	Plasma Membrane	ion channel	amiloride, amiloride/hydrochlorothiazide, hydrochlorothiazide/triamterene, triamterene
MCL1	0.455	Cytoplasm	transporter	AMG 176, AMG 397, AZD5991, MIK665
HSP90AB1	0.43	Cytoplasm	enzyme	TAS-116, alvespimycin, cisplatin, retaspimycin
CD44	0.562	Plasma Membrane	other	A6 peptide, AMC303, RO5429083, anti-CD44v7 antibody
PNP	0.182	Nucleus	enzyme	PD 141955, forodesine, purine nucleoside phosphorylase inhibitor
HYAL2	0.163	Cytoplasm	enzyme	diclofenac/hyaluronic acid, hyaluronic acid, hylan
RPL3	0.4	Nucleus	other	cytarabine/daunorubicin/omacetaxine mepesuccinate, cytarabine/doxorubicin/filgrastim/omacetaxine mepesuccinate, omacetaxine mepesuccinate
HSP90B1	0.636	Cytoplasm	other	alvespimycin, cisplatin, retaspimycin
PLA2G10	-0.452	Cytoplasm	enzyme	varespladib, varespladib methyl
MGMT	0.137	Nucleus	enzyme	O6-alkylguanine-DNA alkyltransferase inhibitor, O6-benzylguanine
CD74	1.374	Plasma Membrane	transmembrane receptor	milatuzumab, milatuzumab-doxorubicin antibody-drug conjugate
FDFT1	0.081	Cytoplasm	enzyme	lapaquistat, zoledronic acid
TUBB	0.458	Cytoplasm	other	ixabepilone, ixabepilone/rifampin
LGALS3	-0.363	Extracellular Space	other	GCS-100, GR-MD-02
IDH2	0.441	Cytoplasm	enzyme	TQB3455, enasidenib
SLC12A2	0.406	Plasma Membrane	transporter	bumetanide, quinethazone
ACLY	0.079	Cytoplasm	enzyme	bempedoic acid, ezetimibe/8-hydroxy-2,2,14,14-tetramethyl-pentadecanedioic acid
F3	0.522	Plasma Membrane	transmembrane receptor	ALT-836, tisotumab vedotin
WEE1	0.246	Nucleus	kinase	ZN-c3, adavosertib
USP14	0.104	Cytoplasm	peptidase	VLX1570
TYMP	0.353	Extracellular Space	growth factor	tipiracil
DUT	0.441	Nucleus	enzyme	TAS-114
SYNCRIP	0.191	Nucleus	other	supinoxin
EIF5A	0.678	Cytoplasm	translation regulator	SNS01-T nanoparticles
SIRT1	0.134	Nucleus	transcription regulator	SIRT1 inhibitor III
NFE2L2	0.101	Nucleus	transcription regulator	RTA 408
PHB	-0.029	Nucleus	transcription regulator	prohibitin-targeting peptide 1
CTNNB1	-0.065	Nucleus	transcription regulator	PRI-724
HSPA5	0.492	Cytoplasm	enzyme	PAT-SM6
RPS12	0.305	Cytoplasm	other	neomycin
EEF2	0.263	Cytoplasm	translation regulator	MDNA55
NUDT1	0.063	Extracellular Space	phosphatase	karonudib
CFB	0.51	Extracellular Space	peptidase	IONIS-FB-LRx
LDLR	0.257	Plasma Membrane	transporter	iodine I 131 iodocholesterol
PRKCI	0.038	Cytoplasm	kinase	ingenol mebutate
MIF	0.992	Extracellular Space	cytokine	imalumab
SF3B1	0.085	Nucleus	other	H3B-8800
PRMT1	0.012	Nucleus	enzyme	GSK3368715
OGFR	0.204	Plasma Membrane	other	enkephalin, methionine
TNFRSF12A	0.184	Plasma Membrane	transmembrane receptor	enavatuzumab
RPS27	0.297	Cytoplasm	other	empesertib
NOXO1	0.243	Plasma Membrane	other	ecabet
LY6E	0.211	Plasma Membrane	other	DLYE5953A
COL16A1	0.202	Extracellular Space	other	collagenase clostridium histolyticum
SLC25A6	0.264	Cytoplasm	transporter	clodronic acid
SLC25A5	0.368	Cytoplasm	transporter	clodronic acid
MAPKAPK2	-0.019	Nucleus	kinase	cdc25C phosphatase (211-221)
CASP1	0.323	Cytoplasm	peptidase	caspase 1 inhibitor
PKM	0.293	Cytoplasm	kinase	CAP-232
VAMP2	-0.073	Plasma Membrane	other	botulinum toxin type B
CXCL8	0.306	Extracellular Space	cytokine	BMS-986253
TPM3	0.274	Cytoplasm	other	AZD-7451
PRDX5	0.094	Cytoplasm	enzyme	auranofin
HLA-DRB1	1.04	Plasma Membrane	transmembrane receptor	apolizumab
PROM1	0.189	Plasma Membrane	other	anti-CD133-PE38-KDEL fusion protein
AKR1A1	0.235	Cytoplasm	enzyme	aldose reductase inhibitor
NCL	0.437	Nucleus	other	AGRO 100

## Sheet: Goblet prog_14
Symbol	Expr Log Ratio	Location	Type(s)	Drug(s)
HLA-DRB1	0.861	Plasma Membrane	transmembrane receptor	apolizumab
RPS27	0.469	Cytoplasm	other	empesertib
MIF	0.749	Extracellular Space	cytokine	imalumab
RPS12	0.291	Cytoplasm	other	neomycin
IDH2	0.489	Cytoplasm	enzyme	enasidenib,TQB3455
LGALS3	-0.718	Extracellular Space	other	GCS-100, GR-MD-02
HBB	0.903	Cytoplasm	transporter	iron dextran, voxelotor
CD74	1.051	Plasma Membrane	transmembrane receptor	milatuzumab, milatuzumab-doxorubicin antibody-drug conjugate
RPL3	0.426	Nucleus	other	cytarabine/daunorubicin/omacetaxine mepesuccinate, cytarabine/doxorubicin/filgrastim/omacetaxine mepesuccinate, omacetaxine mepesuccinate
PLA2G2A	1.166	Cytoplasm	enzyme	indomethacin, varespladib, varespladib methyl
CD44	0.491	Plasma Membrane	other	A6 peptide, AMC303, RO5429083, anti-CD44v7 antibody
PSMB9	0.406	Cytoplasm	peptidase	carfilzomib, carfilzomib/dexamethasone, carfilzomib/dexamethasone/lenalidomide, carfilzomib/dexamethasone/rituximab
CA1	-1.941	Cytoplasm	enzyme	acetazolamide, benzthiazide, brimonidine/brinzolamide, brinzolamide, chlorothiazide, chlorothiazide/reserpine, chlorthalidone, diazoxide, dichlorphenamide, dorzolamide,
CA2	-0.585	Cytoplasm	enzyme	acetazolamide, benzthiazide, brimonidine/brinzolamide, brinzolamide, chlorothiazide, chlorothiazide/reserpine, chlorthalidone, diazoxide, dichlorphenamide, dorzolamide,

## Sheet: Enterocytes _34
Symbol	Expr Log Ratio	Location	Type(s)	Drug(s)
B2M	-0.408	Plasma Membrane t	transmembrane receptor	4'-iodo-4'-deoxydoxorubicin
CEACAM1	0.672	Plasma Membrane t	transporter	anti-CEACAM1 monoclonal antibody CM-24
CASP1	0.462	Cytoplasm	peptidase	caspase 1 inhibitor
CASP10	0.533	Cytoplasm	peptidase	caspase 10 inhibitor
SLC25A5	-0.732	Cytoplasm	transporter	clodronic acid
PDP1	0.294	Cytoplasm	phosphatase	CPI-613
OAZ1	-0.527	Cytoplasm	enzyme	eflornithine
LDLR	0.649	Plasma Membrane t	transporter	iodine I 131 iodocholesterol
CFB	0.353	Extracellular Space	peptidase	IONIS-FB-LRx
CEACAM6	1.313	Plasma Membrane t	other	L-DOS47
BSG	-0.552	Plasma Membrane t	transporter	metuximab
HSPA5	0.607	Cytoplasm	enzyme	PAT-SM6
PFKFB3	0.461	Cytoplasm	kinase	PFK-158
TYMP	1.393	Extracellular Space	growth factor	tipiracil
BIRC3	0.99	Cytoplasm	enzyme	APG-1387, birinapant
NAMPT	0.488	Extracellular Space	cytokine	KPT-9274, daporinad
HIF1A	0.307	Nucleus	transcription regulator	EZN 2968, PX 478
LGALS3	-0.343	Extracellular Space	other	GCS-100, GR-MD-02
CD74	0.969	Plasma Membrane t	transmembrane receptor	milatuzumab, milatuzumab-doxorubicin antibody-drug conjugate
HSP90B1	0.772	Cytoplasm	other	alvespimycin, cisplatin, retaspimycin
CEACAM5	0.916	Plasma Membrane t	other	SAR408701, cergutuzumab amunaleukin, labetuzumab govitecan
PLA2G2A	2.092	Cytoplasm	enzyme	indomethacin, varespladib, varespladib methyl
MSLN	-1.132	Extracellular Space	other	ABBV-428, LMB-100, SS1(dsfv)PE38, amatuximab
PIM3	0.415	Cytoplasm	kinase	AZD-1208, LGH447, PIM/FLT3 kinase inhibitor SEL24, SGI 1776
STK24	0.817	Cytoplasm	kinase	bosutinib, bosutinib/imatinib, bosutinib/ponatinib, bosutinib/rituximab
NOS2	1.673	Cytoplasm	enzyme	GW 273629, N(G)-monomethyl-D-arginine, pimagedine, triflusal
XDH	1.243	Cytoplasm	enzyme	allopurinol, allopurinol/colchicine, allopurinol/lesinurad, febuxostat, oxypurinol, xanthine oxidase inhibitor
MUC1	2.288	Plasma Membrane t	other	GO-203-2C, anti-CD3/MUC1 bispecific antibody, anti-TA-MUC1 antibody, epitumomab, pankomab, yttrium y 90 clivatuzumab tetraxetan
STAT3	0.745	Nucleus	transcription regulator	OPB-31121, OPB-51602, STAT3 inhibitor, TTI-101, danvatirsen, golotimod
ANXA1	1.134	Plasma Membrane t	enzyme	acyclovir/hydrocortisone, cytarabine/hydrocortisone/methotrexate, dasatinib/hydrocortisone, hydrocortisone, hydrocortisone/imatinib, hydrocortisone/mitoxantrone, hydrocortisone/prednisone
CA7	-0.982	Cytoplasm	enzyme	acetazolamide, benzthiazide, chlorothiazide, chlorthalidone, dichlorphenamide, ethoxyzolamide, hydrochlorothiazide, methazolamide, sulfacetamide, topiramate, trichloromethiazide
CA4	-0.626	Plasma Membrane t	enzyme	acetazolamide, benzthiazide, chlorothiazide, chlorothiazide/reserpine, chlorthalidone, dichlorphenamide, ethoxyzolamide, hydrochlorothiazide, methazolamide, phentermine/topiramate, sulfacetamide,
FKBP1A	-1.196	Cytoplasm	enzyme	cyclosporine A/sirolimus/tacrolimus, cyclosporine A/tacrolimus, everolimus, everolimus/exemestane, everolimus/fulvestrant, everolimus/gefitinib, everolimus/lenvatinib, everolimus/letrozole,
CD274	0.273	Plasma Membrane t	enzyme	89Zr-DFO-REGN3504, 89Zr-avelumab, BCD-135, BMS-936559, CA-170, CK-301, CS1001, CX-072, FAZ053, FS118, GEN1046, HLX20, IBI322, INBRX 105, INCB086550, KN046, LY3300054, LY3415244,

## Sheet: LGRS5+ stem cell_25
Symbol	Expr Log Ratio	Location	Type(s)	Drug(s)
B2M	0.405	Plasma Membrane t	transmembrane receptor	4'-iodo-4'-deoxydoxorubicin
SMS	0.235	Cytoplasm	enzyme	(±)-2-hydroxyoleic acid
HLA-DRB1	1.574	Plasma Membrane	transmembrane receptor	apolizumab
TNNC2	-0.309	Cytoplasm	other	Ca2+
SLC25A5	-0.161	Cytoplasm	transporter	clodronic acid
ANPEP	-0.126	Plasma Membrane	peptidase	CNGRC peptide-TNF alpha conjugate
MIF	1.03	Extracellular Space	cytokine	imalumab
BSG	-0.4	Plasma Membrane	transporter	metuximab
TXN	-0.433	Cytoplasm	enzyme	PX-12
TYMP	0.482	Extracellular Space	growth factor	tipiracil
ODC1	0.312	Cytoplasm	enzyme	eflornithine, tazarotene
LGALS3	-0.768	Extracellular Space	ohter	GCS-100, GR-MD-02
CD74	1.83	Plasma Membrane	transmembrane receptor	milatuzumab, milatuzumab-doxorubicin antibody-drug conjugate
PLA2G2A	1.451	Cytoplasm	enzyme	indomethacin, varespladib, varespladib methyl
PSMB9	0.488	Cytoplasm	peptidase	carfilzomib, carfilzomib/dexamethasone, carfilzomib/dexamethasone/lenalidomide, carfilzomib/dexamethasone/rituximab
GPA33	-0.356	Plasma Membrane	other	KRN330, MGD007, iodine I 124 monoclonal antibody A33, monoclonal antibody A33
HSP90AA1	0.195	Cytoplasm	enzyme	TAS-116, alvespimycin, cisplatin, luminespib, retaspimycin
CA12	-0.424	Plasma Membrane	enzyme	acetazolamide, benzthiazide, chlorothiazide, chlorthalidone, hydrochlorothiazide, methazolamide, sulfacetamide, topiramate, trichloromethiazide
ATP1A1	-0.159	Plasma Membrane	transporter	acetyldigitoxin derivative, bretylium, ciclopirox olamine, digitoxin, digoxin, ethacrynic acid, ouabain, perphenazine, reserpine/trichloromethiazide, trichloromethiazide
CA7	-0.891	Cytoplasm	enzyme	acetazolamide, benzthiazide, chlorothiazide, chlorthalidone, dichlorphenamide, ethoxyzolamide, hydrochlorothiazide, methazolamide, sulfacetamide, topiramate, trichloromethiazide
MAOA	-0.386	Cytoplasm	enzyme	CX-1370, MAO-A inhibitor, N-(2-indanyl)glycinamide, benzphetamine, dextroamphetamine, fenfluramine/phentermine, iproniazid, isocarboxazid, ladostigil, methamphetamine, moclobemide, phenelzine, phentermine, phentermine/topiramate, procainamide,
KRT20	-0.61	Cytoplasm	other	alemtuzumab/rituximab, bortezomib/rituximab, bosutinib/rituximab, brentuximab vedotin/rituximab, dasatinib/rituximab, ibritumomab tiuxetan/rituximab, ibrutinib/rituximab, idelalisib/rituximab, imatinib/rituximab, lenalidomide/rituximab, methotrexate/rituximab,
CA1	-2.414	Cytoplasm	enzyme	acetazolamide, benzthiazide, brimonidine/brinzolamide, brinzolamide, chlorothiazide, chlorothiazide/reserpine, chlorthalidone, diazoxide, dichlorphenamide, dorzolamide, dorzolamide/timolol, ethoxyzolamide, hydrochlorothiazide, methazolamide, quinethazone,
CA2	-1.025	Cytoplasm	enzyme	acetazolamide, benzthiazide, brimonidine/brinzolamide, brinzolamide, chlorothiazide, chlorothiazide/reserpine, chlorthalidone, diazoxide, dichlorphenamide, dorzolamide, dorzolamide/timolol, ethoxyzolamide, hydrochlorothiazide, methazolamide,
ERBB3	-0.263	Plasma Membrane	kinase	AV-203, BDTX-189, CDX-3379, GSK2849330, ISU104, MCLA-128, MEHD7945A, MM-111, REGN1400, U3-1402, afatinib, afatinib/cetuximab, afatinib/dasatinib, afatinib/osimertinib, afatinib/paclitaxel, crizotinib/osimertinib, elgemtumab, erlotinib/osimertinib,

## Sheet: Mast cell_12
Symbol	Expr Log Ratio	Location	Type(s)	Drug(s)
B2M	0.881	Plasma Membrane	transmembrane receptor	4'-iodo-4'-deoxydoxorubicin
CLU	0.476	Cytoplasm	other	clusterin antisense oligonucleotide
RPS27	-0.236	Cytoplasm	other	empesertib
MIF	0.724	Extracellular Space	cytokine	imalumab
NFE2L2	0.652	Nucleus	transcription regulator	RTA 408
TYMP	0.764	Extracellular Space	growth factor	tipiracil
MT-CYB	-0.606	Cytoplasm	enzyme	atovaquone, atovaquone/proguanil
CCL2	-1.814	Extracellular Space	cytokine	CNTO 888, mimosine
EPAS1	0.662	Nucleus	transcription regulator	HIF2a RNAi ARO-HIF2, PT-2385, PT2977
ANXA1	-0.694	Plasma Membrane	enzyme	acyclovir/hydrocortisone, cytarabine/hydrocortisone/methotrexate, dasatinib/hydrocortisone, hydrocortisone, hydrocortisone/imatinib, hydrocortisone/mitoxantrone, hydrocortisone/prednisone
CD52	1.168	Plasma Membrane	other	alemtuzumab, alemtuzumab/cyclophosphamide/fludarabine phosphate, alemtuzumab/cyclophosphamide/fludarabine phosphate/mitoxantrone, alemtuzumab/cyclophosphamide/fludarabine phosphate/rituximab, alemtuzumab/cyclosporin A,
NTRK1	0.513	Plasma Membrane	kinase	DS-6051b, LOXO-195, NOV1601, PLX7486, TRK tyrosine kinase inhibitor, VMD-928, belizatinib, bevacizumab/entrectinib, entrectinib, larotrectinib, lorlatinib, milciclib, pralsetinib, regorafenib, regorafenib/sunitinib, repotrectinib

## Sheet: Memory CD4+ T cell_86
Symbol	Expr Log Ratio	Location	Type(s)	Drug(s)
B2M	0.102	Plasma Membrane	transmembrane receptor	4'-iodo-4'-deoxydoxorubicin
NCL	0.159	Nucleus	other	AGRO 100
HLA-DRB1	0.188	Plasma Membrane	transmembrane receptor	apolizumab
CD247	0.425	Plasma Membrane	transmembrane receptor	blinatumomab
PKM	0.239	Cytoplasm	kinase	CAP-232
CD27	0.303	Plasma Membrane	transmembrane receptor	CDX-1127
KHDRBS1	0.304	Nucleus	transcription regulator	CWP232291
LY6E	0.168	Plasma Membrane	other	DLYE5953A
OAZ1	0.225	Cytoplasm	enzyme	eflornithine
RPS27	-0.087	Cytoplasm	other	empesertib
S1PR4	0.248	Plasma Membrane	G-protein coupled receptor	fingolimod phosphate
SF3B1	0.155	Nucleus	other	H3B-8800
MIF	0.452	Extracellular Space	cytokine	imalumab
PRKCH	0.295	Cytoplasm	kinase	ingenol mebutate
STIP1	0.159	Cytoplasm	other	lavendustin C
GRB2	0.223	Cytoplasm	other	liposome-incorporated Grb2 antisense oligodeoxynucleotide
RPS12	-0.243	Cytoplasm	other	neomycin
LGALS1	-0.713	Extracellular Space	other	OTX008
NFE2L2	0.231	Nucleus	transcription regulator	RTA 408
LAMP1	0.189	Plasma Membrane	other	SAR428926
SYNCRIP	0.153	Nucleus	other	supinoxin
DUT	0.29	Nucleus	enzyme	TAS-114
TYMP	0.482	Extracellular Space	growth factor	tipiracil
ACAA1	0.151	Cytoplasm	enzyme	trimetazidine
USP14	0.134	Cytoplasm	peptidase	VLX1570
BIRC3	0.523	Cytoplasm	enzyme	APG-1387, birinapant
FAS	0.284	Plasma Membrane	transmembrane receptor	APO010, monoclonal antibody 7C11
MT-CYB	-0.389	Cytoplasm	enzyme	atovaquone, atovaquone/proguanil
VCP	0.243	Cytoplasm	enzyme	CB-5083, CB-5339
NAMPT	0.373	Extracellular Space	cytokine	KPT-9274, daporinad
CHD1	0.238	Nucleus	enzyme	epirubicin, epirubicin/paclitaxel
LGALS3	-0.342	Extracellular Space	other	GCS-100, GR-MD-02
CD79B	0.199	Plasma Membrane	transmembrane receptor	iladatuzumab vedotin, polatuzumab vedotin
CD74	0.286	Plasma Membrane	transmembrane receptor	milatuzumab, milatuzumab-doxorubicin antibody-drug conjugate
ITGA4	0.288	Plasma Membrane	transmembrane receptor	natalizumab, vedolizumab
HSP90B1	0.237	Cytoplasm	other	alvespimycin, cisplatin, retaspimycin
ATM	0.145	Nucleus	kinase	AZD0156, AZD1390, M3541
CD3D	0.286	Plasma Membrane	transmembrane receptor	blinatumomab, blinatumomab/dasatinib, blinatumomab/imatinib
TFRC	0.155	Plasma Membrane	transporter	CALAA-01, CX-2029, monoclonal antibody A27.15
RPL3	-0.246	Nucleus	other	cytarabine/daunorubicin/omacetaxine mepesuccinate, cytarabine/doxorubicin/filgrastim/omacetaxine mepesuccinate, omacetaxine mepesuccinate
CD28	0.168	Plasma Membrane	transmembrane receptor	FPT155, REGN5678, lulizumab pegol
FURIN	0.4	Cytoplasm	peptidase	furin inhibitor, hexa-D-arginine, nona-D-arginine amide
CD4	0.22	Plasma Membrane	transmembrane receptor	TMB-365, ibalizumab, zanolimumab
HSP90AB1	0.432	Cytoplasm	enzyme	TAS-116, alvespimycin, cisplatin, retaspimycin
PIM1	0.448	Cytoplasm	kinase	AZD-1208, LGH447, PIM/FLT3 kinase inhibitor SEL24, SGI 1776
PIM3	0.42	Cytoplasm	kinase	AZD-1208, LGH447, PIM/FLT3 kinase inhibitor SEL24, SGI 1776
PIM2	0.521	Nucleus	kinase	AZD-1208, LGH447, PIM/FLT3 kinase inhibitor SEL24, SGI 1776
JAK3	0.219	Cytoplasm	kinase	PF-06651600, R-348, methotrexate/tofacitinib, tofacitinib
IL2RB	0.135	Plasma Membrane	transmembrane receptor	aldesleukin, bempegaldesleukin, daclizumab, denileukin diftitox, monoclonal antibody Mik-Beta-1
HSP90AA1	0.507	Cytoplasm	enzyme	TAS-116, alvespimycin, cisplatin, luminespib, retaspimycin
BRD4	0.141	Nucleus	kinase	AZD5153, BI 894999, PLX2853, PLX51107, SYHA1801
STING1	0.199	Cytoplasm	other	GSK3745417, IMSA101, MIW815, MK-1454, SB 11285
PTPRC	0.268	Plasma Membrane	phosphatase	111 In-BC8, 90Y anti-CD45 MoAb BC8, At 211 MAb BC8-B10, Y 90 AHN-12, anti-CD45 BC8 antibody-streptavidin conjugate, iodine I 131 apamistamab
TIGIT	0.649	Plasma Membrane	other	AB154, BGB-A1217, BMS-986207, MK-7684, OMP-313M32, tiragolumab
CAMLG	0.177	Cytoplasm	other	alemtuzumab/cyclosporin A, basiliximab/cyclosporine, cyclosporin A, cyclosporin A/methotrexate, cyclosporine A/sirolimus/tacrolimus,
BIRC2	0.213	Cytoplasm	enzyme	APG-1387, ASTX660, BI-891065, GDC-0152, GDC-0917, birinapant
KRAS	0.231	Cytoplasm	enzyme	AZD4785, GDC-6036, JNJ-74699157, LY3499446, MRTX849, chelerythrine
ICOS	0.353	Plasma Membrane	transmembrane receptor	BMS-986226, GSK3359609, JTX-2011, KY1044, MEDI-570, XmAb23104
STAT3	0.331	Nucleus	transcription regulator	OPB-31121, OPB-51602, STAT3 inhibitor, TTI-101, danvatirsen, golotimod
RNMT	0.173	Nucleus	enzyme	5-azacytidine, 5-azacytidine/cedazuridine, 5-azacytidine/decitabine, 5-azacytidine/lenalidomide, 5-azacytidine/midostaurin, 5-azacytidine/sorafenib,
ANXA1	-0.842	Plasma Membrane	enzyme	acyclovir/hydrocortisone, cytarabine/hydrocortisone/methotrexate, dasatinib/hydrocortisone, hydrocortisone, hydrocortisone/imatinib,
CD38	0.297	Plasma Membrane	enzyme	MOR03087, TAK-079, TAK-573, anti-CD38 antibody, anti-CD38 monoclonal antibody, daratumumab, isatuximab
METAP2	0.162	Cytoplasm	peptidase	M8891, O-(chloroacetylcarbamoyl)fumagillol, PPI-2458, SDX-7320, XMT-1107, beloranib, nitroxoline
NFKB1	0.224	Nucleus	transcription regulator	bortezomib/dexamethasone/thalidomide, bortezomib/thalidomide, dexamethasone/thalidomide, prednisone/thalidomide, rituximab/thalidomide,
CD52	-0.466	Plasma Membrane	other	alemtuzumab, alemtuzumab/cyclophosphamide/fludarabine phosphate, alemtuzumab/cyclophosphamide/fludarabine phosphate/mitoxantrone,
PDE3B	0.249	Cytoplasm	enzyme	amrinone, cilostazol, dipyridamole, dyphylline, medorinone, pentoxifylline, theophylline, tolbutamide
TGFB1	0.192	Extracellular Space	growth factor	AVID200, LY3200882, MSB0011359C, NIS793, SRK-181, YL-13027, dalantercept, fresolimumab
FYN	0.311	Plasma Membrane	kinase	JNJ-26483327, afatinib/dasatinib, blinatumomab/dasatinib, dasatinib, dasatinib/erlotinib, dasatinib/filgrastim, dasatinib/inotuzumab ozogamicin,
IL2RA	0.523	Plasma Membrane	transmembrane receptor	LMB-2, aldesleukin, basiliximab, basiliximab/cyclosporine, camidanlumab tesirine, daclizumab, denileukin diftitox, yttrium Y 90 basiliximab,
TNFRSF18	1.08	Plasma Membrane	transmembrane receptor	AMG 228, ASP1951, BMS-986156, GWN323, INCAGN01876, MK-1248, MK-4166, TRX518, efgivanermin
SIK1/SIK1B	-0.192	Nucleus	kinase	binimetinib/dabrafenib, cetuximab/dabrafenib/trametinib, cobimetinib/dabrafenib, dabrafenib, dabrafenib/ipilimumab/trametinib,
TNFRSF4	1.168	Plasma Membrane	transmembrane receptor	BGB-A445, BMS-986178, GSK3174998, IBI101, INBRX-106, INCAGN01949, MEDI0562, MEDI6469, MOXR0916, PF-04518600, anti-OX40 antibody,
CXCR4	-0.357	Plasma Membrane	G-protein coupled receptor	BL-8040, GMI-1359, LY-2510924, PF-06747143, USL311, [68Ga]pentixafor, balixafortide, burixafor,
LAG3	0.936	Plasma Membrane	transmembrane receptor	BMS-986016, FS118, GSK2831781, INCAGN02385, LAG525, MGD013, MK-4280, REGN3767, RO7247669, SYM022, TSR-033, XmAb22841,
JAK1	0.353	Cytoplasm	kinase	AZD4205, INCB052793, JAK1 inhibitor, baricitinib, baricitinib/methotrexate, brepocitinib, erlotinib/ruxolitinib, filgotinib, itacitinib, jaktinib,
PDE4D	0.26	Cytoplasm	enzyme	L 869298, L-826,141, anagrelide, apremilast, arofylline, caffeine, caffeine/ergotamine, cilomilast, dipyridamole, dyphylline, ketotifen, milrinone,
PSMD2	0.07	Cytoplasm	other	bortezomib, bortezomib/cladribine/rituximab, bortezomib/dexamethasone, bortezomib/dexamethasone/doxorubicin,
CTLA4	0.667	Plasma Membrane	transmembrane receptor	ADU-1604, AGEN1884, AK104, BMS-986218, FPT155, KN046, MEDI5752, MGD019, MK-1308, ONC-392, REGN4659, XmAb20717, XmAb22841,
IFNAR2	0.216	Plasma Membrane	transmembrane receptor	IFNA2, IFNA2B/ribavirin, PEG-interferon alfa-2a, PEG-interferon alfa-2a/ribavirin, bevacizumab/IFNA2A, cladribine/peginterferon alfa-2a,
FKBP1A	0.32	Cytoplasm	enzyme	cyclosporine A/sirolimus/tacrolimus, cyclosporine A/tacrolimus, everolimus, everolimus/exemestane, everolimus/fulvestrant, everolimus/gefitinib,
BCL2	0.181	Cytoplasm	transporter	(-)-gossypol, 5-azacytidine/venetoclax, ABT-737, APG-2575, AZD0466, BCL-2 blocker, BCL201, LP-108, SPC2996, afatinib/paclitaxel,
PDCD1	0.241	Plasma Membrane	phosphatase	609A, AGEN2034, AK104, AK105, AMG 404, AMP-224, BAT1306, BCD-100, BI 754091, CS1003, HLX10, HX008, HX009, IBI308, IBI315,
TOP1	0.323	Nucleus	enzyme	5-fluorouracil/irinotecan, 5-fluorouracil/irinotecan/oxaliplatin, BAY 56-3722, DB-67, Genz-644282, HM30181AK/irinotecan, IDEC-132, MJ-III-65,
TUBA1C	-0.157	Cytoplasm	other	6-mercaptopurine/vincristine, L-asparaginase/cyclophosphamide/cytarabine/daunorubicin/6-mercaptopurine/prednisone/vincristine,
TUBA1A	-0.464	Cytoplasm	other	6-mercaptopurine/vincristine, L-asparaginase/cyclophosphamide/cytarabine/daunorubicin/6-mercaptopurine/prednisone/vincristine,
NR3C1	0.334	Nucleus	ligand-dependent nuclear receptor	11beta hydrocortisone acetate, 21-deacetyldeflazacort, 6-mercaptopurine/prednisone, 6-mercaptopurine/prednisone/thioguanine, AZD7594,

[truncated: 11 more sheets: Memory B cell_47, Monocytes DC_33, Naive B cell_151, Naive CD4+ T cell_104, Plasma 3 cell_36, CD8+ T cell_36, CLP Paneth cell_96, Endothelial_71, Enterocyte prog_15, Fibroblasts_238, Glial cell_9]
