# Supplementary material for: A dynamic single cell-based framework for digital twins to prioritize disease genes and drug targets
Source: Genome Med. 2022 May 6;14:48. doi: 10.1186/s13073-022-01048-4 (PMC9074288; doi:10.1186/s13073-022-01048-4)
Supplement: Supplementary file 16 — Additional file 16. Results for scRNA-seq data (UC) including drug targets and URs in lesional and non-lesional samples compared to healthy control. [file 13073_2022_1048_MOESM16_ESM.zip › Additional file 16_Drug_nonlesional_UC.xlsx]

## Sheet: Number of drug targets
Cell types	Number of drug targets
Plasma 3 cell	2
Gilal cell	6
Mast cell	5
Endothelial	13
CLP Paneth like cell	10
CD8+ T cell	33
Enterocyye prog	16
Goblet prog cell	8
Memory B cell	20
Monocytes	39
Fibroblast	52
Plasma 2 cell	23
Memory CD4+ T cell	46
LGRS5' stem cell	86
NKT cell	112
Goblet	144
Naive B cell	152
Naive CD4+T cell	113
Plasma 1 cell	62
Enterocye cell	15
Sum	957
	28

## Sheet: Naive CD4+T cell
Symbol	Expr Log Ratio	Location	Type(s)	Drug(s)
ADSS2	0.125	Cytoplasm	enzyme	adenylosuccinate synthetase inhibitor	alanosine
ANXA1	-0.814	Plasma Membrane	enzyme	acyclovir	hydrocortisone	cytarabine	hydrocortisone	methotrexate	dasatinib	hydrocortisone	hydrocortisone	hydrocortisone	imatinib	hydrocortisone	mitoxantrone	hydrocortisone	prednisone
ATM	0.221	Nucleus	kinase	AZD0156	AZD1390	M3541
ATP1A1	0.138	Plasma Membrane	transporter	acetyldigitoxin derivative	bretylium	ciclopirox olamine	digitoxin	digoxin	ethacrynic acid	ouabain	perphenazine	reserpine	trichloromethiazide	trichloromethiazide
BIRC3	0.04	Cytoplasm	enzyme	APG-1387	birinapant
BRD2	0.25	Nucleus	kinase	BI 894999
BSG	-0.102	Plasma Membrane	transporter	metuximab
CAMLG	0.086	Cytoplasm	other	alemtuzumab	cyclosporin A	basiliximab	cyclosporine	cyclosporin A	cyclosporin A	methotrexate	cyclosporine A	sirolimus	tacrolimus	cyclosporine A	tacrolimus
CD2	-0.213	Plasma Membrane	transmembrane receptor	alefacept	siplizumab
CD4	0.127	Plasma Membrane	transmembrane receptor	ibalizumab	TMB-365	zanolimumab
CD27	0.052	Plasma Membrane	transmembrane receptor	CDX-1127
CD28	0.077	Plasma Membrane	transmembrane receptor	FPT155	lulizumab pegol	REGN5678
CD37	-0.036	Plasma Membrane	other	AGS67E	BI 836826	IMGN529	lutetium Lu 177 DOTA-tetulomab	otlertuzumab
CD44	-0.172	Plasma Membrane	other	A6 peptide	AMC303	anti-CD44v7 antibody	RO5429083
CD46	0.168	Plasma Membrane	transmembrane receptor	FOR46
CD47	0.362	Plasma Membrane	transmembrane receptor	ALX148	AO-176	CC-90002	HX009	IBI322	magrolimab	TJ011133	TTI-621	TTI-622
CD52	-0.456	Plasma Membrane	other	alemtuzumab	alemtuzumab	cyclophosphamide	fludarabine phosphate	alemtuzumab	cyclophosphamide	fludarabine phosphate	mitoxantrone	alemtuzumab	cyclophosphamide	fludarabine phosphate	rituximab	alemtuzumab	cyclosporin A	alemtuzumab	fludarabine phosphate	alemtuzumab	pentostatin	alemtuzumab	rituximab
CD74	-0.215	Plasma Membrane	transmembrane receptor	milatuzumab	milatuzumab-doxorubicin antibody-drug conjugate
CD247	0.03	Plasma Membrane	transmembrane receptor	blinatumomab
CD3D	-0.183	Plasma Membrane	transmembrane receptor	blinatumomab	blinatumomab	dasatinib	blinatumomab	imatinib
CD3E	-0.203	Plasma Membrane	transmembrane receptor	blinatumomab	muromonab-CD3	pasotuxizumab
CD3G	0.099	Plasma Membrane	transmembrane receptor	blinatumomab
CHD1	0.517	Nucleus	enzyme	epirubicin	epirubicin	paclitaxel
COL18A1	0.278	Extracellular Space	other	collagenase clostridium histolyticum
CRBN	0.122	Cytoplasm	enzyme	5-azacytidine	lenalidomide	bortezomib	dexamethasone	lenalidomide	bortezomib	dexamethasone	pomalidomide	bortezomib	dexamethasone	thalidomide	bortezomib	lenalidomide	bortezomib	thalidomide	carfilzomib	dexamethasone	lenalidomide	CC-122	CC-90009	CC-92480	CC-99282	cereblon-binding agent	cetuximab	lenalidomide	dexamethasone	lenalidomide	dexamethasone	lenalidomide	sorafenib	dexamethasone	pomalidomide	dexamethasone	thalidomide	erythropoietin	lenalidomide	iberdomide	KPG-818	lenalidomide	lenalidomide	rituximab	lenalidomide	tafasitamab	lenalidomide	temsirolimus	pomalidomide
CTLA4	0.282	Plasma Membrane	transmembrane receptor	ADU-1604	AGEN1884	AK104	anti CTLA-4 antibody	BMS-986218	dabrafenib	ipilimumab	trametinib	FPT155	ipilimumab	ipilimumab	nivolumab	ipilimumab	vemurafenib	KN046	MEDI5752	MGD019	MK-1308	ONC-392	REGN4659	ticilimumab	XmAb20717	XmAb22841
DCK	0.285	Nucleus	kinase	alemtuzumab	fludarabine phosphate	chlorambucil	cladribine	cladribine	cladribine	cyclophosphamide	cladribine	cytarabine	daunorubicin	cladribine	cytarabine	filgrastim	cladribine	cytarabine	filgrastim	mitoxantrone	cladribine	rituximab	cytarabine	dasatinib	filgrastim	fludarabine phosphate	cytarabine	dasatinib	filgrastim	fludarabine phosphate	idarubicin	cytarabine	daunorubicin	fludarabine phosphate	cytarabine	filgrastim	fludarabine phosphate	cytarabine	filgrastim	fludarabine phosphate	idarubicin	cytarabine	filgrastim	fludarabine phosphate	idarubicin	imatinib	cytarabine	filgrastim	fludarabine phosphate
DUT	0.512	Nucleus	enzyme	TAS-114
EEF2	-0.037	Cytoplasm	translation regulator	MDNA55
EIF4E	-0.011	Cytoplasm	translation regulator	ISIS 183750
EIF5A	0.185	Cytoplasm	translation regulator	SNS01-T nanoparticles
FKBP1A	0.185	Cytoplasm	enzyme	cyclosporine A	sirolimus	tacrolimus	cyclosporine A	tacrolimus	everolimus	everolimus	exemestane	everolimus	fulvestrant	everolimus	gefitinib	everolimus	lenvatinib	everolimus	letrozole	everolimus	paclitaxel	everolimus	panobinostat	everolimus	pasireotide	everolimus	ribociclib	everolimus	sorafenib	everolimus	tamoxifen	everolimus	vandetanib	imatinib	sirolimus	lenalidomide	temsirolimus	methotrexate	sirolimus	tacrolimus	methylprednisolone	tacrolimus	pimecrolimus	prednisone	tacrolimus	sirolimus	tacrolimus	temsirolimus
FNTA	0.299	Cytoplasm	enzyme	lonafarnib
FYN	0.3	Plasma Membrane	kinase	afatinib	dasatinib	blinatumomab	dasatinib	dasatinib	dasatinib	erlotinib	dasatinib	filgrastim	dasatinib	inotuzumab ozogamicin	dasatinib	nilotinib	dasatinib	rituximab	JNJ-26483327
GRB2	0.365	Cytoplasm	other	liposome-incorporated Grb2 antisense oligodeoxynucleotide
HDAC2	0.14	Nucleus	transcription regulator	belinostat	bortezomib	vorinostat	chidamide	domatinostat	histone deacetylase class II inhibitors	pyroxamide	theophylline	trametinib	vorinostat	tributyrin	vorinostat
HMOX2	-0.12	Cytoplasm	enzyme	tin mesoporphyrin
HPRT1	-0.062	Cytoplasm	enzyme	6-mercaptopurine	6-mercaptopurine	methotrexate	6-mercaptopurine	methotrexate	tretinoin	6-mercaptopurine	prednisone	6-mercaptopurine	prednisone	thioguanine	6-mercaptopurine	vincristine	azathioprine	cyclophosphamide	cytarabine	6-mercaptopurine	cytarabine	daunorubicin	thioguanine	cytarabine	thioguanine	dasatinib	6-mercaptopurine	methotrexate	daunorubicin	etoposide	6-mercaptopurine	mitoxantrone	prednisolone	vindesine	hydroxyurea	6-mercaptopurine	imatinib	thioguanine	L-asparaginase	cyclophosphamide	cytarabine	daunorubicin	6-mercaptopurine	prednisone	vincristine	thioguanine
HSP90AA1	0.493	Cytoplasm	enzyme	alvespimycin	cisplatin	luminespib	retaspimycin	TAS-116
HSP90AB1	0.422	Cytoplasm	enzyme	alvespimycin	cisplatin	retaspimycin	TAS-116
HSP90B1	0.04	Cytoplasm	other	alvespimycin	cisplatin	retaspimycin
HSPA5	0.053	Cytoplasm	enzyme	PAT-SM6
ICOS	0.138	Plasma Membrane	transmembrane receptor	BMS-986226	GSK3359609	JTX-2011	KY1044	MEDI-570	XmAb23104
IDH2	0.208	Cytoplasm	enzyme	enasidenib	TQB3455
IFNAR2	0.174	Plasma Membrane	transmembrane receptor	bevacizumab	IFNA2A	cladribine	peginterferon alfa-2a	cladribine	recombinant interferon	cytarabine	IFNA2B	cytarabine	recombinant interferon	hydroxyurea	recombinant interferon	IFNA2	IFNA2B	ribavirin	imatinib	nilotinib	pegintron	imatinib	peginterferon alfa-2a	interferon alfa-n1	interferon alfacon-1	interferon alfacon-1	ribavirin	interferon beta-1a	interferon beta-1b	nitazoxanide	peginterferon alfa-2a	ribavirin	PEG-interferon alfa-2a	PEG-interferon alfa-2a	ribavirin	pegintron	pegintron	ribavirin	pentostatin	recombinant interferon	recombinant interferon
IL2RG	-0.253	Plasma Membrane	transmembrane receptor	aldesleukin	BNZ132-1-40	denileukin diftitox
IL6R	0.32	Plasma Membrane	transmembrane receptor	methotrexate	sarilumab	methotrexate	tocilizumab	sarilumab	tocilizumab
ITGAL	0.154	Plasma Membrane	transmembrane receptor	efalizumab
ITK	0.128	Cytoplasm	kinase	crizotinib	pazopanib	lapatinib	pazopanib	pazopanib
JAK1	0.481	Cytoplasm	kinase	AZD4205	baricitinib	baricitinib	methotrexate	brepocitinib	erlotinib	ruxolitinib	filgotinib	INCB052793	itacitinib	JAK1 inhibitor	jaktinib	methotrexate	tofacitinib	momelotinib	pralsetinib	ruxolitinib	tofacitinib	upadacitinib
KHDRBS1	0.398	Nucleus	transcription regulator	CWP232291
KMT2A	0.233	Nucleus	transcription regulator	KO-539
KRAS	0.344	Cytoplasm	enzyme	AZD4785	chelerythrine	GDC-6036	JNJ-74699157	LY3499446	MRTX849
LAMP1	0.25	Plasma Membrane	other	SAR428926
LCK	-0.057	Cytoplasm	kinase	afatinib	dasatinib	blinatumomab	dasatinib	crizotinib	pazopanib	dacomitinib	dasatinib	dasatinib	erlotinib	dasatinib	filgrastim	dasatinib	inotuzumab ozogamicin	dasatinib	nilotinib	dasatinib	rituximab	docetaxel	nintedanib	JNJ-26483327	lapatinib	pazopanib	nintedanib	pazopanib
MAP2K1	0.295	Cytoplasm	kinase	ARRY-424704	AS703988	atezolizumab	cobimetinib	vemurafenib	binimetinib	binimetinib	cetuximab	encorafenib	binimetinib	dabrafenib	binimetinib	encorafenib	binimetinib	encorafenib	panitumumab	binimetinib	vemurafenib	cetuximab	dabrafenib	trametinib	cobimetinib	cobimetinib	dabrafenib	cobimetinib	encorafenib	cobimetinib	vemurafenib	dabrafenib	ipilimumab	trametinib	dabrafenib	panitumumab	trametinib	dabrafenib	trametinib	dabrafenib	trametinib	vemurafenib	docetaxel	selumetinib	E 6201	encorafenib	trametinib	FCN-159	mirdametinib
MAT2A	0.257	Cytoplasm	enzyme	AG-270
MCL1	0.317	Cytoplasm	transporter	AMG 176	AMG 397	AZD5991	MIK665
MDM4	-0.015	Nucleus	transcription regulator	ALRN-6924
MIF	0.826	Extracellular Space	cytokine	imalumab
NAMPT	0.208	Extracellular Space	cytokine	daporinad	KPT-9274
NCL	0.21	Nucleus	other	AGRO 100
NFE2L2	0.664	Nucleus	transcription regulator	RTA 408
NR1H2	-0.011	Nucleus	ligand-dependent nuclear receptor	RGX-104
NR3C1	0.33	Nucleus	ligand-dependent nuclear receptor	11beta hydrocortisone acetate	21-deacetyldeflazacort	6-mercaptopurine	prednisone	6-mercaptopurine	prednisone	thioguanine	abiraterone	prednisolone	acetaminophen	cetirizine	prednisolone	acetaminophen	diphenhydramine	methylprednisolone	acetaminophen	diphenhydramine	prednisolone	acyclovir	hydrocortisone	alclometasone	alclometasone dipropionate	amcinonide	aprepitant	dexamethasone	aprepitant	dexamethasone	granisetron	aprepitant	dexamethasone	ondansetron	aprepitant	dexamethasone	palonosetron	AZD7594	azelastine	fluticasone propionate	beclomethasone	beclomethasone dipropionate	betamethasone	betamethasone acetate	betamethasone acetate	betamethasone phosphate	betamethasone benzoate	betamethasone dipropionate	betamethasone dipropionate
OAZ1	0.054	Cytoplasm	enzyme	eflornithine
ODC1	0.377	Cytoplasm	enzyme	eflornithine	tazarotene
PDE4B	0.241	Cytoplasm	enzyme	anagrelide	apremilast	arofylline	caffeine	caffeine	ergotamine	cilomilast	dipyridamole	dyphylline	enprofylline	ibudilast	ketotifen	L 869298	L-826	141	milrinone	papaverine	pentoxifylline	roflumilast	tetomilast	theophylline	tolbutamide
PDE4D	0.252	Cytoplasm	enzyme	anagrelide	apremilast	arofylline	caffeine	caffeine	ergotamine	cilomilast	dipyridamole	dyphylline	ketotifen	L 869298	L-826	141	milrinone	pentoxifylline	roflumilast	tetomilast	theophylline	tolbutamide
PDE7A	0.148	Cytoplasm	enzyme	anagrelide	dipyridamole	dyphylline	ketotifen	milrinone	pentoxifylline	theophylline	tolbutamide
PFKFB3	0.305	Cytoplasm	kinase	PFK-158
PIM2	0.012	Nucleus	kinase	AZD-1208	LGH447	PIM	FLT3 kinase inhibitor SEL24	SGI 1776
PIM3	0.3	Cytoplasm	kinase	AZD-1208	LGH447	PIM	FLT3 kinase inhibitor SEL24	SGI 1776
PKM	-0.049	Cytoplasm	kinase	CAP-232
POLE3	0.122	Nucleus	enzyme	bortezomib	cladribine	rituximab	cladribine	cladribine	cytarabine	daunorubicin	cladribine	cytarabine	decitabine	cladribine	cytarabine	filgrastim	cladribine	cytarabine	filgrastim	idarubicin	cladribine	cytarabine	filgrastim	idarubicin	plerixafor	cladribine	cytarabine	filgrastim	mitoxantrone	cladribine	peginterferon alfa-2a	cladribine	recombinant interferon	cladribine	rituximab
POLE4	0.18	Nucleus	enzyme	bortezomib	cladribine	rituximab	cladribine	cladribine	cytarabine	daunorubicin	cladribine	cytarabine	decitabine	cladribine	cytarabine	filgrastim	cladribine	cytarabine	filgrastim	idarubicin	cladribine	cytarabine	filgrastim	idarubicin	plerixafor	cladribine	cytarabine	filgrastim	mitoxantrone	cladribine	peginterferon alfa-2a	cladribine	recombinant interferon	cladribine	rituximab
PPP3CC	0.269	Cytoplasm	phosphatase	cyclosporin A	cyclosporin A	methotrexate	methylprednisolone	tacrolimus	pimecrolimus	prednisone	tacrolimus	tacrolimus	voclosporin
PRDX5	-0.044	Cytoplasm	enzyme	auranofin
PRKCH	0.307	Cytoplasm	kinase	ingenol mebutate
PSMB1	-0.061	Cytoplasm	peptidase	bortezomib	bortezomib	cladribine	rituximab	bortezomib	dexamethasone	bortezomib	dexamethasone	doxorubicin	bortezomib	dexamethasone	lenalidomide	bortezomib	dexamethasone	pomalidomide	bortezomib	dexamethasone	rituximab	bortezomib	dexamethasone	thalidomide	bortezomib	doxorubicin	bortezomib	fulvestrant	bortezomib	lenalidomide	bortezomib	paclitaxel	bortezomib	prednisone	bortezomib	rituximab	bortezomib	sorafenib	bortezomib	thalidomide	bortezomib	vorinostat	carfilzomib	carfilzomib	dexamethasone	carfilzomib	dexamethasone	lenalidomide	carfilzomib
PSMB8	-0.109	Cytoplasm	peptidase	carfilzomib	carfilzomib	dexamethasone	carfilzomib	dexamethasone	lenalidomide	carfilzomib	dexamethasone	rituximab
PSMB9	-0.127	Cytoplasm	peptidase	carfilzomib	carfilzomib	dexamethasone	carfilzomib	dexamethasone	lenalidomide	carfilzomib	dexamethasone	rituximab
PSMB10	0.038	Cytoplasm	peptidase	carfilzomib	carfilzomib	dexamethasone	carfilzomib	dexamethasone	lenalidomide	carfilzomib	dexamethasone	rituximab
PTGER4	0.501	Plasma Membrane	G-protein coupled receptor	BMS-986310	diclofenac	misoprostol	E7046	grapiprant	misoprostol	prostaglandin E1	prostaglandin E2	rivenprost
PTPRC	0.232	Plasma Membrane	phosphatase	111 In-BC8	90Y anti-CD45 MoAb BC8	anti-CD45 BC8 antibody-streptavidin conjugate	At 211 MAb BC8-B10	iodine I 131 apamistamab	Y 90 AHN-12
RAF1	0.129	Cytoplasm	kinase	5-azacytidine	sorafenib	atezolizumab	cobimetinib	vemurafenib	belvarafenib	bevacizumab	sorafenib	binimetinib	cetuximab	encorafenib	binimetinib	dabrafenib	binimetinib	encorafenib	binimetinib	encorafenib	panitumumab	binimetinib	vemurafenib	bortezomib	sorafenib	c-raf antisense oligonucleotide liposome	cetuximab	dabrafenib	trametinib	cetuximab	encorafenib	cetuximab	irinotecan	vemurafenib	cetuximab	vemurafenib	CHIR-265	clofarabine	cytarabine	sorafenib	cobimetinib	dabrafenib	cobimetinib	encorafenib	cobimetinib	vemurafenib	crizotinib	vemurafenib	cytarabine
RNMT	-0.106	Nucleus	enzyme	5-azacytidine	5-azacytidine	cedazuridine	5-azacytidine	decitabine	5-azacytidine	lenalidomide	5-azacytidine	midostaurin	5-azacytidine	sorafenib	5-azacytidine	venetoclax
RPL3	-0.212	Nucleus	other	cytarabine	daunorubicin	omacetaxine mepesuccinate	cytarabine	doxorubicin	filgrastim	omacetaxine mepesuccinate	omacetaxine mepesuccinate
RPS12	-0.159	Cytoplasm	other	neomycin
RPS27	-0.161	Cytoplasm	other	empesertib
S1PR4	0.244	Plasma Membrane	G-protein coupled receptor	fingolimod phosphate
SDHD	0.227	Cytoplasm	enzyme	hexachlorophene
SF3B1	0.128	Nucleus	other	H3B-8800
SIK1/SIK1B	0.382	Nucleus	kinase	binimetinib	dabrafenib	cetuximab	dabrafenib	trametinib	cobimetinib	dabrafenib	dabrafenib	dabrafenib	ipilimumab	trametinib	dabrafenib	panitumumab	dabrafenib	panitumumab	trametinib	dabrafenib	trametinib	dabrafenib	trametinib	vemurafenib
SLC25A5	0.084	Cytoplasm	transporter	clodronic acid
SLC25A6	-0.196	Cytoplasm	transporter	clodronic acid
STAT3	0.227	Nucleus	transcription regulator	danvatirsen	golotimod	OPB-31121	OPB-51602	STAT3 inhibitor	TTI-101
STIP1	0.093	Cytoplasm	other	lavendustin C
SYNCRIP	0.044	Nucleus	other	supinoxin
TGFB1	0.255	Extracellular Space	growth factor	AVID200	dalantercept	fresolimumab	LY3200882	MSB0011359C	NIS793	SRK-181	YL-13027
TIPARP	0.512	Nucleus	enzyme	RBN-2397
TNFRSF4	0.533	Plasma Membrane	transmembrane receptor	anti-OX40 antibody	BGB-A445	BMS-986178	efizonerimod	GSK3174998	IBI101	INBRX-106	INCAGN01949	MEDI0562	MEDI6469	MOXR0916	PF-04518600
TNFRSF18	0.425	Plasma Membrane	transmembrane receptor	AMG 228	ASP1951	BMS-986156	efgivanermin	GWN323	INCAGN01876	MK-1248	MK-4166	TRX518
TOP1	0.349	Nucleus	enzyme	5-fluorouracil	irinotecan	5-fluorouracil	irinotecan	oxaliplatin	aflibercept	irinotecan	batracylin	BAY 56-3722	belotecan	beta-lapachone	bevacizumab	5-fluorouracil	irinotecan	oxaliplatin	bevacizumab	capecitabine	irinotecan	bevacizumab	capecitabine	irinotecan	oxaliplatin	bevacizumab	gimeracil	irinotecan	oxonic acid	tegafur	bevacizumab	irinotecan	bevacizumab	irinotecan	oxaliplatin	bevacizumab	paclitaxel	topotecan	bevacizumab	topotecan	camptothecin	camptothecin derivative	camptothecin-20-O-propionate	capecitabine	cetuximab	irinotecan	capecitabine	irinotecan	capecitabine
TPM3	0.029	Cytoplasm	other	AZD-7451
TSPO	-0.097	Cytoplasm	transmembrane receptor	alprazolam	CGS-8216	chlordiazepoxide	clonazepam	clorazepate	dexamethasone	olanzapine	diazepinomicin	estazolam	eszopiclone	flumazenil	flunitrazepam	fluoxetine	olanzapine	flurazepam	lorazepam	midazolam	olanzapine	PK 11195	SSR180575	temazepam	triazolam	zaleplon	zolpidem
TUBA1A	-0.41	Cytoplasm	other	6-mercaptopurine	vincristine	bevacizumab	docetaxel	bevacizumab	docetaxel	prednisone	thalidomide	zoledronic acid	bevacizumab	paclitaxel	bevacizumab	paclitaxel	pemetrexed	bevacizumab	paclitaxel	topotecan	capecitabine	docetaxel	capecitabine	docetaxel	gemcitabine	capecitabine	docetaxel	oxaliplatin	trastuzumab	cevipabulin	colchicine	colchicine	probenecid	cyclophosphamide	daunorubicin	imatinib	prednisolone	vincristine	cyclophosphamide	daunorubicin	imatinib	prednisone	vincristine	cyclophosphamide	docetaxel	cyclophosphamide	docetaxel	epirubicin	cyclophosphamide
TUBA4A	-0.172	Cytoplasm	other	6-mercaptopurine	vincristine	bevacizumab	docetaxel	bevacizumab	docetaxel	prednisone	thalidomide	zoledronic acid	bevacizumab	paclitaxel	bevacizumab	paclitaxel	pemetrexed	bevacizumab	paclitaxel	topotecan	cabazitaxel	cabazitaxel	prednisolone	cabazitaxel	prednisone	capecitabine	docetaxel	capecitabine	docetaxel	gemcitabine	capecitabine	docetaxel	oxaliplatin	trastuzumab	cevipabulin	colchicine	colchicine	probenecid	cyclophosphamide	daunorubicin	imatinib	prednisolone	vincristine	cyclophosphamide	daunorubicin	imatinib	prednisone	vincristine	cyclophosphamide
TUBB	-0.186	Cytoplasm	other	ixabepilone	ixabepilone	rifampin
TUBB4B	0.293	Cytoplasm	other	6-mercaptopurine	vincristine	ABT-751	bevacizumab	docetaxel	bevacizumab	docetaxel	prednisone	thalidomide	zoledronic acid	bevacizumab	paclitaxel	bevacizumab	paclitaxel	pemetrexed	bevacizumab	paclitaxel	topotecan	BMS-275183	capecitabine	docetaxel	capecitabine	docetaxel	gemcitabine	capecitabine	docetaxel	oxaliplatin	trastuzumab	cevipabulin	colchicine	colchicine	probenecid	cyclophosphamide	daunorubicin	imatinib	prednisolone	vincristine	cyclophosphamide	daunorubicin	imatinib	prednisone	vincristine	cyclophosphamide	docetaxel	cyclophosphamide	docetaxel
USP14	0.2	Cytoplasm	peptidase	VLX1570
VAMP2	0.159	Plasma Membrane	other	botulinum toxin type B
[truncated: 378 more columns]

## Sheet: Memory CD4+ T cell
Symbol	Expr Log Ratio	Location	Type(s)	Drug(s)
ANXA1	-0.108	Plasma Membrane	enzyme	acyclovir	hydrocortisone	cytarabine	hydrocortisone	methotrexate	dasatinib	hydrocortisone	hydrocortisone	hydrocortisone	imatinib	hydrocortisone	mitoxantrone	hydrocortisone	prednisone
BIRC3	0.257	Cytoplasm	enzyme	APG-1387	birinapant
CD2	-0.18	Plasma Membrane	transmembrane receptor	alefacept	siplizumab
CD52	-0.316	Plasma Membrane	other	alemtuzumab	alemtuzumab	cyclophosphamide	fludarabine phosphate	alemtuzumab	cyclophosphamide	fludarabine phosphate	mitoxantrone	alemtuzumab	cyclophosphamide	fludarabine phosphate	rituximab	alemtuzumab	cyclosporin A	alemtuzumab	fludarabine phosphate	alemtuzumab	pentostatin	alemtuzumab	rituximab
CD3E	-0.188	Plasma Membrane	transmembrane receptor	blinatumomab	muromonab-CD3	pasotuxizumab
CHD1	0.249	Nucleus	enzyme	epirubicin	epirubicin	paclitaxel
CXCR4	-0.109	Plasma Membrane	G-protein coupled receptor	[68Ga]pentixafor	balixafortide	BL-8040	burixafor	cladribine	cytarabine	filgrastim	idarubicin	plerixafor	filgrastim	plerixafor	GMI-1359	LY-2510924	mavorixafor	PF-06747143	plerixafor	ulocuplumab	USL311
DUT	0.206	Nucleus	enzyme	TAS-114
EEF2	-0.099	Cytoplasm	translation regulator	MDNA55
FAS	0.152	Plasma Membrane	transmembrane receptor	APO010	monoclonal antibody 7C11
FNTA	0.149	Cytoplasm	enzyme	lonafarnib
FYN	0.214	Plasma Membrane	kinase	afatinib	dasatinib	blinatumomab	dasatinib	dasatinib	dasatinib	erlotinib	dasatinib	filgrastim	dasatinib	inotuzumab ozogamicin	dasatinib	nilotinib	dasatinib	rituximab	JNJ-26483327
GLS	0.177	Cytoplasm	enzyme	telaglenastat
HSP90AA1	0.557	Cytoplasm	enzyme	alvespimycin	cisplatin	luminespib	retaspimycin	TAS-116
HSP90AB1	0.485	Cytoplasm	enzyme	alvespimycin	cisplatin	retaspimycin	TAS-116
HSP90B1	0.237	Cytoplasm	other	alvespimycin	cisplatin	retaspimycin
ITGA4	0.221	Plasma Membrane	transmembrane receptor	natalizumab	vedolizumab
JAK1	0.159	Cytoplasm	kinase	AZD4205	baricitinib	baricitinib	methotrexate	brepocitinib	erlotinib	ruxolitinib	filgotinib	INCB052793	itacitinib	JAK1 inhibitor	jaktinib	methotrexate	tofacitinib	momelotinib	pralsetinib	ruxolitinib	tofacitinib	upadacitinib
KRAS	0.166	Cytoplasm	enzyme	AZD4785	chelerythrine	GDC-6036	JNJ-74699157	LY3499446	MRTX849
LGALS1	-0.25	Extracellular Space	other	OTX008
METAP2	0.124	Cytoplasm	peptidase	beloranib	M8891	nitroxoline	O-(chloroacetylcarbamoyl)fumagillol	PPI-2458	SDX-7320	XMT-1107
MIF	0.417	Extracellular Space	cytokine	imalumab
MT-CYB	-0.096	Cytoplasm	enzyme	atovaquone	atovaquone	proguanil
NCL	0.335	Nucleus	other	AGRO 100
NFE2L2	0.204	Nucleus	transcription regulator	RTA 408
NR3C1	0.242	Nucleus	ligand-dependent nuclear receptor	11beta hydrocortisone acetate	21-deacetyldeflazacort	6-mercaptopurine	prednisone	6-mercaptopurine	prednisone	thioguanine	abiraterone	prednisolone	acetaminophen	cetirizine	prednisolone	acetaminophen	diphenhydramine	methylprednisolone	acetaminophen	diphenhydramine	prednisolone	acyclovir	hydrocortisone	alclometasone	alclometasone dipropionate	amcinonide	aprepitant	dexamethasone	aprepitant	dexamethasone	granisetron	aprepitant	dexamethasone	ondansetron	aprepitant	dexamethasone	palonosetron	AZD7594	azelastine	fluticasone propionate	beclomethasone	beclomethasone dipropionate	betamethasone	betamethasone acetate	betamethasone acetate	betamethasone phosphate	betamethasone benzoate	betamethasone dipropionate	betamethasone dipropionate
OAZ1	0.098	Cytoplasm	enzyme	eflornithine
PDE3B	0.176	Cytoplasm	enzyme	amrinone	cilostazol	dipyridamole	dyphylline	medorinone	pentoxifylline	theophylline	tolbutamide
PDE4A	0.228	Cytoplasm	enzyme	amrinone	anagrelide	apremilast	arofylline	aspirin	dipyridamole	aspirin	dipyridamole	telmisartan	caffeine	caffeine	ergotamine	cilomilast	dipyridamole	drotaverin	dyphylline	enprofylline	ibudilast	ketotifen	L 869298	L-826	141	milrinone	pentoxifylline	roflumilast	tetomilast	theophylline
PDE4B	0.149	Cytoplasm	enzyme	anagrelide	apremilast	arofylline	caffeine	caffeine	ergotamine	cilomilast	dipyridamole	dyphylline	enprofylline	ibudilast	ketotifen	L 869298	L-826	141	milrinone	papaverine	pentoxifylline	roflumilast	tetomilast	theophylline	tolbutamide
PDE4D	0.315	Cytoplasm	enzyme	anagrelide	apremilast	arofylline	caffeine	caffeine	ergotamine	cilomilast	dipyridamole	dyphylline	ketotifen	L 869298	L-826	141	milrinone	pentoxifylline	roflumilast	tetomilast	theophylline	tolbutamide
PIM1	0.213	Cytoplasm	kinase	AZD-1208	LGH447	PIM	FLT3 kinase inhibitor SEL24	SGI 1776
PPIA	-0.115	Cytoplasm	enzyme	alemtuzumab	cyclosporin A	basiliximab	cyclosporine	cyclosporin A	cyclosporin A	methotrexate	cyclosporine A	sirolimus	tacrolimus	cyclosporine A	tacrolimus	N-methyl-4-Ile-cyclosporin
PSMD2	0.094	Cytoplasm	other	bortezomib	bortezomib	cladribine	rituximab	bortezomib	dexamethasone	bortezomib	dexamethasone	doxorubicin	bortezomib	dexamethasone	lenalidomide	bortezomib	dexamethasone	pomalidomide	bortezomib	dexamethasone	rituximab	bortezomib	dexamethasone	thalidomide	bortezomib	doxorubicin	bortezomib	fulvestrant	bortezomib	lenalidomide	bortezomib	paclitaxel	bortezomib	prednisone	bortezomib	rituximab	bortezomib	sorafenib	bortezomib	thalidomide	bortezomib	vorinostat
PTPRC	0.14	Plasma Membrane	phosphatase	111 In-BC8	90Y anti-CD45 MoAb BC8	anti-CD45 BC8 antibody-streptavidin conjugate	At 211 MAb BC8-B10	iodine I 131 apamistamab	Y 90 AHN-12
RNMT	0.18	Nucleus	enzyme	5-azacytidine	5-azacytidine	cedazuridine	5-azacytidine	decitabine	5-azacytidine	lenalidomide	5-azacytidine	midostaurin	5-azacytidine	sorafenib	5-azacytidine	venetoclax
RPL3	-0.196	Nucleus	other	cytarabine	daunorubicin	omacetaxine mepesuccinate	cytarabine	doxorubicin	filgrastim	omacetaxine mepesuccinate	omacetaxine mepesuccinate
RPS12	-0.09	Cytoplasm	other	neomycin
STAT3	0.341	Nucleus	transcription regulator	danvatirsen	golotimod	OPB-31121	OPB-51602	STAT3 inhibitor	TTI-101
TGFB1	0.196	Extracellular Space	growth factor	AVID200	dalantercept	fresolimumab	LY3200882	MSB0011359C	NIS793	SRK-181	YL-13027
TIPARP	0.378	Nucleus	enzyme	RBN-2397
TNFRSF4	0.428	Plasma Membrane	transmembrane receptor	anti-OX40 antibody	BGB-A445	BMS-986178	efizonerimod	GSK3174998	IBI101	INBRX-106	INCAGN01949	MEDI0562	MEDI6469	MOXR0916	PF-04518600
TNFRSF18	0.363	Plasma Membrane	transmembrane receptor	AMG 228	ASP1951	BMS-986156	efgivanermin	GWN323	INCAGN01876	MK-1248	MK-4166	TRX518
TOP1	0.377	Nucleus	enzyme	5-fluorouracil	irinotecan	5-fluorouracil	irinotecan	oxaliplatin	aflibercept	irinotecan	batracylin	BAY 56-3722	belotecan	beta-lapachone	bevacizumab	5-fluorouracil	irinotecan	oxaliplatin	bevacizumab	capecitabine	irinotecan	bevacizumab	capecitabine	irinotecan	oxaliplatin	bevacizumab	gimeracil	irinotecan	oxonic acid	tegafur	bevacizumab	irinotecan	bevacizumab	irinotecan	oxaliplatin	bevacizumab	paclitaxel	topotecan	bevacizumab	topotecan	camptothecin	camptothecin derivative	camptothecin-20-O-propionate	capecitabine	cetuximab	irinotecan	capecitabine	irinotecan	capecitabine
TUBA1A	-0.334	Cytoplasm	other	6-mercaptopurine	vincristine	bevacizumab	docetaxel	bevacizumab	docetaxel	prednisone	thalidomide	zoledronic acid	bevacizumab	paclitaxel	bevacizumab	paclitaxel	pemetrexed	bevacizumab	paclitaxel	topotecan	capecitabine	docetaxel	capecitabine	docetaxel	gemcitabine	capecitabine	docetaxel	oxaliplatin	trastuzumab	cevipabulin	colchicine	colchicine	probenecid	cyclophosphamide	daunorubicin	imatinib	prednisolone	vincristine	cyclophosphamide	daunorubicin	imatinib	prednisone	vincristine	cyclophosphamide	docetaxel	cyclophosphamide	docetaxel	epirubicin	cyclophosphamide
TYMP	0.292	Extracellular Space	growth factor	tipiracil
[truncated: 378 more columns]

## Sheet: Naive B cell
Symbol	Expr Log Ratio	Location	Type(s)	Drug(s)
ADK	-0.04	Nucleus	kinase	adenosine kinase inhibitor,IFNA2B/ribavirin,interferon alfacon-1/ribavirin,nitazoxanide/peginterferon alfa-2a/ribavirin,PEG-interferon alfa-2a/ribavirin,pegintron/ribavirin,ribavirin
ADSS2	0.039	Cytoplasm	enzyme	adenylosuccinate synthetase inhibitor,alanosine
AKR1B1	-0.094	Cytoplasm	enzyme	sorbinil
AKT2	0.08	Cytoplasm	kinase	BAY1125976,enzastaurin,GSK690693,triciribine,triciribine phosphate
APEX1	-0.066	Nucleus	enzyme	E 3330,lucanthone
ATM	0.09	Nucleus	kinase	AZD0156,AZD1390,M3541
ATP1A1	0.227	Plasma Membrane	transporter	acetyldigitoxin derivative,bretylium,ciclopirox olamine,digitoxin,digoxin,ethacrynic acid,ouabain,perphenazine,reserpine/trichloromethiazide,trichloromethiazide
B2M	0.143	Plasma Membrane	transmembrane receptor	4'-iodo-4'-deoxydoxorubicin
BIRC3	0.135	Cytoplasm	enzyme	APG-1387,birinapant
BLK	0.479	Cytoplasm	kinase	afatinib/osimertinib,crizotinib/osimertinib,erlotinib/osimertinib,gefitinib/osimertinib,osimertinib
BRD2	0.012	Nucleus	kinase	BI 894999
BRD4	0.048	Nucleus	kinase	AZD5153,BI 894999,PLX2853,PLX51107,SYHA1801
BSG	-0.094	Plasma Membrane	transporter	metuximab
BTK	0.093	Cytoplasm	kinase	acalabrutinib,acalabrutinib/obinutuzumab,ACP-196/ACP-319,ARQ 531,BMS-986142,branebrutinib,BTK inhibitor,DTRMWXHS-12,fenebrutinib,HZ-A-018,ibrutinib,ibrutinib/obinutuzumab,ibrutinib/rituximab,LOXO-305,M7583,orelabrutinib,poseltinib,SHR1459,spebrutinib,TG-1701,tirabrutinib,vecabrutinib,zanubrutinib
CAMLG	0.136	Cytoplasm	other	alemtuzumab/cyclosporin A,basiliximab/cyclosporine,cyclosporin A,cyclosporin A/methotrexate,cyclosporine A/sirolimus/tacrolimus,cyclosporine A/tacrolimus
CAPN1	0.015	Cytoplasm	peptidase	alicapistat,BLD-2660
CAPN2	0.197	Cytoplasm	peptidase	alicapistat,BLD-2660
CAT	0.049	Cytoplasm	enzyme	fomepizole
CD19	-0.241	Plasma Membrane	transmembrane receptor	AMG 562,anti-CD19 monoclonal antibody,anti-CD19/CD3 tetravalent antibody AFM11,blinatumomab,blinatumomab/dasatinib,blinatumomab/imatinib,combotox,denintuzumab mafodotin,DI-B4,DT2219ARL,HD37-dgRTA,inebilizumab,lenalidomide/tafasitamab,loncastuximab tesirine,MDX-1342 antibody,RO7227166,SAR3419,SGN-CD19B,tafasitamab,XmAb5871,yttrium Y 90 anti-CD19 monoclonal antibody BU12
CD22	-0.125	Plasma Membrane	transmembrane receptor	BL22 immunotoxin,combotox,dasatinib/inotuzumab ozogamicin,DT2219ARL,epratuzumab,epratuzumab-Cys-tesirine,imatinib/inotuzumab ozogamicin,inotuzumab ozogamicin,moxetumomab pasudotox,RFB4-dgRTA,TRPH-222,yttrium y 90 epratuzumab tetraxetan
CD27	0.114	Plasma Membrane	transmembrane receptor	CDX-1127
CD37	-0.21	Plasma Membrane	other	AGS67E,BI 836826,IMGN529,lutetium Lu 177 DOTA-tetulomab,otlertuzumab
CD40	-0.061	Plasma Membrane	transmembrane receptor	ABBV-428,ABBV-927,anti-CD40 monoclonal antibody,APX005M,bleselumab,CDX-1140,CFZ533,chi lob 7/4,CP-870893,dacetuzumab,FFP104,lucatumumab,mitazalimab,RO7009789,SEA-CD40
CD44	-0.031	Plasma Membrane	other	A6 peptide,AMC303,anti-CD44v7 antibody,RO5429083
CD46	0.105	Plasma Membrane	transmembrane receptor	FOR46
CD47	0.498	Plasma Membrane	transmembrane receptor	ALX148,AO-176,CC-90002,HX009,IBI322,magrolimab,TJ011133,TTI-621,TTI-622
CD52	-0.308	Plasma Membrane	other	alemtuzumab,alemtuzumab/cyclophosphamide/fludarabine phosphate,alemtuzumab/cyclophosphamide/fludarabine phosphate/mitoxantrone,alemtuzumab/cyclophosphamide/fludarabine phosphate/rituximab,alemtuzumab/cyclosporin A,alemtuzumab/fludarabine phosphate,alemtuzumab/pentostatin,alemtuzumab/rituximab
CD74	-0.409	Plasma Membrane	transmembrane receptor	milatuzumab,milatuzumab-doxorubicin antibody-drug conjugate
CD79B	-0.023	Plasma Membrane	transmembrane receptor	iladatuzumab vedotin,polatuzumab vedotin
CHD1	0.264	Nucleus	enzyme	epirubicin,epirubicin/paclitaxel
COL9A3	0.105	Extracellular Space	other	collagenase clostridium histolyticum
CRBN	0.048	Cytoplasm	enzyme	5-azacytidine/lenalidomide,bortezomib/dexamethasone/lenalidomide,bortezomib/dexamethasone/pomalidomide,bortezomib/dexamethasone/thalidomide,bortezomib/lenalidomide,bortezomib/thalidomide,carfilzomib/dexamethasone/lenalidomide,CC-122,CC-90009,CC-92480,CC-99282,cereblon-binding agent,cetuximab/lenalidomide,dexamethasone/lenalidomide,dexamethasone/lenalidomide/sorafenib,dexamethasone/pomalidomide,de…
CREBBP	0.118	Nucleus	transcription regulator	CCS1477,PRI-724
CTNNB1	-0.133	Nucleus	transcription regulator	PRI-724
CXCR4	-0.216	Plasma Membrane	G-protein coupled receptor	[68Ga]pentixafor,balixafortide,BL-8040,burixafor,cladribine/cytarabine/filgrastim/idarubicin/plerixafor,filgrastim/plerixafor,GMI-1359,LY-2510924,mavorixafor,PF-06747143,plerixafor,ulocuplumab,USL311
CYSLTR1	0.077	Plasma Membrane	G-protein coupled receptor	masilukast,montelukast,pranlukast,zafirlukast
DCK	0.319	Nucleus	kinase	alemtuzumab/fludarabine phosphate,chlorambucil/cladribine,cladribine,cladribine/cyclophosphamide,cladribine/cytarabine/daunorubicin,cladribine/cytarabine/filgrastim,cladribine/cytarabine/filgrastim/mitoxantrone,cladribine/rituximab,cytarabine/dasatinib/filgrastim/fludarabine phosphate,cytarabine/dasatinib/filgrastim/fludarabine phosphate/idarubicin,cytarabine/daunorubicin/fludarabine phosphate,cy…
DHPS	-0.158	Cytoplasm	enzyme	dapsone
DUT	0.469	Nucleus	enzyme	TAS-114
EEF2	0.024	Cytoplasm	translation regulator	MDNA55
EGLN2	-0.056	Cytoplasm	enzyme	molidustat
EIF4E	-0.02	Cytoplasm	translation regulator	ISIS 183750
EIF5A	-0.077	Cytoplasm	translation regulator	SNS01-T nanoparticles
FCER2	-0.234	Plasma Membrane	transmembrane receptor	lumiliximab
FCGR2B	-0.148	Plasma Membrane	transmembrane receptor	BI-1206,IgG,XmAb5871
FDPS	-0.037	Cytoplasm	enzyme	alendronate/cholecalciferol,alendronic acid,ibandronic acid,minodronate,pamidronic acid,risedronic acid,zoledronic acid
FNTA	0.234	Cytoplasm	enzyme	lonafarnib
GLA	-0.095	Cytoplasm	enzyme	migalastat
GLS	0.145	Cytoplasm	enzyme	telaglenastat
GRB2	0.473	Cytoplasm	other	liposome-incorporated Grb2 antisense oligodeoxynucleotide
HDAC1	-0.06	Nucleus	transcription regulator	belinostat,bortezomib/vorinostat,domatinostat,HDAC class I inhibitors,mocetinostat,OKI-179,pyroxamide,R 306465,trametinib/vorinostat,tributyrin,vorinostat
HDAC2	0.089	Nucleus	transcription regulator	belinostat,bortezomib/vorinostat,chidamide,domatinostat,histone deacetylase class II inhibitors,pyroxamide,theophylline,trametinib/vorinostat,tributyrin,vorinostat
HIF1A	0.08	Nucleus	transcription regulator	EZN 2968,PX 478
HLA-DRB1	-0.309	Plasma Membrane	transmembrane receptor	apolizumab
HSP90AB1	-0.072	Cytoplasm	enzyme	alvespimycin,cisplatin,retaspimycin,TAS-116
HSP90B1	0.094	Cytoplasm	other	alvespimycin,cisplatin,retaspimycin
HSPA5	-0.082	Cytoplasm	enzyme	PAT-SM6
IDH2	0.18	Cytoplasm	enzyme	enasidenib,TQB3455
IFNGR2	0.158	Plasma Membrane	transmembrane receptor	interferon gamma-1b
IL2RG	-0.225	Plasma Membrane	transmembrane receptor	aldesleukin,BNZ132-1-40,denileukin diftitox
IL4R	-0.151	Plasma Membrane	transmembrane receptor	dupilumab,MDNA55
IMPDH2	-0.068	Cytoplasm	enzyme	6-mercaptopurine/prednisone/thioguanine,cytarabine/daunorubicin/thioguanine,cytarabine/thioguanine,IFNA2B/ribavirin,imatinib/thioguanine,interferon alfacon-1/ribavirin,methylprednisolone/mycophenolate mofetil,mycophenolate mofetil,mycophenolate mofetil/prednisone,mycophenolic acid,pegintron/ribavirin,ribavirin,thioguanine,VX-944
INPP5D	0.149	Cytoplasm	phosphatase	rosiptor
ITGA4	0.17	Plasma Membrane	transmembrane receptor	natalizumab,vedolizumab
ITGB7	0.127	Plasma Membrane	transmembrane receptor	vedolizumab
JAK1	0.383	Cytoplasm	kinase	AZD4205,baricitinib,baricitinib/methotrexate,brepocitinib,erlotinib/ruxolitinib,filgotinib,INCB052793,itacitinib,JAK1 inhibitor,jaktinib,methotrexate/tofacitinib,momelotinib,pralsetinib,ruxolitinib,tofacitinib,upadacitinib
KHDRBS1	0.448	Nucleus	transcription regulator	CWP232291
KRAS	0.177	Cytoplasm	enzyme	AZD4785,chelerythrine,GDC-6036,JNJ-74699157,LY3499446,MRTX849
LAMP1	0.158	Plasma Membrane	other	SAR428926
LGALS1	0.1	Extracellular Space	other	OTX008
LY6E	0.189	Plasma Membrane	other	DLYE5953A
LYN	0.163	Cytoplasm	kinase	bafetinib,bosutinib,bosutinib/hydroxyurea/ponatinib,bosutinib/imatinib,bosutinib/ponatinib,bosutinib/rituximab,docetaxel/nintedanib,JNJ-26483327,nintedanib,rebastinib,tolimidone
M6PR	0.064	Cytoplasm	transporter	alglucosidase alfa
MALT1	0.131	Cytoplasm	peptidase	JNJ-67856633
MAP2K1	0.221	Cytoplasm	kinase	ARRY-424704,AS703988,atezolizumab/cobimetinib/vemurafenib,binimetinib,binimetinib/cetuximab/encorafenib,binimetinib/dabrafenib,binimetinib/encorafenib,binimetinib/encorafenib/panitumumab,binimetinib/vemurafenib,cetuximab/dabrafenib/trametinib,cobimetinib,cobimetinib/dabrafenib,cobimetinib/encorafenib,cobimetinib/vemurafenib,dabrafenib/ipilimumab/trametinib,dabrafenib/panitumumab/trametinib,dabraf…
MAP3K1	0.036	Cytoplasm	kinase	E 6201
MARCKS	0.133	Plasma Membrane	other	BIO-11006
MARK3	0.07	Cytoplasm	kinase	cdc25C phosphatase (211-221)
MAT2A	0.077	Cytoplasm	enzyme	AG-270
MCL1	0.491	Cytoplasm	transporter	AMG 176,AMG 397,AZD5991,MIK665
MDM4	-0.06	Nucleus	transcription regulator	ALRN-6924
METAP2	-0.069	Cytoplasm	peptidase	beloranib,M8891,nitroxoline,O-(chloroacetylcarbamoyl)fumagillol,PPI-2458,SDX-7320,XMT-1107
MGMT	-0.049	Nucleus	enzyme	O6-alkylguanine-DNA alkyltransferase inhibitor,O6-benzylguanine
MIF	0.815	Extracellular Space	cytokine	imalumab
MKNK2	0.113	Cytoplasm	kinase	ETC-1907206,tomivosertib
MS4A1	-0.035	Plasma Membrane	other	131I-rituximab,acalabrutinib/obinutuzumab,alemtuzumab/cyclophosphamide/fludarabine phosphate/rituximab,alemtuzumab/rituximab,anti-CD20 antibody,anti-CD20 B9E9 scfv-streptavidin fusion protein,B001,bortezomib/cladribine/rituximab,bortezomib/dexamethasone/rituximab,bortezomib/rituximab,bosutinib/rituximab,brentuximab vedotin/rituximab,carfilzomib/dexamethasone/rituximab,chlorambucil/mitoxantrone/pr…
NAMPT	0.072	Extracellular Space	cytokine	daporinad,KPT-9274
NCL	0.127	Nucleus	other	AGRO 100
NFE2L2	0.393	Nucleus	transcription regulator	RTA 408
NFKB1	0.139	Nucleus	transcription regulator	bortezomib/dexamethasone/thalidomide,bortezomib/thalidomide,dexamethasone/thalidomide,prednisone/thalidomide,rituximab/thalidomide,thalidomide,triflusal
NR1H2	-0.077	Nucleus	ligand-dependent nuclear receptor	RGX-104
NR3C1	0.104	Nucleus	ligand-dependent nuclear receptor	11beta hydrocortisone acetate,21-deacetyldeflazacort,6-mercaptopurine/prednisone,6-mercaptopurine/prednisone/thioguanine,abiraterone/prednisolone,acetaminophen/cetirizine/prednisolone,acetaminophen/diphenhydramine/methylprednisolone,acetaminophen/diphenhydramine/prednisolone,acyclovir/hydrocortisone,alclometasone,alclometasone dipropionate,amcinonide,aprepitant/dexamethasone,aprepitant/dexamethas…
OAZ1	-0.045	Cytoplasm	enzyme	eflornithine
ODC1	0.504	Cytoplasm	enzyme	eflornithine,tazarotene
OGFR	0.173	Plasma Membrane	other	enkephalin, methionine
PARP1	0.171	Nucleus	enzyme	2X-121,[18F]fluorthanatrace,ABT-767,bevacizumab/olaparib,CEP-9722,fluzoparib,IDX-1197,niraparib,olaparib,poly ADP ribose polymerase 1 inhibitor,rucaparib,SC10914,senaparib,simmiparib,talazoparib,veliparib
PDE4B	0.088	Cytoplasm	enzyme	anagrelide,apremilast,arofylline,caffeine,caffeine/ergotamine,cilomilast,dipyridamole,dyphylline,enprofylline,ibudilast,ketotifen,L 869298,L-826,141,milrinone,papaverine,pentoxifylline,roflumilast,tetomilast,theophylline,tolbutamide
PDE7A	0.125	Cytoplasm	enzyme	anagrelide,dipyridamole,dyphylline,ketotifen,milrinone,pentoxifylline,theophylline,tolbutamide
PFKFB3	0.188	Cytoplasm	kinase	PFK-158
PHB	-0.06	Nucleus	transcription regulator	prohibitin-targeting peptide 1
PIM2	-0.027	Nucleus	kinase	AZD-1208,LGH447,PIM/FLT3 kinase inhibitor SEL24,SGI 1776
PIM3	0.257	Cytoplasm	kinase	AZD-1208,LGH447,PIM/FLT3 kinase inhibitor SEL24,SGI 1776
PKM	-0.057	Cytoplasm	kinase	CAP-232
POLE3	-0.038	Nucleus	enzyme	bortezomib/cladribine/rituximab,cladribine,cladribine/cytarabine/daunorubicin,cladribine/cytarabine/decitabine,cladribine/cytarabine/filgrastim,cladribine/cytarabine/filgrastim/idarubicin,cladribine/cytarabine/filgrastim/idarubicin/plerixafor,cladribine/cytarabine/filgrastim/mitoxantrone,cladribine/peginterferon alfa-2a,cladribine/recombinant interferon,cladribine/rituximab
POLE4	0.168	Nucleus	enzyme	bortezomib/cladribine/rituximab,cladribine,cladribine/cytarabine/daunorubicin,cladribine/cytarabine/decitabine,cladribine/cytarabine/filgrastim,cladribine/cytarabine/filgrastim/idarubicin,cladribine/cytarabine/filgrastim/idarubicin/plerixafor,cladribine/cytarabine/filgrastim/mitoxantrone,cladribine/peginterferon alfa-2a,cladribine/recombinant interferon,cladribine/rituximab
PPIA	0.011	Cytoplasm	enzyme	alemtuzumab/cyclosporin A,basiliximab/cyclosporine,cyclosporin A,cyclosporin A/methotrexate,cyclosporine A/sirolimus/tacrolimus,cyclosporine A/tacrolimus,N-methyl-4-Ile-cyclosporin
PPP3CA	0.059	Cytoplasm	phosphatase	cyclosporin A,cyclosporin A/methotrexate,methylprednisolone/tacrolimus,pimecrolimus,prednisone/tacrolimus,tacrolimus,voclosporin
PPP3CC	0.157	Cytoplasm	phosphatase	cyclosporin A,cyclosporin A/methotrexate,methylprednisolone/tacrolimus,pimecrolimus,prednisone/tacrolimus,tacrolimus,voclosporin
PRDX5	-0.059	Cytoplasm	enzyme	auranofin
PRKCB	0.164	Cytoplasm	kinase	enzastaurin,ingenol mebutate,MS-553,ruboxistaurin,sotrastaurin
PRMT1	-0.139	Nucleus	enzyme	GSK3368715
PSMB1	-0.044	Cytoplasm	peptidase	bortezomib,bortezomib/cladribine/rituximab,bortezomib/dexamethasone,bortezomib/dexamethasone/doxorubicin,bortezomib/dexamethasone/lenalidomide,bortezomib/dexamethasone/pomalidomide,bortezomib/dexamethasone/rituximab,bortezomib/dexamethasone/thalidomide,bortezomib/doxorubicin,bortezomib/fulvestrant,bortezomib/lenalidomide,bortezomib/paclitaxel,bortezomib/prednisone,bortezomib/rituximab,bortezomib/…
PSMB2	-0.013	Cytoplasm	peptidase	bortezomib,bortezomib/cladribine/rituximab,bortezomib/dexamethasone,bortezomib/dexamethasone/doxorubicin,bortezomib/dexamethasone/lenalidomide,bortezomib/dexamethasone/pomalidomide,bortezomib/dexamethasone/rituximab,bortezomib/dexamethasone/thalidomide,bortezomib/doxorubicin,bortezomib/fulvestrant,bortezomib/lenalidomide,bortezomib/paclitaxel,bortezomib/prednisone,bortezomib/rituximab,bortezomib/…
PSMB8	-0.094	Cytoplasm	peptidase	carfilzomib,carfilzomib/dexamethasone,carfilzomib/dexamethasone/lenalidomide,carfilzomib/dexamethasone/rituximab
PSMB9	-0.088	Cytoplasm	peptidase	carfilzomib,carfilzomib/dexamethasone,carfilzomib/dexamethasone/lenalidomide,carfilzomib/dexamethasone/rituximab
PSMB10	-0.056	Cytoplasm	peptidase	carfilzomib,carfilzomib/dexamethasone,carfilzomib/dexamethasone/lenalidomide,carfilzomib/dexamethasone/rituximab
PSMD2	0.072	Cytoplasm	other	bortezomib,bortezomib/cladribine/rituximab,bortezomib/dexamethasone,bortezomib/dexamethasone/doxorubicin,bortezomib/dexamethasone/lenalidomide,bortezomib/dexamethasone/pomalidomide,bortezomib/dexamethasone/rituximab,bortezomib/dexamethasone/thalidomide,bortezomib/doxorubicin,bortezomib/fulvestrant,bortezomib/lenalidomide,bortezomib/paclitaxel,bortezomib/prednisone,bortezomib/rituximab,bortezomib/…
PTK2B	0.015	Cytoplasm	kinase	conteltinib,lorlatinib,PF-562271
PTPN1	0.072	Cytoplasm	phosphatase	protein tyrosine phosphatase 1B inhibitor,trodusquemine
PTPN6	-0.071	Cytoplasm	phosphatase	SC-43
PTPRC	0.049	Plasma Membrane	phosphatase	111 In-BC8,90Y anti-CD45 MoAb BC8,anti-CD45 BC8 antibody-streptavidin conjugate,At 211 MAb BC8-B10,iodine I 131 apamistamab,Y 90 AHN-12
RAF1	0.074	Cytoplasm	kinase	5-azacytidine/sorafenib,atezolizumab/cobimetinib/vemurafenib,belvarafenib,bevacizumab/sorafenib,binimetinib/cetuximab/encorafenib,binimetinib/dabrafenib,binimetinib/encorafenib,binimetinib/encorafenib/panitumumab,binimetinib/vemurafenib,bortezomib/sorafenib,c-raf antisense oligonucleotide liposome,cetuximab/dabrafenib/trametinib,cetuximab/encorafenib,cetuximab/irinotecan/vemurafenib,cetuximab/vem…
RGS16	-0.08	Cytoplasm	enzyme	AGS-16M18
RNMT	-0.037	Nucleus	enzyme	5-azacytidine,5-azacytidine/cedazuridine,5-azacytidine/decitabine,5-azacytidine/lenalidomide,5-azacytidine/midostaurin,5-azacytidine/sorafenib,5-azacytidine/venetoclax
RPS27	-0.096	Cytoplasm	other	empesertib
S1PR4	0.189	Plasma Membrane	G-protein coupled receptor	fingolimod phosphate
SDHD	-0.012	Cytoplasm	enzyme	hexachlorophene
SF3B1	0.125	Nucleus	other	H3B-8800
SIK1/SIK1B	0.199	Nucleus	kinase	binimetinib/dabrafenib,cetuximab/dabrafenib/trametinib,cobimetinib/dabrafenib,dabrafenib,dabrafenib/ipilimumab/trametinib,dabrafenib/panitumumab,dabrafenib/panitumumab/trametinib,dabrafenib/trametinib,dabrafenib/trametinib/vemurafenib
SLC25A5	-0.074	Cytoplasm	transporter	clodronic acid
SLC25A6	-0.104	Cytoplasm	transporter	clodronic acid
STAT3	0.107	Nucleus	transcription regulator	danvatirsen,golotimod,OPB-31121,OPB-51602,STAT3 inhibitor,TTI-101
STIP1	-0.058	Cytoplasm	other	lavendustin C
SYK	0.169	Cytoplasm	kinase	cerdulatinib,entospletinib,fostamatinib,GSK2646264,HMPL-523,lanraplenib,mivavotinib,R-348,SKI-O-592
SYNCRIP	0.042	Nucleus	other	supinoxin
TGFB1	0.423	Extracellular Space	growth factor	AVID200,dalantercept,fresolimumab,LY3200882,MSB0011359C,NIS793,SRK-181,YL-13027
TGFBR2	0.053	Plasma Membrane	kinase	IMC-TR1
TIPARP	0.173	Nucleus	enzyme	RBN-2397
TOP1	0.23	Nucleus	enzyme	5-fluorouracil/irinotecan,5-fluorouracil/irinotecan/oxaliplatin,aflibercept/irinotecan,batracylin,BAY 56-3722,belotecan,beta-lapachone,bevacizumab/5-fluorouracil/irinotecan/oxaliplatin,bevacizumab/capecitabine/irinotecan,bevacizumab/capecitabine/irinotecan/oxaliplatin,bevacizumab/gimeracil/irinotecan/oxonic acid/tegafur,bevacizumab/irinotecan,bevacizumab/irinotecan/oxaliplatin,bevacizumab/paclita…
TPM3	0.013	Cytoplasm	other	AZD-7451
TRAPPC3	0.043	Cytoplasm	other	birabresib
TUBA1A	-0.264	Cytoplasm	other	6-mercaptopurine/vincristine,bevacizumab/docetaxel,bevacizumab/docetaxel/prednisone/thalidomide/zoledronic acid,bevacizumab/paclitaxel,bevacizumab/paclitaxel/pemetrexed,bevacizumab/paclitaxel/topotecan,capecitabine/docetaxel,capecitabine/docetaxel/gemcitabine,capecitabine/docetaxel/oxaliplatin/trastuzumab,cevipabulin,colchicine,colchicine/probenecid,cyclophosphamide/daunorubicin/imatinib/predniso…
TUBA4A	-0.19	Cytoplasm	other	6-mercaptopurine/vincristine,bevacizumab/docetaxel,bevacizumab/docetaxel/prednisone/thalidomide/zoledronic acid,bevacizumab/paclitaxel,bevacizumab/paclitaxel/pemetrexed,bevacizumab/paclitaxel/topotecan,cabazitaxel,cabazitaxel/prednisolone,cabazitaxel/prednisone,capecitabine/docetaxel,capecitabine/docetaxel/gemcitabine,capecitabine/docetaxel/oxaliplatin/trastuzumab,cevipabulin,colchicine,colchicin…
TUBB	-0.111	Cytoplasm	other	ixabepilone,ixabepilone/rifampin
TUBB2A	0.185	Cytoplasm	other	6-mercaptopurine/vincristine,ABT-751,batabulin,bevacizumab/docetaxel,bevacizumab/docetaxel/prednisone/thalidomide/zoledronic acid,bevacizumab/paclitaxel,bevacizumab/paclitaxel/pemetrexed,bevacizumab/paclitaxel/topotecan,BMS-275183,capecitabine/docetaxel,capecitabine/docetaxel/gemcitabine,capecitabine/docetaxel/oxaliplatin/trastuzumab,cevipabulin,colchicine,colchicine/probenecid,crolibulin,cycloph…
TUBB4B	0.193	Cytoplasm	other	6-mercaptopurine/vincristine,ABT-751,bevacizumab/docetaxel,bevacizumab/docetaxel/prednisone/thalidomide/zoledronic acid,bevacizumab/paclitaxel,bevacizumab/paclitaxel/pemetrexed,bevacizumab/paclitaxel/topotecan,BMS-275183,capecitabine/docetaxel,capecitabine/docetaxel/gemcitabine,capecitabine/docetaxel/oxaliplatin/trastuzumab,cevipabulin,colchicine,colchicine/probenecid,cyclophosphamide/daunorubici…
TXN	0.103	Cytoplasm	enzyme	PX-12
TYMP	0.304	Extracellular Space	growth factor	tipiracil
USP14	0.153	Cytoplasm	peptidase	VLX1570
VAMP2	0.102	Plasma Membrane	other	botulinum toxin type B
VCP	0.241	Cytoplasm	enzyme	CB-5083,CB-5339
XIAP	0.13	Cytoplasm	enzyme	APG-1387,ASTX660,BI-891065,birinapant,GDC-0152,GDC-0917,idronoxil,XIAP antisense oligonucleotide AEG35156

## Sheet: Plasma 1 cell
Symbol	Expr Log Ratio	Location	Type(s)	Drug(s)
ACAA1	0.11	Cytoplasm	enzyme	trimetazidine
ALOX5	-0.1	Cytoplasm	enzyme	balsalazide,benoxaprofen,diclofenac,diclofenac/misoprostol,diclofenac/omeprazole,diethylcarbamazine,ebselen,meclofenamic acid,mesalamine,nordihydroguaiaretic acid,sulfasalazine,TA 270,zileuton
ATM	0.106	Nucleus	kinase	AZD0156,AZD1390,M3541
BCL2L12	0.081	Nucleus	other	NU-0129
BTLA	-0.108	Plasma Membrane	other	TAB004
CA2	0.083	Cytoplasm	enzyme	acetazolamide,benzthiazide,brimonidine/brinzolamide,brinzolamide,chlorothiazide,chlorothiazide/reserpine,chlorthalidone,diazoxide,dichlorphenamide,dorzolamide,dorzolamide/timolol,ethoxyzolamide,hydrochlorothiazide,methazolamide,phentermine/topiramate,quinethazone,sulfacetamide,topiramate,trichloromethiazide
CAPN2	0.1	Cytoplasm	peptidase	alicapistat,BLD-2660
CD38	0.18	Plasma Membrane	enzyme	anti-CD38 antibody,anti-CD38 monoclonal antibody,daratumumab,isatuximab,MOR03087,TAK-079,TAK-573
CD74	-0.206	Plasma Membrane	transmembrane receptor	milatuzumab,milatuzumab-doxorubicin antibody-drug conjugate
CXCR4	0.141	Plasma Membrane	G-protein coupled receptor	[68Ga]pentixafor,balixafortide,BL-8040,burixafor,cladribine/cytarabine/filgrastim/idarubicin/plerixafor,filgrastim/plerixafor,GMI-1359,LY-2510924,mavorixafor,PF-06747143,plerixafor,ulocuplumab,USL311
DUT	0.161	Nucleus	enzyme	TAS-114
ENTPD1	0.128	Plasma Membrane	enzyme	IPH5201,TTX-030
EPCAM	0.147	Plasma Membrane	other	adecatumumab,catumaxomab,edrecolomab,M701,monoclonal antibody 3622W94,solitomab,tucotuzumab celmoleukin,vicinium
ESR2	0.071	Nucleus	ligand-dependent nuclear receptor	17-alpha-ethinylestradiol,anastrozole/exemestane/fulvestrant,anastrozole/exemestane/fulvestrant/tamoxifen,anastrozole/fulvestrant,anastrozole/fulvestrant/goserelin/tamoxifen,anastrozole/fulvestrant/tamoxifen,anastrozole/goserelin/tamoxifen,anastrozole/tamoxifen,arzoxifene,bazedoxifene,beta-estradiol,beta-estradiol/progesterone,bevacizumab/fulvestrant,CC8490,CHF-4227,clomiphene,desogestrel/ethinyl…
FNTA	0.109	Cytoplasm	enzyme	lonafarnib
GAS6	0.165	Extracellular Space	growth factor	AVB-S6-500
GRB2	0.216	Cytoplasm	other	liposome-incorporated Grb2 antisense oligodeoxynucleotide
HLA-DRB1	0.076	Plasma Membrane	transmembrane receptor	apolizumab
HSP90AA1	0.426	Cytoplasm	enzyme	alvespimycin,cisplatin,luminespib,retaspimycin,TAS-116
HSP90B1	0.224	Cytoplasm	other	alvespimycin,cisplatin,retaspimycin
HSPA5	-0.106	Cytoplasm	enzyme	PAT-SM6
IDH2	0.217	Cytoplasm	enzyme	enasidenib,TQB3455
IFNAR2	0.19	Plasma Membrane	transmembrane receptor	bevacizumab/IFNA2A,cladribine/peginterferon alfa-2a,cladribine/recombinant interferon,cytarabine/IFNA2B,cytarabine/recombinant interferon,hydroxyurea/recombinant interferon,IFNA2,IFNA2B/ribavirin,imatinib/nilotinib/pegintron,imatinib/peginterferon alfa-2a,interferon alfa-n1,interferon alfacon-1,interferon alfacon-1/ribavirin,interferon beta-1a,interferon beta-1b,nitazoxanide/peginterferon alfa-2a…
IL23A	-0.207	Extracellular Space	cytokine	guselkumab,LY3074828,risankizumab,tildrakizumab
IL2RG	-0.128	Plasma Membrane	transmembrane receptor	aldesleukin,BNZ132-1-40,denileukin diftitox
IL6R	0.125	Plasma Membrane	transmembrane receptor	methotrexate/sarilumab,methotrexate/tocilizumab,sarilumab,tocilizumab
JAK1	0.176	Cytoplasm	kinase	AZD4205,baricitinib,baricitinib/methotrexate,brepocitinib,erlotinib/ruxolitinib,filgotinib,INCB052793,itacitinib,JAK1 inhibitor,jaktinib,methotrexate/tofacitinib,momelotinib,pralsetinib,ruxolitinib,tofacitinib,upadacitinib
KHDRBS1	0.212	Nucleus	transcription regulator	CWP232291
KMT2A	0.14	Nucleus	transcription regulator	KO-539
LY6E	0.119	Plasma Membrane	other	DLYE5953A
MAPKAPK2	0.136	Nucleus	kinase	cdc25C phosphatase (211-221)
MARCKS	0.203	Plasma Membrane	other	BIO-11006
MCL1	0.211	Cytoplasm	transporter	AMG 176,AMG 397,AZD5991,MIK665
MIF	0.446	Extracellular Space	cytokine	imalumab
MKNK2	0.136	Cytoplasm	kinase	ETC-1907206,tomivosertib
NCL	0.213	Nucleus	other	AGRO 100
NR3C1	0.095	Nucleus	ligand-dependent nuclear receptor	11beta hydrocortisone acetate,21-deacetyldeflazacort,6-mercaptopurine/prednisone,6-mercaptopurine/prednisone/thioguanine,abiraterone/prednisolone,acetaminophen/cetirizine/prednisolone,acetaminophen/diphenhydramine/methylprednisolone,acetaminophen/diphenhydramine/prednisolone,acyclovir/hydrocortisone,alclometasone,alclometasone dipropionate,amcinonide,aprepitant/dexamethasone,aprepitant/dexamethas…
ODC1	0.23	Cytoplasm	enzyme	eflornithine,tazarotene
OGFR	0.099	Plasma Membrane	other	enkephalin, methionine
PDE4B	0.209	Cytoplasm	enzyme	anagrelide,apremilast,arofylline,caffeine,caffeine/ergotamine,cilomilast,dipyridamole,dyphylline,enprofylline,ibudilast,ketotifen,L 869298,L-826,141,milrinone,papaverine,pentoxifylline,roflumilast,tetomilast,theophylline,tolbutamide
PIK3CG	0.119	Cytoplasm	kinase	bimiralisib,buparlisib,CLR457,dactolisib,PI3Kg inhibitor,pictilisib,pilaralisib,PX-866,SF 1126,tenalisib
PIM1	0.249	Cytoplasm	kinase	AZD-1208,LGH447,PIM/FLT3 kinase inhibitor SEL24,SGI 1776
PIM2	0.121	Nucleus	kinase	AZD-1208,LGH447,PIM/FLT3 kinase inhibitor SEL24,SGI 1776
PPP3CC	0.121	Cytoplasm	phosphatase	cyclosporin A,cyclosporin A/methotrexate,methylprednisolone/tacrolimus,pimecrolimus,prednisone/tacrolimus,tacrolimus,voclosporin
PRMT1	-0.146	Nucleus	enzyme	GSK3368715
PTPN6	-0.135	Cytoplasm	phosphatase	SC-43
RNMT	0.113	Nucleus	enzyme	5-azacytidine,5-azacytidine/cedazuridine,5-azacytidine/decitabine,5-azacytidine/lenalidomide,5-azacytidine/midostaurin,5-azacytidine/sorafenib,5-azacytidine/venetoclax
RPL3	-0.058	Nucleus	other	cytarabine/daunorubicin/omacetaxine mepesuccinate,cytarabine/doxorubicin/filgrastim/omacetaxine mepesuccinate,omacetaxine mepesuccinate
RPS12	-0.151	Cytoplasm	other	neomycin
RPS27	-0.077	Cytoplasm	other	empesertib
SCNN1B	0.122	Plasma Membrane	ion channel	amiloride,amiloride/hydrochlorothiazide,hydrochlorothiazide/triamterene,triamterene
SDC1	0.173	Plasma Membrane	enzyme	indatuximab ravtansine
SLC16A1	0.071	Plasma Membrane	transporter	AZD-3965
SLC52A2	0.143	Plasma Membrane	transporter	4-hydroxybutanoic acid
STAT3	0.145	Nucleus	transcription regulator	danvatirsen,golotimod,OPB-31121,OPB-51602,STAT3 inhibitor,TTI-101
TGFB1	0.126	Extracellular Space	growth factor	AVID200,dalantercept,fresolimumab,LY3200882,MSB0011359C,NIS793,SRK-181,YL-13027
TIPARP	0.132	Nucleus	enzyme	RBN-2397
TOP1	0.265	Nucleus	enzyme	5-fluorouracil/irinotecan,5-fluorouracil/irinotecan/oxaliplatin,aflibercept/irinotecan,batracylin,BAY 56-3722,belotecan,beta-lapachone,bevacizumab/5-fluorouracil/irinotecan/oxaliplatin,bevacizumab/capecitabine/irinotecan,bevacizumab/capecitabine/irinotecan/oxaliplatin,bevacizumab/gimeracil/irinotecan/oxonic acid/tegafur,bevacizumab/irinotecan,bevacizumab/irinotecan/oxaliplatin,bevacizumab/paclita…
TUBA1A	-0.181	Cytoplasm	other	6-mercaptopurine/vincristine,bevacizumab/docetaxel,bevacizumab/docetaxel/prednisone/thalidomide/zoledronic acid,bevacizumab/paclitaxel,bevacizumab/paclitaxel/pemetrexed,bevacizumab/paclitaxel/topotecan,capecitabine/docetaxel,capecitabine/docetaxel/gemcitabine,capecitabine/docetaxel/oxaliplatin/trastuzumab,cevipabulin,colchicine,colchicine/probenecid,cyclophosphamide/daunorubicin/imatinib/predniso…
TUBB4B	-0.198	Cytoplasm	other	6-mercaptopurine/vincristine,ABT-751,bevacizumab/docetaxel,bevacizumab/docetaxel/prednisone/thalidomide/zoledronic acid,bevacizumab/paclitaxel,bevacizumab/paclitaxel/pemetrexed,bevacizumab/paclitaxel/topotecan,BMS-275183,capecitabine/docetaxel,capecitabine/docetaxel/gemcitabine,capecitabine/docetaxel/oxaliplatin/trastuzumab,cevipabulin,colchicine,colchicine/probenecid,cyclophosphamide/daunorubici…
TYMP	0.425	Extracellular Space	growth factor	tipiracil
VSIR	0.115	Plasma Membrane	other	CA-170,onvatilimab

## Sheet: Goblet
Symbol	Expr Log Ratio	Location	Type(s)	Drug(s)
AHCY	0.183	Cytoplasm	enzyme	3-deazaaristeromycin,3-deazaneplanocin,6'-C-methylneplanocin A,9-(2',3'-dihydroxycyclopent-4'-enyl)adenine,cyanovirin-N,neplanocin A
AHR	0.02	Nucleus	ligand-dependent nuclear receptor	BAY2416964,KYN-175
AKR1A1	-0.118	Cytoplasm	enzyme	aldose reductase inhibitor
AKR1C3	0.222	Cytoplasm	enzyme	ASP9521
ALDH2	0.224	Cytoplasm	enzyme	ANS-6637,chlorpropamide,disulfiram,disulfiram/gemcitabine
ALDH1A1	0.077	Cytoplasm	enzyme	chlorpropamide,disulfiram
APEX1	0.23	Nucleus	enzyme	E 3330,lucanthone
APP	0.228	Plasma Membrane	other	bapineuzumab,florbetaben F,florbetapir F18
ATP1A1	0.03	Plasma Membrane	transporter	acetyldigitoxin derivative,bretylium,ciclopirox olamine,digitoxin,digoxin,ethacrynic acid,ouabain,perphenazine,reserpine/trichloromethiazide,trichloromethiazide
BRD2	0.164	Nucleus	kinase	BI 894999
BRD4	0.254	Nucleus	kinase	AZD5153,BI 894999,PLX2853,PLX51107,SYHA1801
CA2	0.315	Cytoplasm	enzyme	acetazolamide,benzthiazide,brimonidine/brinzolamide,brinzolamide,chlorothiazide,chlorothiazide/reserpine,chlorthalidone,diazoxide,dichlorphenamide,dorzolamide,dorzolamide/timolol,ethoxyzolamide,hydrochlorothiazide,methazolamide,phentermine/topiramate,quinethazone,sulfacetamide,topiramate,trichloromethiazide
CA12	0.188	Plasma Membrane	enzyme	acetazolamide,benzthiazide,chlorothiazide,chlorthalidone,hydrochlorothiazide,methazolamide,sulfacetamide,topiramate,trichloromethiazide
CASP1	0.187	Cytoplasm	peptidase	caspase 1 inhibitor
CAT	0.187	Cytoplasm	enzyme	fomepizole
CD44	0.197	Plasma Membrane	other	A6 peptide,AMC303,anti-CD44v7 antibody,RO5429083
CD46	0.114	Plasma Membrane	transmembrane receptor	FOR46
CD47	-0.015	Plasma Membrane	transmembrane receptor	ALX148,AO-176,CC-90002,HX009,IBI322,magrolimab,TJ011133,TTI-621,TTI-622
CDK4	0.088	Nucleus	kinase	abemaciclib,abemaciclib/anastrozole,abemaciclib/aromatase inhibitor,abemaciclib/aromatase inhibitor/GnRH analog,abemaciclib/exemestane,abemaciclib/fulvestrant,abemaciclib/letrozole,AG 024322,alvocidib,anastrozole/palbociclib,anastrozole/ribociclib,BPI-1178,cyclin dependent kinase 4 inhibitor,everolimus/ribociclib,exemestane/palbociclib,exemestane/ribociclib,FCN-437,FLX925,FN-1501,fulvestrant/palb…
CDK6	0.158	Nucleus	kinase	abemaciclib,abemaciclib/anastrozole,abemaciclib/aromatase inhibitor,abemaciclib/aromatase inhibitor/GnRH analog,abemaciclib/exemestane,abemaciclib/fulvestrant,abemaciclib/letrozole,alvocidib,anastrozole/palbociclib,anastrozole/ribociclib,BPI-1178,everolimus/ribociclib,exemestane/palbociclib,exemestane/ribociclib,FCN-437,FLX925,FN-1501,fulvestrant/palbociclib,fulvestrant/ribociclib,HS-10342,leroci…
CEACAM5	-0.507	Plasma Membrane	other	cergutuzumab amunaleukin,labetuzumab govitecan,SAR408701
CFTR	0.159	Plasma Membrane	ion channel	crofelemer,ivacaftor,ivacaftor/lumacaftor,ivacaftor/tezacaftor,lumacaftor,tezacaftor
CHD1	0.101	Nucleus	enzyme	epirubicin,epirubicin/paclitaxel
CHKA	0.077	Cytoplasm	kinase	TCD-717
COMT	0.068	Cytoplasm	enzyme	BIA-3-202,carbidopa/entacapone/levodopa,carbidopa/levodopa/tolcapone,entacapone,opicapone,tolcapone
CPT1A	0.19	Cytoplasm	enzyme	perhexiline
CREBBP	0.095	Nucleus	transcription regulator	CCS1477,PRI-724
CTNNB1	0.039	Nucleus	transcription regulator	PRI-724
DCTD	0.134	Cytoplasm	enzyme	tetrahydrouridine
DDC	0.033	Cytoplasm	enzyme	carbidopa/entacapone/levodopa,carbidopa/levodopa,carbidopa/levodopa/tolcapone,DOPA decarboxylase inhibitor,levodopa,levodopa/pramipexole,S(-)-carbidopa
DDR1	-0.162	Plasma Membrane	kinase	blinatumomab/imatinib,bosutinib/imatinib,dacomitinib,dasatinib/nilotinib,decitabine/imatinib,imatinib,imatinib/inotuzumab ozogamicin,imatinib/nilotinib,imatinib/rituximab,imatinib/sirolimus,imatinib/sorafenib,imatinib/sunitinib,nilotinib,nilotinib/rituximab,pralsetinib
DLD	0.242	Cytoplasm	enzyme	hexachlorophene
DUT	0.231	Nucleus	enzyme	TAS-114
EBP	0.139	Cytoplasm	enzyme	SR 31747
EED	0.093	Nucleus	transcription regulator	MAK683
EEF2	0.154	Cytoplasm	translation regulator	MDNA55
EFNB2	0.223	Plasma Membrane	kinase	sEphB4-HSA
EIF4E	0.179	Cytoplasm	translation regulator	ISIS 183750
EP300	0.042	Nucleus	transcription regulator	CCS1477
EPHA2	0.26	Plasma Membrane	kinase	afatinib/dasatinib,blinatumomab/dasatinib,BT5528,cytarabine/dasatinib,cytarabine/dasatinib/dexamethasone/methotrexate,cytarabine/dasatinib/filgrastim/fludarabine phosphate,cytarabine/dasatinib/filgrastim/fludarabine phosphate/idarubicin,dasatinib,dasatinib/6-mercaptopurine/methotrexate,dasatinib/dexamethasone,dasatinib/erlotinib,dasatinib/filgrastim,dasatinib/hydrocortisone,dasatinib/inotuzumab o…
ERBB2	-0.143	Plasma Membrane	kinase	188Re-NM02,68GaNOTA-anti-HER2 VHH1,89Zr-trastuzumab,99m-Tc-NM-02,99mTc-HPArk2,[68Ga]ABY-025,A166,ADCT-502,afatinib,afatinib/cetuximab,afatinib/dasatinib,afatinib/osimertinib,afatinib/paclitaxel,allitinib,alpelisib/trastuzumab emtansine,anastrozole/lapatinib,anastrozole/lapatinib/trastuzumab,anastrozole/pertuzumab/trastuzumab,anastrozole/trastuzumab,anti-ErbB2 ADC B003,anti-HER2 antibody,AP32788,A…
ERBB3	-0.107	Plasma Membrane	kinase	afatinib,afatinib/cetuximab,afatinib/dasatinib,afatinib/osimertinib,afatinib/paclitaxel,AV-203,BDTX-189,CDX-3379,crizotinib/osimertinib,elgemtumab,erlotinib/osimertinib,gefitinib/osimertinib,GSK2849330,istiratumab,ISU104,lumretuzumab,MCLA-128,MEHD7945A,MM-111,osimertinib,patritumab,REGN1400,sapitinib,seribantumab,sym013,U3-1402,zirconium-89-GSK2849330,zirconium-89-labeled RO5479599
EZH2	0.112	Nucleus	transcription regulator	CPI-0209,CPI-1205,GSK2816126,HH2853,PF-06821497,SHR2554,tazemetostat,valemetostat
F3	0.29	Plasma Membrane	transmembrane receptor	ALT-836,tisotumab vedotin
FDFT1	-0.072	Cytoplasm	enzyme	lapaquistat,zoledronic acid
FDPS	-0.213	Cytoplasm	enzyme	alendronate/cholecalciferol,alendronic acid,ibandronic acid,minodronate,pamidronic acid,risedronic acid,zoledronic acid
FKBP1A	0.037	Cytoplasm	enzyme	cyclosporine A/sirolimus/tacrolimus,cyclosporine A/tacrolimus,everolimus,everolimus/exemestane,everolimus/fulvestrant,everolimus/gefitinib,everolimus/lenvatinib,everolimus/letrozole,everolimus/paclitaxel,everolimus/panobinostat,everolimus/pasireotide,everolimus/ribociclib,everolimus/sorafenib,everolimus/tamoxifen,everolimus/vandetanib,imatinib/sirolimus,lenalidomide/temsirolimus,methotrexate/siro…
GAS6	-0.057	Extracellular Space	growth factor	AVB-S6-500
GLS	0.065	Cytoplasm	enzyme	telaglenastat
GPA33	-0.266	Plasma Membrane	other	iodine I 124 monoclonal antibody A33,KRN330,MGD007,monoclonal antibody A33
GSS	0.064	Cytoplasm	enzyme	N-acetyl-L-cysteine
HBEGF	0.338	Extracellular Space	growth factor	KHK2866,U3-1565
HDAC2	0.241	Nucleus	transcription regulator	belinostat,bortezomib/vorinostat,chidamide,domatinostat,histone deacetylase class II inhibitors,pyroxamide,theophylline,trametinib/vorinostat,tributyrin,vorinostat
HLA-DRB1	0.014	Plasma Membrane	transmembrane receptor	apolizumab
HMOX1	0.096	Cytoplasm	enzyme	tin mesoporphyrin
HPRT1	0.063	Cytoplasm	enzyme	6-mercaptopurine,6-mercaptopurine/methotrexate,6-mercaptopurine/methotrexate/tretinoin,6-mercaptopurine/prednisone,6-mercaptopurine/prednisone/thioguanine,6-mercaptopurine/vincristine,azathioprine,cyclophosphamide/cytarabine/6-mercaptopurine,cytarabine/daunorubicin/thioguanine,cytarabine/thioguanine,dasatinib/6-mercaptopurine/methotrexate,daunorubicin/etoposide/6-mercaptopurine/mitoxantrone/predn…
HRH1	0.106	Plasma Membrane	G-protein coupled receptor	acetaminophen/caffeine/chlorpheniramine/hydrocodone/phenylephrine,acetaminophen/cetirizine/prednisolone,acetaminophen/clemastine/pseudoephedrine,acetaminophen/dexbrompheniramine/pseudoephedrine,acetaminophen/diphenhydramine,acetaminophen/diphenhydramine/methylprednisolone,acetaminophen/diphenhydramine/prednisolone,acrivastine,acrivastine/pseudoephedrine,alcaftadine,antazoline,antazoline/naphazoli…
HSP90AA1	0.599	Cytoplasm	enzyme	alvespimycin,cisplatin,luminespib,retaspimycin,TAS-116
HSP90AB1	0.656	Cytoplasm	enzyme	alvespimycin,cisplatin,retaspimycin,TAS-116
HSP90B1	0.256	Cytoplasm	other	alvespimycin,cisplatin,retaspimycin
HSPA5	0.233	Cytoplasm	enzyme	PAT-SM6
IDH1	0.165	Cytoplasm	enzyme	BAY1436032,DS-1001,IDH1 inhibitor,IDH305,ivosidenib,olutasidenib
IDH2	0.225	Cytoplasm	enzyme	enasidenib,TQB3455
IL6R	0.057	Plasma Membrane	transmembrane receptor	methotrexate/sarilumab,methotrexate/tocilizumab,sarilumab,tocilizumab
IMPDH2	0.174	Cytoplasm	enzyme	6-mercaptopurine/prednisone/thioguanine,cytarabine/daunorubicin/thioguanine,cytarabine/thioguanine,IFNA2B/ribavirin,imatinib/thioguanine,interferon alfacon-1/ribavirin,methylprednisolone/mycophenolate mofetil,mycophenolate mofetil,mycophenolate mofetil/prednisone,mycophenolic acid,pegintron/ribavirin,ribavirin,thioguanine,VX-944
INSR	-0.176	Plasma Membrane	kinase	alogliptin/INS,BMS-754807,canakinumab/INS,ceritinib,dapagliflozin/INS,dulaglutide/INS,exenatide/INS,exenatide/INS/pioglitazone,INS,INS/linagliptin,INS/lixisenatide,INS/pioglitazone,INS/protamine zinc insulin,INS/saxagliptin,INS/sitagliptin,INS/vildagliptin,insulin aspart,insulin aspart/insulin degludec,insulin aspart/insulin detemir,insulin degludec,insulin degludec/liraglutide,insulin detemir,in…
KCNN4	0.079	Plasma Membrane	ion channel	betamethasone/clotrimazole,clotrimazole,senicapoc
KHDRBS1	0.189	Nucleus	transcription regulator	CWP232291
KRAS	0.042	Cytoplasm	enzyme	AZD4785,chelerythrine,GDC-6036,JNJ-74699157,LY3499446,MRTX849
LDLR	0.13	Plasma Membrane	transporter	iodine I 131 iodocholesterol
MAOA	0.088	Cytoplasm	enzyme	benzphetamine,CX-1370,dextroamphetamine,fenfluramine/phentermine,iproniazid,isocarboxazid,ladostigil,MAO-A inhibitor,methamphetamine,moclobemide,N-(2-indanyl)glycinamide,phenelzine,phentermine,phentermine/topiramate,procainamide,tranylcypromine
MAP2K2	-0.118	Cytoplasm	kinase	AS703988,atezolizumab/cobimetinib/vemurafenib,binimetinib,binimetinib/cetuximab/encorafenib,binimetinib/dabrafenib,binimetinib/encorafenib,binimetinib/encorafenib/panitumumab,binimetinib/vemurafenib,cetuximab/dabrafenib/trametinib,cobimetinib,cobimetinib/dabrafenib,cobimetinib/encorafenib,cobimetinib/vemurafenib,dabrafenib/ipilimumab/trametinib,dabrafenib/panitumumab/trametinib,dabrafenib/trameti…
MAPK1	0.122	Cytoplasm	kinase	ASN007,ASTX029,binimetinib,HH2710,KO-947,LTT462,LY-3007113,LY3214996,MAP kinase1 inhibitor,pexmetinib,ulixertinib,ZSET 1446
MAPKAPK2	-0.024	Nucleus	kinase	cdc25C phosphatase (211-221)
MARCKS	0.272	Plasma Membrane	other	BIO-11006
MAT2A	0.092	Cytoplasm	enzyme	AG-270
MDM2	0.081	Nucleus	transcription regulator	ALRN-6924,AMG-232,APG-115,ASTX295,BI 907828,CGM097,HDM201,idasanutlin,MI-773,milademetan,MK-8242,RO-5045337,RO6839921,serdemetan
MDM4	0.131	Nucleus	transcription regulator	ALRN-6924
METAP2	0.303	Cytoplasm	peptidase	beloranib,M8891,nitroxoline,O-(chloroacetylcarbamoyl)fumagillol,PPI-2458,SDX-7320,XMT-1107
MIF	0.374	Extracellular Space	cytokine	imalumab
MUC1	-0.597	Plasma Membrane	other	anti-CD3/MUC1 bispecific antibody,anti-TA-MUC1 antibody,epitumomab,GO-203-2C,pankomab,yttrium y 90 clivatuzumab tetraxetan
NAMPT	0.167	Extracellular Space	cytokine	daporinad,KPT-9274
NCL	0.463	Nucleus	other	AGRO 100
NFE2L2	0.092	Nucleus	transcription regulator	RTA 408
NFKB1	0.05	Nucleus	transcription regulator	bortezomib/dexamethasone/thalidomide,bortezomib/thalidomide,dexamethasone/thalidomide,prednisone/thalidomide,rituximab/thalidomide,thalidomide,triflusal
ODC1	0.042	Cytoplasm	enzyme	eflornithine,tazarotene
PAK1	-0.021	Cytoplasm	kinase	K-252
PARP1	0.064	Nucleus	enzyme	2X-121,[18F]fluorthanatrace,ABT-767,bevacizumab/olaparib,CEP-9722,fluzoparib,IDX-1197,niraparib,olaparib,poly ADP ribose polymerase 1 inhibitor,rucaparib,SC10914,senaparib,simmiparib,talazoparib,veliparib
PDE8A	-0.01	Cytoplasm	enzyme	anagrelide,dipyridamole,dyphylline,ketotifen,milrinone,pentoxifylline,theophylline,tolbutamide
PGRMC1	0.076	Plasma Membrane	transmembrane receptor	CT1812
PIM1	0.087	Cytoplasm	kinase	AZD-1208,LGH447,PIM/FLT3 kinase inhibitor SEL24,SGI 1776
PKM	0.189	Cytoplasm	kinase	CAP-232
PNP	0.346	Nucleus	enzyme	forodesine,PD 141955,purine nucleoside phosphorylase inhibitor
POLE4	-0.011	Nucleus	enzyme	bortezomib/cladribine/rituximab,cladribine,cladribine/cytarabine/daunorubicin,cladribine/cytarabine/decitabine,cladribine/cytarabine/filgrastim,cladribine/cytarabine/filgrastim/idarubicin,cladribine/cytarabine/filgrastim/idarubicin/plerixafor,cladribine/cytarabine/filgrastim/mitoxantrone,cladribine/peginterferon alfa-2a,cladribine/recombinant interferon,cladribine/rituximab
PPARA	-0.034	Nucleus	ligand-dependent nuclear receptor	aleglitazar,atorvastatin/choline fenofibrate,bezafibrate,choline fenofibrate,clofibrate,docosahexaenoic acid,ezetimibe/fenofibrate,fenofibrate,fenofibrate/simvastatin,fenofibric acid/rosuvastatin,gemfibrozil,NS-220,pemafibrate,pirinixic acid,tesaglitazar,TPST-1120
PPARG	0.093	Nucleus	ligand-dependent nuclear receptor	aleglitazar,alogliptin/pioglitazone,amlodipine/telmisartan,aspirin/dipyridamole/telmisartan,balsalazide,bezafibrate,clopidogrel/telmisartan,exenatide/INS/pioglitazone,farglitazar,GED-0507-34-levo,glimepiride/pioglitazone,glimepiride/rosiglitazone,hydrochlorothiazide/telmisartan,icosapent,inolitazone,INS/pioglitazone,mesalamine,nicotinic acid/pioglitazone,peroxisome proliferator-activated receptor…
PPIA	0.376	Cytoplasm	enzyme	alemtuzumab/cyclosporin A,basiliximab/cyclosporine,cyclosporin A,cyclosporin A/methotrexate,cyclosporine A/sirolimus/tacrolimus,cyclosporine A/tacrolimus,N-methyl-4-Ile-cyclosporin
PPP3CA	0.03	Cytoplasm	phosphatase	cyclosporin A,cyclosporin A/methotrexate,methylprednisolone/tacrolimus,pimecrolimus,prednisone/tacrolimus,tacrolimus,voclosporin
PRKCI	0.13	Cytoplasm	kinase	ingenol mebutate
PRKDC	0.109	Nucleus	kinase	BR101801,CC-115,nedisertib,panulisib
PRMT1	-0.098	Nucleus	enzyme	GSK3368715
PSMB1	0.139	Cytoplasm	peptidase	bortezomib,bortezomib/cladribine/rituximab,bortezomib/dexamethasone,bortezomib/dexamethasone/doxorubicin,bortezomib/dexamethasone/lenalidomide,bortezomib/dexamethasone/pomalidomide,bortezomib/dexamethasone/rituximab,bortezomib/dexamethasone/thalidomide,bortezomib/doxorubicin,bortezomib/fulvestrant,bortezomib/lenalidomide,bortezomib/paclitaxel,bortezomib/prednisone,bortezomib/rituximab,bortezomib/…
PSMB2	0.096	Cytoplasm	peptidase	bortezomib,bortezomib/cladribine/rituximab,bortezomib/dexamethasone,bortezomib/dexamethasone/doxorubicin,bortezomib/dexamethasone/lenalidomide,bortezomib/dexamethasone/pomalidomide,bortezomib/dexamethasone/rituximab,bortezomib/dexamethasone/thalidomide,bortezomib/doxorubicin,bortezomib/fulvestrant,bortezomib/lenalidomide,bortezomib/paclitaxel,bortezomib/prednisone,bortezomib/rituximab,bortezomib/…
PSMB5	0.064	Cytoplasm	peptidase	bortezomib,bortezomib/cladribine/rituximab,bortezomib/dexamethasone,bortezomib/dexamethasone/doxorubicin,bortezomib/dexamethasone/lenalidomide,bortezomib/dexamethasone/pomalidomide,bortezomib/dexamethasone/rituximab,bortezomib/dexamethasone/thalidomide,bortezomib/doxorubicin,bortezomib/fulvestrant,bortezomib/lenalidomide,bortezomib/paclitaxel,bortezomib/prednisone,bortezomib/rituximab,bortezomib/…
PSMB8	-0.117	Cytoplasm	peptidase	carfilzomib,carfilzomib/dexamethasone,carfilzomib/dexamethasone/lenalidomide,carfilzomib/dexamethasone/rituximab
PSMD1	-0.026	Cytoplasm	other	bortezomib,bortezomib/cladribine/rituximab,bortezomib/dexamethasone,bortezomib/dexamethasone/doxorubicin,bortezomib/dexamethasone/lenalidomide,bortezomib/dexamethasone/pomalidomide,bortezomib/dexamethasone/rituximab,bortezomib/dexamethasone/thalidomide,bortezomib/doxorubicin,bortezomib/fulvestrant,bortezomib/lenalidomide,bortezomib/paclitaxel,bortezomib/prednisone,bortezomib/rituximab,bortezomib/…
PSMD2	0.111	Cytoplasm	other	bortezomib,bortezomib/cladribine/rituximab,bortezomib/dexamethasone,bortezomib/dexamethasone/doxorubicin,bortezomib/dexamethasone/lenalidomide,bortezomib/dexamethasone/pomalidomide,bortezomib/dexamethasone/rituximab,bortezomib/dexamethasone/thalidomide,bortezomib/doxorubicin,bortezomib/fulvestrant,bortezomib/lenalidomide,bortezomib/paclitaxel,bortezomib/prednisone,bortezomib/rituximab,bortezomib/…
PTGER4	0.119	Plasma Membrane	G-protein coupled receptor	BMS-986310,diclofenac/misoprostol,E7046,grapiprant,misoprostol,prostaglandin E1,prostaglandin E2,rivenprost
ROCK2	0.089	Cytoplasm	kinase	KD025
RPL3	0.312	Nucleus	other	cytarabine/daunorubicin/omacetaxine mepesuccinate,cytarabine/doxorubicin/filgrastim/omacetaxine mepesuccinate,omacetaxine mepesuccinate
RPS12	0.297	Cytoplasm	other	neomycin
RPS27	0.234	Cytoplasm	other	empesertib
RPS6KA3	0.132	Cytoplasm	kinase	PMD-026
RRM1	0.065	Nucleus	enzyme	5-fluorouracil/gemcitabine,alemtuzumab/cyclophosphamide/fludarabine phosphate,alemtuzumab/cyclophosphamide/fludarabine phosphate/mitoxantrone,alemtuzumab/cyclophosphamide/fludarabine phosphate/rituximab,alemtuzumab/fludarabine phosphate,bevacizumab/gemcitabine,bortezomib/cladribine/rituximab,bosutinib/hydroxyurea/ponatinib,capecitabine/docetaxel/gemcitabine,capecitabine/gemcitabine,cetuximab/gemc…
SCNN1A	-0.218	Plasma Membrane	ion channel	amiloride,amiloride/hydrochlorothiazide,hydrochlorothiazide/triamterene,triamterene
SF3B1	0.125	Nucleus	other	H3B-8800
SIRT1	0.074	Nucleus	transcription regulator	SIRT1 inhibitor III
SLC12A2	0.438	Plasma Membrane	transporter	bumetanide,quinethazone
SLC25A5	0.36	Cytoplasm	transporter	clodronic acid
SLC25A6	0.286	Cytoplasm	transporter	clodronic acid
SLC44A4	-0.128	Plasma Membrane	transporter	ASG-5ME
SLC7A11	0.019	Plasma Membrane	transporter	(4S)-4-(3-(18F)fluoropropyl)-L-glutamate,N-acetyl-L-cysteine
SMS	0.287	Cytoplasm	enzyme	(±)-2-hydroxyoleic acid
SRPK1	0.162	Nucleus	kinase	endovion
STAT3	0.055	Nucleus	transcription regulator	danvatirsen,golotimod,OPB-31121,OPB-51602,STAT3 inhibitor,TTI-101
STIP1	0.076	Cytoplasm	other	lavendustin C
SYNCRIP	0.295	Nucleus	other	supinoxin
TIPARP	0.148	Nucleus	enzyme	RBN-2397
TNFRSF12A	0.299	Plasma Membrane	transmembrane receptor	enavatuzumab
TOP1	0.17	Nucleus	enzyme	5-fluorouracil/irinotecan,5-fluorouracil/irinotecan/oxaliplatin,aflibercept/irinotecan,batracylin,BAY 56-3722,belotecan,beta-lapachone,bevacizumab/5-fluorouracil/irinotecan/oxaliplatin,bevacizumab/capecitabine/irinotecan,bevacizumab/capecitabine/irinotecan/oxaliplatin,bevacizumab/gimeracil/irinotecan/oxonic acid/tegafur,bevacizumab/irinotecan,bevacizumab/irinotecan/oxaliplatin,bevacizumab/paclita…
TOP2B	0.03	Nucleus	enzyme	alemtuzumab/cyclophosphamide/fludarabine phosphate/mitoxantrone,AQ4N,arsenic trioxide/daunorubicin/tretinoin,becatecarin,bevacizumab/etoposide,capecitabine/epirubicin/oxaliplatin,carboplatin/doxorubicin,chlorambucil/epirubicin,chlorambucil/mitoxantrone/prednisone,chlorambucil/mitoxantrone/prednisone/rituximab,chloroquinoxaline sulfonamide,cisplatin/doxorubicin,cisplatin/doxorubicin/ifosfamide,cis…
TPM3	0.365	Cytoplasm	other	AZD-7451
TSPO	0.087	Cytoplasm	transmembrane receptor	alprazolam,CGS-8216,chlordiazepoxide,clonazepam,clorazepate,dexamethasone/olanzapine,diazepinomicin,estazolam,eszopiclone,flumazenil,flunitrazepam,fluoxetine/olanzapine,flurazepam,lorazepam,midazolam,olanzapine,PK 11195,SSR180575,temazepam,triazolam,zaleplon,zolpidem
TUBA1C	0.279	Cytoplasm	other	6-mercaptopurine/vincristine,bevacizumab/docetaxel,bevacizumab/docetaxel/prednisone/thalidomide/zoledronic acid,bevacizumab/paclitaxel,bevacizumab/paclitaxel/pemetrexed,bevacizumab/paclitaxel/topotecan,capecitabine/docetaxel,capecitabine/docetaxel/gemcitabine,capecitabine/docetaxel/oxaliplatin/trastuzumab,cevipabulin,colchicine,colchicine/probenecid,cyclophosphamide/daunorubicin/imatinib/predniso…
TUBB	0.286	Cytoplasm	other	ixabepilone,ixabepilone/rifampin
TUBB2A	-0.145	Cytoplasm	other	6-mercaptopurine/vincristine,ABT-751,batabulin,bevacizumab/docetaxel,bevacizumab/docetaxel/prednisone/thalidomide/zoledronic acid,bevacizumab/paclitaxel,bevacizumab/paclitaxel/pemetrexed,bevacizumab/paclitaxel/topotecan,BMS-275183,capecitabine/docetaxel,capecitabine/docetaxel/gemcitabine,capecitabine/docetaxel/oxaliplatin/trastuzumab,cevipabulin,colchicine,colchicine/probenecid,crolibulin,cycloph…
TXN	0.406	Cytoplasm	enzyme	PX-12
TXNRD1	0.072	Cytoplasm	enzyme	arsenic trioxide,arsenic trioxide/cytarabine/methotrexate,arsenic trioxide/daunorubicin/tretinoin,arsenic trioxide/gemtuzumab ozogamicin/tretinoin,arsenic trioxide/idarubicin/tretinoin,arsenic trioxide/tretinoin,auranofin,ethaselen
UGCG	0.012	Cytoplasm	enzyme	eliglustat,lucerastat,N-butyldeoxynojirimycin
USP14	0.077	Cytoplasm	peptidase	VLX1570
VAMP2	-0.014	Plasma Membrane	other	botulinum toxin type B
VDR	0.041	Nucleus	transcription regulator	1,25-dihydroxyergocalciferol,2-(3-hydroxypropoxy)calcitriol,alendronate/cholecalciferol,alfacalcidol,betamethasone dipropionate/calcipotriene,calcifediol,calcipotriene,calcitriol,calcium carbonate/cholecalciferol,cholecalciferol,doxercalciferol,ergocalciferol,ILX-23-7553,inecalcitol,paricalcitol,seocalcitol
VEGFA	0.047	Extracellular Space	growth factor	aflibercept,aflibercept/bevacizumab,aflibercept/irinotecan,atezolizumab/bevacizumab,bevacizumab,bevacizumab-IRDye 800CW,bevacizumab/5-fluorouracil,bevacizumab/5-fluorouracil/irinotecan/oxaliplatin,bevacizumab/capecitabine,bevacizumab/capecitabine/irinotecan,bevacizumab/capecitabine/irinotecan/oxaliplatin,bevacizumab/capecitabine/oxaliplatin,bevacizumab/capecitabine/temozolomide,bevacizumab/carmus…
WEE1	0.123	Nucleus	kinase	adavosertib,ZN-c3

## Sheet: NKT cell
Symbol	Expr Log Ratio	Location	Type(s)	Drug(s)
ABCB1	0.062	Plasma Membrane	transporter	dofequidar,eicosapentenoic acid,encequidar,OC 144-093,tariquidar,valspodar
ADSS2	0.142	Cytoplasm	enzyme	adenylosuccinate synthetase inhibitor,alanosine
ANXA1	-0.257	Plasma Membrane	enzyme	acyclovir/hydrocortisone,cytarabine/hydrocortisone/methotrexate,dasatinib/hydrocortisone,hydrocortisone,hydrocortisone/imatinib,hydrocortisone/mitoxantrone,hydrocortisone/prednisone
APEX1	-0.017	Nucleus	enzyme	E 3330,lucanthone
B2M	-0.142	Plasma Membrane	transmembrane receptor	4'-iodo-4'-deoxydoxorubicin
BIRC3	0.154	Cytoplasm	enzyme	APG-1387,birinapant
BRD2	0.059	Nucleus	kinase	BI 894999
BRD4	0.12	Nucleus	kinase	AZD5153,BI 894999,PLX2853,PLX51107,SYHA1801
CD2	-0.467	Plasma Membrane	transmembrane receptor	alefacept,siplizumab
CD37	-0.131	Plasma Membrane	other	AGS67E,BI 836826,IMGN529,lutetium Lu 177 DOTA-tetulomab,otlertuzumab
CD44	-0.023	Plasma Membrane	other	A6 peptide,AMC303,anti-CD44v7 antibody,RO5429083
CD47	0.173	Plasma Membrane	transmembrane receptor	ALX148,AO-176,CC-90002,HX009,IBI322,magrolimab,TJ011133,TTI-621,TTI-622
CD52	-0.239	Plasma Membrane	other	alemtuzumab,alemtuzumab/cyclophosphamide/fludarabine phosphate,alemtuzumab/cyclophosphamide/fludarabine phosphate/mitoxantrone,alemtuzumab/cyclophosphamide/fludarabine phosphate/rituximab,alemtuzumab/cyclosporin A,alemtuzumab/fludarabine phosphate,alemtuzumab/pentostatin,alemtuzumab/rituximab
CD247	-0.015	Plasma Membrane	transmembrane receptor	blinatumomab
CD3D	-0.165	Plasma Membrane	transmembrane receptor	blinatumomab,blinatumomab/dasatinib,blinatumomab/imatinib
CD3E	-0.284	Plasma Membrane	transmembrane receptor	blinatumomab,muromonab-CD3,pasotuxizumab
CHD1	0.388	Nucleus	enzyme	epirubicin,epirubicin/paclitaxel
CRBN	0.063	Cytoplasm	enzyme	5-azacytidine/lenalidomide,bortezomib/dexamethasone/lenalidomide,bortezomib/dexamethasone/pomalidomide,bortezomib/dexamethasone/thalidomide,bortezomib/lenalidomide,bortezomib/thalidomide,carfilzomib/dexamethasone/lenalidomide,CC-122,CC-90009,CC-92480,CC-99282,cereblon-binding agent,cetuximab/lenalidomide,dexamethasone/lenalidomide,dexamethasone/lenalidomide/sorafenib,dexamethasone/pomalidomide,de…
DUT	0.25	Nucleus	enzyme	TAS-114
EEF2	-0.043	Cytoplasm	translation regulator	MDNA55
ENTPD1	0.472	Plasma Membrane	enzyme	IPH5201,TTX-030
FAS	0.116	Plasma Membrane	transmembrane receptor	APO010,monoclonal antibody 7C11
FKBP1A	0.126	Cytoplasm	enzyme	cyclosporine A/sirolimus/tacrolimus,cyclosporine A/tacrolimus,everolimus,everolimus/exemestane,everolimus/fulvestrant,everolimus/gefitinib,everolimus/lenvatinib,everolimus/letrozole,everolimus/paclitaxel,everolimus/panobinostat,everolimus/pasireotide,everolimus/ribociclib,everolimus/sorafenib,everolimus/tamoxifen,everolimus/vandetanib,imatinib/sirolimus,lenalidomide/temsirolimus,methotrexate/siro…
FYN	0.158	Plasma Membrane	kinase	afatinib/dasatinib,blinatumomab/dasatinib,dasatinib,dasatinib/erlotinib,dasatinib/filgrastim,dasatinib/inotuzumab ozogamicin,dasatinib/nilotinib,dasatinib/rituximab,JNJ-26483327
GLS	0.162	Cytoplasm	enzyme	telaglenastat
GRB2	0.218	Cytoplasm	other	liposome-incorporated Grb2 antisense oligodeoxynucleotide
HDAC1	-0.086	Nucleus	transcription regulator	belinostat,bortezomib/vorinostat,domatinostat,HDAC class I inhibitors,mocetinostat,OKI-179,pyroxamide,R 306465,trametinib/vorinostat,tributyrin,vorinostat
HDAC10	0.172	Nucleus	transcription regulator	belinostat,chidamide,pyroxamide,tributyrin
HLA-DRB1	0.286	Plasma Membrane	transmembrane receptor	apolizumab
HPGD	0.24	Cytoplasm	enzyme	glycyrrhetinic acid
HPRT1	-0.047	Cytoplasm	enzyme	6-mercaptopurine,6-mercaptopurine/methotrexate,6-mercaptopurine/methotrexate/tretinoin,6-mercaptopurine/prednisone,6-mercaptopurine/prednisone/thioguanine,6-mercaptopurine/vincristine,azathioprine,cyclophosphamide/cytarabine/6-mercaptopurine,cytarabine/daunorubicin/thioguanine,cytarabine/thioguanine,dasatinib/6-mercaptopurine/methotrexate,daunorubicin/etoposide/6-mercaptopurine/mitoxantrone/predn…
HSP90AA1	0.401	Cytoplasm	enzyme	alvespimycin,cisplatin,luminespib,retaspimycin,TAS-116
HSP90AB1	0.333	Cytoplasm	enzyme	alvespimycin,cisplatin,retaspimycin,TAS-116
HSP90B1	0.227	Cytoplasm	other	alvespimycin,cisplatin,retaspimycin
HSPA5	0.178	Cytoplasm	enzyme	PAT-SM6
IDH2	0.289	Cytoplasm	enzyme	enasidenib,TQB3455
IFNGR1	0.132	Plasma Membrane	transmembrane receptor	interferon gamma-1b
IL2RB	-0.037	Plasma Membrane	transmembrane receptor	aldesleukin,bempegaldesleukin,daclizumab,denileukin diftitox,monoclonal antibody Mik-Beta-1
IL2RG	-0.153	Plasma Membrane	transmembrane receptor	aldesleukin,BNZ132-1-40,denileukin diftitox
IL7R	-0.268	Plasma Membrane	transmembrane receptor	OSE-127,recombinant human interleukin-7
ITGA4	0.222	Plasma Membrane	transmembrane receptor	natalizumab,vedolizumab
JAK1	0.256	Cytoplasm	kinase	AZD4205,baricitinib,baricitinib/methotrexate,brepocitinib,erlotinib/ruxolitinib,filgotinib,INCB052793,itacitinib,JAK1 inhibitor,jaktinib,methotrexate/tofacitinib,momelotinib,pralsetinib,ruxolitinib,tofacitinib,upadacitinib
KHDRBS1	0.169	Nucleus	transcription regulator	CWP232291
KMT2A	0.011	Nucleus	transcription regulator	KO-539
KRAS	0.192	Cytoplasm	enzyme	AZD4785,chelerythrine,GDC-6036,JNJ-74699157,LY3499446,MRTX849
LAG3	0.16	Plasma Membrane	transmembrane receptor	anti-LAG-3 monoclonal antibody,BMS-986016,FS118,GSK2831781,INCAGN02385,LAG525,MGD013,MK-4280,REGN3767,RO7247669,SYM022,TSR-033,XmAb22841
LAMP1	0.098	Plasma Membrane	other	SAR428926
LCK	-0.096	Cytoplasm	kinase	afatinib/dasatinib,blinatumomab/dasatinib,crizotinib/pazopanib,dacomitinib,dasatinib,dasatinib/erlotinib,dasatinib/filgrastim,dasatinib/inotuzumab ozogamicin,dasatinib/nilotinib,dasatinib/rituximab,docetaxel/nintedanib,JNJ-26483327,lapatinib/pazopanib,nintedanib,pazopanib
LGALS1	-0.3	Extracellular Space	other	OTX008
LY6E	0.297	Plasma Membrane	other	DLYE5953A
M6PR	-0.098	Cytoplasm	transporter	alglucosidase alfa
MCL1	0.182	Cytoplasm	transporter	AMG 176,AMG 397,AZD5991,MIK665
METAP2	0.126	Cytoplasm	peptidase	beloranib,M8891,nitroxoline,O-(chloroacetylcarbamoyl)fumagillol,PPI-2458,SDX-7320,XMT-1107
MGMT	0.04	Nucleus	enzyme	O6-alkylguanine-DNA alkyltransferase inhibitor,O6-benzylguanine
MIF	0.78	Extracellular Space	cytokine	imalumab
MKNK2	0.183	Cytoplasm	kinase	ETC-1907206,tomivosertib
NAMPT	0.125	Extracellular Space	cytokine	daporinad,KPT-9274
NCL	0.302	Nucleus	other	AGRO 100
NFE2L2	0.254	Nucleus	transcription regulator	RTA 408
NFKB1	0.088	Nucleus	transcription regulator	bortezomib/dexamethasone/thalidomide,bortezomib/thalidomide,dexamethasone/thalidomide,prednisone/thalidomide,rituximab/thalidomide,thalidomide,triflusal
NR3C1	0.475	Nucleus	ligand-dependent nuclear receptor	11beta hydrocortisone acetate,21-deacetyldeflazacort,6-mercaptopurine/prednisone,6-mercaptopurine/prednisone/thioguanine,abiraterone/prednisolone,acetaminophen/cetirizine/prednisolone,acetaminophen/diphenhydramine/methylprednisolone,acetaminophen/diphenhydramine/prednisolone,acyclovir/hydrocortisone,alclometasone,alclometasone dipropionate,amcinonide,aprepitant/dexamethasone,aprepitant/dexamethas…
OAZ1	0.095	Cytoplasm	enzyme	eflornithine
ODC1	0.311	Cytoplasm	enzyme	eflornithine,tazarotene
PDE3B	0.266	Cytoplasm	enzyme	amrinone,cilostazol,dipyridamole,dyphylline,medorinone,pentoxifylline,theophylline,tolbutamide
PDE4A	0.274	Cytoplasm	enzyme	amrinone,anagrelide,apremilast,arofylline,aspirin/dipyridamole,aspirin/dipyridamole/telmisartan,caffeine,caffeine/ergotamine,cilomilast,dipyridamole,drotaverin,dyphylline,enprofylline,ibudilast,ketotifen,L 869298,L-826,141,milrinone,pentoxifylline,roflumilast,tetomilast,theophylline
PDE4D	0.192	Cytoplasm	enzyme	anagrelide,apremilast,arofylline,caffeine,caffeine/ergotamine,cilomilast,dipyridamole,dyphylline,ketotifen,L 869298,L-826,141,milrinone,pentoxifylline,roflumilast,tetomilast,theophylline,tolbutamide
PDE7A	0.094	Cytoplasm	enzyme	anagrelide,dipyridamole,dyphylline,ketotifen,milrinone,pentoxifylline,theophylline,tolbutamide
PER1	-0.094	Nucleus	transcription regulator	avibactam
PFKFB3	0.058	Cytoplasm	kinase	PFK-158
PHB	-0.119	Nucleus	transcription regulator	prohibitin-targeting peptide 1
PIM1	0.172	Cytoplasm	kinase	AZD-1208,LGH447,PIM/FLT3 kinase inhibitor SEL24,SGI 1776
PKM	-0.076	Cytoplasm	kinase	CAP-232
POLE3	0.114	Nucleus	enzyme	bortezomib/cladribine/rituximab,cladribine,cladribine/cytarabine/daunorubicin,cladribine/cytarabine/decitabine,cladribine/cytarabine/filgrastim,cladribine/cytarabine/filgrastim/idarubicin,cladribine/cytarabine/filgrastim/idarubicin/plerixafor,cladribine/cytarabine/filgrastim/mitoxantrone,cladribine/peginterferon alfa-2a,cladribine/recombinant interferon,cladribine/rituximab
POLE4	0.189	Nucleus	enzyme	bortezomib/cladribine/rituximab,cladribine,cladribine/cytarabine/daunorubicin,cladribine/cytarabine/decitabine,cladribine/cytarabine/filgrastim,cladribine/cytarabine/filgrastim/idarubicin,cladribine/cytarabine/filgrastim/idarubicin/plerixafor,cladribine/cytarabine/filgrastim/mitoxantrone,cladribine/peginterferon alfa-2a,cladribine/recombinant interferon,cladribine/rituximab
POR	0.116	Cytoplasm	enzyme	carboplatin/doxorubicin,cisplatin/doxorubicin,cisplatin/doxorubicin/ifosfamide,cisplatin/doxorubicin/ifosfamide/methotrexate,cisplatin/doxorubicin/methotrexate,dacarbazine/doxorubicin,dacarbazine/doxorubicin/ifosfamide,daunorubicin,daunorubicin/tretinoin,doxorubicin,doxorubicin/ifosfamide,doxorubicin/streptozocin,doxorubicin/tretinoin,nitazoxanide,nitazoxanide/peginterferon alfa-2a/ribavirin
PPIA	-0.032	Cytoplasm	enzyme	alemtuzumab/cyclosporin A,basiliximab/cyclosporine,cyclosporin A,cyclosporin A/methotrexate,cyclosporine A/sirolimus/tacrolimus,cyclosporine A/tacrolimus,N-methyl-4-Ile-cyclosporin
PRDX5	-0.048	Cytoplasm	enzyme	auranofin
PRKAA1	0.057	Cytoplasm	kinase	phenformin
PRKCH	0.226	Cytoplasm	kinase	ingenol mebutate
PSMB1	-0.072	Cytoplasm	peptidase	bortezomib,bortezomib/cladribine/rituximab,bortezomib/dexamethasone,bortezomib/dexamethasone/doxorubicin,bortezomib/dexamethasone/lenalidomide,bortezomib/dexamethasone/pomalidomide,bortezomib/dexamethasone/rituximab,bortezomib/dexamethasone/thalidomide,bortezomib/doxorubicin,bortezomib/fulvestrant,bortezomib/lenalidomide,bortezomib/paclitaxel,bortezomib/prednisone,bortezomib/rituximab,bortezomib/…
PSMB2	-0.038	Cytoplasm	peptidase	bortezomib,bortezomib/cladribine/rituximab,bortezomib/dexamethasone,bortezomib/dexamethasone/doxorubicin,bortezomib/dexamethasone/lenalidomide,bortezomib/dexamethasone/pomalidomide,bortezomib/dexamethasone/rituximab,bortezomib/dexamethasone/thalidomide,bortezomib/doxorubicin,bortezomib/fulvestrant,bortezomib/lenalidomide,bortezomib/paclitaxel,bortezomib/prednisone,bortezomib/rituximab,bortezomib/…
PSMB8	-0.149	Cytoplasm	peptidase	carfilzomib,carfilzomib/dexamethasone,carfilzomib/dexamethasone/lenalidomide,carfilzomib/dexamethasone/rituximab
PSMB9	-0.018	Cytoplasm	peptidase	carfilzomib,carfilzomib/dexamethasone,carfilzomib/dexamethasone/lenalidomide,carfilzomib/dexamethasone/rituximab
PSMB10	-0.017	Cytoplasm	peptidase	carfilzomib,carfilzomib/dexamethasone,carfilzomib/dexamethasone/lenalidomide,carfilzomib/dexamethasone/rituximab
PSMD2	0.112	Cytoplasm	other	bortezomib,bortezomib/cladribine/rituximab,bortezomib/dexamethasone,bortezomib/dexamethasone/doxorubicin,bortezomib/dexamethasone/lenalidomide,bortezomib/dexamethasone/pomalidomide,bortezomib/dexamethasone/rituximab,bortezomib/dexamethasone/thalidomide,bortezomib/doxorubicin,bortezomib/fulvestrant,bortezomib/lenalidomide,bortezomib/paclitaxel,bortezomib/prednisone,bortezomib/rituximab,bortezomib/…
PTGER4	0.254	Plasma Membrane	G-protein coupled receptor	BMS-986310,diclofenac/misoprostol,E7046,grapiprant,misoprostol,prostaglandin E1,prostaglandin E2,rivenprost
PTPN6	-0.244	Cytoplasm	phosphatase	SC-43
PTPRC	0.208	Plasma Membrane	phosphatase	111 In-BC8,90Y anti-CD45 MoAb BC8,anti-CD45 BC8 antibody-streptavidin conjugate,At 211 MAb BC8-B10,iodine I 131 apamistamab,Y 90 AHN-12
RNMT	0.18	Nucleus	enzyme	5-azacytidine,5-azacytidine/cedazuridine,5-azacytidine/decitabine,5-azacytidine/lenalidomide,5-azacytidine/midostaurin,5-azacytidine/sorafenib,5-azacytidine/venetoclax
RPL3	-0.127	Nucleus	other	cytarabine/daunorubicin/omacetaxine mepesuccinate,cytarabine/doxorubicin/filgrastim/omacetaxine mepesuccinate,omacetaxine mepesuccinate
RPS12	-0.151	Cytoplasm	other	neomycin
RPS6KA3	0.113	Cytoplasm	kinase	PMD-026
S1PR4	0.179	Plasma Membrane	G-protein coupled receptor	fingolimod phosphate
SF3B1	0.139	Nucleus	other	H3B-8800
SLC1A4	0.253	Plasma Membrane	transporter	riluzole
SLC25A6	-0.013	Cytoplasm	transporter	clodronic acid
SLC52A2	0.246	Plasma Membrane	transporter	4-hydroxybutanoic acid
STAT3	0.295	Nucleus	transcription regulator	danvatirsen,golotimod,OPB-31121,OPB-51602,STAT3 inhibitor,TTI-101
STIP1	0.172	Cytoplasm	other	lavendustin C
TGFB1	0.284	Extracellular Space	growth factor	AVID200,dalantercept,fresolimumab,LY3200882,MSB0011359C,NIS793,SRK-181,YL-13027
TIPARP	0.396	Nucleus	enzyme	RBN-2397
TNFRSF9	0.249	Plasma Membrane	transmembrane receptor	ADG106,anti-CD137 antibody,CTX-471,GEN1046,INBRX 105,NM21-1480,PF-05082566,PRS-343,RO7122290,RO7227166,urelumab
TNFRSF18	0.303	Plasma Membrane	transmembrane receptor	AMG 228,ASP1951,BMS-986156,efgivanermin,GWN323,INCAGN01876,MK-1248,MK-4166,TRX518
TOP1	0.326	Nucleus	enzyme	5-fluorouracil/irinotecan,5-fluorouracil/irinotecan/oxaliplatin,aflibercept/irinotecan,batracylin,BAY 56-3722,belotecan,beta-lapachone,bevacizumab/5-fluorouracil/irinotecan/oxaliplatin,bevacizumab/capecitabine/irinotecan,bevacizumab/capecitabine/irinotecan/oxaliplatin,bevacizumab/gimeracil/irinotecan/oxonic acid/tegafur,bevacizumab/irinotecan,bevacizumab/irinotecan/oxaliplatin,bevacizumab/paclita…
TPM3	0.077	Cytoplasm	other	AZD-7451
TUBA1A	-0.273	Cytoplasm	other	6-mercaptopurine/vincristine,bevacizumab/docetaxel,bevacizumab/docetaxel/prednisone/thalidomide/zoledronic acid,bevacizumab/paclitaxel,bevacizumab/paclitaxel/pemetrexed,bevacizumab/paclitaxel/topotecan,capecitabine/docetaxel,capecitabine/docetaxel/gemcitabine,capecitabine/docetaxel/oxaliplatin/trastuzumab,cevipabulin,colchicine,colchicine/probenecid,cyclophosphamide/daunorubicin/imatinib/predniso…
TUBA4A	-0.092	Cytoplasm	other	6-mercaptopurine/vincristine,bevacizumab/docetaxel,bevacizumab/docetaxel/prednisone/thalidomide/zoledronic acid,bevacizumab/paclitaxel,bevacizumab/paclitaxel/pemetrexed,bevacizumab/paclitaxel/topotecan,cabazitaxel,cabazitaxel/prednisolone,cabazitaxel/prednisone,capecitabine/docetaxel,capecitabine/docetaxel/gemcitabine,capecitabine/docetaxel/oxaliplatin/trastuzumab,cevipabulin,colchicine,colchicin…
TUBB	-0.111	Cytoplasm	other	ixabepilone,ixabepilone/rifampin
TXN	0.079	Cytoplasm	enzyme	PX-12
TXNRD1	0.129	Cytoplasm	enzyme	arsenic trioxide,arsenic trioxide/cytarabine/methotrexate,arsenic trioxide/daunorubicin/tretinoin,arsenic trioxide/gemtuzumab ozogamicin/tretinoin,arsenic trioxide/idarubicin/tretinoin,arsenic trioxide/tretinoin,auranofin,ethaselen
TYMP	0.339	Extracellular Space	growth factor	tipiracil
VAMP2	-0.044	Plasma Membrane	other	botulinum toxin type B
VCP	0.195	Cytoplasm	enzyme	CB-5083,CB-5339

## Sheet: LGRS5' stem cell
Symbol	Expr Log Ratio	Location	Type(s)	Drug(s)
ABCB1	0.065	Plasma Membrane	transporter	dofequidar,eicosapentenoic acid,encequidar,OC 144-093,tariquidar,valspodar
AHCY	0.151	Cytoplasm	enzyme	3-deazaaristeromycin,3-deazaneplanocin,6'-C-methylneplanocin A,9-(2',3'-dihydroxycyclopent-4'-enyl)adenine,cyanovirin-N,neplanocin A
AKR1C3	0.192	Cytoplasm	enzyme	ASP9521
ALDH2	0.34	Cytoplasm	enzyme	ANS-6637,chlorpropamide,disulfiram,disulfiram/gemcitabine
ALDH1A1	0.314	Cytoplasm	enzyme	chlorpropamide,disulfiram
ANPEP	0.857	Plasma Membrane	peptidase	CNGRC peptide-TNF alpha conjugate
APEX1	0.06	Nucleus	enzyme	E 3330,lucanthone
ATP1A1	-0.06	Plasma Membrane	transporter	acetyldigitoxin derivative,bretylium,ciclopirox olamine,digitoxin,digoxin,ethacrynic acid,ouabain,perphenazine,reserpine/trichloromethiazide,trichloromethiazide
BRD2	-0.042	Nucleus	kinase	BI 894999
BRD4	0.107	Nucleus	kinase	AZD5153,BI 894999,PLX2853,PLX51107,SYHA1801
BSG	-0.09	Plasma Membrane	transporter	metuximab
CA1	-1.155	Cytoplasm	enzyme	acetazolamide,benzthiazide,brimonidine/brinzolamide,brinzolamide,chlorothiazide,chlorothiazide/reserpine,chlorthalidone,diazoxide,dichlorphenamide,dorzolamide,dorzolamide/timolol,ethoxyzolamide,hydrochlorothiazide,methazolamide,quinethazone,sulfacetamide,topiramate,trichloromethiazide
CA2	0.193	Cytoplasm	enzyme	acetazolamide,benzthiazide,brimonidine/brinzolamide,brinzolamide,chlorothiazide,chlorothiazide/reserpine,chlorthalidone,diazoxide,dichlorphenamide,dorzolamide,dorzolamide/timolol,ethoxyzolamide,hydrochlorothiazide,methazolamide,phentermine/topiramate,quinethazone,sulfacetamide,topiramate,trichloromethiazide
CAMLG	0.098	Cytoplasm	other	alemtuzumab/cyclosporin A,basiliximab/cyclosporine,cyclosporin A,cyclosporin A/methotrexate,cyclosporine A/sirolimus/tacrolimus,cyclosporine A/tacrolimus
CASP1	0.157	Cytoplasm	peptidase	caspase 1 inhibitor
CAT	0.252	Cytoplasm	enzyme	fomepizole
CD47	0.01	Plasma Membrane	transmembrane receptor	ALX148,AO-176,CC-90002,HX009,IBI322,magrolimab,TJ011133,TTI-621,TTI-622
CTNNB1	-0.141	Nucleus	transcription regulator	PRI-724
DDC	0.174	Cytoplasm	enzyme	carbidopa/entacapone/levodopa,carbidopa/levodopa,carbidopa/levodopa/tolcapone,DOPA decarboxylase inhibitor,levodopa,levodopa/pramipexole,S(-)-carbidopa
DDR1	-0.111	Plasma Membrane	kinase	blinatumomab/imatinib,bosutinib/imatinib,dacomitinib,dasatinib/nilotinib,decitabine/imatinib,imatinib,imatinib/inotuzumab ozogamicin,imatinib/nilotinib,imatinib/rituximab,imatinib/sirolimus,imatinib/sorafenib,imatinib/sunitinib,nilotinib,nilotinib/rituximab,pralsetinib
DUT	0.197	Nucleus	enzyme	TAS-114
EBP	-0.142	Cytoplasm	enzyme	SR 31747
EFNB2	0.262	Plasma Membrane	kinase	sEphB4-HSA
EIF4E	0.317	Cytoplasm	translation regulator	ISIS 183750
EPHA2	0.234	Plasma Membrane	kinase	afatinib/dasatinib,blinatumomab/dasatinib,BT5528,cytarabine/dasatinib,cytarabine/dasatinib/dexamethasone/methotrexate,cytarabine/dasatinib/filgrastim/fludarabine phosphate,cytarabine/dasatinib/filgrastim/fludarabine phosphate/idarubicin,dasatinib,dasatinib/6-mercaptopurine/methotrexate,dasatinib/dexamethasone,dasatinib/erlotinib,dasatinib/filgrastim,dasatinib/hydrocortisone,dasatinib/inotuzumab o…
EZH2	0.139	Nucleus	transcription regulator	CPI-0209,CPI-1205,GSK2816126,HH2853,PF-06821497,SHR2554,tazemetostat,valemetostat
FKBP1A	-0.16	Cytoplasm	enzyme	cyclosporine A/sirolimus/tacrolimus,cyclosporine A/tacrolimus,everolimus,everolimus/exemestane,everolimus/fulvestrant,everolimus/gefitinib,everolimus/lenvatinib,everolimus/letrozole,everolimus/paclitaxel,everolimus/panobinostat,everolimus/pasireotide,everolimus/ribociclib,everolimus/sorafenib,everolimus/tamoxifen,everolimus/vandetanib,imatinib/sirolimus,lenalidomide/temsirolimus,methotrexate/siro…
FN1	-0.208	Extracellular Space	enzyme	AS1409,bifikafusp alfa,iodine I 131 anti-fibronectin antibody fragment L19-SIP,L19-IL2 monoclonal antibody-cytokine fusion protein/L19TNFalpha,L19TNFalpha,ocriplasmin
FNTA	0.039	Cytoplasm	enzyme	lonafarnib
GMPS	0.056	Nucleus	enzyme	glutamine amidotransferase inhibitor
GPA33	-0.233	Plasma Membrane	other	iodine I 124 monoclonal antibody A33,KRN330,MGD007,monoclonal antibody A33
GSK3B	0.033	Nucleus	kinase	enzastaurin,glycogen synthase kinase-3beta inhibitor
HBEGF	0.175	Extracellular Space	growth factor	KHK2866,U3-1565
HDAC1	0.016	Nucleus	transcription regulator	belinostat,bortezomib/vorinostat,domatinostat,HDAC class I inhibitors,mocetinostat,OKI-179,pyroxamide,R 306465,trametinib/vorinostat,tributyrin,vorinostat
HMOX1	0.19	Cytoplasm	enzyme	tin mesoporphyrin
HPRT1	0.291	Cytoplasm	enzyme	6-mercaptopurine,6-mercaptopurine/methotrexate,6-mercaptopurine/methotrexate/tretinoin,6-mercaptopurine/prednisone,6-mercaptopurine/prednisone/thioguanine,6-mercaptopurine/vincristine,azathioprine,cyclophosphamide/cytarabine/6-mercaptopurine,cytarabine/daunorubicin/thioguanine,cytarabine/thioguanine,dasatinib/6-mercaptopurine/methotrexate,daunorubicin/etoposide/6-mercaptopurine/mitoxantrone/predn…
HRH1	0.067	Plasma Membrane	G-protein coupled receptor	acetaminophen/caffeine/chlorpheniramine/hydrocodone/phenylephrine,acetaminophen/cetirizine/prednisolone,acetaminophen/clemastine/pseudoephedrine,acetaminophen/dexbrompheniramine/pseudoephedrine,acetaminophen/diphenhydramine,acetaminophen/diphenhydramine/methylprednisolone,acetaminophen/diphenhydramine/prednisolone,acrivastine,acrivastine/pseudoephedrine,alcaftadine,antazoline,antazoline/naphazoli…
HSP90AA1	0.527	Cytoplasm	enzyme	alvespimycin,cisplatin,luminespib,retaspimycin,TAS-116
HSP90AB1	0.619	Cytoplasm	enzyme	alvespimycin,cisplatin,retaspimycin,TAS-116
HSP90B1	0.159	Cytoplasm	other	alvespimycin,cisplatin,retaspimycin
HSPA5	0.249	Cytoplasm	enzyme	PAT-SM6
IDH2	0.233	Cytoplasm	enzyme	enasidenib,TQB3455
IMPDH2	0.186	Cytoplasm	enzyme	6-mercaptopurine/prednisone/thioguanine,cytarabine/daunorubicin/thioguanine,cytarabine/thioguanine,IFNA2B/ribavirin,imatinib/thioguanine,interferon alfacon-1/ribavirin,methylprednisolone/mycophenolate mofetil,mycophenolate mofetil,mycophenolate mofetil/prednisone,mycophenolic acid,pegintron/ribavirin,ribavirin,thioguanine,VX-944
KCNN4	0.053	Plasma Membrane	ion channel	betamethasone/clotrimazole,clotrimazole,senicapoc
KMT2A	0.076	Nucleus	transcription regulator	KO-539
LDLR	0.236	Plasma Membrane	transporter	iodine I 131 iodocholesterol
METAP2	0.153	Cytoplasm	peptidase	beloranib,M8891,nitroxoline,O-(chloroacetylcarbamoyl)fumagillol,PPI-2458,SDX-7320,XMT-1107
MIF	0.422	Extracellular Space	cytokine	imalumab
MUC1	-0.224	Plasma Membrane	other	anti-CD3/MUC1 bispecific antibody,anti-TA-MUC1 antibody,epitumomab,GO-203-2C,pankomab,yttrium y 90 clivatuzumab tetraxetan
NAMPT	0.299	Extracellular Space	cytokine	daporinad,KPT-9274
NCL	0.372	Nucleus	other	AGRO 100
NFE2L2	0.193	Nucleus	transcription regulator	RTA 408
NR1H4	0.113	Nucleus	ligand-dependent nuclear receptor	apomine,EYP001a,obeticholic acid
PGRMC1	0.309	Plasma Membrane	transmembrane receptor	CT1812
PKM	-0.056	Cytoplasm	kinase	CAP-232
PLA2G10	-0.29	Cytoplasm	enzyme	varespladib,varespladib methyl
PLA2G2A	-0.81	Cytoplasm	enzyme	indomethacin,varespladib,varespladib methyl
POLE4	0.149	Nucleus	enzyme	bortezomib/cladribine/rituximab,cladribine,cladribine/cytarabine/daunorubicin,cladribine/cytarabine/decitabine,cladribine/cytarabine/filgrastim,cladribine/cytarabine/filgrastim/idarubicin,cladribine/cytarabine/filgrastim/idarubicin/plerixafor,cladribine/cytarabine/filgrastim/mitoxantrone,cladribine/peginterferon alfa-2a,cladribine/recombinant interferon,cladribine/rituximab
POLE	-0.058	Nucleus	enzyme	bortezomib/cladribine/rituximab,cladribine,cladribine/cytarabine/daunorubicin,cladribine/cytarabine/decitabine,cladribine/cytarabine/filgrastim,cladribine/cytarabine/filgrastim/idarubicin,cladribine/cytarabine/filgrastim/idarubicin/plerixafor,cladribine/cytarabine/filgrastim/mitoxantrone,cladribine/peginterferon alfa-2a,cladribine/recombinant interferon,cladribine/rituximab,clofarabine,clofarabin…
PPARG	0.268	Nucleus	ligand-dependent nuclear receptor	aleglitazar,alogliptin/pioglitazone,amlodipine/telmisartan,aspirin/dipyridamole/telmisartan,balsalazide,bezafibrate,clopidogrel/telmisartan,exenatide/INS/pioglitazone,farglitazar,GED-0507-34-levo,glimepiride/pioglitazone,glimepiride/rosiglitazone,hydrochlorothiazide/telmisartan,icosapent,inolitazone,INS/pioglitazone,mesalamine,nicotinic acid/pioglitazone,peroxisome proliferator-activated receptor…
PPP3CA	-0.066	Cytoplasm	phosphatase	cyclosporin A,cyclosporin A/methotrexate,methylprednisolone/tacrolimus,pimecrolimus,prednisone/tacrolimus,tacrolimus,voclosporin
PRKAA1	0.053	Cytoplasm	kinase	phenformin
PSMB2	0.104	Cytoplasm	peptidase	bortezomib,bortezomib/cladribine/rituximab,bortezomib/dexamethasone,bortezomib/dexamethasone/doxorubicin,bortezomib/dexamethasone/lenalidomide,bortezomib/dexamethasone/pomalidomide,bortezomib/dexamethasone/rituximab,bortezomib/dexamethasone/thalidomide,bortezomib/doxorubicin,bortezomib/fulvestrant,bortezomib/lenalidomide,bortezomib/paclitaxel,bortezomib/prednisone,bortezomib/rituximab,bortezomib/…
PSMB5	0.038	Cytoplasm	peptidase	bortezomib,bortezomib/cladribine/rituximab,bortezomib/dexamethasone,bortezomib/dexamethasone/doxorubicin,bortezomib/dexamethasone/lenalidomide,bortezomib/dexamethasone/pomalidomide,bortezomib/dexamethasone/rituximab,bortezomib/dexamethasone/thalidomide,bortezomib/doxorubicin,bortezomib/fulvestrant,bortezomib/lenalidomide,bortezomib/paclitaxel,bortezomib/prednisone,bortezomib/rituximab,bortezomib/…
PSMB8	-0.168	Cytoplasm	peptidase	carfilzomib,carfilzomib/dexamethasone,carfilzomib/dexamethasone/lenalidomide,carfilzomib/dexamethasone/rituximab
PTK2B	-0.046	Cytoplasm	kinase	conteltinib,lorlatinib,PF-562271
QPRT	-0.283	Cytoplasm	enzyme	atorvastatin/niacin,lovastatin/niacin,nicotinic acid,nicotinic acid/pioglitazone
RNMT	0.07	Nucleus	enzyme	5-azacytidine,5-azacytidine/cedazuridine,5-azacytidine/decitabine,5-azacytidine/lenalidomide,5-azacytidine/midostaurin,5-azacytidine/sorafenib,5-azacytidine/venetoclax
ROCK2	0.101	Cytoplasm	kinase	KD025
RPL3	0.14	Nucleus	other	cytarabine/daunorubicin/omacetaxine mepesuccinate,cytarabine/doxorubicin/filgrastim/omacetaxine mepesuccinate,omacetaxine mepesuccinate
SCNN1B	-0.334	Plasma Membrane	ion channel	amiloride,amiloride/hydrochlorothiazide,hydrochlorothiazide/triamterene,triamterene
SDHD	0.148	Cytoplasm	enzyme	hexachlorophene
SF3B1	0.191	Nucleus	other	H3B-8800
SLC16A1	0.176	Plasma Membrane	transporter	AZD-3965
SLC25A5	0.262	Cytoplasm	transporter	clodronic acid
SLC44A4	-0.265	Plasma Membrane	transporter	ASG-5ME
SRPK1	0.218	Nucleus	kinase	endovion
SYNCRIP	0.115	Nucleus	other	supinoxin
TIPARP	0.139	Nucleus	enzyme	RBN-2397
TNFRSF12A	0.356	Plasma Membrane	transmembrane receptor	enavatuzumab
TNNC2	-0.203	Cytoplasm	other	Ca2+
TOP1	0.282	Nucleus	enzyme	5-fluorouracil/irinotecan,5-fluorouracil/irinotecan/oxaliplatin,aflibercept/irinotecan,batracylin,BAY 56-3722,belotecan,beta-lapachone,bevacizumab/5-fluorouracil/irinotecan/oxaliplatin,bevacizumab/capecitabine/irinotecan,bevacizumab/capecitabine/irinotecan/oxaliplatin,bevacizumab/gimeracil/irinotecan/oxonic acid/tegafur,bevacizumab/irinotecan,bevacizumab/irinotecan/oxaliplatin,bevacizumab/paclita…
TPMT	0.027	Cytoplasm	enzyme	olsalazine
TUBA1C	0.298	Cytoplasm	other	6-mercaptopurine/vincristine,bevacizumab/docetaxel,bevacizumab/docetaxel/prednisone/thalidomide/zoledronic acid,bevacizumab/paclitaxel,bevacizumab/paclitaxel/pemetrexed,bevacizumab/paclitaxel/topotecan,capecitabine/docetaxel,capecitabine/docetaxel/gemcitabine,capecitabine/docetaxel/oxaliplatin/trastuzumab,cevipabulin,colchicine,colchicine/probenecid,cyclophosphamide/daunorubicin/imatinib/predniso…
TUBB2A	0.175	Cytoplasm	other	6-mercaptopurine/vincristine,ABT-751,batabulin,bevacizumab/docetaxel,bevacizumab/docetaxel/prednisone/thalidomide/zoledronic acid,bevacizumab/paclitaxel,bevacizumab/paclitaxel/pemetrexed,bevacizumab/paclitaxel/topotecan,BMS-275183,capecitabine/docetaxel,capecitabine/docetaxel/gemcitabine,capecitabine/docetaxel/oxaliplatin/trastuzumab,cevipabulin,colchicine,colchicine/probenecid,crolibulin,cycloph…
VEGFA	-0.055	Extracellular Space	growth factor	aflibercept,aflibercept/bevacizumab,aflibercept/irinotecan,atezolizumab/bevacizumab,bevacizumab,bevacizumab-IRDye 800CW,bevacizumab/5-fluorouracil,bevacizumab/5-fluorouracil/irinotecan/oxaliplatin,bevacizumab/capecitabine,bevacizumab/capecitabine/irinotecan,bevacizumab/capecitabine/irinotecan/oxaliplatin,bevacizumab/capecitabine/oxaliplatin,bevacizumab/capecitabine/temozolomide,bevacizumab/carmus…

## Sheet: Plasma 2 cell
Symbol	Expr Log Ratio	Location	Type(s)	Drug(s)
AKR1A1	-0.164	Cytoplasm	enzyme	aldose reductase inhibitor
APEX1	-0.148	Nucleus	enzyme	E 3330,lucanthone
B2M	0.279	Plasma Membrane	transmembrane receptor	4'-iodo-4'-deoxydoxorubicin
BIRC3	-0.201	Cytoplasm	enzyme	APG-1387,birinapant
CD44	-0.068	Plasma Membrane	other	A6 peptide,AMC303,anti-CD44v7 antibody,RO5429083
CD47	0.227	Plasma Membrane	transmembrane receptor	ALX148,AO-176,CC-90002,HX009,IBI322,magrolimab,TJ011133,TTI-621,TTI-622
EIF5A	-0.344	Cytoplasm	translation regulator	SNS01-T nanoparticles
HSP90AA1	-0.278	Cytoplasm	enzyme	alvespimycin,cisplatin,luminespib,retaspimycin,TAS-116
HSP90AB1	-0.195	Cytoplasm	enzyme	alvespimycin,cisplatin,retaspimycin,TAS-116
HSP90B1	0.301	Cytoplasm	other	alvespimycin,cisplatin,retaspimycin
IL2RG	-0.192	Plasma Membrane	transmembrane receptor	aldesleukin,BNZ132-1-40,denileukin diftitox
ITGB7	-0.162	Plasma Membrane	transmembrane receptor	vedolizumab
MDM4	-0.304	Nucleus	transcription regulator	ALRN-6924
MIF	0.529	Extracellular Space	cytokine	imalumab
NCL	0.375	Nucleus	other	AGRO 100
PDK1	-0.267	Cytoplasm	kinase	dichloroacetic acid
PIM2	-0.397	Nucleus	kinase	AZD-1208,LGH447,PIM/FLT3 kinase inhibitor SEL24,SGI 1776
PRDX5	0.263	Cytoplasm	enzyme	auranofin
PSMB1	0.042	Cytoplasm	peptidase	bortezomib,bortezomib/cladribine/rituximab,bortezomib/dexamethasone,bortezomib/dexamethasone/doxorubicin,bortezomib/dexamethasone/lenalidomide,bortezomib/dexamethasone/pomalidomide,bortezomib/dexamethasone/rituximab,bortezomib/dexamethasone/thalidomide,bortezomib/doxorubicin,bortezomib/fulvestrant,bortezomib/lenalidomide,bortezomib/paclitaxel,bortezomib/prednisone,bortezomib/rituximab,bortezomib/…
SLAMF7	-0.03	Plasma Membrane	other	azintuxizumab vedotin,elotuzumab
TXN	0.121	Cytoplasm	enzyme	PX-12
VAMP2	-0.262	Plasma Membrane	other	botulinum toxin type B

## Sheet: Fibroblast
Symbol	Expr Log Ratio	Location	Type(s)	Drug(s)
ADAMTS5	0.199	Extracellular Space	peptidase	M6495
ADH1B	-0.494	Cytoplasm	enzyme	fomepizole
ANXA1	-0.329	Plasma Membrane	enzyme	acyclovir/hydrocortisone,cytarabine/hydrocortisone/methotrexate,dasatinib/hydrocortisone,hydrocortisone,hydrocortisone/imatinib,hydrocortisone/mitoxantrone,hydrocortisone/prednisone
B2M	0.31	Plasma Membrane	transmembrane receptor	4'-iodo-4'-deoxydoxorubicin
BSG	-0.184	Plasma Membrane	transporter	metuximab
C3	0.183	Extracellular Space	peptidase	IgG,pegcetacoplan
C1R	-0.21	Extracellular Space	peptidase	SERPING1
C1S	-0.252	Extracellular Space	peptidase	SERPING1,sutimlimab
CCL11	0.423	Extracellular Space	cytokine	bertilimumab
CCN2	-0.491	Extracellular Space	growth factor	FG-3019
CCND1	0.483	Nucleus	transcription regulator	arsenic trioxide,arsenic trioxide/cytarabine/methotrexate,arsenic trioxide/daunorubicin/tretinoin,arsenic trioxide/gemtuzumab ozogamicin/tretinoin,arsenic trioxide/idarubicin/tretinoin,arsenic trioxide/tretinoin
CHD1	0.223	Nucleus	enzyme	epirubicin,epirubicin/paclitaxel
COL18A1	0.38	Extracellular Space	other	collagenase clostridium histolyticum
COL1A2	-0.167	Extracellular Space	other	collagenase clostridium histolyticum
COL4A1	0.272	Extracellular Space	other	collagenase clostridium histolyticum
COL6A2	0.323	Extracellular Space	other	collagenase clostridium histolyticum
COL6A3	0.287	Extracellular Space	other	collagenase clostridium histolyticum
CTSK	-0.362	Cytoplasm	peptidase	balicatib,cathepsin K inhibitor,odanacatib
CYSLTR1	-0.219	Plasma Membrane	G-protein coupled receptor	masilukast,montelukast,pranlukast,zafirlukast
EEF2	-0.141	Cytoplasm	translation regulator	MDNA55
EPAS1	0.303	Nucleus	transcription regulator	HIF2a RNAi ARO-HIF2,PT-2385,PT2977
EPHA3	-0.276	Plasma Membrane	kinase	anti-EphA3 monoclonal antibody KB004
F3	0.501	Plasma Membrane	transmembrane receptor	ALT-836,tisotumab vedotin
F2R	0.252	Plasma Membrane	G-protein coupled receptor	argatroban,bivalirudin,chrysalin,PAR1 inhibitor,vorapaxar
FN1	-1.171	Extracellular Space	enzyme	AS1409,bifikafusp alfa,iodine I 131 anti-fibronectin antibody fragment L19-SIP,L19-IL2 monoclonal antibody-cytokine fusion protein/L19TNFalpha,L19TNFalpha,ocriplasmin
GAS6	0.437	Extracellular Space	growth factor	AVB-S6-500
GUCY1A1	0.27	Cytoplasm	enzyme	isosorbide dinitrate,isosorbide-5-mononitrate,nitroprusside
HGF	0.16	Extracellular Space	growth factor	bevacizumab/rilotumumab,MP0250,rilotumumab,SCH 900105,TAK-701
HSP90AA1	0.555	Cytoplasm	enzyme	alvespimycin,cisplatin,luminespib,retaspimycin,TAS-116
HSP90AB1	0.396	Cytoplasm	enzyme	alvespimycin,cisplatin,retaspimycin,TAS-116
ICAM1	0.243	Plasma Membrane	transmembrane receptor	BI-505,tyroserleutide
IL7	-0.217	Extracellular Space	cytokine	MK-1966
LGALS1	-0.181	Extracellular Space	other	OTX008
LGALS3	-0.237	Extracellular Space	other	GCS-100,GR-MD-02
MCL1	0.25	Cytoplasm	transporter	AMG 176,AMG 397,AZD5991,MIK665
MIF	0.544	Extracellular Space	cytokine	imalumab
MYC	0.382	Nucleus	transcription regulator	AVI-4126,MYC-targeting siRNA DCR-MYC
NAMPT	0.365	Extracellular Space	cytokine	daporinad,KPT-9274
NCL	0.238	Nucleus	other	AGRO 100
PGF	0.22	Extracellular Space	growth factor	aflibercept,aflibercept/bevacizumab,aflibercept/irinotecan,RO5323441
RGS16	0.864	Cytoplasm	enzyme	AGS-16M18
RNMT	0.246	Nucleus	enzyme	5-azacytidine,5-azacytidine/cedazuridine,5-azacytidine/decitabine,5-azacytidine/lenalidomide,5-azacytidine/midostaurin,5-azacytidine/sorafenib,5-azacytidine/venetoclax
ROCK2	0.213	Cytoplasm	kinase	KD025
RPL3	-0.201	Nucleus	other	cytarabine/daunorubicin/omacetaxine mepesuccinate,cytarabine/doxorubicin/filgrastim/omacetaxine mepesuccinate,omacetaxine mepesuccinate
RPS12	-0.121	Cytoplasm	other	neomycin
SLC25A6	-0.186	Cytoplasm	transporter	clodronic acid
STAT3	0.292	Nucleus	transcription regulator	danvatirsen,golotimod,OPB-31121,OPB-51602,STAT3 inhibitor,TTI-101
TDO2	0.364	Cytoplasm	enzyme	HTI-1090
TNFSF13B	-0.544	Extracellular Space	cytokine	belimumab,tabalumab
TUBA1A	-0.241	Cytoplasm	other	6-mercaptopurine/vincristine,bevacizumab/docetaxel,bevacizumab/docetaxel/prednisone/thalidomide/zoledronic acid,bevacizumab/paclitaxel,bevacizumab/paclitaxel/pemetrexed,bevacizumab/paclitaxel/topotecan,capecitabine/docetaxel,capecitabine/docetaxel/gemcitabine,capecitabine/docetaxel/oxaliplatin/trastuzumab,cevipabulin,colchicine,colchicine/probenecid,cyclophosphamide/daunorubicin/imatinib/predniso…
TUBB	-0.345	Cytoplasm	other	ixabepilone,ixabepilone/rifampin
TYMP	0.347	Extracellular Space	growth factor	tipiracil

[truncated: 12 more sheets: Monocytes , Memory B cell, Mast cell, Plasma 3 cell, Gilal cell, Goblet prog cell, Enterocyye prog, Enterocye cell, CD8+ T cell, CLP Paneth like cell, Endothelial cell, all Drugs targets]
