# Supplementary material for: A dynamic single cell-based framework for digital twins to prioritize disease genes and drug targets
Source: Genome Med. 2022 May 6;14:48. doi: 10.1186/s13073-022-01048-4 (PMC9074288; doi:10.1186/s13073-022-01048-4)
Supplement: Supplementary file 16 — Additional file 16. Results for scRNA-seq data (UC) including drug targets and URs in lesional and non-lesional samples compared to healthy control. [file 13073_2022_1048_MOESM16_ESM.zip › Additional file 16_UR_lesional_UC.xlsx]

## Sheet: UR_all
Upstream Regulator	Expr Log Ratio	Molecule Type	Predicted Activation State	Activation z-score	p-value of overlap	Target Molecules in Dataset	Mechanistic Network	Target cells
26s Proteasome		complex	Inhibited	-2837	0,000015	ADRM1,ATG5,ATP6V0E1,ATP6V1D,BCL3,BIRC2,CDKN1B,CFLAR,CTSB,CTSD,H2AX,JUNB,LAMP1,MAP1LC3B,MDM4,PSMC2,PSMD6,SKIL,SQSTM1,STAT1	75 (4)	Native CD4 + T cell
26s Proteasome		complex	Inhibited	-2233	0,00027	ADRM1,ATP6V1D,BCL2L11,BCL3,BIRC3,CDKN1B,CFLAR,CTSA,CTSD,CTSF,JUNB,LAMP1,MAP1LC3B,PSMB5,PSMB6,PSMD2,SKIL,SQSTM1,STAT1,UBE2H,WIPI1	276 (14)	Plasma 1 cell
26s Proteasome		complex	Inhibited	-2784	0,00115	ATP6V0E1,BIRC3,CDKN1B,CFLAR,CTSA,CTSD,JUNB,MDM4,PSAP,PSMB3,PSMB6	101 (9)	Plasma 2 cell
ADORA2A		G-protein coupled receptor	Inhibited	-2219	0,000643	CD28,FOS,NFKBIA,NR4A2,NR4A3		Memory CD4+ T cell
Akt		group	Activated	2127	1,2E-06	ACTA2,CCN2,CD44,CEBPB,CFLAR,COL3A1,CTNNB1,CXCL8,ETS1,F3,FOS,FOXO3,HIF1A,IL1R1,IL6,MCAM,MCL1,MT1X,MT2A,MYC,NFKBIA,NOTCH1,PDK4,PEA15,PMAIP1,SDHB,SERPINE1,SLC4A7,TIPARP,TJP1,TMED10,TNC,UQCRC2,VCAM1,WTAP	585 (19)	Fibroblasts
Akt		group	Activated	2608	0,000178	CD274,HIF1A,LCN2,MT1X,MT2A,MUC1,SDHB	42 (6)	Enterocytes
Akt		group	Activated	2621	0,0319	BTG2,CD44,CFLAR,FOS,FOXO3,MT-CO2,NFKBIA,TMED10		Plasma 2 cell
AR		ligand-dependent nuclear receptor	Activated	2388	4,89E-06	ABCC4,ACTR3,AQP3,ARHGEF7,ARMCX2,BMPR2,CALU,CAST,CAV1,CAV2,CCDC85B,CEBPB,CFLAR,CKAP4,CTNNB1,CTSO,CUX1,CXCL12,DEGS1,DNM1L,ELK4,EPAS1,ERO1A,ETS2,FKBP4,GDF15,GDI1,GUCY1A1,HGF,HSPH1,ICAM1,IGFBP3,IL1R1,IL6,KDELR2,KPNA2,LRIG1,MAD2L2,MEF2C,MTHFD2,MYC,MYO1B,NUPR1,PCMT1,PDIA5,PLOD2,PLS3,PMEPA1,PROS1,SEC61B,SERP1,SERPINE1,STAT1,TEAD3,TGFBR2,THBS1,TIMP3,TNFRSF12A,TNFSF10,VCAN,VEGFA,WEE1,WIPF1,XBP1	624 (20)	Fibroblasts
AREG		growth factor	Activated	3053	0,000198	AURKB,BIRC5,BSG,CCNA2,CCNB1,CCNB2,CDC20,JAK1,RRM2,SAE1,SSBP1,SSRP1,TOP2A		CLP-paneth cell
BCR		complex	Activated	2,2	0,00845	CCND3,ITGB1,JUNB,NAMPT,PIM1,SELL,XBP1	36 (4)	Memory B cell
C5		cytokine	Activated	2,06	0,0411	ACTA2,CD46,CXCL8,FN1,ICAM1,IL6,SERPINE1		Fibroblasts
CAV1	0,929	transmembrane receptor	Activated	2399	0,00705	CAV1,CAVIN1,CTNNB1,IL6,SLC2A3,TJP1,TNFRSF1A,VIM,ZEB1	525 (17)	Fibroblasts
CCL5		cytokine	Activated	3	1,02E-05	ADGRE5,DUSP1,HMGA1,IER2,LIMS1,MAPK1,NAMPT,PPIF,VASP		Memory B cell
CCL5		cytokine	Activated	3441	1,24E-05	ADGRE5,ATF4,CAPN2,CD44,CDC37,CXCL8,DUSP1,EMP1,IER2,IL6,LIMS1,MAPK1,MAPK3,NAMPT,NCOR2,PLEC,PPIF,SQLE,VASP	296 (11)	Fibroblasts
CCL5	-0,347	cytokine	Activated	2449	0,0021	ATF4,CAPN2,DUSP1,HMGA1,IER2,NAMPT		NKT
CCL5		cytokine	Activated	2333	0,00311	ATF4,CD44,DUSP1,HMGA1,IER2,LIMS1,NAMPT,PPIF,TUBB4B		Native CD4 + T cell
CCL5		cytokine	Activated	2,53	0,0134	ATF4,CD44,CDC37,DUSP1,HMGA1,IER2,NAMPT,PNP,TUBB4B,VASP		Naive B cell
CD28		transmembrane receptor	Activated	2835	1,05E-07	BHLHE40,BTG1,CBLB,CD3E,GZMB,HAVCR2,MAF,NDFIP2,NFKB1,NFKBIA,ORAI1,PDE4D,SLC7A5,STAT3,TNFAIP3	52 (5)	NKT
CD3		complex	Activated	2245	1,89E-07	BTG1,CCL20,CCNH,CD3E,CD74,DUSP2,ETS1,GZMB,MAF,NDFIP2,NFKBIA,ORAI1,PDE4D,PRF1,STAT1,TNFAIP3	48 (3)	NKT
CD36		transmembrane receptor	Activated	2186	0,000189	CCL20,CXCL1,CXCL3,DEFB4A/DEFB4B,PLAUR		Enterocytes
CD40	0,138	transmembrane receptor	Activated	2176	1,07E-06	BAX,BCL2A1,BIRC3,CCND3,CD27,CD40,CD44,CDKN1B,CFLAR,CLEC2D,CR2,FCER2,FCGR2B,ICAM1,IRF1,ITGB1,NFKB1,NFKB2,PSMB10,PSMB9,REL,SAMSN1,SLAMF1,TAP1,TAPBP,TCL1A,TNF,TNFRSF13B	343 (15)	Naive B cell
CD40		transmembrane receptor	Activated	2211	8,09E-05	BIRC3,CCL5,CD27,CD83,CDKN1B,CFLAR,CLEC2D,FAS,IRF1,NFKB1,NFKB2,PRDM1,REL,TAP1,TAPBP	165 (14)	Memory CD4+ T cell
CD40	0,195	transmembrane receptor	Activated	3331	0,000833	BAX,BIRC3,CD40,CD44,CDK6,CFLAR,CXCL12,CXCL8,CYSLTR1,FAS,ICAM1,IL6,KLF4,KLF9,NFKB1,NFKB2,PRDM1,PSMB10,PSMB9,REL,RELA,TAP1,TAPBP,TNFSF10,TNFSF13B,TXLNA,VCAM1,VEGFA,ZBTB16	527 (17)	Fibroblasts
CD40		transmembrane receptor	Activated	2052	0,00273	BAX,BCL2L1,BIRC3,CCL5,CCND3,CDK6,CDKN1B,CFLAR,FCGR2B,IL6R,IRF1,KLF4,PRDM1,PSMB9,REL,SAMSN1,TAP1,TAPBP,TNFRSF13B	189 (13)	Plasma 1 cell
CD40		transmembrane receptor	Activated	2253	0,0272	BAX,CCND3,CD27,CD44,CDKN1B,CFLAR,FAS,IL6R,IRF1,NFKB1,PSMB9,REL,TAPBP		Native CD4 + T cell
CD40LG		cytokine	Activated	3567	3,36E-12	ARID4B,BIRC3,CCL20,CD83,CFLAR,GCH1,IRF1,KDM6B,LTB,MCL1,NAMPT,NFKB1,NFKB2,NFKBIA,PIM1,RUNX3,STAT1,TANK,TNFAIP3,TRAF3,TRAF4	130 (13)	NKT
CD40LG		cytokine	Activated	3811	2,43E-10	ARID4B,BIRC3,CCL20,CD27,CD83,CDKN1B,CFLAR,FAS,IL2RA,IRF1,KDM6B,LTB,NAMPT,NFKB1,NFKB2,NFKBIA,PIM1,STAT1,TANK,TFRC,TRAF1,TRAF3,TRAF4	165 (14)	Memory CD4+ T cell
CD40LG		cytokine	Activated	3458	2,80E-10	ADAM28,ANXA7,ARID4B,BAX,BIRC3,CCND3,CD27,CD40,CD69,CDKN1B,CFLAR,FCGR2B,GCH1,HLA-DQA1,HLA-DQA2,ICAM1,IRF1,IRF2,KDM6B,LTB,MCL1,NAMPT,NCOA3,NFKB1,NFKB2,NFKBIA,PSMB10,RUNX3,STAT1,TANK,TNF,TNFAIP3,TRAF4,ZFP36L1	311 (14)	Naive B cell
CD40LG		cytokine	Activated	2811	2,47E-05	ANXA7,ARID4B,BAX,CCND3,CD27,CD69,CDKN1B,CFLAR,FAS,IRF1,IRF2,KDM6B,LTB,MCL1,NAMPT,NFKB1,NFKBIA,PIM1,STAT1,TANK	180 (9)	Native CD4 + T cell
CD40LG		cytokine	Activated	2631	2,85E-05	BAX,BIRC3,CCND3,CDC25B,IRF1,KDM6B,LTB,MCL1,NAMPT,NFKB2,NFKBIA,PIM1,TRAF4	82 (8)	Memory B cell
CD40LG		cytokine	Activated	3074	0,00183	ANXA7,BAX,BIRC3,CD40,CDK6,CFLAR,CXCL8,FAS,ICAM1,IL6,KDM6B,MCL1,NAMPT,NFKB1,NFKB2,NFKBIA,PIM1,PSMB10,SP1,STAT1,TANK,TFRC,TNFAIP3,TNFSF13B,TRAF3,TRAF4,VCAM1,VEGFA	506 (17)	Fibroblasts
CD40LG		cytokine	Activated	2614	0,00369	ARID4B,BAX,BIRC3,CCND3,CD27,CFLAR,HLA-DQA1,LTB,MCL1,NFKBIA,PLEK,PSMB10,TANK,ZFP36L1	63 (3)	CLP-paneth cell
CD40LG		cytokine	Activated	2786	0,0165	ANXA7,CCL20,CFLAR,CXCL8,GCH1,KDM6B,MCL1,NFKBIA,STAT1,TANK,TNFAIP3,ZFP36L1		Goblet cell
Cdk		group	Activated	2443	0,00958	CDKN1B,DUSP1,GADD45A,GADD45G,PHLDA1,RGS2		Native CD4 + T cell
CDK4		group	Inhibited	-2236	4,01E-09	AHI1,C11orf58,CALU,EEF1B2,ENO1,EPHA2,ERRFI1,FAM120A,G3BP1,KRT10,RCN1,RPL10,RPL13,RPL27A,RPS6,SEC61B,TALDO1,TUBA1C,TUBB,TUFM		Goblet cell
CDK4		group	Activated	2236	0,00241	EEF1B2,RPL10,RPL27A,RPS6,TUBA1B		Monocytes DC
CDK4		group	Inhibited	-2121	0,00263	EIF5,HSPB1,ITSN2,KRT10,LASP1,NOP58,RPL13,TUFM		Memory B cell
CDK6		group	Inhibited	-2236	4,01E-09	AHI1,C11orf58,CALU,EEF1B2,ENO1,EPHA2,ERRFI1,FAM120A,G3BP1,KRT10,RCN1,RPL10,RPL13,RPL27A,RPS6,SEC61B,TALDO1,TUBA1C,TUBB,TUFM		Goblet cell
CDK6		group	Activated	2236	0,00241	EEF1B2,RPL10,RPL27A,RPS6,TUBA1B		Monocytes DC
CDK6		group	Inhibited	-2121	0,00263	EIF5,HSPB1,ITSN2,KRT10,LASP1,NOP58,RPL13,TUFM		Memory B cell
CG		complex	Activated	2714	5,32E-05	CCL20,CFB,CXCL3,HK2,HLA-E,HSD17B2,ITGA2,PFKFB3,PHLDA1,PLAUR,TM4SF1		Enterocytes
CG		complex	Activated	2171	5,96E-05	BAX,BMP2,BMP4,BMPR2,C1R,C1S,C2,CAT,CFB,CNN1,CSF1,CXCL12,CXCL3,CXCL8,CYP7B1,DMD,DUSP1,EMP1,EPSTI1,FAS,FJX1,FOXP1,HLA-F,IFNGR1,IGFBP3,IL15RA,IL7,ITGA1,ITGAV,ITGB5,ITPR1,MCAM,MRPS6,NFKB1,NFKBIB,NR1H2,NRIP1,PFKFB3,PHLDA1,PLAU,PLPP3,PMAIP1,PTGES,RECQL,RUNX1,SELENOP,SMURF2,SOD1,STEAP1,TFPI2,TM4SF1,TMEM158,TNFAIP2,VCAM1,VEGFA,XIAP	433 (16)	Fibroblasts
CG		complex	Activated	2499	0,0124	BCL2,CCL20,DUSP1,EPSTI1,FAS,FOXP1,GNA15,HLA-E,ITGA4,MAF,MRPS6,NFKB1,NFKBIB,PHLDA1,PLAUR,PMAIP1,SOD1,TNFRSF1B		Memory CD4+ T cell
Collagen type II		complex	Activated	2	0,000226	CCL20,CXCL1,CXCL2,CXCL3	54 (8)	Enterocytes
CSF1		cytokine	Activated	2157	0,00444	ACP5,BAX,HSP90B1,HSPA5,NFATC1,STAT1,TNFAIP3,TNFRSF1B,XBP1	210 (7)	Naive B cell
CSF2		cytokine	Activated	3889	3,23E-06	ACP5,ATXN1,BCL2,BCL3,CD38,CTSC,GK,HSPH1,IL2RA,ITGA4,LTB,NACA,PIM1,PPIF,SF1,SOCS3,TGFB1,TPM4,XBP1	189 (12)	Memory CD4+ T cell
CSF2		cytokine	Activated	3568	3,99E-05	BAX,CCND3,GK,HSPH1,LTB,MCL1,MMD,PIM1,PPIF,SF1,SOCS3,TGFB1,TPM4,XBP1		Memory B cell
CSF2		cytokine	Activated	2902	0,000322	BCL3,CD38,HSPH1,LTB,MCL1,NACA,PIM1,SF1,SOCS3,TGFB1,TPM4,XBP1	72 (8)	NKT
CSF2		cytokine	Activated	2962	0,00169	BAX,BCL2,BCL2L1,BCL3,CASP3,CCND2,CCND3,CD38,CD69,FCGR2B,ITGA4,LTB,MCL1,NACA,PIM1,PPIF,SF1,SLC1A5,SOCS3,TGFB1,TPM4,XBP1	195 (10)	Plasma 1 cell
CSF2		cytokine	Activated	2269	0,00295	ACP5,BAX,CCND3,CD40,CD69,CYBB,FCGR2B,HSPH1,ICAM1,ITGA4,LTB,MAT2A,MCL1,NACA,RARA,RBM3,RIPOR2,SF1,SOCS3,TGFB1,TNF,TPM4,XBP1	205 (10)	Naive B cell
CSF2		cytokine	Activated	2409	0,0104	BAX,BCL3,CCND3,CD69,GK,HSPH1,LTB,MCL1,NACA,PIM1,PPIF,RBM3,SF1,SOCS3,TPM4,XBP1		Native CD4 + T cell
CSF2		cytokine	Activated	2981	0,0111	BCL3,CCND2,CDKN1A,CTSC,CXCL8,GCLM,GK,HSPH1,IER3,MCL1,RBM3,SF1,TPM4,XBP1		Goblet cell
CSF2		cytokine	Activated	3111	0,0114	ACP5,ADAM17,BAX,BCL3,CASP3,CCND2,CD40,CTSC,CXCL8,EGR2,EGR3,HSPH1,ICAM1,IER3,IL1R1,IL6,MCL1,MYC,NACA,PIM1,PMP22,PPIF,RBM3,SF1,SOCS3,TPM4,TRIB2,XBP1,XIAP		Fibroblasts
CTLA4		transmembrane receptor	Inhibited	-2	0,00978	GZMB,ICOS,SLC7A5,STX11		NKT
CTLA4	0,667	transmembrane receptor	Inhibited	-2	0,04	CD3D,ICOS,KPNA2,STX11		Memory CD4+ T cell
E2f		group	Activated	2236	5,1E-08	CBX5,CDK1,CSDE1,EXOSC8,GMNN,HIF1A,HNRNPA1,MCM5,NASP,NUSAP1,RPA3,RPS16,RRM2,SKA2,SNRPC,TMEM126A,TMEM126B,TYMS,UBE2C,UXT		CLP-paneth cell
EBI3		cytokine	Activated	2219	1,84E-10	B2M,HLA-A,HLA-C,HLA-DPA1,HLA-DRA		Glial cell
EBI3		cytokine	Activated	2433	7,08E-10	B2M,HLA-A,HLA-C,HLA-DMA,HLA-DPA1,HLA-DRA		Enterocytes prog cell
EBI3		cytokine	Activated	2,63	3,31E-09	B2M,HLA-A,HLA-C,HLA-DMA,HLA-DMB,HLA-DPA1,HLA-DRA		LGRS5+ stem cell
EBI3		cytokine	Activated	2345	8,88E-09	B2M,HLA-A,HLA-B,HLA-C,HLA-DMA,HLA-DPA1,HLA-DRA,STAT1,TAP1		NKT
EBI3		cytokine	Activated	2345	3,54E-07	B2M,FOS,HLA-A,HLA-B,HLA-C,HLA-DPA1,HLA-DRA,STAT1,TAP1		Memory CD4+ T cell
EBI3		cytokine	Activated	2,63	1,18E-05	B2M,FOS,HLA-A,HLA-C,HLA-DMA,HLA-DPA1,HLA-DRA		Plasma 2 cell
EBI3		cytokine	Activated	2538	1,33E-05	B2M,HLA-A,HLA-B,HLA-C,HLA-DMA,HLA-DPA1,HLA-DQA1,HLA-DRA,STAT1,TAP1		Plasma 1 cell
EGF		growth factor	Activated	2402	4,05E-06	CD44,CEBPB,CEBPD,CFLAR,CXCL8,EZR,FUT3,MCL1,MUC2,PROM1,PSMB1,PSMB2,PSMB5,PSMB6,PSMB7,SLC4A7,ST3GAL4	155 (11)	Goblet cell
EGF		growth factor	Activated	3427	0,000551	CD44,CEBPB,CEBPD,CFLAR,CXCL8,DUSP1,DUSP5,ENAH,EZR,FOS,HIF1A,IL6,MCL1,MYC,PSMB2,PSMB3,PSMB4,PSMB6,PSMB7,SERPINE1,SLC4A7,SPRY4,TFPI2,TGFBR2,VEGFA	526 (20)	Fibroblasts
EGF		growth factor	Inhibited	-2373	0,00333	CD44,EGR1,EZR,FOS,PSMB1,S100A10	34 (5)	Plasma 3 cell
EGLN		group	Inhibited	-3474	0,0279	BCKDK,EIF4EBP1,FTL,HLA-B,IFI27L1,IKBIP,LDHA,MAP3K8,PDK1,PGAM1,SH2B2,SPAG4,TMEM107,TPI1,VKORC1,ZNF511		Plasma 1 cell
ERK		group	Activated	2777	6,22E-07	ACTA2,BCL2L11,CCN2,COL1A1,CXCL1,CXCL2,CXCL8,DIO2,DPYSL2,DUSP1,EIF2AK2,EPAS1,ETS1,FAS,FOS,GDF15,ICAM1,IFNAR1,IFNAR2,IL6,ITGAV,JUN,JUNB,KLF10,MAP4K4,MCL1,NDRG1,ODC1,PDK4,PMAIP1,PRDM1,SERPINE1,SLC4A7,STAT1,TGM2,THBS1,UGCG,VCAN,ZFP36	496 (19)	Fibroblasts
ERK		group	Activated	2,11	0,000683	BCL2L11,DUSP1,ETS1,ITGB2,JUN,JUNB,MCL1,ODC1,PMAIP1,STAT1,ZFP36	136 (14)	NKT
ERK		group	Activated	2449	0,0023	CXCL1,CXCL2,LCN2,MUC1,STAT1,TGM2	49 (7)	Enterocytes
ERK		group	Activated	2437	0,0124	BCL2L11,CDKN1B,DUSP1,EGR1,ETS1,FOS,ICAM1,ICAM3,ITGB2,JUN,JUNB,KLF10,MAP4K4,MCL1,MS4A1,ODC1,PMAIP1,SELL,STAT1,ZFP36		Naive B cell
ERK		group	Inhibited	-2417	0,0257	CCL4,CDKN1B,FOS,ICAM3,IFNAR2,JUN,JUNB,PRDM1,ZFP36		Plasma 2 cell
ERK		group	Activated	2	0,0378	CXCL1,GDF15,LCN2,ODC1		LGRS5+ stem cell
ERK1		group	Inhibited	-3002	2,81E-06	ASAH1,B2M,CALR,CCL3,CCL4,CD44,CDKN1B,EZR,FOS,FOSB,HLA-A,HSPA5,JUN,JUNB,PSMB6,PSMB8,PSMB9,TAPBP,TIMP1	60 (5)	Plasma 2 cell
ERK1		group	Inhibited	-2772	7,12E-05	CCL3,CD44,EGR1,EZR,FOS,FOSB,HLA-A,HSPA5,JUN,mir-24,TIMP1	37 (4)	Plasma 3 cell
ERK1		group	Inhibited	-2182	0,00129	B2M,BCL2L1,BCL2L11,CCL3,CCL4,CCL5,CDKN1B,CEBPB,CXCR4,EGR1,EZR,FOSB,HLA-A,HPGD,ID1,JUN,JUNB,JUND,mir-24,PSMB6,PSMB8,PSMB9,SKIL,TAP1,TAPBP,TIMP1	288 (12)	Plasma 1 cell
ERK1		group	Inhibited	-2093	0,00386	BIRC2,CALR,CCR7,CD44,CDKN1B,CEBPB,CXCR4,EZR,FKBP5,FOSB,HLA-A,HSPA5,JUN,JUNB,JUND,NR4A3,PSMB8,PSMB9,SKIL,TAPBP	174 (8)	Native CD4 + T cell
ERK2		group	Inhibited	-3002	2,81E-06	ASAH1,B2M,CALR,CCL3,CCL4,CD44,CDKN1B,EZR,FOS,FOSB,HLA-A,HSPA5,JUN,JUNB,PSMB6,PSMB8,PSMB9,TAPBP,TIMP1	60 (5)	Plasma 2 cell
ERK2		group	Inhibited	-2772	7,12E-05	CCL3,CD44,EGR1,EZR,FOS,FOSB,HLA-A,HSPA5,JUN,mir-24,TIMP1	37 (4)	Plasma 3 cell
ERK2		group	Inhibited	-2182	0,00129	B2M,BCL2L1,BCL2L11,CCL3,CCL4,CCL5,CDKN1B,CEBPB,CXCR4,EGR1,EZR,FOSB,HLA-A,HPGD,ID1,JUN,JUNB,JUND,mir-24,PSMB6,PSMB8,PSMB9,SKIL,TAP1,TAPBP,TIMP1	288 (12)	Plasma 1 cell
ERK2		group	Inhibited	-2093	0,00386	BIRC2,CALR,CCR7,CD44,CDKN1B,CEBPB,CXCR4,EZR,FKBP5,FOSB,HLA-A,HSPA5,JUN,JUNB,JUND,NR4A3,PSMB8,PSMB9,SKIL,TAPBP	174 (8)	Native CD4 + T cell
ESR1		ligand-dependent nuclear receptor	Activated	2979	0,0423	ARPC5L,BIRC5,CCNA2,CDK1,CDKN3,CENPM,DDIT4,DDX17,DDX21,DECR1,DR1,EIF3F,EIF5A,ENO1,ENY2,FOS,HLA-B,HLA-C,HNRNPD,ISG20,LGALS1,LTB,MAD2L1,MICOS10,PDCD4,PGLS,PTTG1,SFPQ,SMC4,SP110,UBE2I,UBE2T,UQCR10,XBP1		CLP-paneth cell
estrogen receptor		group	Inhibited	-3255	6,16E-07	AGO2,AKT3,C3,CALD1,CAV1,CAV2,CCN2,CCND2,CD44,CD59,CD68,CD99,CDH11,CDH13,COL12A1,COL13A1,COL4A1,COL4A2,COL4A5,COL5A1,COL6A1,COL6A2,CXCL1,CXCL12,CXCL8,DICER1,EGLN2,ETS1,FGFR4,FN1,FOS,HSP90AA1,HSPA1A/HSPA1B,ICAM1,IL6,JAG1,KLF10,KRT18,LOXL2,LY6E,MAP1B,MSN,MYC,NOTCH3,NRIP1,PCDH19,PDGFA,PLAU,POR,RGS2,SAT1,SERPINE1,SPARC,TGFBR2,TIMP1,TIMP3,TNC,TSC22D3,VEGFA,VIM,WNT5A,XBP1,ZEB1	337 (13)	Fibroblasts
FAS		transmembrane receptor	Inhibited	-2159	0,000481	BCL2A1,BIRC3,CFLAR,FOXO3,ICAM1,IRF1,JUND,LTB,NFKBIA,PPP1R15A,SOD2,TNFAIP3,ZFP36	206 (10)	Naive B cell
FAS		transmembrane receptor	Inhibited	-2364	0,00334	BIRC3,IRF1,LTB,NFKBIA,PPP1R15A,SOD2	35 (5)	Memory B cell
FAS		transmembrane receptor	Activated	2144	0,00634	BIRC3,CFLAR,FOXO3,NFKBIA,PPP1R15A,ZFP36		Plasma 2 cell
FGF7		growth factor	Activated	2216	0,0269	ADSS2,APRT,IRF1,IRF2,STAT1		Naive B cell
FGF8		growth factor	Inhibited	-2	0,00302	CRIP1,DDAH2,ERRFI1,SLPI		Enterocytes
FGF8		growth factor	Inhibited	-2121	0,00867	CRIP1,CYCS,DUSP23,ERRFI1,NAP1L1,RPL26,SUB1,TRIP6		Goblet cell
FSH		complex	Inhibited	-2393	5,97E-20	ACP5,ACTA2,ACTB,ACTG2,ACTN1,ACTR2,AMOTL2,AQP3,ARHGAP1,ARHGAP35,ARL6IP5,ARPC4,ATP2A2,ATP2B1,ATP5IF1,BAG1,BECN1,BMPR2,CAPZA1,CASP4,CFLAR,CH25H,COL15A1,COL18A1,CREM,CSNK1A1,CTNND1,DAB2,DUSP1,DUSP14,DUSP3,DYRK3,ELL2,ENC1,EZR,FDX1,FILIP1L,GBP1,GEM,GNAS,GNB1,GPRC5A,GRK5,IGFBP3,IL6,ILK,ISG20,ITGB5,ITPR1,JMJD6,KLF10,KRT18,LDLR,LRRC32,MAP1LC3B,MAP2K1,MAP2K3,MAP3K5,MAP3K7,MAP4K4,MAPRE2,MBD2,MEF2D,MT1X,MT2A…		Fibroblasts
GPER1		G-protein coupled receptor	Activated	2673	9,97E-11	BHLHE40,DDIT4,DUSP1,DUSP4,FOSB,IER2,JUN,MT1F,MT1X,MT2A,NFKBIA,PPP1R15A,TNFAIP3,ZFP36		NKT
GPER1		G-protein coupled receptor	Activated	2714	1,09E-09	ATF3,DUSP1,DUSP4,FOSB,IER2,JUN,MT1F,MT1X,MT2A,NFKBIA,NR4A2		CD8+T cell
GPER1		G-protein coupled receptor	Inhibited	-2909	8,63E-09	ATF3,EGR1,FOS,FOSB,IER2,JUN,MT1G,TNF,ZFP36	48 (6)	Monocytes DC
GPER1		G-protein coupled receptor	Activated	2842	6,5E-07	ASAH1,DDIT3,DDIT4,DUSP1,DUSP4,EGR1,FOS,FOSB,IER2,JUN,MT2A,NFKBIA,NR4A2,PPP1R15A,RGS16,TNF,TNFAIP3,ZFP36	151 (7)	Naive B cell
GPER1		G-protein coupled receptor	Activated	2681	8,26E-07	ATF3,BHLHE40,CCN1,CCN2,CEBPD,DDIT4,DUSP1,DUSP5,ERRFI1,FOS,IER2,ITPRIP,JUN,MT1G,MT1X,MT2A,NFKBIA,NR4A2,PPP1R15A,RGS16,TNFAIP3,ZFP36		Fibroblasts
GPER1		G-protein coupled receptor	Inhibited	-2	7,64E-05	MT1F,MT1G,MT1X,MT2A		Enterocytes prog cell
GPER1		G-protein coupled receptor	Activated	2309	9,57E-05	DUSP1,DUSP4,FOSB,IER2,JUN,MT1F,MT1X,MT2A,NFKBIA,NR4A2,PPP1R15A,ZFP36		Native CD4 + T cell
GPER1		G-protein coupled receptor	Activated	2	0,000301	ATF3,CEBPD,JUN,PPP1R15A		Endothelial cell
GPER1		G-protein coupled receptor	Inhibited	-2,12	0,000381	ASAH1,FOS,FOSB,JUN,MT1G,NFKBIA,PPP1R15A,ZFP36	38 (3)	Plasma 2 cell
GPER1		G-protein coupled receptor	Activated	2,53	0,000412	CEBPD,DUSP4,ERRFI1,FOSB,MT1X,NFKBIA,PPP1R15A,PTGER4,RND1,TNFAIP3	83 (3)	Goblet cell
GPER1		G-protein coupled receptor	Activated	2236	0,0205	DUSP1,IER2,JUN,NFKBIA,PPP1R15A		Memory B cell
Hdac		group	Activated	2378	0,00014	ATF3,EGR1,FOS,GADD45B,JUN,RGS10	30 (4)	Monocytes DC
Ifn gamma		complex	Activated	2592	0,000708	FAS,GBP1,HLA-DRA,ICAM1,IL18BP,NR3C1,NR4A3,PMAIP1,SOCS3,XAF1	338 (10)	Fibroblasts
IFNA1		group	Activated	2895	1,90E-09	ADAM19,ADAR,ANKRD10,BST2,CHMP5,EPSTI1,FOS,GBP5,GNA15,HSPA1A/HSPA1B,IFI6,IFITM2,IGLL1/IGLL5,IRF1,IRF7,ISG20,NABP1,NFKBIA,NT5C3A,PARP14,PHF11,PLSCR1,RABGAP1L,RBCK1,RNF213,RPL23A,SAT1,SERPINB9,SHFL,SLC2A3,STAT1,STAT4,TAP1,TGFB1,TYMP,UBE2L6	108 (7)	Memory CD4+ T cell
IFNA2		cytokine	Activated	4655	4,04E-07	BAX,BST2,GOT1,HIF1A,HMGCS1,HSH2D,IFI16,IFI35,IFITM1,IRF1,IRF7,IRF9,ISG15,ISG20,LY6E,MT-ATP6,MT-CO2,PLSCR1,PMAIP1,RB1,SHFL,SOCS1,SOCS3,SP100,SP110,STAT1,UBE2L6,ZC3HAV1	235 (10)	Naive B cell
IFNA2		cytokine	Activated	3,91	5,75E-07	BST2,FAS,GBP2,IFI16,IFI6,IFNAR2,IRF1,IRF7,ISG20,LY6E,MT-ATP6,MT-CO2,PLSCR1,PMAIP1,SHFL,SOCS3,STAT1,UBE2L6	136 (12)	Memory CD4+ T cell
IFNA2		cytokine	Activated	2795	2,73E-06	ADAM17,APOL6,BAX,BST2,CYB5A,EIF2AK2,FAS,GBP1,HIF1A,IFI27,IFI6,IFIT3,IFNAR2,IL6,ISG15,ISG20,LGALS3BP,LY6E,PLSCR1,PMAIP1,PML,RB1,SHFL,SOCS1,SOCS3,SP100,SP110,STAT1,TNFRSF10B,TNFRSF1A,TNFSF10,UBE2L6,XAF1,ZC3HAV1	567 (18)	Fibroblasts
IFNA2		cytokine	Activated	2,6	2,17E-05	CD274,GBP1,HIF1A,IFIT3,IFITM1,IFITM3,STAT1,XAF1	40 (8)	Enterocytes
IFNA2		cytokine	Activated	3381	0,000043	GBP1,GBP2,IRF1,IRF7,ISG20,LY6E,MT-ATP6,MT-CO2,PLSCR1,PMAIP1,SOCS3,STAT1	93 (11)	NKT
IFNA2		cytokine	Activated	3712	7,93E-05	APOL6,BAX,CXCR3,HSH2D,IFI16,IFI35,IFITM3,IFNAR2,IRF1,IRF7,IRF9,ISG20,LY6E,MDM2,MT-ATP6,MT-CO2,SHFL,SOCS1,SOCS3,STAT1,TREX1,UBE2L6	83 (4)	Plasma 1 cell
IFNA2		cytokine	Activated	2939	9,29E-05	IRF1,IRF7,LY6E,MT-ATP6,MT-CO2,PMAIP1,SOCS1,SOCS3,UBE2L6	28 (4)	CD8+T cell
IFNA2		cytokine	Activated	3883	0,000145	BAX,FAS,GBP2,HIF1A,IFI16,IFITM1,IFNAR2,IRF1,IRF7,IRF9,MT-ATP6,MT-CO2,PMAIP1,SHFL,SOCS1,SOCS3,STAT1,ZC3HAV1	75 (4)	Native CD4 + T cell
IFNA2		cytokine	Activated	2594	0,0417	BAX,HIF1A,IRF1,IRF7,LY6E,SOCS1,SOCS3		Memory B cell
IFNAR2		transmembrane receptor	Activated	2449	0,00824	ISG15,PSMB10,PSMB8,PSMB9,PSME2,UBE2L6		Naive B cell
IFNG		cytokine	Activated	3267	8,62E-12	CCL2,HLA-A,HLA-C,HLA-DQB1,HLA-DRA,IFI6,IL32,IRF1,JUNB,TNFSF13B,TYMP	11 (3)	Glial cell
IFNG		cytokine	Activated	3633	2,90E-10	APOL1,ARFGAP3,CASP1,CD274,CEACAM1,CXCL1,CXCL2,DUOX2,DUOXA2,GBP1,HLA-B,HLA-DRA,IFIT3,IFITM1,MUC1,NOS2,PIGR,PLA2G2A,SOD2,STAT1,TCIRG1,TYMP,XAF1	64 (12)	Enterocytes
IFNG		cytokine	Activated	4023	1,46E-08	ADAM17,AGT,APOL1,APOL6,ARFGAP3,ATF3,BAX,BBC3,BCL2L11,BCL3,BECN1,BST2,C3,CASP3,CAT,CD40,CDK4,CGAS,CP,CTNNB1,CTSS,CXCL1,CXCL2,CXCL8,CYLD,DPP4,DRG1,EIF2AK2,ELAVL1,FAS,GBP1,GSDMD,HLA-A,HLA-C,HLA-DRA,HSPA1A/HSPA1B,HSPG2,ICAM1,IFI27,IFI6,IFIT3,IGFBP4,IL18BP,IL32,IL6,IL7,IRS1,ISG15,ISG20,ITGAV,JUNB,KLF4,KLF6,LGALS3BP,LPL,MARCKSL1,MMP11,MYC,NF1,NFKBIA,PELI1,PIM1,PLSCR1,PMAIP1,PML,POLR2F,PRDX2,PSMB8,PSMB9…	483 (16)	Fibroblasts
IFNG		cytokine	Activated	3694	2,88E-06	BCL2,BCL2L11,BCL3,BST2,CCL5,CD38,CXCR4,CYLD,ELAVL1,FAS,GBP2,HLA-A,HLA-B,HLA-C,HLA-DRA,HSPA1A/HSPA1B,IFI6,IFITM2,IRF1,IRF7,ISG20,JAK3,JUNB,MARCKSL1,NFKBIA,PELI1,PIM1,PLSCR1,PMAIP1,RPL23A,SERPINB9,SOCS3,ST13,STAT1,TAP1,TCIRG1,TNFRSF1B,TYMP,VIM,ZEB2	169 (13)	Memory CD4+ T cell
IFNG		cytokine	Activated	3409	3,61E-06	BCL2L11,BCL3,CCL5,CD38,CYLD,GBP1,GBP2,GCH1,HLA-A,HLA-B,HLA-C,HLA-DRA,HSPA1A/HSPA1B,IL32,IRF1,IRF7,ISG20,JUNB,KLF6,MARCKSL1,NFKBIA,PIM1,PLAAT3,PLSCR1,PMAIP1,SOCS3,STAT1,TAP1,TNFRSF1B,TYMP	129 (12)	NKT
IFNG		complex	Activated	2207	4,34E-06	GBP1,HLA-DRA,NOS2,PCK1,XAF1	19 (3)	Enterocytes
IFNG		cytokine	Activated	2499	8,17E-06	CXCL1,DUOX2,DUOXA2,HLA-A,HLA-C,HLA-DQB1,HLA-DRA,IFI27,KLF6,LGALS3BP,MARCKSL1,PLA2G2A,PSMB9,SOD2,TXNIP,TYMP	40 (8)	LGRS5+ stem cell
IFNG		cytokine	Activated	4071	2,11E-05	ADA2,AIM2,APOL6,ARFGAP3,BAK1,BAX,BCL2,BCL2L1,BCL2L11,BCL3,CASP3,CCL3,CCL4,CCL5,CD38,CGAS,CHAC1,CXCL1,CXCR4,ELAVL1,GSDMD,HLA-A,HLA-B,HLA-C,HLA-DQA1,HLA-DQB1,HLA-DRA,HSPA1A/HSPA1B,IFI35,IL23A,IL32,INSR,IRF1,IRF7,IRF9,ISG20,JUNB,KLF4,KLF6,MARCKSL1,MLKL,NFKBIA,PELI1,PIGR,PIM1,PLAAT3,PRDX2,PSMB8,PSMB9,RPL23A,SDC1,SMARCB1,SOCS1,SOCS3,SOD2,SPI1,STAT1,TAP1,TCIRG1,THEMIS2,TYMP,VIM	209 (13)	Plasma 1 cell
IFNG		cytokine	Activated	2701	6,06E-05	ATF3,HLA-A,HLA-B,HLA-C,HLA-DQB1,HSPA1A/HSPA1B,IDO1,IFI6,IRF1,JUNB,SOCS3	15 (3)	Endothelial cell
IFNG		cytokine	Activated	4481	8,03E-05	BAX,BCL2A1,BCL2L11,BST2,CAT,CD40,CTNNB1,CTSS,CXCR4,CYBB,CYLD,ELAVL1,GCH1,GGA1,GNA13,GSDMD,HLA-A,HLA-B,HLA-C,HLA-DQA1,HLA-DQB1,HLA-DRA,HSPA1A/HSPA1B,ICAM1,ICOSLG/LOC102723996,IFI30,IFI35,IFITM1,IFITM2,IRF1,IRF2,IRF7,IRF8,IRF9,ISG15,ISG20,JUNB,KLF6,LGALS9,MARCKSL1,NFKBIA,PLAAT4,PLSCR1,PMAIP1,POLR2F,PRDX2,PSMB8,PSMB9,SERPINB9,SMARCB1,SOCS1,SOCS3,SOD2,SP100,SP110,SPI1,ST13,STAT1,TAP1,TCIRG1,TNF,TNFRS…	284 (11)	Naive B cell
IFNG		cytokine	Activated	3171	0,000206	ARFGAP3,BAK1,BCL3,CASP1,CDKN1A,CTNNB1,CXCL1,CXCL2,CXCL8,DUOX2,DUOXA2,ELAVL1,GCH1,GSDMD,HLA-B,HLA-C,HLA-DQB1,HLA-DRA,HSPA1A/HSPA1B,IFI6,IFITM2,IL32,ITGAV,JUNB,KLF6,NFE2L3,NFKBIA,NMI,PIGR,PLAAT4,PRDX2,PROM1,PSMB9,RPL23A,SOD2,ST13,STAT1,TAP1,TNFRSF12A,TXNIP,TYMP	233 (14)	Goblet cell
IFNG		cytokine	Activated	2636	0,000475	CASP1,HLA-A,HLA-C,HLA-DRA,IFI27,IFITM1,PLA2G2A,PSMB9	17 (4)	Enterocytes prog cell
IFNG		cytokine	Activated	3,66	0,0048	BAX,BCL2L11,ELAVL1,HLA-A,HLA-B,ICOSLG/LOC102723996,IRF1,IRF7,IRF8,JUNB,MARCKSL1,NFKBIA,PIM1,SERPINB9,SMARCB1,SOCS1,SOCS3,SOD2,SPI1,SREBF2,TAP1,TCIRG1,TYMP	81 (7)	Memory B cell
IFNG		cytokine	Activated	2789	0,00694	ATF3,CCL4,HLA-B,HLA-C,HLA-DRA,HSPA1A/HSPA1B,IRF1,IRF7,JUNB,MARCKSL1,NFKBIA,PMAIP1,SOCS1,SOCS3,TYMP	72 (10)	CD8+T cell
IFNG		cytokine	Activated	3,94	0,0255	BAX,BCL3,CXCR4,CYLD,ELAVL1,FAS,GBP2,HLA-A,HLA-B,HLA-C,HLA-DRA,HSPA1A/HSPA1B,IFITM1,IFITM2,IRF1,IRF2,IRF7,IRF9,JUNB,KLF6,MARCKSL1,NFKBIA,PIM1,PLAAT4,PMAIP1,POLR2F,PRDX2,PSMB8,PSMB9,RPL23A,SERPINB9,SMARCB1,SOCS1,SOCS3,ST13,STAT1,TNFRSF1B,TYMP		Native CD4 + T cell
IFNL1		cytokine	Activated	2177	0,000029	HLA-C,IFI27,IFITM1,IFITM3,PSMB9	6 (3)	Enterocytes prog cell
IFNL1		cytokine	Activated	2613	5,87E-05	APOL6,ATF3,BST2,CXCL8,EIF2AK2,GBP1,HLA-C,IFI27,IFI6,IFIT3,IL6,ISG15,ISG20,LGALS3BP,PLSCR1,PML,PSMB9,SHFL,SP100,SP110,STAT1,STAT2,TRIM22,UBE2L6,XAF1,ZC3HAV1	252 (8)	Fibroblasts
IFNL1		cytokine	Activated	3515	7,29E-05	BST2,HLA-B,HLA-C,IFI35,IFITM1,IFITM2,IRF9,ISG15,ISG20,PHF11,PLAAT4,PLSCR1,PSMB9,SHFL,SP100,SP110,STAT1,TRIM22,UBE2L6,ZC3HAV1	39 (2)	Naive B cell
IFNL1		cytokine	Activated	2408	0,000212	BST2,GBP5,HLA-B,HLA-C,IFI6,IFITM2,ISG20,PHF11,PLSCR1,SHFL,STAT1,UBE2L6	23 (2)	Memory CD4+ T cell
IFNL1		cytokine	Activated	3207	0,0106	APOL6,CHAC1,GBP5,HLA-B,HLA-C,IFI35,IFITM3,IRF9,ISG20,MLKL,PSMB9,SHFL,STAT1,UBE2L6		Plasma 1 cell
IgG		complex	Inhibited	-3341	9,79E-08	ADM,ATP1B3,ATP6V0D1,B2M,CCND2,CEBPB,CEBPD,CSNK2B,CTSC,DEGS1,DUSP1,DUSP14,EMP1,ETS2,EZR,FABP5,GNAS,GPRC5A,GPX1,GUK1,HDGF,HSPB1,IER2,IL6,INHBA,ISG15,JUND,KRT10,KRT18,LDLR,LGALS1,LGALS3,MAFB,MYC,PEA15,PHLDA2,PIM1,PLS3,PPIF,PPP1R15A,RND3,SERPINF1,SLC2A3,STK24,TAPBP,THBS1,TNFAIP3,TOB1,UGCG,VEGFA,ZFP36	549 (17)	Fibroblasts
IgG		complex	Inhibited	-2889	2,75E-07	ATP1B3,B2M,CALR,CCL5,CEBPB,CTSC,DUSP1,FABP5,GPX1,GUK1,HLA-E,HSPB1,IER2,KRT10,LGALS1,LGALS3,MAF,PIM1,PLAUR,PPIF,PPP1R15A,SLC2A3,TAPBP,ZFP36	143 (10)	Memory CD4+ T cell
IgG		complex	Inhibited	-3166	3,04E-07	ATP1B3,B2M,CCL5,CEBPB,DUSP1,FABP5,GUK1,HLA-E,HSPB1,IER2,JUND,KRT10,LGALS1,MAF,PIM1,PPP1R15A,TAPBP,TNFAIP3,ZFP36	55 (4)	NKT
IgG		complex	Inhibited	-2635	3,68E-07	ATP1B1,ATP1B3,CALR,CCND2,CDKN1A,CEBPB,CEBPD,CSNK2B,CTSC,DSP,ETS2,EZR,GPRC5A,GPX1,GUK1,HDGF,HSPA5,IFITM3,KRT10,LDLR,LGALS3,PHLDA2,PPP1R15A,SPINT1,TAPBP,TNFAIP3,TRIM16	216 (13)	Goblet cell
IgG		complex	Inhibited	-3101	5,47E-05	ASAH1,ATP1B3,ATP6V0D1,B2M,CSNK2B,DDIT3,DEGS1,DUSP1,FCGR2B,GNAS,GPX1,GUK1,HLA-E,HSPA5,HSPB1,IER2,IFITM1,IL16,INPP5D,ISG15,JUND,KRT10,LY9,PPP1R15A,SLC2A3,TAPBP,TNF,TNFAIP3,TNFRSF13B,TNFRSF13C,TOB1,TUBB2A,ZFP36	102 (4)	Naive B cell
IgG		complex	Inhibited	-3,8	9,05E-05	ATP1B3,ATP6V0D1,CALR,CEBPB,DEGS1,DUSP1,EZR,FABP5,GNAS,GPX1,GUK1,HLA-E,HSPA5,HSPB1,IER2,IFITM1,JUND,KRT10,MAF,PIM1,PPIF,PPP1R15A,SLC2A3,TAPBP,ZFP36	32 (2)	Native CD4 + T cell
IgG		complex	Inhibited	-2,96	0,000105	ATP1B3,ATP6V0D1,B2M,CCL3,CCL4,CCL5,CCND2,CD9,CEBPB,CLDN4,DUSP1,EZR,FCGR2B,GPX1,GUK1,HDGF,HLA-E,IER2,IFITM3,JUND,KRT10,LGALS3,PIM1,PPIF,PPP1R15A,PTPN6,SLC2A3,TAPBP,TNFRSF13B,TNFRSF17	161 (7)	Plasma 1 cell
IgG		complex	Inhibited	-3053	0,00189	ATP1B3,ATP6V0D1,B2M,DUSP1,GPX1,GUK1,HSPB1,IER2,KRT10,PIM1,PPIF,PPP1R15A,TNFRSF13C		Memory B cell
IL15		cytokine	Activated	2027	1,59E-07	ALDOA,CCL3,CCL4,CCND2,CD38,CDKN1B,ENO1,GAPDH,IL2RG,JUN,LDHA,PDIA3,PDK1,PGK1,PSMB8,PSMB9,RBX1,TPI1,ZFP36	72 (6)	Plasma 2 cell
IL15		cytokine	Activated	4082	1,82E-05	ALDOA,EIF4E,ENO1,GAPDH,GPI,LDHA,PDIA3,PFKL,PGK1,PKM,PSMB10,PSMB8,PSMB9,RBX1,RPIA,RPS6,TALDO1,TKT,TPI1,TYROBP,ZFP36		CLP-paneth cell
IL15		cytokine	Activated	2216	0,000287	ENO1,LDHA,PDIA3,PKM,PSMB9		Enterocytes prog cell
IL15		cytokine	Activated	2216	0,0126	ENO1,LDHA,PDIA3,PSMB9,TKT		LGRS5+ stem cell
IL15		cytokine	Activated	2396	0,0137	CD38,ETS1,HAVCR2,JUN,LDHA,NFKB1,PDIA3,RPS6,ZFP36		NKT
IL17A		cytokine	Activated	3074	2,61E-08	CCL20,CD274,CXCL1,CXCL2,CXCL3,DEFB4A/DEFB4B,DUOX2,LCN2,NOS2,TIMP1	56 (9)	Enterocytes
IL17A		cytokine	Activated	2344	0,000226	CCL20,CXCL1,CXCL3,DUOX2,LCN2,S100A9	34 (7)	LGRS5+ stem cell
IL17A		cytokine	Activated	2,95	0,00141	ACTA2,CCN2,CD40,CD68,COL1A1,CXCL1,CXCL2,CXCL3,CXCL6,CXCL8,GADD45A,HEXB,ICAM1,IL32,IL6,LPL,NFKBIZ,NRP1,SOCS1,SOCS3,TGFBR2,TIMP1,VCAM1	563 (17)	Fibroblasts
IL17A		cytokine	Activated	2,64	0,0148	CCL20,CXCL1,CXCL2,CXCL3,CXCL8,DUOX2,HEXB,IL32,LCN2,TIMP1		Goblet cell
IL1A		cytokine	Activated	3218	7,10E-12	BIRC3,CCL20,CD274,CXCL1,CXCL2,CXCL3,DEFB4A/DEFB4B,LCN2,MT2A,NOS2,PDZK1IP1,PI3,SAA1,SOD2	35 (5)	Enterocytes
IL1A		cytokine	Activated	2,57	1,14E-07	CCL20,CXCL1,CXCL3,FOSB,IER3,LCN2,PI3,S100A9,SAA1,SOD2	21 (4)	LGRS5+ stem cell
IL1A		cytokine	Activated	2066	1,97E-07	BIRC2,BIRC3,CCL20,CCL5,FOSB,GCH1,IL32,IRF1,JUN,JUNB,MT2A,NFKBIA,NFKBIZ,TGFB1,TNFAIP3	98 (10)	NKT
IL1A		cytokine	Activated	2,16	3,46E-07	ALDH1A1,CCL2,IL32,IRF1,JUNB		Glial cell
IL1A		cytokine	Activated	2577	1,02E-06	CCL20,CD44,CXCL3,JUN,JUNB,LCN2,PI3	15 (7)	Goblet prog cell
IL1A		cytokine	Activated	3149	2,36E-06	CCL20,CD44,CDKN1A,CXCL1,CXCL2,CXCL3,CXCL8,FOSB,GCH1,IER3,IL32,JUNB,LCN2,NFKBIA,PDZK1IP1,PI3,SAA1,SOD2,TNFAIP3	232 (13)	Goblet cell
IL1A		cytokine	Activated	2186	0,000453	ATF3,IER3,IRF1,JUN,JUNB	17 (4)	Endothelial cell
IL1A		cytokine	Activated	4118	0,000598	ATF3,BIRC3,CD44,CSF1,CXCL1,CXCL2,CXCL3,CXCL8,FOS,ICAM1,IER3,IL32,IL6,JUN,JUNB,MCAM,MT2A,NFKBIA,NFKBIZ,PDGFA,PLAU,PTGES,RELA,SERPINE1,SOD2,TNFAIP3,TNFSF11,ZC3H12A	523 (19)	Fibroblasts
IL1A		cytokine	Activated	2508	0,00933	BIRC2,BIRC3,CD44,CLEC2D,FOS,FOSB,GCH1,ICAM1,IRF1,JUN,JUNB,MT2A,NFKBIA,NFKBIZ,SOD2,TGFB1,TNF,TNFAIP3	324 (14)	Naive B cell
IL1A		cytokine	Activated	2596	0,0377	BIRC3,IRF1,JUN,JUNB,NFKBIA,SOD2,TGFB1		Memory B cell
IL1B		cytokine	Activated	2637	3,2E-08	CCL20,CDKN2B-AS1,CXCL1,CXCL2,CXCL3,DBI,FABP5,HLA-DRA,LDLR,MT2A,MUC1,MUC4,NOS2,PLA2G2A,SAA1,SOD2,TCIM	44 (9)	Enterocytes
IL1B		cytokine	Activated	2389	2,91E-06	CCL20,CDKN2B-AS1,CEBPB,CXCL3,HLA-DRA,MIF,MUC4,NEAT1,PLA2G2A,TCIM		Goblet prog cell
IL1B		cytokine	Activated	2278	0,00369	CCL20,CDKN2B-AS1,CXCL1,CXCL3,HLA-DRA,MIF,PLA2G2A,SAA1,SOD2	24 (6)	LGRS5+ stem cell
IL1B		cytokine	Activated	3988	0,00424	AKR1B1,APOE,C3,CAT,CD40,CEBPB,CHI3L1,COL1A1,CTSS,CXCL1,CXCL2,CXCL3,CXCL6,CXCL8,DBI,DNMT1,DPP4,DUSP1,ELAVL1,F3,FABP5,FAS,HEXA,HEXB,HLA-DRA,ICAM1,IL32,IL6,LDLR,MCL1,MIF,MMP11,MT2A,NEAT1,NFAT5,NFKB1,NFKBIA,NFKBIB,NFKBIZ,NR4A1,NR4A2,NR4A3,NRP1,PTGDS,PTGES,REL,SEMA3A,SERPINE1,SERPINH1,SOCS3,SOD2,SRGN,STMN2,THBS1,TNFAIP3,TOB1,UBD,UGCG,VCAM1,VEGFA	478 (16)	Fibroblasts
IL1B		cytokine	Activated	3047	0,0189	CCL20,CDKN2B-AS1,CEBPB,CXCL1,CXCL2,CXCL3,CXCL8,ELAVL1,F3,HEXB,HLA-DRA,IL18,IL32,LDLR,MCL1,MIF,MUC2,NFKBIA,NMI,NR4A1,SAA1,SCNN1A,SOD2,TCIM,TNFAIP3		Goblet cell
IL1RN		cytokine	Inhibited	-2906	8,98E-06	ACTA2,ATF3,CD44,CTSS,CXCL8,CYLD,GBP1,GSDMD,ICAM1,IFI27,IFI6,IFIT3,IL18BP,IL32,IL6,ISG20,KLF6,PELI1,PMAIP1,PML,RARRES1,RIPK2,SERPINE1,SP100,STAT2,TCF7L2,TNFSF10,TRIM22,UBD	365 (14)	Fibroblasts
IL1RN		cytokine	Inhibited	-2236	0,000217	ATF3,GJA1,HLA-DQB1,IFI6,IRF1		Endothelial cell
IL1RN		cytokine	Inhibited	-2132	0,000857	CCL20,CYLD,GBP1,IL32,IRF1,IRF7,ISG20,KLF6,PMAIP1	95 (11)	NKT
IL1RN		cytokine	Inhibited	-2	0,0132	CCL20,HLA-DQB1,IFI27,KLF6		LGRS5+ stem cell
IL1RN		cytokine	Inhibited	-2828	0,0378	CCL20,CYLD,IFI6,IRF1,IRF7,ISG20,PELI1,PMAIP1		Memory CD4+ T cell
IL2		cytokine	Activated	2232	7,46E-12	ATM,BAG1,BCL2,BIRC3,CCNG2,CD59,CDKN1B,DUSP2,DUSP4,ETS1,FAS,FOXP3,GADD45B,GADD45G,HCST,HSPA1A/HSPA1B,HSPD1,ICOS,IL2RA,IL2RB,ISG20,KLRB1,PDCD1,PDE3B,PHLDA1,PIM1,PRDM1,PTPRC,RGCC,SERPINB9,SLC2A3,STAT3,STIP1,STK17B,TGFB1,TNFRSF18,TNFRSF1B,TNFRSF4,UGP2	208 (12)	Memory CD4+ T cell
IL21		cytokine	Activated	2,75	0,000836	BCL2L11,CCL5,CD38,GZMB,PRF1,PTPRC,SOCS3,XBP1		NKT
IL21		cytokine	Activated	2741	0,0114	BCL2L11,CCL5,CD38,IL2RA,PRDM1,PTPRC,SOCS3,XBP1		Memory CD4+ T cell
IL22		cytokine	Activated	2183	1,79E-06	MUC1,MUC4,MUC5B,NOS2,SAA1		Enterocytes
IL27		cytokine	Activated	2621	8,22E-12	B2M,CCL2,HLA-A,HLA-C,HLA-DPA1,HLA-DRA,IRF1		Glial cell
IL27		cytokine	Activated	2163	1,10E-09	B2M,CCL20,CCL5,GZMB,HLA-A,HLA-B,HLA-C,HLA-DMA,HLA-DPA1,HLA-DRA,HPGD,IRF1,SOCS3,STAT1,TAP1	93 (11)	NKT
IL27		cytokine	Activated	2433	2,57E-08	B2M,CCL20,HLA-A,HLA-C,HLA-DMA,HLA-DPA1,HLA-DRA		Enterocytes prog cell
IL27		cytokine	Activated	2,63	7,41E-07	B2M,CCL20,HLA-A,HLA-C,HLA-DMA,HLA-DMB,HLA-DPA1,HLA-DRA	22 (4)	LGRS5+ stem cell
IL27		cytokine	Activated	2382	1,08E-05	B2M,CCL20,CCL5,FOS,HLA-A,HLA-B,HLA-C,HLA-DPA1,HLA-DRA,IRF1,SOCS3,STAT1,TAP1	179 (15)	Memory CD4+ T cell
IL27		cytokine	Activated	2158	0,0155	CCL20,CXCL8,HLA-B,HLA-C,HLA-DMA,HLA-DPA1,HLA-DRA,STAT1,TAP1		Goblet cell
IL5		cytokine	Activated	2897	4,26E-06	ACP5,ATXN1,CTSC,GK,HSPH1,IL2RA,LTB,NACA,PIM1,PPIF,TPM4,XBP1		Memory CD4+ T cell
IL5		cytokine	Activated	2,97	4,65E-05	CCND3,GK,HSPH1,LTB,MMD,PIM1,PPIF,TPM4,XBP1		Memory B cell
IL5		cytokine	Activated	2828	0,0111	CTSC,GCLM,GK,HSPH1,IER3,RBM3,TPM4,XBP1		Goblet cell
IL5		cytokine	Activated	2157	0,0141	CCND3,CDC123,HSPH1,LTB,NACA,RBM3,TPM4,XBP1		CLP-paneth cell
IL6	0,733	cytokine	Activated	2326	0,000327	ACTA2,AGT,BAX,BBC3,BCL3,C3,CD82,CEBPD,CLU,DCN,ETS2,FOS,IL6,IL6ST,ITGB5,JUNB,LDLR,LY96,MAP2K1,MCL1,MYC,NFKB1,NFKBIA,PDGFA,PHB,PLAU,RASSF1,RB1,SOCS3,STAT3,TGFBR2,TGM2,THBS1,TIMP1,TNFRSF10B,TNFSF11,TRAF3,VCAM1,VEGFA,XIAP	540 (16)	Fibroblasts
IL6		cytokine	Activated	2774	0,000406	HSPA5,LDLR,NOS2,PLA2G2A,SAA1,STAT3,TGM2,TIMP1	14 (2)	Enterocytes
IL6		cytokine	Activated	2,39	0,00205	BCL3,CD82,GZMB,JUNB,MCL1,NFKB1,NFKBIA,SOCS3,STAT3,TGFB1,TNFRSF25,TRAF3	120 (10)	NKT
INHBA	0,256	growth factor	Activated	3588	0,00279	ACTA2,ACTN1,ARIH2,BAX,CCND2,CHMP4B,COX6A1,CPNE8,ETS2,GRSF1,ILF3,JUNB,KCMF1,KLF13,KRAS,MAFB,MCL1,NR4A2,PLOD2,POGZ,PRDM1,PRPF38B,RGS16,SMARCD1,SOCS1,SP1,TAGLN,VEGFA,ZBTB10	188 (3)	Fibroblasts
Interferon alpha		group	Activated	3425	1,03E-09	ADAM19,ADAR,ANKRD10,BST2,BTG2,CCND3,CHMP5,DDIT4,DRAP1,DYNLT1,EIF1,EPSTI1,FOS,GLS,HSPA1A/HSPA1B,IFI35,IFITM1,IFITM2,IGLL1/IGLL5,IRF1,IRF7,IRF8,IRF9,ISG15,ISG20,LGALS9,MCL1,MYLIP,NABP1,NFKBIA,NT5C3A,PARP14,PHF11,PLAAT4,PLSCR1,PPM1K,PSMB9,RABGAP1L,RB1,RBCK1,RBX1,RNF213,SAT1,SERPINB1,SERPINB9,SGSM3,SHFL,SLC2A3,SP100,SP110,STAP1,STAT1,TAP1,TGFB1,TNF,TRIM22,TYMP,UBE2L6,UNC93B1	231 (11)	Naive B cell
Interferon alpha		group	Activated	3694	4,94E-07	ADAM19,ADAR,ANKRD10,APOL1,APOL2,APOL3,AQP3,ATF3,BST2,CASP3,CGAS,CH25H,CHMP5,DDIT4,DRAP1,EIF1,EIF2AK2,EPSTI1,FOS,FOSL2,GBP1,GLS,HELZ2,HLA-F,HSPA1A/HSPA1B,IFI27,IFI6,IFIT3,IFNAR1,IGFBP4,IGLL1/IGLL5,ISG15,ISG20,ITPR1,LAP3,MCL1,MYLIP,NFIL3,NFKBIA,PARP14,PARP9,PLSCR1,PML,PSMB9,PTGES,RB1,RBCK1,RNF213,RPL23A,SAT1,SF3A1,SGSM3,SHFL,SLC2A3,SLFN5,SP100,SP110,SPRY1,SPRY4,STAT1,STAT2,TAP1,TNFSF10,TNFSF13B,TRI…	123 (4)	Fibroblasts
Interferon alpha		group	Activated	2292	1,06E-06	ADA2,ADAM19,ADAR,AIM2,APOL2,AQP3,BAK1,BTG2,CASP3,CCND3,CGAS,DRAP1,EPSTI1,GBP5,GLS,HSPA1A/HSPA1B,IFI35,IFNAR1,IGLL1/IGLL5,IRF1,IRF7,IRF9,ISG20,LAP3,MCL1,MRPL17,NFKBIA,NKG7,NT5C3A,PARP10,PARP14,PSMB9,RBX1,RNF213,RPL23A,SAMD9L,SAT1,SERPINB1,SGSM3,SHFL,SLC1A5,SLC2A3,STAT1,STAT4,TAP1,TGFB1,TYMP,UBE2L6	117 (5)	Plasma 1 cell
Interferon alpha		group	Activated	3367	2,95E-05	ADAM19,DDIT4,EPSTI1,GBP1,GBP5,GZMB,GZMH,HSPA1A/HSPA1B,IGLL1/IGLL5,IRF1,IRF7,ISG20,MCL1,NFKBIA,NKG7,PLSCR1,RNF213,STAT1,TAP1,TGFB1,TYMP	102 (11)	NKT
ITGB1		transmembrane receptor	Inhibited	-2138	0,0122	CDKN1B,EIF4EBP1,FOXO3,JUN,JUNB,RING1,TGFB1,VIM		Plasma 1 cell
ITGB2	0,209	transmembrane receptor	Inhibited	-2213	0,000925	CCL3,CCL4,CD69,ITGA4,RAC1		Plasma 1 cell
JAG2		growth factor	Inhibited	-2219	0,0433	CCL20,CEBPB,CXCL1,CXCL3,MIF		Goblet cell
JAK		group	Activated	2433	0,0236	CD40,EIF2AK2,IFI6,IFIT3,IL6,ISG15,STAT1,VIM		Fibroblasts
Jnk		group	Activated	2771	0,000598	ACTA2,APP,ATG5,BCL2L11,BIRC3,CCN2,CD40,CFLAR,CXCL12,CXCL8,DUSP1,ETS1,GDF15,ICAM1,IL6,JUN,JUND,KLF6,MCL1,NR4A1,SERPINE1,TGFBR2,TGM2,TIMP1,VCAM1,VCAN,XIAP,ZFP36	437 (16)	Fibroblasts
Jnk		group	Activated	2213	0,00569	BIRC3,HSPA5,NOS2,TGM2,TIMP1	29 (4)	Enterocytes
LDL		complex	Activated	2215	0,000057	CASP10,HSP90B1,HSPA5,NAMPT,VNN1,XBP1		Enterocytes
LDL		complex	Activated	2144	0,000084	APOE,CD80,HSP90B1,HSPA5,NAMPT,TNF	52 (7)	Monocytes DC
LDL		complex	Activated	2208	0,00768	BCL2L11,DUSP1,HSPA6,NAMPT,TGFB1,XBP1		NKT
LDL		complex	Activated	2,43	0,0153	BCL2,BCL2L11,CASP10,CASP3,DUSP1,GPX1,HSP90B1,HSPA6,PLIN2,TGFB1,XBP1		Plasma 1 cell
Lh		complex	Inhibited	-2626	2,65E-18	ACP5,ACTA2,ACTB,ACTG2,ACTN1,ACTR2,ARHGAP1,ARHGAP35,ARL6IP5,ARPC4,ATP2A2,ATP2B1,ATP5IF1,BAG1,BECN1,CAPZA1,CASP4,CFLAR,COL15A1,COL18A1,CSNK1A1,CTNND1,DAB2,DUSP1,DUSP14,DUSP3,DYRK3,EZR,FDX1,GBP1,GEM,GNAS,GNB1,GRK5,IL6,ILK,ITGB5,ITPR1,JMJD6,KRT18,MAP1LC3B,MAP2K1,MAP2K3,MAP3K5,MAP3K7,MAP4K4,MAPRE2,MBD2,NPC2,P4HA2,PAWR,PGK1,PGRMC1,PMAIP1,PPP2R1A,PPP2R5C,PRKAR1A,PRKAR2A,PSIP1,PTP4A1,PTPN1,PTPRE,RAB1A,RA…	178 (3)	Fibroblasts
LTA		cytokine	Activated	2	0,00322	NFKB1,NFKB2,REL,RELB	97 (6)	Memory CD4+ T cell
MAP2K1		group	Activated	2482	0,000761	ATF3,BCL2L11,C3,CCN2,CHI3L1,DUSP1,EGR2,ELN,FOS,FURIN,HERPUD1,HSPB1,JAG1,JAK1,MYC,PDGFA,PHLDA1,VEGFA,VIM	539 (17)	Fibroblasts
MAP2K1		group	Activated	2581	0,0175	DUSP4,HK2,HSPA5,JAG1,KLF5,PCNA,PHLDA1,RRM1		Goblet cell
MAP2K2		group	Activated	2482	0,000761	ATF3,BCL2L11,C3,CCN2,CHI3L1,DUSP1,EGR2,ELN,FOS,FURIN,HERPUD1,HSPB1,JAG1,JAK1,MYC,PDGFA,PHLDA1,VEGFA,VIM	539 (17)	Fibroblasts
MAP2K2		group	Activated	2581	0,0175	DUSP4,HK2,HSPA5,JAG1,KLF5,PCNA,PHLDA1,RRM1		Goblet cell
Mek		group	Activated	2,43	9,56E-05	ABCE1,BCL2L11,BECN1,CTNNB1,CXCL8,DDX21,DNMT1,EPAS1,ETS1,GDF15,GNL3,HIF1A,HRH1,HSPB1,ID2,IER2,IER3,IL6,JUN,LYAR,MAFF,MCL1,MYC,NOP58,OSBPL8,PDGFRB,PHLDA1,PHLDA2,PLPP3,PMAIP1,RABGGTB,RND3,SEMA4C,SERPINE1,SH2B3,SPRY1,SPRY4,STK17A,STON1,TNFAIP3,TNFRSF10B,VIM,ZEB1	535 (19)	Fibroblasts
Mek		group	Activated	2909	0,00185	ABCE1,CDKN1A,CEBPZ,CTNNB1,CXCL8,DDX21,DUSP4,GNL3,ID2,IER3,ITGA6,ITGB1,MAFF,MCL1,PHLDA1,PHLDA2,RABGGTB,TNFAIP3,UNG	200 (12)	Goblet cell
NFkB		complex	Activated	3913	5,74E-10	BIRC2,BIRC3,CCL20,CCL5,CD83,CEBPB,CFLAR,CYLD,FABP5,FTH1,IRF1,IRF7,JUNB,LSP1,LTB,MCL1,MT-CO2,NAMPT,NFKB1,NFKB2,NFKBIA,NFKBIZ,RBPJ,RELB,SLC7A5,SOCS3,TAP1,TGFB1,TNFAIP3,WTAP	154 (12)	NKT
NFkB		complex	Activated	3576	7,55E-09	BCL2,BIRC2,BIRC3,CCL20,CCL5,CD83,CEBPB,CFLAR,CXCR4,CYLD,FABP5,FAS,FTH1,IL2RA,IRF1,IRF7,JUNB,LSP1,LTB,MT-CO2,NAMPT,NFKB1,NFKB2,NFKBIA,NFKBIZ,PASK,RBPJ,RELB,SMAD7,SOCS3,TAP1,TGFB1,TNFRSF4,TNIP1,TRAF1,WTAP	226 (12)	Memory CD4+ T cell
NFkB		complex	Activated	5207	1,81E-06	BACE1,BAX,BECN1,BIRC3,BMP2,C3,CD40,CD44,CEBPB,CFLAR,CLU,CREB3,CTNNB1,CXCL1,CXCL12,CXCL2,CXCL3,CXCL6,CXCL8,CYLD,DAXX,EDNRB,ERAP1,F3,FABP5,FAS,FOXF1,FTH1,GDF15,HIF1A,HLA-F,ICAM1,IER3,IL15RA,IL6,ITGAV,JAG1,JUNB,KDM2A,LITAF,LSP1,MCL1,MYC,NAMPT,NFKB1,NFKB2,NFKBIA,NFKBIZ,NOTCH1,PLAU,PSMB9,RBPJ,RELB,RFTN1,SAR1A,SOCS1,SOCS3,SOD2,TAP1,TDO2,TFPI2,TGM2,TNFAIP3,TNFAIP8,TNFRSF10B,TNFRSF1A,TNFSF10,TNIP1,VCAM1,…	552 (16)	Fibroblasts
NFkB		complex	Activated	3,63	0,000057	BAX,BIRC3,CDC25B,CTCF,FTH1,HIF1A,IRF1,IRF7,ITGB1,JUNB,LTB,MCL1,NAMPT,NFKB2,NFKBIA,RELB,RRAS2,SOCS1,SOCS3,SOD2,TAP1,TGFB1	79 (7)	Memory B cell
NFkB		complex	Activated	2178	6,83E-05	CEBPB,CXCL12,FABP5,FTH1,IER3,IRF1,JUNB,NAMPT,SOCS3		Endothelial cell
NFkB		complex	Activated	2744	0,000186	CCL20,CXCL1,CXCL3,DMBT1,GDF15,HLA-DMB,IER3,LCN2,PSMB9,SOD2,SPIB	33 (6)	LGRS5+ stem cell
NFkB		complex	Activated	3449	0,000809	BAK1,CCL20,CD44,CDKN1A,CEBPB,CFLAR,CREB3,CTNNB1,CXCL1,CXCL2,CXCL3,CXCL8,F3,HLA-F,IER3,ITGAV,ITGB1,JAG1,JUNB,LCN2,MCL1,NFKBIA,PSMB9,RBPJ,SAR1A,SOD2,TAP1,TNFAIP3,WTAP	219 (13)	Goblet cell
NFkB		complex	Activated	2288	0,0026	BAK1,BAX,BCL2,BCL2L1,BIRC3,BMI1,CCL3,CCL4,CCL5,CDC25B,CEBPB,CFLAR,CREB3,CXCL1,CXCR4,ERAP1,FTH1,IL10RA,IL23A,IRF1,IRF7,JUNB,LCN2,LTB,MCL1,MDM2,MT-CO2,NFKBIA,PRKCD,PSMB9,RELB,SAR1A,SLC7A5,SOCS1,SOCS3,SOD2,TAP1,TGFB1,TNFRSF4	241 (11)	Plasma 1 cell
NFkB		complex	Activated	2166	0,0078	CCL20,CXCL3,FTH1,LCN2,PSMB9	17 (3)	Enterocytes prog cell
NFkB		complex	Activated	2712	6,24E-07	BIRC3,CCL20,CXCL1,CXCL2,CXCL3,DEFB4A/DEFB4B,FABP5,FTH1,HIF1A,LCN2,NAMPT,NOS2,SOD2,SPIB,TGM2	58 (9)	Enterocytes
NFkB		complex	Activated	2747	1,57E-05	CCL20,CD44,CEBPB,CXCL3,DMBT1,JUNB,LCN2,PSMB9,SLC7A5	22 (7)	Goblet prog cell
NFkB		complex	Activated	3335	7,56E-05	BAX,BCL2A1,BIRC2,BIRC3,CCR7,CD40,CD44,CFLAR,CTNNB1,CXCR4,CYLD,FTH1,HIF1A,HLA-DMB,ICAM1,IRF1,IRF7,ITGB1,JUNB,KYNU,LITAF,LSP1,LTB,MCL1,MT-CO2,NAMPT,NFKB1,NFKB2,NFKBIA,NFKBIZ,PSMB9,RBPJ,RELB,RFTN1,RRAS2,SAR1A,SOCS1,SOCS3,SOD2,SPIB,STX4,TAP1,TGFB1,TNF,TNFAIP3,TNFAIP8,TNIP1,WTAP	369 (12)	Naive B cell
NFkB		complex	Activated	3111	0,00173	BAX,BIRC2,CCR7,CD44,CEBPB,CFLAR,CXCR4,CYLD,FABP5,FAS,FTH1,HIF1A,IRF1,IRF7,JUNB,LSP1,LTB,MCL1,MT-CO2,NAMPT,NFKB1,NFKBIA,PSMB9,RBPJ,RELB,SAR1A,SOCS1,SOCS3,TNFAIP8,TNFRSF4,TNIP1,WTAP	160 (6)	Native CD4 + T cell
NPSR1		G-protein coupled receptor	Activated	2	0,000839	GADD45A,MYC,NFKB1,NR4A1		Fibroblasts
OSM		cytokine	Activated	2127	0,0104	ABCC4,ANGPT2,FOS,HIF1A,IL6,IL6ST,LDLR,OSMR,PTGES,SOCS3,VEGFA		Fibroblasts
P38 MAPK		group	Activated	4209	1,24E-09	ADAM17,ATF3,BBC3,CCN2,CD36,CD40,CD44,CD46,CD82,CEBPB,COL3A1,CTNNB1,CXCL1,CXCL12,CXCL2,CXCL8,DIO2,EGR2,ETS1,F3,FABP4,FAS,FLNA,FN1,FOS,GBP1,GOLGA2,ICAM1,IER3,IL32,IL6,INHBA,ITGAV,JUN,KDELR1,KDELR3,MAP4,MAP4K4,MIF,MYC,MYH11,NFAT5,NFKB1,NR4A3,PTPN12,RBP1,RCAN1,RND3,SERPINE1,STAT1,TIMP1,TNFSF10,TNIP1,TRADD,TRIB1,VCAM1,VEGFA,ZMAT3	573 (18)	Fibroblasts
P38 MAPK		group	Activated	2368	4,03E-05	BCL2,CCL5,CCNG2,CD82,CD83,CEBPB,CXCR4,ETS1,FAS,FOS,IRF7,JUN,MAL,MIF,NFAT5,NFKB1,NR4A3,STAT1,TGFB1,TIMP1,TNIP1	225 (18)	Memory CD4+ T cell
P38 MAPK		group	Activated	2255	5,88E-05	CCL5,CD55,CD82,CD83,CEBPB,ETS1,FLNA,GBP1,IL32,IRF7,JUN,MIF,NFKB1,STAT1,TGFB1,TRADD	134 (14)	NKT
P38 MAPK		group	Activated	2673	0,000848	ANXA5,CD44,CDKN1A,CEBPB,CTNNB1,CXCL1,CXCL2,CXCL8,DUOX2,F3,IER3,IL32,ITGAV,KDELR3,LAMA3,MIF,SCNN1A,STAT1,TIMP1,TJP2,TRIB1	288 (16)	Goblet cell
P38 MAPK		group	Activated	2299	0,000911	BATF2,CD55,CXCL1,CXCL2,DUOX2,GBP1,STAT1,TIMP1	71 (13)	Enterocytes
PDGF BB		complex	Activated	5682	8,03E-20	ATF3,ATP2B1,BCL3,BHLHE40,CBX4,CCN1,CCN2,CCNL1,CD44,CEBPB,CNN1,CXCL8,DAB2,DUSP1,DUSP5,EGR2,EGR3,F3,FOS,GADD45A,GEM,IER2,IER3,IL6,JUN,JUNB,KLF10,KLF6,LMNA,MCL1,MYC,NAMPT,NR4A1,NR4A2,NR4A3,PHLDA1,PIM1,PLAU,PPP1R15A,RGS2,RND3,SLC2A3,SOCS3,SRF,THBS1,TNFAIP3,TOB1,TRIB1,ZFP36	544 (17)	Fibroblasts
PDGF BB		complex	Activated	3714	3,83E-14	BCL3,BHLHE40,CCNL1,CEBPB,DUSP1,FOSB,GADD45A,GPR183,IER2,JUN,JUNB,KLF6,MCL1,NAMPT,PHLDA1,PIM1,PPP1R15A,RGS2,SOCS3,TNFAIP3,ZFP36	87 (12)	NKT
PDGF BB		complex	Activated	2,84	3,31E-11	ATF3,CCNL1,DUSP1,FOSB,GPR183,IER2,JUN,JUNB,MCL1,NR4A2,RGS1,RGS2,RHOB,SOCS3,TOB1	61 (8)	CD8+T cell
PDGF BB		complex	Activated	3,01	2,07E-10	ATP2B1,BCL3,CCNL1,CD44,CEBPB,DUSP1,FOSB,GADD45A,GEM,GPR183,IER2,JUN,JUNB,KLF6,MCL1,NAMPT,NR4A2,NR4A3,PHLDA1,PIM1,PPP1R15A,RGS2,SLC2A3,SOCS3,ZFP36	88 (5)	Native CD4 + T cell
PDGF BB		complex	Activated	3487	1,43E-09	ATP2B1,CCNL1,CD44,DUSP1,EGR1,FOS,FOSB,GPR183,IER2,JUN,JUNB,KLF10,KLF6,MCL1,NAMPT,NR4A1,NR4A2,NR4A3,PLK2,PPP1R15A,RGS1,RGS2,RHOB,SLC2A3,SOCS3,SYK,TNFAIP3,TOB1,ZFP36	342 (13)	Naive B cell
PDGF BB		complex	Inhibited	-2512	2,27E-09	CCNL1,CD44,EGR1,FOS,FOSB,JUN,KLF6,LMNA,NR4A1,RGS2,SOCS3,TOB1,ZFP36	36 (6)	Plasma 3 cell
PDGF BB		complex	Activated	3	4,17E-09	ATF3,CCNL1,CEBPB,IER3,JUN,JUNB,NAMPT,PPP1R15A,SOCS3	20 (4)	Endothelial cell
PDGF BB		complex	Activated	3252	2,95E-07	ATP2B1,BCL3,CEBPB,DUSP1,DUSP5,EGR1,FOSB,GADD45A,GPR183,IER2,JUN,JUNB,KLF6,LMNA,MCL1,NR4A1,PIM1,PPP1R15A,RGS1,RHOB,SLC2A3,SOCS3,SYK,TRIB1	158 (10)	Plasma 1 cell
PDGF BB		complex	Activated	3,64	4,9E-06	BCL3,CD44,CEBPB,CXCL8,F3,FOSB,IER3,JUNB,KLF6,LMNA,MCL1,NR4A1,PHLDA1,PPP1R15A,RHOB,TNFAIP3,TRIB1	166 (12)	Goblet cell
PDGF BB		complex	Activated	2236	9,64E-05	CD44,CEBPB,JUN,JUNB,RGS1	10 (4)	Goblet prog cell
PDGF BB		complex	Activated	2,53	0,000363	DUSP1,IER2,JUN,JUNB,MCL1,NAMPT,NR4A1,PIM1,PPP1R15A,SOCS3	25 (3)	Memory B cell
PDGF BB		complex	Inhibited	-2333	0,00369	CCNL1,CD44,FOS,FOSB,JUN,JUNB,NR4A1,PPP1R15A,ZFP36	47 (4)	Plasma 2 cell
PGR		ligand-dependent nuclear receptor	Activated	2231	8,32E-09	AKAP13,AMD1,BIRC3,BTG1,CALD1,CAPN2,CD44,CD59,CDC42BPA,CEBPB,CKAP4,CTBS,CXCL8,DDX21,DPYSL2,DST,EDNRA,EIF1AX,EZR,F3,FN1,FOS,GAS6,GBP1,GSTM3,HES1,ICAM1,IER3,IFI27,IFIT3,IL1R1,ISG15,KLF4,KLF9,KRT18,LAMB2,MYC,NDRG1,NFKBIA,NQO2,PDLIM1,PFN2,PLAU,PPIF,PRRX1,PTP4A1,SLC9A3R1,SNAPC1,SNTB2,SRSF7,TM4SF1,TNC,TSC22D3,UGCG,VASP,VCAN,VCL,XAF1,ZEB1	437 (16)	Fibroblasts
PGR		ligand-dependent nuclear receptor	Activated	2007	2,01E-05	ACSL1,BTG1,CD44,CEBPB,FOS,GBP1,GLUL,OAS1,PPIF,S100A8,VASP	22 (3)	Monocytes DC
PGR		ligand-dependent nuclear receptor	Activated	3872	5,14E-05	AMD1,ATP1B1,BTG1,CD44,CDKN1A,CEBPB,CKAP4,CXCL8,DDX21,DST,EIF1AX,EZR,F3,IER3,ITGA6,ITGB1,KCNK1,KLF5,NET1,NFKBIA,PCNA,PDLIM1,SRSF7,TM4SF1,VCL	130 (7)	Goblet cell
PGR		ligand-dependent nuclear receptor	Activated	2129	0,000279	AKAP13,BCL2L1,BIRC3,BTG1,CAPN2,CCND3,CEBPB,CKAP4,CTBS,DDX21,DYNLL1,EZR,GAS6,HPCAL1,ID1,IFI16,IFI35,IRF7,ITGA6,KLF4,NEDD9,NFKBIA,NQO2,PDLIM1,PPIF,PTP4A1,RAB9A,SDC1,SLC9A3R1,SMPDL3B,SRSF7,TSC22D3	248 (10)	Plasma 1 cell
PGR		ligand-dependent nuclear receptor	Activated	2383	0,00636	BIRC3,BTG1,CCND3,EIF1AX,GLUL,IRF7,ITGB1,NFKBIA,PDLIM1,PPIF,PTP4A1,SLC9A3R1,VASP	41 (4)	Memory B cell
PGR		ligand-dependent nuclear receptor	Activated	2138	0,00698	BTG1,DYNLL1,IRF7,NFKBIA,PRKCH,PTP4A1,SLC9A3R1,SRSF7,TSC22D3	32 (2)	CD8+T cell
PGR		ligand-dependent nuclear receptor	Activated	2256	0,0107	AKAP13,BIRC2,BIRC3,BTG1,CD59,CEBPB,DYNLL1,FOS,IFI16,IRF7,NFKBIA,PPIF,PRKCH,PTP4A1,RAB9A,TSC22D3		Memory CD4+ T cell
PGR		ligand-dependent nuclear receptor	Activated	2172	0,0226	BIRC2,BIRC3,BTG1,CAPN2,CEBPB,GBP1,IRF7,NFKBIA,PRKCH,PTP4A1,TSC22D3		NKT
PGR		ligand-dependent nuclear receptor	Activated	2361	0,0495	AMD1,BIRC3,BTG1,CCNB2,CCND3,CDK1,DDX21,DYNLL1,EIF1AX,EZR,FOS,IFI16,ISG15,NFKBIA,PCNA,SRSF7,VASP		CLP-paneth cell
PI3K		complex	Activated	2487	0,000277	ABCC4,CCNT1,CEBPB,CFLAR,COL1A1,CXCL8,ETS1,HIF1A,IL6,LASP1,LTBP2,MCL1,MYC,NOTCH1,NR4A2,PRDM1,PTPN12,RGS2,RND3,SKIL,TNFAIP3,TNFSF10,UGCG,VEGFA	645 (21)	Fibroblasts
PI3K		group	Activated	2058	5,93E-06	BIRC3,CD274,CXCL1,FTH1,HIF1A,HSPA5,ITGA6,NOS2,TGM2	47 (9)	Enterocytes
PI3K		group	Activated	2156	0,00448	CFLAR,CXCL1,CXCL8,FOXO3,GCLM,HSPA5,ITGA6,ITGB1,NFE2L2,PKM,SIRT1,SLC4A7,TXNIP,WTAP	204 (13)	Goblet cell
PI3K		complex	Activated	2027	0,0419	CCNT1,CFLAR,DAPP1,ETS1,HIF1A,ITGB1,LASP1,MCL1,NR4A2,RGS2,SKIL,TNF,TNFAIP3		Naive B cell
PLA2R1		transmembrane receptor	Activated	2915	4,4E-06	ACSL3,AK3,COX5B,CTSA,CTSD,CYB5R3,HAGH,LAP3,NDUFA5,NDUFS3,SOD2,UQCRFS1		Plasma 1 cell
PPARD		ligand-dependent nuclear receptor	Activated	2066	0,000182	CCL20,CEBPB,CXCL1,CXCL2,CXCL3,CXCL8,FABP1,NR4A1,TNFAIP3,YWHAE	47 (4)	Goblet cell
PRL		cytokine	Activated	3,2	2,11E-05	ADAR,BCL2,BST2,CCL20,CTSD,EPSTI1,FOS,IFI6,IL2RA,IRF7,JUN,LY6E,PARP14,PLSCR1,SHFL	148 (12)	Memory CD4+ T cell
PRL		cytokine	Activated	3875	0,00243	ADAR,BST2,CD69,CTSB,EPSTI1,FOS,IFI35,IFITM1,IRF7,IRF9,ISG15,JUN,LY6E,PARP14,PLSCR1,PPM1K,SHFL,SP100,SP110	38 (2)	Naive B cell
PRL		cytokine	Activated	2148	0,00469	CCL20,IFIT3,IFITM1,PARP14,XAF1	19 (3)	Enterocytes
PRL		cytokine	Activated	2571	0,00675	ADAR,ATP2A2,BST2,CPD,CTSD,DTX3L,EIF2AK2,EPSTI1,FOS,HELZ2,IFI6,IFIT3,ISG15,JUN,LY6E,MYC,PARP14,PLSCR1,SHFL,SHISA5,SP100,SP110,STAT2,XAF1	148 (5)	Fibroblasts
PRL		cytokine	Activated	2202	0,0103	ADAR,BCL2,CD69,CTSD,EPSTI1,IFI35,IRF7,IRF9,JUN,KRT19,LY6E,MLKL,PARP10,PARP14,SAMD9L,SHFL		Plasma 1 cell
PRL		cytokine	Activated	2553	0,0219	CCL20,CTSD,EPSTI1,IRF7,JUN,LY6E,PLSCR1		NKT
PRL		cytokine	Activated	3052	0,0417	ADAR,ATP2A2,CCL20,CDKN1A,CTSB,GMPR,IFI6,LY6E,PNPT1,SHISA5		Goblet cell
PTAFR		G-protein coupled receptor	Activated	2433	0,0414	CXCL8,IL6,MCAM,MYC,VIM,ZEB1		Fibroblasts
RARA		ligand-dependent nuclear receptor	Activated	2982	0,00288	ARPC5L,BIRC5,CCNA2,CCNC,CD53,CD7,CDK1,CDKN3,CENPM,ENY2,HLA-B,HLA-C,HNRNPD,IL16,LGALS1,MAD2L1,PGLS,PTTG1,RAP1A,SFPQ,SMC4,SP110,UBE2T,XBP1		CLP-paneth cell
S1PR3		G-protein coupled receptor	Activated	2	0,0094	CD44,ETS1,HGF,ICAM1	245 (7)	Fibroblasts
SPP1		cytokine	Activated	2112	0,000526	CCL3,CCL4,CD44,COX7A2L,GPX4,JUN,NDUFB9,NDUFS7,NDUFS8,VIM	64 (6)	Plasma 2 cell
SPP1		cytokine	Activated	2221	0,00161	BAX,BCL2,BCL2L11,CCL3,CCL4,CXorf21,GPX4,JUN,NDUFB9,NDUFS7,NDUFS8,PLOD1,PTPMT1,TGFB1,TM7SF2,VIM	195 (13)	Plasma 1 cell
SPP1		cytokine	Activated	2538	0,00652	BAX,CDC20,COX7A2L,GPX4,ILK,NDUFB9,NDUFS7,NDUFS8,NDUFV1,SSB,UQCRC2		CLP-paneth cell
STAT5a/b		group	Activated	2395	9,39E-07	BCL2,CDKN1B,FCMR,FOXP3,IL2RA,MAF,PIM1,PRDM1,SLC2A3,STIP1,STK17B,UGP2		Memory CD4+ T cell
STAT5a/b		group	Activated	3212	0,000162	CD69,CDKN1B,FCMR,IDI1,IRAG2,MCL1,NIFK,PDE4B,RARA,RFTN1,SLC2A3,STIP1,STK17B,UGP2		Naive B cell
STAT5a/b		group	Activated	2137	0,00957	CDKN2C,EMP1,MCL1,MYC,NIFK,PDE4B,PIM1,PRDM1,RBP1,RFTN1,SLC2A3,STK17B,UGP2,XIAP		Fibroblasts
TCR		complex	Inhibited	-2525	4,44E-29	APOE,BCL2A1,CTSB,CXCL9,ECH1,FOS,HIF1A,IL7R,ISG20,JUN,OAS1,PGK1,PMAIP1,PRELID1,PTPRC,RPL15,RPL22,RPL23A,RPL30,RPL31,RPL38,RPL4,RPL5,RPL6,RPL9,RPLP0,RPS13,RPS15,RPS16,RPS23,RPS3A,RPS4X,RPSA,SOCS3,STAT1,TNF,TNFSF13B	98 (12)	Monocytes DC
TCR		complex	Inhibited	-3745	4,62E-27	ALDOA,BIRC3,CCL3,CD38,CD69,CYTIP,ENO1,FOS,HSPD1,ID3,ISG20,JUN,NR4A1,PDCD4,RPL10A,RPL15,RPL17,RPL22,RPL23A,RPL3,RPL30,RPL31,RPL38,RPL4,RPL5,RPL6,RPL7,RPL9,RPLP0,RPS13,RPS16,RPS2,RPS23,RPS3,RPS3A,RPS4X,RPSA,SLC25A3,SOCS3,UBA52		Plasma 3 cell
TCR		complex	Activated	4,82	1,33E-20	ABLIM1,ATP5PB,ATP5PD,BCL3,CFLAR,CTSB,CXCL8,ENO1,FBL,HSD17B10,HSPD1,ID3,IDH2,IFI6,LDHB,LPIN2,MDH1,MDH2,NDUFA10,NFE2L3,NFKBIA,NME1,NR4A1,PA2G4,PGAM1,PGK1,PHB,PHB2,PRDX6,PRELID1,RPL10A,RPL15,RPL17,RPL18A,RPL22,RPL23A,RPL3,RPL4,RPL7,RPLP0,RPS13,RPS15,RPS16,RPS17,RPS2,RPS23,RPS3,RPS3A,RPSA,SDCBP,SIAH2,SLC25A3,STAT1,TALDO1,TNFAIP3,TNFRSF12A,TUFM,UBA52	175 (8)	Goblet cell
TCR		complex	Activated	2178	6,31E-05	IDH2,JUN,RPL18A,RPL3,RPS15,RPS16,RPS2,RPS3		Goblet prog cell
TGFB1		growth factor	Activated	5,16	8,77E-12	ACTA2,ADAM19,AOPEP,ASPN,BACE1,BAX,BCL2L11,BCL3,BGN,BHLHE40,BMP1,CCN2,CCND2,CD40,CD44,CD46,CD59,CDC42SE1,CDH11,CDK4,CDKN2C,CHI3L1,CKS2,COL18A1,COL1A1,COL1A2,COL3A1,COL5A1,COL6A3,CRIP2,CTNNB1,CXCL8,DAAM1,ENG,F3,FAP,FAS,FBN1,FN1,FOS,FURIN,HEXA,HEXB,IER3,IGFBP3,IGFBP5,IL6,ILK,IRS1,ITGA1,ITGA5,ITGAV,JAG1,JUN,JUNB,JUND,KLF4,LASP1,LTBP1,LTBP2,LTBP3,MAPK1,MAPK3,MAPKAPK2,MFAP2,MLXIP,MYC,MYO10,NFAT5,NFKBIA…	483 (18)	Fibroblasts
TGFB1		growth factor	Activated	2926	0,0167	BCL3,CCND2,CD44,CDKN1A,CKS1B,CKS2,CTNNB1,CXCL8,DDB1,EPHB2,F3,HEXB,IER3,ITGA6,ITGAV,ITGB1,JAG1,JUNB,LAMC2,MAPKAPK2,NET1,NFKBIA,PRSS3,PTPRK,RHOB,SCD,SCG5,SLC39A8,STAT3,TGFBI,TIMP1,TNFRSF12A,TYMP,ZYX		Goblet cell
TGFB1		growth factor	Activated	2186	0,0201	CD274,CLDN4,ITGA2,ITGA6,PLAUR,PRSS3,STAT3,TGM2,TIMP1,TYMP		Enterocytes
TGFBR		group	Activated	2	0,0094	ACTA2,CD44,CDH11,TNFSF11	76 (3)	Fibroblasts
TLR3		transmembrane receptor	Activated	2022	0,0123	AKT3,C3,CFB,CFLAR,CXCL8,FOS,IFI6,IFIT3,IFNAR1,IL6,ISG15,ISG20,LIPA,LPIN2,MAP3K7,MAP3K8,PMAIP1,PPP1CA,STAT1,TNFSF10,TNFSF13B,TRAF3,ZC3HAV1,ZNFX1		Fibroblasts
TLR4		transmembrane receptor	Activated	2079	0,000085	CCL20,CCL5,CD38,IDH2,IRF7,NFKB2,NFKBIA,RAC1,RELB,SOCS3,XBP1	85 (10)	NKT
TLR4		transmembrane receptor	Activated	2599	0,000155	CDC42,IDH2,IRF7,NFKB2,NFKBIA,NR4A1,RAC1,RELB,SOCS3,SOD2,XBP1	38 (6)	Memory B cell
TLR4		transmembrane receptor	Activated	2174	0,00584	BCL10,CCL20,CD44,CXCL8,IDH2,IL18,NFKBIA,NR4A1,RAC1,RUNX1,SOD2,XBP1	161 (13)	Goblet cell
TLR4		transmembrane receptor	Activated	2,2	0,00608	CD38,CD44,CDC42,COX4I1,IDH2,NFKBIA,NR4A1,RAC1,XBP1	29 (3)	Plasma 2 cell
TLR4		transmembrane receptor	Activated	2717	0,0359	ATF3,C3,CD44,CXCL8,ICAM1,IDH2,IL6,MT-ND6,NFKB2,NFKBIA,NR4A1,NR4A2,NR4A3,RAC1,RELB,RUNX1,SOCS3,SOD2,TNFSF10,VCAM1,XBP1		Fibroblasts
TLR7		transmembrane receptor	Activated	2,8	1,43E-05	CCL20,CD274,CXCL1,CXCL2,CXCL3,IFIT3,IFITM1,STAT1	55 (9)	Enterocytes
TLR7		transmembrane receptor	Activated	2741	0,00127	BCL2,CCL20,CD38,CD83,FCMR,GNG2,IRF1,ISG20,NFKB1,NFKBIA,STAT1,ZAP70	171 (13)	Memory CD4+ T cell
TLR7		transmembrane receptor	Activated	2942	0,00207	CCL20,CD38,CD83,GNG2,IRF1,ISG20,NFKB1,NFKBIA,STAT1	136 (13)	NKT
TLR7		transmembrane receptor	Activated	2143	0,00649	CCR7,CD40,CD44,CD69,FCMR,GNG2,ICAM1,IFI35,IFITM1,IRF1,IRF9,ISG15,ISG20,NFKB1,NFKBIA,STAT1,TMEM154,TNF	321 (14)	Naive B cell
TLR7/8		group	Activated	2333	2,22E-05	BCL2,CFLAR,LINC-PINT,NFKBIA,NFKBIZ,PLAUR,PMAIP1,PNRC1,PPP1R15A,RGS1	141 (9)	Memory CD4+ T cell
TLR7/8		group	Activated	2646	0,00004	CFLAR,LINC-PINT,NFKBIA,NFKBIZ,PMAIP1,PNRC1,PPP1R15A,TNFAIP3	115 (9)	NKT
TLR7/8		group	Activated	3464	0,000281	BCL2A1,CFLAR,LINC-PINT,MAP3K8,NFKBIA,NFKBIZ,PMAIP1,PNRC1,PPP1R15A,RGS1,RRP7A,TNF,TNFAIP3	283 (10)	Naive B cell
TLR7/8		group	Activated	2	0,0012	LINC-PINT,NFKBIA,PMAIP1,PNRC1,RGS1		CD8+T cell
TLR7/8		group	Activated	2333	0,00535	ATP2B1-AS1,BCL2,CFLAR,DNAAF1,LINC-PINT,MAP3K8,NFKBIA,PNRC1,PPP1R15A,RGS1	149 (7)	Plasma 1 cell
TLR7/8		group	Activated	2449	0,0293	CFLAR,GEM,LINC-PINT,NFKBIA,PMAIP1,PNRC1,PPP1R15A		Native CD4 + T cell
TLR7/8		group	Activated	3317	0,0303	ATP2B1-AS1,CFLAR,GEM,LINC-PINT,MAP3K8,NFKBIA,NFKBIZ,PMAIP1,PNRC1,PPP1R15A,RRP7A,TNFAIP3		Fibroblasts
TLR7/8		group	Activated	2236	0,0384	CFLAR,NFKBIA,PNRC1,PPP1R15A,RRP7A,TNFAIP3		Goblet cell
TLR9		transmembrane receptor	Activated	2449	0,000166	CD274,IFIT3,IFITM1,NAMPT,STAT1,XBP1	48 (8)	Enterocytes
TLR9		transmembrane receptor	Activated	2333	0,000235	CCL5,CD38,CD83,IRF1,ISG20,MCL1,NAMPT,STAT1,XBP1	94 (12)	NKT
TLR9		transmembrane receptor	Activated	2612	0,000528	CCR7,CD40,CD69,FCER2,FCMR,IFI35,IFITM1,IRF1,IRF9,ISG15,ISG20,MCL1,NAMPT,STAT1,TNF,TNFRSF13B,XBP1	287 (15)	Naive B cell
TNF		cytokine	Activated	6583	6,93E-20	ACTA2,ADAMTS4,ADM,AGT,APOE,ATP2B1,BACE1,BBC3,BCL3,BHLHE40,BID,BIRC3,BMP2,BST2,BTG3,C3,CAT,CCND2,CD40,CD44,CD47,CD59,CDH11,CFB,CFD,CFLAR,CHI3L1,CLEC11A,CNN1,COL1A2,CSF1,CTSC,CTSS,CXCL1,CXCL2,CXCL3,CXCL8,CYBA,CYLD,DBI,DPP4,DUSP1,DUSP5,EHD1,ELAVL1,ETS1,EXT1,F3,FAS,FN1,FOS,GADD45A,GBP1,GPR176,GPX4,HEXA,HEXB,HLA-F,HSPG2,ICAM1,IER3,IFI27,IFIT3,IFNAR2,IFNGR1,IL1R1,IL32,IL4R,IL6,IL7R,INHBA,ITGA5,ITGAV,JA…	533 (17)	Fibroblasts
TNF	-0,387	cytokine	Activated	2662	1,53E-17	APOE,BCL2A1,BTG2,CD44,CD80,CD83,CTSC,CXCL9,CYBA,EGR1,EHD1,FOS,GBP1,GCH1,IL7R,JUN,LGALS3,MMP9,MT-CO3,MT-CYB,OAS1,PKM,PLSCR1,PMAIP1,PSME2,PTPRC,RPS13,S100A8,S100A9,SAT1,SOD2,STAT1,TIMP1,TNF,TNFSF13B,TYMP,WTAP	76 (15)	Monocytes DC
TNF		cytokine	Activated	4865	1,71E-16	BCL3,BHLHE40,BIRC2,BIRC3,BTG3,CCL20,CCL5,CD47,CD83,CFLAR,CYBA,CYLD,DUSP1,ETS1,GADD45A,GBP1,GCH1,HLA-B,HPGD,IL32,IRF1,JAK1,JUN,KLF6,LTB,MAFF,MARCKSL1,MCL1,MT-CO2,MT-CO3,MT-CYB,NFKB1,NFKB2,NFKBIA,NINJ1,NR3C1,PLSCR1,PMAIP1,PPP1R15A,PSME2,PTPRC,RELB,RGS2,RPS13,SQSTM1,STAT1,TAP1,TAPBP,TGFB1,TNFAIP3,TNFRSF1B,TRAF3,TRAF4,TSC22D3,TYMP,WTAP	118 (9)	NKT
TNF		cytokine	Activated	3829	5,08E-16	APOBEC3B,BIRC3,CCL20,CD274,CFB,CXCL1,CXCL2,CXCL3,CYBA,DBI,DEFB4A/DEFB4B,EFNA1,GBP1,GPX4,HLA-B,IFIT3,LCN2,LGALS3,MUC1,NOS2,PI3,PIGR,PLA2G2A,PLAUR,RBPMS,SAA1,SAT1,SOD2,STAT1,TAPBP,TCIM,TIMP1,TM4SF1,TYMP	57 (9)	Enterocytes
TNF		cytokine	Activated	4984	1,07E-15	ATP2B1,BCL2,BCL3,BIRC2,BIRC3,BST2,BTG3,CCL20,CCL5,CD59,CD83,CFLAR,CLEC2D,CTSC,CXCR4,CYBA,CYLD,DUSP1,ELAVL1,ETS1,FAS,FOS,FOXP3,GADD45A,HLA-B,IFNAR2,IRF1,ITGA4,JAK1,JUN,LGALS3,LTB,MARCKSL1,MT-CO2,MT-CO3,MT-CYB,NFE2L2,NFKB1,NFKB2,NFKBIA,NINJ1,NR3C1,NR4A2,NR4A3,NUP98,PKM,PLAUR,PLSCR1,PMAIP1,PPP1R15A,PRDM1,PSME2,PTPRC,RELB,RPS13,SAT1,SERPINB9,SQSTM1,STAT1,TAP1,TAPBP,TGFB1,TIMP1,TNFRSF1B,TRAF1,TRAF3,TR…	188 (12)	Memory CD4+ T cell
TNF		cytokine	Activated	4,85	1,24E-10	ALDH2,BCL3,BIK,BTG2,CCL20,CCND2,CD44,CD47,CDKN1A,CFB,CFLAR,COL16A1,CTSC,CXCL1,CXCL2,CXCL3,CXCL8,CYBA,DUSP10,ELAVL1,EPHB2,F3,GCH1,GCLM,GPX4,HEXB,HLA-B,HLA-F,IER3,IL32,ITGAV,KLF6,LAMA3,LAMC2,LCN2,LGALS3,LYN,MAFF,MCL1,MCM3,MUC2,NFE2L2,NFKBIA,PHB,PI3,PIGR,PKM,PLAAT4,PPP1R15A,PSMB9,PSME2,RHOB,RPS13,RRM2,SAA1,SLC7A1,SOD2,SOX9,SQLE,STAT1,TAP1,TAPBP,TCIM,TIMP1,TM4SF1,TNFAIP3,TYMP,VCL,WTAP	198 (12)	Goblet cell
TNF	0,21	cytokine	Activated	5376	9,09E-08	ATP2B1,BCL2A1,BIRC2,BIRC3,BST2,BTG2,BTG3,CAT,CCND3,CCR7,CD40,CD44,CD47,CFLAR,CLEC2D,CTSS,CXCR4,CXCR5,CYBA,CYBB,CYLD,DBI,DUSP1,DUSP10,EGR1,EHD1,ELAVL1,ETS1,FOS,GCH1,GPX4,HEXA,HLA-B,ICAM1,ICOSLG/LOC102723996,IFNGR1,IL4R,IRF1,ITGA4,JAK1,JUN,KLF6,KYNU,LTB,LYN,MARCKSL1,MCL1,MT-CO2,MT-CO3,MT-CYB,MYO9B,NCK1,NFATC1,NFE2L2,NFKB1,NFKB2,NFKBIA,NR3C1,NR4A2,NR4A3,PKM,PLAAT4,PLSCR1,PMAIP1,PPP1R15A,PSMB10,PSMB8…	259 (12)	Naive B cell
TNF		cytokine	Activated	2909	8,49E-07	BIK,CCL20,CXCL3,CYBA,GCG,IFI27,LCN2,LGALS3,PI3,PKM,PLA2G2A,PSMB9,PSME2	17 (3)	Enterocytes prog cell
TNF		cytokine	Activated	4147	9e-07	ATP2B1,BCL3,BIRC2,BTG2,BTG3,CCND3,CCR7,CD44,CD47,CD59,CFLAR,CXCR4,CYBA,CYLD,DBI,DUSP1,ELAVL1,ETS1,FAS,GADD45A,GPX4,HLA-B,IFNAR2,IL7R,IRF1,ITGAL,JAK1,JUN,KLF6,LTB,MARCKSL1,MCL1,MFHAS1,MT-CO2,MT-CO3,MT-CYB,NCK1,NFATC1,NFE2L2,NFKB1,NFKBIA,NINJ1,NR3C1,NR4A2,NR4A3,NUP98,PLAAT4,PMAIP1,PPP1R15A,PSMB8,PSMB9,PSME2,PTPRC,RELB,RGS2,RPS13,SAT1,SCO2,SERPINB9,SOCS1,SQSTM1,STAT1,TAPBP,TNFRSF1B,TSC22D3,TYMP,WTAP	130 (8)	Native CD4 + T cell
TNF		cytokine	Activated	3684	1,32E-06	ATP2B1,BCL2,BCL2L1,BCL3,BIK,BIRC3,BTG2,BTG3,CCL3,CCL4,CCL5,CCND2,CCND3,CFLAR,CHST2,CXCL1,CXCR3,CXCR4,CYBA,DUSP1,DUSP5,EGR1,ELAVL1,GADD45A,GPX4,HEXB,HLA-B,HPGD,IFNAR2,IL23A,IL32,IRF1,ITGA4,JAK1,JUN,KCMF1,KLF6,LCN2,LGALS3,LTB,LYN,MARCKSL1,MCL1,MT-CO2,MT-CO3,MT-CYB,MUC2,MYO9B,NCK1,NEDD9,NFE2L2,NFKBIA,NR3C1,PI3,PIGR,PPP1R15A,PRDM1,PSMB8,PSMB9,PSME2,RELB,RHOB,RPS13,SAT1,SCO2,SDC1,SELENOP,SERPINB1,SOCS…	176 (11)	Plasma 1 cell
TNF		cytokine	Activated	2518	1,86E-06	BTG3,CCL4,CD47,CYBA,DUSP1,HLA-B,IL7R,IRF1,JAK1,JUN,MARCKSL1,MCL1,MT-CO2,MT-CO3,MT-CYB,NFE2L2,NFKBIA,NR3C1,NR4A2,PMAIP1,RGS2,RHOB,RPS13,SAT1,SOCS1,TSC22D3,TYMP	58 (10)	CD8+T cell
TNF		cytokine	Activated	2301	5,82E-06	ABCC3,CCL20,CD44,CXCL3,CYBA,HLA-B,JUN,LCN2,LGALS3,PI3,PLA2G2A,PSMB9,TCIM	19 (7)	Goblet prog cell
TNF		cytokine	Activated	3754	5,92E-06	CCL20,CXCL1,CXCL3,CYBA,IER3,IFI27,KLF6,LCN2,LGALS3,MARCKSL1,PI3,PLA2G2A,PSMB9,PSME2,S100A9,SAA1,SAT1,SOD2,TYMP	33 (6)	LGRS5+ stem cell
TNF		cytokine	Activated	2578	1,15E-05	CCL2,IL32,IRF1,SELENOP,TNC,TNFSF13B,TYMP		Glial cell
TNF		cytokine	Activated	4462	4,41E-05	BIK,BIRC3,BTG3,CCND3,CD47,CYBA,DUSP1,EHD1,ELAVL1,ETS1,HLA-B,ICOSLG/LOC102723996,IRF1,JAK1,JUN,LTB,LYN,MARCKSL1,MCL1,MMD,NFKB2,NFKBIA,NR3C1,PPP1R15A,RELB,SAT1,SCO2,SERPINB9,SOCS1,SOD2,SQSTM1,TAP1,TGFB1,TRAF4,TYMP	75 (6)	Memory B cell
TNF		cytokine	Activated	2,46	0,00786	CYBA,HLA-B,IDO1,IER3,IRF1,JUN,PPP1R15A,RPS13,SAT1		Endothelial cell
TNFSF14		cytokine	Activated	2004	0,0176	BIRC3,CD40,CXCL1,CXCL3,ICAM1,IL6,INHBA,VCAM1		Fibroblasts
TREM1		transmembrane receptor	Activated	2339	0,000301	ABL2,ACKR3,ACSL3,ATF3,CFB,CKS2,CSF1,CXCL1,CXCL2,CXCL3,CXCL8,DUSP14,EGR2,EGR3,ETS2,F3,FERMT2,FNDC3A,GADD45B,GEM,GPRC5A,HES1,HES4,IL15RA,IL6,INHBA,ISG15,LPL,MAFF,MAP3K8,NR4A2,OAZ2,PHLDA1,PHLDA2,PIM2,PLPP3,PTTG1IP,RCAN1,RGS16,RHOBTB3,SNAPC1,SNUPN,TCEAL9,TFPI2,THBS1,TMEM158,WNT5A	315 (8)	Fibroblasts
TREM1		transmembrane receptor	Activated	3565	0,00512	ASPH,ATP1B1,CCL20,CFB,CKS2,CXCL1,CXCL2,CXCL3,CXCL8,DUSP4,ETS2,F3,GCLM,GPRC5A,MAFF,PHLDA1,PHLDA2,SCG5,SPINK1,TCEAL9	138 (7)	Goblet cell

## Sheet: Top 10
UR	Number of cell type
TNF	16
IFNG	15
NFkB	13
PDGF BB	12
GPER1	11
IL1A	10
PGR	9
IFNA2	9
CSF2	8
CD40LG	8
