# Supplementary material for: A dynamic single cell-based framework for digital twins to prioritize disease genes and drug targets
Source: Genome Med. 2022 May 6;14:48. doi: 10.1186/s13073-022-01048-4 (PMC9074288; doi:10.1186/s13073-022-01048-4)
Supplement: Supplementary file 16 — Additional file 16. Results for scRNA-seq data (UC) including drug targets and URs in lesional and non-lesional samples compared to healthy control. [file 13073_2022_1048_MOESM16_ESM.zip › Additional file 16_UR_nonlesional_UC.xlsx]

## Sheet: UR_all 
Upstream Regulator	Expr Log Ratio	Molecule Type	Predicted Activation State	Activation z-score	p-value of overlap	Target Molecules in Dataset	Mechanistic Network
TCR		complex	Inhibited	-2.317	8.18e-32	BSG,CCR7,CD8B,ENO1,HSPD1,IDH2,IL7R,JUN,LAMP1,LDHB,LMNB1,LPIN2,NFKBIA,NR3C1,ODC1,PGK1,PMAIP1,PRELID1,REL,RPL10A,RPL15,RPL17,RPL22,RPL23A,RPL3,RPL30,RPL31,RPL38,RPL4,RPL5,RPL6,RPL7,RPL9,RPLP0,RPS13,RPS16,RPS17,RPS2,RPS23,RPS3,RPS3A,RPS4X,RPSA,SIAH2,TNIP3,UBA52		CD8+ T cell
TCR		complex	Inhibited	-2.316	1.1e-31	ALDOA,BIRC3,CFLAR,CXCR4,FLNA,FOS,GZMA,HSPD1,IFI6,IRF7,JUN,LDHB,LPIN2,MX2,NFKB2,NFKBIA,NR3C1,PDE3B,PIK3R1,PIM1,PMAIP1,PTPRC,REL,RELB,RPL10A,RPL15,RPL17,RPL18A,RPL22,RPL23A,RPL3,RPL30,RPL31,RPL38,RPL4,RPL5,RPL6,RPL7,RPL9,RPLP0,RPS13,RPS15,RPS16,RPS17,RPS2,RPS23,RPS3,RPS3A,RPS4X,RPSA,STAT1,UBA52	135 (12)	Memory CD4+ T cell
PDGF BB		complex	Activated	3.916	5.14e-25	ATF3,CBX4,CCL8,CCN1,CCN2,CCND1,CCNL1,CEBPB,DUSP5,F3,GADD45A,IER2,JUN,JUNB,LMNA,MCL1,MYC,NAMPT,NR4A1,PHLDA1,PLK2,PPP1R15A,RGS2,SLC2A3,SOCS3,ZFP36	105 (19)	Fibroblast
TCR		complex	Inhibited	-2.608	7.32e-25	APOD,APOE,BSG,FLNA,HSPD1,ID3,IFI6,IFIT2,IL7,ISG15,JUN,MYC,NFKBIA,NR4A1,RPL10A,RPL15,RPL17,RPL22,RPL3,RPL30,RPL31,RPL4,RPL5,RPL6,RPL7,RPL9,RPLP0,RPS13,RPS16,RPS2,RPS23,RPS3A,RPS4X,RPSA,SLC2A3,SOCS3,STAT1,TNFSF13B,UBA52	87 (7)	Fibroblast
TNF		cytokine	Activated	4.031	2.53e-13	ADAMTS4,APOE,BST2,C3,CCL11,CCND1,COL1A2,CTSC,CXCL1,CXCL2,CXCL3,CYBA,DUSP5,F3,FN1,GADD45A,ICAM1,IFI27,IRF1,JUN,LGALS3,LTBP2,MAFF,MCL1,MYC,NFKBIA,PDPN,PPP1R15A,PRSS23,RGS2,RPS13,SELENOP,SOD2,STAT1,TCIM,TM4SF1,TNFAIP2,TNFSF13B,TYMP	108 (15)	Fibroblast
TCR		complex	Activated	2.869	3.54e-13	ABLIM1,ATP5F1B,ATP5PB,ATP5PD,BCL3,ECH1,FBL,HADH,HSD17B10,HSPA9,HSPD1,IDH2,ISG15,ISG20,LBR,LDHB,MDH1,MDH2,NDUFA10,NFKB1,NFKBIA,NME1,NR4A1,ODC1,PA2G4,PDCD4,PGAM1,PGK1,PIM1,PMAIP1,PRDX6,PRKACB,REL,RPL10A,RPL15,RPL17,RPL18A,RPL23A,RPL3,RPL7,RPL9,RPLP0,RPS13,RPS15,RPS16,RPS17,RPS2,RPS23,RPS3,RPS3A,RPS4X,RPSA,SDCBP,SDHA,SLC25A3,TALDO1,TLE3,TNFRSF12A,TPI1,TUFM,UQCRC1,VDAC3,VDR,ZC3HAV1		Goblet cell
TCR		complex	Inhibited	-2.663	3.83e-13	ATP5PB,HSPD1,LDHB,ODC1,RPL10A,RPL15,RPL23A,RPL30,RPL31,RPL38,RPL5,RPL6,RPLP0,RPS2,RPS23,RPS3,RPS4X		CLP-paneth-like cell
TNF		cytokine	Activated	4.09	1.81e-12	ATP2B1,BIRC3,BST2,BTG3,CCL5,CFLAR,CLEC2D,CXCR4,CYBA,CYLD,DUSP1,FAS,FOS,GADD45A,GBP1,HLA-B,IL32,IRF1,ITGA4,JAK1,JUN,KLF6,LTB,MT-CO3,MT-CYB,NFE2L2,NFKB2,NFKBIA,NINJ1,NR3C1,PMAIP1,PPP1R15A,PTPRC,RELB,RGS2,RHOB,RPS13,SAT1,SERPINB9,SQSTM1,STAT1,TGFB1,TIMP1,TNFRSF1B,TSC22D3,TYMP	136 (12)	Memory CD4+ T cell
IL27		cytokine	Activated	2.621	2.41e-12	B2M,CCL2,HLA-A,HLA-C,HLA-DPA1,HLA-DRA,IRF1		Glial cell
GPER1		G-protein coupled receptor	Activated	2.252	3.74e-12	ATF3,CCN1,CCN2,CCND1,CEBPD,DUSP5,IER2,JUN,MT2A,NFKBIA,PPP1R15A,RGS16,ZFP36		Fibroblast
ERK1/2		group	Inhibited	-2.379	1.14e-11	CALR,CCL3,CCL4,CD44,CXCL3,CXCL8,EGR1,FOS,FOSB,HLA-A,HSPA5,IL1B,JUNB,JUND,PKM,SGK1,TIMP1,TNF	74 (15)	Monocytes DC
IL1B		cytokine	Activated	3.487	1.77e-11	APOE,C3,CCL11,CCL13,CCL8,CEBPB,CXCL1,CXCL2,CXCL3,F3,GJA1,ICAM1,IRF1,KCNQ1OT1,MCL1,MIF,MT2A,NEAT1,NFKBIA,NFKBIZ,NR4A1,PTGDS,SOCS3,SOD2,STMN2,TCIM	109 (17)	Fibroblast
PDGF BB		complex	Activated	3.159	6.66e-11	ATF3,ATP2B1,CCNL1,CEBPB,DUSP1,FOS,FOSB,GADD45A,IER2,JUN,JUNB,KLF6,PIM1,PPP1R15A,RGS1,RGS2,RHOB	71 (10)	Memory CD4+ T cell
EBI3		cytokine	Activated	2.219	7.88e-11	B2M,HLA-A,HLA-C,HLA-DPA1,HLA-DRA		Glial cell
PLA2R1		transmembrane receptor	Activated	3.239	1.2e-10	AK3,ALDH2,ATP5F1B,ATP5PD,BDH2,CTSD,LAP3,MGST1,NDUFA5,NDUFS3,PEBP1,SDHA,SDHB,SOD2,SQOR,TFAM,UQCRFS1		Goblet cell
PDGF BB		complex	Activated	3.922	3.19e-10	ATP2B1,CCNL1,CD44,CEBPB,DUSP1,FOS,GADD45A,GPR183,IER2,JUN,JUNB,MCL1,NAMPT,NR4A1,NR4A2,NR4A3,PHLDA1,PPP1R15A,RGS1,RGS2,RHOB,SLC2A3,SOCS3,TNFAIP3,TOB1,ZFP36	139 (8)	Naive CD4+ T cell
IFNG		cytokine	Activated	3.421	4.28e-10	APOL6,ATF3,BST2,C3,CXCL1,CXCL2,HLA-A,HLA-C,HSPA1A/HSPA1B,ICAM1,IFI27,IFI6,IFIT2,IL7,IRF1,IRF8,ISG15,JUNB,MYC,NFKBIA,PTN,SOCS3,SOD2,STAT1,TNFSF13B,TXNIP,TYMP,VIM,XAF1	115 (16)	Fibroblast
PDGF BB		complex	Activated	3.162	6.35e-10	ATP2B1,CCNL1,CD44,DUSP1,EGR1,FOS,FOSB,GADD45A,GPR183,IER2,JUN,JUNB,KLF10,LMNA,MCL1,NAMPT,NR4A1,NR4A2,NR4A3,PLK2,PPP1R15A,RGS1,RGS2,RHOB,SLC2A3,SOCS3,SYK,TOB1,ZFP36	147 (8)	Naive B cell
GPER1		G-protein coupled receptor	Activated	2.611	8.66e-10	ATF3,DDIT3,DDIT4,DUSP1,DUSP4,DUSP5,FOS,FOSB,IER2,JUN,MT1F,MT1G,MT1X,MT2A,NR4A2,PPP1R15A,PTGER4,TNFAIP3,ZFP36	177 (8)	NKT cell
PGR		ligand-dependent nuclear receptor	Activated	4.55	1.91e-09	AKAP13,AKR1C3,AMD1,AREG,ATP1B1,BTG1,CD44,CD59,CDKN1A,CKAP4,DDC,DDX21,DYNLL1,EDN1,EIF1AX,ERBB2,EZR,F3,GAS6,GLUL,GOT1,GPR160,GSTM3,HBEGF,HES1,ID1,IER3,IFI27,ISG15,ITGA6,ITGB1,KLF5,KLF9,MUC1,NDRG1,NEDD9,NET1,NFKBIA,PDLIM1,PTP4A1,S100P,SRSF7,TM4SF1,TSC22D3,UGCG,VCL	158 (5)	Goblet cell
PDGF BB		complex	Activated	3.902	2.21e-09	ATF3,CCNL1,CEBPB,DUSP1,DUSP5,GADD45A,IER2,JUN,JUNB,KLF6,LMNA,MCL1,NR4A2,PIM1,PPP1R15A,RHOB,SOCS3,TNFAIP3,TRIB1	116 (12)	Plasma 1 cell
GPER1		G-protein coupled receptor	Inhibited	-3.073	2.21e-09	ATF3,DUSP1,EGR1,FOS,FOSB,NFKBIA,NR4A2,PPP1R15A,TNF,ZFP36	60 (10)	Monocytes DC
P38 MAPK		group	Activated	2.577	3.56e-09	ATF3,CCL8,CCN2,CD36,CEBPB,CXCL1,CXCL2,DIO2,F3,FLNA,FN1,GJA1,ICAM1,JUN,MIF,MYC,STAT1,ZMAT3	103 (17)	Fibroblast
PDGF BB		complex	Activated	3	4.17e-09	ATF3,CCNL1,CEBPB,IER3,JUN,JUNB,NAMPT,PPP1R15A,SOCS3	20 (4)	Endothelial cell
NFkB (complex)		complex	Activated	3.908	7.09e-09	C3,CCL8,CCND1,CEBPB,CXCL1,CXCL2,CXCL3,F3,FTH1,GDF15,ICAM1,IRF1,JUNB,LSP1,MCL1,MYC,NAMPT,NFKBIA,NFKBIZ,SOCS3,SOD2,TDO2	128 (16)	Fibroblast
PDGF BB		complex	Activated	2.496	7.9e-09	CCNL1,CD44,DUSP1,GPR183,IER2,JUN,JUNB,MCL1,NR4A2,NR4A3,PPP1R15A,RGS1,RGS2	35 (6)	CD8+ T cell
PDGF BB		complex	Activated	2.449	7.97e-09	ATF3,ATP2B1,CCNL1,CD44,CEBPB,DUSP1,DUSP5,FOS,FOSB,GADD45A,IER2,JUN,JUNB,MCL1,NAMPT,NR4A1,NR4A2,PIM1,PPP1R15A,RGS1,RGS2,SLC2A3,TNFAIP3,ZFP36	229 (15)	NKT cell
Interferon alpha		group	Activated	2.895	2.3e-08	ADAR,ATF3,BST2,DDIT4,EPSTI1,FOS,GBP1,GBP5,GLS,HSPA1A/HSPA1B,IFI6,IFITM2,IRF1,IRF7,IRF9,MX2,NFKBIA,RNF213,RPL23A,SAT1,SERPINB9,STAT1,STAT4,TGFB1,TYMP	106 (10)	Memory CD4+ T cell
Interferon alpha		group	Activated	3.119	2.75e-08	ADAR,ATF3,AUTS2,BST2,BTG2,CCND3,CDKN1A,DDIT4,DRAP1,DYNLT1,EPSTI1,FOS,FOSL2,GBP5,GLS,GZMB,HLA-F,HSPA1A/HSPA1B,IFI6,IFITM2,IGLL1/IGLL5,IRF1,IRF4,IRF7,IRF9,ISG15,ISG20,MCL1,MYLIP,NKG7,NT5C3A,PSMB9,RNF213,SAT1,SERPINB1,SERPINB9,SHFL,SLC2A3,SLFN5,SPRY1,STAT1,STAT4,TAP1,TGFB1,TYMP,UBE2L6	194 (11)	NKT cell
IFNG		cytokine	Activated	3.09	3.03e-08	APOL6,ATF3,BST2,CCL5,CD2,CXCR4,CYLD,FAS,GBP1,HLA-A,HLA-B,HLA-C,HSPA1A/HSPA1B,IFI6,IFITM2,IL32,IRF1,IRF7,IRF9,JUNB,KLF6,MX2,NFKBIA,PIM1,PMAIP1,RPL23A,SERPINB9,STAT1,TNFRSF1B,TYMP,VIM,ZEB2	144 (15)	Memory CD4+ T cell
PLA2R1		transmembrane receptor	Activated	2.163	3.03e-08	AK3,ALDH2,CTSD,LAP3,MGST1,NDUFA5,PEBP1,SDHA,SDHB,SOD2,TFAM,UQCRFS1		LGRS5+ stem cell
IL1A		cytokine	Activated	3.524	3.19e-08	ATF3,CCL8,CXCL1,CXCL2,CXCL3,ICAM1,IRF1,JUN,JUNB,MT2A,NFKBIA,NFKBIZ,SOD2	108 (19)	Fibroblast
IgG		complex	Inhibited	-2.5	5.01e-08	ATP1B1,B2M,CEBPB,CEBPD,CTSC,GUK1,HSPB1,IER2,ISG15,JUND,LGALS1,LGALS3,MYC,PPP1R15A,SLC2A3,ZFP36		Fibroblast
IgG		complex	Inhibited	-2.286	6.42e-08	ATP1B1,ATP1B3,CCND2,CD9,CDKN1A,CSNK2B,CTSC,DSP,EDN1,EMP1,ETS2,EZR,FABP5,GNAS,GPRC5A,GPX1,GUK1,HDGF,HLA-E,HSPA5,HSPB1,IER2,IFITM1,IFITM3,ISG15,JUND,LDLR,PIM1,PPP1R15A,PRSS8,RND3,ST14,TAPBP,THBS1,TRIM16,TUBB2A,UGCG,VEGFA,ZMPSTE24	246 (9)	Goblet cell
ITGB2	-0.422	transmembrane receptor	Inhibited	-2.213	1.33e-07	CCL3,CCL4,RAC1,RAC2,TNF	46 (7)	Monocytes DC
TLR7		transmembrane receptor	Inhibited	-2.064	1.5e-07	ATF3,CCL4,CD44,CD83,CXCL2,CXCL3,CXCL8,IER3,IL1B,NFKBIA,TNF	68 (14)	Monocytes DC
GPER1		G-protein coupled receptor	Activated	3	3.61e-07	DDIT4,DUSP1,DUSP4,IER2,JUN,MT2A,NFKBIA,NR4A2,PPP1R15A		CD8+ T cell
TREM1		transmembrane receptor	Activated	2	4.21e-07	ATF3,ATP1B1,CKS2,CXCL1,CXCL2,CXCL3,F3,FERMT2,HES1,IFIT2,IRF1,ISG15,MAFF,PHLDA1,PLPP3,RGS16	95 (10)	Fibroblast
IFNG		cytokine	Activated	2.617	5.53e-07	CCL2,HLA-A,HLA-C,HLA-DRA,IFI6,IRF1,JUNB		Glial cell
PGR		ligand-dependent nuclear receptor	Activated	3.076	7.45e-07	AKAP13,AKR1C3,AMD1,AREG,ATP1B1,BTG1,DDC,DDX21,DST,EDN1,EIF1AX,EZR,FN1,GPR160,HBEGF,HSD11B2,IER3,IFI27,ITGA6,ITGB1,KLF5,MUC1,NET1,PCNA,PTP4A1,SERPINB8,SRSF7,TM4SF1,VCL		LGRS5+ stem cell
PDGF BB		complex	Activated	3.657	1.24e-06	ATP2B1,BCL3,CCNL1,CD44,EDN1,EGR1,F3,GADD45A,GEM,IER2,IER3,JUNB,KLF6,LMNA,NAMPT,NR4A1,PIM1,PLK2,PPARG,PPP1R15A,RND3,SRF,THBS1,TRIB1	201 (5)	Goblet cell
Interferon alpha		group	Activated	3.224	1.53e-06	ATF3,BCL6,BST2,EIF1,HSPA1A/HSPA1B,IFI27,IFI6,IFIT2,IRF1,IRF8,ISG15,LAP3,MCL1,NFKBIA,SLC2A3,STAT1,TNFSF13B,TYMP	33 (5)	Fibroblast
TLR7/8		group	Activated	2.53	1.69e-06	BCL2A1,CA2,CFLAR,DNAAF1,LINC-PINT,MAP3K8,NFKBIA,NFKBIZ,PNRC1,PPP1R15A,TNFAIP3	113 (10)	Plasma 1 cell
IFNL1		cytokine	Activated	3.098	1.77e-06	APOL6,ATF3,BST2,HLA-C,IFI27,IFI6,IFIT2,ISG15,STAT1,XAF1	21 (3)	Fibroblast
Immunoglobulin		complex	Inhibited	-2.611	1.93e-06	CCL3,CCL4,CXCL2,FOSB,IL1B,NFKBIA,TNF	65 (9)	Monocytes DC
MAP2K1/2		group	Inhibited	-2.781	2.13e-06	ATF3,DUSP1,EGR1,FOS,HERPUD1,HSPA5,IL1B,TNF	74 (15)	Monocytes DC
GPER1		G-protein coupled receptor	Activated	3.314	2.16e-06	DDIT3,DDIT4,DUSP1,DUSP4,FOS,IER2,JUN,MT1X,MT2A,NFKBIA,NR4A2,PPP1R15A,PTGER4,TNFAIP3,ZFP36	113 (6)	Naive CD4+ T cell
JAG2		growth factor	Inhibited	-2.646	2.47e-06	BCL6,C3,CCL13,CEBPB,CXCL1,CXCL3,MIF		Fibroblast
IgG		complex	Inhibited	-2.902	2.77e-06	ATP1B3,B2M,CALR,CCL4,CCL5,CCND2,CDKN1A,CEBPB,CSNK2B,DDIT3,DUSP1,FABP5,GNAS,GPX1,GUK1,HLA-E,HSPA5,HSPB1,IER2,ISG15,JUND,KRT10,LGALS1,PIM1,PPP1R15A,PTPN6,SLC2A3,TAPBP,TNFAIP3,ZFP36	212 (11)	NKT cell
Interferon alpha		group	Activated	2.221	3.53e-06	ADAR,AIM2,ANKRD10,BST2,BTG2,CCND3,CDKN1A,DDIT4,DRAP1,EIF1,EPSTI1,FOS,GLS,HLA-F,HSPA1A/HSPA1B,IFITM1,IFITM2,IGLL1/IGLL5,IRF1,IRF7,IRF8,ISG15,ISG20,MCL1,MYLIP,NFKBIA,NT5C3A,PARP14,PARVG,PHF11,PLAAT4,PPM1K,PSMB9,RB1,RBCK1,RBX1,RNF213,SAT1,SERPINB1,SERPINB9,SF3A1,SHFL,SLC2A3,SP100,SP110,TAP1,TGFB1,TYMP,UNC93B1	152 (6)	Naive B cell
CD40LG		cytokine	Activated	3.112	3.99e-06	ARID4B,BIRC3,CFLAR,FAS,IRF1,KDM6B,LTB,NFKB2,NFKBIA,PIM1,RUNX3,STAT1,TANK	121 (14)	Memory CD4+ T cell
IL1B	-0.528	cytokine	Inhibited	-2.965	4.6e-06	CCL3,CCL4,CXCL2,CXCL3,CXCL8,DUSP1,EGR1,FABP5,HLA-DRA,IGF1,IL1B,MCL1,NFKBIA,NR4A2,NRP1,TNF	58 (14)	Monocytes DC
TNF		cytokine	Activated	3.088	4.77e-06	BIK,CCND3,CD47,CYBA,DUSP1,EHD1,ELAVL1,ETS1,GADD45A,HLA-B,IRF1,JAK1,JUN,LTB,LYN,MARCKSL1,MCL1,NFKBIA,PPP1R15A,SOCS1,TGFB1	26 (6)	Memory B cell
GPER1		G-protein coupled receptor	Activated	3.317	5.96e-06	ATF3,DUSP1,DUSP4,DUSP5,IER2,JUN,MT2A,NFKBIA,NR4A2,PPP1R15A,TNFAIP3		Plasma 1 cell
TNF		cytokine	Activated	3.037	5.98e-06	ATP2B1,BIK,BIRC3,BST2,BTG2,BTG3,CCL4,CCL5,CCND2,CCND3,CD44,CD47,CDKN1A,CFLAR,CLEC2D,CYBA,CYLD,DUSP1,DUSP5,EHD1,FAS,FOS,GADD45A,HLA-B,HLA-F,HPGD,IFNGR1,IL32,IL7R,IRF1,ITGA4,JAK1,JUN,MCL1,MT-CO3,NEDD9,NFE2L2,NFKB1,NFKB2,NR3C1,NR4A2,PHB,PIGR,PKM,PMAIP1,PPP1R15A,PSMB10,PSMB8,PSMB9,PSME2,PTPRC,RELB,RGS2,RPS13,SAT1,SERPINB1,SERPINB9,SQSTM1,STAT1,STAT5A,TAP1,TAPBP,TGFB1,TNFAIP3,TNFRSF1B,TRAF4,TSC22D3,TY…	186 (12)	NKT cell
TNF		cytokine	Activated	3.526	6.5e-06	ATP2B1,BCL2A1,BIRC3,BST2,BTG2,BTG3,CAT,CCND3,CCR7,CD40,CD44,CD47,CD83,CDKN1A,CFLAR,CTSC,CXCR4,CXCR5,CYBA,CYBB,CYLD,DBI,DUSP1,DUSP10,EGR1,EHD1,ELAVL1,FOS,GADD45A,GPX4,HEXA,HLA-B,HLA-F,ICOSLG/LOC102723996,IL4R,IRF1,ITGA4,JAK1,JUN,KYNU,LTB,LYN,MARCKSL1,MCL1,MYO9B,NCK1,NFATC1,NFE2L2,NFKB1,NFKBIA,NR3C1,NR4A2,NR4A3,PHB,PIGR,PKM,PLAAT4,PMAIP1,PPP1R15A,PSMB10,PSMB8,PSMB9,PSME2,PTPRC,RELB,RGS2,RHOB,SAT1,S…	214 (11)	Naive B cell
IFNL1		cytokine	Activated	2.172	6.5e-06	APOL6,ATF3,BST2,GBP1,GBP5,HLA-B,HLA-C,IFI6,IFITM2,IRF9,STAT1	17 (2)	Memory CD4+ T cell
ERK		group	Inhibited	-2.174	8.43e-06	CCL4,CXCL2,CXCL8,DUSP1,EGR1,FOS,ITGB2,JUNB,MCL1,ZFP36	68 (14)	Monocytes DC
TNF		cytokine	Activated	3.048	8.86e-06	ALDH2,ATP2B1,BIK,CAT,CD47,CTSC,CTSS,CYBA,DBI,EDN1,EHF,ELF3,F2RL1,FN1,GADD45A,GCLM,GSTA1,HBEGF,HEXA,HEXB,HLA-B,HMOX1,IER3,IFI27,IGFBP2,KCMF1,KLF6,LAMA3,MAFF,MUC1,MUC2,MVP,NFE2L2,NQO1,NR1H4,PKM,PLA2G2A,PLOD2,PLPP1,PPARG,PPP1R15A,PSMB8,RAB32,RND3,SELENOP,SERPINB8,SOD2,SOX4,SQSTM1,TCIM,TICAM1,TIMP1,TJP1,TM4SF1,VCL,VEGFA	70 (3)	LGRS5+ stem cell
IgG		complex	Inhibited	-2.352	1.07e-05	ASAH1,ATP1B3,ATP6V0D1,B2M,CALR,CDKN1A,CSNK2B,CTSC,DEGS1,DUSP1,FABP5,FCGR2B,GNAS,GUK1,HLA-E,HSPA5,HSPB1,IER2,IFITM1,INPP5D,ISG15,JUND,KRT10,LGALS1,LY9,PEA15,PPP1R15A,PTPN6,SLC2A3,TAPBP,TNFRSF13B,TOB1,TUBB2A,ZFP36	87 (3)	Naive B cell
PDGF BB		complex	Activated	2.121	1.25e-05	DUSP1,GADD45A,IER2,JUN,JUNB,MCL1,NR4A1,PPP1R15A	18 (5)	Memory B cell
IL1RN		cytokine	Inhibited	-2.525	1.27e-05	ATF3,CYLD,GBP1,IFI6,IL32,IRF1,IRF7,IRF9,KLF6,MX2,PMAIP1	70 (7)	Memory CD4+ T cell
IFNA2		cytokine	Activated	3.106	1.38e-05	APOL6,BST2,FAS,GBP1,IFI16,IFI6,IRF1,IRF7,IRF9,MX2,PMAIP1,STAT1	117 (13)	Memory CD4+ T cell
TNF		cytokine	Activated	2.439	1.45e-05	ALDH2,ATP2B1,BCL3,BIK,BTG2,CAT,CCND2,CD44,CD47,CD59,CDH1,CDKN1A,CTSC,CTSS,CXCL16,CYBA,CYLD,EDN1,EGR1,EHF,ELAVL1,EPHB2,F2RL1,F3,GADD45A,GCLC,GCLM,GPX4,GSTA1,HBEGF,HEXB,HIVEP1,HLA-B,HLA-F,HMOX1,IER3,IFI27,IGFBP2,IL32,JARID2,KLF6,LAMA3,LAMB3,LAMC2,LCN2,MAFF,MCM3,MT-CO3,MUC1,MUC2,MVP,NEDD9,NFE2L2,NFKB1,NFKBIA,NQO1,PKM,PLSCR1,PMAIP1,PPARA,PPARG,PPP1R15A,PSMB8,RAB32,RND3,RPS13,SCO2,SELENOP,SERPINB1,SLC…	387 (12)	Goblet cell
IL17A		cytokine	Activated	2.899	1.58e-05	CCL11,CCN2,CXCL1,CXCL2,CXCL3,GADD45A,ICAM1,NFKBIZ,SOCS3	125 (19)	Fibroblast
IFNA2		cytokine	Activated	2.947	1.71e-05	APOL6,BST2,IFI27,IFI6,IFIT2,IRF1,ISG15,SOCS3,STAT1,XAF1	41 (7)	Fibroblast
TLR7/8		group	Activated	2.646	1.75e-05	CFLAR,LINC-PINT,NFKBIA,NFKBIZ,PMAIP1,PNRC1,PPP1R15A,RGS1	94 (7)	Memory CD4+ T cell
PDGF BB		complex	Activated	2.472	2.29e-05	ATF3,ATP2B1,EDN1,GADD45A,GEM,IER2,IER3,KLF6,NAMPT,NR4A1,PLK2,PPARG,PPP1R15A,RND3,THBS1,TRIB1		LGRS5+ stem cell
TNF		cytokine	Activated	3.439	2.44e-05	BCL2A1,BST2,BTG3,CCL3,CCL4,CFLAR,CHST2,CXCR4,CYBA,DUSP1,DUSP5,GADD45A,HEXB,HLA-B,IFNAR2,IL23A,IRF1,JAK1,JUN,KLF6,LTB,MCL1,MT-CO2,NFKBIA,NR3C1,NR4A2,PIGR,PPP1R15A,PRDM1,RELB,RHOB,RPS13,SAT1,SDC1,SERPINB9,SQSTM1,STAT1,TAP1,TAPBP,TGFB1,TIMP1,TNFAIP3,TSC22D3,TYMP	93 (12)	Plasma 1 cell
FAS	0.152	transmembrane receptor	Inhibited	-2.144	2.54e-05	BIRC3,CFLAR,FAS,IRF1,JUND,LTB,NFKBIA,PPP1R15A	53 (7)	Memory CD4+ T cell
IgG		complex	Inhibited	-3.544	2.64e-05	ATP1B3,ATP6V0D1,CALR,CCND2,CEBPB,CSNK2B,CTSC,DDIT3,DUSP1,EZR,FABP5,GNAS,GPX1,GUK1,HLA-E,HSPA5,HSPB1,IER2,IFITM1,JUND,KRT10,KRT18,PPP1R15A,SLC2A3,TAPBP,TNFAIP3,TOB1,ZFP36		Naive CD4+ T cell
TNF		cytokine	Activated	3.091	2.76e-05	ATP2B1,BIRC3,BTG2,BTG3,CCND2,CCND3,CCR7,CD44,CD47,CD59,CFLAR,CLEC2D,CTSC,CTSS,CYBA,CYLD,DBI,DUSP1,ELAVL1,ETS1,FOS,GADD45A,GPX4,HLA-B,HLA-F,IFNAR2,IL32,IRF1,ITGAL,JAK1,JUN,LTB,MARCKSL1,MCL1,NCK1,NFATC1,NFE2L2,NFKBIA,NR3C1,NR4A2,NR4A3,NUP98,PKM,PLAAT4,PMAIP1,PPP1R15A,PSMB10,PSMB8,PSMB9,PSME2,PTPRC,RGS2,RHOB,RPS13,SAT1,SCO2,SERPINB9,SOCS1,SQSTM1,TAPBP,TGFB1,TNFAIP3,TNFRSF1B,TRAF4,TSC22D3,UBQLN2,WTAP	208 (10)	Naive CD4+ T cell
TGFB1		growth factor	Inhibited	-2.049	3.62e-05	CD44,CSF1R,CXCL8,FOS,IER3,IGF1,ITGB2,JUNB,JUND,NFKBIA,NRP1,RAB31,S100A4,TIMP1,TNF,TUBA1A,TYMP,ZFP36	89 (20)	Monocytes DC
NFkB (complex)		complex	Activated	2.704	3.67e-05	BIRC3,CCL5,CEBPB,CFLAR,CXCR4,CYLD,FABP5,FAS,FTH1,IRF1,IRF7,JUNB,LSP1,LTB,NFKB2,NFKBIA,NFKBIZ,RELB,TGFB1,TNFRSF4	115 (12)	Memory CD4+ T cell
TNF		cytokine	Activated	3.027	3.82e-05	BTG3,CCR7,CD44,CYBA,DUSP1,HLA-B,IL7R,IRF1,JAK1,JUN,MCL1,NFE2L2,NFKBIA,NR3C1,NR4A2,NR4A3,PMAIP1,PPP1R15A,RGS2,RPS13,SAT1,TAPBP,TGFB1,TNFRSF1B,TYMP	43 (8)	CD8+ T cell
CD3		complex	Activated	2.807	3.99e-05	BTG1,CD3E,DUSP2,FAS,GZMA,IRF9,NFKBIA,PDE4A,PDE4B,PDE4D,REL,STAT1	77 (7)	Memory CD4+ T cell
AR		ligand-dependent nuclear receptor	Activated	3.017	4.54e-05	AKR1C3,CALU,CAST,CDH1,CDKN1A,CKAP4,CTNNB1,DCTPP1,DNAJB9,DNM1L,DR1,EBP,EGR1,EPB41L4B,ERBB2,ERO1A,ETS2,FKBP4,FOXA1,GDF15,HSPH1,IMPDH2,ITGA6,KDELR2,KPNA2,LMAN1,MAOA,MTHFD2,MUC1,MYO1B,NAP1L1,NCOA4,NUPR1,PMEPA1,SEC61B,SERP1,SLC7A11,TFAM,TFF3,THBS1,TNFRSF12A,TPD52,VEGFA,WEE1	353 (14)	Goblet cell
EBI3		cytokine	Activated	2.236	5.46e-05	B2M,HLA-A,HLA-C,ICAM1,STAT1		Fibroblast
FAS		transmembrane receptor	Activated	2.085	5.71e-05	CXCL8,IER3,JUND,NFKBIA,PPP1R15A,ZFP36	60 (12)	Monocytes DC
IFNG		cytokine	Activated	2.701	6.06e-05	ATF3,HLA-A,HLA-B,HLA-C,HLA-DQB1,HSPA1A/HSPA1B,IDO1,IFI6,IRF1,JUNB,SOCS3	15 (3)	Endothelial cell
NFkB (complex)		complex	Activated	2.242	6.6e-05	BAX,BCL2A1,BIRC3,CCR7,CD40,CD44,CD83,CDKN1A,CFLAR,CTNNB1,CXCR4,CYLD,FABP5,FTH1,HIF1A,HLA-DMB,HLA-F,IL10RA,IRF1,IRF7,JUNB,KDM2A,KYNU,LITAF,LSP1,LTB,MCL1,NAMPT,NFKB1,NFKBIA,NFKBIZ,PSMB9,RBPJ,RELB,RRAS2,SAR1A,SOCS1,SOCS3,SOD2,SPIB,STX4,TAP1,TGFB1,TNFAIP8,TNIP1,WTAP,XIAP	310 (10)	Naive B cell
Mek		group	Activated	2.957	6.61e-05	ABCE1,ACAT1,CDCA7,CDH1,CDKN1A,CTNNB1,DDR1,DDX21,EGR1,ERBB2,ERBB3,GDF15,GNL3,HRH1,HSPB1,ID1,ID2,IER2,IER3,ITGA6,ITGB1,LYAR,MAFF,MDM2,NOP58,PMAIP1,PTEN,RABGGTB,RND3,SLC20A1,STK17A,UNG	317 (10)	Goblet cell
TLR7		transmembrane receptor	Activated	2.976	6.65e-05	ATF3,CXCL1,CXCL2,CXCL3,ICAM1,IRF1,ISG15,NFKBIA,STAT1	120 (19)	Fibroblast
NFkB (complex)		complex	Activated	2.178	6.83e-05	CEBPB,CXCL12,FABP5,FTH1,IER3,IRF1,JUNB,NAMPT,SOCS3		Endothelial cell
JAK		group	Activated	2.219	6.95e-05	IFI6,IFIT2,ISG15,STAT1,VIM	19 (3)	Fibroblast
IL6		cytokine	Inhibited	-2.601	9.01e-05	FOS,HSPA5,JUNB,LYZ,MCL1,NFKBIA,RB1,SGK1,TIMP1,TNF	77 (17)	Monocytes DC
TREM1		transmembrane receptor	Inhibited	-2.718	0.000107	ATF3,CCL3,CD83,CXCL2,CXCL3,CXCL8,EGR1,GADD45B,IL1B,NR4A2,TNF	65 (13)	Monocytes DC
IFNB1		cytokine	Activated	2.434	0.000113	BST2,IFI27,IFIT2,IRF1,ISG15,STAT1	20 (4)	Fibroblast
FAS		transmembrane receptor	Inhibited	-2.56	0.000127	BCL2A1,CFLAR,FOXO3,IRF1,JUND,LTB,NFKBIA,PPP1R15A,TNFAIP3	61 (7)	Plasma 1 cell
PPARD		ligand-dependent nuclear receptor	Activated	2	0.000175	ANGPTL4,CEBPB,CXCL1,CXCL2,CXCL3,NR4A1	40 (5)	Fibroblast
IgG		complex	Inhibited	-3.205	0.000179	ATP1B3,CCL3,CCL4,CEBPB,DUSP1,GUK1,HLA-E,HSPA5,HSPB1,IER2,JUND,KRT10,LY9,PIM1,PPP1R15A,PTPN6,TAPBP,TNFAIP3	115 (11)	Plasma 1 cell
TLR7/8		group	Activated	2.236	0.000183	LINC-PINT,NFKBIA,PMAIP1,PNRC1,PPP1R15A,RGS1	40 (7)	CD8+ T cell
IFNL1		cytokine	Activated	2.119	0.000201	APOL6,ATF3,BST2,GBP5,HLA-B,HLA-C,IFI6,IFITM2,IRF9,ISG15,ISG20,PSMB9,SHFL,STAT1,UBE2L6,ZC3HAV1		NKT cell
IL1RN		cytokine	Inhibited	-2.236	0.000217	ATF3,GJA1,HLA-DQB1,IFI6,IRF1		Endothelial cell
IL27		cytokine	Activated	2.608	0.000268	B2M,HLA-A,HLA-C,ICAM1,IRF1,SOCS3,STAT1	85 (15)	Fibroblast
IgG		complex	Inhibited	-2.714	0.000274	ATP1B3,CALR,DUSP1,FABP5,GNAS,GUK1,HSPA5,IER2,JUND,PPP1R15A,TAPBP		CD8+ T cell
GPER1		G-protein coupled receptor	Activated	2	0.000301	ATF3,CEBPD,JUN,PPP1R15A		Endothelial cell
CD40LG		cytokine	Activated	2.458	0.000312	ARID4B,BAX,BIRC3,CCND3,CD27,CDKN1B,CFLAR,IRF1,IRF2,KDM6B,LTB,MCL1,NAMPT,NFKBIA,PSMB10,TANK,TNFAIP3,TRAF4,ZFP36L1	203 (9)	Naive CD4+ T cell
MAP2K1/2		group	Activated	2.097	0.000349	CDKN1B,DDIT3,DUSP1,DUSP4,FOS,H2AX,HERPUD1,HSPA5,HSPB1,JAK1,PCNA,PHLDA1,VIM	235 (9)	Naive CD4+ T cell
IgG		complex	Inhibited	-3.035	0.000349	ATP1B3,CALR,CCL5,CEBPB,DUSP1,FABP5,GUK1,HSPB1,IER2,JUND,LGALS1,PIM1,PPP1R15A	41 (4)	Memory CD4+ T cell
GPER1		G-protein coupled receptor	Activated	2.236	0.000407	DUSP1,IER2,JUN,NFKBIA,PPP1R15A		Memory B cell
IL1A		cytokine	Activated	2.186	0.000453	ATF3,IER3,IRF1,JUN,JUNB	17 (4)	Endothelial cell
IFNA2		cytokine	Activated	3.342	0.000463	APOL6,BST2,FAS,GBP2,HMGCS1,IFI16,IFI6,IRF1,IRF7,IRF9,ISG15,ISG20,LY6E,PMAIP1,SHFL,STAT1,UBE2L6,ZC3HAV1	144 (7)	NKT cell
TLR4		transmembrane receptor	Activated	2.093	0.000526	ATF3,CD38,IDH2,IL23A,IRF7,MT-ND6,NFKBIA,NR4A2,RAC1,RELB,SOCS3,XBP1	73 (10)	Plasma 1 cell
IFNG		cytokine	Activated	3.657	0.000541	AIM2,ATF3,BCL2A1,BCL2L11,BST2,CCL3,CCL4,CD38,CXCR4,HLA-A,HLA-B,HLA-C,HSPA1A/HSPA1B,IL23A,IRF1,IRF7,JUNB,KLF6,NFKBIA,PELI1,PIGR,PIM1,RPL23A,SDC1,SERPINB9,SMARCB1,SOCS3,STAT1,TAP1,TCIRG1,TYMP,VIM	127 (13)	Plasma 1 cell
ERK1/2		group	Inhibited	-2.914	0.000557	B2M,CALR,CD44,FOS,FOSB,HLA-A,PSMB6,TAPBP,TIMP1		Plasma 2 cell
STAT5a/b		group	Activated	2.728	0.00067	CDKN1B,FCMR,IDI1,LCP2,MCL1,NIFK,PDE4B,SLC2A3,STIP1,STK17B,UGP2		Naive CD4+ T cell
Cdk		group	Activated	2.134	0.00069	CCL5,CDKN1B,DDIT4,DUSP1,GADD45A,NEDD9,RGS2,TXNIP		NKT cell
Cdk		group	Activated	2.823	0.000728	CDKN1B,DDIT4,DUSP1,GADD45A,GADD45G,PHLDA1,RGS2,TXNIP		Naive CD4+ T cell
GPER1		G-protein coupled receptor	Inhibited	-2	0.000775	MT1F,MT1G,MT1X,MT2A		Enterocyte
PRL		cytokine	Activated	2.158	0.000854	ADAR,BST2,EPSTI1,FOS,IFI6,IRF7,IRF9,JUN,MX2	24 (4)	Memory CD4+ T cell
Immunoglobulin		complex	Activated	2.236	0.000894	CCL8,CXCL2,IRF1,MAFF,NFKBIA		Fibroblast
IgG		complex	Inhibited	-2.121	0.00104	ATP1B3,DUSP1,GUK1,HLA-E,IER2,KRT10,PPP1R15A,TUBB2A		Memory B cell
TNF		cytokine	Activated	2.424	0.00138	ALDH2,CYBA,DBI,GCG,HLA-B,MT-CYB,NQO1,PIGR,SELENOP,TIMP1		Enterocyte prog
Interferon alpha		group	Activated	2.172	0.00143	DDIT4,EPSTI1,GZMH,HSPA1A/HSPA1B,IRF1,MCL1,NFKBIA,RNF213,RPL23A,SAMD9,SAT1,TGFB1,TYMP		CD8+ T cell
PGR		ligand-dependent nuclear receptor	Activated	2.625	0.00146	AKAP13,AMD1,AREG,BIRC3,BTG1,CCND3,CD44,CDKN1A,CEBPB,DDX21,DYNLL1,EIF1AX,FOS,IFI16,IRF7,ISG15,MATK,NEDD9,PCNA,PRKCH,PTP4A1,SLC9A3R1,SRSF7,STAT5A,TSC22D3,VASP	235 (14)	NKT cell
Interferon alpha		group	Activated	2.593	0.00163	AIM2,ATF3,BST2,DRAP1,EIF1,HERC5,HSPA1A/HSPA1B,IGLL1/IGLL5,IRF1,IRF7,MCL1,NFKBIA,NT5C3A,PARP14,RPL23A,SAT1,SERPINB9,SLC1A5,STAT1,TAP1,TGFB1,TYMP	71 (7)	Plasma 1 cell
STAT5a/b		group	Activated	2.219	0.00179	CCND1,CDKN2C,MCL1,MYC,SLC2A3		Fibroblast
PRL		cytokine	Activated	2.579	0.0018	BST2,CCND1,IFI6,ISG15,JUN,MYC,XAF1	76 (12)	Fibroblast
TLR9		transmembrane receptor	Activated	2.449	0.00196	ATF3,IRF1,ISG15,MCL1,NAMPT,STAT1	89 (17)	Fibroblast
Hdac		group	Activated	2	0.00201	MT1E,MT1F,MT1H,NR4A1		Enterocyte
CSF2		cytokine	Activated	2.537	0.00251	CD38,CD69,HSPH1,LTB,MCL1,NACA,PIM1,SF1,SLC1A5,SOCS3,TGFB1,TPM4,XBP1		Plasma 1 cell
PGR		ligand-dependent nuclear receptor	Activated	3.359	0.00252	AKAP13,BTG1,CAPN2,CEBPB,CKAP4,CTBS,DDX21,GAS6,GPR160,HPCAL1,IRF7,ITGA6,NFKBIA,PTP4A1,SDC1,SRSF7,TSC22D3	55 (2)	Plasma 1 cell
hemoglobin		complex	Activated	2	0.00253	GCLM,HMOX1,MGST1,NQO1		LGRS5+ stem cell
IgG		complex	Inhibited	-2.236	0.00283	ATP1B3,B2M,CD9,FABP5,IFITM1		Enterocyte prog
ERK		group	Activated	2.412	0.00367	DUSP1,ETS1,JUN,JUNB,MCL1,ODC1	30 (7)	Memory B cell
FAS		transmembrane receptor	Inhibited	-2.1	0.00424	BCL2A1,BIRC3,CFLAR,FOXO3,IRF1,JUND,LTB,NFKBIA,PPP1R15A,SOD2,ZFP36	156 (8)	Naive B cell
IFNG		cytokine	Activated	2.99	0.00444	APOL6,ATF3,AUTS2,BCL2L11,BST2,CAMK4,CCL4,CCL5,CD2,CDKN1A,CYLD,FAS,GBP2,GGA1,GSDMD,HLA-A,HLA-B,HLA-C,HLA-DQB1,HLA-DRA,HSPA1A/HSPA1B,IFI6,IFITM2,IL32,IRF1,IRF7,IRF9,ISG15,ISG20,JUNB,PIGR,PIM1,PMAIP1,PSMB8,PSMB9,SERPINB9,SLFN5,ST13,STAT1,TAP1,TNFRSF1B,TXNIP,TYMP,VIM,ZEB2	237 (14)	NKT cell
IFNG		cytokine	Activated	2.451	0.00468	CD2,HLA-A,HLA-B,HLA-C,HSPA1A/HSPA1B,IRF1,JUNB,NFKBIA,PMAIP1,POLR2F,RPL23A,SAMD9,TNFRSF1B,TYMP,VIM,ZEB2	60 (10)	CD8+ T cell
TREM1		transmembrane receptor	Inhibited	-2.449	0.00486	FABP3,MT1E,MT1F,MT1M,OASL,PLAC8		Enterocyte
TLR7/8		group	Activated	2.333	0.00491	CFLAR,LINC-PINT,MAP3K8,NFKBIZ,PMAIP1,PNRC1,PPP1R15A,RGS1,TNFAIP3	164 (7)	NKT cell
IL1B		cytokine	Activated	2.173	0.00492	BCL2A1,CCL3,CCL4,CEBPB,CXCR4,DUSP1,HEXB,IL23A,IL6R,IRAK1,IRF1,MCL1,MIF,MT2A,NEAT1,NFKBIA,NFKBIZ,NR4A2,REL,SOCS3,TGFB1,TNFAIP3	70 (8)	Plasma 1 cell
CSF2		cytokine	Activated	2.433	0.00504	CCND3,LTB,MCL1,TGFB1,TPM4,XBP1		Memory B cell
TLR7/8		group	Activated	2.828	0.00518	CFLAR,LINC-PINT,NFKBIA,NFKBIZ,PMAIP1,PNRC1,PPP1R15A,RGS1,TNFAIP3	183 (7)	Naive CD4+ T cell
AHR	0.02	ligand-dependent nuclear receptor	Activated	2.121	0.00538	AREG,CDH1,CDK4,CTSD,EDN1,KDSR,NEDD9,TFF1,THBS1,UGCG,VEGFA	140 (7)	Goblet cell
TNFRSF1A		transmembrane receptor	Activated	2.2	0.00572	GCLM,GSTA1,NFE2L2,NQO1,SOD2		LGRS5+ stem cell
PGR		ligand-dependent nuclear receptor	Activated	2.771	0.00681	AKAP13,AMD1,AREG,BIRC3,BTG1,CCND3,CD44,CD59,CEBPB,DYNLL1,EIF1AX,EZR,FOS,HPCAL1,IFI16,KRT18,NFKBIA,PCNA,PRKCH,PTP4A1,SLC9A3R1,SRSF7,TSC22D3,VASP	170 (7)	Naive CD4+ T cell
FAS		transmembrane receptor	Inhibited	-2.56	0.00726	BIRC3,CFLAR,IRF1,JUND,LTB,NFKBIA,PPP1R15A,TNFAIP3,ZFP36	73 (3)	Naive CD4+ T cell
NFkB (complex)		complex	Activated	2.619	0.00782	CDC25B,FTH1,IRF1,JUNB,LTB,MCL1,NFKBIA,SOCS1,TGFB1	29 (6)	Memory B cell
TNF		cytokine	Activated	2.46	0.00786	CYBA,HLA-B,IDO1,IER3,IRF1,JUN,PPP1R15A,RPS13,SAT1		Endothelial cell
IL1B		cytokine	Activated	2.524	0.00832	DUSP1,FABP5,IRF1,MCL1,MIF,MT2A,NEAT1,NFKBIA,NR4A2,NR4A3,REL,TGFB1	40 (6)	CD8+ T cell
IL1A		cytokine	Activated	2.186	0.0084	IRF1,JUN,JUNB,NFKBIA,TGFB1	23 (4)	Memory B cell
TLR7/8		group	Activated	3	0.00888	BCL2A1,CFLAR,LINC-PINT,MAP3K8,NFKBIA,NFKBIZ,PMAIP1,PNRC1,PPP1R15A,RGS1	161 (7)	Naive B cell
CD36	0.477	transmembrane receptor	Activated	2	0.0105	CXCL1,CXCL3,ICAM1,IGFBP7		Fibroblast
TREM1		transmembrane receptor	Activated	2.982	0.0115	AREG,ATF3,ATP1B1,CKS2,EDN1,ETS2,GCLM,GEM,GPRC5A,HBEGF,MAFF,MT1E,MT1M,NEDD4L,PHLDA2,PPARG,SYNJ2,TCEAL9,THBS1		LGRS5+ stem cell
TLR7		transmembrane receptor	Activated	2.621	0.0131	ATF3,IRF1,IRF9,MX2,NFKBIA,STAT1,ZAP70		Memory CD4+ T cell
IL6		cytokine	Activated	2.348	0.0134	GADD45G,JUNB,MAP2K1,MCL1,NFKBIA,TGFB1		Memory B cell
IL5		cytokine	Activated	2.72	0.0148	CTSC,GCLM,HSPH1,IER3,MAT2A,NACA,PIM1,QSOX1,RBM3,TPM4,UPP1		Goblet cell
AR		ligand-dependent nuclear receptor	Activated	2.015	0.0169	CCDC85B,CEBPB,CFLAR,CKAP4,ERN1,FKBP4,HSPH1,ITGA6,KDELR2,LMAN1,MTHFD2,PIGR,PMEPA1,RHOB,SERP1,STAT1,TPD52,XBP1		Plasma 1 cell
CSF2		cytokine	Activated	2.137	0.0173	HSPH1,ITGA4,LTB,NACA,PIM1,SF1,TGFB1,TPM4		Memory CD4+ T cell
hemoglobin		complex	Activated	2	0.0173	GCLM,HMOX1,MGST1,NQO1		Goblet cell
PI3K (family)		group	Activated	2.408	0.0177	CXCL1,FTH1,ISG15,KLF2,MYC,TXNIP		Fibroblast
IL15		cytokine	Activated	2.207	0.0232	ETS1,JUN,MAP2K1,PDIA3,RPIA		Memory B cell
PRL		cytokine	Activated	2.222	0.0236	ADAR,BST2,CD69,CDKN1A,EPSTI1,FOS,IFI6,IRF7,IRF9,ISG15,JUN,LY6E,SHFL		NKT cell
IL1A		cytokine	Activated	2.93	0.0252	ATF3,IRF1,JUN,JUNB,MT2A,NFKBIA,NFKBIZ,TGFB1,TNFAIP3		Plasma 1 cell
CSF2		cytokine	Activated	2.383	0.0253	ATXN1,BAX,CCND2,CCND3,CTSC,HSPH1,LTB,MAT2A,MCL1,NACA,RBM3,SF1,SOCS3,TGFB1,TPM4,XBP1		Naive CD4+ T cell
CCN5		growth factor	Inhibited	-2	0.0267	JUN,TFF3,TGFB1,VIM		Memory CD4+ T cell
ERK		group	Activated	2.193	0.0297	AREG,CDKN1B,DUSP1,ETS1,FOS,ICAM3,IFNAR2,ITGB2,JUN,JUNB,MAL,MCL1,ODC1,PMAIP1,ZFP36		Naive CD4+ T cell
CCL5		cytokine	Activated	2.333	0.0301	AHR,CD44,EMP1,HMGA1,IER2,LIMS1,MAPK1,NAMPT,PNP		Goblet cell
IFNAR2		transmembrane receptor	Inhibited	-2.236	0.0304	ISG15,PSMB10,PSMB8,PSMB9,PSME2		Naive B cell
CCL5	-0.264	cytokine	Activated	2	0.0314	ATF4,DUSP1,IER2,LIMS1		Memory CD4+ T cell
LDL		complex	Activated	2.486	0.0315	DDIT3,DUSP1,GPX1,HSP90B1,HSPA5,NAMPT,PLIN2,TGFB1,XBP1		Naive CD4+ T cell
PDGF BB		complex	Inhibited	-2	0.0409	CD44,FOS,FOSB,ZFP36		Plasma 2 cell
Mek		group	Activated	2.514	0.0414	CEBPZ,CTNNB1,DDR1,DDX21,HRH1,IER2,IER3,ITGA6,ITGB1,MAFF,NOP58,PHLDA2,RABGGTB,RND3,TFB2M		LGRS5+ stem cell
PPARA	-0.034	ligand-dependent nuclear receptor	Activated	2.419	0.0421	ACADM,ACSS2,CPT1A,DR1,EP300,HMGCS2,IGFBP2,PDK4,PLIN2,UQCRC1,VEGFA		Goblet cell
IL15		cytokine	Activated	2.135	0.043	CAMK2D,CCND2,CREBBP,EIF4E,ERBB2,GPI,HMOX1,LDHA,NFKB1,PDIA3,PGK1,PKM,PSMB8,RBX1,RPS6,TALDO1,TKT,TPI1,VEGFA		Goblet cell
PPARG	0.093	ligand-dependent nuclear receptor	Activated	2.091	0.0465	ACSL5,APH1A,APP,CDH1,CDKN1A,INSR,MUC1,PDK4,PLIN2,PPARA,PPARG,PTEN,VEGFA		Goblet cell

## Sheet: Top10 
UR	Number of cell type
PDGF BB	12
TNF	12
IgG	10
GPER1	9
IFNG	7
Interferon alpha	6
TLR7/8	6
NFkB (complex)	5
TCR	5
FAS	5
