# Supplementary material for: A dynamic single cell-based framework for digital twins to prioritize disease genes and drug targets
Source: Genome Med. 2022 May 6;14:48. doi: 10.1186/s13073-022-01048-4 (PMC9074288; doi:10.1186/s13073-022-01048-4)
Supplement: Supplementary file 17 — Additional file 17. GWAS enrichment results and results from pathway analysis of those GWAS genes, for lesional and non-lesional DEGs and URs, in AD, UC, and CD. [file 13073_2022_1048_MOESM17_ESM.xlsx]

## Sheet: Sheet1
11	Description
UC_Lesion	The list of GWAS genes in lesional ulcerative colitis
UC_Nonlesion	The list of GWAS genes in nonlesional ulcerative colitis
CD_Lesion	The list of GWAS genes in lesional Crohn's disease
CD_Nonlesion	The list of GWAS genes in nonlesional Crohn's disease
AD_Lesion	The list of GWAS genes in lesional atopic dermatitis
AD_Nonlesion	The list of GWAS genes in nonlesional atopic dermatitis
UC_Lesion P	Significant pathways in from the list of GWAS genes in lesional ulcerative colitis
UC_Nonlesion P	Significant pathways in from the list of GWAS genes in nonlesional ulcerative colitis
CD_Lesion P	Significant pathways in from the list of GWAS genes in lesional Crohn's disease
CD_Nonlesion P	Significant pathways in from the list of GWAS genes in nonlesional Crohn's disease
AD_Lesion P	Significant pathways in from the list of GWAS genes in lesional atopic dermatitis
AD_Nonlesion P	Significant pathways in from the list of GWAS genes in nonlesional atopic dermatitis

## Sheet: UC_Lesion
Gene.symbol	adj.P.Val	logFC
CFB	1.28e-26	2.32863
CD74///ROS1	2.19e-20	1.76576
RTEL1-TNFRSF6B///RTEL1///TNFRSF6B	2.81e-20	1.0964
HLA-DRA///HLA-DQA1	7.46e-20	2.09315
SLC22A5	8.67e-20	-2.23358
ABCB1	1.03e-18	-2.71656
SLC23A1	1.95e-18	-1.05099
XBP1	3.85e-17	1.40132
CDH3	4.54e-17	3.02135
MAML2///MAML2	4.48e-16	-0.695339
HNMT	5.13e-16	-1.04639
LOC105369230///HLA-DRB6///HLA-DRB5///HLA-DRB4///HLA-DRB3///HLA-DRB1///LOC105369230///HLA-DRB5///HLA-DRB4///HLA-DRB3///HLA-DRB1///HLA-DQB1	6.62e-16	1.69683
JAK2	8.63e-16	1.05641
OSMR	1.86e-15	2.91249
LOC102723407///IGHV4-31///IGHM///IGHD///IGHA2///LOC102723407///SKAP2///IGHA2///IGHA1///IGH	2.76e-15	2.5386
IL1RN	7.1e-14	2.76603
SUOX	1.55e-13	-0.91113
PRDM1	2.33e-13	1.92196
NOS2	4.91e-13	3.34766
RAVER2	8.1e-13	-1.65464
MMP3	1.09e-12	4.79616
STAT3	2.42e-12	0.57156
DUSP16	2.45e-12	-0.709174
SBNO2	1.54e-11	0.874266
KIAA1109	3e-11	-0.531578
IL1B	4.6e-11	3.61857
AHR	7.43e-11	0.926744
PUS10	8.74e-11	-0.927538
PPARG	9.5e-11	-1.50998
TMEM258	1.25e-10	0.728237
ICAM1	1.6e-10	2.19957
CCL20	2.01e-10	2.17314
CD40	4.63e-10	1.02805
PLAU	5.36e-10	2.23479
CTLA4	9.39e-10	1.17898
IL1R1	1.18e-09	1.75646
HDAC7	2.7e-09	0.629475
UBAC2	3.73e-09	-0.280571
PUSL1	4.07e-09	0.377219
LOC102724562///MST1L///MST1P2///MST1	4.92e-09	-0.897085
PTGS2	9.2e-09	3.23533
ETS1	1.08e-08	1.15806
PHTF1	1.23e-08	0.629979
ADGRL2	1.58e-08	1.84988
DAP	1.75e-08	0.422266
IL7R	1.83e-08	2.34037
NR5A2	2.3e-08	-0.98635
IL10RA	2.65e-08	1.30963
NXPE2	3.14e-08	-1.75905
CARD8	3.25e-08	0.888601
CPEB4	3.41e-08	0.89897
CHP1	5.29e-08	-0.720267
FAAH	6.04e-08	-0.736124
IL6R	9.08e-08	-0.628494
SEMA6D	1.12e-07	-0.892836
NR1I2	1.43e-07	-1.00497
SP140	1.76e-07	1.22807
PTPRC	1.79e-07	1.90953
DENND1B	1.82e-07	-0.579152
ADCY7	1.82e-07	0.492317
ELMO1	1.89e-07	1.36851
SELE	3.56e-07	2.6709
TMCO6	3.71e-07	-0.270527
IL2RA	5.03e-07	1.48848
FOXP3	5.48e-07	0.494314
NCF4	8.34e-07	1.20122
SMAD7	9.95e-07	-0.515995
FNDC3A	1.06e-06	0.49178
SERPINE1	1.12e-06	2.1592
CD226	1.16e-06	0.955717
JAZF1	1.23e-06	0.69508
IL2	1.39e-06	-0.221458
FCGR2A	1.54e-06	2.14771
MME	1.54e-06	1.75766
IL23R	1.71e-06	-0.762767
ITGAL	1.85e-06	1.10917
SELL	1.96e-06	2.23385
PNKD	2.03e-06	-0.372174
TLR4	2.14e-06	1.21118
HLA-DQA2///HLA-DQA1	2.31e-06	1.5195
SOD2	2.38e-06	1.2719
STAT4	2.56e-06	0.838636
PARK7	3.1e-06	0.350815
CX3CL1	3.14e-06	0.585493
SMAD4	3.79e-06	-0.40164
PRRC2A	3.82e-06	0.311406
IL18R1///IL18R1	4.25e-06	0.881437
ARHGAP9	6.27e-06	0.826467
CREM	6.43e-06	0.428175
TREM1	6.51e-06	2.03259
LOC728392///NLRP1	6.98e-06	0.65164
SPP1	8.01e-06	2.31057
TAGAP	9.8e-06	1.59628
NFATC1	1.15e-05	0.585843
CIT	1.22e-05	0.476435
NFKBIA	1.3e-05	0.840951
ERN1	1.46e-05	0.365916
TNFSF15	1.62e-05	0.637497
ZMIZ1	1.69e-05	-0.309456
PTPRS	1.77e-05	0.57335
BRD2	1.79e-05	0.266823
LSP1	1.97e-05	0.600185
LRRK2	2.11e-05	1.51749
PLCG2	2.37e-05	1.08761
ECM1	2.66e-05	0.571127
NLRP7	2.81e-05	0.381769
LY96	3e-05	1.52312
TLR6	3.45e-05	1.16254
PROCR	4.13e-05	0.610085
CD28	5.17e-05	0.899616
PRKCB	6.38e-05	1.01549
IFNGR1	7.29e-05	0.461509
IRF5	7.5e-05	0.281927
CLEC7A	9.8e-05	0.918208
ASAP2	0.000102	-0.549212
TNF	0.000105	0.735044
GSTP1///GSTP1	0.000109	0.394219
FAM177A1	0.000116	-0.571611
FASTKD3	0.000118	-0.352838
GPR65	0.000158	1.04702
IL17A	0.000192	0.554785
NOD2	0.000196	0.572184
IL1RL1	0.000204	0.711394
THADA	0.000205	0.377368
GCKR	0.000208	0.268346
F2	0.000241	-0.235743
TNXB///ATF6B	0.000266	-0.234207
PER3	0.00029	-0.603045
BDNF	0.0003	0.346662
SKAP2	0.000314	-0.357092
HLA-DRB1///HLA-DQB1	0.000374	1.76762
TYK2	0.000433	0.248277
SLC26A3	0.000451	-1.93036
BANK1	0.000456	1.59145
IL17REL	0.000491	0.628568
IFNG	0.000587	0.906262
SMAD2	0.000635	-0.338091
ICAM4	0.000759	0.374463
UBASH3A	0.000902	0.312728
MEFV	0.00105	0.767812
SLC22A4	0.00112	-0.683977
TLR2	0.00114	0.929263
CD6	0.00123	0.38935
KPNA7	0.00133	-0.445072
TRIM10	0.00144	-0.255165
STK11	0.00149	-0.184728
RDX	0.00157	0.814393
RTF1	0.00157	-0.25791
EBI3	0.00188	0.459629
NLRP3	0.0019	0.911612
CLEC16A	0.00214	-0.161211
ATXN2L	0.00221	0.186991
BACH2	0.00227	0.606352
TMEM184A	0.00229	-0.412766
CCL21	0.00258	1.26744
CDKN2A	0.00268	0.359022
CCNY	0.0028	-0.162433
GPR35	0.00281	-0.440729
ZNF831	0.00293	0.259105
PRKCQ	0.00303	0.300677
ATXN2	0.00312	-0.165405
RUNX3	0.00318	0.387295
SCGN	0.00328	-0.428597
MYO9B	0.00355	0.262022
GNA12	0.00365	0.228488
TNFAIP3	0.00366	0.772947
RIC8B	0.00375	-0.190215
TLR1	0.00384	0.868036
IL26	0.00417	0.241652
RORC	0.00507	-0.385072
FCRL3	0.00522	0.955112
LOC100996732///LOC654342///LOC645166///LSP1	0.00627	0.339588
CYTH1	0.00643	0.223396
CCHCR1	0.00678	-0.193187
MYH7B	0.00704	-0.180757
ACTR1A	0.00709	0.166581
ADCY3	0.00771	0.332723
UQCR10	0.00771	-0.323122
NLRP12	0.00773	0.538039
CMC1	0.00828	-0.194089
NXPE1	0.00856	-1.27529
RGS14	0.00861	0.195871
MLH1	0.00873	0.241438
MYD88	0.00922	-0.223176
KSR1	0.00947	0.227639
MSH5-SAPCD1///MSH5	0.00951	-0.256754
SH2B3	0.00951	0.312627
CAPN10///GPR35	0.0103	-0.137735
INS-IGF2///INS///IGF2	0.0104	0.204048
TLR9	0.0124	0.243586
HLA-DQA1	0.0125	0.975638
IL10	0.0125	0.364183
PPP2R3C	0.0126	-0.245974
AOC1	0.013	-0.689216
IL19	0.0135	0.351096
MIR122	0.0139	-0.130006
TPMT	0.0152	-0.467228
GAL3ST2	0.0167	-0.514188
C1orf141	0.0169	-0.132562
PLCL1	0.0171	0.233158
TCF7L2	0.0199	-0.418122
MAP3K14	0.02	0.174938
ATG5	0.0209	-0.212232
MFSD13A	0.0218	-0.167261
MUC4	0.0288	0.759094
SFMBT1	0.0289	-0.262432
MSH5-SAPCD1///SAPCD1	0.0294	-0.193089
IFIH1	0.0304	0.318434
PTGIR	0.0305	0.258412
NR1H2	0.0307	-0.153715
HOXC6///HOXC4	0.031	-0.112595
ZMAT5	0.0349	-0.119349
TCN2	0.0358	-0.349454
CYP26B1	0.0376	0.495649
PTPN2	0.0393	0.245975
HSPA1L	0.0405	-0.146565
EXOC3	0.0414	-0.117074
ICOSLG	0.0417	-0.170384
IL27	0.0427	-0.14643
STEAP1B	0.046	0.25714
TNFRSF1A	0.0493	0.177394

## Sheet: UC_Nonlesion
Gene.symbol	adj.P.Val	logFC
RAVER2	1.57e-06	-0.804475
PUS10	1.98e-05	-0.933922
SLC22A5	4.1e-05	-1.04435
PPARG	7.61e-05	-0.715954
XBP1	0.00015	0.560812
NXPE2	0.000371	-0.724487
NR1I2	0.000454	-0.520904
CX3CL1	0.000487	0.443988
KPNA7	0.000494	-0.497878
SLC23A1	0.000922	-0.762358
SLC26A3	0.00134	-0.524542
TMEM258	0.00139	0.442373
SH2B3	0.00189	0.411933
GAL3ST2	0.00191	0.525046
CHP1	0.00219	-0.403065
PRRC2A	0.00263	0.405302
PPP2R3C	0.00269	-0.384038
ABCB1	0.00321	-0.893335
DAP	0.00394	0.263058
IFNGR2	0.00489	-0.424284
DENND1B	0.0053	-0.392421
CD74///ROS1	0.00689	0.8544
SUOX	0.00835	-0.419071
ATXN2L	0.00851	0.239731
KSR1	0.00852	-0.397408
LOC105369230///HLA-DRB6///HLA-DRB5///HLA-DRB4///HLA-DRB3///HLA-DRB1///LOC105369230///HLA-DRB5///HLA-DRB4///HLA-DRB3///HLA-DRB1///HLA-DQB1	0.00979	0.872866
ADGRL2	0.00996	0.979668
SKAP2	0.011	-0.523162
NFATC1	0.0111	0.298358
PTGS2	0.0115	1.09743
DAG1	0.0122	0.268427
CREM	0.0123	0.257935
SCARNA5	0.014	0.691115
HLA-DRA///HLA-DQA1	0.0146	0.914436
HIPK1	0.0148	0.23025
CD40	0.0154	0.265853
IL6R	0.0155	-0.451322
IL1RN	0.0162	0.991091
ERN1	0.0169	0.145399
IL1B	0.0171	1.18741
UBAC2	0.0187	-0.164597
MAML2///MAML2	0.0187	-0.362724
ITLN1	0.0208	0.974502
MUC12	0.0214	0.957169
SLC39A11	0.0218	0.321548
CDH3	0.0219	0.968429
TPMT	0.0227	-0.386587
SEMA6D	0.0239	-0.297718
IL7R	0.0242	0.900664
RORC	0.0265	0.298214
DLG5	0.0271	0.229019
HDAC7	0.0287	0.169593
MYD88	0.0295	-0.299431
PPP5C	0.0302	0.180552
ACTA2	0.0316	1.00672
CCL20	0.0318	1.23866
PUSL1	0.0321	0.243091
SLC9A8	0.0354	-0.260541
TET2	0.0368	-0.235901
CCL21	0.0373	1.06631
OSMR	0.0409	0.738766
NKX2-3	0.0419	0.199288
KIAA1109	0.0422	-0.244884
IL4R	0.0467	-0.207682
TMEM184A	0.0489	-0.255098
TNF	0.0491	0.232489
HNMT	0.0499	-0.387117

## Sheet: CD_Lesion
Gene.symbol	adj.P.Val	logFC
TAP1	3.29e-10	0.913138
XBP1	2.01e-09	0.739088
NOS2	6.85e-09	2.76211
HLA-F///HLA-B	8.93e-09	0.539537
CHRNA5	1.8e-07	1.1429
IRF1	1.81e-07	0.881229
IDO1	2.28e-07	3.09981
PSMB9	2.36e-07	0.715195
HLA-H///HLA-F///HLA-E///HLA-B///HLA-A///HLA-A	2.5e-07	0.401995
SLC39A8	8.42e-07	1.24229
IRF5	1.37e-06	-0.504292
PSMB10	1.64e-06	0.442267
LOC102723407///IGHV4-31///IGHM///IGHD///IGHA2///LOC102723407///SKAP2///IGHA2///IGHA1///IGH	1.97e-06	2.06379
MUC4	3.02e-06	2.21322
TCN2	5.36e-06	-1.36351
PRDM1	5.61e-06	1.28989
CD24	6.45e-06	1.83668
JAK2	6.65e-06	0.859257
CDC37	7.12e-06	0.318089
RORC	7.62e-06	-0.653403
IL18R1///IL18R1	1.08e-05	0.741258
PHTF1	2.47e-05	0.547565
LITAF	2.74e-05	1.04291
VWA7	3.06e-05	-0.469753
SOD2	6.27e-05	1.33562
MORC4///MORC4	6.42e-05	0.427116
FEN1	6.97e-05	0.348194
AHR	8.07e-05	0.807763
YDJC	8.54e-05	-0.296428
PLA2G4A	9.66e-05	0.829487
SLC22A4	0.000106	-1.18415
FIBP	0.000131	-0.332808
MORC4	0.000132	0.502354
CCND3	0.000138	0.358858
IL1RN	0.000168	1.74548
KIAA1549///BRAF///BRAF	0.000168	-0.268933
DMBT1	0.000177	1.57978
SLC22A5	0.00019	-1.14272
OSMR	0.0002	1.47717
FCGR2A	0.000205	2.1049
TNFSF15	0.000211	-0.745987
IL6R	0.000213	-0.566775
ICAM1	0.000245	1.46962
FAS	0.000281	0.470563
ABCB1	0.000283	-1.62116
CYP4F2	0.000313	-1.94101
TLE1	0.000327	0.634233
SBNO2	0.000339	0.462892
DEFB1	0.000419	-0.501915
LY75-CD302///CD302	0.000439	0.681497
RNF186	0.000444	0.884341
BTNL2	0.000462	-0.70253
PTGS2	0.000509	2.22168
ITLN1	0.000533	1.71387
HLA-C///HLA-B///HLA-B	0.00057	0.171094
PARK7	0.000592	0.281154
TCTA	0.000652	-0.298297
PLA2R1	0.000814	-0.648712
FAAH	0.00114	-0.53935
HLA-C///HLA-B///HLA-C///HLA-B	0.00121	0.160345
AMT///AMT	0.00133	-0.380502
RTEL1-TNFRSF6B///RTEL1///TNFRSF6B	0.00133	0.446648
EPHB4	0.00139	0.398703
STAT3	0.0015	0.368656
TREM1	0.0015	1.49873
ERN1	0.00162	0.18786
TRAP1	0.00168	0.394086
NOD1	0.00182	0.25231
PLAU	0.00185	1.23879
SLC22A23	0.00189	-0.511558
ABCG2	0.0019	-1.91106
SLC23A1	0.00212	-1.85384
ALDH5A1	0.00232	-0.453007
DENND1B	0.0025	-0.505984
ZMAT5	0.00252	-0.193751
IL23R	0.00279	0.450595
PNKD	0.00306	-0.293602
MAP3K8	0.00348	0.496299
NLRP11	0.00349	-0.225194
HLA-H///HLA-B///HLA-A///HLA-B///HLA-A	0.00454	0.141788
SLC6A4	0.0046	-2.089
THADA	0.00462	0.298364
MAGI1	0.0047	-0.414425
AOC1	0.00485	-0.843201
TLR4	0.00506	0.993736
ADGRL2	0.00517	0.96496
ACE	0.00528	-0.725663
SOCS1	0.00534	0.559783
ABCA1	0.00612	0.775849
RAVER1	0.00646	-0.165472
VDR	0.00657	-0.382081
IL18RAP	0.00683	0.675307
F2	0.00705	-0.210131
AGTRAP///BRAF	0.00747	0.378775
FADS1	0.00786	0.831442
SLC11A1	0.00819	0.812113
HLA-H///HLA-C///HLA-B///HLA-A///HLA-A	0.00828	0.140211
SETD1A	0.00882	-0.163911
SKAP2	0.00947	-0.265147
NOD2	0.00947	0.525889
SLC11A2	0.00967	0.311376
CLEC7A	0.00991	0.673458
OSBPL3	0.00991	0.328566
ATXN2L	0.01	-0.193563
GBAP1	0.0101	0.23649
HLA-C///HLA-B///HLA-A///HLA-B///HLA-A	0.0101	0.165294
CD14	0.0104	0.989249
LEMD2	0.0107	-0.122914
ACO2	0.0108	-0.448335
LY96	0.0109	0.994736
RDX	0.011	0.758414
CNR2	0.0116	-0.497344
FOXP3	0.0131	0.414015
ECM1	0.0132	0.384753
SLAMF8	0.0134	0.907555
IFIH1	0.0135	0.486931
ULK1	0.0141	-0.16055
TNFRSF11B	0.0163	0.677783
NFKB1	0.0167	0.321427
IL1R1	0.017	0.854733
ZMIZ1	0.0179	-0.185285
HLA-DQB2///HLA-DQB1	0.0185	0.890928
IFNGR2	0.0188	-0.19854
IL6	0.0194	1.5856
MEFV	0.0199	0.580842
PTPN2	0.0201	0.329478
KIAA1109	0.0202	-0.239294
CCNY	0.0205	-0.147608
LTBR	0.0209	-0.257392
TNFRSF1A	0.0253	-0.319067
FOXO3B///FOXO3	0.0261	-0.20058
CD40	0.0267	0.458595
SUMF2	0.0267	-0.209909
GRK5	0.0277	0.33946
MUL1	0.0284	-0.21105
CTLA4	0.0285	0.619784
LTA	0.0287	-0.245849
LRRK2	0.0289	0.861361
SLC15A1	0.0295	-1.57196
LRP6	0.0299	-0.262261
SPP1	0.0305	1.4341
IFNG	0.031	0.945378
MAP3K14	0.0322	-0.209167
MME	0.0339	-1.30562
NR1I2	0.0361	-0.433927
UBE2L3	0.0367	0.12187
CYLD	0.0368	0.32983
HLA-J///HLA-H///HLA-B///HLA-A///HLA-A	0.0369	0.134015
PUS10	0.037	-0.531193
NDFIP1	0.0371	-0.181452
MTRR	0.0379	-0.147886
GPR35	0.0397	-0.352449
CNR1	0.0427	-0.22961
MYO9B	0.0428	0.246648
TMBIM1	0.0433	-0.249029
BACH2	0.0439	-0.458622
CXCL16	0.0455	0.349896
TRAIP	0.0484	0.162216
APAF1	0.0487	0.216532
FCRL3	0.0495	-0.842988

## Sheet: CD_Nonlesion
Gene.symbol	adj.P.Val	logFC
IRF5	0.00142	-0.525567
DMBT1	0.00181	1.48196
TCTA	0.00216	-0.395468
CHRNA5	0.00231	0.918911
NOS2	0.00554	2.26166
TNFSF15	0.007	-0.795522
MORC4	0.00727	0.515845
TCN2	0.0085	-0.928531
PNKD	0.00913	-0.392911
LOC102724562///MST1L///MST1P2///MST1	0.01	0.639269
AHR	0.0105	0.510176
PHTF1	0.0107	0.32842
SOD2	0.0116	0.607269
IRF1	0.014	0.610804
LTA	0.0169	-0.369977
YDJC	0.0177	-0.266712
PLA2G4A	0.0178	0.657351
FAS	0.0226	0.324532
AOC1	0.0227	-0.463797
MUC4	0.0235	1.48822
TAP1	0.0241	0.548424
FEN1	0.0244	0.36383
MST1	0.0255	0.708357
JAK2	0.0257	0.475149
PRDM1	0.0258	0.621319
MORC4///MORC4	0.0271	0.350651
ITLN1	0.0272	1.13551
IL6R	0.0283	-0.444664
TRAIP	0.0304	0.248387
F2	0.0403	-0.250198
FAAH	0.0429	-0.293783
LY75-CD302///CD302	0.0429	0.630982
MST1R	0.0471	0.324042
RNF186	0.0481	0.733298
CD209///CLEC4M	0.0485	-0.378424
SLC11A2	0.0487	0.213426

## Sheet: AD_Lesion
Gene.symbol	adj.P.Val	logFC
IL37	2.62e-05	-6.52
CLDN1	4.74e-05	-1.38
PRKRA	9.72e-05	-0.694
LCE1E	0.000107	-2.88
ANKRD11	0.000125	-1.54
SMG5	0.000182	0.782
IL4R	0.000397	1.61
ZC3H12D	0.000756	1.35
FLG2	0.00164	-1.93
RASIP1	0.00279	0.891
FLG	0.0029	-2.14
SPINK5	0.00331	-1.69
STAT6	0.00388	0.664
IL6R	0.00428	1.15
MFN2	0.00921	-2.12
PBX2	0.00938	1.15
RTEL1	0.0117	0.416
GATA3	0.014	-0.839
MTHFR	0.0142	0.791
ERAP1	0.0165	2.1
RNF111	0.0211	-0.352
PUS10	0.0215	0.862
PRKAG2	0.0244	-0.763
MGMT	0.0309	0.691
IL33	0.0313	-0.672
FCER1A	0.0332	-1.07
NAT9	0.0343	0.482
IL12RB2	0.0349	1.25
MRPS21	0.0397	0.261
IL12RB1	0.0478	0.386

## Sheet: AD_Nonlesion
Gene.symbol	adj.P.Val	logFC
ANKRD11	0.000277	-1.62
IL37	0.00073	-5.3
PRKRA	0.000887	-0.617
SPINK5	0.00213	-1.84
CLDN1	0.00221	-0.948
SMG5	0.00271	0.657
LCE1E	0.00404	-2.65
FLG	0.00818	-2.37
NLN	0.00826	-0.904
MFN2	0.00882	-2.26
NAT9	0.00882	0.618
RASIP1	0.0108	0.733
IL33	0.0128	-0.948
MGMT	0.0141	0.678
CYP27A1	0.0162	0.689
FLG2	0.0163	-1.77
MTHFR	0.0192	0.591
RNF111	0.0196	-0.389
STAT6	0.0226	0.501
MRPS21	0.0239	0.184
CDK13	0.0281	0.469
IL18	0.0303	-1.59
IL4R	0.0329	0.582

## Sheet: UC_Lesion P
Ingenuity Canonical Pathways	-log(p-value)	Ratio	z-score	Molecules
TREM1 Signaling	21.8	0.264	3.9	CD40,ICAM1,IL10,IL1B,IL1RL1,JAK2,MYD88,NLRP12,NLRP3,NOD2,PLCG2,STAT3,TLR1,TLR2,TLR4,TLR6,TLR9,TNF,TREM1
Neuroinflammation Signaling Pathway	19.8	0.0951	3.9	BDNF,CD40,CHP1,CX3CL1,HLA-DQA1,ICAM1,IFNG,IFNGR1,IL10,IL1B,IL1R1,IL6R,JAK2,MMP3,MYD88,NFATC1,NLRP3,NOS2,PLCG2,PTGS2,SOD2,TLR1,TLR2,TLR4,TLR6,TLR9,TNF,TNFRSF1A,TYK2
Dendritic Cell Maturation	8.71	0.0532	3.9	CD40,FCGR2A,HLA-DQA1,ICAM1,IL10,IL1B,IL1RN,JAK2,MAP3K14,MYD88,NFKBIA,PLCG2,PLCL1,STAT4,TLR2,TLR4,TLR9,TNF,TNFRSF1A
Production of Nitric Oxide and Reactive Oxygen Species in Macrophages	9.36	0.0798	3.873	IFNG,IFNGR1,JAK2,MAP3K14,NCF4,NFKBIA,NOS2,PLCG2,PRKCB,PRKCQ,TLR2,TLR4,TNF,TNFRSF1A,TYK2
Cardiac Hypertrophy Signaling (Enhanced)	12.6	0.0531	3.53	ADCY3,ADCY7,CHP1,GNA12,HDAC7,IFNG,IL10RA,IL17A,IL1B,IL1R1,IL1RL1,IL2,IL2RA,IL6R,IL7R,ITGAL,JAK2,MAP3K14,NFATC1,PLCG2,PLCL1,PRKCB,PRKCQ,PTGS2,STAT3,TNF,TNFRSF1A,TNFSF15
Colorectal Cancer Metastasis Signaling	15	0.0878	3.441	ADCY3,ADCY7,GNA12,IFNG,IFNGR1,IL6R,JAK2,MLH1,MMP3,NOS2,PTGS2,SMAD2,SMAD4,STAT3,TCF7L2,TLR1,TLR2,TLR4,TLR6,TLR9,TNF,TNFRSF1A,TYK2
Tumor Microenvironment Pathway	9.69	0.0843	3.357	CTLA4,ICAM1,IL10,IL1B,IL6R,JAK2,MAP3K14,MMP3,NOS2,PLAU,PTGS2,SPP1,STAT3,TNF,TNFRSF1A
Estrogen Receptor Signaling	2.77	0.0277	3.317	ADCY3,ADCY7,GNA12,JAK2,MMP3,PLCG2,PLCL1,PRKCB,PRKCQ,SOD2,TYK2
Insulin Secretion Signaling Pathway	3.61	0.038	3.162	ADCY3,ADCY7,JAK2,PLCG2,PLCL1,PRKCB,PRKCQ,STAT3,STAT4,TYK2
Role of Pattern Recognition Receptors in Recognition of Bacteria and Viruses	16.9	0.137	3	CLEC7A,IFIH1,IFNG,IL10,IL17A,IL1B,IL2,MYD88,NLRP3,NOD2,PLCG2,PRKCB,PRKCQ,TLR1,TLR2,TLR4,TLR6,TLR9,TNF,TNFSF15
IL-17 Signaling	6.75	0.067	2.887	CCL20,IFNG,IL17A,IL1B,IL2,JAK2,MAP3K14,MMP3,NOS2,PTGS2,TNF,TNFSF15
Systemic Lupus Erythematosus In B Cell Signaling Pathway	15.9	0.0899	2.858	CD40,CHP1,FCGR2A,IFIH1,IFNG,IFNGR1,IL10,IL17A,IL1B,IL2,IL6R,IRF5,JAK2,MAP3K14,MYD88,NFATC1,PLCG2,PRKCB,PRKCQ,STAT3,TLR9,TNF,TNFSF15,TYK2
Acute Phase Response Signaling	10.5	0.087	2.84	CFB,F2,IL1B,IL1R1,IL1RN,IL6R,JAK2,MAP3K14,MYD88,NFKBIA,OSMR,SERPINE1,SOD2,STAT3,TNF,TNFRSF1A
NF-觀B Signaling	8.14	0.0522	2.828	CD40,IL1B,IL1R1,IL1RN,MAP3K14,MYD88,NFKBIA,PLCG2,PRKCB,PRKCQ,TLR1,TLR2,TLR4,TLR6,TLR9,TNF,TNFAIP3,TNFRSF1A
Crosstalk between Dendritic Cells and Natural Killer Cells	6.62	0.0989	2.828	CD226,CD28,CD40,IFNG,IL2,ITGAL,TLR4,TLR9,TNF
Cholecystokinin/Gastrin-mediated Signaling	4.74	0.0684	2.828	CREM,GNA12,IL1B,IL1RN,PRKCB,PRKCQ,PTGS2,TNF
Tec Kinase Signaling	3.19	0.0312	2.828	GNA12,ITGAL,JAK2,PLCG2,PRKCB,PRKCQ,STAT3,STAT4,TLR4,TNF,TYK2
Role of Hypercytokinemia/hyperchemokinemia in the Pathogenesis of Influenza	9.53	0.138	2.714	IFNG,IL10,IL17A,IL1B,IL1RN,MYD88,NLRP3,TLR4,TLR9,TNF,TYK2
Corticotropin Releasing Hormone Signaling	4.08	0.0552	2.646	ADCY3,ADCY7,BDNF,NOS2,PLCG2,PRKCB,PRKCQ,PTGS2
14-3-3-mediated Signaling	3.65	0.0556	2.646	PLCG2,PLCL1,PRKCB,PRKCQ,STK11,TNF,TNFRSF1A
Type II Diabetes Mellitus Signaling	3.19	0.0467	2.646	MAP3K14,NFKBIA,PPARG,PRKCB,PRKCQ,TNF,TNFRSF1A
Hepatic Fibrosis Signaling Pathway	13.5	0.0631	2.6	CD40,ICAM1,IL17A,IL1B,IL1R1,IL1RL1,IL1RN,ITGAL,JAK2,MYD88,NFKBIA,PLCG2,PPARG,PRKCB,PRKCQ,SERPINE1,SMAD2,SMAD4,SMAD7,SOD2,SPP1,STAT3,TCF7L2,TLR4,TNF,TNFRSF1A
Type I Diabetes Mellitus Signaling	6.18	0.0496	2.53	CD28,HLA-DQA1,IFNG,IFNGR1,IL1B,IL1R1,IL2,JAK2,MAP3K14,MYD88,NFKBIA,NOS2,TNF,TNFRSF1A
Role of PKR in Interferon Induction and Antiviral Response	12.7	0.121	2.496	HSPA1L,IFIH1,IFNG,IFNGR1,IL1B,MYD88,NFKBIA,NLRP12,NLRP3,NLRP7,STAT3,TLR4,TLR9,TNF,TNFRSF1A,TYK2
Oncostatin M Signaling	5.47	0.14	2.449	JAK2,MMP3,OSMR,PLAU,STAT3,TYK2
GPCR-Mediated Nutrient Sensing in Enteroendocrine Cells	3.06	0.0522	2.449	ADCY3,ADCY7,PLCG2,PLCL1,PRKCB,PRKCQ
p38 MAPK Signaling	3	0.0508	2.449	IL1B,IL1R1,IL1RL1,IL1RN,TNF,TNFRSF1A
ERK/MAPK Signaling	2.95	0.0376	2.449	ETS1,ITGAL,KSR1,NFATC1,PLCG2,PPARG,PRKCB,STAT3
P2Y Purigenic Receptor Signaling Pathway	2.82	0.0469	2.449	ADCY3,ADCY7,PLCG2,PLCL1,PRKCB,PRKCQ
eNOS Signaling	2.44	0.0395	2.449	ADCY3,ADCY7,HSPA1L,PLCG2,PRKCB,PRKCQ
Synaptic Long Term Depression	2	0.0319	2.449	GNA12,NOS2,PLCG2,PLCL1,PRKCB,PRKCQ
iNOS Signaling	9.31	0.196	2.333	IFNG,IFNGR1,JAK2,LY96,MYD88,NFKBIA,NOS2,TLR4,TYK2
PI3K Signaling in B Lymphocytes	5.13	0.0657	2.333	CD40,CHP1,NFATC1,NFKBIA,PLCG2,PLCL1,PRKCB,PTPRC,TLR4
Leukocyte Extravasation Signaling	4.03	0.0476	2.333	ARHGAP9,ICAM1,ITGAL,MMP3,NCF4,PLCG2,PRKCB,PRKCQ,RDX
CREB Signaling in Neurons	1.22	0.0169	2.333	ADCY3,ADCY7,GNA12,GPR35,GPR65,PLCG2,PLCL1,PRKCB,PRKCQ,PTGIR
Osteoarthritis Pathway	10	0.0739	2.324	IL1B,IL1R1,IL1RL1,ITGAL,MMP3,NOS2,PPARG,PTGS2,SMAD2,SMAD4,SMAD7,SPP1,TCF7L2,TLR2,TLR4,TNF,TNFRSF1A
IL-6 Signaling	8.38	0.0938	2.309	ABCB1,IL1B,IL1R1,IL1RL1,IL1RN,IL6R,JAK2,MAP3K14,NFKBIA,STAT3,TNF,TNFRSF1A
LPS/IL-1 Mediated Inhibition of RXR Function	7.51	0.0636	2.309	ABCB1,GAL3ST2,IL1B,IL1R1,IL1RL1,IL1RN,LY96,MYD88,NR1H2,NR1I2,NR5A2,TLR4,TNF,TNFRSF1A
Differential Regulation of Cytokine Production in Intestinal Epithelial Cells by IL-17A and IL-17F	5.64	0.217	2.236	IFNG,IL10,IL17A,IL1B,TNF
Renin-Angiotensin Signaling	4.69	0.0672	2.236	ADCY3,ADCY7,JAK2,PLCG2,PRKCB,PRKCQ,STAT3,TNF
Pancreatic Adenocarcinoma Signaling	4.56	0.0645	2.236	CDKN2A,HDAC7,JAK2,PTGS2,SMAD2,SMAD4,STAT3,TYK2
MIF Regulation of Innate Immunity	4.2	0.114	2.236	LY96,NFKBIA,NOS2,PTGS2,TLR4
Thrombopoietin Signaling	3.45	0.0794	2.236	JAK2,PLCG2,PRKCB,PRKCQ,STAT3
Growth Hormone Signaling	3.21	0.0704	2.236	JAK2,PLCG2,PRKCB,PRKCQ,STAT3
LPS-stimulated MAPK Signaling	2.86	0.0588	2.236	MAP3K14,NFKBIA,PRKCB,PRKCQ,TLR4
Prolactin Signaling	2.84	0.0581	2.236	JAK2,PLCG2,PRKCB,PRKCQ,STAT3
PDGF Signaling	2.84	0.0581	2.236	JAK2,PLCG2,PRKCB,STAT3,TYK2
Neuropathic Pain Signaling In Dorsal Horn Neurons	2.55	0.05	2.236	BDNF,PLCG2,PLCL1,PRKCB,PRKCQ
IL-8 Signaling	1.82	0.029	2.236	GNA12,ICAM1,NFKBIA,PRKCB,PRKCQ,PTGS2
GNRH Signaling	1.47	0.027	2.236	ADCY3,ADCY7,MAP3K14,PRKCB,PRKCQ
Synaptogenesis Signaling Pathway	0.754	0.0163	2.236	ADCY3,ADCY7,BDNF,CDH3,PLCG2
Natural Killer Cell Signaling	8.23	0.0725	2.138	CD226,FCGR2A,HSPA1L,IFNG,IL2,ITGAL,JAK2,MAP3K14,MYD88,NFATC1,PLCG2,PRKCQ,STAT4,TYK2
Adrenomedullin signaling pathway	3.22	0.0412	2.121	ADCY3,ADCY7,IL1B,IL1RN,PLCG2,PLCL1,PPARG,TNF
Role of NFAT in Regulation of the Immune Response	2.08	0.025	2.121	CD28,CHP1,FCGR2A,GNA12,HLA-DQA1,NFATC1,NFKBIA,PLCG2,PRKCQ
Toll-like Receptor Signaling	13.7	0.182	2.111	IL1B,IL1RL1,IL1RN,LY96,MAP3K14,MYD88,NFKBIA,TLR1,TLR2,TLR4,TLR6,TLR9,TNF,TNFAIP3
PI3K/AKT Signaling	5.46	0.0558	2	IL10RA,IL1R1,IL1RL1,IL2RA,IL6R,IL7R,ITGAL,JAK2,NFKBIA,PTGS2,TYK2
Differential Regulation of Cytokine Production in Macrophages and T Helper Cells by IL-17A and IL-17F	4.64	0.222	2	IL10,IL17A,IL1B,TNF
TNFR1 Signaling	3.93	0.1	2	MAP3K14,NFKBIA,TNF,TNFAIP3,TNFRSF1A
MIF-mediated Glucocorticoid Regulation	3.41	0.111	2	LY96,NFKBIA,PTGS2,TLR4
IL-15 Signaling	2.18	0.0519	2	IL17A,JAK2,STAT3,TYK2
NF-觀B Activation by Viruses	2.16	0.0513	2	MAP3K14,NFKBIA,PRKCB,PRKCQ
JAK/Stat Signaling	2.09	0.0488	2	JAK2,STAT3,STAT4,TYK2
Sperm Motility	2.02	0.0287	2	GNA12,JAK2,PLCG2,PLCL1,PRKCB,PRKCQ,TYK2
Apelin Cardiomyocyte Signaling Pathway	1.82	0.0408	2	PLCG2,PLCL1,PRKCB,PRKCQ
Aldosterone Signaling in Epithelial Cells	1.71	0.0312	2	HSPA1L,PLCG2,PLCL1,PRKCB,PRKCQ
G Beta Gamma Signaling	1.44	0.031	2	GNA12,PLCG2,PRKCB,PRKCQ
Aryl Hydrocarbon Receptor Signaling	1.27	0.0272	2	AHR,CDKN2A,IL1B,TNF

## Sheet: UC_Nonlesion P
Ingenuity Canonical Pathways	-log(p-value)	Ratio	z-score	Molecules
Cholecystokinin/Gastrin-mediated Signaling	4.6	0.0427	2.236	CREM,IL1B,IL1RN,PTGS2,TNF
Osteoarthritis Pathway	3.23	0.0217	2.236	IL1B,ITLN1,PPARG,PTGS2,TNF
IL-17 Signaling	2.71	0.0223	2	CCL20,IL1B,PTGS2,TNF

## Sheet: CD_Lesion P
Ingenuity Canonical Pathways	-log(p-value)	Ratio	z-score	Molecules
TREM1 Signaling	10.3	0.139	3.162	CD40,ICAM1,IL6,JAK2,NFKB1,NOD1,NOD2,STAT3,TLR4,TREM1
MIF Regulation of Innate Immunity	7.76	0.159	2.646	CD14,LY96,NFKB1,NOS2,PLA2G4A,PTGS2,TLR4
Role of Pattern Recognition Receptors in Recognition of Bacteria and Viruses	7.22	0.0685	2.449	CLEC7A,IFIH1,IFNG,IL6,LTA,NFKB1,NOD1,NOD2,TLR4,TNFSF15
MIF-mediated Glucocorticoid Regulation	6.84	0.167	2.449	CD14,LY96,NFKB1,PLA2G4A,PTGS2,TLR4
PI3K/AKT Signaling	4.22	0.0406	2.236	CDC37,IL18RAP,IL1R1,IL6R,JAK2,MAP3K8,NFKB1,PTGS2
Role of Hypercytokinemia/hyperchemokinemia in the Pathogenesis of Influenza	3.67	0.0625	2.236	IFNG,IL1RN,IL6,NFKB1,TLR4
IL-15 Production	2.87	0.0417	2.236	EPHB4,IL6,IRF1,JAK2,NFKB1
Tec Kinase Signaling	1.04	0.0142	2.236	FAS,JAK2,NFKB1,STAT3,TLR4
Hepatic Fibrosis Signaling Pathway	6.86	0.0364	2.138	CD40,CNR1,ICAM1,IL18RAP,IL1R1,IL1RN,JAK2,LRP6,NFKB1,SOD2,SPP1,STAT3,TLR4,TNFRSF11B,TNFRSF1A
iNOS Signaling	10.7	0.196	2.121	CD14,IFNG,IFNGR2,IRF1,JAK2,LY96,NFKB1,NOS2,TLR4
Osteoarthritis Pathway	5.41	0.0435	2.121	IL18RAP,IL1R1,ITLN1,NFKB1,NOS2,PTGS2,SLC39A8,SPP1,TLR4,TNFRSF1A
Oncostatin M Signaling	3.69	0.093	2	JAK2,OSMR,PLAU,STAT3
IL-17A Signaling in Airway Cells	2.95	0.0597	2	IL6,JAK2,NFKB1,STAT3
Ferroptosis Signaling Pathway	2.01	0.0325	2	ABCA1,SLC11A2,SLC39A8,STAT3
Pancreatic Adenocarcinoma Signaling	2	0.0323	2	JAK2,NFKB1,PTGS2,STAT3

[truncated: 3 more sheets: CD_Nonlesion P, AD_Lesion P, AD_Nonlesion P]
